# Supplementary material for: Remote and automated high-throughput powder diffraction measurements enabled by a robotic sample changer at SSRL beamline 2-1
Source: J Appl Crystallogr. 2023 Sep 20;56(Pt 5):1480–4. doi: 10.1107/S1600576723007148 (PMC10543666; doi:10.1107/S1600576723007148)
Supplement: Supplementary file 1 [file j-56-01480-sup1.zip]

Archive with 91 entries (77 files):
- Example Data and Refinements/
- Example Data and Refinements/SSRL BL2-1 Sample 0001/
- Example Data and Refinements/SSRL BL2-1 Sample 0001/BL21Robot_0001-2022-05-12-1704_scan2.xye
- Example Data and Refinements/SSRL BL2-1 Sample 0001/BL21Robot_0001_Pawley.inp
- Example Data and Refinements/SSRL BL2-1 Sample 0001/BL21Robot_0001_Rietveld.cif
- Example Data and Refinements/SSRL BL2-1 Sample 0001/BL21Robot_0001_Rietveld.inp
- Example Data and Refinements/SSRL BL2-1 Sample 0001/GSASII.save
- Example Data and Refinements/SSRL BL2-1 Sample 0001/LaB6_Pawley_fit.gpx
- Example Data and Refinements/SSRL BL2-1 Sample 0001/LaB6_Pawley_fit.lst
- Example Data and Refinements/SSRL BL2-1 Sample 0001/LaB6_peak_fit.gpx
- Example Data and Refinements/SSRL BL2-1 Sample 0001/LaB6_Rietveld_fit.gpx
- Example Data and Refinements/SSRL BL2-1 Sample 0001/LaB6_Rietveld_fit.lst
- Example Data and Refinements/SSRL BL2-1 Sample 0001/SSRL_BL2-1_LaB6_peakfit.instprm
- Example Data and Refinements/SSRL BL2-1 Sample 0002/
- Example Data and Refinements/SSRL BL2-1 Sample 0002/BL21Robot_0002-2021-11-03-1653_scan2.xye
- Example Data and Refinements/SSRL BL2-1 Sample 0002/BL21Robot_0002_Pawley.inp
- Example Data and Refinements/SSRL BL2-1 Sample 0002/BL21Robot_0002_Rietveld.cif
- Example Data and Refinements/SSRL BL2-1 Sample 0002/BL21Robot_0002_Rietveld.inp
- Example Data and Refinements/SSRL BL2-1 Sample 0003/
- Example Data and Refinements/SSRL BL2-1 Sample 0003/BL21Robot_0003-2022-07-18-2331_scan2.xye
- Example Data and Refinements/SSRL BL2-1 Sample 0003/BL21Robot_0003_indexing.inp
- Example Data and Refinements/SSRL BL2-1 Sample 0003/BL21Robot_0003_indexing.ndx
- Example Data and Refinements/SSRL BL2-1 Sample 0003/BL21Robot_0003_Pawley.inp
- Example Data and Refinements/SSRL BL2-1 Sample 0003/BL21Robot_0003_peaks.inp
- Example Data and Refinements/SSRL BL2-1 Sample 0003/BL21Robot_0003_Rietveld.cif
- Example Data and Refinements/SSRL BL2-1 Sample 0003/BL21Robot_0003_Rietveld.inp
- Example Data and Refinements/SSRL BL2-1 Sample 0047/
- Example Data and Refinements/SSRL BL2-1 Sample 0047/BL21Robot_0047-2021-02-14-1019_scan2.xye
- Example Data and Refinements/SSRL BL2-1 Sample 0047/BL21Robot_0047_indexing.inp
- Example Data and Refinements/SSRL BL2-1 Sample 0047/BL21Robot_0047_indexing.ndx
- Example Data and Refinements/SSRL BL2-1 Sample 0047/BL21Robot_0047_Pawley.inp
- Example Data and Refinements/SSRL BL2-1 Sample 0047/BL21Robot_0047_peaks.inp
- Example Data and Refinements/SSRL BL2-1 Sample 0047/BL21Robot_0047_Rietveld.cif
- Example Data and Refinements/SSRL BL2-1 Sample 0047/BL21Robot_0047_Rietveld.inp
- Example Data and Refinements/SSRL BL2-1 Sample 0093/
- Example Data and Refinements/SSRL BL2-1 Sample 0093/BL21Robot_0093-2021-02-14-0912_scan2.xye
- Example Data and Refinements/SSRL BL2-1 Sample 0093/BL21Robot_0093_indexing.inp
- Example Data and Refinements/SSRL BL2-1 Sample 0093/BL21Robot_0093_indexing.ndx
- Example Data and Refinements/SSRL BL2-1 Sample 0093/BL21Robot_0093_Pawley.inp
- Example Data and Refinements/SSRL BL2-1 Sample 0093/BL21Robot_0093_peaks.inp
- Example Data and Refinements/SSRL BL2-1 Sample 0093/BL21Robot_0093_Rietveld.cif
- Example Data and Refinements/SSRL BL2-1 Sample 0093/BL21Robot_0093_Rietveld.inp
- Example Data and Refinements/SSRL BL2-1 Sample 0188/
- Example Data and Refinements/SSRL BL2-1 Sample 0188/BL21Robot_0188-2021-05-16-1306_scan2.xye
- Example Data and Refinements/SSRL BL2-1 Sample 0188/BL21Robot_0188_indexing.inp
- Example Data and Refinements/SSRL BL2-1 Sample 0188/BL21Robot_0188_indexing.ndx
- Example Data and Refinements/SSRL BL2-1 Sample 0188/BL21Robot_0188_Pawley.inp
- Example Data and Refinements/SSRL BL2-1 Sample 0188/BL21Robot_0188_peaks.inp
- Example Data and Refinements/SSRL BL2-1 Sample 0188/BL21Robot_0188_Rietveld.cif
- Example Data and Refinements/SSRL BL2-1 Sample 0188/BL21Robot_0188_Rietveld.inp
- Example Data and Refinements/SSRL BL2-1 Sample 0911/
- Example Data and Refinements/SSRL BL2-1 Sample 0911/BL21Robot_0911-2022-07-08-2348_scan2.xye
- Example Data and Refinements/SSRL BL2-1 Sample 0911/BL21Robot_0911_indexing.inp
- Example Data and Refinements/SSRL BL2-1 Sample 0911/BL21Robot_0911_indexing.ndx
- Example Data and Refinements/SSRL BL2-1 Sample 0911/BL21Robot_0911_Pawley.inp
- Example Data and Refinements/SSRL BL2-1 Sample 0911/BL21Robot_0911_peaks.inp
- Example Data and Refinements/SSRL BL2-1 Sample 0911/BL21Robot_0911_Rietveld.cif
- Example Data and Refinements/SSRL BL2-1 Sample 0911/BL21Robot_0911_Rietveld.inp
- Example Data and Refinements/SSRL BL2-1 Sample 0912/
- Example Data and Refinements/SSRL BL2-1 Sample 0912/BL21Robot_0912-2022-07-09-0004_scan2.xye
- Example Data and Refinements/SSRL BL2-1 Sample 0912/BL21Robot_0912_indexing.inp
- Example Data and Refinements/SSRL BL2-1 Sample 0912/BL21Robot_0912_indexing.ndx
- Example Data and Refinements/SSRL BL2-1 Sample 0912/BL21Robot_0912_Pawley.inp
- Example Data and Refinements/SSRL BL2-1 Sample 0912/BL21Robot_0912_peaks.inp
- Example Data and Refinements/SSRL BL2-1 Sample 0912/BL21Robot_0912_Rietveld.cif
- Example Data and Refinements/SSRL BL2-1 Sample 0912/BL21Robot_0912_Rietveld.inp
- Example Data and Refinements/SSRL BL2-1 Sample 0913/
- Example Data and Refinements/SSRL BL2-1 Sample 0913/BL21Robot_0913-2022-07-09-0020_scan2.xye
- Example Data and Refinements/SSRL BL2-1 Sample 0913/BL21Robot_0913_Rietveld.cif
- Example Data and Refinements/SSRL BL2-1 Sample 0913/BL21Robot_0913_Rietveld.inp
- Example Data and Refinements/SSRL BL2-1 Sample 0916/
- Example Data and Refinements/SSRL BL2-1 Sample 0916/BL21Robot_0916-2022-07-09-0109_scan2.xye
- Example Data and Refinements/SSRL BL2-1 Sample 0916/BL21Robot_0916_Rietveld.cif
- Example Data and Refinements/SSRL BL2-1 Sample 0916/BL21Robot_0916_Rietveld.inp
- Example Data and Refinements/SSRL BL2-1 Sample 0919/
- Example Data and Refinements/SSRL BL2-1 Sample 0919/BL21Robot_0919-2022-07-09-0157_scan2.xye
- Example Data and Refinements/SSRL BL2-1 Sample 0919/BL21Robot_0919_indexing.inp
- Example Data and Refinements/SSRL BL2-1 Sample 0919/BL21Robot_0919_indexing.ndx
- Example Data and Refinements/SSRL BL2-1 Sample 0919/BL21Robot_0919_Pawley.inp
- Example Data and Refinements/SSRL BL2-1 Sample 0919/BL21Robot_0919_peaks.inp
- Example Data and Refinements/SSRL BL2-1 Sample 0919/BL21Robot_0919_Rietveld.cif
- Example Data and Refinements/SSRL BL2-1 Sample 0919/BL21Robot_0919_Rietveld.inp
- Example Data and Refinements/SSRL BL2-1 Sample 0927/
- Example Data and Refinements/SSRL BL2-1 Sample 0927/BL21Robot_0927-2022-07-10-0418_scan2.xye
- Example Data and Refinements/SSRL BL2-1 Sample 0927/BL21Robot_0927_Pawley.inp
- Example Data and Refinements/SSRL BL2-1 Sample 0927/BL21Robot_0927_Rietveld.cif
- Example Data and Refinements/SSRL BL2-1 Sample 0927/BL21Robot_0927_Rietveld.inp
- Example Data and Refinements/SSRL BL2-1 Sample 0933/
- Example Data and Refinements/SSRL BL2-1 Sample 0933/BL21Robot_0933-2022-07-19-0020_scan2.xye
- Example Data and Refinements/SSRL BL2-1 Sample 0933/BL21Robot_0933_Rietveld.cif
- Example Data and Refinements/SSRL BL2-1 Sample 0933/BL21Robot_0933_Rietveld.inp
