# Supplementary material for: Remote and automated high-throughput powder diffraction measurements enabled by a robotic sample changer at SSRL beamline 2-1
Source: J Appl Crystallogr. 2023 Sep 20;56(Pt 5):1480–4. doi: 10.1107/S1600576723007148 (PMC10543666; doi:10.1107/S1600576723007148)
Supplement: Supplementary file 1 [file j-56-01480-sup1.zip › Example Data and Refinements/SSRL BL2-1 Sample 0001/BL21Robot_0001-2022-05-12-1704_scan2.xye]

0.01	3.3169696165583136	1.8212549564951948
0.015	-0.42018641781591903	nan
0.02	-5.293955920339377e-17	nan
0.025	1.6584848082791563	1.2878217300073627
0.03	2.211313077705542	1.4870484449760009
0.035	2.211313077705542	1.4870484449760009
0.04	3.790822418923786	1.9470034460482564
0.045	4.14621202069789	2.036224943540838
0.05	1.3267878466233256	1.1518627724791377
0.055	1.105656538852771	1.0515020393954408
0.06	3.3169696165583136	1.8212549564951948
0.065	1.326787846623325	1.1518627724791373
0.07	4.643757463181638	2.1549379255982384
0.075	4.422626155411082	2.1030040787908812
0.08	1.0587911840678754e-16	1.0289757937229989e-08
0.085	-8.602678370551488e-17	nan
0.09	-7.940933880509066e-17	nan
0.095	0.5103030179320481	0.7143549663381981
0.1	-9.26442286059391e-17	nan
0.105	0.7371043592351809	0.8585478200049086
0.11	4.146212020697889	2.036224943540838
0.115	1.8954112094618927	1.3767393396942984
0.12	3.0154269241439215	1.736498466496277
0.125	1.6584848082791563	1.2878217300073627
0.13	1.2438636062093673	1.1152863337320005
0.135	1.0206060358640963	1.0102504817440556
0.14	0.5528282694263855	0.7435242224880004
0.145	1.1056565388527706	1.0515020393954406
0.15	0.6030853848287842	0.7765857227819631
0.155	1.4742087184703612	1.2141699709967964
0.16	1.3267878466233252	1.1518627724791375
0.165	0.4422626155411085	0.6650282817603388
0.17	2.579865257323132	1.606195896310015
0.175	0.34915469647982833	0.5908931345681961
0.18	1.326787846623325	1.1518627724791373
0.185	1.382070673565964	1.1756150192839339
0.19	3.6185123089727043	1.9022387623462793
0.195	0.9950908849674939	0.997542422640508
0.2	1.4742087184703607	1.2141699709967961
0.205	0.9477056047309455	0.9735017230241277
0.21	1.9901817699349875	1.4107380231407203
0.215	1.6584848082791566	1.2878217300073627
0.22	1.7690504621644334	1.3300565635206774
0.225	1.105656538852771	1.0515020393954408
0.23	1.3267878466233252	1.1518627724791375
0.235	2.412341539315133	1.5531714455639252
0.24	2.1107988469007437	1.452858853055156
0.245	1.8575029852726552	1.3629024122337796
0.25	1.105656538852771	1.0515020393954408
0.255	1.1846320059136832	1.0884080144475614
0.26	1.3966187859192896	1.1817862691363823
0.265	2.2963635806942166	1.5153757226160833
0.27	2.6535756932466503	1.6289799548326709
0.275	3.1941188900191158	1.787209805819987
0.28	5.427768463459059	2.32975716834589
0.285	5.923160029568406	2.4337543075603185
0.29	6.949841101360278	2.6362551282757662
0.295	5.658359934128889	2.3787307401488067
0.3	10.108859783796765	3.179443313505804
0.305	7.9096967779467455	2.8124183148932067
0.31	14.452510472146933	3.8016457583718837
0.315	15.407858864012807	3.925284558348962
0.32	13.267878466233253	3.642509912990389
0.325	22.695055271188455	4.763932752588816
0.33	50.41793817168637	7.100559004169064
0.335	57.21772588563087	7.5642399410404
0.34	56.38848348149129	7.509226556809383
0.345	99.75478994982772	9.987731972266163
0.35	73.14790891252284	8.552655079711963
0.355	115.72538439992339	10.757573350896724
0.36	143.73535005086018	11.98896784760307
0.365	94.62092274603188	9.72732865415947
0.37	121.24095839833835	11.010947207136104
0.375	137.78181484165296	11.73804987387824
0.38	95.66838683547132	9.781021768479576
0.385	133.5347768214443	11.555724850542449
0.39	120.77671721468202	10.989846096041656
0.395	100.24619285598453	10.012302075745843
0.4	141.32300851154505	11.887935418378797
0.405	102.65148076506777	10.13170670544049
0.41	106.76495953297017	10.332713077065973
0.415	145.56758088667348	12.065139074485362
0.42	96.54127357667089	9.825541897354613
0.425	103.110369794727	10.154327638732513
0.43	136.5485825483172	11.68540040171141
0.435	85.24611914554865	9.232882493866617
0.44	115.64569744216818	10.753868952250079
0.445	114.32488611737651	10.692281614200802
0.45	87.03728273849013	9.32937740358327
0.455	122.62736158185272	11.073723925665329
0.46	101.3183446512357	10.065701398871104
0.465	85.85097831092104	9.26558030081878
0.47	112.03986260374741	10.584888407713489
0.475	86.39916096463818	9.295114897871795
0.48	94.57615932340626	9.725027471601623
0.485	111.67131042412984	10.567464711279136
0.49	80.85113440360888	8.991725885702303
0.495	93.6333137474175	9.676430837215626
0.5	100.8911591703153	10.044459127813468
0.505	61.66548059874315	7.852737140560809
0.51	99.50908849674933	9.975424226405076
0.515	91.30395312947353	9.555310205821344
0.52	75.18464464198843	8.67090794795957
0.525	100.04697546159667	10.002348497307853
0.53	80.09867370355626	8.949786237869386
0.535	84.95127740185457	9.216901724649915
0.54	87.80213690889649	9.370279446681218
0.545	67.99787713944542	8.246082532902847
0.55	86.09378915866907	9.27867389009168
0.555	92.08539459302361	9.59611351501344
0.56	64.98803433923509	8.061515635365044
0.565	90.09815144511819	9.492004606252474
0.57	91.08908870087109	9.544060388580485
0.575	67.49312089344738	8.21541970281783
0.58	84.793805106927	9.208355179234074
0.585	75.0841304111836	8.665109948014717
0.59	76.03514967187515	8.719813625982791
0.595	91.54836141700943	9.568090792682176
0.6	71.25765762468374	8.441425094418818
0.605	76.92210491732845	8.770524780041868
0.61	83.0873700672312	9.115227373315006
0.615	61.22573083897221	7.82468726780644
0.62	82.98243286337107	9.109469406248152
0.625	83.52732579878659	9.139328520125895
0.63	65.91139625161033	8.118583389459662
0.635	79.60727079739951	8.922290669856004
0.64	81.77051185167667	9.042704896858941
0.645	65.61380522754413	8.100234887183467
0.65	77.98007815531432	8.830632941942175
0.655	67.51638154994504	8.216835251478821
0.66	71.81960300200174	8.474644712434955
0.665	79.14173120209308	8.896163847529625
0.67	65.12317013842822	8.06989282075222
0.675	71.07792035482099	8.430772227668173
0.68	78.34910990836016	8.851503256981843
0.685	56.7905404047105	7.535949867449391
0.69	72.85271448731672	8.535380160679237
0.695	75.65242240842636	8.697840100187308
0.7	64.99187342443943	8.061753743723473
0.705	72.1862540281504	8.4962494094836
0.71	64.05182707836741	8.00323853689039
0.715	63.57525098403434	7.973408993901814
0.72	74.70836182525184	8.643399899648971
0.725	66.1253942913883	8.131752227619106
0.73	66.22092913057492	8.137624292788093
0.735	74.88480558060462	8.6536007292112
0.74	56.28482818097387	7.502321519434759
0.745	69.40121043875853	8.330738889123733
0.75	69.2736346842755	8.323078437950437
0.755	61.71309260280861	7.855768110300138
0.76	64.49058959406817	8.030603314450799
0.765	69.32466498606877	8.326143464177685
0.77	59.90056895784715	7.739545784982937
0.775	67.03249045999932	8.187337202045567
0.78	62.40049091150323	7.899398136029303
0.785	63.22345117621754	7.951317574856229
0.79	67.35134916333656	8.206786774574844
0.795	59.61816442392965	7.721279973160516
0.8	62.12736742125093	7.882091563871288
0.805	73.9489108632706	8.59935525858018
0.81	54.729998673212165	7.397972605600278
0.815	61.13430154825913	7.818842724358838
0.82	66.22882667728098	8.138109527235486
0.825	63.768740878333624	7.985533224421124
0.83	64.85418205509525	8.053209425756618
0.835	66.60125835352612	8.160959401536447
0.84	57.56547270027008	7.587191357826035
0.845	73.1550833240943	8.553074495413583
0.85	56.486041411390104	7.515719620328456
0.855	61.03224094467296	7.812313418231053
0.86	66.43553637802303	8.15079973855468
0.865	60.47684138097015	7.776685758147242
0.87	62.052846980537055	7.877362945842793
0.875	65.5739378042682	8.0977736325652
0.88	62.017280406559934	7.875105104477015
0.885	67.76694887500145	8.232068323028026
0.89	66.55339037094421	8.158026132033669
0.895	61.048036038085115	7.813324262955245
0.9	70.8581625334341	8.417729060348409
0.905	61.13778088701798	7.819065218235361
0.91	65.61380522754412	8.100234887183465
0.915	69.23697498471145	8.320875854422505
0.92	55.25123675581416	7.433117566392594
0.925	62.51211969667588	7.906460630185664
0.93	64.09693399884513	8.00605608266924
0.935	59.33690091843204	7.703044912139098
0.94	64.30498429967697	8.019038863833806
0.945	65.9808010212682	8.122856703233673
0.95	59.23160029568416	7.696206877136565
0.955	65.56399683638631	8.097159800595904
0.96	62.17191768472121	7.884917100687947
0.965	62.19318031046836	7.886265295465805
0.97	65.0797836160175	8.067204200713993
0.975	61.147121871033505	7.819662516441071
0.98	65.21535870921255	8.075602683961895
0.985	68.17536026042572	8.256837182627844
0.99	61.546510442713156	7.845158407751443
0.995	61.7394161480784	7.857443359520856
1.0	71.54055008757258	8.458164699719
1.005	61.412773514324776	7.836630239734728
1.01	64.90978664941031	8.056661011201248
1.015	68.15202005087994	8.25542367482614
1.02	60.66285624445175	7.788636353332446
1.025	65.29087781375269	8.080277087684102
1.03	68.56519598546292	8.280410375426023
1.035	60.885159011685296	7.802894271466537
1.04	69.71982412681092	8.3498397665351
1.045	66.87590150949364	8.177768736611084
1.05	68.48486486848131	8.275558281377837
1.055	70.55804885704433	8.399883859735462
1.06	65.11327365591667	8.06927962434793
1.065	66.1076557648289	8.130661459243578
1.07	71.54624277705383	8.458501213397906
1.075	61.23044062961058	7.8249882191355775
1.08	65.77881815505442	8.110414179008025
1.085	66.36561145254312	8.146509157457759
1.09	63.80127171118165	7.987569825120882
1.095	73.96602467017752	8.60035026438909
1.1	66.28342464361016	8.141463298671201
1.105	67.45272253116033	8.212960643468367
1.11	67.94561223470227	8.242912848908587
1.115	61.27310031833729	7.82771360732732
1.12	66.04637279414392	8.126891951671556
1.125	66.12576787328908	8.131775198152559
1.13	66.39696865247367	8.148433509115335
1.135	68.7588980345079	8.292098530197762
1.14	69.02267388015547	8.307988558017847
1.145	61.759285686726464	7.858707634638565
1.15	71.04501611784494	8.428820565052085
1.155	67.8641923786786	8.23797258909488
1.16	66.28069693909795	8.141295777644855
1.165	71.20105063055226	8.438071499492775
1.17	67.67848948564678	8.22669371531764
1.175	67.4911401382759	8.215299150869425
1.18	69.27470851842527	8.32314294713393
1.185	70.02827484302918	8.368289839807725
1.19	68.8029159205084	8.294752312185603
1.195	68.40050025451089	8.270459494762724
1.2	64.4165861599461	8.025994403184324
1.205	71.2431810227482	8.440567577050029
1.21	69.76577194912844	8.352590732768393
1.215	62.51560137920547	7.90668080671058
1.22	68.92864130645103	8.30232746321482
1.225	66.18826956167459	8.135617343611644
1.23	69.75902291603632	8.352186714629667
1.235	65.64310174794029	8.10204306011393
1.24	69.1460420024138	8.315409911869276
1.245	69.07412797257136	8.311084644772388
1.25	68.8327345952609	8.296549559621813
1.255	67.73689546963534	8.230242734551354
1.26	70.01792993426345	8.367671715254097
1.265	71.29612341331834	8.443703181265809
1.27	69.02613729482925	8.308196994223792
1.275	69.57450848925095	8.341133525441908
1.28	71.91776470527468	8.4804342285802
1.285	66.00154911928917	8.124133745778018
1.29	71.3689151812343	8.448012498880095
1.295	67.5900220491075	8.22131510459899
1.3	70.19430976388603	8.378204447486706
1.305	69.41585004984827	8.331617493011082
1.31	71.79796140002148	8.473367772026744
1.315	72.61487338483371	8.521436110470683
1.32	73.70241127845281	8.58501084905854
1.325	68.23711105946765	8.260575709928919
1.33	70.09407886247116	8.372220664941361
1.335	74.16030428681894	8.611637723848986
1.34	66.46637466121945	8.152691252661262
1.345	71.80948711504358	8.47404785890684
1.35	70.70037315287617	8.408351393280146
1.355	69.7195418982685	8.349822866280967
1.36	73.49543206497147	8.572947688220864
1.365	68.27492585292258	8.262864264461966
1.37	70.38258604905475	8.389432999258934
1.375	75.36659282966023	8.681393484323829
1.38	70.95875514818108	8.423701985954933
1.385	73.12611375973614	8.551380810122781
1.39	71.04625527723658	8.428894072014227
1.395	70.21850081520925	8.379648012608241
1.4	72.61286152406983	8.521318062604507
1.405	73.58886725258422	8.578395377492473
1.41	70.45439181934461	8.39371144484635
1.415	73.6815874715801	8.583797963115167
1.42	72.26764490640355	8.50103787230733
1.425	73.60692630084989	8.57944790186699
1.43	69.4731692922931	8.335056646015856
1.435	70.7177540207982	8.409384877670792
1.44	73.19191752244328	8.555227496825744
1.445	74.03547930751132	8.604387212783449
1.45	65.92379588044261	8.119347010717217
1.455	73.56175208165459	8.576814798143573
1.46	71.92183969835372	8.480674483692539
1.465	70.76177967551924	8.41200212051324
1.47	71.26125182898102	8.441637982582588
1.475	73.14880037797003	8.5527071958515
1.48	74.69258212954789	8.642487033808491
1.485	72.90743176872698	8.538584880923008
1.49	71.1789688916845	8.436762939165975
1.495	77.3064167523916	8.79240676677277
1.5	78.10872946296477	8.837914316339845
1.505	78.2591034213884	8.846417547311928
1.51	76.41307147705591	8.741457056867345
1.515	77.14543609477607	8.783247468606135
1.52	76.72467911519007	8.759262475527839
1.525	76.9989617935944	8.77490522989248
1.53	78.67574066054723	8.869934648042635
1.535	74.72772254353738	8.644519798319475
1.54	76.892690157691	8.7688477098015
1.545	76.78253438367992	8.762564372584086
1.55	75.44291583086243	8.685788152543351
1.555	80.9256725724795	8.995869750751147
1.56	81.39226753293809	9.021766320013953
1.565	76.25197193972048	8.732237510496406
1.57	78.9380069534456	8.884706351559718
1.575	75.90529511426911	8.712364496178354
1.58	78.04534095539977	8.834327419526614
1.585	81.17962228050106	9.009973489444965
1.59	78.87997914771478	8.881440150545112
1.595	78.50432220099651	8.86026648589062
1.6	78.28768756219011	8.848032977006252
1.605	80.22933060623893	8.957082706229686
1.61	80.55948592517295	8.975493631281399
1.615	79.31307516531893	8.905788856991778
1.62	76.94578969241562	8.771874924576593
1.625	79.9062232906889	8.939028095418925
1.63	77.78351000365822	8.819496017554417
1.635	75.9013160568129	8.712136136264911
1.64	78.20995972083672	8.843639506494863
1.645	78.74543213166965	8.873862300693517
1.65	80.03007192969896	8.94595282402601
1.655	83.18156797450486	9.120392972591963
1.66	79.25649825387472	8.902611878200393
1.665	81.67741450901663	9.03755578179281
1.67	77.92900966306436	8.827740915039609
1.675	79.49128108045716	8.91578830392788
1.68	80.24739962880724	8.958091293841967
1.685	82.26339195178953	9.069916865759549
1.69	82.05041470848951	9.058168397004414
1.695	82.23073342660571	9.068116310822536
1.7	77.05289816357967	8.777978022504936
1.705	78.37190405346882	8.852790749445557
1.71	77.5283083162133	8.805016088356302
1.715	81.19356153120985	9.010747001842292
1.72	76.94924259131763	8.772071738837846
1.725	80.91650384245028	8.99536012855796
1.73	79.31877065014093	8.906108614324268
1.735	83.91222651446547	9.160361702163593
1.74	87.27843684296683	9.34229291143062
1.745	80.19435473531023	8.955130079195401
1.75	83.36011068154176	9.13017582971663
1.755	77.18875024146975	8.785712847656116
1.76	79.7746637562527	8.931666348238313
1.765	78.98125273148362	8.887139738491998
1.77	78.06528002671836	8.83545584713762
1.775	82.22849945369956	9.067993132645148
1.78	80.15076132398835	8.952695757367628
1.785	80.80425165752035	8.989118513932295
1.79	80.9784640851782	8.998803480751105
1.795	81.0790591454541	9.004391103536879
1.8	80.36926611186584	8.964890747346887
1.805	80.7887793390352	8.988257858953268
1.81	78.4282600728953	8.855973129639413
1.815	80.81605678175168	8.989775124092464
1.82	81.97891312215457	9.054220735223687
1.825	83.84881295934858	9.156899746057537
1.83	79.19832356208315	8.899343996165287
1.835	81.38436799172312	9.021328504811423
1.84	81.05672408230986	9.003150786380836
1.845	79.80647114362738	8.933446767268912
1.85	81.35764846633643	9.019847474671423
1.855	81.98399280928207	9.054501245749655
1.86	77.9333851371029	8.827988736801997
1.865	81.93629360094167	9.051866857225733
1.87	82.26118141336774	9.069795003932985
1.875	84.510938026439	9.192983086378382
1.88	80.54973151262018	8.974950223406266
1.885	83.70248608050656	9.14890627782942
1.89	80.93500426075727	8.996388400950531
1.895	82.32866411105408	9.073514429979934
1.9	82.08537215601828	9.060097800576894
1.905	82.01170740168608	9.056031548183016
1.91	81.55318294057845	9.030680092915398
1.915	84.36905930960019	9.185263159518087
1.92	81.2538358028336	9.014090958207245
1.925	81.3343253562694	9.018554504812254
1.93	81.48152977931424	9.026712013757514
1.935	84.87076130659531	9.212532838834026
1.94	77.43068888373502	8.799470943399667
1.945	80.95341663043378	8.997411662830249
1.95	78.7008523725797	8.871350087364364
1.955	82.89548581983625	9.104695811493993
1.96	81.84054105041454	9.046576205969558
1.965	86.07643079825942	9.2777384527836
1.97	80.87702807917596	8.993165631699217
1.975	86.38627412709513	9.294421667166555
1.98	79.7503561290058	8.930305489119943
1.985	82.72911705704277	9.095554796549948
1.99	82.56802695333474	9.086695051190764
1.995	84.51156077653594	9.193016957263591
2.0	83.73721084080208	9.150803835773232
2.005	81.65969376309837	9.036575333780954
2.01	80.43843597132305	8.968747737076958
2.015	80.70602660190644	8.98365329929347
2.02	82.96333322525183	9.10842100614875
2.025	83.66571066343435	9.146896231150453
2.03	81.87624558752995	9.04854936371184
2.035	85.62341852531772	9.253292307352973
2.04	80.30926535936565	8.961543692878234
2.045	81.63075325074836	9.034973893196835
2.05	82.49821788052033	9.082852959314069
2.055	81.6423955194917	9.03561815923469
2.06	82.2323037027848	9.068202892678615
2.065	81.00902243761743	9.000501232576852
2.07	85.60373575431382	9.252228691202667
2.075	80.79978265669872	8.988869932127104
2.08	84.57837835048441	9.19665038753156
2.085	81.16833341713826	9.009347002815367
2.09	83.84967713414406	9.156946933019983
2.095	84.33678696191186	9.18350624554216
2.1	82.5937740747284	9.0881116891645
2.105	78.85609833958583	8.88009562671404
2.11	81.61484491232417	9.034093474849824
2.115	79.52216589223605	8.917520164946982
2.12	83.38325886766232	9.131443416440925
2.125	82.20689203529969	9.066801643098833
2.13	80.67571950226626	8.981966349428518
2.135	79.89845888685973	8.938593786880558
2.14	85.02640486962663	9.22097635121285
2.145	85.04708773068393	9.222097794465418
2.15	83.15867865956477	9.11913804367303
2.155	85.89496545377757	9.267953682112227
2.16	81.57414304716949	9.031840512717743
2.165	77.47046526438068	8.801730810720166
2.17	82.20028510780143	9.066437288582623
2.175	79.50624801094511	8.916627614235392
2.18	82.65242823941969	9.091338088500487
2.185	83.69573727421428	9.148537439078133
2.19	81.33790124824718	9.018752754580158
2.195	78.62840654379436	8.867266012914824
2.2	80.17123276807057	8.953838996099414
2.205	84.13494744063834	9.172510421942203
2.21	82.61169914423019	9.08909781794817
2.215	82.79838184922613	9.099361617675502
2.22	84.71838039797676	9.204258818502268
2.225	82.00484078375973	9.055652421761765
2.23	81.53456231191306	9.029649069145105
2.235	81.57380509514614	9.031821803775037
2.24	78.60488047696772	8.865939345436992
2.245	81.34306218094947	9.019038872349396
2.25	83.51441694349526	9.13862226725097
2.255	79.37639915896283	8.909343362951212
2.26	77.71173443083119	8.815425935871232
2.265	84.91273121511428	9.214810427519074
2.27	81.90797927472238	9.050302717297493
2.275	80.78696754025425	8.988157071405364
2.28	79.58316100802509	8.92093946891386
2.285	80.54167597265005	8.97450143309644
2.29	80.5371032886279	8.974246669700355
2.295	83.75237623232633	9.151632435381478
2.3	80.2108362757061	8.956050260896603
2.305	81.03804570589125	9.002113402190135
2.31	78.71502050190374	8.872148584300408
2.315	82.05655424855085	9.058507285891581
2.32	82.01562513117594	9.056247850582267
2.325	82.02729854158254	9.056892322512317
2.33	79.75180738069845	8.930386743064291
2.335	78.87915317990847	8.881393650768356
2.34	80.40817378685637	8.967060487520778
2.345	77.80192646007686	8.820540032224606
2.35	80.73733375372657	8.985395581371282
2.355	80.57106683098827	8.976138748425644
2.36	82.28651999948698	9.071191762910042
2.365	79.42116184019604	8.911855128995088
2.37	80.59778115546906	8.977626699494085
2.375	78.7178984009307	8.872310770082994
2.38	83.69384704459397	9.148434130745763
2.385	81.21078674378509	9.011702766058427
2.39	81.84805975912671	9.046991751909953
2.395	81.55242145098552	9.030637931563058
2.4	79.12921629663747	8.895460431964018
2.405	79.775871924178	8.93173398194203
2.41	78.77817314662202	8.875706909684547
2.415	79.34976783328844	8.907848664705101
2.42	78.16796346890412	8.84126481160383
2.425	80.31847076635354	8.962057284259766
2.43	80.09497765756849	8.949579747539461
2.435	78.47986905856716	8.858886445742893
2.44	82.25161401639774	9.069267556776442
2.445	79.36215732487699	8.908544063138319
2.45	82.23219310963822	9.068196794823004
2.455	79.56182906122694	8.919743777778987
2.46	79.2523770602449	8.902380415385814
2.465	79.93535939564026	8.940657660129945
2.47	81.29995446780453	9.016648738184522
2.475	78.47709803727038	8.8587300465287
2.48	77.95862273111166	8.829418029015937
2.485	78.83633156218066	8.878982574719958
2.49	78.58944387095421	8.865068745980158
2.495	81.99369408487631	9.05503694552796
2.5	78.78038495336475	8.875831507716038
2.505	79.7410837768394	8.929786323134469
2.51	78.10726361346876	8.837831386345226
2.515	78.05899381456912	8.835100102124997
2.52	81.5686316459064	9.031535398032075
2.525	80.36078158039135	8.964417525996396
2.53	79.94312784593812	8.94109209470175
2.535	79.7215453020353	8.928692250382207
2.54	78.85918014115876	8.880269148013406
2.545	79.17575229794525	8.898075763778664
2.55	77.82456109703723	8.821823003044056
2.555	76.9259487668876	8.770743911829122
2.56	78.74348882034167	8.873752803653124
2.565	77.01820617212701	8.776001719013449
2.57	78.62373082384141	8.867002358398322
2.575	78.29454470116242	8.84842046362866
2.58	78.63626593178381	8.867709170455683
2.585	79.01909212919219	8.889268368611232
2.59	79.16731440608385	8.897601609764502
2.595	79.55394084345268	8.919301589443688
2.6	80.0704696928356	8.948210418448797
2.605	80.5602759635596	8.975537642033462
2.61	80.09787985788995	8.949741887780338
2.615	78.10385343246105	8.837638453368697
2.62	76.71326759532325	8.758611054004124
2.625	77.85712594637475	8.823668508413876
2.63	78.32474712395583	8.850126955245097
2.635	76.85745365204902	8.766838292796841
2.64	77.61365086119451	8.809861001241423
2.645	80.35540016902536	8.964117366981835
2.65	80.15518517815592	8.952942822232023
2.655	82.14461830442343	9.063366830511907
2.66	79.51706063374813	8.917233911575277
2.665	76.1383573629759	8.725729617801361
2.67	77.28832096757031	8.791377649013283
2.675	76.63547997698947	8.75416929108579
2.68	76.9023367395956	8.76939774098516
2.685	77.72007082685442	8.815898753210272
2.69	78.3993488921683	8.85434068082815
2.695	77.76547066632807	8.81847326164388
2.7	76.97670265394954	8.773636797471704
2.705	77.20805822283383	8.786811607337091
2.71	78.52236291749632	8.861284495912335
2.715	80.8089959077342	8.989382398570783
2.72	80.07642119462939	8.948542964898218
2.725	78.23730901820034	8.845185640686143
2.73	80.12149022192307	8.951060843381809
2.735	75.71447116920405	8.701406275378943
2.74	76.34063353365688	8.73731271808769
2.745	77.01022818188441	8.775547172791246
2.75	78.01423805094409	8.832566900451084
2.755	79.18397021888269	8.898537532588302
2.76	78.20019038155021	8.843087152208227
2.765	77.56447754472592	8.807069747919902
2.77	77.29627513046034	8.791830021699711
2.775	77.09371322856438	8.780302570445075
2.78	78.77585742930812	8.875576456169375
2.785	77.33050144138242	8.793776290160128
2.79	76.58149684789517	8.751085466837537
2.795	78.84820067099984	8.87965093182158
2.8	76.54597800075209	8.749055834817382
2.805	79.985066692402	8.943437073765432
2.81	80.20691058468644	8.955831094023962
2.815	78.73783136907271	8.87343402348114
2.82	78.29171168180703	8.848260376017821
2.825	76.44927459690594	8.743527583127186
2.83	78.33081288630251	8.850469642132134
2.835	77.46787249541265	8.801583522038102
2.84	78.32491441073904	8.850136406335162
2.845	78.09881272077634	8.837353264455164
2.85	78.93210725147009	8.88437433089523
2.855	77.9056557366924	8.826418058119183
2.86	76.42900037686519	8.74236812178858
2.865	75.83286549202498	8.70820678969126
2.87	77.27386394006146	8.790555382913043
2.875	78.41920783816141	8.855462034143752
2.88	77.04134531681048	8.777319939298696
2.885	77.3791837818822	8.796543854371569
2.89	80.09334101465556	8.949488310213917
2.895	77.03426621234985	8.77691666887352
2.9	76.34958299039792	8.737824843197414
2.905	76.19486077241231	8.728966764309067
2.91	76.59883424209305	8.75207599613332
2.915	75.55506865631385	8.692241865958048
2.92	77.16391280467604	8.784299221034997
2.925	77.30081620226265	8.79208827311593
2.93	78.16940100470431	8.841346108184224
2.935	76.45886479916531	8.744075983153698
2.94	74.4206051317655	8.626737803582852
2.945	77.0178328430207	8.77598044910201
2.95	78.86133792311665	8.880390640231806
2.955	75.41190001236441	8.684002534106288
2.96	77.2681535738693	8.790230575694206
2.965	75.21799195791701	8.67283067734618
2.97	78.6741365778312	8.869844225116426
2.975	80.14020572611965	8.952106217316663
2.98	77.98722945419418	8.831037846946087
2.985	75.2067934248481	8.672185043277622
2.99	78.06100653564266	8.835214006216413
2.995	75.37978417696581	8.682153199348985
3.0	78.66833117860953	8.869516964221306
3.005	79.06614768543133	8.891914736738727
3.01	74.22618087317595	8.615461733022551
3.015	77.7785558110064	8.819215147109544
3.02	77.10095044281076	8.78071468861224
3.025	76.20732656676897	8.729680782638559
3.03	76.95988191558023	8.772678149549328
3.035	76.70576437443813	8.758182709582972
3.04	75.22141317423207	8.673027912686091
3.045	78.53246770358813	8.861854642431691
3.05	75.72541424673376	8.702035063520128
3.055	75.54649360354581	8.69174859297862
3.06	74.80144279737527	8.648782735008163
3.065	76.78792281718053	8.762871836172234
3.07	75.88487221725904	8.711192353361223
3.075	76.7005015106281	8.75788225032902
3.08	77.81105193430976	8.821057302518206
3.085	75.32921167509224	8.67924027061656
3.09	79.05473495305009	8.891272965838473
3.095	76.31018830253136	8.735570290629648
3.1	76.36754746464011	8.738852754489008
3.105	77.65513773796529	8.812215257128328
3.11	78.19493903950806	8.84279022930591
3.115	73.10752682723142	8.55029396145135
3.12	72.79122614528515	8.53177743177148
3.125	78.32079192004022	8.849903497781217
3.13	77.22419832992608	8.787729987313337
3.135	73.75841557393457	8.58827197833968
3.14	74.11091706957303	8.60876977677839
3.145	73.94205760633555	8.598956774303238
3.15	75.58582388629485	8.694010805508286
3.155	74.40643750636097	8.6259166183288
3.16	77.30626696862511	8.792398248977642
3.165	74.94052080958171	8.656819324069419
3.17	76.91401689603931	8.770063676852027
3.175	77.17407484714832	8.784877622775875
3.18	73.9213180384424	8.59775075461265
3.185	75.25044221042761	8.674701274996599
3.19	74.82072670007621	8.649897496506892
3.195	73.5798183106807	8.577867935022123
3.2	74.49751622229977	8.631194368237791
3.205	74.95528663724946	8.65767212576507
3.21	73.78899127051568	8.590051878220276
3.215	73.55872064913858	8.576638073810656
3.22	76.92115420252325	8.770470580449105
3.225	75.25820623828909	8.675148773265454
3.23	75.21361717728759	8.67257846186978
3.235	75.70593007131112	8.700915473173563
3.24	75.66612995887161	8.698628050380796
3.245	74.54045027718676	8.633681154477895
3.25	73.9999766800845	8.602323911599964
3.255	73.35750739924025	8.564899730833995
3.26	77.87369138885084	8.824607152097528
3.265	73.35283385855048	8.564626895466636
3.27	75.5208571723854	8.690273711016552
3.275	72.2994293132509	8.502907109527358
3.28	74.95976549990681	8.65793078627375
3.285	75.82736384841303	8.707890895527632
3.29	76.20115423430337	8.729327249811602
3.295	74.46833572947864	8.629503793931528
3.3	75.35834711330517	8.680918563913911
3.305	73.50407545537948	8.573451781830903
3.31	73.66633275069903	8.582909340701383
3.315	75.1311805740585	8.667824442964827
3.32	77.0601304379547	8.778389968436963
3.325	75.10672218840686	8.666413455888593
3.33	75.89097564165976	8.711542667154868
3.335	73.7185642809809	8.585951565259432
3.34	71.80017744218809	8.473498536153063
3.345	75.54207435333232	8.691494368250625
3.35	76.75851433284083	8.761193659133488
3.355	73.12290950341884	8.551193454917204
3.36	74.6026414287053	8.637282062588051
3.365	73.60311017483872	8.579225499707926
3.37	73.36692834024402	8.5654496869834
3.375	72.14272750488968	8.4936875092559
3.38	75.03116751537665	8.662053308273775
3.385	73.3880505507275	8.566682587252052
3.39	73.90378809691533	8.596731244892755
3.395	73.76095286203072	8.588419695265872
3.4	74.69417755084736	8.642579334368147
3.405	73.21158671298284	8.556376961832784
3.41	75.92315598177973	8.713389465746365
3.415	76.49470610114412	8.74612520497758
3.42	73.35795207516956	8.56492568999694
3.425	75.7942689377869	8.705990405335104
3.43	72.80020283725122	8.532303489518597
3.435	73.60787988839962	8.579503475633052
3.44	72.8102202395544	8.532890497337604
3.445	72.86742522726215	8.536241867898434
3.45	72.44220128196291	8.511298448648297
3.455	75.38789059156824	8.68262003035767
3.46	75.31645438233708	8.678505308077947
3.465	74.79103779889549	8.648181184439622
3.47	73.94195115603682	8.598950584579308
3.475	72.37956736894732	8.507618196002175
3.48	76.2916753954956	8.734510598510692
3.485	74.27092920017893	8.618058319608828
3.49	74.74501956252618	8.645520201961602
3.495	74.56563246552321	8.635139400468484
3.5	73.02949213533489	8.5457294677128
3.505	73.67512169759641	8.58342132821152
3.51	74.52428005575644	8.632744642102907
3.515	73.21502444832635	8.556577846798705
3.52	73.38412540353471	8.566453490420333
3.525	71.49803160098297	8.455650867968886
3.53	74.1343348482726	8.610129781151537
3.535	75.07276852152353	8.664454311814653
3.54	72.5771132504796	8.519220225494795
3.545	73.56407448561544	8.576950185562199
3.55	75.26309369581199	8.675430461701136
3.555	74.97508566688708	8.658815488673211
3.56	73.82867404048788	8.592361377437978
3.565	72.83552124269276	8.53437292615531
3.57	72.63219089370659	8.52245216435426
3.575	73.39941647946482	8.567345941390766
3.58	70.55182808247518	8.399513562253185
3.585	72.30266509222007	8.503097382261364
3.59	72.81476652886724	8.53315689114335
3.595	73.51067737790679	8.573836794452458
3.6	73.29927534071643	8.561499596491052
3.605	71.69115963315838	8.467063223642445
3.61	72.79090051560866	8.531758348406772
3.615	73.26254910960034	8.559354479725696
3.62	72.93457547077236	8.540174206113852
3.625	75.80393510645311	8.70654553232527
3.63	72.08618016593506	8.490358070537136
3.635	75.19544907413913	8.671530953305716
3.64	75.00000342090695	8.66025423535054
3.645	71.81789565959723	8.474543979447935
3.65	71.46280633745762	8.45356766918309
3.655	71.70816117357366	8.468067145079429
3.66	72.63592718762742	8.522671364521068
3.665	72.44797160280888	8.511637421954067
3.67	73.43220041064795	8.56925903510029
3.675	70.63441036341503	8.404428021193056
3.68	69.89754167155041	8.36047496686345
3.685	74.03027606356497	8.604084847534047
3.69	72.16507235650535	8.495002787315926
3.695	72.78508701623494	8.531417643992992
3.7	74.0871591173581	8.607389796991775
3.705	72.96652504915694	8.542044547364345
3.71	72.33995632254792	8.505289902322431
3.715	72.1649641482264	8.494996418376314
3.72	72.91141407793282	8.538818072656943
3.725	72.48411590553752	8.513760385724837
3.73	74.35275509524652	8.622804363734952
3.735	73.37419463679014	8.565873839649411
3.74	71.07506809884696	8.43060306851455
3.745	74.90262247233956	8.654630117592522
3.75	69.891722665889	8.360126952737561
3.755	73.00862750517948	8.544508616952731
3.76	71.58286041981393	8.460665483271036
3.765	72.0916289906578	8.49067894756702
3.77	72.1651768458127	8.4950089373592
3.775	73.25604734056516	8.558974666428519
3.78	73.5286242303725	8.574883336254349
3.785	72.58050231631542	8.519419130217472
3.79	71.22473153555107	8.439474600681672
3.795	70.83084173766784	8.416106091160438
3.8	71.74266045707726	8.470103922448487
3.805	73.13823124485342	8.552089291211441
3.81	71.79052421040977	8.472928903892075
3.815	72.78759611579808	8.531564693290328
3.82	71.19389312507813	8.43764736908803
3.825	70.96585900344665	8.424123634150122
3.83	72.69378697695024	8.526065152047
3.835	70.73858690178626	8.410623454999413
3.84	73.90025773684636	8.596525910904147
3.845	71.75319385597108	8.470725698307735
3.85	72.97254912065311	8.542397153062664
3.855	73.16355044646244	8.553569456458657
3.86	70.31280937272145	8.385273363028867
3.865	71.16679027582467	8.436041149486213
3.87	72.16810192682611	8.495181100295985
3.875	71.43464304045904	8.451901741055622
3.88	72.89647150321801	8.537943048721864
3.885	71.03401769824825	8.428168110464352
3.89	73.58594047899334	8.578224785991175
3.895	72.91012025507916	8.538742311083007
3.9	72.29037744824987	8.50237481226568
3.905	69.82274692511787	8.356000653728904
3.91	72.81272930515937	8.533037519263546
3.915	70.92993250843946	8.421991006195594
3.92	73.40855963696588	8.567879529788328
3.925	72.54886616345686	8.517562219523663
3.93	73.00651904526303	8.544385235068876
3.935	74.32205721411208	8.621024139515681
3.94	73.18905756972866	8.555060348690047
3.945	70.41922430648115	8.391616310728296
3.95	70.86409702527621	8.41808155254368
3.955	70.47498339853634	8.394937962756863
3.96	70.65965098627312	8.40592951352039
3.965	70.72634523614911	8.409895673321348
3.97	72.68971123220692	8.525826131947971
3.975	72.36297734865258	8.506643130439445
3.98	71.92460739194539	8.480837658624612
3.985	70.49828877073955	8.396325909035424
3.99	71.80137383895246	8.473569132246013
3.995	72.11301468853748	8.49193821742348
4.0	72.40762953580482	8.509267273731906
4.005	69.04838754652043	8.309535940503563
4.01	71.25153892257102	8.441062665480633
4.015	72.36497959368936	8.506760816767411
4.02	72.17688440788842	8.495697994154948
4.025	69.55343130871495	8.33986998152339
4.03	71.66228338416218	8.46535784147145
4.035	73.9074613472848	8.59694488450896
4.04	70.2415033053503	8.3810204214851
4.045	69.56911592854145	8.340810268105939
4.05	71.65354274312047	8.464841566333092
4.055	71.6784279004941	8.466311351497422
4.06	70.82344824946874	8.415666833321572
4.065	72.95787799981528	8.541538386017784
4.07	71.60730850736736	8.462110168708946
4.075	71.22562635747502	8.439527614592835
4.08	73.13562159684416	8.551936716138874
4.085	73.24092499266197	8.558091200300565
4.09	69.5881932987628	8.34195380583966
4.095	69.89752534169502	8.360473990252887
4.1	71.37796348729874	8.448548010593225
4.105	68.9186390614701	8.301725065398763
4.11	70.53687746222533	8.398623545690409
4.115	71.15398393992378	8.435282090121454
4.12	70.04926299313318	8.369543774491724
4.125	69.32980292453672	8.326452000974768
4.13	71.17861143765268	8.43674175482767
4.135	71.68430777315099	8.466658595523443
4.14	72.10827901588132	8.491659379407615
4.145	70.83925525703678	8.416605922641073
4.15	71.90864249071728	8.479896372640251
4.155	72.97839056472425	8.54273905516985
4.16	70.79575964779036	8.414021609657915
4.165	69.56848009225246	8.340772152040389
4.17	68.56340145007147	8.280302014423837
4.175	71.67981142230968	8.466393058576342
4.18	68.7511175781073	8.291629368110184
4.185	71.15806624390737	8.43552406456809
4.19	69.92242631994806	8.361963066167421
4.195	71.19068178887167	8.437457068860953
4.2	72.75296577047253	8.529534909388232
4.205	70.88574751925832	8.419367406121337
4.21	71.51652383919028	8.456744281293497
4.215	70.15086091878598	8.37561107733555
4.22	71.23853818945268	8.44029254169858
4.225	69.27058759613388	8.322895385389263
4.23	68.27762301931115	8.26302747298538
4.235	72.87899781747078	8.53691969140338
4.24	70.67299424468304	8.40672315737131
4.245	72.4424283113908	8.51131178558222
4.25	70.82975966947102	8.416041805354284
4.255	68.30573141411004	8.26472815125277
4.26	70.85341032960862	8.417446782107305
4.265	68.68168811090281	8.287441590195542
4.27	69.28161563685472	8.32355787129847
4.275	70.02706534165958	8.368217572557466
4.28	69.78576438766208	8.353787427727742
4.285	69.63286714614311	8.344631037148563
4.29	71.02479269069457	8.427620820296472
4.295	68.93475087620003	8.302695398254716
4.3	69.0314920589583	8.308519245867961
4.305	69.71284730303147	8.349421974186685
4.31	70.43712430150688	8.392682783324226
4.315	69.93063820851704	8.362454078111105
4.32	71.06116602170226	8.429778527440817
4.325	69.21556828466701	8.319589430054046
4.33	70.16050511057048	8.376186788185331
4.335	70.10387174858256	8.372805488519518
4.34	69.50026803245336	8.336682075769314
4.345	69.74602357907983	8.351408478758527
4.35	69.8373864359337	8.356876595710487
4.355	68.73549968933327	8.290687528144652
4.36	70.36881846819009	8.388612428059249
4.365	70.33062070214986	8.386335355931687
4.37	71.01297964746442	8.42691993835615
4.375	68.96031127256005	8.304234538629075
4.38	70.91292820037975	8.420981427385987
4.385	73.34730928740943	8.564304366812838
4.39	69.65842058711907	8.346162027370369
4.395	69.32036849098934	8.32588544786615
4.4	71.51928134961602	8.456907315893679
4.405	70.32244345612963	8.38584780783253
4.41	69.02932966239398	8.308389113564312
4.415	68.31055623863875	8.26502003861084
4.42	69.45937157559233	8.334228913078421
4.425	71.79139176223556	8.472980099246993
4.43	70.52138164745402	8.397700973924591
4.435	69.46871000468232	8.33478913978526
4.44	72.86241130099225	8.535948178204473
4.445	68.55781663060866	8.27996477230481
4.45	68.238859418758	8.260681534762007
4.455	70.01006067918894	8.367201484318931
4.46	70.27207793978069	8.382844263123387
4.465	69.11982981129297	8.31383364106433
4.47	67.90541338818294	8.240474099721625
4.475	69.27809123253599	8.323346155996155
4.48	69.71939073353094	8.349813814303342
4.485	71.07029274720117	8.430319848451846
4.49	70.05967866002219	8.370165987602766
4.495	69.34840330352334	8.327568871136602
4.5	67.8559341921638	8.237471346970732
4.505	67.24611376451318	8.200372782045532
4.51	67.47439272044285	8.2142798053416
4.515	68.65591344368963	8.28588640060251
4.52	71.50283399692462	8.455934838734546
4.525	68.18676192930836	8.257527591798187
4.53	68.33476176540475	8.266484244550687
4.535	68.62691027962053	8.284136061148473
4.54	68.31907305128803	8.26553525497823
4.545	67.38337195132866	8.208737536998528
4.55	71.13446303427445	8.434124912181135
4.555	69.89920353898009	8.360574354611057
4.56	69.5296030176217	8.338441282255436
4.565	68.18340614800643	8.257324394015681
4.57	68.92633098839825	8.302188325278959
4.575	68.06187566017937	8.249962161136217
4.58	71.42701513259564	8.451450475072054
4.585	69.86585170458933	8.35857952672518
4.59	69.36697034263635	8.328683590018073
4.595	70.47230766784006	8.394778595522341
4.6	69.23478649506752	8.320744347416733
4.605	68.72884527107509	8.290286199587749
4.61	68.81071440110401	8.295222384065662
4.615	70.40193421135477	8.390586046954931
4.62	68.38252225272261	8.269372542866998
4.625	68.60052019878678	8.28254309972407
4.63	69.73013537103928	8.350457195330042
4.635	70.87999319591205	8.419025667849699
4.64	67.93206210013066	8.242090881574327
4.645	68.64858018413807	8.28544387369428
4.65	71.67689866069864	8.466221037788857
4.655	67.04055304381635	8.187829568561888
4.66	67.54153491488952	8.218365708271294
4.665	69.12586839666216	8.314196798047432
4.67	69.29010879899641	8.324068043871122
4.675	68.09819305421864	8.252162931875414
4.68	69.78054163297485	8.353474823866703
4.685	69.7160127394247	8.349611532246557
4.69	68.79193532201676	8.294090385450158
4.695	68.14034663371392	8.254716629522417
4.7	71.96783550352936	8.483385851387956
4.705	69.27007061724312	8.322864327696513
4.71	68.97169393997801	8.304919863549438
4.715	68.75016612986431	8.2915719938902
4.72	68.33964739713214	8.266779747709029
4.725	70.05369528870472	8.3698085574704
4.73	68.67059556405391	8.286772324859294
4.735	67.00885855904431	8.18589387660531
4.74	66.79933431741837	8.173085972716693
4.745	68.96662604703664	8.304614744046628
4.75	65.99916426442277	8.123986968503997
4.755	70.81094382437473	8.414923875138427
4.76	67.15450382464341	8.194785160371406
4.765	67.26153732693936	8.201313146499125
4.77	67.16265923825003	8.195282743032728
4.775	68.79446536840211	8.294242905075913
4.78	67.82405406106191	8.235536051834265
4.785	69.16917097641868	8.316800525227155
4.79	68.64520142717718	8.285239974024723
4.795	68.99230851298778	8.306160876902625
4.8	69.15654822115997	8.316041619734714
4.805	67.66548295344978	8.225903169467156
4.81	67.96352531557166	8.243999351987581
4.815	69.97477767351471	8.365092807226631
4.82	67.94869284193487	8.243099710784461
4.825	68.96772250589531	8.304680758818806
4.83	68.18628579811298	8.257498761617406
4.835	66.70736965356313	8.167457967664305
4.84	65.50482844175974	8.093505324750193
4.845	68.07808378902841	8.250944418006245
4.85	68.27920452662292	8.26312317024398
4.855	68.23782070050248	8.260618663302555
4.86	68.50846707648688	8.27698417761487
4.865	67.82462436478309	8.23557067632736
4.87	68.51187572625639	8.27719008639142
4.875	67.29658996317107	8.203449881797967
4.88	68.06403776452488	8.250093197323585
4.885	68.69984567371027	8.28853700442426
4.89	68.09472792752224	8.251952976569985
4.895	67.90283472922633	8.240317635214454
4.9	67.47380009482065	8.214243732372484
4.905	68.61536274105016	8.283439064848015
4.91	67.87147265176401	8.238414450108953
4.915	69.64450512375942	8.345328341279295
4.92	66.89075627931726	8.178676927187995
4.925	67.33583023667056	8.20584122663061
4.93	67.26539553555762	8.20154836208125
4.935	67.76939411883173	8.232216841096433
4.94	66.41716296189372	8.149672567771892
4.945	67.15176546080801	8.194618079008197
4.95	68.85605177873592	8.297954674420433
4.955	67.70221769430664	8.228135736259256
4.96	67.40827052328545	8.21025398652718
4.965	68.3136876954475	8.26520947680381
4.97	66.30971427811154	8.143077690782002
4.975	68.69941548136168	8.288511053341347
4.98	67.98849869405282	8.245513852638465
4.985	69.28441158294883	8.323725823388756
4.99	68.33986676339394	8.26679301563756
4.995	67.09368918534629	8.191073750452153
5.0	66.57169029147245	8.159147644911965
5.005	69.52610156873062	8.338231321373295
5.01	66.34666774010964	8.145346385520362
5.015	66.46012107025712	8.15230771439947
5.02	69.3240519446896	8.326106649850793
5.025	68.18738019413712	8.25756502815068
5.03	67.23490262035904	8.19968917827737
5.035	68.48505954894404	8.275570043745871
5.04	66.86114445202816	8.176866420091999
5.045	67.16888502925879	8.195662574146082
5.05	67.60638088693126	8.22230994836191
5.055	66.83378810378699	8.175193459716228
5.06	67.2436659130148	8.200223528234751
5.065	68.81960869603861	8.29575847623583
5.07	66.0641556478794	8.127985952736347
5.075	67.42487069083883	8.21126486546615
5.08	68.3288105420475	8.266124275744195
5.085	67.34540451790696	8.20642458796198
5.09	66.21469626572289	8.137241317899015
5.095	67.85016510115803	8.237121165866023
5.1	66.39754348461494	8.14846878159418
5.105	68.91592271430368	8.301561462418
5.11	66.85495739817067	8.176488084634544
5.115	68.71688264047586	8.289564683412264
5.12	67.0207104999075	8.186617769256575
5.125	65.83204720455183	8.113695040149823
5.13	66.19783696849753	8.13620531749891
5.135	67.30614139678482	8.204032020706942
5.14	67.51971878783326	8.217038322159222
5.145	67.18813713824487	8.196837020353941
5.15	67.38419722690998	8.208787804963043
5.155	65.6019478433201	8.099502938040093
5.16	67.7616544844054	8.231746745643077
5.165	66.80718527806094	8.17356625213627
5.17	66.78242071069128	8.172051193592175
5.175	66.60876466041867	8.161419279783306
5.18	67.07729850295192	8.190073168351546
5.185	67.37724824584436	8.208364529298413
5.19	66.69763770405147	8.166862170016797
5.195	67.56883930582411	8.220026721722023
5.2	66.56138603538265	8.158516166275744
5.205	66.1352599933869	8.132358820993261
5.21	66.4161265451923	8.149608981122487
5.215	67.32508169460642	8.205186268123743
5.22	66.6745934079167	8.165451206633758
5.225	65.32093440341094	8.08213674738376
5.23	66.83975416771963	8.175558339815064
5.235	66.11286533236822	8.130981818474828
5.24	65.99903756444748	8.12397917060645
5.245	67.21851049200546	8.198689559436037
5.25	65.86349479453494	8.11563274147709
5.255	66.41134587438259	8.149315669084281
5.26	65.75571607087366	8.108989830482813
5.265	65.99546726820346	8.123759429488508
5.27	65.45469643188135	8.090407680202608
5.275	65.14340241029058	8.071146288495246
5.28	66.81223836887118	8.173875358045972
5.285	66.0885557773314	8.129486808977022
5.29	67.0953946979441	8.19117785778969
5.295	65.14608162309887	8.07131226152841
5.3	65.32828069023198	8.082591211377201
5.305	65.20425536252057	8.074915192280384
5.31	68.11915722842035	8.253433057123583
5.315	67.06471659170867	8.189305012741233
5.32	65.11522886014758	8.069400774540052
5.325	65.74727174473408	8.108469136941578
5.33	65.91645087642812	8.118894683171357
5.335	65.86613887033232	8.115795640005503
5.34	65.74702290683456	8.10845379260649
5.345	67.78420435854056	8.23311632120794
5.35	65.31333857642808	8.081666819191947
5.355	66.77069559042623	8.171333770592549
5.36	65.23602296001874	8.076882007310664
5.365	65.30699024211154	8.081274048200045
5.37	66.69067965055838	8.166436165828909
5.375	64.41883540201995	8.026134524291251
5.38	65.19074196421467	8.074078397205136
5.385	64.90291805387228	8.056234731800725
5.39	65.70605976503501	8.105927446321921
5.395	65.15402330300476	8.071804216097215
5.4	65.79305971058089	8.111292111037605
5.405	64.89321899615513	8.05563274958306
5.41	65.59482931613981	8.099063483893666
5.415	66.08492986971235	8.129263796292525
5.42	66.63472645165008	8.163009644221308
5.425	63.29811075982296	7.9560109828872765
5.43	65.1815136220443	8.073506897380115
5.435	64.55778645700651	8.0347860243448
5.44	64.24350106987185	8.015204368565524
5.445	65.18312823266197	8.073606891139917
5.45	65.05721404127837	8.065805232044621
5.455	64.69243078630956	8.043160497361068
5.46	65.4619553888479	8.090856282795283
5.465	64.16554798797478	8.010340066936907
5.47	64.90698379365847	8.056487062836908
5.475	65.26071153915778	8.07841021112185
5.48	65.45130025107484	8.090197788130698
5.485	64.64030597399005	8.039919525342903
5.49	64.67363516721264	8.041991989999284
5.495	63.0321820523585	7.939280953106428
5.5	65.39256724840224	8.086567086743438
5.505	65.85605376883528	8.115174290724463
5.51	64.39975553758724	8.024945827704212
5.515	62.96572798370948	7.935094705402669
5.52	63.154331872222315	7.946969980578907
5.525	65.0902761925015	8.067854497479582
5.53	63.79199605506529	7.986989173340934
5.535	66.13813824470185	8.132535781950292
5.54	64.13315087576206	8.008317605824713
5.545	64.87764421310614	8.054665990164095
5.55	65.12543130267014	8.070032918313911
5.555	64.17735829442829	8.011077224345568
5.56	63.969395129950094	7.998086966890901
5.565	64.51048759754796	8.031842104869092
5.57	64.54032688954099	8.03369945227857
5.575	63.70475266580482	7.981525710401791
5.58	64.62793737304358	8.039150289243484
5.585	62.66141055422501	7.915896067674525
5.59	64.96059583878606	8.059813635487242
5.595	64.25981805054506	8.016222180712376
5.6	67.06509482679297	8.189328105943305
5.605	63.46413091466775	7.966437780756701
5.61	64.4541491355133	8.028334144485598
5.615	64.44998939947327	8.028075074354579
5.62	64.88815046705382	8.055318148096562
5.625	64.21526262839619	8.013442620272276
5.63	62.35684885825831	7.8966352871497305
5.635	64.06650932251459	8.004155753264337
5.64	65.78673097647498	8.110901982916264
5.645	65.33351671228036	8.082915112277275
5.65	64.50829180594663	8.031705410804522
5.655	64.01908449489648	8.001192692023888
5.66	65.15420885905431	8.071815710176633
5.665	64.53179785241076	8.033168605999178
5.67	63.71684382655401	7.982283121172414
5.675	63.0484049407543	7.940302572368027
5.68	64.26453917492124	8.01651664845282
5.685	63.85909491482269	7.991188579605833
5.69	62.81501953938743	7.9255926932556555
5.695	64.38097770534483	8.023775776113439
5.7	64.28242533161588	8.017632152426044
5.705	64.12899324708161	8.008058019712495
5.71	64.89235576028575	8.055579169760902
5.715	64.22763786626551	8.014214737968125
5.72	62.958317638325745	7.934627756758709
5.725	64.12902014525004	8.008059699156222
5.73	65.76083835083787	8.109305663917095
5.735	63.66799459165098	7.9792226809164175
5.74	64.05012633269654	8.003132282593892
5.745	62.60138924358191	7.912103970726239
5.75	64.24979304819435	8.01559686163135
5.755	62.48966391784907	7.90504041215787
5.76	63.90670780969186	7.994167111694117
5.765	63.65581201411922	7.978459250639764
5.77	64.86269050703616	8.053737673095403
5.775	64.46302037165552	8.028886620924194
5.78	64.29733524424037	8.018561918713377
5.785	64.23828156533952	8.014878761736794
5.79	63.46587944865927	7.96654752378088
5.795	64.63204958755249	8.039406046938572
5.8	64.55466273939426	8.034591634886882
5.805	64.87596335193332	8.054561648651857
5.81	63.9103396011491	7.994394261052497
5.815	62.592653325994	7.911551891126924
5.82	62.36371833791762	7.897070237620888
5.825	64.48923493333749	8.030518970361596
5.83	64.0242333838528	8.001514443144673
5.835	63.77516277861835	7.9859353101949395
5.84	63.986641764321774	7.99916506670051
5.845	64.86200461138463	8.053695090539785
5.85	62.3557552478064	7.8965660415022425
5.855	64.91490397685125	8.056978588580911
5.86	63.86540080126975	7.991583122340013
5.865	63.387364179825056	7.9616181885233015
5.87	64.63618941188194	8.039663513598187
5.875	63.17304428625222	7.9481472234887685
5.88	64.33734694729831	8.0210564732645
5.885	62.71517168186572	7.919291109806844
5.89	63.396777580341116	7.962209340399253
5.895	64.27066976260798	8.016899011625878
5.9	63.907187623230264	7.994197121864726
5.905	62.62692434062714	7.913717479201993
5.91	62.34362559274809	7.895797970613742
5.915	63.81376804646395	7.988352023193767
5.92	62.27201747863729	7.8912620966887985
5.925	64.89816743627217	8.055939885343744
5.93	64.56655353575815	8.035331575968607
5.935	63.94608366743075	7.996629519205623
5.94	63.674351242358576	7.979620996160067
5.945	63.251967242272315	7.953110538793757
5.95	62.80927590046015	7.9252303373757
5.955	62.531761307000885	7.907702656713951
5.96	62.979812459395745	7.9359821357785165
5.965	63.82859679549994	7.989280117476164
5.97	64.5639500290275	8.035169570645506
5.975	62.71764731289149	7.919447412092052
5.98	63.84540158528441	7.990331756897483
5.985	63.21471487874937	7.950768194253268
5.99	64.86689566788168	8.053998737762608
5.995	65.00579665669913	8.062617233671652
6.0	63.68719876449815	7.9804259763810945
6.005	64.08980080337817	8.005610582796178
6.01	63.82763423937165	7.989219876769674
6.015	63.10263757604848	7.94371686152323
6.02	64.76581044426817	8.047720822957775
6.025	62.923741560445734	7.932448648459424
6.03	64.07929169770958	8.00495419710254
6.035	64.82208972295497	8.051216661036701
6.04	63.38268561692232	7.961324363252783
6.045	62.99530473252226	7.936958153633056
6.05	63.21647849623878	7.950879102101778
6.055	64.59149520199749	8.03688342593057
6.06	63.46392167168803	7.96642464796398
6.065	63.195401870575694	7.949553564230868
6.07	64.91672771432727	8.057091765291448
6.075	64.49474526216179	8.030862049752928
6.08	62.96472585833016	7.935031560008452
6.085	64.50106924701413	8.031255770240051
6.09	63.71858693036492	7.982392306217787
6.095	63.25902610270765	7.953554306265071
6.1	64.32566114482849	8.02032799484089
6.105	63.66608473507487	7.979103003162377
6.11	63.50667387380849	7.969107470338726
6.115	62.207170035475656	7.887152213281778
6.12	63.18155058741365	7.948682317680941
6.125	62.92685723686548	7.932645034089543
6.13	62.56241554883379	7.909640671284239
6.135	62.63040313125681	7.913937271122182
6.14	63.48173657819901	7.967542693842249
6.145	62.54808400871051	7.908734665463908
6.15	64.86631776745048	8.053962861067244
6.155	64.28977446139797	8.018090449813968
6.16	63.37866890639231	7.961072095289197
6.165	62.38908136988643	7.898675925108361
6.17	64.15934767982031	8.009953038552743
6.175	64.81614821076035	8.050847670323936
6.18	63.46131466917802	7.96626102190846
6.185	63.81962015148062	7.988718304676953
6.19	63.721749886018536	7.982590424543811
6.195	62.29650195096296	7.892813310281889
6.2	62.286669532273315	7.8921904140912185
6.205	63.058650674269934	7.9409477188979105
6.21	63.5712346752594	7.973157133486044
6.215	63.70668139429403	7.981646534036322
6.22	61.60571048712346	7.848930531424231
6.225	62.68449428791091	7.917353995364292
6.23	64.4865659181736	8.030352789147784
6.235	62.66935288592348	7.916397721560197
6.24	63.32582072623745	7.9577522408175945
6.245	62.959889935420094	7.934726834328961
6.25	63.43753630812047	7.964768440332743
6.255	63.17775809128203	7.948443752790984
6.26	63.569295882504726	7.973035550059007
6.265	63.05230122438301	7.940547917139157
6.27	62.25103752898881	7.8899326694838665
6.275	61.363412410345376	7.833480223396583
6.28	61.76271177070185	7.8589256117297515
6.285	65.20181985951776	8.074764384148787
6.29	62.187972050232275	7.885935077733793
6.295	61.95044067752351	7.870860224748214
6.3	62.679439792216044	7.917034785335734
6.305	62.320872614402624	7.894357010827584
6.31	62.20625122832421	7.887093965987993
6.315	64.01324896496767	8.000828017459673
6.32	65.00386996057331	8.062497749492604
6.325	63.967534505553225	7.997970649205536
6.33	64.48915739936687	8.03051414290311
6.335	63.30706146828395	7.956573475327426
6.34	62.27221770039825	7.891274782973803
6.345	61.93150538870632	7.86965725992602
6.35	63.85362272520344	7.990846183302707
6.355	63.214530624771164	7.950756607063957
6.36	62.319128825201695	7.89424656475852
6.365	62.90109974953989	7.931021356013353
6.37	61.97689235684165	7.872540400457889
6.375	62.1628227171722	7.884340347624029
6.38	64.2588985585739	8.016164828555729
6.385	62.1885674856181	7.885972830641639
6.39	62.24784257915795	7.889730196854512
6.395	63.1333313827453	7.945648581629149
6.4	62.705677295140795	7.918691640362112
6.405	64.08113517173351	8.005069342094014
6.41	62.39795987471134	7.8992379299975095
6.415	61.969558112001764	7.872074574850124
6.42	63.21802892570655	7.950976602009752
6.425	63.72072622738024	7.982526306087581
6.43	63.60176617526343	7.9750715467175235
6.435	63.42175694063866	7.963777805830513
6.44	62.80923717167884	7.9252278939901055
6.445	62.84802720204543	7.927674766414515
6.45	62.99572671718281	7.93698473711414
6.455	60.831679376202835	7.799466608442069
6.46	63.46488483083831	7.966485098890119
6.465	63.579650253874135	7.973684860456559
6.47	63.74485500535123	7.984037512772046
6.475	64.11724863860098	8.007324686722837
6.48	63.178527748842576	7.948492168256982
6.485	62.905594253968175	7.931304700613145
6.49	61.81495435107072	7.862248682855988
6.495	61.27358377496379	7.827744488354471
6.5	63.22074794019816	7.951147586367528
6.505	63.66649316038733	7.979128596556603
6.51	60.78320423242516	7.796358395586055
6.515	65.97430180592818	8.122456636137136
6.52	61.38407433005946	7.834798933607643
6.525	63.37901148583126	7.961093611171223
6.53	62.57387560800621	7.910365074255815
6.535	63.56660049657603	7.972866516916988
6.54	61.48864071789521	7.84146929585873
6.545	62.44623743038459	7.902293175426016
6.55	61.909987296261434	7.868289985521723
6.555	62.58026842037944	7.9107691421491655
6.56	61.94077268570068	7.870246037177026
6.565	62.32415449062229	7.894564870252337
6.57	62.581205563706085	7.9108283740519925
6.575	63.70911865011807	7.981799211338135
6.58	63.6127623685493	7.975760927243826
6.585	62.8885473450826	7.930229967982177
6.59	62.44943319475674	7.902495377711824
6.595	63.237146478702016	7.9521787252741
6.6	64.99643186882845	8.062036459160208
6.605	61.31085087602584	7.830124576022136
6.61	62.25756344337296	7.890346218219639
6.615	63.48572065565457	7.967792709129334
6.62	63.5762187007049	7.973469677668869
6.625	62.25819413970885	7.890386184446795
6.63	64.27089454575183	8.016913030946004
6.635	63.67339172670582	7.979560873049708
6.64	62.85201075223077	7.92792600572374
6.645	63.10210220035867	7.9436831633920715
6.65	62.80862731644545	7.925189418332249
6.655	64.26827201779986	8.01674946707204
6.66	64.65658617218692	8.040931921872422
6.665	63.42230223457961	7.963812041640587
6.67	62.56374438487108	7.90972467187519
6.675	64.16766499213968	8.0104722078127
6.68	62.87356009752528	7.929284967607438
6.685	62.722087795984976	7.919727760219096
6.69	64.79401336719633	8.049472862690843
6.695	64.56676366976168	8.035344651585374
6.7	63.60420776558589	7.975224621638308
6.705	64.55280530539213	8.034476044235376
6.71	65.52992672070414	8.0950556959606
6.715	62.777296038606536	7.9232124822326035
6.72	63.03046828296611	7.939173022611745
6.725	63.35064358124176	7.9593117529873
6.73	63.33298918105549	7.958202635083847
6.735	61.78380024655811	7.860267186715609
6.74	62.34143094333647	7.895658993607593
6.745	64.56960398524207	8.035521388512514
6.75	62.34135701351363	7.895654311930939
6.755	61.47786251547016	7.840782009179324
6.76	62.80090111326949	7.924701957377923
6.765	62.240916363657455	7.88929124596484
6.77	64.19288292424125	8.012046113461981
6.775	64.60530020035878	8.037742232764048
6.78	64.47025153460466	8.029336929946624
6.785	61.59529122463762	7.848266765639253
6.79	63.7650454069253	7.985301835680684
6.795	63.372503133766344	7.960684840751224
6.8	62.621317422919056	7.913363218184735
6.805	63.45109355995832	7.965619471199859
6.81	63.56826820710819	7.972971102864238
6.815	63.98387525479346	7.998992139938222
6.82	63.485626099891	7.967786775503659
6.825	63.1448418626685	7.946372874630821
6.83	63.58120716863947	7.973782488169556
6.835	63.67485011443374	7.9796522552322875
6.84	63.56563862409319	7.972806195066652
6.845	63.8945337697545	7.993405642762946
6.85	64.15247132538903	8.009523788927094
6.855	61.67932959396352	7.853618885199582
6.86	64.78980979771248	8.049211750085377
6.865	62.99352669412702	7.936846142777811
6.87	63.84465533299318	7.990285059557836
6.875	63.64545479411757	7.977810150292972
6.88	61.307049809378576	7.829881851559357
6.885	63.866418469966256	7.991646793369077
6.89	63.76858476638792	7.985523449742535
6.895	61.16803058185233	7.820999333963169
6.9	62.69527454139538	7.918034765103989
6.905	64.56395539096856	8.035169904300005
6.91	61.86403033333831	7.865369052583503
6.915	64.98431167164745	8.061284740762321
6.92	63.60621172710977	7.975350257331008
6.925	62.11691364649941	7.881428401406652
6.93	63.89079407369291	7.993171715513993
6.935	64.31575645560804	8.019710496994767
6.94	63.097012773025284	7.943362812626985
6.945	64.28996503986393	8.018102334085286
6.95	62.22252918501444	7.888125834760399
6.955	64.2337556461022	8.014596411928812
6.96	62.19168206419203	7.8861703040317375
6.965	62.625901763677824	7.913652871062631
6.97	64.65676141365184	8.04094281870303
6.975	63.05256674478182	7.940564636395942
6.98	62.56996281443246	7.910117749719814
6.985	63.14799979654347	7.94657157499657
6.99	63.189420311279726	7.949177335503324
6.995	64.08348781123009	8.005216287598362
7.0	63.23276100092579	7.951902979848647
7.005	64.01344836532084	8.000840478682276
7.01	63.96954937914681	7.998096609765777
7.015	63.269038048708424	7.9541836821077005
7.02	62.85134853035206	7.927884240473751
7.025	64.51900189002133	8.032372120987755
7.03	63.51904399218611	7.9698835620218516
7.035	63.442651019469054	7.965089517354406
7.04	63.706931721822826	7.981662215467579
7.045	63.901590297437636	7.993847027397862
7.05	62.71506918577312	7.919284638512062
7.055	62.95020781966689	7.934116700658422
7.06	63.72577548086938	7.982842568964353
7.065	63.023983281375315	7.938764594152878
7.07	61.34169957715166	7.832094201243475
7.075	64.03525394411486	8.002203068162846
7.08	61.91971461471143	7.868908095454631
7.085	62.954853995350284	7.934409492542611
7.09	64.17083416427158	8.01067001968447
7.095	64.25889755866152	8.016164766187227
7.1	62.343302706875825	7.895777523896923
7.105	63.5759788774625	7.973454638828924
7.11	62.173567099502655	7.885021693026764
7.115	63.651032796228236	7.978159737447492
7.12	63.65221314182471	7.9782337106545524
7.125	60.9722988420363	7.808476089611616
7.13	63.88538630154902	7.99283343386743
7.135	62.221227698824244	7.888043337788164
7.14	63.83526418033973	7.989697377269037
7.145	62.83293139754437	7.926722613889322
7.15	62.849029263881974	7.927737966398863
7.155	63.505259991878106	7.969018759664085
7.16	64.41804616380823	8.02608535737119
7.165	64.6234539630921	8.03887143591015
7.17	62.50101508355103	7.905758349681012
7.175	61.84378107387547	7.864081705696824
7.18	62.684373857945616	7.917346389917875
7.185	62.394691869437516	7.899031071557923
7.19	63.90825600426881	7.994263943870555
7.195	63.78424684051837	7.986504043730171
7.2	63.37470633567889	7.960823219722875
7.205	60.93269072180068	7.80593945158433
7.21	64.04219080859761	8.00263649109452
7.215	63.32564897540351	7.957741449394012
7.22	63.7682931151251	7.985505188472743
7.225	63.0708471255252	7.9417156285984705
7.23	64.22514379951618	8.014059133767118
7.235	64.76323655091277	8.047560906940237
7.24	64.0950714723286	8.00593976197227
7.245	63.96159527641908	7.997599344579539
7.25	61.58043741389363	7.847320397045964
7.255	64.22416068081816	8.01399779640712
7.26	63.59636837256269	7.974733122341004
7.265	62.411368372383606	7.9000866053723495
7.27	61.96767022954905	7.871954663839792
7.275	63.7499763715979	7.984358231667583
7.28	63.6779181523017	7.979844494243086
7.285	62.48314581588571	7.904628126350139
7.29	63.585646543722376	7.974060856534917
7.295	62.25979290499298	7.89048749476184
7.3	61.67216961151929	7.8531630322768216
7.305	64.0940908012398	8.005878515268627
7.31	62.91028386903405	7.931600334676102
7.315	62.96575570921655	7.93509645242051
7.32	61.63206689917898	7.85060933298677
7.325	63.42555914966251	7.964016521182168
7.33	62.95218156921595	7.934241083381318
7.335	62.88403326366793	7.929945350610427
7.34	62.04809946154342	7.877061600720374
7.345	62.67398240267611	7.916690116625515
7.35	62.58903549863873	7.911323245743327
7.355	62.1911706826557	7.886137881286105
7.36	63.38325595990278	7.961360182776733
7.365	62.56433066696562	7.909761732629221
7.37	62.474223238168996	7.904063716732614
7.375	61.601095908891054	7.848636563689967
7.38	63.53479686584269	7.970871775774761
7.385	60.93510228280176	7.806093919675945
7.39	64.7738956363618	8.048223135348683
7.395	62.81988151866703	7.92589941386257
7.4	63.463833259137076	7.9664190988886014
7.405	63.27937344989437	7.954833338913794
7.41	62.304363307506605	7.89331130182426
7.415	61.901655527948115	7.867760515416577
7.42	62.88365202864726	7.929921312891274
7.425	61.970864388124696	7.872157543400964
7.43	62.68248847084723	7.917227322165711
7.435	63.28372515785311	7.9551068602409805
7.44	62.49704529206632	7.905507276074466
7.445	63.69747721727772	7.981069929356447
7.45	64.00523186975019	8.00032698517693
7.455	62.43789882075337	7.901765550859717
7.46	61.06188905059863	7.81421071194005
7.465	63.05046552221568	7.940432325901133
7.47	62.54680941668666	7.90865408376714
7.475	63.216270040004154	7.950865993085543
7.48	61.803091377157905	7.861494220385709
7.485	63.16791428214207	7.947824499958593
7.49	61.78273596960565	7.860199486629182
7.495	63.26797215151767	7.954116679526249
7.5	63.977724123217754	7.998607636533858
7.505	62.39968925044564	7.899347393958924
7.51	65.66748400082135	8.103547618223844
7.515	61.681175872337484	7.853736427480711
7.52	62.87193442155873	7.929182456064353
7.525	62.38468779915489	7.898397799500534
7.53	62.72785985469234	7.920092162007482
7.535	61.21467939932041	7.823981045434633
7.54	62.645663900545834	7.914901382869267
7.545	62.748004301860966	7.921363790526286
7.55	62.81520349835253	7.925604298623073
7.555	62.99994187539145	7.937250271686754
7.56	63.505212845633515	7.969015801567563
7.565	61.74280666002946	7.857659108158705
7.57	64.30931259907788	8.019308735737631
7.575	62.10269170869573	7.88052610608554
7.58	62.02054649905911	7.875312469931534
7.585	62.389044919223316	7.898673617717301
7.59	63.115882419915465	7.944550485704995
7.595	62.4894990850581	7.905029986347813
7.6	61.23497114441501	7.825277703980544
7.605	61.979894925605784	7.872731096995869
7.61	62.99805277175874	7.937131268396582
7.615	64.48165917085453	8.03004727077335
7.62	62.54990911943162	7.908850050382269
7.625	62.87723726560654	7.929516836832276
7.63	64.58695880535682	8.036601197356804
7.635	61.6859598912194	7.854040991185327
7.64	63.22418511123089	7.951363726508233
7.645	63.39788999017441	7.962279195693555
7.65	64.06077482023561	8.003797524939996
7.655	62.61570418184155	7.913008541752091
7.66	64.10559743182824	8.00659711936527
7.665	62.80586097122444	7.925014887760429
7.67	61.877863389237824	7.866248368138259
7.675	62.53424960487503	7.907859988952449
7.68	63.912279819011694	7.994515608779039
7.685	62.567631230779014	7.9099703685146014
7.69	63.10394131085052	7.9437989218541105
7.695	62.287315203908406	7.892231319716142
7.7	62.36441270390819	7.897114201017241
7.705	62.13722608197576	7.882716922608331
7.71	64.20352244172919	8.012710056012834
7.715	62.207687697012844	7.8871850299719
7.72	64.13922050836258	8.008696554893474
7.725	63.87926113884016	7.992450258765466
7.73	62.32088061249418	7.894357517397738
7.735	63.89660835617464	7.993535410328438
7.74	62.64395022990082	7.914793126159446
7.745	61.470241105081804	7.84029598325738
7.75	61.93961182577401	7.870172286918121
7.755	62.91620382732051	7.9319735140329675
7.76	60.7832136974312	7.796359002600585
7.765	63.08727820145887	7.942750040222774
7.77	62.806679785395815	7.925066547695093
7.775	62.9942522382913	7.936891849980778
7.78	63.34193369066801	7.958764583191791
7.785	62.71717573329139	7.9194176385193495
7.79	62.21357764345561	7.887558408243682
7.795	63.491575187684404	7.968160087980437
7.8	62.3478743759474	7.8960670194690845
7.805	62.11331228570616	7.881199926769156
7.81	61.709462287044474	7.8555370463797365
7.815	63.45374148147704	7.965785678856609
7.82	63.66243671224749	7.978874401333028
7.825	62.76234621506559	7.922269006734472
7.83	63.56706221860404	7.972895472700244
7.835	63.50922839966378	7.969267745512369
7.84	62.5762505251524	7.9105151870881585
7.845	61.70121693156944	7.855012217149598
7.85	62.0654601692612	7.878163502318367
7.855	61.43165649105327	7.83783493645109
7.86	62.770653680462225	7.9227933003747
7.865	63.3275101212439	7.957858387860637
7.87	61.89323635310766	7.8672254545746725
7.875	63.714988298078524	7.982166892396984
7.88	63.472735603295895	7.9669778211876485
7.885	63.45309069787425	7.965744830075481
7.89	63.50516926124197	7.969013066951388
7.895	63.027425501141174	7.938981389393804
7.9	63.248052941771604	7.952864448849333
7.905	62.79200386414015	7.924140575743223
7.91	62.31004241763133	7.893671035559522
7.915	62.09466392958821	7.880016746783487
7.92	63.30420398372865	7.95639390576715
7.925	63.350258541738796	7.959287564960748
7.93	63.678528203618264	7.979882718663117
7.935	62.80164654301418	7.924748989274939
7.94	62.7767203295905	7.923176151619407
7.945	63.265405005016	7.953955305696406
7.95	63.443262655072616	7.965127912034597
7.955	64.6759982290471	8.042138908838064
7.96	62.7087114570729	7.918883220320458
7.965	64.61113726457899	8.038105328034648
7.97	62.48558649209604	7.904782507577045
7.975	62.98684646314359	7.936425295001748
7.98	63.463553565908406	7.966401544355419
7.985	61.11602740157115	7.81767404037615
7.99	62.25027786038373	7.889884527696443
7.995	62.79136853756433	7.92410048759885
8.0	64.06363998780313	8.003976510947739
8.005	61.097599920757034	7.816495373295953
8.01	63.69829874239465	7.9811213962947996
8.015	62.1449594953204	7.883207437034776
8.02	62.41946562608378	7.900599067544421
8.025	62.280882645055925	7.891823784465536
8.03	62.74897962941077	7.921425353395105
8.035	62.98941633309241	7.9365871968430115
8.04	62.18756952215681	7.885909555793599
8.045	63.45454844073989	7.965836330275678
8.05	62.72122152996367	7.919673069638902
8.055	61.178923246512596	7.821695675907661
8.06	61.11330308694041	7.81749979769366
8.065	63.43342228479688	7.964510172307954
8.07	62.38884458618533	7.89866093627175
8.075	61.460622917368404	7.839682577590014
8.08	63.36207209680694	7.9600296542668065
8.085	60.66575636168808	7.788822527294359
8.09	61.99778769707466	7.873867391382373
8.095	61.30351968436445	7.82965642185942
8.1	62.42768444596121	7.901119189454189
8.105	61.443975988295854	7.838620796306953
8.11	61.743740613730104	7.857718537446483
8.115	62.961470831842995	7.934826452534611
8.12	61.89768424302032	7.8675081342837085
8.125	62.415249667660575	7.900332250460139
8.13	62.11462079641825	7.881282941020342
8.135	62.04734219111966	7.877013532495654
8.14	62.994098291934854	7.936882151823527
8.145	61.8851138823212	7.8667092155691885
8.15	62.410061049506076	7.900003863891845
8.155	63.62635402784135	7.976612942085215
8.16	63.438930499104984	7.964855962232147
8.165	61.203706681443066	7.823279790563742
8.17	63.108713202166804	7.944099269405362
8.175	63.44014866771681	7.964932433342847
8.18	64.01043489759623	8.00065215451817
8.185	62.17179709584519	7.8849094538774
8.19	61.71158726981155	7.85567229903409
8.195	63.51639489141343	7.9697173658426195
8.2	63.28129261333481	7.954953966764032
8.205	62.91685410749853	7.9320145049979915
8.21	62.060568313954825	7.877853026932835
8.215	61.67433611391601	7.853300969268656
8.22	62.32858140700619	7.894845242752146
8.225	61.729588847830705	7.8568179848988935
8.23	60.22823757164063	7.760685380276708
8.235	60.989104381237595	7.809552124241031
8.24	63.290119898229335	7.955508776830639
8.245	64.06252640198551	8.00390694610985
8.25	62.494768588405734	7.905363279976812
8.255	62.849322608098404	7.927756467506958
8.26	64.10863546096431	8.006786837487576
8.265	61.972780604588706	7.872279250927821
8.27	61.50116942398971	7.842268130074979
8.275	61.9096102717455	7.868266027006554
8.28	62.460215200154515	7.903177538190225
8.285	63.270756293595575	7.954291690250966
8.29	62.647074415682816	7.91499048740318
8.295	62.83119648014768	7.92661317841029
8.3	63.98218579430011	7.99888653465594
8.305	62.60833132708214	7.912542658784352
8.31	61.53165843678729	7.844211779190264
8.315	63.02133735984094	7.9385979467309555
8.32	62.384613619051926	7.898393103603538
8.325	62.99828509762682	7.9371459037633185
8.33	60.262711384716894	7.76290611721647
8.335	62.29071396688125	7.892446640103514
8.34	63.60124188704181	7.9750386762097785
8.345	61.196627259663956	7.822827318793632
8.35	62.98644007268494	7.936399692094958
8.355	61.83337586759981	7.863420112622739
8.36	63.7199216704164	7.982475911045169
8.365	63.069121836386294	7.94160700591425
8.37	61.321402661002395	7.830798341229481
8.375	61.816407508941296	7.862341095942181
8.38	60.88751543746043	7.803045266910889
8.385	62.17372693308491	7.885031828286104
8.39	63.05653064214685	7.940814230426679
8.395	62.56307312171742	7.909682238985168
8.4	61.67253597640698	7.8531863581865275
8.405	64.01508816088868	8.000942954482845
8.41	62.477824163985126	7.904291502973883
8.415	60.93813122346217	7.806287928552352
8.42	61.802505006949495	7.861456926483124
8.425	61.326273237786	7.8311093235751725
8.43	62.86377513657012	7.928667929518181
8.435	63.56133081134838	7.972536033869548
8.44	63.684004247924165	7.9802258268750865
8.445	61.28091821936538	7.828212964614937
8.45	62.16633713030615	7.8845632174716025
8.455	61.87454869496479	7.8660376743926665
8.46	63.3804338523547	7.961182943027669
8.465	61.482657182213316	7.841087755038411
8.47	61.92893415177482	7.869493894258691
8.475	64.07544165077513	8.004713714479434
8.48	62.59409840339554	7.911643217650524
8.485	60.09173864196948	7.75188613448169
8.49	62.00606108269338	7.874392743741791
8.495	63.3931945853999	7.961984337173736
8.5	62.44518406024838	7.902226525495734
8.505	62.85120643658396	7.9278752788237
8.51	62.511478293047	7.9064200680868835
8.515	61.47587506119765	7.840655269886417
8.52	63.06769666994687	7.941517277570255
8.525	63.469110163343984	7.9667502887528725
8.53	63.67519853570192	7.979674087060318
8.535	61.542711738927466	7.844916299038982
8.54	60.89210635796486	7.8033394362903925
8.545	62.47371870525335	7.9040318006226
8.55	62.93098149081063	7.9329049843553925
8.555	62.70335475614644	7.918544989841659
8.56	61.59173028145586	7.848039900602943
8.565	62.825256892402976	7.9262385084227045
8.57	59.34207028748792	7.703380445459508
8.575	61.7456786749512	7.857841858611765
8.58	62.24875593774192	7.889788079393636
8.585	61.386851479117816	7.834976163276939
8.59	62.87174362173877	7.929170424561372
8.595	62.55369372600737	7.909089310787138
8.6	62.799454943474124	7.924610712424562
8.605	61.65101482753804	7.851816020994
8.61	61.59360538280914	7.848159362730164
8.615	63.18176444343037	7.948695769963169
8.62	61.83775809480794	7.863698754072916
8.625	62.73392622003564	7.920475125902211
8.63	62.99581065621193	7.936990024953536
8.635	61.67250724223111	7.853184528726618
8.64	62.885009150136966	7.930006882098966
8.645	63.18148362010579	7.948678105201253
8.65	62.267672660958624	7.890986798934505
8.655	64.07391118077636	8.00461811586139
8.66	64.15892666945325	8.009926758057983
8.665	62.6160646633733	7.913031319499077
8.67	64.1231476877548	8.00769303156376
8.675	63.69753746325719	7.981073703660253
8.68	63.0688553049266	7.9415902251958705
8.685	63.85769269451843	7.9911008437209965
8.69	65.42217811817788	8.088397747278375
8.695	61.44924674007529	7.838956993125762
8.7	63.309427254728	7.956722142611743
8.705	61.24850884973796	7.826142654573705
8.71	61.19508420836386	7.822728693260674
8.715	62.40992729652957	7.899995398513189
8.72	61.90238254274319	7.867806717424061
8.725	62.26149208991951	7.8905951670276115
8.73	60.85713803841745	7.801098514851447
8.735	62.46006385890912	7.90316796347573
8.74	63.297103216663125	7.955947663016841
8.745	63.58970374186345	7.974315252224698
8.75	62.89624229948372	7.930715119047192
8.755	62.36853422380957	7.897375147718992
8.76	63.72345907189755	7.982697480920692
8.765	62.61887037115957	7.913208601519334
8.77	61.96875465672566	7.872023542693814
8.775	61.93453026440827	7.869849443566774
8.78	63.36893097081705	7.960460474797739
8.785	62.94900532355183	7.9340409202090605
8.79	63.06499274959121	7.941347036214399
8.795	65.37884419168411	8.085718532801158
8.8	61.64166407293903	7.851220546700941
8.805	64.24889154766952	8.015540627285818
8.81	62.17824738427422	7.885318470694397
8.815	62.97357435175932	7.935589099226302
8.82	64.23842766230543	8.014887875841147
8.825	63.14787132248284	7.946563491376813
8.83	63.070477514601976	7.941692358345416
8.835	62.65874603003147	7.915727763764458
8.84	61.927779056249584	7.8694205032041324
8.845	64.00029563639758	8.00001847725351
8.85	63.55055341756641	7.971860097716618
8.855	63.112046030316876	7.944309034165078
8.86	61.54245482637433	7.844899924560818
8.865	61.269554503408585	7.827487112950656
8.87	61.74757120428322	7.857962280660503
8.875	62.71530401592715	7.9192994649733475
8.88	62.29405876284395	7.892658535806801
8.885	62.67295968681486	7.916625523972627
8.89	61.840471313770664	7.863871267624532
8.895	62.46354713916499	7.90338833280796
8.9	64.0218737287486	8.00136699125522
8.905	64.04935555060702	8.003084127422817
8.91	62.85244588452657	7.927953448685642
8.915	61.65224436165809	7.851894316765738
8.92	62.865329086244046	7.928765924546142
8.925	62.70729171594546	7.9187935770510816
8.93	63.13431383333129	7.945710404572475
8.935	63.27558237944412	7.954595048111759
8.94	62.919330424823286	7.932170599831
8.945	61.2598234107915	7.82686549078183
8.95	63.52748077204895	7.970412835734982
8.955	62.86730782680099	7.928890705943738
8.96	62.17107727195752	7.884863808079219
8.965	62.271831243224874	7.891250296576891
8.97	62.8505007237994	7.927830770380975
8.975	62.98628772097809	7.936390093800713
8.98	63.161113306268014	7.947396637029513
8.985	62.518904161660714	7.906889664189118
8.99	60.37217436378344	7.76995330512246
8.995	63.722021165939644	7.9826074164986744
9.0	62.73352192405452	7.920449603656002
9.005	62.87789880513532	7.929558550457605
9.01	63.30993878907199	7.956754287338022
9.015	61.216173633535924	7.824076535511135
9.02	62.28471849177838	7.89206680735651
9.025	61.383506512562555	7.834762696633674
9.03	61.90572203787331	7.868018939852224
9.035	62.328870139725844	7.894863528885464
9.04	60.24157561445547	7.761544666782217
9.045	61.50505747175954	7.842516016672171
9.05	62.785237175232226	7.92371359750163
9.055	60.30662540599106	7.76573405454958
9.06	62.250159415039185	7.889877021540905
9.065	60.43049731501191	7.773705507350527
9.07	60.951197920267354	7.807124817771736
9.075	61.42362227780195	7.837322392105734
9.08	60.61110465840959	7.785313395002772
9.085	60.43680705009222	7.774111335071824
9.09	60.89738661346498	7.80367776202125
9.095	61.87079225124928	7.865798894660941
9.1	61.983649682622854	7.872969559360867
9.105	61.25269583237791	7.826410149767128
9.11	59.930585567462586	7.741484713377828
9.115	60.74673428832646	7.794019135742897
9.12	61.24162305841933	7.825702719783018
9.125	62.08361178183328	7.879315438655396
9.13	60.78020044152445	7.796165752568659
9.135	61.64840877700243	7.8516500671516445
9.14	60.56758642716329	7.782518000439401
9.145	60.03167448317795	7.7480110017460575
9.15	63.28710034666352	7.955318997165577
9.155	60.82997746204772	7.799357503156765
9.16	61.138176322503796	7.819090504816004
9.165	60.44333785584136	7.774531359242263
9.17	60.90305231200389	7.804040768217699
9.175	61.16834455472655	7.821019406364272
9.18	60.432042844701236	7.773804914242525
9.185	59.59251936393827	7.7196191203930695
9.19	59.2430476747913	7.696950543870689
9.195	60.48939394869293	7.777492780369065
9.2	61.16461144170902	7.820780743743493
9.205	59.37375820213751	7.705436924804298
9.21	60.58781649769165	7.783817604343748
9.215	61.297336419466404	7.829261550073953
9.22	60.48006973175565	7.776893321356263
9.225	58.99588972122332	7.680878186849686
9.23	61.50746424086833	7.842669458855724
9.235	61.07355689469407	7.81495725482194
9.24	59.95404745788636	7.7429999004188526
9.245	60.628511011388646	7.7864312114978995
9.25	60.029244054608846	7.74785415806266
9.255	61.94603591574998	7.870580405265547
9.26	58.81605046143067	7.66916230506505
9.265	60.98978212516564	7.809595516104892
9.27	61.422060211937946	7.837222735889158
9.275	58.553633611972835	7.65203460603602
9.28	60.444458175787375	7.774603409550057
9.285	61.153322695743704	7.820058995669004
9.29	59.59361578055483	7.719690135008971
9.295	61.52476908860175	7.84377263111328
9.3	61.87689372376255	7.8661867333392586
9.305	61.42577863642151	7.8374599607539635
9.31	60.312383971154794	7.766104813299573
9.315	59.15583677061425	7.691283168016521
9.32	60.15927697785944	7.756241162951255
9.325	58.65787713500689	7.658843067657601
9.33	59.51685173100114	7.71471656841657
9.335	59.76560307701349	7.730821630138254
9.34	59.902248936319914	7.739654316332217
9.345	60.35419251940569	7.76879607914931
9.35	58.81544419134508	7.669122778476368
9.355	60.863292404329506	7.801492959961542
9.36	59.80048097131507	7.733077070048835
9.365	57.47476965507845	7.581211621837135
9.37	57.9884218878662	7.615012927623051
9.375	58.58743898490786	7.654243201317023
9.38	60.84621208907715	7.800398200673934
9.385	58.29177269937029	7.63490489131137
9.39	59.94751878140828	7.742578303214523
9.395	60.217508195196174	7.759994084739767
9.4	59.781969019426796	7.73188004429885
9.405	59.04574509476967	7.684122922934645
9.41	58.39821917834159	7.641872753346629
9.415	59.13788121150882	7.690115812620043
9.42	59.21122908223439	7.6948833053032315
9.425	58.78541244317904	7.6671645634601475
9.43	57.61448505543613	7.5904206112333545
9.435	57.90914626693093	7.609805928335553
9.44	58.88252800032362	7.673495161940458
9.445	58.98208870353917	7.67997973327659
9.45	57.11800739713722	7.55764562526831
9.455	58.35809480489571	7.6392470050978
9.46	58.52524375668348	7.650179328400314
9.465	58.262128236119466	7.632963267049008
9.47	58.33940526808457	7.638023649353579
9.475	59.03062136862496	7.683138770621351
9.48	57.973202011868196	7.6140135284794574
9.485	57.554327669230936	7.586456858720738
9.49	57.953734683823605	7.612735033076063
9.495	59.81538131597811	7.734040426321685
9.5	57.99172397853022	7.615229739051227
9.505	57.63581533379484	7.591825560021439
9.51	59.652937686461875	7.72353142587391
9.515	58.007591135815474	7.616271472040337
9.52	58.20741604040843	7.629378483232329
9.525	57.29966237097405	7.569654045659818
9.53	58.600114364914525	7.655071153484762
9.535	60.535463349125735	7.780453929503453
9.54	58.715154677447025	7.662581463021912
9.545	58.88830007792164	7.673871257580599
9.55	58.7049311857103	7.6619143290505605
9.555	58.41784561265694	7.643156783205284
9.56	57.82222644461325	7.604092743030772
9.565	58.03599004836903	7.61813560186277
9.57	57.404285373083724	7.576561579838424
9.575	57.080180513220284	7.555142653399755
9.58	58.929597796143405	7.6765615868136825
9.585	59.09638409485504	7.6874172577566675
9.59	57.01410439065004	7.550768463583693
9.595	55.9898503463167	7.482636590555277
9.6	57.42533186024897	7.577950373303389
9.605	57.16999691644262	7.561084374376643
9.61	56.887992369563804	7.542412901026024
9.615	56.78354807005871	7.535485921296563
9.62	58.68869539665305	7.660854743215867
9.625	57.44691256920315	7.579374154189985
9.63	56.89040015325999	7.542572515611632
9.635	57.768434088010046	7.600554853957048
9.64	58.76605321537382	7.665901983157221
9.645	56.77235781330424	7.534743380720026
9.65	56.55818645633883	7.520517698691948
9.655	56.68587470291602	7.529002238206336
9.66	57.83813436070444	7.6051386812276105
9.665	56.551241448111526	7.520055947139723
9.67	58.74826767783188	7.6647418533067295
9.675	58.193631958940905	7.628475074281944
9.68	58.01864348851635	7.6169970125054105
9.685	57.065066413103835	7.554142334713044
9.69	57.90446947171412	7.609498634713993
9.695	57.13726316242519	7.558919444102126
9.7	58.32672490550337	7.637193522852709
9.705	57.28528989752951	7.568704638016304
9.71	57.85177210402972	7.606035242097536
9.715	58.56044381700495	7.652479586186751
9.72	57.95130665596393	7.6125755599510425
9.725	57.016792393402966	7.550946456796192
9.73	57.005343017332876	7.550188276946004
9.735	56.363143834525864	7.507539133066564
9.74	57.14128522731503	7.5591854870293425
9.745	57.995217229323494	7.615459095111961
9.75	56.55284914744736	7.520162840487389
9.755	57.67292058315212	7.594268930130939
9.76	57.521516022080135	7.584294035840128
9.765	57.079168309931525	7.555075665400812
9.77	56.779007753617826	7.53518465292111
9.775	56.17467079107324	7.494976370281179
9.78	57.394079704666794	7.57588804726329
9.785	57.4058662773457	7.5766659077291845
9.79	56.5171280807217	7.5177874458328295
9.795	57.24077153181927	7.565763116290337
9.8	56.616761044255135	7.52441100979041
9.805	57.68235668208276	7.5948901691915705
9.81	55.80370270946082	7.470187595332584
9.815	56.864743131067534	7.540871510048924
9.82	57.28925107906295	7.568966315096333
9.825	56.35467254699518	7.50697492649304
9.83	57.531784217068406	7.584970943719456
9.835	55.90025099305205	7.476647042160814
9.84	57.309200969990876	7.570284074589994
9.845	56.9991237949759	7.5497764069524536
9.85	57.186758649450994	7.56219271438192
9.855	58.45838957958873	7.645808628234736
9.86	56.936502600323806	7.545628045452798
9.865	56.249042476947444	7.499936164858168
9.87	57.12006092179861	7.557781481479775
9.875	56.41517209077331	7.511003401062558
9.88	55.67422500081527	7.461516266873327
9.885	58.130294545628004	7.624322563062767
9.89	58.240838077452544	7.631568520130874
9.895	57.32987059890211	7.571649133372604
9.9	55.72499112448366	7.464917355502582
9.905	56.94676095641105	7.546307769791201
9.91	56.48561845113137	7.515691481901807
9.915	56.766648555111985	7.534364509042019
9.92	57.27363654851465	7.5679347611164465
9.925	56.132892308269724	7.492188752845841
9.93	56.52067746494292	7.51802350787379
9.935	57.75495620300934	7.599668164006198
9.94	55.675137578884275	7.461577418943281
9.945	59.15602504903402	7.691295407734254
9.95	57.166517180123286	7.560854262589862
9.955	58.68758446873845	7.660782236086498
9.96	59.4661197989273	7.711427870305687
9.965	59.700276704079144	7.726595414804579
9.97	62.16463849806236	7.884455497880774
9.975	61.84596654424267	7.864220657143508
9.98	61.2688543605148	7.827442389472745
9.985	64.98987199191662	8.06162961143196
9.99	66.45141686699483	8.151773847880891
9.995	72.00127804511104	8.485356683434764
10.0	75.25947707367528	8.675222018696426
10.005	83.70868442450042	9.14924501937184
[truncated: 21,343 more rows]
