# Supplementary material for: Remote and automated high-throughput powder diffraction measurements enabled by a robotic sample changer at SSRL beamline 2-1
Source: J Appl Crystallogr. 2023 Sep 20;56(Pt 5):1480–4. doi: 10.1107/S1600576723007148 (PMC10543666; doi:10.1107/S1600576723007148)
Supplement: Supplementary file 1 [file j-56-01480-sup1.zip › Example Data and Refinements/SSRL BL2-1 Sample 0001/BL21Robot_0001_Pawley.inp]

'Auto_T(5)  
r_exp  18.9234981 r_exp_dash  2.814021 r_wp  5.58374208 r_wp_dash  0.830331018 r_p  3.73856175 r_p_dash  0.720952258 weighted_Durbin_Watson  1.52871741 gof  0.295069233
iters 20000000  
chi2_convergence_criteria 0.000001  
'do_errors  
  
xdd "E:/SLAC/Data/SSRL/BL21/Stone/mr_roboto/Jul2022/2022Jul18_2001/scans/BL21Robot_0001-2022-07-18-2002_scan2.xye"  
r_exp  18.9234981 r_exp_dash  2.814021 r_wp  5.58374208 r_wp_dash  0.830331018 r_p  3.73856175 r_p_dash  0.720952258 weighted_Durbin_Watson  1.52871741 gof  0.295069233
	bkg @ -154.110373`  193.64178` -105.838847`  61.5572538` -35.0006136`  20.5037741` -12.2271456`  7.53859854` -4.44629438`  2.61839475` -1.18235115`  0.650750728`
	One_on_X(@, 5361.01712`)  
	Rp 9999 
	Rs 700 
	start_X 8  
'	finish_X 89  
	Zero_Error(@, 0.02400`)  
	lam  
		ymin_on_ymax  0.0001  
		la  1 lo @  0.7298172` lh   0.002  
	LP_Factor(90)  
	x_calculation_step 0.005   
	  
	' FWHM from Silicon refinement  
	gauss_fwhm  @  0.0226345011` min 0.0001  
	lor_fwhm @  0.00176703327` min 0.0001  
  
hkl_Is  
	CS_G (@, 324.31215`)  
	Strain_G(@, 0.06470`)    
	volume  71.827  
	Cubic(4.156826)  
	space_group "Pm-3m" 
		load hkl_m_d_th2 I  
		{ 
			   1   0   0   6    4.156826      10.07243     @  0.82104`
			   1   1   0  12    2.939320      14.26303     @  2.85875`
			   1   1   1   8    2.399945      17.49135     @  1.92017`
			   2   0   0   6    2.078413      20.22375     @  1.34584`
			   2   1   0  24    1.858989      22.64066     @  3.85933`
			   2   1   1  24    1.697017      24.83451     @  2.50140`
			   2   2   0  12    1.469660      28.75324     @  1.33659`
			   2   2   1  24    1.385609      30.53860     @  2.16401`
			   3   0   0   6    1.385609      30.53860     @  2.16401`
			   3   1   0  24    1.314504      32.23425     @  3.43346`
			   3   1   1  24    1.253330      33.85378     @  2.43702`
			   2   2   2   8    1.199972      35.40776     @  0.45905`
			   3   2   0  24    1.152896      36.90456     @  1.81137`
			   3   2   1  48    1.110958      38.35101     @  3.97957`
			   4   0   0   6    1.039206      41.11431     @  0.74118`
			   3   2   2  24    1.008178      42.43981     @  1.83227`
			   4   1   0  24    1.008178      42.43981     @  1.83226`
			   3   3   0  12    0.979773      43.73259     @  1.54574`
			   4   1   1  24    0.979773      43.73259     @  1.54574`
			   3   3   1  24    0.953641      44.99556     @  1.23300`
			   4   2   0  24    0.929495      46.23129     @  1.80944`
			   4   2   1  48    0.907094      47.44198     @  3.70550`
			   3   3   2  24    0.886238      48.62963     @  1.78673`
			   4   2   2  24    0.848509      50.94259     @  1.03120`
			   4   3   0  24    0.831365      52.07088     @  0.53754`
			   5   0   0   6    0.831365      52.07088     @  0.53754`
			   4   3   1  48    0.815221      53.18211     @  2.14323`
			   5   1   0  24    0.815221      53.18211     @  2.14323`
			   3   3   3   8    0.799982      54.27743     @  0.98592`
			   5   1   1  24    0.799982      54.27743     @  0.98592`
			   4   3   2  48    0.771903      56.42445     @  1.78521`
			   5   2   0  24    0.771903      56.42445     @  1.78521`
			   5   2   1  48    0.758929      57.47800     @  1.33237`
			   4   4   0  12    0.734830      59.54920     @  0.72390`
			   5   2   2  24    0.723611      60.56829     @  1.33439`
			   4   4   1  24    0.723611      60.56829     @  1.33439`
			   4   3   3  24    0.712890      61.57726     @  1.31665`
			   5   3   0  24    0.712890      61.57726     @  1.31665`
			   5   3   1  48    0.702632      62.57671     @  2.15430`
			   4   4   2  24    0.692804      63.56718     @  0.63226`
			   6   0   0   6    0.692804      63.56718     @  0.63226`
			   6   1   0  24    0.683378      64.54922     @  0.72017`
			   5   3   2  48    0.674326      65.52331     @  1.11746`
			   6   1   1  24    0.674326      65.52331     @  1.11746`
			   6   2   0  24    0.657252      67.44948     @  0.93912`
			   4   4   3  24    0.649187      68.40241     @  1.08609`
			   5   4   0  24    0.649187      68.40241     @  1.08609`
			   6   2   1  48    0.649187      68.40241     @  1.08609`
			   5   4   1  48    0.641412      69.34912     @  1.24891`
			   5   3   3  24    0.633910      70.28996     @  0.67725`
			   6   2   2  24    0.626665      71.22530     @  0.55964`
			   5   4   2  48    0.619663      72.15547     @  1.21211`
			   6   3   0  24    0.619663      72.15547     @  1.21211`
			   6   3   1  48    0.612891      73.08081     @  1.69389`
			   4   4   4   8    0.599986      74.91822     @  0.27366`
			   6   3   2  48    0.593832      75.83087     @  0.65659`
			   7   0   0   6    0.593832      75.83087     @  0.65659`
			   5   4   3  48    0.587864      76.73987     @  0.81903`
			   5   5   0  12    0.587864      76.73987     @  0.81903`
			   7   1   0  24    0.587864      76.73987     @  0.81903`
			   5   5   1  24    0.582072      77.64549     @  0.80101`
			   7   1   1  24    0.582072      77.64549     @  0.80101`
			   6   4   0  24    0.576448      78.54798     @  0.86595`
			   6   4   1  48    0.570984      79.44760     @  0.80348`
			   7   2   0  24    0.570984      79.44760     @  0.80348`
			   5   5   2  24    0.565672      80.34459     @  0.76268`
			   6   3   3  24    0.565672      80.34459     @  0.76268`
			   7   2   1  48    0.565672      80.34459     @  0.76268`
			   6   4   2  48    0.555479      82.13167     @  1.08434`
			   5   4   4  24    0.550585      83.02221     @  0.62721`
			   7   2   2  24    0.550585      83.02221     @  0.62721`
			   7   3   0  24    0.545818      83.91107     @  0.89899`
			   5   5   3  24    0.541173      84.79845     @  0.72819`
			   7   3   1  48    0.541173      84.79845     @  0.72819`
			   6   4   3  48    0.532227      86.56970     @  0.59974`
			   6   5   0  24    0.532227      86.56970     @  0.59974`
			   7   3   2  48    0.527917      87.45398     @  0.99443`
			   6   5   1  48    0.527917      87.45398     @  0.99443`
			   8   0   0   6    0.519603      89.22094     @  0.14372`_LIMIT_MIN_1e-015
			   6   5   2  48    0.515591      90.10404     @  0.68529`
			   7   4   0  24    0.515591      90.10404     @  0.68529`
			   8   1   0  24    0.515591      90.10404     @  0.68529`
			   5   5   4  24    0.511670      90.98716     @  0.57379`
			   7   4   1  48    0.511670      90.98716     @  0.57379`
			   8   1   1  24    0.511670      90.98716     @  0.57379`
			   7   3   3  24    0.507837      91.87052     @  0.25556`_LIMIT_MIN_1e-015
			   6   4   4  24    0.504089      92.75432     @  0.47317`
			   8   2   0  24    0.504089      92.75432     @  0.47317`
			   7   4   2  48    0.500423      93.63878     @  1.06616`
			   8   2   1  48    0.500423      93.63878     @  1.06616`
			   6   5   3  48    0.496836      94.52411     @  0.90884`
			   8   2   2  24    0.489887      96.29823     @  0.26545`_LIMIT_MIN_1e-015
			   6   6   0  12    0.489887      96.29823     @  0.26545`_LIMIT_MIN_1e-015
			   6   6   1  24    0.486520      97.18747     @  0.36900`_LIMIT_MIN_1e-015
			   8   3   0  24    0.486520      97.18747     @  0.36900`_LIMIT_MIN_1e-015
			   7   4   3  48    0.483221      98.07845     @  0.79541`
			   8   3   1  48    0.483221      98.07845     @  0.79541`
			   7   5   0  24    0.483221      98.07845     @  0.79541`
			   5   5   5   8    0.479989      98.97139     @  0.56162`
			   7   5   1  48    0.479989      98.97139     @  0.56162`
			   6   6   2  24    0.476821      99.86655     @  0.40062`
			   6   5   4  48    0.473714     100.76414    @  0.88504`
			   8   3   2  48    0.473714     100.76414    @  0.88504`
			   7   5   2  48    0.470668     101.66441    @  0.62730`
			   8   4   0  24    0.464747     103.47400    @  0.39783`
			   7   4   4  24    0.461870     104.38384    @  0.36242`_LIMIT_MIN_1e-015
			   6   6   3  24    0.461870     104.38384    @  0.36242`_LIMIT_MIN_1e-015
			   8   4   1  48    0.461870     104.38384    @  0.36242`_LIMIT_MIN_1e-015
			   9   0   0   6    0.461870     104.38384    @  0.36242`_LIMIT_MIN_1e-015
			   8   3   3  24    0.459045     105.29739    @  0.38800`_LIMIT_MIN_1e-015
			   9   1   0  24    0.459045     105.29739    @  0.38800`_LIMIT_MIN_1e-015
			   7   5   3  48    0.456271     106.21495    @  0.51839`
			   9   1   1  24    0.456271     106.21495    @  0.51839`
			   8   4   2  48    0.453547     107.13681    @  0.50820`
			   7   6   0  24    0.450871     108.06326    @  0.28042`_LIMIT_MIN_1e-015
			   9   2   0  24    0.450871     108.06326    @  0.28042`_LIMIT_MIN_1e-015
			   6   5   5  24    0.448242     108.99462    @  0.50562`_LIMIT_MIN_1e-015
			   7   6   1  48    0.448242     108.99462    @  0.50562`_LIMIT_MIN_1e-015
			   9   2   1  48    0.448242     108.99462    @  0.50562`_LIMIT_MIN_1e-015
			   6   6   4  24    0.443119     110.87342    @  0.40496`_LIMIT_MIN_1e-015
			   8   4   3  48    0.440623     111.82155    @  0.52089`_LIMIT_MIN_1e-015
			   7   6   2  48    0.440623     111.82155    @  0.52089`_LIMIT_MIN_1e-015
			   8   5   0  24    0.440623     111.82155    @  0.52089`_LIMIT_MIN_1e-015
			   9   2   2  24    0.440623     111.82155    @  0.52089`_LIMIT_MIN_1e-015
			   7   5   4  48    0.438168     112.77601    @  0.49929`_LIMIT_MIN_1e-015
			   8   5   1  48    0.438168     112.77601    @  0.49930`_LIMIT_MIN_1e-015
			   9   3   0  24    0.438168     112.77601    @  0.49930`_LIMIT_MIN_1e-015
			   9   3   1  48    0.435754     113.73720    @  0.64685`
			   8   5   2  48    0.431043     115.68145    @  0.94629`
			   7   6   3  48    0.428744     116.66542    @  0.00000`_LIMIT_MIN_1e-015
			   9   3   2  48    0.428744     116.66542    @  0.00000`_LIMIT_MIN_1e-015
		} 
 
