# Supplementary material for: Remote and automated high-throughput powder diffraction measurements enabled by a robotic sample changer at SSRL beamline 2-1
Source: J Appl Crystallogr. 2023 Sep 20;56(Pt 5):1480–4. doi: 10.1107/S1600576723007148 (PMC10543666; doi:10.1107/S1600576723007148)
Supplement: Supplementary file 1 [file j-56-01480-sup1.zip › Example Data and Refinements/SSRL BL2-1 Sample 0001/BL21Robot_0001_Rietveld.cif]

#######	Begin powder crystal structure	#######
data_LaB6
_pd_block_id	LaB6
_pd_block_diffractogram_id	BL21Robot_0001-2022-05-12-1704_scan2
_diffrn_measurement_device_type
;SSRL beam line 2-1
;
_pd_phase_name
;LaB6
;
_cell_length_a    4.156826
_cell_length_b    4.156826
_cell_length_c    4.156826
_cell_angle_alpha 90
_cell_angle_beta  90
_cell_angle_gamma 90
_cell_volume 71.8266378
_cell_measurement_temperature	300
_diffrn_ambient_temperature	300
_exptl_crystal_density_diffrn	4.71093703
_exptl_absorpt_coefficient_mu	15.5973536
_diffrn_radiation_wavelength	0.728143600
_cell_measurement_theta_min	1
_cell_measurement_theta_max	58.36
_space_group_name_H-M_alt
;Pm-3m
;
loop_
	_space_group_symop_id
	_space_group_symop_operation_xyz
	  1 'x, y, z '
	  2 '-x, -y, z '
	  3 '-x, -z, -y '
	  4 '-x, -z, y '
	  5 '-x, z, -y '
	  6 '-x, z, y '
	  7 '-x, y, -z '
	  8 '-x, y, z '
	  9 '-y, -x, -z '
	 10 '-y, -x, z '
	 11 '-y, -z, -x '
	 12 '-y, -z, x '
	 13 '-y, z, -x '
	 14 '-y, z, x '
	 15 '-y, x, -z '
	 16 '-y, x, z '
	 17 '-z, -x, -y '
	 18 '-z, -x, y '
	 19 '-z, -y, -x '
	 20 '-z, -y, x '
	 21 '-z, y, -x '
	 22 '-z, y, x '
	 23 '-z, x, -y '
	 24 '-z, x, y '
	 25 'z, -x, -y '
	 26 'z, -x, y '
	 27 'z, -y, -x '
	 28 'z, -y, x '
	 29 'z, y, -x '
	 30 'z, y, x '
	 31 'z, x, -y '
	 32 'z, x, y '
	 33 'y, -x, -z '
	 34 'y, -x, z '
	 35 'y, -z, -x '
	 36 'y, -z, x '
	 37 'y, z, -x '
	 38 'y, z, x '
	 39 'y, x, -z '
	 40 'y, x, z '
	 41 'x, -y, -z '
	 42 'x, -y, z '
	 43 'x, -z, -y '
	 44 'x, -z, y '
	 45 'x, z, -y '
	 46 'x, z, y '
	 47 'x, y, -z '
	 48 '-x, -y, -z '
loop_
	_atom_site_label
	_atom_site_type_symbol
	_atom_site_site_symmetry_multiplicity
	_atom_site_fract_x
	_atom_site_fract_y
	_atom_site_fract_z
	_atom_site_occupancy
	_atom_site_B_iso_or_equiv
La1 La   1 0 0 0 1 0.3362792
B1 B   6 0.1996 0.5 0.5 1 0.2185382
loop_
	_geom_bond_atom_site_label_1
	_geom_bond_atom_site_label_2
	_geom_bond_distance
	_geom_bond_site_symmetry_1
	_geom_bond_site_symmetry_2
	La1       B1        3.05418 1_555   2_555
	La1       B1        3.05418 1_555  15_556
	La1       B1        3.05418 1_555   9_556
	La1       B1        3.05418 1_555  12_565
	La1       B1        3.05418 1_555  11_565
	La1       B1        3.05418 1_555   1_545
	La1       B1        3.05418 1_555  12_655
	La1       B1        3.05418 1_555   2_564
	La1       B1        3.05418 1_555   9_655
	La1       B1        3.05418 1_555   1_554
	La1       B1        3.05418 1_555  15_655
	La1       B1        3.05418 1_555  11_655
	La1       B1        3.05418 1_555  12_555
	La1       B1        3.05418 1_555  15_555
	La1       B1        3.05418 1_555   1_544
	La1       B1        3.05418 1_555   2_565
	La1       B1        3.05418 1_555   9_656
	La1       B1        3.05418 1_555  11_665
	La1       B1        3.05418 1_555  11_555
	La1       B1        3.05418 1_555   9_555
	La1       B1        3.05418 1_555   2_554
	La1       B1        3.05418 1_555   1_555
	La1       B1        3.05418 1_555  12_665
	La1       B1        3.05418 1_555  15_656
	B1        B1        1.65940 1_555   2_565
	B1        B1        1.76594 1_555  12_665
	B1        B1        1.76594 1_555  15_656
	B1        B1        1.76594 1_555  11_666
	B1        B1        1.76594 1_555   9_666
	B1        B1        2.49742 1_555   2_665
	B1        La1       3.05418 1_555   1_556
	B1        La1       3.05418 1_555   1_565
	B1        La1       3.05418 1_555   1_566
	B1        La1       3.05418 1_555   1_555
	B1        B1        3.16487 1_555  11_566
	B1        B1        3.16487 1_555   9_566
	B1        B1        3.16487 1_555   9_656
	B1        B1        3.16487 1_555  11_665
	B1        B1        3.16487 1_555  12_565
	B1        B1        3.16487 1_555  15_556
	B1        B1        3.16487 1_555  12_666
	B1        B1        3.16487 1_555  15_666
	loop_
		_geom_angle_atom_site_label_1
		_geom_angle_atom_site_label_2
		_geom_angle_atom_site_label_3
		_geom_angle
		_geom_angle_site_symmetry_1
		_geom_angle_site_symmetry_2
		_geom_angle_site_symmetry_3
	B1        La1       B1         62.413   15_556 1_555   2_555
	B1        La1       B1         31.526    9_556 1_555  15_556
	B1        La1       B1         33.609    9_556 1_555   2_555
	B1        La1       B1         62.413   12_565 1_555   9_556
	B1        La1       B1         33.609   12_565 1_555  15_556
	B1        La1       B1         95.357   12_565 1_555   2_555
	B1        La1       B1         31.526   11_565 1_555  12_565
	B1        La1       B1         84.643   11_565 1_555   9_556
	B1        La1       B1         62.413   11_565 1_555  15_556
	B1        La1       B1         117.587  11_565 1_555   2_555
	B1        La1       B1         146.391   1_545 1_555  11_565
	B1        La1       B1         117.587   1_545 1_555  12_565
	B1        La1       B1         62.413    1_545 1_555   9_556
	B1        La1       B1         84.643    1_545 1_555  15_556
	B1        La1       B1         31.526    1_545 1_555   2_555
	B1        La1       B1         33.609   12_655 1_555   1_545
	B1        La1       B1         180.000  12_655 1_555  11_565
	B1        La1       B1         148.474  12_655 1_555  12_565
	B1        La1       B1         95.357   12_655 1_555   9_556
	B1        La1       B1         117.587  12_655 1_555  15_556
	B1        La1       B1         62.413   12_655 1_555   2_555
	B1        La1       B1         146.391   2_564 1_555  12_655
	B1        La1       B1         180.000   2_564 1_555   1_545
	B1        La1       B1         33.609    2_564 1_555  11_565
	B1        La1       B1         62.413    2_564 1_555  12_565
	B1        La1       B1         117.587   2_564 1_555   9_556
	B1        La1       B1         95.357    2_564 1_555  15_556
	B1        La1       B1         148.474   2_564 1_555   2_555
	B1        La1       B1         84.643    9_655 1_555   2_564
	B1        La1       B1         62.413    9_655 1_555  12_655
	B1        La1       B1         95.357    9_655 1_555   1_545
	B1        La1       B1         117.587   9_655 1_555  11_565
	B1        La1       B1         146.391   9_655 1_555  12_565
	B1        La1       B1         148.474   9_655 1_555   9_556
	B1        La1       B1         180.000   9_655 1_555  15_556
	B1        La1       B1         117.587   9_655 1_555   2_555
	B1        La1       B1         62.413    1_554 1_555   9_655
	B1        La1       B1         31.526    1_554 1_555   2_564
	B1        La1       B1         117.587   1_554 1_555  12_655
	B1        La1       B1         148.474   1_554 1_555   1_545
	B1        La1       B1         62.413    1_554 1_555  11_565
	B1        La1       B1         84.643    1_554 1_555  12_565
	B1        La1       B1         146.391   1_554 1_555   9_556
	B1        La1       B1         117.587   1_554 1_555  15_556
	B1        La1       B1         180.000   1_554 1_555   2_555
	B1        La1       B1         33.609   15_655 1_555   1_554
	B1        La1       B1         31.526   15_655 1_555   9_655
	B1        La1       B1         62.413   15_655 1_555   2_564
	B1        La1       B1         84.643   15_655 1_555  12_655
	B1        La1       B1         117.587  15_655 1_555   1_545
	B1        La1       B1         95.357   15_655 1_555  11_565
	B1        La1       B1         117.587  15_655 1_555  12_565
	B1        La1       B1         180.000  15_655 1_555   9_556
	B1        La1       B1         148.474  15_655 1_555  15_556
	B1        La1       B1         146.391  15_655 1_555   2_555
	B1        La1       B1         62.413   11_655 1_555  15_655
	B1        La1       B1         95.357   11_655 1_555   1_554
	B1        La1       B1         33.609   11_655 1_555   9_655
	B1        La1       B1         117.587  11_655 1_555   2_564
	B1        La1       B1         31.526   11_655 1_555  12_655
	B1        La1       B1         62.413   11_655 1_555   1_545
	B1        La1       B1         148.474  11_655 1_555  11_565
	B1        La1       B1         180.000  11_655 1_555  12_565
	B1        La1       B1         117.587  11_655 1_555   9_556
	B1        La1       B1         146.391  11_655 1_555  15_556
	B1        La1       B1         84.643   11_655 1_555   2_555
	B1        La1       B1         94.232   12_555 1_555  11_655
	B1        La1       B1         146.391  12_555 1_555  15_655
	B1        La1       B1         146.391  12_555 1_555   1_554
	B1        La1       B1         117.587  12_555 1_555   9_655
	B1        La1       B1         117.587  12_555 1_555   2_564
	B1        La1       B1         85.768   12_555 1_555  12_655
	B1        La1       B1         62.413   12_555 1_555   1_545
	B1        La1       B1         94.232   12_555 1_555  11_565
	B1        La1       B1         85.768   12_555 1_555  12_565
	B1        La1       B1         33.609   12_555 1_555   9_556
	B1        La1       B1         62.413   12_555 1_555  15_556
	B1        La1       B1         33.609   12_555 1_555   2_555
	B1        La1       B1         84.643   15_555 1_555  12_555
	B1        La1       B1         117.587  15_555 1_555  11_655
	B1        La1       B1         85.768   15_555 1_555  15_655
	B1        La1       B1         62.413   15_555 1_555   1_554
	B1        La1       B1         94.232   15_555 1_555   9_655
	B1        La1       B1         33.609   15_555 1_555   2_564
	B1        La1       B1         146.391  15_555 1_555  12_655
	B1        La1       B1         146.391  15_555 1_555   1_545
	B1        La1       B1         33.609   15_555 1_555  11_565
	B1        La1       B1         62.413   15_555 1_555  12_565
	B1        La1       B1         94.232   15_555 1_555   9_556
	B1        La1       B1         85.768   15_555 1_555  15_556
	B1        La1       B1         117.587  15_555 1_555   2_555
	B1        La1       B1         84.643    1_544 1_555  15_555
	B1        La1       B1         84.643    1_544 1_555  12_555
	B1        La1       B1         33.609    1_544 1_555  11_655
	B1        La1       B1         62.413    1_544 1_555  15_655
	B1        La1       B1         85.768    1_544 1_555   1_554
	B1        La1       B1         33.609    1_544 1_555   9_655
	B1        La1       B1         94.232    1_544 1_555   2_564
	B1        La1       B1         62.413    1_544 1_555  12_655
	B1        La1       B1         85.768    1_544 1_555   1_545
	B1        La1       B1         117.587   1_544 1_555  11_565
	B1        La1       B1         146.391   1_544 1_555  12_565
	B1        La1       B1         117.587   1_544 1_555   9_556
	B1        La1       B1         146.391   1_544 1_555  15_556
	B1        La1       B1         94.232    1_544 1_555   2_555
	B1        La1       B1         180.000   2_565 1_555   1_544
	B1        La1       B1         95.357    2_565 1_555  15_555
	B1        La1       B1         95.357    2_565 1_555  12_555
	B1        La1       B1         146.391   2_565 1_555  11_655
	B1        La1       B1         117.587   2_565 1_555  15_655
	B1        La1       B1         94.232    2_565 1_555   1_554
	B1        La1       B1         146.391   2_565 1_555   9_655
	B1        La1       B1         85.768    2_565 1_555   2_564
	B1        La1       B1         117.587   2_565 1_555  12_655
	B1        La1       B1         94.232    2_565 1_555   1_545
	B1        La1       B1         62.413    2_565 1_555  11_565
	B1        La1       B1         33.609    2_565 1_555  12_565
	B1        La1       B1         62.413    2_565 1_555   9_556
	B1        La1       B1         33.609    2_565 1_555  15_556
	B1        La1       B1         85.768    2_565 1_555   2_555
	B1        La1       B1         84.643    9_656 1_555   2_565
	B1        La1       B1         95.357    9_656 1_555   1_544
	B1        La1       B1         180.000   9_656 1_555  15_555
	B1        La1       B1         95.357    9_656 1_555  12_555
	B1        La1       B1         62.413    9_656 1_555  11_655
	B1        La1       B1         94.232    9_656 1_555  15_655
	B1        La1       B1         117.587   9_656 1_555   1_554
	B1        La1       B1         85.768    9_656 1_555   9_655
	B1        La1       B1         146.391   9_656 1_555   2_564
	B1        La1       B1         33.609    9_656 1_555  12_655
	B1        La1       B1         33.609    9_656 1_555   1_545
	B1        La1       B1         146.391   9_656 1_555  11_565
	B1        La1       B1         117.587   9_656 1_555  12_565
	B1        La1       B1         85.768    9_656 1_555   9_556
	B1        La1       B1         94.232    9_656 1_555  15_556
	B1        La1       B1         62.413    9_656 1_555   2_555
	B1        La1       B1         84.643   11_665 1_555   9_656
	B1        La1       B1         84.643   11_665 1_555   2_565
	B1        La1       B1         95.357   11_665 1_555   1_544
	B1        La1       B1         95.357   11_665 1_555  15_555
	B1        La1       B1         180.000  11_665 1_555  12_555
	B1        La1       B1         85.768   11_665 1_555  11_655
	B1        La1       B1         33.609   11_665 1_555  15_655
	B1        La1       B1         33.609   11_665 1_555   1_554
	B1        La1       B1         62.413   11_665 1_555   9_655
	B1        La1       B1         62.413   11_665 1_555   2_564
	B1        La1       B1         94.232   11_665 1_555  12_655
	B1        La1       B1         117.587  11_665 1_555   1_545
	B1        La1       B1         85.768   11_665 1_555  11_565
	B1        La1       B1         94.232   11_665 1_555  12_565
	B1        La1       B1         146.391  11_665 1_555   9_556
	B1        La1       B1         117.587  11_665 1_555  15_556
	B1        La1       B1         146.391  11_665 1_555   2_555
	B1        La1       B1         148.474  11_555 1_555  11_665
	B1        La1       B1         117.587  11_555 1_555   9_656
	B1        La1       B1         117.587  11_555 1_555   2_565
	B1        La1       B1         62.413   11_555 1_555   1_544
	B1        La1       B1         62.413   11_555 1_555  15_555
	B1        La1       B1         31.526   11_555 1_555  12_555
	B1        La1       B1         85.768   11_555 1_555  11_655
	B1        La1       B1         117.587  11_555 1_555  15_655
	B1        La1       B1         117.587  11_555 1_555   1_554
	B1        La1       B1         95.357   11_555 1_555   9_655
	B1        La1       B1         95.357   11_555 1_555   2_564
	B1        La1       B1         94.232   11_555 1_555  12_655
	B1        La1       B1         84.643   11_555 1_555   1_545
	B1        La1       B1         85.768   11_555 1_555  11_565
	B1        La1       B1         94.232   11_555 1_555  12_565
	B1        La1       B1         62.413   11_555 1_555   9_556
	B1        La1       B1         84.643   11_555 1_555  15_556
	B1        La1       B1         62.413   11_555 1_555   2_555
	B1        La1       B1         33.609    9_555 1_555  11_555
	B1        La1       B1         117.587   9_555 1_555  11_665
	B1        La1       B1         148.474   9_555 1_555   9_656
	B1        La1       B1         117.587   9_555 1_555   2_565
	B1        La1       B1         62.413    9_555 1_555   1_544
	B1        La1       B1         31.526    9_555 1_555  15_555
	B1        La1       B1         62.413    9_555 1_555  12_555
	B1        La1       B1         95.357    9_555 1_555  11_655
	B1        La1       B1         94.232    9_555 1_555  15_655
	B1        La1       B1         84.643    9_555 1_555   1_554
	B1        La1       B1         85.768    9_555 1_555   9_655
	B1        La1       B1         62.413    9_555 1_555   2_564
	B1        La1       B1         117.587   9_555 1_555  12_655
	B1        La1       B1         117.587   9_555 1_555   1_545
	B1        La1       B1         62.413    9_555 1_555  11_565
	B1        La1       B1         84.643    9_555 1_555  12_565
	B1        La1       B1         85.768    9_555 1_555   9_556
	B1        La1       B1         94.232    9_555 1_555  15_556
	B1        La1       B1         95.357    9_555 1_555   2_555
	B1        La1       B1         33.609    2_554 1_555   9_555
	B1        La1       B1         33.609    2_554 1_555  11_555
	B1        La1       B1         117.587   2_554 1_555  11_665
	B1        La1       B1         117.587   2_554 1_555   9_656
	B1        La1       B1         148.474   2_554 1_555   2_565
	B1        La1       B1         31.526    2_554 1_555   1_544
	B1        La1       B1         62.413    2_554 1_555  15_555
	B1        La1       B1         62.413    2_554 1_555  12_555
	B1        La1       B1         62.413    2_554 1_555  11_655
	B1        La1       B1         84.643    2_554 1_555  15_655
	B1        La1       B1         94.232    2_554 1_555   1_554
	B1        La1       B1         62.413    2_554 1_555   9_655
	B1        La1       B1         85.768    2_554 1_555   2_564
	B1        La1       B1         84.643    2_554 1_555  12_655
	B1        La1       B1         94.232    2_554 1_555   1_545
	B1        La1       B1         95.357    2_554 1_555  11_565
	B1        La1       B1         117.587   2_554 1_555  12_565
	B1        La1       B1         95.357    2_554 1_555   9_556
	B1        La1       B1         117.587   2_554 1_555  15_556
	B1        La1       B1         85.768    2_554 1_555   2_555
	B1        La1       B1         180.000   1_555 1_555   2_554
	B1        La1       B1         146.391   1_555 1_555   9_555
	B1        La1       B1         146.391   1_555 1_555  11_555
	B1        La1       B1         62.413    1_555 1_555  11_665
	B1        La1       B1         62.413    1_555 1_555   9_656
	B1        La1       B1         31.526    1_555 1_555   2_565
	B1        La1       B1         148.474   1_555 1_555   1_544
	B1        La1       B1         117.587   1_555 1_555  15_555
	B1        La1       B1         117.587   1_555 1_555  12_555
	B1        La1       B1         117.587   1_555 1_555  11_655
	B1        La1       B1         95.357    1_555 1_555  15_655
	B1        La1       B1         85.768    1_555 1_555   1_554
	B1        La1       B1         117.587   1_555 1_555   9_655
	B1        La1       B1         94.232    1_555 1_555   2_564
	B1        La1       B1         95.357    1_555 1_555  12_655
	B1        La1       B1         85.768    1_555 1_555   1_545
	B1        La1       B1         84.643    1_555 1_555  11_565
	B1        La1       B1         62.413    1_555 1_555  12_565
	B1        La1       B1         84.643    1_555 1_555   9_556
	B1        La1       B1         62.413    1_555 1_555  15_556
	B1        La1       B1         94.232    1_555 1_555   2_555
	B1        La1       B1         33.609   12_665 1_555   1_555
	B1        La1       B1         146.391  12_665 1_555   2_554
	B1        La1       B1         146.391  12_665 1_555   9_555
	B1        La1       B1         180.000  12_665 1_555  11_555
	B1        La1       B1         31.526   12_665 1_555  11_665
	B1        La1       B1         62.413   12_665 1_555   9_656
	B1        La1       B1         62.413   12_665 1_555   2_565
	B1        La1       B1         117.587  12_665 1_555   1_544
	B1        La1       B1         117.587  12_665 1_555  15_555
	B1        La1       B1         148.474  12_665 1_555  12_555
	B1        La1       B1         94.232   12_665 1_555  11_655
	B1        La1       B1         62.413   12_665 1_555  15_655
	B1        La1       B1         62.413   12_665 1_555   1_554
	B1        La1       B1         84.643   12_665 1_555   9_655
	B1        La1       B1         84.643   12_665 1_555   2_564
	B1        La1       B1         85.768   12_665 1_555  12_655
	B1        La1       B1         95.357   12_665 1_555   1_545
	B1        La1       B1         94.232   12_665 1_555  11_565
	B1        La1       B1         85.768   12_665 1_555  12_565
	B1        La1       B1         117.587  12_665 1_555   9_556
	B1        La1       B1         95.357   12_665 1_555  15_556
	B1        La1       B1         117.587  12_665 1_555   2_555
	B1        La1       B1         33.609   15_656 1_555  12_665
	B1        La1       B1         33.609   15_656 1_555   1_555
	B1        La1       B1         146.391  15_656 1_555   2_554
	B1        La1       B1         180.000  15_656 1_555   9_555
	B1        La1       B1         146.391  15_656 1_555  11_555
	B1        La1       B1         62.413   15_656 1_555  11_665
	B1        La1       B1         31.526   15_656 1_555   9_656
	B1        La1       B1         62.413   15_656 1_555   2_565
	B1        La1       B1         117.587  15_656 1_555   1_544
	B1        La1       B1         148.474  15_656 1_555  15_555
	B1        La1       B1         117.587  15_656 1_555  12_555
	B1        La1       B1         84.643   15_656 1_555  11_655
	B1        La1       B1         85.768   15_656 1_555  15_655
	B1        La1       B1         95.357   15_656 1_555   1_554
	B1        La1       B1         94.232   15_656 1_555   9_655
	B1        La1       B1         117.587  15_656 1_555   2_564
	B1        La1       B1         62.413   15_656 1_555  12_655
	B1        La1       B1         62.413   15_656 1_555   1_545
	B1        La1       B1         117.587  15_656 1_555  11_565
	B1        La1       B1         95.357   15_656 1_555  12_565
	B1        La1       B1         94.232   15_656 1_555   9_556
	B1        La1       B1         85.768   15_656 1_555  15_556
	B1        La1       B1         84.643   15_656 1_555   2_555
	B1        B1        B1         135.000  12_665 1_555   2_565
	B1        B1        B1         60.000   15_656 1_555  12_665
	B1        B1        B1         135.000  15_656 1_555   2_565
	B1        B1        B1         60.000   11_666 1_555  15_656
	B1        B1        B1         90.000   11_666 1_555  12_665
	B1        B1        B1         135.000  11_666 1_555   2_565
	B1        B1        B1         60.000    9_666 1_555  11_666
	B1        B1        B1         90.000    9_666 1_555  15_656
	B1        B1        B1         60.000    9_666 1_555  12_665
	B1        B1        B1         135.000   9_666 1_555   2_565
	B1        B1        B1         45.000    2_665 1_555   9_666
	B1        B1        B1         45.000    2_665 1_555  11_666
	B1        B1        B1         45.000    2_665 1_555  15_656
	B1        B1        B1         45.000    2_665 1_555  12_665
	B1        B1        B1         180.000   2_665 1_555   2_565
	La1       B1        B1         105.763   1_556 1_555   2_665
	La1       B1        B1         132.322   1_556 1_555   9_666
	La1       B1        B1         73.196    1_556 1_555  11_666
	La1       B1        B1         73.196    1_556 1_555  15_656
	La1       B1        B1         132.322   1_556 1_555  12_665
	La1       B1        B1         74.237    1_556 1_555   2_565
	La1       B1        La1        148.474   1_565 1_555   1_556
	La1       B1        B1         105.763   1_565 1_555   2_665
	La1       B1        B1         73.196    1_565 1_555   9_666
	La1       B1        B1         132.322   1_565 1_555  11_666
	La1       B1        B1         132.322   1_565 1_555  15_656
	La1       B1        B1         73.196    1_565 1_555  12_665
	La1       B1        B1         74.237    1_565 1_555   2_565
	La1       B1        La1        85.768    1_566 1_555   1_565
	La1       B1        La1        85.768    1_566 1_555   1_556
	La1       B1        B1         105.763   1_566 1_555   2_665
	La1       B1        B1         73.196    1_566 1_555   9_666
	La1       B1        B1         73.196    1_566 1_555  11_666
	La1       B1        B1         132.322   1_566 1_555  15_656
	La1       B1        B1         132.322   1_566 1_555  12_665
	La1       B1        B1         74.237    1_566 1_555   2_565
	La1       B1        La1        148.474   1_555 1_555   1_566
	La1       B1        La1        85.768    1_555 1_555   1_565
	La1       B1        La1        85.768    1_555 1_555   1_556
	La1       B1        B1         105.763   1_555 1_555   2_665
	La1       B1        B1         132.322   1_555 1_555   9_666
	La1       B1        B1         132.322   1_555 1_555  11_666
	La1       B1        B1         73.196    1_555 1_555  15_656
	La1       B1        B1         73.196    1_555 1_555  12_665
	La1       B1        B1         74.237    1_555 1_555   2_565
	B1        B1        La1        91.082   11_566 1_555   1_555
	B1        B1        La1        58.794   11_566 1_555   1_566
	B1        B1        La1        91.082   11_566 1_555   1_565
	B1        B1        La1        58.794   11_566 1_555   1_556
	B1        B1        B1         156.762  11_566 1_555   2_665
	B1        B1        B1         130.522  11_566 1_555   9_666
	B1        B1        B1         111.762  11_566 1_555  11_666
	B1        B1        B1         130.522  11_566 1_555  15_656
	B1        B1        B1         158.238  11_566 1_555  12_665
	B1        B1        B1         23.238   11_566 1_555   2_565
	B1        B1        B1         32.400    9_566 1_555  11_566
	B1        B1        La1        91.082    9_566 1_555   1_555
	B1        B1        La1        58.794    9_566 1_555   1_566
	B1        B1        La1        58.794    9_566 1_555   1_565
	B1        B1        La1        91.082    9_566 1_555   1_556
	B1        B1        B1         156.762   9_566 1_555   2_665
	B1        B1        B1         111.762   9_566 1_555   9_666
	B1        B1        B1         130.522   9_566 1_555  11_666
	B1        B1        B1         158.238   9_566 1_555  15_656
	B1        B1        B1         130.522   9_566 1_555  12_665
	B1        B1        B1         23.238    9_566 1_555   2_565
	B1        B1        B1         136.476   9_656 1_555   9_566
	B1        B1        B1         111.257   9_656 1_555  11_566
	B1        B1        La1        58.794    9_656 1_555   1_555
	B1        B1        La1        137.096   9_656 1_555   1_566
	B1        B1        La1        137.096   9_656 1_555   1_565
	B1        B1        La1        58.794    9_656 1_555   1_556
	B1        B1        B1         66.762    9_656 1_555   2_665
	B1        B1        B1         111.762   9_656 1_555   9_666
	B1        B1        B1         73.800    9_656 1_555  11_666
	B1        B1        B1         21.762    9_656 1_555  15_656
	B1        B1        B1         73.800    9_656 1_555  12_665
	B1        B1        B1         113.238   9_656 1_555   2_565
	B1        B1        B1         81.044   11_665 1_555   9_656
	B1        B1        B1         111.257  11_665 1_555   9_566
	B1        B1        B1         136.476  11_665 1_555  11_566
	B1        B1        La1        58.794   11_665 1_555   1_555
	B1        B1        La1        137.096  11_665 1_555   1_566
	B1        B1        La1        58.794   11_665 1_555   1_565
	B1        B1        La1        137.096  11_665 1_555   1_556
	B1        B1        B1         66.762   11_665 1_555   2_665
	B1        B1        B1         73.800   11_665 1_555   9_666
	B1        B1        B1         111.762  11_665 1_555  11_666
	B1        B1        B1         73.800   11_665 1_555  15_656
	B1        B1        B1         21.762   11_665 1_555  12_665
	B1        B1        B1         113.238  11_665 1_555   2_565
	B1        B1        B1         90.000   12_565 1_555  11_665
	B1        B1        B1         111.257  12_565 1_555   9_656
	B1        B1        B1         32.400   12_565 1_555   9_566
	B1        B1        B1         46.476   12_565 1_555  11_566
	B1        B1        La1        58.794   12_565 1_555   1_555
	B1        B1        La1        91.082   12_565 1_555   1_566
	B1        B1        La1        58.794   12_565 1_555   1_565
	B1        B1        La1        91.082   12_565 1_555   1_556
	B1        B1        B1         156.762  12_565 1_555   2_665
	B1        B1        B1         130.522  12_565 1_555   9_666
	B1        B1        B1         158.238  12_565 1_555  11_666
	B1        B1        B1         130.522  12_565 1_555  15_656
	B1        B1        B1         111.762  12_565 1_555  12_665
	B1        B1        B1         23.238   12_565 1_555   2_565
	B1        B1        B1         32.400   15_556 1_555  12_565
	B1        B1        B1         111.257  15_556 1_555  11_665
	B1        B1        B1         90.000   15_556 1_555   9_656
	B1        B1        B1         46.476   15_556 1_555   9_566
	B1        B1        B1         32.400   15_556 1_555  11_566
	B1        B1        La1        58.794   15_556 1_555   1_555
	B1        B1        La1        91.082   15_556 1_555   1_566
	B1        B1        La1        91.082   15_556 1_555   1_565
	B1        B1        La1        58.794   15_556 1_555   1_556
	B1        B1        B1         156.762  15_556 1_555   2_665
	B1        B1        B1         158.238  15_556 1_555   9_666
	B1        B1        B1         130.522  15_556 1_555  11_666
	B1        B1        B1         111.762  15_556 1_555  15_656
	B1        B1        B1         130.522  15_556 1_555  12_665
	B1        B1        B1         23.238   15_556 1_555   2_565
	B1        B1        B1         111.257  12_666 1_555  15_556
	B1        B1        B1         136.476  12_666 1_555  12_565
	B1        B1        B1         133.524  12_666 1_555  11_665
	B1        B1        B1         81.044   12_666 1_555   9_656
	B1        B1        B1         111.257  12_666 1_555   9_566
	B1        B1        B1         90.000   12_666 1_555  11_566
	B1        B1        La1        137.096  12_666 1_555   1_555
	B1        B1        La1        58.794   12_666 1_555   1_566
	B1        B1        La1        137.096  12_666 1_555   1_565
	B1        B1        La1        58.794   12_666 1_555   1_556
	B1        B1        B1         66.762   12_666 1_555   2_665
	B1        B1        B1         73.800   12_666 1_555   9_666
	B1        B1        B1         21.762   12_666 1_555  11_666
	B1        B1        B1         73.800   12_666 1_555  15_656
	B1        B1        B1         111.762  12_666 1_555  12_665
	B1        B1        B1         113.238  12_666 1_555   2_565
	B1        B1        B1         81.044   15_666 1_555  12_666
	B1        B1        B1         136.476  15_666 1_555  15_556
	B1        B1        B1         111.257  15_666 1_555  12_565
	B1        B1        B1         81.044   15_666 1_555  11_665
	B1        B1        B1         133.524  15_666 1_555   9_656
	B1        B1        B1         90.000   15_666 1_555   9_566
	B1        B1        B1         111.257  15_666 1_555  11_566
	B1        B1        La1        137.096  15_666 1_555   1_555
	B1        B1        La1        58.794   15_666 1_555   1_566
	B1        B1        La1        58.794   15_666 1_555   1_565
	B1        B1        La1        137.096  15_666 1_555   1_556
	B1        B1        B1         66.762   15_666 1_555   2_665
	B1        B1        B1         21.762   15_666 1_555   9_666
	B1        B1        B1         73.800   15_666 1_555  11_666
	B1        B1        B1         111.762  15_666 1_555  15_656
	B1        B1        B1         73.800   15_666 1_555  12_665
	B1        B1        B1         113.238  15_666 1_555   2_565
#######	End powder crystal structure	#######


#######	Begin powder diffraction data	#######
data_BL21Robot_0001-2022-05-12-1704_scan2
_pd_block_id	BL21Robot_0001-2022-05-12-1704_scan2
_pd_calc_method	Rietveld
_diffrn_radiation_probe	x-ray
_pd_instr_special_details
;SSRL beam line 2-1
;
_pd_meas_scan_method	step
_diffrn_radiation_wavelength	0.728143600
_diffrn_ambient_temperature	300
_refine_ls_goodness_of_fit_all	0.28117
_pd_proc_ls_prof_R_factor	0.03565
_pd_proc_ls_prof_wR_factor	0.05077
_pd_proc_ls_prof_wR_expected	0.18056
loop_
	_pd_phase_id
	_pd_phase_block_id
	_pd_phase_mass_%
1	LaB6	100
loop_
	_refln_index_h
	_refln_index_k
	_refln_index_l
	_pd_refln_phase_id
	_refln_d_spacing
	_refln_F_squared_calc
	_refln_F_squared_meas
   1    0    0 1    4.156826     0.864914     0.851296
   1    1    0 1    2.939320     2.924624     2.914781
   1    1    1 1    2.399945     1.938754     1.951320
   2    0    0 1    2.078413     1.363454     1.410669
   2    1    0 1    1.858989     3.986233     4.079207
   2    1    1 1    1.697017     2.612872     2.632833
   2    2    0 1    1.469660     1.370655     1.404140
   2    2    1 1    1.385609     4.136822     4.180967
   2    2    2 1    1.199972     0.474540     0.481496
   3    0    0 1    1.385609     0.379921     0.383976
   3    1    0 1    1.314504     3.629960     3.624388
   3    1    1 1    1.253330     2.504331     2.592045
   3    2    0 1    1.152896     1.896859     1.914108
   3    2    1 1    1.110958     4.198827     4.216238
   3    2    2 1    1.008178     2.279786     2.285026
   3    3    0 1    0.979773     1.506837     1.513702
   3    3    1 1    0.953641     1.334314     1.338935
   3    3    2 1    0.886238     1.871360     1.874397
   3    3    3 1    0.799982     0.238711     0.238441
   4    0    0 1    1.039206     0.775488     0.781883
   4    1    0 1    1.008178     1.573711     1.577328
   4    1    1 1    0.979773     1.743338     1.751281
   4    2    0 1    0.929495     1.897768     1.912470
   4    2    1 1    0.907094     3.887829     3.899017
   4    2    2 1    0.848509     1.087096     1.085832
   4    3    0 1    0.831365     0.848706     0.845102
   4    3    1 1    0.815221     3.218424     3.208408
   4    3    2 1    0.771903     2.295038     2.286807
   4    3    3 1    0.712890     1.531119     1.513339
   4    4    0 1    0.734830     0.767149     0.759252
   4    4    1 1    0.723611     1.009275     1.004712
   4    4    2 1    0.692804     0.935930     0.931850
   4    4    3 1    0.649187     0.603100     0.597925
   4    4    4 1    0.599986     0.283344     0.283961
   5    0    0 1    0.831365     0.282184     0.280986
   5    1    0 1    0.815221     1.274656     1.270689
   5    1    1 1    0.799982     1.817348     1.815293
   5    2    0 1    0.771903     1.452096     1.446888
   5    2    1 1    0.758929     1.407522     1.397139
   5    2    2 1    0.723611     1.781706     1.773650
   5    3    0 1    0.712890     1.237338     1.222970
   5    3    1 1    0.702632     2.248952     2.248295
   5    3    2 1    0.674326     1.464078     1.458621
   5    3    3 1    0.633910     0.694154     0.693047
   5    4    0 1    0.649187     0.791933     0.785137
   5    4    1 1    0.641412     1.299266     1.278661
   5    4    2 1    0.619663     2.070497     2.055789
   5    4    3 1    0.587864     1.370991     1.360561
   5    4    4 1    0.550585     0.617484     0.610856
   5    5    0 1    0.587864     0.264528     0.262515
   5    5    1 1    0.582072     1.029187     1.025328
   5    5    2 1    0.565672     0.290829     0.292283
   5    5    3 1    0.541173     0.691430     0.684721
   5    5    4 1    0.511670     0.310978     0.313314
   5    5    5 1    0.479989     0.225018     0.227968
   6    0    0 1    0.692804     0.386873     0.385186
   6    1    0 1    0.683378     0.750645     0.745219
   6    1    1 1    0.674326     0.863277     0.860060
   6    2    0 1    0.657252     0.974246     0.966630
   6    2    1 1    0.649187     2.005976     1.988762
   6    2    2 1    0.626665     0.573442     0.573081
   6    3    0 1    0.619663     0.443046     0.439898
   6    3    1 1    0.612891     1.763769     1.754912
   6    3    2 1    0.593832     1.272505     1.264376
   6    3    3 1    0.565672     0.896704     0.901188
   6    4    0 1    0.576448     0.885892     0.881667
   6    4    1 1    0.570984     1.159569     1.155509
   6    4    2 1    0.555479     1.113004     1.115014
   6    4    3 1    0.532227     0.737930     0.736293
   6    4    4 1    0.504089     0.540088     0.541673
   6    5    0 1    0.532227     0.482371     0.481300
   6    5    1 1    0.527917     0.808192     0.805398
   6    5    2 1    0.515591     1.281452     1.282123
   6    5    3 1    0.496836     0.883836     0.892607
   6    5    4 1    0.473714     0.808748     0.820705
   6    5    5 1    0.448242     0.217129     0.221659
   6    6    0 1    0.489887     0.284936     0.287460
   6    6    1 1    0.486520     0.376125     0.382342
   6    6    2 1    0.476821     0.368706     0.375952
   6    6    3 1    0.461870     0.249768     0.254112
   6    6    4 1    0.443119     0.366654     0.368821
   7    0    0 1    0.593832     0.081901     0.081377
   7    1    0 1    0.587864     0.907136     0.900234
   7    1    1 1    0.582072     0.627355     0.625003
   7    2    0 1    0.570984     0.493184     0.491457
   7    2    1 1    0.565672     1.130595     1.136248
   7    2    2 1    0.550585     0.672249     0.665033
   7    3    0 1    0.545818     0.917007     0.908228
   7    3    1 1    0.541173     0.797366     0.789629
   7    3    2 1    0.527917     1.200007     1.195859
   7    3    3 1    0.507837     0.249829     0.252310
   7    4    0 1    0.515591     0.284911     0.285060
   7    4    1 1    0.511670     1.096775     1.105012
   7    4    2 1    0.500423     0.822141     0.829759
   7    4    3 1    0.483221     1.147098     1.159997
   7    4    4 1    0.461870     0.253597     0.258007
   7    5    0 1    0.483221     0.466444     0.471689
   7    5    1 1    0.479989     0.864250     0.875579
   7    5    2 1    0.470668     0.587531     0.597051
   7    5    3 1    0.456271     0.586497     0.590750
   7    5    4 1    0.438168     0.600076     0.614383
   7    6    0 1    0.450871     0.197298     0.199488
   7    6    1 1    0.448242     0.741979     0.757458
   7    6    2 1    0.440623     0.561166     0.577168
   7    6    3 1    0.428744     0.781613     0.791837
   8    0    0 1    0.519603     0.154533     0.151501
   8    1    0 1    0.515591     0.489425     0.489681
   8    1    1 1    0.511670     0.332332     0.334828
   8    2    0 1    0.504089     0.388945     0.390087
   8    2    1 1    0.500423     1.278523     1.290370
   8    2    2 1    0.489887     0.227209     0.229222
   8    3    0 1    0.486520     0.323764     0.329115
   8    3    1 1    0.483221     0.740451     0.748778
   8    3    2 1    0.473714     0.881685     0.894720
   8    3    3 1    0.459045     0.399724     0.399781
   8    4    0 1    0.464747     0.389562     0.388572
   8    4    1 1    0.461870     0.819005     0.833250
   8    4    2 1    0.453547     0.489167     0.491570
   8    4    3 1    0.440623     0.563952     0.580033
   8    5    0 1    0.440623     0.351579     0.361604
   8    5    1 1    0.438168     0.362288     0.370926
   8    5    2 1    0.431043     0.892002     0.916442
   9    0    0 1    0.461870     0.058660     0.059681
   9    1    0 1    0.459045     0.369318     0.369371
   9    1    1 1    0.456271     0.400043     0.402943
   9    2    0 1    0.450871     0.328277     0.331920
   9    2    1 1    0.448242     0.463769     0.473444
   9    2    2 1    0.440623     0.426570     0.438734
   9    3    0 1    0.438168     0.392360     0.401715
   9    3    1 1    0.435754     0.553111     0.570849
   9    3    2 1    0.428744     0.517638     0.524409
loop_
	_pd_meas_2theta_scan
	_pd_proc_intensity_total
	_pd_proc_ls_weight
	_pd_calc_intensity_total
	_pd_proc_intensity_bkg_calc
   2.000000    83.737211     0.011942    84.790705     0.000000 
   2.005000    81.659694     0.012246    84.687798     0.000000 
   2.010000    80.438436     0.012432    84.586050     0.000000 
   2.015000    80.706027     0.012391    84.485451     0.000000 
   2.020000    82.963333     0.012054    84.385989     0.000000 
   2.025000    83.665711     0.011952    84.287652     0.000000 
   2.030000    81.876246     0.012214    84.190431     0.000000 
   2.035000    85.623419     0.011679    84.094313     0.000000 
   2.040000    80.309265     0.012452    83.999288     0.000000 
   2.045000    81.630753     0.012250    83.905345     0.000000 
   2.050000    82.498218     0.012121    83.812474     0.000000 
   2.055000    81.642396     0.012249    83.720663     0.000000 
   2.060000    82.232304     0.012161    83.629902     0.000000 
   2.065000    81.009022     0.012344    83.540182     0.000000 
   2.070000    85.603736     0.011682    83.451490     0.000000 
   2.075000    80.799783     0.012376    83.363818     0.000000 
   2.080000    84.578378     0.011823    83.277154     0.000000 
   2.085000    81.168333     0.012320    83.191489     0.000000 
   2.090000    83.849677     0.011926    83.106813     0.000000 
   2.095000    84.336787     0.011857    83.023115     0.000000 
   2.100000    82.593774     0.012107    82.940385     0.000000 
   2.105000    78.856098     0.012681    82.858614     0.000000 
   2.110000    81.614845     0.012253    82.777792     0.000000 
   2.115000    79.522166     0.012575    82.697909     0.000000 
   2.120000    83.383259     0.011993    82.618955     0.000000 
   2.125000    82.206892     0.012164    82.540921     0.000000 
   2.130000    80.675720     0.012395    82.463797     0.000000 
   2.135000    79.898459     0.012516    82.387574     0.000000 
   2.140000    85.026405     0.011761    82.312242     0.000000 
   2.145000    85.047088     0.011758    82.237792     0.000000 
   2.150000    83.158679     0.012025    82.164215     0.000000 
   2.155000    85.894965     0.011642    82.091502     0.000000 
   2.160000    81.574143     0.012259    82.019643     0.000000 
   2.165000    77.470465     0.012908    81.948629     0.000000 
   2.170000    82.200285     0.012165    81.878451     0.000000 
   2.175000    79.506248     0.012578    81.809100     0.000000 
   2.180000    82.652428     0.012099    81.740568     0.000000 
   2.185000    83.695737     0.011948    81.672846     0.000000 
   2.190000    81.337901     0.012294    81.605924     0.000000 
   2.195000    78.628407     0.012718    81.539794     0.000000 
   2.200000    80.171233     0.012473    81.474448     0.000000 
   2.205000    84.134947     0.011886    81.409876     0.000000 
   2.210000    82.611699     0.012105    81.346071     0.000000 
   2.215000    82.798382     0.012078    81.283023     0.000000 
   2.220000    84.718380     0.011804    81.220724     0.000000 
   2.225000    82.004841     0.012194    81.159166     0.000000 
   2.230000    81.534562     0.012265    81.098341     0.000000 
   2.235000    81.573805     0.012259    81.038240     0.000000 
   2.240000    78.604880     0.012722    80.978855     0.000000 
   2.245000    81.343062     0.012294    80.920178     0.000000 
   2.250000    83.514417     0.011974    80.862201     0.000000 
   2.255000    79.376399     0.012598    80.804915     0.000000 
   2.260000    77.711734     0.012868    80.748313     0.000000 
   2.265000    84.912731     0.011777    80.692387     0.000000 
   2.270000    81.907979     0.012209    80.637129     0.000000 
   2.275000    80.786968     0.012378    80.582530     0.000000 
   2.280000    79.583161     0.012565    80.528584     0.000000 
   2.285000    80.541676     0.012416    80.475282     0.000000 
   2.290000    80.537103     0.012417    80.422617     0.000000 
   2.295000    83.752376     0.011940    80.370581     0.000000 
   2.300000    80.210836     0.012467    80.319166     0.000000 
   2.305000    81.038046     0.012340    80.268365     0.000000 
   2.310000    78.715021     0.012704    80.218171     0.000000 
   2.315000    82.056554     0.012187    80.168575     0.000000 
   2.320000    82.015625     0.012193    80.119571     0.000000 
   2.325000    82.027299     0.012191    80.071151     0.000000 
   2.330000    79.751807     0.012539    80.023308     0.000000 
   2.335000    78.879153     0.012678    79.976034     0.000000 
   2.340000    80.408174     0.012437    79.929323     0.000000 
   2.345000    77.801926     0.012853    79.883167     0.000000 
   2.350000    80.737334     0.012386    79.837559     0.000000 
   2.355000    80.571067     0.012411    79.792492     0.000000 
   2.360000    82.286520     0.012153    79.747959     0.000000 
   2.365000    79.421162     0.012591    79.703953     0.000000 
   2.370000    80.597781     0.012407    79.660467     0.000000 
   2.375000    78.717898     0.012704    79.617494     0.000000 
   2.380000    83.693847     0.011948    79.575027     0.000000 
   2.385000    81.210787     0.012314    79.533059     0.000000 
   2.390000    81.848060     0.012218    79.491584     0.000000 
   2.395000    81.552421     0.012262    79.450595     0.000000 
   2.400000    79.129216     0.012638    79.410085     0.000000 
   2.405000    79.775872     0.012535    79.370048     0.000000 
   2.410000    78.778173     0.012694    79.330477     0.000000 
   2.415000    79.349768     0.012602    79.291365     0.000000 
   2.420000    78.167963     0.012793    79.252706     0.000000 
   2.425000    80.318471     0.012450    79.214494     0.000000 
   2.430000    80.094978     0.012485    79.176721     0.000000 
   2.435000    78.479869     0.012742    79.139382     0.000000 
   2.440000    82.251614     0.012158    79.102471     0.000000 
   2.445000    79.362157     0.012600    79.065980     0.000000 
   2.450000    82.232193     0.012161    79.029905     0.000000 
   2.455000    79.561829     0.012569    78.994237     0.000000 
   2.460000    79.252377     0.012618    78.958973     0.000000 
   2.465000    79.935359     0.012510    78.924104     0.000000 
   2.470000    81.299954     0.012300    78.889626     0.000000 
   2.475000    78.477098     0.012743    78.855531     0.000000 
   2.480000    77.958623     0.012827    78.821815     0.000000 
   2.485000    78.836332     0.012685    78.788471     0.000000 
   2.490000    78.589444     0.012724    78.755493     0.000000 
   2.495000    81.993694     0.012196    78.722876     0.000000 
   2.500000    78.780385     0.012694    78.690613     0.000000 
   2.505000    79.741084     0.012541    78.658699     0.000000 
   2.510000    78.107264     0.012803    78.627127     0.000000 
   2.515000    78.058994     0.012811    78.595893     0.000000 
   2.520000    81.568632     0.012260    78.564990     0.000000 
   2.525000    80.360782     0.012444    78.534414     0.000000 
   2.530000    79.943128     0.012509    78.504157     0.000000 
   2.535000    79.721545     0.012544    78.474216     0.000000 
   2.540000    78.859180     0.012681    78.444583     0.000000 
   2.545000    79.175752     0.012630    78.415255     0.000000 
   2.550000    77.824561     0.012849    78.386224     0.000000 
   2.555000    76.925949     0.013000    78.357487     0.000000 
   2.560000    78.743489     0.012699    78.329037     0.000000 
   2.565000    77.018206     0.012984    78.300869     0.000000 
   2.570000    78.623731     0.012719    78.272978     0.000000 
   2.575000    78.294545     0.012772    78.245359     0.000000 
   2.580000    78.636266     0.012717    78.218007     0.000000 
   2.585000    79.019092     0.012655    78.190916     0.000000 
   2.590000    79.167314     0.012631    78.164081     0.000000 
   2.595000    79.553941     0.012570    78.137497     0.000000 
   2.600000    80.070470     0.012489    78.111159     0.000000 
   2.605000    80.560276     0.012413    78.085062     0.000000 
   2.610000    80.097880     0.012485    78.059202     0.000000 
   2.615000    78.103853     0.012803    78.033573     0.000000 
   2.620000    76.713268     0.013036    78.008170     0.000000 
   2.625000    77.857126     0.012844    77.982988     0.000000 
   2.630000    78.324747     0.012767    77.958024     0.000000 
   2.635000    76.857454     0.013011    77.933271     0.000000 
   2.640000    77.613651     0.012884    77.908725     0.000000 
   2.645000    80.355400     0.012445    77.884382     0.000000 
   2.650000    80.155185     0.012476    77.860236     0.000000 
   2.655000    82.144618     0.012174    77.836284     0.000000 
   2.660000    79.517061     0.012576    77.812521     0.000000 
   2.665000    76.138357     0.013134    77.788942     0.000000 
   2.670000    77.288321     0.012939    77.765542     0.000000 
   2.675000    76.635480     0.013049    77.742317     0.000000 
   2.680000    76.902337     0.013004    77.719263     0.000000 
   2.685000    77.720071     0.012867    77.696376     0.000000 
   2.690000    78.399349     0.012755    77.673650     0.000000 
   2.695000    77.765471     0.012859    77.651083     0.000000 
   2.700000    76.976703     0.012991    77.628669     0.000000 
   2.705000    77.208058     0.012952    77.606403     0.000000 
   2.710000    78.522363     0.012735    77.584284     0.000000 
   2.715000    80.808996     0.012375    77.562305     0.000000 
   2.720000    80.076421     0.012488    77.540463     0.000000 
   2.725000    78.237309     0.012782    77.518753     0.000000 
   2.730000    80.121490     0.012481    77.497172     0.000000 
   2.735000    75.714471     0.013208    77.475717     0.000000 
   2.740000    76.340634     0.013099    77.454381     0.000000 
   2.745000    77.010228     0.012985    77.433163     0.000000 
   2.750000    78.014238     0.012818    77.412057     0.000000 
   2.755000    79.183970     0.012629    77.391061     0.000000 
   2.760000    78.200190     0.012788    77.370170     0.000000 
   2.765000    77.564478     0.012892    77.349381     0.000000 
   2.770000    77.296275     0.012937    77.328690     0.000000 
   2.775000    77.093713     0.012971    77.308093     0.000000 
   2.780000    78.775857     0.012694    77.287586     0.000000 
   2.785000    77.330501     0.012932    77.267167     0.000000 
   2.790000    76.581497     0.013058    77.246830     0.000000 
   2.795000    78.848201     0.012683    77.226574     0.000000 
   2.800000    76.545978     0.013064    77.206394     0.000000 
   2.805000    79.985067     0.012502    77.186287     0.000000 
   2.810000    80.206911     0.012468    77.166249     0.000000 
   2.815000    78.737831     0.012700    77.146278     0.000000 
   2.820000    78.291712     0.012773    77.126369     0.000000 
   2.825000    76.449275     0.013081    77.106519     0.000000 
   2.830000    78.330813     0.012766    77.086727     0.000000 
   2.835000    77.467872     0.012909    77.066987     0.000000 
   2.840000    78.324914     0.012767    77.047297     0.000000 
   2.845000    78.098813     0.012804    77.027653     0.000000 
   2.850000    78.932107     0.012669    77.008053     0.000000 
   2.855000    77.905656     0.012836    76.988494     0.000000 
   2.860000    76.429000     0.013084    76.968972     0.000000 
   2.865000    75.832865     0.013187    76.949485     0.000000 
   2.870000    77.273864     0.012941    76.930029     0.000000 
   2.875000    78.419208     0.012752    76.910602     0.000000 
   2.880000    77.041345     0.012980    76.891200     0.000000 
   2.885000    77.379184     0.012923    76.871822     0.000000 
   2.890000    80.093341     0.012485    76.852463     0.000000 
   2.895000    77.034266     0.012981    76.833122     0.000000 
   2.900000    76.349583     0.013098    76.813796     0.000000 
   2.905000    76.194861     0.013124    76.794481     0.000000 
   2.910000    76.598834     0.013055    76.775176     0.000000 
   2.915000    75.555069     0.013235    76.755877     0.000000 
   2.920000    77.163913     0.012959    76.736583     0.000000 
   2.925000    77.300816     0.012936    76.717290     0.000000 
   2.930000    78.169401     0.012793    76.697996     0.000000 
   2.935000    76.458865     0.013079    76.678699     0.000000 
   2.940000    74.420605     0.013437    76.659396     0.000000 
   2.945000    77.017833     0.012984    76.640084     0.000000 
   2.950000    78.861338     0.012680    76.620762     0.000000 
   2.955000    75.411900     0.013261    76.601427     0.000000 
   2.960000    77.268154     0.012942    76.582077     0.000000 
   2.965000    75.217992     0.013295    76.562710     0.000000 
   2.970000    78.674137     0.012711    76.543323     0.000000 
   2.975000    80.140206     0.012478    76.523914     0.000000 
   2.980000    77.987229     0.012823    76.504481     0.000000 
   2.985000    75.206793     0.013297    76.485022     0.000000 
   2.990000    78.061007     0.012810    76.465535     0.000000 
   2.995000    75.379784     0.013266    76.446018     0.000000 
   3.000000    78.668331     0.012712    76.426469     0.000000 
   3.005000    79.066148     0.012648    76.406886     0.000000 
   3.010000    74.226181     0.013472    76.387267     0.000000 
   3.015000    77.778556     0.012857    76.367610     0.000000 
   3.020000    77.100950     0.012970    76.347914     0.000000 
   3.025000    76.207327     0.013122    76.328176     0.000000 
   3.030000    76.959882     0.012994    76.308395     0.000000 
   3.035000    76.705764     0.013037    76.288569     0.000000 
   3.040000    75.221413     0.013294    76.268696     0.000000 
   3.045000    78.532468     0.012734    76.248775     0.000000 
   3.050000    75.725414     0.013206    76.228804     0.000000 
   3.055000    75.546494     0.013237    76.208782     0.000000 
   3.060000    74.801443     0.013369    76.188706     0.000000 
   3.065000    76.787923     0.013023    76.168576     0.000000 
   3.070000    75.884872     0.013178    76.148390     0.000000 
   3.075000    76.700502     0.013038    76.128146     0.000000 
   3.080000    77.811052     0.012852    76.107843     0.000000 
   3.085000    75.329212     0.013275    76.087481     0.000000 
   3.090000    79.054735     0.012649    76.067056     0.000000 
   3.095000    76.310188     0.013104    76.046568     0.000000 
   3.100000    76.367547     0.013095    76.026016     0.000000 
   3.105000    77.655138     0.012877    76.005399     0.000000 
   3.110000    78.194939     0.012789    75.984715     0.000000 
   3.115000    73.107527     0.013678    75.963963     0.000000 
   3.120000    72.791226     0.013738    75.943142     0.000000 
   3.125000    78.320792     0.012768    75.922250     0.000000 
   3.130000    77.224198     0.012949    75.901288     0.000000 
   3.135000    73.758416     0.013558    75.880253     0.000000 
   3.140000    74.110917     0.013493    75.859145     0.000000 
   3.145000    73.942058     0.013524    75.837963     0.000000 
   3.150000    75.585824     0.013230    75.816706     0.000000 
   3.155000    74.406438     0.013440    75.795372     0.000000 
   3.160000    77.306267     0.012936    75.773962     0.000000 
   3.165000    74.940521     0.013344    75.752473     0.000000 
   3.170000    76.914017     0.013002    75.730906     0.000000 
   3.175000    77.174075     0.012958    75.709260     0.000000 
   3.180000    73.921318     0.013528    75.687534     0.000000 
   3.185000    75.250442     0.013289    75.665726     0.000000 
   3.190000    74.820727     0.013365    75.643837     0.000000 
   3.195000    73.579818     0.013591    75.621866     0.000000 
   3.200000    74.497516     0.013423    75.599811     0.000000 
   3.205000    74.955287     0.013341    75.577674     0.000000 
   3.210000    73.788991     0.013552    75.555452     0.000000 
   3.215000    73.558721     0.013595    75.533146     0.000000 
   3.220000    76.921154     0.013000    75.510755     0.000000 
   3.225000    75.258206     0.013288    75.488278     0.000000 
   3.230000    75.213617     0.013295    75.465715     0.000000 
   3.235000    75.705930     0.013209    75.443066     0.000000 
   3.240000    75.666130     0.013216    75.420330     0.000000 
   3.245000    74.540450     0.013416    75.397506     0.000000 
   3.250000    73.999977     0.013514    75.374596     0.000000 
   3.255000    73.357507     0.013632    75.351597     0.000000 
   3.260000    77.873691     0.012841    75.328511     0.000000 
   3.265000    73.352834     0.013633    75.305336     0.000000 
   3.270000    75.520857     0.013241    75.282073     0.000000 
   3.275000    72.299429     0.013831    75.258721     0.000000 
   3.280000    74.959765     0.013340    75.235280     0.000000 
   3.285000    75.827364     0.013188    75.211750     0.000000 
   3.290000    76.201154     0.013123    75.188131     0.000000 
   3.295000    74.468336     0.013429    75.164423     0.000000 
   3.300000    75.358347     0.013270    75.140626     0.000000 
   3.305000    73.504075     0.013605    75.116739     0.000000 
   3.310000    73.666333     0.013575    75.092764     0.000000 
   3.315000    75.131181     0.013310    75.068699     0.000000 
   3.320000    77.060130     0.012977    75.044545     0.000000 
   3.325000    75.106722     0.013314    75.020302     0.000000 
   3.330000    75.890976     0.013177    74.995970     0.000000 
   3.335000    73.718564     0.013565    74.971549     0.000000 
   3.340000    71.800177     0.013928    74.947039     0.000000 
   3.345000    75.542074     0.013238    74.922441     0.000000 
   3.350000    76.758514     0.013028    74.897755     0.000000 
   3.355000    73.122910     0.013676    74.872980     0.000000 
   3.360000    74.602641     0.013404    74.848118     0.000000 
   3.365000    73.603110     0.013586    74.823168     0.000000 
   3.370000    73.366928     0.013630    74.798131     0.000000 
   3.375000    72.142728     0.013861    74.773007     0.000000 
   3.380000    75.031168     0.013328    74.747797     0.000000 
   3.385000    73.388051     0.013626    74.722500     0.000000 
   3.390000    73.903788     0.013531    74.697118     0.000000 
   3.395000    73.760953     0.013557    74.671650     0.000000 
   3.400000    74.694178     0.013388    74.646097     0.000000 
   3.405000    73.211587     0.013659    74.620460     0.000000 
   3.410000    75.923156     0.013171    74.594739     0.000000 
   3.415000    76.494706     0.013073    74.568934     0.000000 
   3.420000    73.357952     0.013632    74.543046     0.000000 
   3.425000    75.794269     0.013194    74.517076     0.000000 
   3.430000    72.800203     0.013736    74.491024     0.000000 
   3.435000    73.607880     0.013586    74.464890     0.000000 
   3.440000    72.810220     0.013734    74.438676     0.000000 
   3.445000    72.867425     0.013724    74.412382     0.000000 
   3.450000    72.442201     0.013804    74.386008     0.000000 
   3.455000    75.387891     0.013265    74.359556     0.000000 
   3.460000    75.316454     0.013277    74.333025     0.000000 
   3.465000    74.791038     0.013371    74.306417     0.000000 
   3.470000    73.941951     0.013524    74.279732     0.000000 
   3.475000    72.379567     0.013816    74.252972     0.000000 
   3.480000    76.291675     0.013108    74.226136     0.000000 
   3.485000    74.270929     0.013464    74.199225     0.000000 
   3.490000    74.745020     0.013379    74.172241     0.000000 
   3.495000    74.565632     0.013411    74.145185     0.000000 
   3.500000    73.029492     0.013693    74.118056     0.000000 
   3.505000    73.675122     0.013573    74.090856     0.000000 
   3.510000    74.524280     0.013418    74.063585     0.000000 
   3.515000    73.215024     0.013658    74.036245     0.000000 
   3.520000    73.384125     0.013627    74.008836     0.000000 
   3.525000    71.498032     0.013986    73.981360     0.000000 
   3.530000    74.134335     0.013489    73.953816     0.000000 
   3.535000    75.072769     0.013320    73.926207     0.000000 
   3.540000    72.577113     0.013778    73.898533     0.000000 
   3.545000    73.564074     0.013594    73.870795     0.000000 
   3.550000    75.263094     0.013287    73.842994     0.000000 
   3.555000    74.975086     0.013338    73.815130     0.000000 
   3.560000    73.828674     0.013545    73.787206     0.000000 
   3.565000    72.835521     0.013730    73.759222     0.000000 
   3.570000    72.632191     0.013768    73.731178     0.000000 
   3.575000    73.399416     0.013624    73.703077     0.000000 
   3.580000    70.551828     0.014174    73.674918     0.000000 
   3.585000    72.302665     0.013831    73.646704     0.000000 
   3.590000    72.814767     0.013733    73.618434     0.000000 
   3.595000    73.510677     0.013603    73.590111     0.000000 
   3.600000    73.299275     0.013643    73.561736     0.000000 
   3.605000    71.691160     0.013949    73.533308     0.000000 
   3.610000    72.790901     0.013738    73.504830     0.000000 
   3.615000    73.262549     0.013650    73.476303     0.000000 
   3.620000    72.934575     0.013711    73.447728     0.000000 
   3.625000    75.803935     0.013192    73.419105     0.000000 
   3.630000    72.086180     0.013872    73.390436     0.000000 
   3.635000    75.195449     0.013299    73.361723     0.000000 
   3.640000    75.000003     0.013333    73.332966     0.000000 
   3.645000    71.817896     0.013924    73.304166     0.000000 
   3.650000    71.462806     0.013993    73.275326     0.000000 
   3.655000    71.708161     0.013945    73.246445     0.000000 
   3.660000    72.635927     0.013767    73.217525     0.000000 
   3.665000    72.447972     0.013803    73.188567     0.000000 
   3.670000    73.432200     0.013618    73.159573     0.000000 
   3.675000    70.634410     0.014157    73.130543     0.000000 
   3.680000    69.897542     0.014307    73.101480     0.000000 
   3.685000    74.030276     0.013508    73.072384     0.000000 
   3.690000    72.165072     0.013857    73.043256     0.000000 
   3.695000    72.785087     0.013739    73.014098     0.000000 
   3.700000    74.087159     0.013498    72.984910     0.000000 
   3.705000    72.966525     0.013705    72.955695     0.000000 
   3.710000    72.339956     0.013824    72.926453     0.000000 
   3.715000    72.164964     0.013857    72.897186     0.000000 
   3.720000    72.911414     0.013715    72.867894     0.000000 
   3.725000    72.484116     0.013796    72.838580     0.000000 
   3.730000    74.352755     0.013449    72.809245     0.000000 
   3.735000    73.374195     0.013629    72.779889     0.000000 
   3.740000    71.075068     0.014070    72.750514     0.000000 
   3.745000    74.902622     0.013351    72.721121     0.000000 
   3.750000    69.891723     0.014308    72.691712     0.000000 
   3.755000    73.008628     0.013697    72.662287     0.000000 
   3.760000    71.582860     0.013970    72.632849     0.000000 
   3.765000    72.091629     0.013871    72.603399     0.000000 
   3.770000    72.165177     0.013857    72.573937     0.000000 
   3.775000    73.256047     0.013651    72.544465     0.000000 
   3.780000    73.528624     0.013600    72.514984     0.000000 
   3.785000    72.580502     0.013778    72.485496     0.000000 
   3.790000    71.224732     0.014040    72.456002     0.000000 
   3.795000    70.830842     0.014118    72.426503     0.000000 
   3.800000    71.742660     0.013939    72.397000     0.000000 
   3.805000    73.138231     0.013673    72.367496     0.000000 
   3.810000    71.790524     0.013929    72.337990     0.000000 
   3.815000    72.787596     0.013739    72.308485     0.000000 
   3.820000    71.193893     0.014046    72.278981     0.000000 
   3.825000    70.965859     0.014091    72.249481     0.000000 
   3.830000    72.693787     0.013756    72.219985     0.000000 
   3.835000    70.738587     0.014137    72.190494     0.000000 
   3.840000    73.900258     0.013532    72.161010     0.000000 
   3.845000    71.753194     0.013937    72.131535     0.000000 
   3.850000    72.972549     0.013704    72.102068     0.000000 
   3.855000    73.163550     0.013668    72.072613     0.000000 
   3.860000    70.312809     0.014222    72.043169     0.000000 
   3.865000    71.166790     0.014051    72.013739     0.000000 
   3.870000    72.168102     0.013857    71.984324     0.000000 
   3.875000    71.434643     0.013999    71.954924     0.000000 
   3.880000    72.896472     0.013718    71.925541     0.000000 
   3.885000    71.034018     0.014078    71.896177     0.000000 
   3.890000    73.585940     0.013590    71.866832     0.000000 
   3.895000    72.910120     0.013716    71.837508     0.000000 
   3.900000    72.290377     0.013833    71.808207     0.000000 
   3.905000    69.822747     0.014322    71.778929     0.000000 
   3.910000    72.812729     0.013734    71.749675     0.000000 
   3.915000    70.929933     0.014098    71.720447     0.000000 
   3.920000    73.408560     0.013622    71.691247     0.000000 
   3.925000    72.548866     0.013784    71.662075     0.000000 
   3.930000    73.006519     0.013697    71.632932     0.000000 
   3.935000    74.322057     0.013455    71.603820     0.000000 
   3.940000    73.189058     0.013663    71.574740     0.000000 
   3.945000    70.419224     0.014201    71.545694     0.000000 
   3.950000    70.864097     0.014112    71.516682     0.000000 
   3.955000    70.474983     0.014189    71.487705     0.000000 
   3.960000    70.659651     0.014152    71.458766     0.000000 
   3.965000    70.726345     0.014139    71.429864     0.000000 
   3.970000    72.689711     0.013757    71.401002     0.000000 
   3.975000    72.362977     0.013819    71.372180     0.000000 
   3.980000    71.924607     0.013903    71.343399     0.000000 
   3.985000    70.498289     0.014185    71.314661     0.000000 
   3.990000    71.801374     0.013927    71.285967     0.000000 
   3.995000    72.113015     0.013867    71.257318     0.000000 
   4.000000    72.407630     0.013811    71.228715     0.000000 
   4.005000    69.048388     0.014483    71.200160     0.000000 
   4.010000    71.251539     0.014035    71.171652     0.000000 
   4.015000    72.364980     0.013819    71.143194     0.000000 
   4.020000    72.176884     0.013855    71.114787     0.000000 
   4.025000    69.553431     0.014377    71.086431     0.000000 
   4.030000    71.662283     0.013954    71.058129     0.000000 
   4.035000    73.907461     0.013530    71.029879     0.000000 
   4.040000    70.241503     0.014237    71.001685     0.000000 
   4.045000    69.569116     0.014374    70.973547     0.000000 
   4.050000    71.653543     0.013956    70.945466     0.000000 
   4.055000    71.678428     0.013951    70.917443     0.000000 
   4.060000    70.823448     0.014120    70.889479     0.000000 
   4.065000    72.957878     0.013707    70.861575     0.000000 
   4.070000    71.607309     0.013965    70.833732     0.000000 
   4.075000    71.225626     0.014040    70.805951     0.000000 
   4.080000    73.135622     0.013673    70.778234     0.000000 
   4.085000    73.240925     0.013654    70.750580     0.000000 
   4.090000    69.588193     0.014370    70.722992     0.000000 
   4.095000    69.897525     0.014307    70.695469     0.000000 
   4.100000    71.377963     0.014010    70.668014     0.000000 
   4.105000    68.918639     0.014510    70.640627     0.000000 
   4.110000    70.536877     0.014177    70.613308     0.000000 
   4.115000    71.153984     0.014054    70.586059     0.000000 
   4.120000    70.049263     0.014276    70.558881     0.000000 
   4.125000    69.329803     0.014424    70.531775     0.000000 
   4.130000    71.178611     0.014049    70.504741     0.000000 
   4.135000    71.684308     0.013950    70.477781     0.000000 
   4.140000    72.108279     0.013868    70.450894     0.000000 
   4.145000    70.839255     0.014116    70.424083     0.000000 
   4.150000    71.908642     0.013907    70.397348     0.000000 
   4.155000    72.978391     0.013703    70.370689     0.000000 
   4.160000    70.795760     0.014125    70.344109     0.000000 
   4.165000    69.568480     0.014374    70.317607     0.000000 
   4.170000    68.563401     0.014585    70.291183     0.000000 
   4.175000    71.679811     0.013951    70.264841     0.000000 
   4.180000    68.751118     0.014545    70.238578     0.000000 
   4.185000    71.158066     0.014053    70.212398     0.000000 
   4.190000    69.922426     0.014302    70.186299     0.000000 
   4.195000    71.190682     0.014047    70.160284     0.000000 
   4.200000    72.752966     0.013745    70.134353     0.000000 
   4.205000    70.885748     0.014107    70.108506     0.000000 
   4.210000    71.516524     0.013983    70.082745     0.000000 
   4.215000    70.150861     0.014255    70.057070     0.000000 
   4.220000    71.238538     0.014037    70.031481     0.000000 
   4.225000    69.270588     0.014436    70.005979     0.000000 
   4.230000    68.277623     0.014646    69.980566     0.000000 
   4.235000    72.878998     0.013721    69.955241     0.000000 
   4.240000    70.672994     0.014150    69.930005     0.000000 
   4.245000    72.442428     0.013804    69.904860     0.000000 
   4.250000    70.829760     0.014118    69.879805     0.000000 
   4.255000    68.305731     0.014640    69.854841     0.000000 
   4.260000    70.853410     0.014114    69.829969     0.000000 
   4.265000    68.681688     0.014560    69.805189     0.000000 
   4.270000    69.281616     0.014434    69.780502     0.000000 
   4.275000    70.027065     0.014280    69.755908     0.000000 
   4.280000    69.785764     0.014330    69.731409     0.000000 
   4.285000    69.632867     0.014361    69.707004     0.000000 
   4.290000    71.024793     0.014080    69.682694     0.000000 
   4.295000    68.934751     0.014506    69.658479     0.000000 
   4.300000    69.031492     0.014486    69.634361     0.000000 
   4.305000    69.712847     0.014345    69.610339     0.000000 
   4.310000    70.437124     0.014197    69.586414     0.000000 
   4.315000    69.930638     0.014300    69.562587     0.000000 
   4.320000    71.061166     0.014072    69.538858     0.000000 
   4.325000    69.215568     0.014448    69.515227     0.000000 
   4.330000    70.160505     0.014253    69.491694     0.000000 
   4.335000    70.103872     0.014265    69.468261     0.000000 
   4.340000    69.500268     0.014388    69.444928     0.000000 
   4.345000    69.746024     0.014338    69.421694     0.000000 
   4.350000    69.837386     0.014319    69.398561     0.000000 
   4.355000    68.735500     0.014549    69.375529     0.000000 
   4.360000    70.368818     0.014211    69.352597     0.000000 
   4.365000    70.330621     0.014219    69.329767     0.000000 
   4.370000    71.012980     0.014082    69.307039     0.000000 
   4.375000    68.960311     0.014501    69.284413     0.000000 
   4.380000    70.912928     0.014102    69.261889     0.000000 
   4.385000    73.347309     0.013634    69.239468     0.000000 
   4.390000    69.658421     0.014356    69.217149     0.000000 
   4.395000    69.320368     0.014426    69.194934     0.000000 
   4.400000    71.519281     0.013982    69.172823     0.000000 
   4.405000    70.322443     0.014220    69.150815     0.000000 
   4.410000    69.029330     0.014487    69.128911     0.000000 
   4.415000    68.310556     0.014639    69.107111     0.000000 
   4.420000    69.459372     0.014397    69.085416     0.000000 
   4.425000    71.791392     0.013929    69.063825     0.000000 
   4.430000    70.521382     0.014180    69.042339     0.000000 
   4.435000    69.468710     0.014395    69.020958     0.000000 
   4.440000    72.862411     0.013724    68.999682     0.000000 
   4.445000    68.557817     0.014586    68.978511     0.000000 
   4.450000    68.238859     0.014654    68.957445     0.000000 
   4.455000    70.010061     0.014284    68.936486     0.000000 
   4.460000    70.272078     0.014230    68.915631     0.000000 
   4.465000    69.119830     0.014468    68.894883     0.000000 
   4.470000    67.905413     0.014726    68.874240     0.000000 
   4.475000    69.278091     0.014435    68.853703     0.000000 
   4.480000    69.719391     0.014343    68.833273     0.000000 
   4.485000    71.070293     0.014071    68.812948     0.000000 
   4.490000    70.059679     0.014274    68.792730     0.000000 
   4.495000    69.348403     0.014420    68.772617     0.000000 
   4.500000    67.855934     0.014737    68.752611     0.000000 
   4.505000    67.246114     0.014871    68.732711     0.000000 
   4.510000    67.474393     0.014820    68.712917     0.000000 
   4.515000    68.655913     0.014565    68.693230     0.000000 
   4.520000    71.502834     0.013985    68.673649     0.000000 
   4.525000    68.186762     0.014666    68.654174     0.000000 
   4.530000    68.334762     0.014634    68.634805     0.000000 
   4.535000    68.626910     0.014572    68.615542     0.000000 
   4.540000    68.319073     0.014637    68.596386     0.000000 
   4.545000    67.383372     0.014840    68.577335     0.000000 
   4.550000    71.134463     0.014058    68.558390     0.000000 
   4.555000    69.899204     0.014306    68.539552     0.000000 
   4.560000    69.529603     0.014382    68.520819     0.000000 
   4.565000    68.183406     0.014666    68.502191     0.000000 
   4.570000    68.926331     0.014508    68.483669     0.000000 
   4.575000    68.061876     0.014693    68.465253     0.000000 
   4.580000    71.427015     0.014000    68.446942     0.000000 
   4.585000    69.865852     0.014313    68.428736     0.000000 
   4.590000    69.366970     0.014416    68.410635     0.000000 
   4.595000    70.472308     0.014190    68.392639     0.000000 
   4.600000    69.234786     0.014444    68.374748     0.000000 
   4.605000    68.728845     0.014550    68.356962     0.000000 
   4.610000    68.810714     0.014533    68.339279     0.000000 
   4.615000    70.401934     0.014204    68.321701     0.000000 
   4.620000    68.382522     0.014624    68.304227     0.000000 
   4.625000    68.600520     0.014577    68.286856     0.000000 
   4.630000    69.730135     0.014341    68.269589     0.000000 
   4.635000    70.879993     0.014108    68.252425     0.000000 
   4.640000    67.932062     0.014721    68.235365     0.000000 
   4.645000    68.648580     0.014567    68.218407     0.000000 
   4.650000    71.676899     0.013951    68.201552     0.000000 
   4.655000    67.040553     0.014916    68.184798     0.000000 
   4.660000    67.541535     0.014806    68.168147     0.000000 
   4.665000    69.125868     0.014466    68.151598     0.000000 
   4.670000    69.290109     0.014432    68.135150     0.000000 
   4.675000    68.098193     0.014685    68.118804     0.000000 
   4.680000    69.780542     0.014331    68.102558     0.000000 
   4.685000    69.716013     0.014344    68.086413     0.000000 
   4.690000    68.791935     0.014537    68.070368     0.000000 
   4.695000    68.140347     0.014676    68.054423     0.000000 
   4.700000    71.967836     0.013895    68.038577     0.000000 
   4.705000    69.270071     0.014436    68.022831     0.000000 
   4.710000    68.971694     0.014499    68.007183     0.000000 
   4.715000    68.750166     0.014545    67.991635     0.000000 
   4.720000    68.339647     0.014633    67.976184     0.000000 
   4.725000    70.053695     0.014275    67.960831     0.000000 
   4.730000    68.670596     0.014562    67.945576     0.000000 
   4.735000    67.008859     0.014923    67.930417     0.000000 
   4.740000    66.799334     0.014970    67.915356     0.000000 
   4.745000    68.966626     0.014500    67.900390     0.000000 
   4.750000    65.999164     0.015152    67.885521     0.000000 
   4.755000    70.810944     0.014122    67.870747     0.000000 
   4.760000    67.154504     0.014891    67.856068     0.000000 
   4.765000    67.261537     0.014867    67.841484     0.000000 
   4.770000    67.162659     0.014889    67.826994     0.000000 
   4.775000    68.794465     0.014536    67.812597     0.000000 
   4.780000    67.824054     0.014744    67.798294     0.000000 
   4.785000    69.169171     0.014457    67.784084     0.000000 
   4.790000    68.645201     0.014568    67.769967     0.000000 
   4.795000    68.992309     0.014494    67.755941     0.000000 
   4.800000    69.156548     0.014460    67.742007     0.000000 
   4.805000    67.665483     0.014779    67.728165     0.000000 
   4.810000    67.963525     0.014714    67.714412     0.000000 
   4.815000    69.974778     0.014291    67.700750     0.000000 
   4.820000    67.948693     0.014717    67.687178     0.000000 
   4.825000    68.967723     0.014500    67.673695     0.000000 
   4.830000    68.186286     0.014666    67.660300     0.000000 
   4.835000    66.707370     0.014991    67.646994     0.000000 
   4.840000    65.504828     0.015266    67.633776     0.000000 
   4.845000    68.078084     0.014689    67.620644     0.000000 
   4.850000    68.279205     0.014646    67.607600     0.000000 
   4.855000    68.237821     0.014655    67.594642     0.000000 
   4.860000    68.508467     0.014597    67.581769     0.000000 
   4.865000    67.824624     0.014744    67.568981     0.000000 
   4.870000    68.511876     0.014596    67.556279     0.000000 
   4.875000    67.296590     0.014860    67.543660     0.000000 
   4.880000    68.064038     0.014692    67.531125     0.000000 
   4.885000    68.699846     0.014556    67.518673     0.000000 
   4.890000    68.094728     0.014685    67.506303     0.000000 
   4.895000    67.902835     0.014727    67.494016     0.000000 
   4.900000    67.473800     0.014821    67.481810     0.000000 
   4.905000    68.615363     0.014574    67.469684     0.000000 
   4.910000    67.871473     0.014734    67.457640     0.000000 
   4.915000    69.644505     0.014359    67.445674     0.000000 
   4.920000    66.890756     0.014950    67.433789     0.000000 
   4.925000    67.335830     0.014851    67.421981     0.000000 
   4.930000    67.265396     0.014866    67.410252     0.000000 
   4.935000    67.769394     0.014756    67.398601     0.000000 
   4.940000    66.417163     0.015056    67.387026     0.000000 
   4.945000    67.151765     0.014892    67.375528     0.000000 
   4.950000    68.856052     0.014523    67.364106     0.000000 
   4.955000    67.702218     0.014771    67.352759     0.000000 
   4.960000    67.408271     0.014835    67.341486     0.000000 
   4.965000    68.313688     0.014638    67.330288     0.000000 
   4.970000    66.309714     0.015081    67.319163     0.000000 
   4.975000    68.699415     0.014556    67.308111     0.000000 
   4.980000    67.988499     0.014708    67.297132     0.000000 
   4.985000    69.284412     0.014433    67.286224     0.000000 
   4.990000    68.339867     0.014633    67.275387     0.000000 
   4.995000    67.093689     0.014905    67.264621     0.000000 
   5.000000    66.571690     0.015021    67.253925     0.000000 
   5.005000    69.526102     0.014383    67.243298     0.000000 
   5.010000    66.346668     0.015072    67.232740     0.000000 
   5.015000    66.460121     0.015047    67.222250     0.000000 
   5.020000    69.324052     0.014425    67.211828     0.000000 
   5.025000    68.187380     0.014665    67.201473     0.000000 
   5.030000    67.234903     0.014873    67.191184     0.000000 
   5.035000    68.485060     0.014602    67.180961     0.000000 
   5.040000    66.861144     0.014956    67.170803     0.000000 
   5.045000    67.168885     0.014888    67.160710     0.000000 
   5.050000    67.606381     0.014792    67.150680     0.000000 
   5.055000    66.833788     0.014962    67.140714     0.000000 
   5.060000    67.243666     0.014871    67.130811     0.000000 
   5.065000    68.819609     0.014531    67.120970     0.000000 
   5.070000    66.064156     0.015137    67.111190     0.000000 
   5.075000    67.424871     0.014831    67.101471     0.000000 
   5.080000    68.328811     0.014635    67.091813     0.000000 
   5.085000    67.345405     0.014849    67.082214     0.000000 
   5.090000    66.214696     0.015102    67.072674     0.000000 
   5.095000    67.850165     0.014738    67.063193     0.000000 
   5.100000    66.397543     0.015061    67.053770     0.000000 
   5.105000    68.915923     0.014510    67.044404     0.000000 
   5.110000    66.854957     0.014958    67.035094     0.000000 
   5.115000    68.716883     0.014552    67.025841     0.000000 
   5.120000    67.020710     0.014921    67.016643     0.000000 
   5.125000    65.832047     0.015190    67.007500     0.000000 
   5.130000    66.197837     0.015106    66.998411     0.000000 
   5.135000    67.306141     0.014857    66.989375     0.000000 
   5.140000    67.519719     0.014810    66.980393     0.000000 
   5.145000    67.188137     0.014884    66.971463     0.000000 
   5.150000    67.384197     0.014840    66.962584     0.000000 
   5.155000    65.601948     0.015243    66.953757     0.000000 
   5.160000    67.761654     0.014758    66.944981     0.000000 
   5.165000    66.807185     0.014968    66.936254     0.000000 
   5.170000    66.782421     0.014974    66.927576     0.000000 
   5.175000    66.608765     0.015013    66.918948     0.000000 
   5.180000    67.077299     0.014908    66.910367     0.000000 
   5.185000    67.377248     0.014842    66.901834     0.000000 
   5.190000    66.697638     0.014993    66.893348     0.000000 
   5.195000    67.568839     0.014800    66.884908     0.000000 
   5.200000    66.561386     0.015024    66.876514     0.000000 
   5.205000    66.135260     0.015121    66.868165     0.000000 
   5.210000    66.416127     0.015057    66.859861     0.000000 
   5.215000    67.325082     0.014853    66.851600     0.000000 
   5.220000    66.674593     0.014998    66.843383     0.000000 
   5.225000    65.320934     0.015309    66.835209     0.000000 
   5.230000    66.839754     0.014961    66.827076     0.000000 
   5.235000    66.112865     0.015126    66.818985     0.000000 
   5.240000    65.999038     0.015152    66.810935     0.000000 
   5.245000    67.218510     0.014877    66.802926     0.000000 
   5.250000    65.863495     0.015183    66.794956     0.000000 
   5.255000    66.411346     0.015058    66.787026     0.000000 
   5.260000    65.755716     0.015208    66.779134     0.000000 
   5.265000    65.995467     0.015153    66.771280     0.000000 
   5.270000    65.454696     0.015278    66.763463     0.000000 
   5.275000    65.143402     0.015351    66.755684     0.000000 
   5.280000    66.812238     0.014967    66.747941     0.000000 
   5.285000    66.088556     0.015131    66.740233     0.000000 
   5.290000    67.095395     0.014904    66.732561     0.000000 
   5.295000    65.146082     0.015350    66.724923     0.000000 
   5.300000    65.328281     0.015307    66.717319     0.000000 
   5.305000    65.204255     0.015336    66.709749     0.000000 
   5.310000    68.119157     0.014680    66.702211     0.000000 
   5.315000    67.064717     0.014911    66.694706     0.000000 
   5.320000    65.115229     0.015357    66.687233     0.000000 
   5.325000    65.747272     0.015210    66.679790     0.000000 
   5.330000    65.916451     0.015171    66.672379     0.000000 
   5.335000    65.866139     0.015182    66.664997     0.000000 
   5.340000    65.747023     0.015210    66.657645     0.000000 
   5.345000    67.784204     0.014753    66.650323     0.000000 
   5.350000    65.313339     0.015311    66.643028     0.000000 
   5.355000    66.770696     0.014977    66.635761     0.000000 
   5.360000    65.236023     0.015329    66.628522     0.000000 
   5.365000    65.306990     0.015312    66.621310     0.000000 
   5.370000    66.690680     0.014995    66.614124     0.000000 
   5.375000    64.418835     0.015523    66.606963     0.000000 
   5.380000    65.190742     0.015340    66.599828     0.000000 
   5.385000    64.902918     0.015408    66.592718     0.000000 
   5.390000    65.706060     0.015219    66.585631     0.000000 
   5.395000    65.154023     0.015348    66.578569     0.000000 
   5.400000    65.793060     0.015199    66.571529     0.000000 
   5.405000    64.893219     0.015410    66.564512     0.000000 
   5.410000    65.594829     0.015245    66.557517     0.000000 
   5.415000    66.084930     0.015132    66.550544     0.000000 
   5.420000    66.634726     0.015007    66.543592     0.000000 
   5.425000    63.298111     0.015798    66.536660     0.000000 
   5.430000    65.181514     0.015342    66.529749     0.000000 
   5.435000    64.557786     0.015490    66.522856     0.000000 
   5.440000    64.243501     0.015566    66.515983     0.000000 
   5.445000    65.183128     0.015341    66.509129     0.000000 
   5.450000    65.057214     0.015371    66.502293     0.000000 
   5.455000    64.692431     0.015458    66.495474     0.000000 
   5.460000    65.461955     0.015276    66.488672     0.000000 
   5.465000    64.165548     0.015585    66.481887     0.000000 
   5.470000    64.906984     0.015407    66.475118     0.000000 
   5.475000    65.260712     0.015323    66.468364     0.000000 
   5.480000    65.451300     0.015279    66.461626     0.000000 
   5.485000    64.640306     0.015470    66.454902     0.000000 
   5.490000    64.673635     0.015462    66.448193     0.000000 
   5.495000    63.032182     0.015865    66.441497     0.000000 
   5.500000    65.392567     0.015292    66.434815     0.000000 
   5.505000    65.856054     0.015185    66.428146     0.000000 
   5.510000    64.399756     0.015528    66.421488     0.000000 
   5.515000    62.965728     0.015882    66.414843     0.000000 
   5.520000    63.154332     0.015834    66.408209     0.000000 
   5.525000    65.090276     0.015363    66.401586     0.000000 
   5.530000    63.791996     0.015676    66.394974     0.000000 
   5.535000    66.138138     0.015120    66.388372     0.000000 
   5.540000    64.133151     0.015593    66.381780     0.000000 
   5.545000    64.877644     0.015414    66.375197     0.000000 
   5.550000    65.125431     0.015355    66.368622     0.000000 
   5.555000    64.177358     0.015582    66.362056     0.000000 
   5.560000    63.969395     0.015632    66.355498     0.000000 
   5.565000    64.510488     0.015501    66.348947     0.000000 
   5.570000    64.540327     0.015494    66.342404     0.000000 
   5.575000    63.704753     0.015697    66.335867     0.000000 
   5.580000    64.627937     0.015473    66.329337     0.000000 
   5.585000    62.661411     0.015959    66.322812     0.000000 
   5.590000    64.960596     0.015394    66.316293     0.000000 
   5.595000    64.259818     0.015562    66.309779     0.000000 
   5.600000    67.065095     0.014911    66.303269     0.000000 
   5.605000    63.464131     0.015757    66.296764     0.000000 
   5.610000    64.454149     0.015515    66.290262     0.000000 
   5.615000    64.449989     0.015516    66.283764     0.000000 
   5.620000    64.888150     0.015411    66.277269     0.000000 
   5.625000    64.215263     0.015573    66.270777     0.000000 
   5.630000    62.356849     0.016037    66.264287     0.000000 
   5.635000    64.066509     0.015609    66.257799     0.000000 
   5.640000    65.786731     0.015201    66.251312     0.000000 
   5.645000    65.333517     0.015306    66.244827     0.000000 
   5.650000    64.508292     0.015502    66.238342     0.000000 
   5.655000    64.019084     0.015620    66.231858     0.000000 
   5.660000    65.154209     0.015348    66.225374     0.000000 
   5.665000    64.531798     0.015496    66.218889     0.000000 
   5.670000    63.716844     0.015694    66.212404     0.000000 
   5.675000    63.048405     0.015861    66.205918     0.000000 
   5.680000    64.264539     0.015561    66.199430     0.000000 
   5.685000    63.859095     0.015659    66.192941     0.000000 
   5.690000    62.815020     0.015920    66.186450     0.000000 
   5.695000    64.380978     0.015533    66.179956     0.000000 
   5.700000    64.282425     0.015556    66.173459     0.000000 
   5.705000    64.128993     0.015594    66.166959     0.000000 
   5.710000    64.892356     0.015410    66.160456     0.000000 
   5.715000    64.227638     0.015570    66.153949     0.000000 
   5.720000    62.958318     0.015884    66.147438     0.000000 
   5.725000    64.129020     0.015594    66.140922     0.000000 
   5.730000    65.760838     0.015207    66.134402     0.000000 
   5.735000    63.667995     0.015706    66.127877     0.000000 
   5.740000    64.050126     0.015613    66.121346     0.000000 
   5.745000    62.601389     0.015974    66.114810     0.000000 
   5.750000    64.249793     0.015564    66.108267     0.000000 
   5.755000    62.489664     0.016003    66.101718     0.000000 
   5.760000    63.906708     0.015648    66.095163     0.000000 
   5.765000    63.655812     0.015709    66.088600     0.000000 
   5.770000    64.862691     0.015417    66.082031     0.000000 
   5.775000    64.463020     0.015513    66.075454     0.000000 
   5.780000    64.297335     0.015553    66.068869     0.000000 
   5.785000    64.238282     0.015567    66.062276     0.000000 
   5.790000    63.465879     0.015756    66.055674     0.000000 
   5.795000    64.632050     0.015472    66.049064     0.000000 
   5.800000    64.554663     0.015491    66.042445     0.000000 
   5.805000    64.875963     0.015414    66.035817     0.000000 
   5.810000    63.910340     0.015647    66.029179     0.000000 
   5.815000    62.592653     0.015976    66.022531     0.000000 
   5.820000    62.363718     0.016035    66.015874     0.000000 
   5.825000    64.489235     0.015506    66.009205     0.000000 
   5.830000    64.024233     0.015619    66.002527     0.000000 
   5.835000    63.775163     0.015680    65.995837     0.000000 
   5.840000    63.986642     0.015628    65.989137     0.000000 
   5.845000    64.862005     0.015417    65.982425     0.000000 
   5.850000    62.355755     0.016037    65.975701     0.000000 
   5.855000    64.914904     0.015405    65.968966     0.000000 
   5.860000    63.865401     0.015658    65.962218     0.000000 
   5.865000    63.387364     0.015776    65.955458     0.000000 
   5.870000    64.636189     0.015471    65.948685     0.000000 
   5.875000    63.173044     0.015830    65.941900     0.000000 
   5.880000    64.337347     0.015543    65.935101     0.000000 
   5.885000    62.715172     0.015945    65.928290     0.000000 
   5.890000    63.396778     0.015774    65.921464     0.000000 
   5.895000    64.270670     0.015559    65.914625     0.000000 
   5.900000    63.907188     0.015648    65.907772     0.000000 
   5.905000    62.626924     0.015968    65.900904     0.000000 
   5.910000    62.343626     0.016040    65.894022     0.000000 
   5.915000    63.813768     0.015671    65.887126     0.000000 
   5.920000    62.272017     0.016059    65.880214     0.000000 
   5.925000    64.898167     0.015409    65.873287     0.000000 
   5.930000    64.566554     0.015488    65.866345     0.000000 
   5.935000    63.946084     0.015638    65.859388     0.000000 
   5.940000    63.674351     0.015705    65.852415     0.000000 
   5.945000    63.251967     0.015810    65.845426     0.000000 
   5.950000    62.809276     0.015921    65.838420     0.000000 
   5.955000    62.531761     0.015992    65.831399     0.000000 
   5.960000    62.979812     0.015878    65.824360     0.000000 
   5.965000    63.828597     0.015667    65.817306     0.000000 
   5.970000    64.563950     0.015489    65.810234     0.000000 
   5.975000    62.717647     0.015944    65.803145     0.000000 
   5.980000    63.845402     0.015663    65.796038     0.000000 
   5.985000    63.214715     0.015819    65.788915     0.000000 
   5.990000    64.866896     0.015416    65.781773     0.000000 
   5.995000    65.005797     0.015383    65.774614     0.000000 
   6.000000    63.687199     0.015702    65.767437     0.000000 
   6.005000    64.089801     0.015603    65.760241     0.000000 
   6.010000    63.827634     0.015667    65.753027     0.000000 
   6.015000    63.102638     0.015847    65.745795     0.000000 
   6.020000    64.765810     0.015440    65.738544     0.000000 
   6.025000    62.923742     0.015892    65.731273     0.000000 
   6.030000    64.079292     0.015606    65.723984     0.000000 
   6.035000    64.822090     0.015427    65.716676     0.000000 
   6.040000    63.382686     0.015777    65.709348     0.000000 
   6.045000    62.995305     0.015874    65.702001     0.000000 
   6.050000    63.216478     0.015819    65.694634     0.000000 
   6.055000    64.591495     0.015482    65.687248     0.000000 
   6.060000    63.463922     0.015757    65.679841     0.000000 
   6.065000    63.195402     0.015824    65.672414     0.000000 
   6.070000    64.916728     0.015404    65.664967     0.000000 
   6.075000    64.494745     0.015505    65.657499     0.000000 
   6.080000    62.964726     0.015882    65.650011     0.000000 
   6.085000    64.501069     0.015504    65.642502     0.000000 
   6.090000    63.718587     0.015694    65.634972     0.000000 
   6.095000    63.259026     0.015808    65.627421     0.000000 
   6.100000    64.325661     0.015546    65.619850     0.000000 
   6.105000    63.666085     0.015707    65.612256     0.000000 
   6.110000    63.506674     0.015746    65.604642     0.000000 
   6.115000    62.207170     0.016075    65.597006     0.000000 
   6.120000    63.181551     0.015827    65.589348     0.000000 
   6.125000    62.926857     0.015891    65.581669     0.000000 
   6.130000    62.562416     0.015984    65.573967     0.000000 
   6.135000    62.630403     0.015967    65.566244     0.000000 
   6.140000    63.481737     0.015753    65.558498     0.000000 
   6.145000    62.548084     0.015988    65.550730     0.000000 
   6.150000    64.866318     0.015416    65.542940     0.000000 
   6.155000    64.289774     0.015555    65.535127     0.000000 
   6.160000    63.378669     0.015778    65.527292     0.000000 
   6.165000    62.389081     0.016028    65.519434     0.000000 
   6.170000    64.159348     0.015586    65.511553     0.000000 
   6.175000    64.816148     0.015428    65.503649     0.000000 
   6.180000    63.461315     0.015758    65.495722     0.000000 
   6.185000    63.819620     0.015669    65.487772     0.000000 
   6.190000    63.721750     0.015693    65.479799     0.000000 
   6.195000    62.296502     0.016052    65.471802     0.000000 
   6.200000    62.286670     0.016055    65.463782     0.000000 
   6.205000    63.058651     0.015858    65.455739     0.000000 
   6.210000    63.571235     0.015730    65.447671     0.000000 
   6.215000    63.706681     0.015697    65.439580     0.000000 
   6.220000    61.605710     0.016232    65.431465     0.000000 
   6.225000    62.684494     0.015953    65.423327     0.000000 
   6.230000    64.486566     0.015507    65.415164     0.000000 
   6.235000    62.669353     0.015957    65.406977     0.000000 
   6.240000    63.325821     0.015791    65.398766     0.000000 
   6.245000    62.959890     0.015883    65.390530     0.000000 
   6.250000    63.437536     0.015764    65.382271     0.000000 
   6.255000    63.177758     0.015828    65.373987     0.000000 
   6.260000    63.569296     0.015731    65.365678     0.000000 
   6.265000    63.052301     0.015860    65.357345     0.000000 
   6.270000    62.251038     0.016064    65.348987     0.000000 
   6.275000    61.363412     0.016296    65.340604     0.000000 
   6.280000    61.762712     0.016191    65.332196     0.000000 
   6.285000    65.201820     0.015337    65.323764     0.000000 
   6.290000    62.187972     0.016080    65.315307     0.000000 
   6.295000    61.950441     0.016142    65.306824     0.000000 
   6.300000    62.679440     0.015954    65.298316     0.000000 
   6.305000    62.320873     0.016046    65.289784     0.000000 
   6.310000    62.206251     0.016076    65.281226     0.000000 
   6.315000    64.013249     0.015622    65.272642     0.000000 
   6.320000    65.003870     0.015384    65.264034     0.000000 
   6.325000    63.967535     0.015633    65.255399     0.000000 
   6.330000    64.489157     0.015506    65.246740     0.000000 
   6.335000    63.307061     0.015796    65.238055     0.000000 
   6.340000    62.272218     0.016059    65.229344     0.000000 
   6.345000    61.931505     0.016147    65.220607     0.000000 
   6.350000    63.853623     0.015661    65.211845     0.000000 
   6.355000    63.214531     0.015819    65.203057     0.000000 
   6.360000    62.319129     0.016046    65.194243     0.000000 
   6.365000    62.901100     0.015898    65.185403     0.000000 
   6.370000    61.976892     0.016135    65.176537     0.000000 
   6.375000    62.162823     0.016087    65.167646     0.000000 
   6.380000    64.258899     0.015562    65.158728     0.000000 
   6.385000    62.188567     0.016080    65.149784     0.000000 
   6.390000    62.247843     0.016065    65.140814     0.000000 
   6.395000    63.133331     0.015839    65.131817     0.000000 
   6.400000    62.705677     0.015948    65.122795     0.000000 
   6.405000    64.081135     0.015605    65.113746     0.000000 
   6.410000    62.397960     0.016026    65.104671     0.000000 
   6.415000    61.969558     0.016137    65.095569     0.000000 
   6.420000    63.218029     0.015818    65.086442     0.000000 
   6.425000    63.720726     0.015693    65.077287     0.000000 
   6.430000    63.601766     0.015723    65.068106     0.000000 
   6.435000    63.421757     0.015767    65.058899     0.000000 
   6.440000    62.809237     0.015921    65.049665     0.000000 
   6.445000    62.848027     0.015911    65.040404     0.000000 
   6.450000    62.995727     0.015874    65.031117     0.000000 
   6.455000    60.831679     0.016439    65.021803     0.000000 
   6.460000    63.464885     0.015757    65.012463     0.000000 
   6.465000    63.579650     0.015728    65.003096     0.000000 
   6.470000    63.744855     0.015688    64.993702     0.000000 
   6.475000    64.117249     0.015596    64.984281     0.000000 
   6.480000    63.178528     0.015828    64.974833     0.000000 
   6.485000    62.905594     0.015897    64.965359     0.000000 
   6.490000    61.814954     0.016177    64.955857     0.000000 
   6.495000    61.273584     0.016320    64.946329     0.000000 
   6.500000    63.220748     0.015818    64.936774     0.000000 
   6.505000    63.666493     0.015707    64.927192     0.000000 
   6.510000    60.783204     0.016452    64.917583     0.000000 
   6.515000    65.974302     0.015157    64.907946     0.000000 
   6.520000    61.384074     0.016291    64.898283     0.000000 
   6.525000    63.379011     0.015778    64.888593     0.000000 
   6.530000    62.573876     0.015981    64.878876     0.000000 
   6.535000    63.566600     0.015732    64.869131     0.000000 
   6.540000    61.488641     0.016263    64.859360     0.000000 
   6.545000    62.446237     0.016014    64.849561     0.000000 
   6.550000    61.909987     0.016152    64.839736     0.000000 
   6.555000    62.580268     0.015979    64.829883     0.000000 
   6.560000    61.940773     0.016144    64.820003     0.000000 
   6.565000    62.324154     0.016045    64.810095     0.000000 
   6.570000    62.581206     0.015979    64.800161     0.000000 
   6.575000    63.709119     0.015696    64.790199     0.000000 
   6.580000    63.612762     0.015720    64.780210     0.000000 
   6.585000    62.888547     0.015901    64.770194     0.000000 
   6.590000    62.449433     0.016013    64.760151     0.000000 
   6.595000    63.237146     0.015813    64.750080     0.000000 
   6.600000    64.996432     0.015385    64.739982     0.000000 
   6.605000    61.310851     0.016310    64.729857     0.000000 
   6.610000    62.257563     0.016062    64.719705     0.000000 
   6.615000    63.485721     0.015752    64.709525     0.000000 
   6.620000    63.576219     0.015729    64.699318     0.000000 
   6.625000    62.258194     0.016062    64.689083     0.000000 
   6.630000    64.270895     0.015559    64.678822     0.000000 
   6.635000    63.673392     0.015705    64.668533     0.000000 
   6.640000    62.852011     0.015910    64.658216     0.000000 
   6.645000    63.102102     0.015847    64.647873     0.000000 
   6.650000    62.808627     0.015921    64.637501     0.000000 
   6.655000    64.268272     0.015560    64.627103     0.000000 
   6.660000    64.656586     0.015466    64.616677     0.000000 
   6.665000    63.422302     0.015767    64.606224     0.000000 
   6.670000    62.563744     0.015984    64.595744     0.000000 
   6.675000    64.167665     0.015584    64.585236     0.000000 
   6.680000    62.873560     0.015905    64.574701     0.000000 
   6.685000    62.722088     0.015943    64.564138     0.000000 
   6.690000    64.794013     0.015434    64.553549     0.000000 
   6.695000    64.566764     0.015488    64.542931     0.000000 
   6.700000    63.604208     0.015722    64.532287     0.000000 
   6.705000    64.552805     0.015491    64.521615     0.000000 
   6.710000    65.529927     0.015260    64.510916     0.000000 
   6.715000    62.777296     0.015929    64.500189     0.000000 
   6.720000    63.030468     0.015865    64.489435     0.000000 
   6.725000    63.350644     0.015785    64.478654     0.000000 
   6.730000    63.332989     0.015790    64.467846     0.000000 
   6.735000    61.783800     0.016185    64.457010     0.000000 
   6.740000    62.341431     0.016041    64.446147     0.000000 
   6.745000    64.569604     0.015487    64.435256     0.000000 
   6.750000    62.341357     0.016041    64.424339     0.000000 
   6.755000    61.477863     0.016266    64.413393     0.000000 
   6.760000    62.800901     0.015923    64.402421     0.000000 
   6.765000    62.240916     0.016067    64.391422     0.000000 
   6.770000    64.192883     0.015578    64.380395     0.000000 
   6.775000    64.605300     0.015479    64.369341     0.000000 
   6.780000    64.470252     0.015511    64.358259     0.000000 
   6.785000    61.595291     0.016235    64.347151     0.000000 
   6.790000    63.765045     0.015683    64.336015     0.000000 
   6.795000    63.372503     0.015780    64.324852     0.000000 
   6.800000    62.621317     0.015969    64.313661     0.000000 
   6.805000    63.451094     0.015760    64.302444     0.000000 
   6.810000    63.568268     0.015731    64.291199     0.000000 
   6.815000    63.983875     0.015629    64.279928     0.000000 
   6.820000    63.485626     0.015752    64.268629     0.000000 
   6.825000    63.144842     0.015837    64.257302     0.000000 
   6.830000    63.581207     0.015728    64.245949     0.000000 
   6.835000    63.674850     0.015705    64.234569     0.000000 
   6.840000    63.565639     0.015732    64.223161     0.000000 
   6.845000    63.894534     0.015651    64.211727     0.000000 
   6.850000    64.152471     0.015588    64.200265     0.000000 
   6.855000    61.679330     0.016213    64.188776     0.000000 
   6.860000    64.789810     0.015435    64.177261     0.000000 
   6.865000    62.993527     0.015875    64.165718     0.000000 
   6.870000    63.844655     0.015663    64.154148     0.000000 
   6.875000    63.645455     0.015712    64.142551     0.000000 
   6.880000    61.307050     0.016311    64.130928     0.000000 
   6.885000    63.866418     0.015658    64.119277     0.000000 
   6.890000    63.768585     0.015682    64.107599     0.000000 
   6.895000    61.168031     0.016348    64.095895     0.000000 
   6.900000    62.695275     0.015950    64.084163     0.000000 
   6.905000    64.563955     0.015489    64.072405     0.000000 
   6.910000    61.864030     0.016164    64.060620     0.000000 
   6.915000    64.984312     0.015388    64.048808     0.000000 
   6.920000    63.606212     0.015722    64.036969     0.000000 
   6.925000    62.116914     0.016099    64.025103     0.000000 
   6.930000    63.890794     0.015652    64.013210     0.000000 
   6.935000    64.315756     0.015548    64.001291     0.000000 
   6.940000    63.097013     0.015849    63.989345     0.000000 
   6.945000    64.289965     0.015555    63.977372     0.000000 
   6.950000    62.222529     0.016071    63.965373     0.000000 
   6.955000    64.233756     0.015568    63.953347     0.000000 
   6.960000    62.191682     0.016079    63.941294     0.000000 
   6.965000    62.625902     0.015968    63.929214     0.000000 
   6.970000    64.656761     0.015466    63.917108     0.000000 
   6.975000    63.052567     0.015860    63.904976     0.000000 
   6.980000    62.569963     0.015982    63.892816     0.000000 
   6.985000    63.148000     0.015836    63.880630     0.000000 
   6.990000    63.189420     0.015825    63.868418     0.000000 
   6.995000    64.083488     0.015605    63.856179     0.000000 
   7.000000    63.232761     0.015815    63.843914     0.000000 
   7.005000    64.013448     0.015622    63.831622     0.000000 
   7.010000    63.969549     0.015632    63.819304     0.000000 
   7.015000    63.269038     0.015806    63.806959     0.000000 
   7.020000    62.851349     0.015911    63.794588     0.000000 
   7.025000    64.519002     0.015499    63.782191     0.000000 
   7.030000    63.519044     0.015743    63.769767     0.000000 
   7.035000    63.442651     0.015762    63.757317     0.000000 
   7.040000    63.706932     0.015697    63.744840     0.000000 
   7.045000    63.901590     0.015649    63.732338     0.000000 
   7.050000    62.715069     0.015945    63.719809     0.000000 
   7.055000    62.950208     0.015886    63.707254     0.000000 
   7.060000    63.725775     0.015692    63.694673     0.000000 
   7.065000    63.023983     0.015867    63.682065     0.000000 
   7.070000    61.341700     0.016302    63.669432     0.000000 
   7.075000    64.035254     0.015616    63.656772     0.000000 
   7.080000    61.919715     0.016150    63.644086     0.000000 
   7.085000    62.954854     0.015884    63.631374     0.000000 
   7.090000    64.170834     0.015583    63.618637     0.000000 
   7.095000    64.258898     0.015562    63.605873     0.000000 
   7.100000    62.343303     0.016040    63.593083     0.000000 
   7.105000    63.575979     0.015729    63.580267     0.000000 
   7.110000    62.173567     0.016084    63.567426     0.000000 
   7.115000    63.651033     0.015711    63.554558     0.000000 
   7.120000    63.652213     0.015710    63.541665     0.000000 
   7.125000    60.972299     0.016401    63.528746     0.000000 
   7.130000    63.885386     0.015653    63.515801     0.000000 
   7.135000    62.221228     0.016072    63.502830     0.000000 
   7.140000    63.835264     0.015665    63.489833     0.000000 
   7.145000    62.832931     0.015915    63.476811     0.000000 
   7.150000    62.849029     0.015911    63.463763     0.000000 
   7.155000    63.505260     0.015747    63.450690     0.000000 
   7.160000    64.418046     0.015524    63.437590     0.000000 
   7.165000    64.623454     0.015474    63.424466     0.000000 
   7.170000    62.501015     0.016000    63.411315     0.000000 
   7.175000    61.843781     0.016170    63.398139     0.000000 
   7.180000    62.684374     0.015953    63.384938     0.000000 
   7.185000    62.394692     0.016027    63.371711     0.000000 
   7.190000    63.908256     0.015647    63.358459     0.000000 
   7.195000    63.784247     0.015678    63.345181     0.000000 
   7.200000    63.374706     0.015779    63.331878     0.000000 
   7.205000    60.932691     0.016412    63.318549     0.000000 
   7.210000    64.042191     0.015615    63.305196     0.000000 
   7.215000    63.325649     0.015791    63.291816     0.000000 
   7.220000    63.768293     0.015682    63.278412     0.000000 
   7.225000    63.070847     0.015855    63.264982     0.000000 
   7.230000    64.225144     0.015570    63.251528     0.000000 
   7.235000    64.763237     0.015441    63.238048     0.000000 
   7.240000    64.095071     0.015602    63.224543     0.000000 
   7.245000    63.961595     0.015634    63.211012     0.000000 
   7.250000    61.580437     0.016239    63.197457     0.000000 
   7.255000    64.224161     0.015570    63.183877     0.000000 
   7.260000    63.596368     0.015724    63.170272     0.000000 
   7.265000    62.411368     0.016023    63.156641     0.000000 
   7.270000    61.967670     0.016137    63.142986     0.000000 
   7.275000    63.749976     0.015686    63.129306     0.000000 
   7.280000    63.677918     0.015704    63.115601     0.000000 
   7.285000    62.483146     0.016004    63.101871     0.000000 
   7.290000    63.585647     0.015727    63.088116     0.000000 
   7.295000    62.259793     0.016062    63.074337     0.000000 
   7.300000    61.672170     0.016215    63.060533     0.000000 
   7.305000    64.094091     0.015602    63.046704     0.000000 
   7.310000    62.910284     0.015896    63.032850     0.000000 
   7.315000    62.965756     0.015882    63.018972     0.000000 
   7.320000    61.632067     0.016225    63.005069     0.000000 
   7.325000    63.425559     0.015767    62.991142     0.000000 
   7.330000    62.952182     0.015885    62.977190     0.000000 
   7.335000    62.884033     0.015902    62.963213     0.000000 
   7.340000    62.048099     0.016117    62.949212     0.000000 
   7.345000    62.673982     0.015956    62.935187     0.000000 
   7.350000    62.589035     0.015977    62.921137     0.000000 
   7.355000    62.191171     0.016079    62.907063     0.000000 
   7.360000    63.383256     0.015777    62.892964     0.000000 
   7.365000    62.564331     0.015984    62.878841     0.000000 
   7.370000    62.474223     0.016007    62.864694     0.000000 
   7.375000    61.601096     0.016233    62.850523     0.000000 
   7.380000    63.534797     0.015739    62.836327     0.000000 
   7.385000    60.935102     0.016411    62.822107     0.000000 
   7.390000    64.773896     0.015438    62.807864     0.000000 
   7.395000    62.819882     0.015919    62.793596     0.000000 
   7.400000    63.463833     0.015757    62.779303     0.000000 
   7.405000    63.279373     0.015803    62.764987     0.000000 
   7.410000    62.304363     0.016050    62.750647     0.000000 
   7.415000    61.901656     0.016155    62.736283     0.000000 
   7.420000    62.883652     0.015902    62.721895     0.000000 
   7.425000    61.970864     0.016137    62.707483     0.000000 
   7.430000    62.682488     0.015953    62.693048     0.000000 
   7.435000    63.283725     0.015802    62.678588     0.000000 
   7.440000    62.497045     0.016001    62.664105     0.000000 
   7.445000    63.697477     0.015699    62.649597     0.000000 
   7.450000    64.005232     0.015624    62.635067     0.000000 
   7.455000    62.437899     0.016016    62.620512     0.000000 
   7.460000    61.061889     0.016377    62.605934     0.000000 
   7.465000    63.050466     0.015860    62.591332     0.000000 
   7.470000    62.546809     0.015988    62.576707     0.000000 
   7.475000    63.216270     0.015819    62.562058     0.000000 
   7.480000    61.803091     0.016180    62.547385     0.000000 
   7.485000    63.167914     0.015831    62.532689     0.000000 
   7.490000    61.782736     0.016186    62.517970     0.000000 
   7.495000    63.267972     0.015806    62.503227     0.000000 
   7.500000    63.977724     0.015630    62.488461     0.000000 
   7.505000    62.399689     0.016026    62.473672     0.000000 
   7.510000    65.667484     0.015228    62.458859     0.000000 
   7.515000    61.681176     0.016212    62.444023     0.000000 
   7.520000    62.871934     0.015905    62.429164     0.000000 
   7.525000    62.384688     0.016030    62.414282     0.000000 
   7.530000    62.727860     0.015942    62.399376     0.000000 
   7.535000    61.214679     0.016336    62.384448     0.000000 
   7.540000    62.645664     0.015963    62.369496     0.000000 
   7.545000    62.748004     0.015937    62.354521     0.000000 
   7.550000    62.815203     0.015920    62.339523     0.000000 
   7.555000    62.999942     0.015873    62.324503     0.000000 
   7.560000    63.505213     0.015747    62.309459     0.000000 
   7.565000    61.742807     0.016196    62.294393     0.000000 
   7.570000    64.309313     0.015550    62.279303     0.000000 
   7.575000    62.102692     0.016102    62.264191     0.000000 
   7.580000    62.020546     0.016124    62.249056     0.000000 
   7.585000    62.389045     0.016028    62.233898     0.000000 
   7.590000    63.115882     0.015844    62.218718     0.000000 
   7.595000    62.489499     0.016003    62.203515     0.000000 
   7.600000    61.234971     0.016331    62.188289     0.000000 
   7.605000    61.979895     0.016134    62.173041     0.000000 
   7.610000    62.998053     0.015874    62.157770     0.000000 
   7.615000    64.481659     0.015508    62.142476     0.000000 
   7.620000    62.549909     0.015987    62.127161     0.000000 
   7.625000    62.877237     0.015904    62.111822     0.000000 
   7.630000    64.586959     0.015483    62.096462     0.000000 
   7.635000    61.685960     0.016211    62.081078     0.000000 
   7.640000    63.224185     0.015817    62.065673     0.000000 
   7.645000    63.397890     0.015773    62.050245     0.000000 
   7.650000    64.060775     0.015610    62.034795     0.000000 
   7.655000    62.615704     0.015970    62.019323     0.000000 
   7.660000    64.105597     0.015599    62.003828     0.000000 
   7.665000    62.805861     0.015922    61.988312     0.000000 
   7.670000    61.877863     0.016161    61.972773     0.000000 
   7.675000    62.534250     0.015991    61.957212     0.000000 
   7.680000    63.912280     0.015646    61.941630     0.000000 
   7.685000    62.567631     0.015983    61.926025     0.000000 
   7.690000    63.103941     0.015847    61.910398     0.000000 
   7.695000    62.287315     0.016055    61.894749     0.000000 
   7.700000    62.364413     0.016035    61.879079     0.000000 
   7.705000    62.137226     0.016093    61.863386     0.000000 
   7.710000    64.203522     0.015575    61.847672     0.000000 
   7.715000    62.207688     0.016075    61.831936     0.000000 
   7.720000    64.139221     0.015591    61.816178     0.000000 
   7.725000    63.879261     0.015655    61.800399     0.000000 
   7.730000    62.320881     0.016046    61.784598     0.000000 
   7.735000    63.896608     0.015650    61.768775     0.000000 
   7.740000    62.643950     0.015963    61.752930     0.000000 
   7.745000    61.470241     0.016268    61.737064     0.000000 
   7.750000    61.939612     0.016145    61.721177     0.000000 
   7.755000    62.916204     0.015894    61.705268     0.000000 
   7.760000    60.783214     0.016452    61.689338     0.000000 
   7.765000    63.087278     0.015851    61.673386     0.000000 
   7.770000    62.806680     0.015922    61.657413     0.000000 
   7.775000    62.994252     0.015874    61.641419     0.000000 
   7.780000    63.341934     0.015787    61.625403     0.000000 
   7.785000    62.717176     0.015945    61.609366     0.000000 
   7.790000    62.213578     0.016074    61.593308     0.000000 
   7.795000    63.491575     0.015750    61.577229     0.000000 
   7.800000    62.347874     0.016039    61.561128     0.000000 
   7.805000    62.113312     0.016100    61.545007     0.000000 
   7.810000    61.709462     0.016205    61.528864     0.000000 
   7.815000    63.453741     0.015760    61.512700     0.000000 
   7.820000    63.662437     0.015708    61.496516     0.000000 
   7.825000    62.762346     0.015933    61.480310     0.000000 
   7.830000    63.567062     0.015731    61.464084     0.000000 
   7.835000    63.509228     0.015746    61.447836     0.000000 
   7.840000    62.576251     0.015981    61.431568     0.000000 
   7.845000    61.701217     0.016207    61.415279     0.000000 
   7.850000    62.065460     0.016112    61.398970     0.000000 
   7.855000    61.431656     0.016278    61.382639     0.000000 
   7.860000    62.770654     0.015931    61.366288     0.000000 
   7.865000    63.327510     0.015791    61.349917     0.000000 
   7.870000    61.893236     0.016157    61.333524     0.000000 
   7.875000    63.714988     0.015695    61.317111     0.000000 
   7.880000    63.472736     0.015755    61.300678     0.000000 
   7.885000    63.453091     0.015760    61.284224     0.000000 
   7.890000    63.505169     0.015747    61.267750     0.000000 
   7.895000    63.027426     0.015866    61.251255     0.000000 
   7.900000    63.248053     0.015811    61.234740     0.000000 
   7.905000    62.792004     0.015926    61.218205     0.000000 
   7.910000    62.310042     0.016049    61.201649     0.000000 
   7.915000    62.094664     0.016104    61.185073     0.000000 
   7.920000    63.304204     0.015797    61.168477     0.000000 
   7.925000    63.350259     0.015785    61.151861     0.000000 
   7.930000    63.678528     0.015704    61.135224     0.000000 
   7.935000    62.801647     0.015923    61.118568     0.000000 
   7.940000    62.776720     0.015929    61.101891     0.000000 
   7.945000    63.265405     0.015806    61.085194     0.000000 
   7.950000    63.443263     0.015762    61.068478     0.000000 
   7.955000    64.675998     0.015462    61.051741     0.000000 
   7.960000    62.708711     0.015947    61.034985     0.000000 
   7.965000    64.611137     0.015477    61.018208     0.000000 
   7.970000    62.485586     0.016004    61.001412     0.000000 
   7.975000    62.986846     0.015876    60.984596     0.000000 
   7.980000    63.463554     0.015757    60.967760     0.000000 
   7.985000    61.116027     0.016362    60.950905     0.000000 
   7.990000    62.250278     0.016064    60.934030     0.000000 
   7.995000    62.791369     0.015926    60.917135     0.000000 
   8.000000    64.063640     0.015609    60.900221     0.000000 
   8.005000    61.097600     0.016367    60.883287     0.000000 
   8.010000    63.698299     0.015699    60.866333     0.000000 
   8.015000    62.144959     0.016091    60.849360     0.000000 
   8.020000    62.419466     0.016021    60.832368     0.000000 
   8.025000    62.280883     0.016056    60.815356     0.000000 
   8.030000    62.748980     0.015937    60.798325     0.000000 
   8.035000    62.989416     0.015876    60.781275     0.000000 
   8.040000    62.187570     0.016080    60.764205     0.000000 
   8.045000    63.454548     0.015759    60.747116     0.000000 
   8.050000    62.721222     0.015944    60.730008     0.000000 
   8.055000    61.178923     0.016345    60.712880     0.000000 
   8.060000    61.113303     0.016363    60.695734     0.000000 
   8.065000    63.433422     0.015765    60.678568     0.000000 
   8.070000    62.388845     0.016029    60.661383     0.000000 
   8.075000    61.460623     0.016271    60.644180     0.000000 
   8.080000    63.362072     0.015782    60.626957     0.000000 
   8.085000    60.665756     0.016484    60.609715     0.000000 
   8.090000    61.997788     0.016130    60.592455     0.000000 
   8.095000    61.303520     0.016312    60.575175     0.000000 
   8.100000    62.427684     0.016019    60.557877     0.000000 
   8.105000    61.443976     0.016275    60.540560     0.000000 
   8.110000    61.743741     0.016196    60.523224     0.000000 
   8.115000    62.961471     0.015883    60.505870     0.000000 
   8.120000    61.897684     0.016156    60.488497     0.000000 
   8.125000    62.415250     0.016022    60.471105     0.000000 
   8.130000    62.114621     0.016099    60.453695     0.000000 
   8.135000    62.047342     0.016117    60.436266     0.000000 
   8.140000    62.994098     0.015875    60.418818     0.000000 
   8.145000    61.885114     0.016159    60.401352     0.000000 
   8.150000    62.410061     0.016023    60.383868     0.000000 
   8.155000    63.626354     0.015717    60.366365     0.000000 
   8.160000    63.438930     0.015763    60.348844     0.000000 
   8.165000    61.203707     0.016339    60.331305     0.000000 
   8.170000    63.108713     0.015846    60.313747     0.000000 
   8.175000    63.440149     0.015763    60.296171     0.000000 
   8.180000    64.010435     0.015622    60.278577     0.000000 
   8.185000    62.171797     0.016084    60.260964     0.000000 
   8.190000    61.711587     0.016204    60.243334     0.000000 
   8.195000    63.516395     0.015744    60.225685     0.000000 
   8.200000    63.281293     0.015802    60.208019     0.000000 
   8.205000    62.916854     0.015894    60.190334     0.000000 
   8.210000    62.060568     0.016113    60.172632     0.000000 
   8.215000    61.674336     0.016214    60.154911     0.000000 
   8.220000    62.328581     0.016044    60.137173     0.000000 
   8.225000    61.729589     0.016200    60.119416     0.000000 
   8.230000    60.228238     0.016604    60.101642     0.000000 
   8.235000    60.989104     0.016396    60.083850     0.000000 
   8.240000    63.290120     0.015800    60.066040     0.000000 
   8.245000    64.062526     0.015610    60.048213     0.000000 
   8.250000    62.494769     0.016001    60.030368     0.000000 
   8.255000    62.849323     0.015911    60.012505     0.000000 
   8.260000    64.108635     0.015599    59.994625     0.000000 
   8.265000    61.972781     0.016136    59.976727     0.000000 
   8.270000    61.501169     0.016260    59.958812     0.000000 
   8.275000    61.909610     0.016153    59.940879     0.000000 
   8.280000    62.460215     0.016010    59.922929     0.000000 
   8.285000    63.270756     0.015805    59.904961     0.000000 
   8.290000    62.647074     0.015962    59.886976     0.000000 
   8.295000    62.831196     0.015916    59.868974     0.000000 
   8.300000    63.982186     0.015629    59.850954     0.000000 
   8.305000    62.608331     0.015972    59.832918     0.000000 
   8.310000    61.531658     0.016252    59.814864     0.000000 
   8.315000    63.021337     0.015868    59.796792     0.000000 
   8.320000    62.384614     0.016030    59.778704     0.000000 
   8.325000    62.998285     0.015873    59.760599     0.000000 
   8.330000    60.262711     0.016594    59.742476     0.000000 
   8.335000    62.290714     0.016054    59.724337     0.000000 
   8.340000    63.601242     0.015723    59.706180     0.000000 
   8.345000    61.196627     0.016341    59.688007     0.000000 
   8.350000    62.986440     0.015876    59.669816     0.000000 
   8.355000    61.833376     0.016172    59.651609     0.000000 
   8.360000    63.719922     0.015694    59.633385     0.000000 
   8.365000    63.069122     0.015856    59.615144     0.000000 
   8.370000    61.321403     0.016308    59.596887     0.000000 
   8.375000    61.816408     0.016177    59.578613     0.000000 
   8.380000    60.887515     0.016424    59.560322     0.000000 
   8.385000    62.173727     0.016084    59.542014     0.000000 
   8.390000    63.056531     0.015859    59.523690     0.000000 
   8.395000    62.563073     0.015984    59.505350     0.000000 
   8.400000    61.672536     0.016215    59.486992     0.000000 
   8.405000    64.015088     0.015621    59.468619     0.000000 
   8.410000    62.477824     0.016006    59.450229     0.000000 
   8.415000    60.938131     0.016410    59.431822     0.000000 
   8.420000    61.802505     0.016181    59.413399     0.000000 
   8.425000    61.326273     0.016306    59.394960     0.000000 
   8.430000    62.863775     0.015907    59.376505     0.000000 
   8.435000    63.561331     0.015733    59.358033     0.000000 
   8.440000    63.684004     0.015703    59.339545     0.000000 
   8.445000    61.280918     0.016318    59.321041     0.000000 
   8.450000    62.166337     0.016086    59.302521     0.000000 
   8.455000    61.874549     0.016162    59.283985     0.000000 
   8.460000    63.380434     0.015778    59.265432     0.000000 
   8.465000    61.482657     0.016265    59.246864     0.000000 
   8.470000    61.928934     0.016148    59.228280     0.000000 
   8.475000    64.075442     0.015607    59.209679     0.000000 
   8.480000    62.594098     0.015976    59.191063     0.000000 
   8.485000    60.091739     0.016641    59.172431     0.000000 
   8.490000    62.006061     0.016127    59.153783     0.000000 
   8.495000    63.393195     0.015775    59.135120     0.000000 
   8.500000    62.445184     0.016014    59.116440     0.000000 
   8.505000    62.851206     0.015911    59.097745     0.000000 
   8.510000    62.511478     0.015997    59.079034     0.000000 
   8.515000    61.475875     0.016267    59.060308     0.000000 
   8.520000    63.067697     0.015856    59.041566     0.000000 
   8.525000    63.469110     0.015756    59.022808     0.000000 
   8.530000    63.675199     0.015705    59.004035     0.000000 
   8.535000    61.542712     0.016249    58.985247     0.000000 
   8.540000    60.892106     0.016422    58.966443     0.000000 
   8.545000    62.473719     0.016007    58.947623     0.000000 
   8.550000    62.930981     0.015890    58.928788     0.000000 
   8.555000    62.703355     0.015948    58.909938     0.000000 
   8.560000    61.591730     0.016236    58.891073     0.000000 
   8.565000    62.825257     0.015917    58.872192     0.000000 
   8.570000    59.342070     0.016851    58.853296     0.000000 
   8.575000    61.745679     0.016195    58.834385     0.000000 
   8.580000    62.248756     0.016065    58.815459     0.000000 
   8.585000    61.386851     0.016290    58.796518     0.000000 
   8.590000    62.871744     0.015905    58.777561     0.000000 
   8.595000    62.553694     0.015986    58.758590     0.000000 
   8.600000    62.799455     0.015924    58.739604     0.000000 
   8.605000    61.651015     0.016220    58.720602     0.000000 
   8.610000    61.593605     0.016235    58.701586     0.000000 
   8.615000    63.181764     0.015827    58.682555     0.000000 
   8.620000    61.837758     0.016171    58.663509     0.000000 
   8.625000    62.733926     0.015940    58.644448     0.000000 
   8.630000    62.995811     0.015874    58.625372     0.000000 
   8.635000    61.672507     0.016215    58.606282     0.000000 
   8.640000    62.885009     0.015902    58.587177     0.000000 
   8.645000    63.181484     0.015827    58.568058     0.000000 
   8.650000    62.267673     0.016060    58.548923     0.000000 
   8.655000    64.073911     0.015607    58.529775     0.000000 
   8.660000    64.158927     0.015586    58.510611     0.000000 
   8.665000    62.616065     0.015970    58.491433     0.000000 
   8.670000    64.123148     0.015595    58.472241     0.000000 
   8.675000    63.697537     0.015699    58.453034     0.000000 
   8.680000    63.068855     0.015856    58.433813     0.000000 
   8.685000    63.857693     0.015660    58.414578     0.000000 
   8.690000    65.422178     0.015285    58.395328     0.000000 
   8.695000    61.449247     0.016274    58.376064     0.000000 
   8.700000    63.309427     0.015795    58.356786     0.000000 
   8.705000    61.248509     0.016327    58.337493     0.000000 
   8.710000    61.195084     0.016341    58.318186     0.000000 
   8.715000    62.409927     0.016023    58.298866     0.000000 
   8.720000    61.902383     0.016154    58.279531     0.000000 
   8.725000    62.261492     0.016061    58.260182     0.000000 
   8.730000    60.857138     0.016432    58.240819     0.000000 
   8.735000    62.460064     0.016010    58.221442     0.000000 
   8.740000    63.297103     0.015799    58.202051     0.000000 
   8.745000    63.589704     0.015726    58.182646     0.000000 
   8.750000    62.896242     0.015899    58.163228     0.000000 
   8.755000    62.368534     0.016034    58.143795     0.000000 
   8.760000    63.723459     0.015693    58.124349     0.000000 
   8.765000    62.618870     0.015970    58.104889     0.000000 
   8.770000    61.968755     0.016137    58.085416     0.000000 
   8.775000    61.934530     0.016146    58.065928     0.000000 
   8.780000    63.368931     0.015781    58.046427     0.000000 
   8.785000    62.949005     0.015886    58.026913     0.000000 
   8.790000    63.064993     0.015857    58.007384     0.000000 
   8.795000    65.378844     0.015295    57.987843     0.000000 
   8.800000    61.641664     0.016223    57.968287     0.000000 
   8.805000    64.248892     0.015564    57.948719     0.000000 
   8.810000    62.178247     0.016083    57.929137     0.000000 
   8.815000    62.973574     0.015880    57.909541     0.000000 
   8.820000    64.238428     0.015567    57.889932     0.000000 
   8.825000    63.147871     0.015836    57.870310     0.000000 
   8.830000    63.070478     0.015855    57.850675     0.000000 
   8.835000    62.658746     0.015959    57.831026     0.000000 
   8.840000    61.927779     0.016148    57.811365     0.000000 
   8.845000    64.000296     0.015625    57.791690     0.000000 
   8.850000    63.550553     0.015736    57.772001     0.000000 
   8.855000    63.112046     0.015845    57.752300     0.000000 
   8.860000    61.542455     0.016249    57.732586     0.000000 
   8.865000    61.269555     0.016321    57.712859     0.000000 
   8.870000    61.747571     0.016195    57.693119     0.000000 
   8.875000    62.715304     0.015945    57.673365     0.000000 
   8.880000    62.294059     0.016053    57.653599     0.000000 
   8.885000    62.672960     0.015956    57.633821     0.000000 
   8.890000    61.840471     0.016171    57.614029     0.000000 
   8.895000    62.463547     0.016009    57.594224     0.000000 
   8.900000    64.021874     0.015620    57.574407     0.000000 
   8.905000    64.049356     0.015613    57.554577     0.000000 
   8.910000    62.852446     0.015910    57.534734     0.000000 
   8.915000    61.652244     0.016220    57.514879     0.000000 
   8.920000    62.865329     0.015907    57.495011     0.000000 
   8.925000    62.707292     0.015947    57.475130     0.000000 
   8.930000    63.134314     0.015839    57.455237     0.000000 
   8.935000    63.275582     0.015804    57.435332     0.000000 
   8.940000    62.919330     0.015893    57.415414     0.000000 
   8.945000    61.259823     0.016324    57.395483     0.000000 
   8.950000    63.527481     0.015741    57.375541     0.000000 
   8.955000    62.867308     0.015907    57.355585     0.000000 
   8.960000    62.171077     0.016085    57.335618     0.000000 
   8.965000    62.271831     0.016059    57.315638     0.000000 
   8.970000    62.850501     0.015911    57.295646     0.000000 
   8.975000    62.986288     0.015876    57.275642     0.000000 
   8.980000    63.161113     0.015833    57.255625     0.000000 
   8.985000    62.518904     0.015995    57.235597     0.000000 
   8.990000    60.372174     0.016564    57.215556     0.000000 
   8.995000    63.722021     0.015693    57.195504     0.000000 
   9.000000    62.733522     0.015940    57.175439     0.000000 
   9.005000    62.877899     0.015904    57.155362     0.000000 
   9.010000    63.309939     0.015795    57.135273     0.000000 
   9.015000    61.216174     0.016336    57.115173     0.000000 
   9.020000    62.284718     0.016055    57.095060     0.000000 
   9.025000    61.383507     0.016291    57.074936     0.000000 
   9.030000    61.905722     0.016154    57.054800     0.000000 
   9.035000    62.328870     0.016044    57.034652     0.000000 
   9.040000    60.241576     0.016600    57.014492     0.000000 
   9.045000    61.505057     0.016259    56.994321     0.000000 
   9.050000    62.785237     0.015927    56.974138     0.000000 
   9.055000    60.306625     0.016582    56.953943     0.000000 
   9.060000    62.250159     0.016064    56.933737     0.000000 
   9.065000    60.430497     0.016548    56.913519     0.000000 
   9.070000    60.951198     0.016407    56.893290     0.000000 
   9.075000    61.423622     0.016280    56.873049     0.000000 
   9.080000    60.611105     0.016499    56.852797     0.000000 
   9.085000    60.436807     0.016546    56.832533     0.000000 
   9.090000    60.897387     0.016421    56.812258     0.000000 
   9.095000    61.870792     0.016163    56.791972     0.000000 
   9.100000    61.983650     0.016133    56.771674     0.000000 
   9.105000    61.252696     0.016326    56.751365     0.000000 
   9.110000    59.930586     0.016686    56.731045     0.000000 
   9.115000    60.746734     0.016462    56.710713     0.000000 
   9.120000    61.241623     0.016329    56.690371     0.000000 
   9.125000    62.083612     0.016107    56.670017     0.000000 
   9.130000    60.780200     0.016453    56.649652     0.000000 
   9.135000    61.648409     0.016221    56.629276     0.000000 
   9.140000    60.567586     0.016510    56.608889     0.000000 
   9.145000    60.031674     0.016658    56.588492     0.000000 
   9.150000    63.287100     0.015801    56.568083     0.000000 
   9.155000    60.829977     0.016439    56.547663     0.000000 
   9.160000    61.138176     0.016356    56.527232     0.000000 
   9.165000    60.443338     0.016544    56.506791     0.000000 
   9.170000    60.903052     0.016420    56.486338     0.000000 
   9.175000    61.168345     0.016348    56.465875     0.000000 
   9.180000    60.432043     0.016548    56.445402     0.000000 
   9.185000    59.592519     0.016781    56.424917     0.000000 
   9.190000    59.243048     0.016880    56.404422     0.000000 
   9.195000    60.489394     0.016532    56.383916     0.000000 
   9.200000    61.164611     0.016349    56.363400     0.000000 
   9.205000    59.373758     0.016842    56.342873     0.000000 
   9.210000    60.587816     0.016505    56.322335     0.000000 
   9.215000    61.297336     0.016314    56.301787     0.000000 
   9.220000    60.480070     0.016534    56.281229     0.000000 
   9.225000    58.995890     0.016950    56.260660     0.000000 
   9.230000    61.507464     0.016258    56.240080     0.000000 
   9.235000    61.073557     0.016374    56.219491     0.000000 
   9.240000    59.954047     0.016679    56.198891     0.000000 
   9.245000    60.628511     0.016494    56.178280     0.000000 
   9.250000    60.029244     0.016659    56.157660     0.000000 
   9.255000    61.946036     0.016143    56.137029     0.000000 
   9.260000    58.816050     0.017002    56.116388     0.000000 
   9.265000    60.989782     0.016396    56.095737     0.000000 
   9.270000    61.422060     0.016281    56.075076     0.000000 
   9.275000    58.553634     0.017078    56.054405     0.000000 
   9.280000    60.444458     0.016544    56.033724     0.000000 
   9.285000    61.153323     0.016352    56.013032     0.000000 
   9.290000    59.593616     0.016780    55.992331     0.000000 
   9.295000    61.524769     0.016254    55.971620     0.000000 
   9.300000    61.876894     0.016161    55.950899     0.000000 
   9.305000    61.425779     0.016280    55.930168     0.000000 
   9.310000    60.312384     0.016580    55.909427     0.000000 
   9.315000    59.155837     0.016905    55.888676     0.000000 
   9.320000    60.159277     0.016623    55.867916     0.000000 
   9.325000    58.657877     0.017048    55.847146     0.000000 
   9.330000    59.516852     0.016802    55.826366     0.000000 
   9.335000    59.765603     0.016732    55.805577     0.000000 
   9.340000    59.902249     0.016694    55.784778     0.000000 
   9.345000    60.354193     0.016569    55.763969     0.000000 
   9.350000    58.815444     0.017002    55.743151     0.000000 
   9.355000    60.863292     0.016430    55.722323     0.000000 
   9.360000    59.800481     0.016722    55.701486     0.000000 
   9.365000    57.474770     0.017399    55.680639     0.000000 
   9.370000    57.988422     0.017245    55.659783     0.000000 
   9.375000    58.587439     0.017069    55.638917     0.000000 
   9.380000    60.846212     0.016435    55.618043     0.000000 
   9.385000    58.291773     0.017155    55.597158     0.000000 
   9.390000    59.947519     0.016681    55.576265     0.000000 
   9.395000    60.217508     0.016606    55.555362     0.000000 
   9.400000    59.781969     0.016727    55.534450     0.000000 
   9.405000    59.045745     0.016936    55.513529     0.000000 
   9.410000    58.398219     0.017124    55.492599     0.000000 
   9.415000    59.137881     0.016910    55.471659     0.000000 
   9.420000    59.211229     0.016889    55.450711     0.000000 
   9.425000    58.785412     0.017011    55.429753     0.000000 
   9.430000    57.614485     0.017357    55.408787     0.000000 
   9.435000    57.909146     0.017268    55.387811     0.000000 
   9.440000    58.882528     0.016983    55.366827     0.000000 
   9.445000    58.982089     0.016954    55.345834     0.000000 
   9.450000    57.118007     0.017508    55.324831     0.000000 
   9.455000    58.358095     0.017136    55.303820     0.000000 
   9.460000    58.525244     0.017087    55.282800     0.000000 
   9.465000    58.262128     0.017164    55.261772     0.000000 
   9.470000    58.339405     0.017141    55.240734     0.000000 
   9.475000    59.030621     0.016940    55.219688     0.000000 
   9.480000    57.973202     0.017249    55.198633     0.000000 
   9.485000    57.554328     0.017375    55.177570     0.000000 
   9.490000    57.953735     0.017255    55.156498     0.000000 
   9.495000    59.815381     0.016718    55.135417     0.000000 
   9.500000    57.991724     0.017244    55.114328     0.000000 
   9.505000    57.635815     0.017350    55.093230     0.000000 
   9.510000    59.652938     0.016764    55.072124     0.000000 
   9.515000    58.007591     0.017239    55.051010     0.000000 
   9.520000    58.207416     0.017180    55.029887     0.000000 
   9.525000    57.299662     0.017452    55.008755     0.000000 
   9.530000    58.600114     0.017065    54.987616     0.000000 
   9.535000    60.535463     0.016519    54.966467     0.000000 
   9.540000    58.715155     0.017031    54.945311     0.000000 
   9.545000    58.888300     0.016981    54.924147     0.000000 
   9.550000    58.704931     0.017034    54.902974     0.000000 
   9.555000    58.417846     0.017118    54.881793     0.000000 
   9.560000    57.822226     0.017294    54.860604     0.000000 
   9.565000    58.035990     0.017231    54.839407     0.000000 
   9.570000    57.404285     0.017420    54.818201     0.000000 
   9.575000    57.080181     0.017519    54.796988     0.000000 
   9.580000    58.929598     0.016969    54.775767     0.000000 
   9.585000    59.096384     0.016922    54.754537     0.000000 
   9.590000    57.014104     0.017540    54.733300     0.000000 
   9.595000    55.989850     0.017860    54.712055     0.000000 
   9.600000    57.425332     0.017414    54.690802     0.000000 
   9.605000    57.169997     0.017492    54.669541     0.000000 
   9.610000    56.887992     0.017578    54.648272     0.000000 
   9.615000    56.783548     0.017611    54.626996     0.000000 
   9.620000    58.688695     0.017039    54.605712     0.000000 
   9.625000    57.446913     0.017407    54.584420     0.000000 
   9.630000    56.890400     0.017578    54.563120     0.000000 
   9.635000    57.768434     0.017310    54.541813     0.000000 
   9.640000    58.766053     0.017017    54.520498     0.000000 
   9.645000    56.772358     0.017614    54.499175     0.000000 
   9.650000    56.558186     0.017681    54.477845     0.000000 
   9.655000    56.685875     0.017641    54.456508     0.000000 
   9.660000    57.838134     0.017290    54.435163     0.000000 
   9.665000    56.551241     0.017683    54.413810     0.000000 
   9.670000    58.748268     0.017022    54.392450     0.000000 
   9.675000    58.193632     0.017184    54.371083     0.000000 
   9.680000    58.018643     0.017236    54.349708     0.000000 
   9.685000    57.065066     0.017524    54.328326     0.000000 
   9.690000    57.904469     0.017270    54.306937     0.000000 
   9.695000    57.137263     0.017502    54.693738     0.000000 
   9.700000    58.326725     0.017145    54.684153     0.000000 
   9.705000    57.285290     0.017456    54.675082     0.000000 
   9.710000    57.851772     0.017286    54.666555     0.000000 
   9.715000    58.560444     0.017076    54.658606     0.000000 
   9.720000    57.951307     0.017256    54.651271     0.000000 
   9.725000    57.016792     0.017539    54.644589     0.000000 
   9.730000    57.005343     0.017542    54.638601     0.000000 
   9.735000    56.363144     0.017742    54.633353     0.000000 
   9.740000    57.141285     0.017500    54.628893     0.000000 
   9.745000    57.995217     0.017243    54.625275     0.000000 
   9.750000    56.552849     0.017683    54.622556     0.000000 
   9.755000    57.672921     0.017339    54.620798     0.000000 
   9.760000    57.521516     0.017385    54.620068     0.000000 
   9.765000    57.079168     0.017520    54.620442     0.000000 
   9.770000    56.779008     0.017612    54.621999     0.000000 
   9.775000    56.174671     0.017802    54.624827     0.000000 
   9.780000    57.394080     0.017423    54.629023     0.000000 
   9.785000    57.405866     0.017420    54.634692     0.000000 
   9.790000    56.517128     0.017694    54.641949     0.000000 
   9.795000    57.240772     0.017470    54.650921     0.000000 
   9.800000    56.616761     0.017663    54.661750     0.000000 
   9.805000    57.682357     0.017336    54.674589     0.000000 
   9.810000    55.803703     0.017920    54.689610     0.000000 
   9.815000    56.864743     0.017586    54.707001     0.000000 
   9.820000    57.289251     0.017455    54.726974     0.000000 
   9.825000    56.354673     0.017745    54.749763     0.000000 
   9.830000    57.531784     0.017382    54.775629     0.000000 
   9.835000    55.900251     0.017889    54.804864     0.000000 
   9.840000    57.309201     0.017449    54.837797     0.000000 
   9.845000    56.999124     0.017544    54.874794     0.000000 
   9.850000    57.186759     0.017487    54.916273     0.000000 
   9.855000    58.458390     0.017106    54.962701     0.000000 
   9.860000    56.936503     0.017563    55.014612     0.000000 
   9.865000    56.249042     0.017778    55.072612     0.000000 
   9.870000    57.120061     0.017507    55.137392     0.000000 
   9.875000    56.415172     0.017726    55.209745     0.000000 
   9.880000    55.674225     0.017962    55.290582     0.000000 
   9.885000    58.130295     0.017203    55.380955     0.000000 
   9.890000    58.240838     0.017170    55.482086     0.000000 
   9.895000    57.329871     0.017443    55.595395     0.000000 
   9.900000    55.724991     0.017945    55.722546     0.000000 
   9.905000    56.946761     0.017560    55.865496     0.000000 
   9.910000    56.485618     0.017704    56.026559     0.000000 
   9.915000    56.766649     0.017616    56.208487     0.000000 
   9.920000    57.273637     0.017460    56.414576     0.000000 
   9.925000    56.132892     0.017815    56.648794     0.000000 
   9.930000    56.520677     0.017693    56.915955     0.000000 
   9.935000    57.754956     0.017315    57.221947     0.000000 
   9.940000    55.675138     0.017961    57.574027     0.000000 
   9.945000    59.156025     0.016904    57.981223     0.000000 
   9.950000    57.166517     0.017493    58.454871     0.000000 
   9.955000    58.687584     0.017039    59.009365     0.000000 
   9.960000    59.466120     0.016816    59.663187     0.000000 
   9.965000    59.700277     0.016750    60.440382     0.000000 
   9.970000    62.164638     0.016086    61.372667     0.000000 
   9.975000    61.845967     0.016169    62.502540     0.000000 
   9.980000    61.268854     0.016322    63.887948     0.000000 
   9.985000    64.989872     0.015387    65.609548     0.000000 
   9.990000    66.451417     0.015049    67.783363     0.000000 
   9.995000    72.001278     0.013889    70.593112     0.000000 
  10.000000    75.259477     0.013287    74.430416     0.000000 
  10.005000    83.708684     0.011946    80.599972     0.000000 
  10.010000   111.786601     0.008946    94.315209     0.000000 
  10.015000   174.327169     0.005736   134.147990     0.000000 
  10.020000   310.987443     0.003216   251.784282     0.000000 
  10.025000   600.821676     0.001664   550.941090     0.000000 
  10.030000  1121.740923     0.000891  1161.376439     0.000000 
  10.035000  1919.660948     0.000521  2121.044764     0.000000 
  10.040000  3071.922617     0.000326  3218.600421     0.000000 
  10.045000  3968.410054     0.000252  3982.958761     0.000000 
  10.050000  3962.860201     0.000252  3977.980075     0.000000 
  10.055000  3073.076108     0.000325  3206.952411     0.000000 
  10.060000  1966.855243     0.000508  2108.868320     0.000000 
  10.065000  1160.948883     0.000861  1152.656672     0.000000 
  10.070000   638.384671     0.001566   546.207370     0.000000 
  10.075000   335.492297     0.002981   249.667623     0.000000 
  10.080000   181.258989     0.005517   133.220838     0.000000 
  10.085000   110.718528     0.009032    93.777821     0.000000 
  10.090000    86.388558     0.011576    80.144392     0.000000 
  10.095000    74.127755     0.013490    73.967145     0.000000 
  10.100000    69.228233     0.014445    70.100175     0.000000 
  10.105000    67.820795     0.014745    67.254832     0.000000 
  10.110000    65.510208     0.015265    65.042961     0.000000 
  10.115000    61.905151     0.016154    63.281824     0.000000 
  10.120000    60.274582     0.016591    61.855866     0.000000 
  10.125000    58.964129     0.016959    60.684724     0.000000 
  10.130000    57.464833     0.017402    59.710646     0.000000 
  10.135000    58.115081     0.017207    58.891270     0.000000 
  10.140000    57.046709     0.017529    58.194974     0.000000 
  10.145000    56.867157     0.017585    57.597784     0.000000 
  10.150000    57.159221     0.017495    57.081267     0.000000 
  10.155000    56.062014     0.017837    56.631068     0.000000 
  10.160000    55.837512     0.017909    56.235878     0.000000 
  10.165000    55.596662     0.017987    55.886691     0.000000 
  10.170000    56.407271     0.017728    55.576266     0.000000 
  10.175000    54.686982     0.018286    55.298730     0.000000 
  10.180000    55.602335     0.017985    55.049277     0.000000 
  10.185000    55.527393     0.018009    54.823947     0.000000 
  10.190000    53.027931     0.018858    54.619453     0.000000 
  10.195000    53.925547     0.018544    54.433046     0.000000 
  10.200000    54.547246     0.018333    54.262417     0.000000 
  10.205000    53.082153     0.018839    54.105612     0.000000 
  10.210000    54.730850     0.018271    53.960972     0.000000 
  10.215000    53.602429     0.018656    53.827076     0.000000 
  10.220000    53.335859     0.018749    53.702707     0.000000 
  10.225000    53.733587     0.018610    53.586813     0.000000 
  10.230000    53.367532     0.018738    53.478486     0.000000 
  10.235000    52.936817     0.018890    53.376932     0.000000 
  10.240000    53.310617     0.018758    53.281463     0.000000 
  10.245000    52.549745     0.019030    53.191472     0.000000 
  10.250000    52.884968     0.018909    53.106429     0.000000 
  10.255000    52.711907     0.018971    53.025864     0.000000 
  10.260000    53.410179     0.018723    52.949363     0.000000 
  10.265000    51.735564     0.019329    52.876557     0.000000 
  10.270000    52.991035     0.018871    52.807120     0.000000 
  10.275000    53.110916     0.018829    52.740760     0.000000 
  10.280000    53.093838     0.018835    52.677216     0.000000 
  10.285000    52.640200     0.018997    52.616253     0.000000 
  10.290000    52.870320     0.018914    52.557662     0.000000 
  10.295000    52.654576     0.018992    52.501254     0.000000 
  10.300000    52.092692     0.019197    52.446858     0.000000 
  10.305000    52.296569     0.019122    52.394318     0.000000 
  10.310000    53.325985     0.018753    52.343497     0.000000 
  10.315000    53.329453     0.018751    52.294265     0.000000 
  10.320000    52.339649     0.019106    52.246508     0.000000 
  10.325000    54.493116     0.018351    52.200121     0.000000 
  10.330000    53.137544     0.018819    52.155008     0.000000 
  10.335000    50.930572     0.019635    52.111080     0.000000 
  10.340000    51.123260     0.019561    52.068258     0.000000 
  10.345000    50.980278     0.019615    52.026467     0.000000 
  10.350000    53.821323     0.018580    51.985641     0.000000 
  10.355000    52.754875     0.018956    51.945716     0.000000 
  10.360000    52.948028     0.018886    51.906636     0.000000 
  10.365000    51.679970     0.019350    51.868347     0.000000 
  10.370000    54.117754     0.018478    51.830802     0.000000 
  10.375000    52.955169     0.018884    51.793954     0.000000 
  10.380000    51.318501     0.019486    51.757763     0.000000 
  10.385000    51.507792     0.019415    51.722189     0.000000 
  10.390000    51.737111     0.019328    51.687196     0.000000 
  10.395000    51.208741     0.019528    51.652752     0.000000 
  10.400000    51.961887     0.019245    51.618825     0.000000 
  10.405000    50.223030     0.019911    51.188636     0.000000 
  10.410000    51.568299     0.019392    51.166517     0.000000 
  10.415000    52.389048     0.019088    51.144395     0.000000 
  10.420000    51.321319     0.019485    51.122270     0.000000 
  10.425000    52.240502     0.019142    51.100142     0.000000 
  10.430000    51.915737     0.019262    51.078011     0.000000 
  10.435000    51.141769     0.019553    51.055877     0.000000 
  10.440000    51.982814     0.019237    51.033740     0.000000 
  10.445000    52.225343     0.019148    51.011601     0.000000 
  10.450000    51.637328     0.019366    50.989459     0.000000 
  10.455000    49.897958     0.020041    50.967314     0.000000 
  10.460000    51.295226     0.019495    50.945166     0.000000 
  10.465000    50.362690     0.019856    50.923016     0.000000 
  10.470000    50.294694     0.019883    50.900863     0.000000 
  10.475000    50.045659     0.019982    50.878707     0.000000 
  10.480000    51.306082     0.019491    50.856549     0.000000 
  10.485000    50.004069     0.019998    50.834389     0.000000 
  10.490000    51.597554     0.019381    50.812225     0.000000 
  10.495000    52.063657     0.019207    50.790059     0.000000 
  10.500000    49.101551     0.020366    50.767891     0.000000 
  10.505000    50.296796     0.019882    50.745720     0.000000 
  10.510000    51.297007     0.019494    50.723547     0.000000 
  10.515000    50.352649     0.019860    50.701371     0.000000 
  10.520000    51.155225     0.019548    50.679193     0.000000 
  10.525000    50.352697     0.019860    50.657013     0.000000 
  10.530000    50.527786     0.019791    50.634830     0.000000 
  10.535000    50.435827     0.019827    50.612645     0.000000 
  10.540000    51.274053     0.019503    50.590458     0.000000 
  10.545000    49.184257     0.020332    50.568268     0.000000 
  10.550000    50.899832     0.019646    50.546076     0.000000 
  10.555000    50.764341     0.019699    50.523882     0.000000 
  10.560000    50.519185     0.019794    50.501686     0.000000 
  10.565000    51.863860     0.019281    50.479487     0.000000 
  10.570000    53.029864     0.018857    50.457287     0.000000 
  10.575000    50.042716     0.019983    50.435084     0.000000 
  10.580000    49.202231     0.020324    50.412880     0.000000 
  10.585000    50.817987     0.019678    50.390673     0.000000 
  10.590000    50.568952     0.019775    50.368464     0.000000 
  10.595000    50.474878     0.019812    50.346253     0.000000 
  10.600000    50.615051     0.019757    50.324041     0.000000 
  10.605000    50.159906     0.019936    50.301826     0.000000 
  10.610000    49.530604     0.020190    50.279610     0.000000 
  10.615000    49.888997     0.020045    50.257391     0.000000 
  10.620000    50.462679     0.019817    50.235171     0.000000 
  10.625000    50.837465     0.019671    50.212949     0.000000 
  10.630000    49.669837     0.020133    50.190725     0.000000 
  10.635000    49.730825     0.020108    50.168499     0.000000 
  10.640000    49.260489     0.020300    50.146272     0.000000 
  10.645000    50.570615     0.019774    50.124042     0.000000 
  10.650000    49.893131     0.020043    50.101811     0.000000 
  10.655000    50.014786     0.019994    50.079579     0.000000 
  10.660000    50.980010     0.019616    50.057345     0.000000 
  10.665000    49.201273     0.020325    50.035109     0.000000 
  10.670000    50.240108     0.019904    50.012871     0.000000 
  10.675000    50.268675     0.019893    49.990632     0.000000 
  10.680000    49.618171     0.020154    49.968392     0.000000 
  10.685000    51.312725     0.019488    49.946149     0.000000 
  10.690000    49.207870     0.020322    49.923906     0.000000 
  10.695000    50.177372     0.019929    49.901661     0.000000 
  10.700000    48.799895     0.020492    49.879414     0.000000 
  10.705000    49.962683     0.020015    49.857166     0.000000 
  10.710000    49.169360     0.020338    49.834917     0.000000 
  10.715000    48.977558     0.020418    49.812666     0.000000 
  10.720000    48.601413     0.020576    49.790414     0.000000 
  10.725000    49.152734     0.020345    49.768160     0.000000 
  10.730000    50.028326     0.019989    49.745906     0.000000 
  10.735000    48.270743     0.020716    49.723650     0.000000 
  10.740000    48.362165     0.020677    49.701392     0.000000 
  10.745000    48.498285     0.020619    49.679134     0.000000 
  10.750000    48.987061     0.020414    49.656874     0.000000 
  10.755000    48.954192     0.020427    49.634614     0.000000 
  10.760000    48.587804     0.020581    49.612352     0.000000 
  10.765000    48.308996     0.020700    49.590089     0.000000 
  10.770000    49.169089     0.020338    49.567824     0.000000 
  10.775000    49.776047     0.020090    49.545559     0.000000 
  10.780000    48.659651     0.020551    49.523293     0.000000 
  10.785000    49.885511     0.020046    49.501026     0.000000 
  10.790000    49.157223     0.020343    49.478757     0.000000 
  10.795000    48.901228     0.020449    49.456488     0.000000 
  10.800000    49.296055     0.020286    49.434218     0.000000 
  10.805000    49.491353     0.020206    49.411947     0.000000 
  10.810000    49.736717     0.020106    49.389675     0.000000 
  10.815000    47.899131     0.020877    49.367402     0.000000 
  10.820000    50.460330     0.019818    49.345128     0.000000 
  10.825000    50.681686     0.019731    49.322853     0.000000 
  10.830000    49.230112     0.020313    49.300578     0.000000 
  10.835000    48.813525     0.020486    49.278302     0.000000 
  10.840000    48.289546     0.020708    49.256025     0.000000 
  10.845000    48.198891     0.020747    49.233747     0.000000 
  10.850000    47.096652     0.021233    49.211469     0.000000 
  10.855000    48.305894     0.020701    49.189190     0.000000 
  10.860000    48.691867     0.020537    49.166911     0.000000 
  10.865000    48.709065     0.020530    49.144630     0.000000 
  10.870000    49.154804     0.020344    49.122349     0.000000 
  10.875000    48.411172     0.020656    49.100068     0.000000 
  10.880000    48.300725     0.020704    49.077786     0.000000 
  10.885000    48.172227     0.020759    49.055504     0.000000 
  10.890000    48.126915     0.020778    49.033221     0.000000 
  10.895000    49.713494     0.020115    49.010937     0.000000 
  10.900000    48.122058     0.020780    48.988653     0.000000 
  10.905000    47.537208     0.021036    48.966369     0.000000 
  10.910000    47.604797     0.021006    48.944084     0.000000 
  10.915000    49.230387     0.020313    48.921799     0.000000 
  10.920000    48.688651     0.020539    48.899514     0.000000 
  10.925000    49.382053     0.020250    48.877228     0.000000 
  10.930000    48.123482     0.020780    48.854942     0.000000 
  10.935000    48.144590     0.020771    48.832655     0.000000 
  10.940000    47.263335     0.021158    48.810368     0.000000 
  10.945000    48.488323     0.020624    48.788082     0.000000 
  10.950000    48.035358     0.020818    48.765794     0.000000 
  10.955000    47.585578     0.021015    48.743507     0.000000 
  10.960000    48.586141     0.020582    48.721220     0.000000 
  10.965000    48.733499     0.020520    48.698932     0.000000 
  10.970000    48.772289     0.020503    48.676644     0.000000 
  10.975000    48.826802     0.020481    48.654356     0.000000 
  10.980000    48.806439     0.020489    48.632069     0.000000 
  10.985000    48.784917     0.020498    48.609781     0.000000 
  10.990000    50.668296     0.019736    48.587493     0.000000 
  10.995000    48.831730     0.020478    48.565205     0.000000 
  11.000000    47.097370     0.021233    48.542917     0.000000 
  11.005000    46.671483     0.021426    48.520629     0.000000 
  11.010000    47.854161     0.020897    48.498341     0.000000 
  11.015000    47.239362     0.021169    48.476053     0.000000 
  11.020000    47.900213     0.020877    48.453766     0.000000 
  11.025000    48.006616     0.020830    48.431478     0.000000 
  11.030000    48.412416     0.020656    48.409191     0.000000 
  11.035000    48.146464     0.020770    48.386904     0.000000 
  11.040000    47.655203     0.020984    48.364617     0.000000 
  11.045000    47.629240     0.020996    48.342330     0.000000 
  11.050000    47.506566     0.021050    48.320044     0.000000 
  11.055000    47.195116     0.021189    48.297758     0.000000 
  11.060000    48.335756     0.020689    48.275472     0.000000 
  11.065000    47.443643     0.021078    48.253186     0.000000 
  11.070000    47.640355     0.020991    48.230901     0.000000 
  11.075000    46.722678     0.021403    48.208616     0.000000 
  11.080000    47.466773     0.021067    48.186332     0.000000 
  11.085000    47.541818     0.021034    48.164048     0.000000 
  11.090000    46.397543     0.021553    48.141764     0.000000 
  11.095000    47.871555     0.020889    48.119481     0.000000 
  11.100000    48.420930     0.020652    48.097199     0.000000 
  11.105000    47.195658     0.021188    48.074917     0.000000 
  11.110000    48.437439     0.020645    48.052635     0.000000 
  11.115000    47.373895     0.021109    48.030354     0.000000 
  11.120000    48.145128     0.020771    48.008074     0.000000 
  11.125000    47.176174     0.021197    47.985794     0.000000 
  11.130000    47.396535     0.021099    47.963515     0.000000 
  11.135000    46.311279     0.021593    47.941236     0.000000 
  11.140000    45.656681     0.021903    47.918959     0.000000 
  11.145000    47.518631     0.021044    47.896682     0.000000 
  11.150000    46.993565     0.021280    47.874405     0.000000 
  11.155000    47.427507     0.021085    47.852129     0.000000 
  11.160000    48.599611     0.020576    47.829854     0.000000 
  11.165000    47.226852     0.021174    47.807580     0.000000 
  11.170000    48.112300     0.020785    47.785307     0.000000 
  11.175000    46.726359     0.021401    47.763034     0.000000 
  11.180000    46.513608     0.021499    47.740763     0.000000 
  11.185000    47.048233     0.021255    47.718492     0.000000 
  11.190000    47.705135     0.020962    47.696222     0.000000 
  11.195000    47.866295     0.020892    47.673953     0.000000 
  11.200000    48.677889     0.020543    47.651685     0.000000 
  11.205000    47.398797     0.021098    47.629418     0.000000 
  11.210000    47.068088     0.021246    47.607152     0.000000 
  11.215000    46.162352     0.021663    47.584887     0.000000 
  11.220000    46.203088     0.021644    47.562623     0.000000 
  11.225000    46.140321     0.021673    47.540360     0.000000 
  11.230000    46.773427     0.021380    47.518098     0.000000 
  11.235000    46.578933     0.021469    47.495837     0.000000 
  11.240000    46.688679     0.021418    47.473577     0.000000 
  11.245000    46.752046     0.021389    47.451319     0.000000 
  11.250000    45.645172     0.021908    47.429061     0.000000 
  11.255000    47.521829     0.021043    47.406805     0.000000 
  11.260000    47.026866     0.021264    47.384550     0.000000 
  11.265000    47.519121     0.021044    47.362296     0.000000 
  11.270000    46.687597     0.021419    47.340044     0.000000 
  11.275000    45.409343     0.022022    47.317792     0.000000 
  11.280000    46.908135     0.021318    47.295542     0.000000 
  11.285000    46.527887     0.021492    47.273294     0.000000 
  11.290000    46.421931     0.021542    47.251046     0.000000 
  11.295000    46.758848     0.021386    47.228800     0.000000 
  11.300000    48.206474     0.020744    47.206556     0.000000 
  11.305000    45.840794     0.021815    47.184312     0.000000 
  11.310000    46.764117     0.021384    47.162071     0.000000 
  11.315000    46.655311     0.021434    47.139830     0.000000 
  11.320000    46.269431     0.021613    47.117591     0.000000 
  11.325000    45.693087     0.021885    47.095354     0.000000 
  11.330000    47.312360     0.021136    47.073118     0.000000 
  11.335000    46.047870     0.021717    47.050884     0.000000 
  11.340000    45.862413     0.021804    47.028651     0.000000 
  11.345000    46.303090     0.021597    47.006420     0.000000 
  11.350000    45.460058     0.021997    46.984190     0.000000 
  11.355000    46.406831     0.021549    46.961962     0.000000 
  11.360000    47.308526     0.021138    46.939735     0.000000 
  11.365000    45.558863     0.021950    46.917511     0.000000 
  11.370000    46.160872     0.021663    46.895288     0.000000 
  11.375000    46.535204     0.021489    46.873066     0.000000 
  11.380000    46.625439     0.021448    46.850847     0.000000 
  11.385000    45.479518     0.021988    46.828629     0.000000 
  11.390000    47.026753     0.021264    46.806412     0.000000 
  11.395000    46.955312     0.021297    46.784198     0.000000 
  11.400000    45.802813     0.021833    46.761985     0.000000 
  11.405000    45.784088     0.021842    46.739775     0.000000 
  11.410000    46.236146     0.021628    46.717566     0.000000 
  11.415000    45.975329     0.021751    46.695359     0.000000 
  11.420000    45.702702     0.021881    46.673153     0.000000 
  11.425000    46.701017     0.021413    46.650950     0.000000 
  11.430000    47.724758     0.020953    46.628749     0.000000 
  11.435000    45.817205     0.021826    46.606549     0.000000 
  11.440000    46.494217     0.021508    46.584352     0.000000 
  11.445000    44.373779     0.022536    46.562157     0.000000 
  11.450000    45.240762     0.022104    46.539963     0.000000 
  11.455000    45.410548     0.022021    46.517772     0.000000 
  11.460000    46.457572     0.021525    46.495582     0.000000 
  11.465000    47.321894     0.021132    46.473395     0.000000 
  11.470000    46.229318     0.021631    46.451210     0.000000 
  11.475000    46.646857     0.021438    46.429027     0.000000 
  11.480000    44.145153     0.022653    46.406846     0.000000 
  11.485000    44.970034     0.022237    46.384667     0.000000 
  11.490000    43.819154     0.022821    46.362491     0.000000 
  11.495000    47.035645     0.021260    46.340316     0.000000 
  11.500000    46.482179     0.021514    46.318144     0.000000 
  11.505000    44.594103     0.022424    46.295974     0.000000 
  11.510000    45.649721     0.021906    46.273806     0.000000 
  11.515000    44.803095     0.022320    46.251641     0.000000 
  11.520000    45.856468     0.021807    46.229478     0.000000 
  11.525000    45.100128     0.022173    46.207317     0.000000 
  11.530000    44.905958     0.022269    46.185158     0.000000 
  11.535000    44.959381     0.022242    46.163002     0.000000 
  11.540000    45.486836     0.021984    46.140848     0.000000 
  11.545000    46.220108     0.021636    46.118697     0.000000 
  11.550000    45.538769     0.021959    46.096548     0.000000 
  11.555000    46.333653     0.021583    46.074402     0.000000 
  11.560000    46.570240     0.021473    46.052258     0.000000 
  11.565000    45.584676     0.021937    46.030116     0.000000 
  11.570000    45.158329     0.022144    46.007977     0.000000 
  11.575000    45.702227     0.021881    45.985840     0.000000 
  11.580000    45.482599     0.021986    45.963706     0.000000 
  11.585000    44.297383     0.022575    45.941575     0.000000 
  11.590000    46.136029     0.021675    45.919446     0.000000 
  11.595000    44.650247     0.022396    45.897320     0.000000 
  11.600000    44.937818     0.022253    45.875196     0.000000 
  11.605000    45.496446     0.021980    45.853075     0.000000 
  11.610000    45.522955     0.021967    45.830956     0.000000 
  11.615000    46.840131     0.021349    45.808841     0.000000 
  11.620000    44.509896     0.022467    45.786728     0.000000 
  11.625000    46.091804     0.021696    45.764617     0.000000 
  11.630000    45.017902     0.022213    45.742510     0.000000 
  11.635000    44.591768     0.022426    45.720405     0.000000 
  11.640000    46.426705     0.021539    45.698303     0.000000 
  11.645000    46.150995     0.021668    45.676203     0.000000 
  11.650000    45.584433     0.021937    45.654107     0.000000 
  11.655000    44.853875     0.022295    45.632013     0.000000 
  11.660000    44.874801     0.022284    45.609922     0.000000 
  11.665000    45.720210     0.021872    45.587834     0.000000 
  11.670000    45.334696     0.022058    45.565749     0.000000 
  11.675000    44.043880     0.022705    45.543667     0.000000 
  11.680000    45.306218     0.022072    45.521588     0.000000 
  11.685000    44.078911     0.022687    45.499512     0.000000 
  11.690000    45.567139     0.021946    45.477438     0.000000 
  11.695000    45.972610     0.021752    45.455368     0.000000 
  11.700000    45.004472     0.022220    45.433301     0.000000 
  11.705000    46.426453     0.021539    45.411236     0.000000 
  11.710000    43.596797     0.022937    45.389175     0.000000 
  11.715000    45.050062     0.022198    45.367117     0.000000 
  11.720000    45.751964     0.021857    45.345061     0.000000 
  11.725000    45.665334     0.021898    45.323009     0.000000 
  11.730000    45.676114     0.021893    45.300960     0.000000 
  11.735000    45.307590     0.022071    45.278915     0.000000 
  11.740000    45.635129     0.021913    45.256872     0.000000 
  11.745000    44.329885     0.022558    45.234832     0.000000 
  11.750000    45.506129     0.021975    45.212796     0.000000 
  11.755000    45.720459     0.021872    45.190763     0.000000 
  11.760000    45.675698     0.021893    45.168733     0.000000 
  11.765000    45.138706     0.022154    45.146706     0.000000 
  11.770000    45.255212     0.022097    45.124683     0.000000 
  11.775000    46.426365     0.021539    45.102663     0.000000 
  11.780000    44.296135     0.022575    45.080646     0.000000 
  11.785000    45.693902     0.021885    45.058633     0.000000 
  11.790000    44.445508     0.022499    45.036622     0.000000 
  11.795000    44.092652     0.022680    45.014616     0.000000 
  11.800000    44.981287     0.022231    44.992612     0.000000 
  11.805000    43.597702     0.022937    44.970612     0.000000 
  11.810000    44.013186     0.022720    44.948616     0.000000 
  11.815000    45.010193     0.022217    44.926622     0.000000 
  11.820000    42.961812     0.023276    44.904633     0.000000 
  11.825000    45.200112     0.022124    44.882646     0.000000 
  11.830000    43.766607     0.022848    44.860664     0.000000 
  11.835000    44.275436     0.022586    44.838684     0.000000 
  11.840000    45.143703     0.022151    44.816709     0.000000 
  11.845000    45.301941     0.022074    44.794736     0.000000 
  11.850000    44.380052     0.022533    44.772768     0.000000 
  11.855000    44.407341     0.022519    44.750803     0.000000 
  11.860000    44.422044     0.022511    44.728841     0.000000 
  11.865000    44.127915     0.022661    44.706883     0.000000 
  11.870000    44.723543     0.022360    44.684929     0.000000 
  11.875000    43.294993     0.023097    44.662978     0.000000 
  11.880000    45.757272     0.021854    44.641031     0.000000 
  11.885000    43.533041     0.022971    44.619088     0.000000 
  11.890000    44.247189     0.022600    44.597149     0.000000 
  11.895000    44.495737     0.022474    44.575213     0.000000 
  11.900000    45.056310     0.022194    44.553281     0.000000 
  11.905000    44.924316     0.022260    44.531352     0.000000 
  11.910000    44.345963     0.022550    44.509428     0.000000 
  11.915000    44.209729     0.022619    44.487507     0.000000 
  11.920000    44.184586     0.022632    44.465590     0.000000 
  11.925000    44.868607     0.022287    44.443677     0.000000 
  11.930000    44.208009     0.022620    44.421767     0.000000 
  11.935000    44.304566     0.022571    44.399862     0.000000 
  11.940000    44.132403     0.022659    44.377960     0.000000 
  11.945000    44.875400     0.022284    44.356062     0.000000 
  11.950000    44.796852     0.022323    44.334169     0.000000 
  11.955000    44.392202     0.022526    44.312279     0.000000 
  11.960000    43.525798     0.022975    44.290393     0.000000 
  11.965000    43.232438     0.023131    44.268511     0.000000 
  11.970000    44.309328     0.022569    44.246633     0.000000 
  11.975000    45.142793     0.022152    44.224759     0.000000 
  11.980000    45.284497     0.022083    44.202889     0.000000 
  11.985000    45.079567     0.022183    44.181023     0.000000 
  11.990000    43.233014     0.023130    44.159161     0.000000 
  11.995000    44.853697     0.022295    44.137303     0.000000 
  12.000000    44.596950     0.022423    44.115450     0.000000 
  12.005000    44.893600     0.022275    44.093600     0.000000 
  12.010000    44.981451     0.022231    44.071755     0.000000 
  12.015000    44.672828     0.022385    44.049913     0.000000 
  12.020000    43.463963     0.023008    44.028076     0.000000 
  12.025000    43.876485     0.022791    44.006243     0.000000 
  12.030000    42.148781     0.023725    43.984414     0.000000 
  12.035000    44.955541     0.022244    43.962589     0.000000 
  12.040000    45.120917     0.022163    43.940769     0.000000 
  12.045000    42.426546     0.023570    43.918953     0.000000 
  12.050000    44.021748     0.022716    43.897141     0.000000 
  12.055000    43.218460     0.023138    43.875333     0.000000 
  12.060000    42.956014     0.023280    43.853530     0.000000 
  12.065000    44.421294     0.022512    43.831731     0.000000 
  12.070000    43.601429     0.022935    43.809936     0.000000 
  12.075000    43.077018     0.023214    43.788146     0.000000 
  12.080000    43.476607     0.023001    43.766360     0.000000 
  12.085000    44.249533     0.022599    43.744578     0.000000 
  12.090000    43.150889     0.023174    43.722801     0.000000 
  12.095000    43.264330     0.023114    43.701028     0.000000 
  12.100000    43.247072     0.023123    43.679259     0.000000 
  12.105000    43.071306     0.023217    43.657495     0.000000 
  12.110000    43.007069     0.023252    43.635736     0.000000 
  12.115000    42.188760     0.023703    43.613981     0.000000 
  12.120000    42.114371     0.023745    43.592230     0.000000 
  12.125000    42.455643     0.023554    43.570484     0.000000 
  12.130000    43.872757     0.022793    43.548742     0.000000 
  12.135000    43.187050     0.023155    43.527005     0.000000 
  12.140000    43.158267     0.023171    43.505273     0.000000 
  12.145000    42.952344     0.023282    43.483545     0.000000 
  12.150000    42.767574     0.023382    43.461821     0.000000 
  12.155000    42.178124     0.023709    43.440103     0.000000 
  12.160000    42.743040     0.023396    43.418389     0.000000 
  12.165000    42.368889     0.023602    43.396679     0.000000 
  12.170000    41.869758     0.023884    43.374974     0.000000 
  12.175000    43.862678     0.022798    43.353274     0.000000 
  12.180000    42.828476     0.023349    43.331579     0.000000 
  12.185000    42.527934     0.023514    43.309888     0.000000 
  12.190000    42.766188     0.023383    43.288202     0.000000 
  12.195000    41.325305     0.024198    43.266521     0.000000 
  12.200000    43.619208     0.022926    43.244844     0.000000 
  12.205000    43.050270     0.023229    43.223172     0.000000 
  12.210000    41.682895     0.023991    43.201505     0.000000 
  12.215000    43.119960     0.023191    43.179843     0.000000 
  12.220000    42.649671     0.023447    43.158185     0.000000 
  12.225000    42.783390     0.023374    43.136533     0.000000 
  12.230000    42.404516     0.023582    43.114885     0.000000 
  12.235000    43.136173     0.023182    43.093242     0.000000 
  12.240000    42.703433     0.023417    43.071604     0.000000 
  12.245000    43.411838     0.023035    43.049971     0.000000 
  12.250000    42.947619     0.023284    43.028343     0.000000 
  12.255000    41.674803     0.023995    43.006719     0.000000 
  12.260000    43.894251     0.022782    42.985101     0.000000 
  12.265000    43.023685     0.023243    42.963488     0.000000 
  12.270000    43.111869     0.023195    42.941879     0.000000 
  12.275000    42.274210     0.023655    42.920276     0.000000 
  12.280000    42.185314     0.023705    42.898677     0.000000 
  12.285000    42.604435     0.023472    42.877084     0.000000 
  12.290000    43.839777     0.022810    42.855495     0.000000 
  12.295000    40.807996     0.024505    42.833912     0.000000 
  12.300000    44.463056     0.022491    42.812334     0.000000 
  12.305000    41.881824     0.023877    42.790761     0.000000 
  12.310000    41.967140     0.023828    42.769192     0.000000 
  12.315000    42.911423     0.023304    42.747629     0.000000 
  12.320000    42.593067     0.023478    42.726071     0.000000 
  12.325000    41.683406     0.023990    42.704519     0.000000 
  12.330000    43.282925     0.023104    42.682971     0.000000 
  12.335000    40.917228     0.024440    42.661429     0.000000 
  12.340000    42.416713     0.023576    42.639891     0.000000 
  12.345000    43.119545     0.023191    42.618359     0.000000 
  12.350000    43.389081     0.023047    42.596832     0.000000 
  12.355000    43.215876     0.023140    42.575311     0.000000 
  12.360000    41.875632     0.023880    42.553794     0.000000 
  12.365000    41.796547     0.023925    42.532283     0.000000 
  12.370000    42.016793     0.023800    42.510777     0.000000 
  12.375000    41.999686     0.023810    42.489277     0.000000 
  12.380000    42.545700     0.023504    42.467782     0.000000 
  12.385000    42.397602     0.023586    42.446292     0.000000 
  12.390000    42.189891     0.023702    42.424807     0.000000 
  12.395000    41.159766     0.024296    42.403328     0.000000 
  12.400000    42.813791     0.023357    42.381854     0.000000 
  12.405000    40.929708     0.024432    42.360386     0.000000 
  12.410000    42.278939     0.023652    42.338922     0.000000 
  12.415000    42.019316     0.023799    42.317465     0.000000 
  12.420000    41.314255     0.024205    42.296012     0.000000 
  12.425000    41.337130     0.024191    42.274566     0.000000 
  12.430000    41.464963     0.024117    42.253124     0.000000 
  12.435000    42.633025     0.023456    42.231688     0.000000 
  12.440000    41.995105     0.023812    42.210258     0.000000 
  12.445000    42.614907     0.023466    42.188833     0.000000 
  12.450000    41.843568     0.023899    42.167413     0.000000 
  12.455000    42.051286     0.023780    42.146000     0.000000 
  12.460000    41.945664     0.023840    42.124591     0.000000 
  12.465000    41.709840     0.023975    42.103188     0.000000 
  12.470000    41.600104     0.024038    42.081791     0.000000 
  12.475000    40.479670     0.024704    42.060399     0.000000 
  12.480000    41.110502     0.024325    42.039013     0.000000 
  12.485000    41.401071     0.024154    42.017633     0.000000 
  12.490000    40.852765     0.024478    41.996258     0.000000 
  12.495000    42.900455     0.023310    41.974889     0.000000 
  12.500000    41.932264     0.023848    41.953525     0.000000 
  12.505000    41.060545     0.024354    41.932168     0.000000 
  12.510000    41.089250     0.024337    41.910815     0.000000 
  12.515000    39.948382     0.025032    41.889469     0.000000 
  12.520000    41.833466     0.023904    41.868128     0.000000 
  12.525000    42.029692     0.023793    41.846793     0.000000 
  12.530000    40.564504     0.024652    41.825464     0.000000 
  12.535000    41.859782     0.023889    41.804140     0.000000 
  12.540000    40.956041     0.024416    41.782822     0.000000 
  12.545000    41.706856     0.023977    41.761510     0.000000 
  12.550000    40.201032     0.024875    41.740204     0.000000 
  12.555000    41.938809     0.023844    41.718904     0.000000 
  12.560000    41.853702     0.023893    41.697609     0.000000 
  12.565000    41.842553     0.023899    41.676321     0.000000 
  12.570000    40.786929     0.024518    41.655038     0.000000 
  12.575000    41.205784     0.024268    41.633761     0.000000 
  12.580000    41.651509     0.024009    41.612490     0.000000 
  12.585000    40.100350     0.024937    41.591224     0.000000 
  12.590000    40.820208     0.024498    41.569965     0.000000 
  12.595000    40.865664     0.024470    41.548712     0.000000 
  12.600000    41.231748     0.024253    41.527464     0.000000 
  12.605000    41.173944     0.024287    41.506223     0.000000 
  12.610000    41.306129     0.024209    41.484987     0.000000 
  12.615000    42.026293     0.023795    41.463757     0.000000 
  12.620000    41.413156     0.024147    41.442534     0.000000 
  12.625000    40.877803     0.024463    41.421316     0.000000 
  12.630000    40.535766     0.024670    41.400105     0.000000 
  12.635000    41.995081     0.023812    41.378899     0.000000 
  12.640000    40.916488     0.024440    41.357700     0.000000 
  12.645000    40.662957     0.024592    41.336506     0.000000 
  12.650000    40.127184     0.024921    41.315319     0.000000 
  12.655000    41.014276     0.024382    41.294137     0.000000 
  12.660000    41.336590     0.024192    41.272962     0.000000 
  12.665000    42.359561     0.023607    41.251793     0.000000 
  12.670000    40.664147     0.024592    41.230630     0.000000 
  12.675000    40.982182     0.024401    41.209473     0.000000 
  12.680000    39.819414     0.025113    41.188323     0.000000 
  12.685000    40.921728     0.024437    41.167178     0.000000 
  12.690000    40.741656     0.024545    41.146040     0.000000 
  12.695000    41.778805     0.023936    41.124908     0.000000 
  12.700000    39.210963     0.025503    41.103782     0.000000 
  12.705000    41.250794     0.024242    41.082662     0.000000 
  12.710000    39.504787     0.025313    41.061548     0.000000 
  12.715000    41.572607     0.024054    41.040441     0.000000 
  12.720000    40.626807     0.024614    41.019340     0.000000 
  12.725000    39.940086     0.025038    40.998245     0.000000 
  12.730000    40.320321     0.024801    40.977157     0.000000 
  12.735000    41.100769     0.024330    40.956075     0.000000 
  12.740000    40.119416     0.024926    40.934999     0.000000 
  12.745000    40.203074     0.024874    40.913929     0.000000 
  12.750000    40.803167     0.024508    40.892866     0.000000 
  12.755000    39.629565     0.025234    40.871809     0.000000 
  12.760000    40.853099     0.024478    40.850759     0.000000 
  12.765000    41.687282     0.023988    40.829715     0.000000 
  12.770000    40.115850     0.024928    40.808677     0.000000 
  12.775000    40.834234     0.024489    40.787646     0.000000 
  12.780000    39.716202     0.025179    40.766621     0.000000 
  12.785000    41.017360     0.024380    40.745602     0.000000 
  12.790000    39.664541     0.025211    40.724590     0.000000 
  12.795000    39.579571     0.025266    40.703585     0.000000 
  12.800000    40.706491     0.024566    40.682586     0.000000 
  12.805000    39.791524     0.025131    40.661593     0.000000 
  12.810000    40.030612     0.024981    40.640607     0.000000 
  12.815000    40.405183     0.024749    40.619627     0.000000 
  12.820000    39.699842     0.025189    40.598654     0.000000 
  12.825000    39.852090     0.025093    40.577687     0.000000 
  12.830000    39.864278     0.025085    40.556727     0.000000 
  12.835000    39.629915     0.025233    40.535773     0.000000 
  12.840000    39.922544     0.025049    40.514826     0.000000 
  12.845000    40.286512     0.024822    40.493886     0.000000 
  12.850000    40.226620     0.024859    40.472952     0.000000 
  12.855000    39.929747     0.025044    40.452025     0.000000 
  12.860000    39.574090     0.025269    40.431104     0.000000 
  12.865000    39.613601     0.025244    40.410190     0.000000 
  12.870000    40.580373     0.024642    40.389283     0.000000 
  12.875000    39.927442     0.025045    40.368382     0.000000 
  12.880000    39.724669     0.025173    40.347488     0.000000 
  12.885000    40.866199     0.024470    40.326601     0.000000 
  12.890000    40.436541     0.024730    40.305720     0.000000 
  12.895000    38.280516     0.026123    40.284846     0.000000 
  12.900000    41.194937     0.024275    40.263979     0.000000 
  12.905000    39.290870     0.025451    40.243118     0.000000 
  12.910000    39.255666     0.025474    40.222264     0.000000 
  12.915000    39.602806     0.025251    40.201417     0.000000 
  12.920000    38.506996     0.025969    40.180577     0.000000 
  12.925000    40.070764     0.024956    40.159743     0.000000 
  12.930000    40.091073     0.024943    40.138916     0.000000 
  12.935000    39.521152     0.025303    40.118096     0.000000 
  12.940000    39.940443     0.025037    40.097283     0.000000 
  12.945000    39.837024     0.025102    40.076477     0.000000 
  12.950000    38.354418     0.026073    40.055677     0.000000 
  12.955000    39.120607     0.025562    40.034884     0.000000 
  12.960000    38.542650     0.025945    40.014098     0.000000 
  12.965000    39.132549     0.025554    39.993319     0.000000 
  12.970000    40.620828     0.024618    39.972547     0.000000 
  12.975000    39.249474     0.025478    39.951782     0.000000 
  12.980000    39.210955     0.025503    39.931024     0.000000 
  12.985000    39.649864     0.025221    39.910272     0.000000 
  12.990000    40.215071     0.024866    39.889528     0.000000 
  12.995000    39.367313     0.025402    39.868790     0.000000 
  13.000000    38.468628     0.025995    39.848060     0.000000 
  13.005000    38.655825     0.025869    39.827336     0.000000 
  13.010000    39.257191     0.025473    39.806619     0.000000 
  13.015000    38.127234     0.026228    39.785909     0.000000 
  13.020000    39.628662     0.025234    39.765207     0.000000 
  13.025000    39.480510     0.025329    39.744511     0.000000 
  13.030000    38.797938     0.025775    39.723822     0.000000 
  13.035000    39.587264     0.025261    39.703141     0.000000 
  13.040000    39.648298     0.025222    39.682466     0.000000 
  13.045000    37.115062     0.026943    39.661798     0.000000 
  13.050000    38.513663     0.025965    39.641138     0.000000 
  13.055000    38.471770     0.025993    39.620484     0.000000 
  13.060000    39.130484     0.025556    39.599838     0.000000 
  13.065000    39.707299     0.025184    39.579199     0.000000 
  13.070000    39.123023     0.025560    39.558566     0.000000 
  13.075000    38.622256     0.025892    39.537941     0.000000 
  13.080000    39.061411     0.025601    39.517323     0.000000 
  13.085000    38.523282     0.025958    39.496713     0.000000 
  13.090000    39.833719     0.025104    39.476109     0.000000 
  13.095000    38.098330     0.026248    39.455512     0.000000 
  13.100000    38.434021     0.026019    39.434923     0.000000 
  13.105000    39.166217     0.025532    39.414341     0.000000 
  13.110000    39.815432     0.025116    39.393766     0.000000 
  13.115000    38.344934     0.026079    39.373198     0.000000 
  13.120000    39.267859     0.025466    39.352638     0.000000 
  13.125000    38.956967     0.025669    39.332084     0.000000 
  13.130000    38.837598     0.025748    39.311538     0.000000 
  13.135000    38.345124     0.026079    39.291000     0.000000 
  13.140000    38.840961     0.025746    39.270468     0.000000 
  13.145000    37.782157     0.026468    39.249944     0.000000 
  13.150000    39.086040     0.025585    39.229427     0.000000 
  13.155000    38.747496     0.025808    39.208917     0.000000 
  13.160000    39.166086     0.025532    39.188415     0.000000 
  13.165000    39.240482     0.025484    39.167919     0.000000 
  13.170000    37.856367     0.026416    39.147432     0.000000 
  13.175000    37.744021     0.026494    39.126951     0.000000 
  13.180000    37.892548     0.026390    39.106478     0.000000 
  13.185000    37.797125     0.026457    39.086012     0.000000 
  13.190000    37.787776     0.026464    39.065554     0.000000 
  13.195000    37.845358     0.026423    39.045103     0.000000 
  13.200000    37.149829     0.026918    39.024660     0.000000 
  13.205000    39.131871     0.025555    39.004223     0.000000 
  13.210000    38.427931     0.026023    38.983795     0.000000 
  13.215000    38.520459     0.025960    38.963373     0.000000 
  13.220000    38.087130     0.026256    38.942959     0.000000 
  13.225000    37.624334     0.026579    38.922553     0.000000 
  13.230000    37.465731     0.026691    38.902154     0.000000 
  13.235000    37.118647     0.026941    38.881762     0.000000 
  13.240000    36.593554     0.027327    38.861378     0.000000 
  13.245000    38.067166     0.026269    38.841001     0.000000 
  13.250000    37.836149     0.026430    38.820632     0.000000 
  13.255000    36.851218     0.027136    38.800271     0.000000 
  13.260000    37.264513     0.026835    38.779917     0.000000 
  13.265000    36.894914     0.027104    38.759570     0.000000 
  13.270000    38.237853     0.026152    38.739231     0.000000 
  13.275000    38.530461     0.025953    38.718899     0.000000 
  13.280000    37.602137     0.026594    38.698575     0.000000 
  13.285000    38.306242     0.026105    38.678259     0.000000 
  13.290000    38.204877     0.026175    38.657950     0.000000 
  13.295000    37.683727     0.026537    38.637649     0.000000 
  13.300000    37.344360     0.026778    38.617355     0.000000 
  13.305000    37.455127     0.026699    38.597069     0.000000 
  13.310000    37.442912     0.026707    38.576791     0.000000 
  13.315000    38.238244     0.026152    38.556520     0.000000 
  13.320000    37.656862     0.026556    38.536257     0.000000 
  13.325000    37.598620     0.026597    38.516001     0.000000 
  13.330000    37.680784     0.026539    38.495754     0.000000 
  13.335000    36.598678     0.027323    38.475513     0.000000 
  13.340000    37.687145     0.026534    38.455281     0.000000 
  13.345000    36.711567     0.027239    38.435056     0.000000 
  13.350000    37.289513     0.026817    38.414839     0.000000 
  13.355000    37.128916     0.026933    38.394630     0.000000 
  13.360000    37.019979     0.027012    38.374428     0.000000 
  13.365000    36.178064     0.027641    38.354234     0.000000 
  13.370000    35.641186     0.028057    38.334048     0.000000 
  13.375000    35.740049     0.027980    38.313869     0.000000 
  13.380000    36.120473     0.027685    38.293698     0.000000 
  13.385000    36.941160     0.027070    38.273535     0.000000 
  13.390000    36.982961     0.027039    38.253380     0.000000 
  13.395000    36.111209     0.027692    38.233233     0.000000 
  13.400000    37.514537     0.026656    38.213093     0.000000 
  13.405000    35.283202     0.028342    38.192961     0.000000 
  13.410000    37.296919     0.026812    38.172837     0.000000 
  13.415000    36.420153     0.027457    38.152721     0.000000 
  13.420000    36.454893     0.027431    38.132613     0.000000 
  13.425000    37.195141     0.026885    38.112512     0.000000 
  13.430000    36.916306     0.027088    38.092419     0.000000 
  13.435000    36.350266     0.027510    38.072335     0.000000 
  13.440000    37.323817     0.026793    38.052258     0.000000 
  13.445000    36.211649     0.027615    38.032189     0.000000 
  13.450000    37.048936     0.026991    38.012127     0.000000 
  13.455000    37.733565     0.026502    37.992074     0.000000 
  13.460000    37.054065     0.026988    37.972029     0.000000 
  13.465000    37.262158     0.026837    37.951991     0.000000 
  13.470000    36.199349     0.027625    37.931962     0.000000 
  13.475000    36.524689     0.027379    37.911940     0.000000 
  13.480000    36.245063     0.027590    37.891926     0.000000 
  13.485000    36.168046     0.027649    37.871921     0.000000 
  13.490000    36.276410     0.027566    37.851923     0.000000 
  13.495000    36.514087     0.027387    37.831933     0.000000 
  13.500000    37.626330     0.026577    37.811951     0.000000 
  13.505000    35.204216     0.028406    37.791978     0.000000 
  13.510000    36.430891     0.027449    37.772012     0.000000 
  13.515000    36.038404     0.027748    37.752054     0.000000 
  13.520000    36.543461     0.027365    37.732104     0.000000 
  13.525000    35.395624     0.028252    37.712162     0.000000 
  13.530000    34.981759     0.028586    37.692229     0.000000 
  13.535000    36.240411     0.027594    37.672303     0.000000 
  13.540000    36.799284     0.027174    37.652385     0.000000 
  13.545000    36.283750     0.027561    37.632476     0.000000 
  13.550000    36.918877     0.027086    37.612574     0.000000 
  13.555000    36.978890     0.027042    37.592681     0.000000 
  13.560000    36.165487     0.027651    37.572795     0.000000 
  13.565000    36.666600     0.027273    37.552918     0.000000 
  13.570000    37.025246     0.027009    37.533049     0.000000 
  13.575000    36.297723     0.027550    37.513188     0.000000 
  13.580000    36.610178     0.027315    37.493335     0.000000 
  13.585000    36.066262     0.027727    37.473490     0.000000 
  13.590000    36.366343     0.027498    37.453654     0.000000 
  13.595000    36.655201     0.027281    37.433825     0.000000 
  13.600000    36.450891     0.027434    37.414005     0.000000 
  13.605000    35.486312     0.028180    37.394193     0.000000 
  13.610000    37.312000     0.026801    37.374389     0.000000 
  13.615000    34.918819     0.028638    37.354593     0.000000 
  13.620000    36.155145     0.027659    37.334805     0.000000 
  13.625000    37.042910     0.026996    37.315026     0.000000 
  13.630000    36.221756     0.027608    37.295255     0.000000 
  13.635000    34.996125     0.028575    37.275492     0.000000 
  13.640000    37.216874     0.026870    37.255737     0.000000 
  13.645000    35.995590     0.027781    37.235991     0.000000 
  13.650000    36.633904     0.027297    37.216252     0.000000 
  13.655000    35.672307     0.028033    37.196522     0.000000 
  13.660000    37.431236     0.026716    37.176801     0.000000 
  13.665000    36.473294     0.027417    37.157087     0.000000 
  13.670000    36.258575     0.027580    37.137382     0.000000 
  13.675000    37.235453     0.026856    37.117685     0.000000 
  13.680000    36.539304     0.027368    37.097996     0.000000 
  13.685000    35.796107     0.027936    37.078316     0.000000 
  13.690000    35.541076     0.028136    37.058644     0.000000 
  13.695000    36.631717     0.027299    37.038980     0.000000 
  13.700000    35.256078     0.028364    37.019325     0.000000 
  13.705000    35.969507     0.027801    36.999678     0.000000 
  13.710000    36.254225     0.027583    36.980039     0.000000 
  13.715000    35.533717     0.028142    36.960409     0.000000 
  13.720000    35.970046     0.027801    36.940787     0.000000 
  13.725000    35.502997     0.028167    36.921173     0.000000 
  13.730000    35.926444     0.027835    36.901568     0.000000 
  13.735000    35.453604     0.028206    36.881971     0.000000 
  13.740000    35.212892     0.028399    36.862383     0.000000 
  13.745000    35.260767     0.028360    36.842803     0.000000 
  13.750000    36.530037     0.027375    36.823231     0.000000 
  13.755000    35.573228     0.028111    36.803668     0.000000 
  13.760000    37.121789     0.026938    36.784113     0.000000 
  13.765000    36.115793     0.027689    36.764567     0.000000 
  13.770000    36.644784     0.027289    36.745029     0.000000 
  13.775000    36.505595     0.027393    36.725499     0.000000 
  13.780000    36.479484     0.027413    36.705978     0.000000 
  13.785000    36.744075     0.027215    36.686466     0.000000 
  13.790000    36.736400     0.027221    36.666962     0.000000 
  13.795000    36.308356     0.027542    36.647466     0.000000 
  13.800000    36.478278     0.027414    36.627979     0.000000 
  13.805000    36.098935     0.027702    36.608500     0.000000 
  13.810000    37.178617     0.026897    36.589030     0.000000 
  13.815000    35.748724     0.027973    36.569569     0.000000 
  13.820000    36.429345     0.027450    36.550116     0.000000 
  13.825000    35.871382     0.027877    36.530671     0.000000 
  13.830000    36.135357     0.027674    36.511235     0.000000 
  13.835000    36.215208     0.027613    36.491808     0.000000 
  13.840000    36.833864     0.027149    36.472389     0.000000 
  13.845000    36.131977     0.027676    36.452978     0.000000 
  13.850000    37.069908     0.026976    36.433576     0.000000 
  13.855000    34.951262     0.028611    36.414183     0.000000 
  13.860000    35.523493     0.028150    36.394799     0.000000 
  13.865000    34.340768     0.029120    36.375422     0.000000 
  13.870000    35.522122     0.028151    37.031097     0.000000 
  13.875000    33.898326     0.029500    37.030954     0.000000 
  13.880000    34.652940     0.028858    37.031653     0.000000 
  13.885000    35.389680     0.028257    37.033241     0.000000 
  13.890000    35.174122     0.028430    37.035770     0.000000 
  13.895000    36.248105     0.027588    37.039298     0.000000 
  13.900000    35.264667     0.028357    37.043884     0.000000 
  13.905000    34.312124     0.029144    37.049595     0.000000 
  13.910000    34.838434     0.028704    37.056499     0.000000 
  13.915000    35.716680     0.027998    37.064675     0.000000 
  13.920000    34.152154     0.029281    37.074202     0.000000 
  13.925000    35.182923     0.028423    37.085172     0.000000 
  13.930000    36.009167     0.027771    37.097681     0.000000 
  13.935000    34.849282     0.028695    37.111833     0.000000 
  13.940000    36.225848     0.027605    37.127742     0.000000 
  13.945000    35.362765     0.028278    37.145533     0.000000 
  13.950000    34.490897     0.028993    37.165341     0.000000 
  13.955000    35.244094     0.028374    37.187314     0.000000 
  13.960000    34.914094     0.028642    37.211614     0.000000 
  13.965000    34.848824     0.028695    37.238417     0.000000 
  13.970000    35.924201     0.027836    37.267918     0.000000 
  13.975000    34.799178     0.028736    37.300330     0.000000 
  13.980000    35.397777     0.028250    37.335889     0.000000 
  13.985000    35.458924     0.028202    37.374854     0.000000 
  13.990000    36.745172     0.027214    37.417512     0.000000 
  13.995000    35.304248     0.028325    37.464181     0.000000 
  14.000000    34.599755     0.028902    37.515214     0.000000 
  14.005000    34.841405     0.028701    37.571002     0.000000 
  14.010000    35.174060     0.028430    37.631984     0.000000 
  14.015000    36.013236     0.027768    37.698648     0.000000 
  14.020000    35.358597     0.028282    37.771543     0.000000 
  14.025000    36.491110     0.027404    37.851285     0.000000 
  14.030000    35.875520     0.027874    37.938567     0.000000 
  14.035000    35.515487     0.028157    38.034174     0.000000 
  14.040000    36.074412     0.027720    38.138994     0.000000 
  14.045000    35.752320     0.027970    38.254038     0.000000 
  14.050000    35.938125     0.027826    38.380459     0.000000 
  14.055000    35.900362     0.027855    38.519576     0.000000 
  14.060000    34.795914     0.028739    38.672906     0.000000 
  14.065000    35.608982     0.028083    38.842200     0.000000 
  14.070000    36.936079     0.027074    39.029485     0.000000 
  14.075000    36.733344     0.027223    39.237121     0.000000 
  14.080000    36.635229     0.027296    39.467865     0.000000 
  14.085000    36.842877     0.027142    39.724959     0.000000 
  14.090000    36.461021     0.027427    40.012232     0.000000 
  14.095000    37.301077     0.026809    40.334233     0.000000 
  14.100000    37.895008     0.026389    40.696398     0.000000 
  14.105000    36.885250     0.027111    41.105267     0.000000 
  14.110000    37.857970     0.026415    41.568762     0.000000 
  14.115000    39.214658     0.025501    42.096554     0.000000 
  14.120000    38.636981     0.025882    42.700542     0.000000 
  14.125000    39.872328     0.025080    43.395495     0.000000 
  14.130000    38.575897     0.025923    44.199926     0.000000 
  14.135000    41.428465     0.024138    45.137274     0.000000 
  14.140000    41.925471     0.023852    46.237563     0.000000 
  14.145000    41.500420     0.024096    47.539729     0.000000 
  14.150000    45.005183     0.022220    49.094963     0.000000 
  14.155000    44.280042     0.022584    50.971598     0.000000 
  14.160000    48.119841     0.020781    53.262420     0.000000 
  14.165000    48.902518     0.020449    56.096097     0.000000 
  14.170000    53.075004     0.018841    59.658117     0.000000 
  14.175000    58.804028     0.017006    64.250026     0.000000 
  14.180000    64.955587     0.015395    70.552139     0.000000 
  14.185000    81.042451     0.012339    80.863492     0.000000 
  14.190000   114.516971     0.008732   103.976983     0.000000 
  14.195000   209.431483     0.004775   169.573892     0.000000 
  14.200000   422.438084     0.002367   356.919269     0.000000 
  14.205000   842.337157     0.001187   821.904811     0.000000 
  14.210000  1606.971616     0.000622  1762.690608     0.000000 
  14.215000  2927.952629     0.000342  3257.234769     0.000000 
  14.220000  4829.735395     0.000207  5030.878357     0.000000 
  14.225000  6518.793358     0.000153  6402.164544     0.000000 
  14.230000  6861.577168     0.000146  6646.254048     0.000000 
  14.235000  5786.686935     0.000173  5609.712771     0.000000 
  14.240000  3808.268229     0.000263  3876.797654     0.000000 
  14.245000  2147.390243     0.000466  2220.027491     0.000000 
  14.250000  1139.854852     0.000877  1076.641895     0.000000 
  14.255000   510.881422     0.001957   468.578124     0.000000 
  14.260000   233.435655     0.004284   209.913034     0.000000 
  14.265000   129.610152     0.007715   117.218062     0.000000 
  14.270000    83.718955     0.011945    85.697263     0.000000 
  14.275000    67.386755     0.014840    72.931839     0.000000 
  14.280000    57.949215     0.017256    65.735111     0.000000 
  14.285000    52.486261     0.019053    60.654915     0.000000 
  14.290000    51.897639     0.019269    56.751890     0.000000 
  14.295000    46.466784     0.021521    53.658590     0.000000 
  14.300000    45.064369     0.022190    51.162725     0.000000 
  14.305000    42.716337     0.023410    49.119826     0.000000 
  14.310000    40.968801     0.024409    47.426577     0.000000 
  14.315000    41.321583     0.024200    46.007353     0.000000 
  14.320000    40.619557     0.024619    44.805806     0.000000 
  14.325000    39.245727     0.025480    43.779286     0.000000 
  14.330000    39.147920     0.025544    42.895052     0.000000 
  14.335000    38.388905     0.026049    42.127643     0.000000 
  14.340000    36.803467     0.027171    41.457026     0.000000 
  14.345000    37.112599     0.026945    40.867271     0.000000 
  14.350000    37.126734     0.026935    40.345586     0.000000 
  14.355000    35.269302     0.028353    39.881604     0.000000 
  14.360000    35.925540     0.027835    39.466854     0.000000 
  14.365000    34.391294     0.029077    39.094361     0.000000 
  14.370000    34.989786     0.028580    38.758338     0.000000 
  14.375000    35.181828     0.028424    38.453957     0.000000 
  14.380000    34.015409     0.029398    38.177160     0.000000 
  14.385000    34.694043     0.028823    37.924519     0.000000 
  14.390000    34.225720     0.029218    37.693120     0.000000 
  14.395000    32.973902     0.030327    37.480477     0.000000 
  14.400000    35.444741     0.028213    37.284456     0.000000 
  14.405000    35.162888     0.028439    37.103218     0.000000 
  14.410000    33.437417     0.029907    36.935170     0.000000 
  14.415000    34.336005     0.029124    36.778930     0.000000 
  14.420000    33.361855     0.029974    36.633290     0.000000 
  14.425000    32.886063     0.030408    36.497194     0.000000 
  14.430000    33.271252     0.030056    36.369714     0.000000 
  14.435000    33.983772     0.029426    36.250032     0.000000 
  14.440000    33.144545     0.030171    36.137425     0.000000 
  14.445000    34.175978     0.029260    36.031251     0.000000 
  14.450000    32.962393     0.030338    35.930940     0.000000 
  14.455000    34.051446     0.029367    35.835984     0.000000 
  14.460000    34.331273     0.029128    35.745928     0.000000 
  14.465000    33.703244     0.029671    35.660366     0.000000 
  14.470000    33.617149     0.029747    35.578931     0.000000 
  14.475000    32.327422     0.030933    35.501295     0.000000 
  14.480000    32.845233     0.030446    35.427160     0.000000 
  14.485000    33.025099     0.030280    35.356259     0.000000 
  14.490000    33.799686     0.029586    35.288347     0.000000 
  14.495000    33.129173     0.030185    35.223204     0.000000 
  14.500000    32.872794     0.030420    35.160630     0.000000 
  14.505000    32.727440     0.030555    35.100441     0.000000 
  14.510000    32.475089     0.030793    35.042472     0.000000 
  14.515000    33.524423     0.029829    34.986570     0.000000 
  14.520000    32.223837     0.031033    34.932594     0.000000 
  14.525000    33.736788     0.029641    34.880418     0.000000 
  14.530000    33.772349     0.029610    34.829925     0.000000 
  14.535000    32.406481     0.030858    34.781005     0.000000 
  14.540000    33.534288     0.029820    34.733560     0.000000 
  14.545000    32.516993     0.030753    34.687498     0.000000 
  14.550000    32.074896     0.031177    34.642735     0.000000 
  14.555000    33.418226     0.029924    34.599193     0.000000 
  14.560000    32.336311     0.030925    34.556798     0.000000 
  14.565000    31.508228     0.031738    34.515485     0.000000 
  14.570000    32.525432     0.030745    34.475191     0.000000 
  14.575000    32.591883     0.030682    34.435858     0.000000 
  14.580000    31.976614     0.031273    34.397433     0.000000 
  14.585000    33.035503     0.030270    34.359866     0.000000 
  14.590000    32.645220     0.030632    33.660286     0.000000 
  14.595000    31.825671     0.031421    33.642233     0.000000 
  14.600000    34.295554     0.029158    33.624190     0.000000 
  14.605000    32.352346     0.030910    33.606156     0.000000 
  14.610000    32.777123     0.030509    33.588132     0.000000 
  14.615000    32.977763     0.030323    33.570118     0.000000 
  14.620000    31.751301     0.031495    33.552112     0.000000 
  14.625000    32.421551     0.030844    33.534117     0.000000 
  14.630000    32.337217     0.030924    33.516130     0.000000 
  14.635000    31.845517     0.031402    33.498154     0.000000 
  14.640000    32.885592     0.030408    33.480186     0.000000 
  14.645000    32.008449     0.031242    33.462229     0.000000 
  14.650000    31.849015     0.031398    33.444281     0.000000 
  14.655000    33.074752     0.030235    33.426342     0.000000 
  14.660000    31.992381     0.031257    33.408413     0.000000 
  14.665000    32.671301     0.030608    33.390493     0.000000 
  14.670000    32.052830     0.031198    33.372583     0.000000 
  14.675000    31.863422     0.031384    33.354683     0.000000 
  14.680000    32.571201     0.030702    33.336792     0.000000 
  14.685000    32.762808     0.030522    33.318910     0.000000 
  14.690000    32.010151     0.031240    33.301038     0.000000 
  14.695000    31.626535     0.031619    33.283176     0.000000 
  14.700000    31.921326     0.031327    33.265323     0.000000 
  14.705000    31.841706     0.031405    33.247480     0.000000 
  14.710000    31.535398     0.031710    33.229646     0.000000 
  14.715000    31.320843     0.031928    33.211822     0.000000 
  14.720000    31.635439     0.031610    33.194008     0.000000 
  14.725000    32.776254     0.030510    33.176203     0.000000 
  14.730000    31.034012     0.032223    33.158407     0.000000 
  14.735000    31.837634     0.031409    33.140622     0.000000 
  14.740000    32.383567     0.030880    33.122845     0.000000 
  14.745000    30.431714     0.032860    33.105079     0.000000 
  14.750000    32.289504     0.030970    33.087322     0.000000 
  14.755000    30.992007     0.032266    33.069575     0.000000 
  14.760000    31.338425     0.031910    33.051837     0.000000 
  14.765000    32.067916     0.031184    33.034109     0.000000 
  14.770000    30.547672     0.032736    33.016390     0.000000 
  14.775000    30.934152     0.032327    32.998681     0.000000 
  14.780000    31.489794     0.031756    32.980982     0.000000 
  14.785000    31.851079     0.031396    32.963292     0.000000 
  14.790000    32.517759     0.030752    32.945612     0.000000 
  14.795000    30.981693     0.032277    32.927942     0.000000 
  14.800000    30.187148     0.033127    32.910281     0.000000 
  14.805000    31.329742     0.031919    32.892630     0.000000 
  14.810000    31.469070     0.031777    32.874989     0.000000 
  14.815000    31.758751     0.031487    32.857357     0.000000 
  14.820000    32.406256     0.030858    32.839735     0.000000 
  14.825000    31.316131     0.031932    32.822122     0.000000 
  14.830000    30.641625     0.032635    32.804519     0.000000 
  14.835000    32.323454     0.030937    32.786926     0.000000 
  14.840000    31.211436     0.032040    32.769343     0.000000 
  14.845000    31.285504     0.031964    32.751769     0.000000 
  14.850000    31.132014     0.032121    32.734205     0.000000 
  14.855000    30.902456     0.032360    32.716650     0.000000 
  14.860000    31.368837     0.031879    32.699106     0.000000 
  14.865000    30.426131     0.032866    32.681571     0.000000 
  14.870000    31.421749     0.031825    32.664045     0.000000 
  14.875000    31.149924     0.032103    32.646529     0.000000 
  14.880000    31.066623     0.032189    32.629023     0.000000 
  14.885000    30.369179     0.032928    32.611527     0.000000 
  14.890000    31.422755     0.031824    32.594041     0.000000 
  14.895000    31.861861     0.031385    32.576564     0.000000 
  14.900000    31.051291     0.032205    32.559097     0.000000 
  14.905000    30.607992     0.032671    32.541639     0.000000 
  14.910000    30.965248     0.032294    32.524192     0.000000 
  14.915000    31.154186     0.032098    32.506754     0.000000 
  14.920000    30.015794     0.033316    32.489325     0.000000 
  14.925000    30.343890     0.032956    32.471907     0.000000 
  14.930000    31.086418     0.032168    32.454498     0.000000 
  14.935000    30.520356     0.032765    32.437099     0.000000 
  14.940000    31.393352     0.031854    32.419710     0.000000 
  14.945000    30.841588     0.032424    32.402330     0.000000 
  14.950000    30.488612     0.032799    32.384960     0.000000 
  14.955000    31.723773     0.031522    32.367600     0.000000 
  14.960000    31.158181     0.032094    32.350250     0.000000 
  14.965000    30.548443     0.032735    32.332909     0.000000 
  14.970000    31.153541     0.032099    32.315579     0.000000 
  14.975000    31.561942     0.031684    32.298258     0.000000 
  14.980000    30.253530     0.033054    32.280946     0.000000 
  14.985000    30.504346     0.032782    32.263645     0.000000 
  14.990000    31.183339     0.032068    32.246353     0.000000 
  14.995000    32.307531     0.030953    32.229071     0.000000 
  15.000000    30.815988     0.032451    32.211799     0.000000 
  15.005000    31.022663     0.032234    32.194537     0.000000 
  15.010000    30.566144     0.032716    32.177284     0.000000 
  15.015000    31.788163     0.031458    32.160041     0.000000 
  15.020000    30.171628     0.033144    32.142809     0.000000 
  15.025000    30.043879     0.033285    32.125585     0.000000 
  15.030000    30.476152     0.032813    32.108372     0.000000 
  15.035000    29.850553     0.033500    32.091168     0.000000 
  15.040000    29.694853     0.033676    32.073975     0.000000 
  15.045000    30.564387     0.032718    32.056791     0.000000 
  15.050000    30.774546     0.032494    32.039617     0.000000 
  15.055000    29.873921     0.033474    32.022452     0.000000 
  15.060000    30.006909     0.033326    32.005298     0.000000 
  15.065000    29.899236     0.033446    31.988153     0.000000 
  15.070000    29.535305     0.033858    31.971018     0.000000 
  15.075000    30.999797     0.032258    31.953893     0.000000 
  15.080000    30.463343     0.032826    31.936778     0.000000 
  15.085000    29.977667     0.033358    31.919673     0.000000 
  15.090000    30.525818     0.032759    31.902577     0.000000 
  15.095000    29.864608     0.033484    31.885491     0.000000 
  15.100000    31.360748     0.031887    31.868416     0.000000 
  15.105000    29.981834     0.033354    31.851350     0.000000 
  15.110000    29.683391     0.033689    31.834293     0.000000 
  15.115000    30.931408     0.032330    31.817247     0.000000 
  15.120000    29.411643     0.034000    31.800211     0.000000 
  15.125000    30.388191     0.032908    31.783184     0.000000 
  15.130000    29.957247     0.033381    31.766167     0.000000 
  15.135000    30.024088     0.033307    31.749161     0.000000 
  15.140000    30.580364     0.032701    31.732164     0.000000 
  15.145000    30.649642     0.032627    31.715177     0.000000 
  15.150000    30.693167     0.032581    31.698199     0.000000 
  15.155000    29.854451     0.033496    31.681232     0.000000 
  15.160000    30.515514     0.032770    31.664274     0.000000 
  15.165000    30.339484     0.032960    31.647327     0.000000 
  15.170000    30.313487     0.032989    31.630389     0.000000 
  15.175000    29.871991     0.033476    31.613461     0.000000 
  15.180000    29.212418     0.034232    31.596543     0.000000 
  15.185000    31.632796     0.031613    31.579635     0.000000 
  15.190000    30.071389     0.033254    31.562737     0.000000 
  15.195000    29.144136     0.034312    31.545849     0.000000 
  15.200000    29.605666     0.033777    31.528970     0.000000 
  15.205000    28.986112     0.034499    31.512102     0.000000 
  15.210000    31.439274     0.031807    31.495243     0.000000 
  15.215000    29.615070     0.033767    31.478395     0.000000 
  15.220000    30.832291     0.032434    31.461556     0.000000 
  15.225000    29.725811     0.033641    31.444727     0.000000 
  15.230000    28.928910     0.034567    31.427908     0.000000 
  15.235000    29.295626     0.034135    31.411099     0.000000 
  15.240000    29.749155     0.033614    31.394300     0.000000 
  15.245000    29.564848     0.033824    31.377511     0.000000 
  15.250000    30.641486     0.032635    31.360731     0.000000 
  15.255000    30.625801     0.032652    31.343962     0.000000 
  15.260000    28.466207     0.035129    31.327203     0.000000 
  15.265000    29.600129     0.033784    31.310453     0.000000 
  15.270000    29.139235     0.034318    31.293714     0.000000 
  15.275000    29.892857     0.033453    31.276984     0.000000 
  15.280000    29.505632     0.033892    31.260264     0.000000 
  15.285000    28.131700     0.035547    31.243555     0.000000 
  15.290000    29.440981     0.033966    31.226855     0.000000 
  15.295000    29.806463     0.033550    31.210165     0.000000 
  15.300000    29.319264     0.034107    31.193485     0.000000 
  15.305000    30.023134     0.033308    31.176815     0.000000 
  15.310000    29.287833     0.034144    31.160155     0.000000 
  15.315000    28.380512     0.035235    31.143505     0.000000 
  15.320000    29.186206     0.034263    31.126865     0.000000 
  15.325000    29.791196     0.033567    31.110235     0.000000 
  15.330000    29.345333     0.034077    31.093614     0.000000 
  15.335000    29.675752     0.033698    31.077004     0.000000 
  15.340000    28.248544     0.035400    31.060404     0.000000 
  15.345000    29.500378     0.033898    31.043814     0.000000 
  15.350000    30.242734     0.033066    31.027233     0.000000 
  15.355000    29.179836     0.034270    31.010663     0.000000 
  15.360000    29.750436     0.033613    30.994103     0.000000 
  15.365000    29.757506     0.033605    30.977552     0.000000 
  15.370000    29.266916     0.034168    30.961012     0.000000 
  15.375000    28.585686     0.034983    30.944481     0.000000 
  15.380000    29.056569     0.034416    30.927961     0.000000 
  15.385000    29.903970     0.033440    30.911450     0.000000 
  15.390000    30.219858     0.033091    30.894950     0.000000 
  15.395000    29.624537     0.033756    30.878459     0.000000 
  15.400000    30.211479     0.033100    30.861979     0.000000 
  15.405000    29.275790     0.034158    30.845508     0.000000 
  15.410000    29.195825     0.034251    30.829048     0.000000 
  15.415000    29.904093     0.033440    30.812597     0.000000 
  15.420000    29.826316     0.033527    30.796157     0.000000 
  15.425000    27.877182     0.035872    30.779726     0.000000 
  15.430000    28.605883     0.034958    30.763306     0.000000 
  15.435000    28.948356     0.034544    30.746895     0.000000 
  15.440000    28.500991     0.035086    30.730494     0.000000 
  15.445000    28.216891     0.035440    30.714104     0.000000 
  15.450000    28.893715     0.034610    30.697723     0.000000 
  15.455000    28.207638     0.035451    30.681353     0.000000 
  15.460000    28.722413     0.034816    30.664992     0.000000 
  15.465000    29.700721     0.033669    30.648642     0.000000 
  15.470000    29.215428     0.034228    30.632301     0.000000 
  15.475000    28.808629     0.034712    30.615971     0.000000 
  15.480000    28.557761     0.035017    30.599650     0.000000 
  15.485000    30.045990     0.033282    30.583340     0.000000 
  15.490000    28.568385     0.035004    30.567039     0.000000 
  15.495000    28.100678     0.035586    30.550749     0.000000 
  15.500000    28.130121     0.035549    30.534469     0.000000 
  15.505000    29.857345     0.033493    30.518198     0.000000 
  15.510000    29.136969     0.034321    30.501938     0.000000 
  15.515000    28.819917     0.034698    30.485688     0.000000 
  15.520000    28.689981     0.034855    30.469448     0.000000 
  15.525000    28.227789     0.035426    30.453217     0.000000 
  15.530000    27.963316     0.035761    30.436997     0.000000 
  15.535000    29.074988     0.034394    30.420787     0.000000 
  15.540000    28.820319     0.034698    30.404587     0.000000 
  15.545000    28.939767     0.034555    30.388397     0.000000 
  15.550000    28.561859     0.035012    30.372217     0.000000 
  15.555000    27.953857     0.035773    30.356047     0.000000 
  15.560000    28.463913     0.035132    30.339887     0.000000 
  15.565000    28.059525     0.035639    30.323737     0.000000 
  15.570000    28.623660     0.034936    30.307597     0.000000 
  15.575000    28.686370     0.034860    30.291467     0.000000 
  15.580000    28.761591     0.034769    30.275348     0.000000 
  15.585000    29.276167     0.034157    30.259238     0.000000 
  15.590000    28.041959     0.035661    30.243138     0.000000 
  15.595000    27.573903     0.036266    30.227049     0.000000 
  15.600000    27.902711     0.035839    30.210969     0.000000 
  15.605000    28.809059     0.034711    30.194900     0.000000 
  15.610000    28.001157     0.035713    30.178840     0.000000 
  15.615000    29.008352     0.034473    30.162791     0.000000 
  15.620000    28.722458     0.034816    30.146752     0.000000 
  15.625000    29.178241     0.034272    30.130722     0.000000 
  15.630000    28.871459     0.034636    30.114703     0.000000 
  15.635000    26.941052     0.037118    30.098694     0.000000 
  15.640000    27.948069     0.035781    30.082695     0.000000 
  15.645000    29.500756     0.033897    30.066706     0.000000 
  15.650000    28.129952     0.035549    30.050727     0.000000 
  15.655000    28.025591     0.035682    30.034758     0.000000 
  15.660000    28.597417     0.034968    30.018800     0.000000 
  15.665000    27.644882     0.036173    30.002851     0.000000 
  15.670000    28.329428     0.035299    29.986912     0.000000 
  15.675000    28.179712     0.035487    29.970984     0.000000 
  15.680000    29.076235     0.034392    29.955065     0.000000 
  15.685000    28.431723     0.035172    29.939157     0.000000 
  15.690000    27.897541     0.035845    29.923259     0.000000 
  15.695000    28.206986     0.035452    29.907370     0.000000 
  15.700000    29.370270     0.034048    29.891492     0.000000 
  15.705000    28.064465     0.035632    29.875624     0.000000 
  15.710000    28.267873     0.035376    29.859766     0.000000 
  15.715000    27.492014     0.036374    29.843918     0.000000 
  15.720000    28.449096     0.035151    29.828080     0.000000 
  15.725000    28.288524     0.035350    29.812253     0.000000 
  15.730000    28.226585     0.035428    29.796435     0.000000 
  15.735000    29.010117     0.034471    29.780628     0.000000 
  15.740000    28.128779     0.035551    29.764830     0.000000 
  15.745000    28.457900     0.035140    29.749043     0.000000 
  15.750000    28.417614     0.035189    29.733265     0.000000 
  15.755000    28.087426     0.035603    29.717498     0.000000 
  15.760000    27.988535     0.035729    29.701741     0.000000 
  15.765000    28.495480     0.035093    29.685994     0.000000 
  15.770000    28.363420     0.035257    29.670257     0.000000 
  15.775000    27.861331     0.035892    29.654530     0.000000 
  15.780000    28.103797     0.035582    29.638814     0.000000 
  15.785000    28.543678     0.035034    29.623107     0.000000 
  15.790000    26.545236     0.037672    29.607411     0.000000 
  15.795000    28.510352     0.035075    29.591724     0.000000 
  15.800000    27.156941     0.036823    29.576048     0.000000 
  15.805000    27.881735     0.035866    29.560382     0.000000 
  15.810000    27.703678     0.036096    29.544726     0.000000 
  15.815000    29.379043     0.034038    29.529080     0.000000 
  15.820000    26.980864     0.037063    29.513444     0.000000 
  15.825000    28.654214     0.034899    29.497818     0.000000 
  15.830000    27.143697     0.036841    29.482202     0.000000 
  15.835000    27.465514     0.036409    29.466597     0.000000 
  15.840000    28.428914     0.035175    29.451001     0.000000 
  15.845000    28.624457     0.034935    29.435416     0.000000 
  15.850000    27.615422     0.036212    29.419841     0.000000 
  15.855000    28.465880     0.035130    29.404275     0.000000 
  15.860000    28.716588     0.034823    29.388720     0.000000 
  15.865000    28.259338     0.035387    29.373175     0.000000 
  15.870000    27.322686     0.036600    29.357641     0.000000 
  15.875000    26.929134     0.037135    29.342116     0.000000 
  15.880000    28.422278     0.035184    29.326601     0.000000 
  15.885000    27.026390     0.037001    29.311097     0.000000 
  15.890000    27.074725     0.036935    29.295602     0.000000 
  15.895000    28.080603     0.035612    29.280118     0.000000 
  15.900000    27.704944     0.036095    29.264644     0.000000 
  15.905000    28.166234     0.035504    29.249180     0.000000 
  15.910000    28.167411     0.035502    29.233726     0.000000 
  15.915000    28.110778     0.035574    29.218282     0.000000 
  15.920000    27.962578     0.035762    29.202849     0.000000 
  15.925000    27.521801     0.036335    29.187425     0.000000 
  15.930000    26.668019     0.037498    29.172012     0.000000 
  15.935000    28.017627     0.035692    29.156608     0.000000 
  15.940000    26.885016     0.037195    29.141215     0.000000 
  15.945000    28.486597     0.035104    29.125832     0.000000 
  15.950000    28.702905     0.034840    29.110459     0.000000 
  15.955000    26.779570     0.037342    29.095096     0.000000 
  15.960000    27.292158     0.036641    29.079744     0.000000 
  15.965000    28.035812     0.035669    29.064401     0.000000 
  15.970000    26.564430     0.037644    29.049069     0.000000 
  15.975000    27.944191     0.035786    29.033746     0.000000 
  15.980000    27.364050     0.036544    29.018434     0.000000 
  15.985000    27.725797     0.036067    29.003132     0.000000 
  15.990000    27.583075     0.036254    28.987840     0.000000 
  15.995000    27.731000     0.036061    28.972558     0.000000 
  16.000000    27.691884     0.036112    28.957286     0.000000 
  16.005000    27.348809     0.036565    28.942025     0.000000 
  16.010000    26.911430     0.037159    28.926773     0.000000 
  16.015000    27.574694     0.036265    28.911532     0.000000 
  16.020000    27.143410     0.036841    28.896301     0.000000 
  16.025000    26.938512     0.037122    28.881080     0.000000 
  16.030000    27.622296     0.036203    28.865869     0.000000 
  16.035000    27.333055     0.036586    28.850668     0.000000 
  16.040000    27.162133     0.036816    28.835477     0.000000 
  16.045000    26.914271     0.037155    28.820296     0.000000 
  16.050000    26.767498     0.037359    28.805126     0.000000 
  16.055000    26.717015     0.037429    28.789966     0.000000 
  16.060000    27.646305     0.036171    28.774815     0.000000 
  16.065000    26.800554     0.037313    28.759675     0.000000 
  16.070000    27.338246     0.036579    28.744545     0.000000 
  16.075000    28.149693     0.035524    28.729426     0.000000 
  16.080000    27.299462     0.036631    28.714316     0.000000 
  16.085000    26.450379     0.037807    28.699216     0.000000 
  16.090000    27.045155     0.036975    28.684127     0.000000 
  16.095000    26.969987     0.037078    28.669048     0.000000 
  16.100000    27.814062     0.035953    28.653978     0.000000 
  16.105000    27.223194     0.036733    28.638919     0.000000 
  16.110000    26.798304     0.037316    28.623870     0.000000 
  16.115000    26.905430     0.037167    28.608832     0.000000 
  16.120000    26.566287     0.037642    28.593803     0.000000 
  16.125000    27.348774     0.036565    28.578784     0.000000 
  16.130000    27.434910     0.036450    28.563776     0.000000 
  16.135000    27.149497     0.036833    28.548778     0.000000 
  16.140000    27.695509     0.036107    28.533790     0.000000 
  16.145000    27.632821     0.036189    28.518812     0.000000 
  16.150000    26.809418     0.037300    28.503844     0.000000 
  16.155000    27.651665     0.036164    28.488886     0.000000 
  16.160000    28.835432     0.034680    28.473938     0.000000 
  16.165000    26.890312     0.037188    28.459001     0.000000 
  16.170000    27.887010     0.035859    28.444073     0.000000 
  16.175000    27.622535     0.036202    28.429156     0.000000 
  16.180000    27.263212     0.036679    28.414249     0.000000 
  16.185000    26.458412     0.037795    28.399352     0.000000 
  16.190000    26.388259     0.037896    28.384465     0.000000 
  16.195000    26.922599     0.037144    28.369589     0.000000 
  16.200000    27.889022     0.035856    28.354722     0.000000 
  16.205000    27.195102     0.036771    28.339865     0.000000 
  16.210000    27.598437     0.036234    28.325019     0.000000 
  16.215000    26.004319     0.038455    28.310183     0.000000 
  16.220000    27.026091     0.037001    28.295357     0.000000 
  16.225000    28.689802     0.034856    28.280541     0.000000 
  16.230000    27.338469     0.036578    28.265735     0.000000 
  16.235000    27.431424     0.036455    28.250939     0.000000 
  16.240000    27.659910     0.036153    28.236154     0.000000 
  16.245000    27.238659     0.036713    28.221378     0.000000 
  16.250000    26.698762     0.037455    28.206613     0.000000 
  16.255000    26.814987     0.037293    28.191858     0.000000 
  16.260000    26.868191     0.037219    28.177113     0.000000 
  16.265000    27.404822     0.036490    28.162378     0.000000 
  16.270000    27.705322     0.036094    28.147653     0.000000 
  16.275000    26.515451     0.037714    28.132938     0.000000 
  16.280000    27.833521     0.035928    28.118234     0.000000 
  16.285000    27.549442     0.036298    28.103539     0.000000 
  16.290000    26.872325     0.037213    28.088855     0.000000 
  16.295000    27.249050     0.036699    28.074181     0.000000 
  16.300000    26.339737     0.037965    28.059517     0.000000 
  16.305000    26.310360     0.038008    28.044863     0.000000 
  16.310000    27.597260     0.036235    28.030219     0.000000 
  16.315000    26.739031     0.037399    28.015585     0.000000 
  16.320000    26.714564     0.037433    28.000962     0.000000 
  16.325000    27.943349     0.035787    27.986348     0.000000 
  16.330000    27.319444     0.036604    27.971745     0.000000 
  16.335000    27.059396     0.036956    27.957152     0.000000 
  16.340000    27.506773     0.036355    27.942568     0.000000 
  16.345000    26.922364     0.037144    27.927995     0.000000 
  16.350000    25.757214     0.038824    27.913433     0.000000 
  16.355000    27.598424     0.036234    27.898880     0.000000 
  16.360000    27.246622     0.036702    27.884337     0.000000 
  16.365000    26.410531     0.037864    27.869805     0.000000 
  16.370000    26.209067     0.038155    27.855282     0.000000 
  16.375000    26.493444     0.037745    27.840770     0.000000 
  16.380000    26.589149     0.037609    27.826268     0.000000 
  16.385000    26.500808     0.037735    27.811776     0.000000 
  16.390000    26.652471     0.037520    27.797294     0.000000 
  16.395000    26.657149     0.037513    27.782822     0.000000 
  16.400000    27.082480     0.036924    27.768360     0.000000 
  16.405000    26.391725     0.037891    27.753909     0.000000 
  16.410000    26.039763     0.038403    27.739467     0.000000 
  16.415000    27.119680     0.036874    27.725036     0.000000 
  16.420000    27.277385     0.036660    27.710615     0.000000 
  16.425000    26.608931     0.037581    27.696204     0.000000 
  16.430000    26.304687     0.038016    27.681803     0.000000 
  16.435000    25.889752     0.038625    27.667412     0.000000 
  16.440000    26.623667     0.037561    27.653031     0.000000 
  16.445000    26.332503     0.037976    27.638660     0.000000 
  16.450000    26.697125     0.037457    27.624300     0.000000 
  16.455000    25.829997     0.038715    27.609949     0.000000 
  16.460000    27.447632     0.036433    27.595609     0.000000 
  16.465000    27.703122     0.036097    27.581278     0.000000 
  16.470000    26.155760     0.038232    27.566958     0.000000 
  16.475000    25.932540     0.038562    27.552648     0.000000 
  16.480000    26.420602     0.037849    27.538348     0.000000 
  16.485000    25.457556     0.039281    27.524058     0.000000 
  16.490000    27.279231     0.036658    27.509779     0.000000 
  16.495000    25.377501     0.039405    27.495509     0.000000 
  16.500000    26.602337     0.037591    27.481249     0.000000 
  16.505000    26.701768     0.037451    27.467000     0.000000 
  16.510000    26.570706     0.037635    27.452761     0.000000 
  16.515000    26.939929     0.037120    27.438531     0.000000 
  16.520000    26.013843     0.038441    27.424312     0.000000 
  16.525000    26.151270     0.038239    27.410103     0.000000 
  16.530000    25.311857     0.039507    27.395904     0.000000 
  16.535000    27.486954     0.036381    27.381715     0.000000 
  16.540000    25.923168     0.038576    27.367536     0.000000 
  16.545000    25.703647     0.038905    27.353368     0.000000 
  16.550000    27.134475     0.036853    27.339209     0.000000 
  16.555000    25.250400     0.039603    27.325061     0.000000 
  16.560000    25.639076     0.039003    27.310922     0.000000 
  16.565000    27.029420     0.036997    27.296794     0.000000 
  16.570000    25.811366     0.038743    27.282676     0.000000 
  16.575000    26.108094     0.038302    27.268567     0.000000 
  16.580000    26.393626     0.037888    27.254469     0.000000 
  16.585000    26.705696     0.037445    27.240381     0.000000 
  16.590000    26.109157     0.038301    27.226303     0.000000 
  16.595000    26.017868     0.038435    27.212236     0.000000 
  16.600000    25.664297     0.038965    27.198178     0.000000 
  16.605000    26.511808     0.037719    27.184130     0.000000 
  16.610000    25.803259     0.038755    27.170093     0.000000 
  16.615000    26.011739     0.038444    27.156065     0.000000 
  16.620000    26.286350     0.038043    27.142048     0.000000 
  16.625000    25.986399     0.038482    27.128040     0.000000 
  16.630000    26.111120     0.038298    27.114043     0.000000 
  16.635000    26.885869     0.037194    27.100056     0.000000 
  16.640000    26.163961     0.038221    27.086079     0.000000 
  16.645000    26.240548     0.038109    27.072112     0.000000 
  16.650000    25.023360     0.039963    27.058155     0.000000 
  16.655000    25.153788     0.039755    27.044208     0.000000 
  16.660000    25.350431     0.039447    27.030271     0.000000 
  16.665000    26.509789     0.037722    27.016344     0.000000 
  16.670000    26.286664     0.038042    27.002427     0.000000 
  16.675000    25.641153     0.039000    26.988521     0.000000 
  16.680000    26.699968     0.037453    26.974624     0.000000 
  16.685000    25.301887     0.039523    26.960738     0.000000 
  16.690000    25.980685     0.038490    26.946861     0.000000 
  16.695000    26.567187     0.037640    26.932995     0.000000 
  16.700000    25.867124     0.038659    26.919138     0.000000 
  16.705000    25.917855     0.038583    26.905292     0.000000 
  16.710000    26.325097     0.037987    26.891456     0.000000 
  16.715000    26.304936     0.038016    26.877630     0.000000 
  16.720000    25.592705     0.039074    26.863814     0.000000 
  16.725000    26.093016     0.038324    26.850008     0.000000 
  16.730000    26.929957     0.037133    26.836212     0.000000 
  16.735000    24.358519     0.041053    26.822426     0.000000 
  16.740000    26.225518     0.038131    26.808650     0.000000 
  16.745000    26.320225     0.037994    26.794884     0.000000 
  16.750000    25.627281     0.039021    26.781128     0.000000 
  16.755000    25.950402     0.038535    26.767382     0.000000 
  16.760000    26.167992     0.038215    26.753647     0.000000 
  16.765000    26.073166     0.038354    26.739921     0.000000 
  16.770000    25.645485     0.038993    26.726205     0.000000 
  16.775000    24.523728     0.040777    26.712500     0.000000 
  16.780000    25.846380     0.038690    26.698804     0.000000 
  16.785000    26.074017     0.038352    26.685119     0.000000 
  16.790000    25.695980     0.038917    26.671443     0.000000 
  16.795000    26.000976     0.038460    26.657778     0.000000 
  16.800000    25.531833     0.039167    26.644122     0.000000 
  16.805000    25.243679     0.039614    26.630477     0.000000 
  16.810000    26.291077     0.038036    26.616841     0.000000 
  16.815000    25.408054     0.039358    26.603216     0.000000 
  16.820000    25.848496     0.038687    26.589601     0.000000 
  16.825000    25.746183     0.038841    26.575996     0.000000 
  16.830000    26.326501     0.037985    26.562400     0.000000 
  16.835000    26.332159     0.037976    26.548815     0.000000 
  16.840000    26.241108     0.038108    26.535240     0.000000 
  16.845000    25.426349     0.039329    26.521675     0.000000 
  16.850000    26.589217     0.037609    26.508120     0.000000 
  16.855000    26.457984     0.037796    26.494574     0.000000 
  16.860000    25.464317     0.039271    26.481039     0.000000 
  16.865000    25.486553     0.039236    26.467514     0.000000 
  16.870000    25.792974     0.038770    26.453999     0.000000 
  16.875000    25.375467     0.039408    26.440494     0.000000 
  16.880000    25.577647     0.039097    26.426999     0.000000 
  16.885000    26.409079     0.037866    26.413514     0.000000 
  16.890000    25.629650     0.039017    26.400039     0.000000 
  16.895000    26.327757     0.037983    26.386574     0.000000 
  16.900000    25.099120     0.039842    26.373119     0.000000 
  16.905000    25.745007     0.038842    26.359673     0.000000 
  16.910000    26.042858     0.038398    26.346238     0.000000 
  16.915000    24.887382     0.040181    26.332813     0.000000 
  16.920000    25.926242     0.038571    26.319398     0.000000 
  16.925000    25.533953     0.039164    26.305993     0.000000 
  16.930000    25.327147     0.039483    26.292598     0.000000 
  16.935000    25.736373     0.038856    26.279213     0.000000 
  16.940000    26.053184     0.038383    26.265838     0.000000 
  16.945000    25.315191     0.039502    26.252473     0.000000 
  16.950000    26.240062     0.038110    26.239118     0.000000 
  16.955000    25.272019     0.039569    26.225773     0.000000 
  16.960000    26.267222     0.038070    26.212437     0.000000 
  16.965000    25.749166     0.038836    26.199112     0.000000 
  16.970000    25.747115     0.038839    26.185797     0.000000 
  16.975000    25.892370     0.038621    26.172492     0.000000 
  16.980000    25.645975     0.038992    26.159197     0.000000 
  16.985000    24.651067     0.040566    26.145911     0.000000 
  16.990000    25.133361     0.039788    26.132636     0.000000 
  16.995000    25.889009     0.038626    26.119371     0.000000 
  17.000000    25.128421     0.039796    26.106115     0.000000 
  17.005000    25.130777     0.039792    26.092870     0.000000 
  17.010000    25.879509     0.038641    26.079635     0.000000 
  17.015000    24.575168     0.040691    26.066409     0.000000 
  17.020000    25.699495     0.038911    26.053194     0.000000 
  17.025000    24.999298     0.040001    26.039988     0.000000 
  17.030000    24.829201     0.040275    26.026793     0.000000 
  17.035000    25.201905     0.039680    26.013607     0.000000 
  17.040000    24.761810     0.040385    26.000431     0.000000 
  17.045000    26.465218     0.037785    25.987266     0.000000 
  17.050000    25.579281     0.039094    25.974110     0.000000 
  17.055000    25.242584     0.039616    25.960964     0.000000 
  17.060000    25.761013     0.038818    25.947828     0.000000 
  17.065000    26.722551     0.037422    25.934702     0.000000 
  17.070000    25.735392     0.038857    25.921586     0.000000 
  17.075000    24.685185     0.040510    25.908480     0.000000 
  17.080000    25.467496     0.039266    25.895384     0.000000 
  17.085000    25.796150     0.038765    26.173997     0.000000 
  17.090000    26.386583     0.037898    26.169090     0.000000 
  17.095000    26.236695     0.038115    26.164540     0.000000 
  17.100000    25.333314     0.039474    26.160369     0.000000 
  17.105000    26.350881     0.037949    26.156596     0.000000 
  17.110000    24.847342     0.040246    26.153246     0.000000 
  17.115000    25.936465     0.038556    26.150344     0.000000 
  17.120000    25.418396     0.039342    26.147915     0.000000 
  17.125000    25.502684     0.039212    26.145989     0.000000 
  17.130000    25.574963     0.039101    26.144596     0.000000 
  17.135000    25.242093     0.039616    26.143771     0.000000 
  17.140000    24.738597     0.040423    26.143549     0.000000 
  17.145000    25.477191     0.039251    26.143970     0.000000 
  17.150000    25.723458     0.038875    26.145077     0.000000 
  17.155000    25.000261     0.040000    26.146914     0.000000 
  17.160000    25.710244     0.038895    26.149534     0.000000 
  17.165000    25.164032     0.039739    26.152989     0.000000 
  17.170000    25.639197     0.039003    26.157341     0.000000 
  17.175000    25.015337     0.039975    26.162653     0.000000 
  17.180000    25.323768     0.039489    26.168997     0.000000 
  17.185000    26.247508     0.038099    26.176450     0.000000 
  17.190000    26.426885     0.037840    26.185099     0.000000 
  17.195000    25.227279     0.039640    26.195036     0.000000 
  17.200000    25.603865     0.039057    26.206366     0.000000 
  17.205000    26.002008     0.038459    26.219201     0.000000 
  17.210000    25.520416     0.039184    26.233668     0.000000 
  17.215000    26.027745     0.038421    26.249906     0.000000 
  17.220000    25.245432     0.039611    26.268070     0.000000 
  17.225000    25.743676     0.038844    26.288332     0.000000 
  17.230000    25.415171     0.039347    26.310883     0.000000 
  17.235000    24.929803     0.040113    26.335938     0.000000 
  17.240000    24.520437     0.040782    26.363736     0.000000 
  17.245000    25.386440     0.039391    26.394547     0.000000 
  17.250000    26.067134     0.038362    26.428674     0.000000 
  17.255000    25.407970     0.039358    26.466459     0.000000 
  17.260000    25.253185     0.039599    26.508292     0.000000 
  17.265000    24.509388     0.040801    26.554613     0.000000 
  17.270000    26.016230     0.038438    26.605924     0.000000 
  17.275000    25.725431     0.038872    26.662801     0.000000 
  17.280000    25.573892     0.039102    26.725906     0.000000 
  17.285000    25.767176     0.038809    26.795998     0.000000 
  17.290000    24.862731     0.040221    26.873960     0.000000 
  17.295000    26.655722     0.037515    26.960818     0.000000 
  17.300000    26.039141     0.038404    27.057768     0.000000 
  17.305000    25.910446     0.038594    27.166216     0.000000 
  17.310000    26.330537     0.037979    27.287820     0.000000 
  17.315000    27.052171     0.036966    27.424550     0.000000 
  17.320000    26.106038     0.038305    27.578754     0.000000 
  17.325000    26.460767     0.037792    27.753254     0.000000 
  17.330000    26.684173     0.037475    27.951466     0.000000 
  17.335000    26.200808     0.038167    28.177548     0.000000 
  17.340000    26.903026     0.037171    28.436613     0.000000 
  17.345000    26.772175     0.037352    28.734993     0.000000 
  17.350000    26.701889     0.037451    29.080606     0.000000 
  17.355000    28.058334     0.035640    29.483458     0.000000 
  17.360000    28.310278     0.035323    29.956330     0.000000 
  17.365000    28.641297     0.034915    30.515751     0.000000 
  17.370000    30.207796     0.033104    31.183381     0.000000 
  17.375000    29.148492     0.034307    31.988030     0.000000 
  17.380000    31.108052     0.032146    32.968664     0.000000 
  17.385000    32.393027     0.030871    34.179137     0.000000 
  17.390000    34.357631     0.029106    35.697265     0.000000 
  17.395000    36.477465     0.027414    37.652242     0.000000 
  17.400000    39.818766     0.025114    40.345772     0.000000 
  17.405000    45.528182     0.021964    44.796599     0.000000 
  17.410000    60.021290     0.016661    54.776539     0.000000 
  17.415000   102.179914     0.009787    82.596330     0.000000 
  17.420000   193.322951     0.005173   160.397234     0.000000 
  17.425000   371.641442     0.002691   350.970151     0.000000 
  17.430000   685.454289     0.001459   735.756398     0.000000 
  17.435000  1246.177756     0.000802  1353.674336     0.000000 
  17.440000  2109.342512     0.000474  2108.560658     0.000000 
  17.445000  2750.486880     0.000364  2736.127064     0.000000 
  17.450000  3087.946158     0.000324  2925.083638     0.000000 
  17.455000  2537.738364     0.000394  2562.634988     0.000000 
  17.460000  1854.432881     0.000539  1851.665855     0.000000 
  17.465000  1123.268501     0.000890  1116.513102     0.000000 
  17.470000   598.750423     0.001670   572.995338     0.000000 
  17.475000   284.453544     0.003516   263.160353     0.000000 
  17.480000   130.484603     0.007664   121.853812     0.000000 
  17.485000    70.776054     0.014129    68.134502     0.000000 
  17.490000    51.420414     0.019448    49.578025     0.000000 
  17.495000    40.993371     0.024394    42.565221     0.000000 
  17.500000    36.490298     0.027405    39.002160     0.000000 
  17.505000    34.178343     0.029258    36.620317     0.000000 
  17.510000    32.523999     0.030747    34.818864     0.000000 
  17.515000    31.158615     0.032094    33.396312     0.000000 
  17.520000    31.032759     0.032224    32.249747     0.000000 
  17.525000    27.793263     0.035980    31.311774     0.000000 
  17.530000    28.558099     0.035016    30.534580     0.000000 
  17.535000    26.964195     0.037086    29.883236     0.000000 
  17.540000    27.870818     0.035880    29.331752     0.000000 
  17.545000    27.416792     0.036474    28.860477     0.000000 
  17.550000    26.026169     0.038423    28.454341     0.000000 
  17.555000    26.060073     0.038373    28.101640     0.000000 
  17.560000    26.769436     0.037356    27.793173     0.000000 
  17.565000    25.873685     0.038649    27.521629     0.000000 
  17.570000    25.051375     0.039918    27.281145     0.000000 
  17.575000    25.798887     0.038761    27.066970     0.000000 
  17.580000    26.282243     0.038049    26.875229     0.000000 
  17.585000    24.699995     0.040486    26.702731     0.000000 
  17.590000    26.083659     0.038338    26.546832     0.000000 
  17.595000    26.270834     0.038065    26.405326     0.000000 
  17.600000    25.144282     0.039770    26.276362     0.000000 
  17.605000    26.251077     0.038094    26.158375     0.000000 
  17.610000    25.547972     0.039142    26.050038     0.000000 
  17.615000    24.238472     0.041257    25.950218     0.000000 
  17.620000    26.180975     0.038196    25.857943     0.000000 
  17.625000    25.576918     0.039098    25.772375     0.000000 
  17.630000    25.549582     0.039140    25.692792     0.000000 
  17.635000    25.415762     0.039346    25.618564     0.000000 
  17.640000    24.661960     0.040548    25.549142     0.000000 
  17.645000    24.446939     0.040905    25.484046     0.000000 
  17.650000    24.203534     0.041316    25.422855     0.000000 
  17.655000    24.862893     0.040221    25.365197     0.000000 
  17.660000    25.582531     0.039089    25.310745     0.000000 
  17.665000    24.023680     0.041626    25.259207     0.000000 
  17.670000    25.122719     0.039805    25.210325     0.000000 
  17.675000    25.206249     0.039673    25.163869     0.000000 
  17.680000    23.220266     0.043066    25.119632     0.000000 
  17.685000    25.187672     0.039702    25.077430     0.000000 
  17.690000    25.519676     0.039185    25.037097     0.000000 
  17.695000    23.304704     0.042910    24.998485     0.000000 
  17.700000    24.870380     0.040208    24.961459     0.000000 
  17.705000    25.204957     0.039675    24.925897     0.000000 
  17.710000    23.616022     0.042344    24.891689     0.000000 
  17.715000    24.414814     0.040959    24.858737     0.000000 
  17.720000    23.462055     0.042622    24.826948     0.000000 
  17.725000    23.470693     0.042606    24.796240     0.000000 
  17.730000    24.713083     0.040464    24.766538     0.000000 
  17.735000    23.907786     0.041827    24.737773     0.000000 
  17.740000    23.777024     0.042057    24.709882     0.000000 
  17.745000    24.098614     0.041496    24.682808     0.000000 
  17.750000    23.916091     0.041813    24.656497     0.000000 
  17.755000    24.712139     0.040466    24.630900     0.000000 
  17.760000    23.984393     0.041694    24.605973     0.000000 
  17.765000    23.998705     0.041669    24.581674     0.000000 
  17.770000    24.681537     0.040516    24.557965     0.000000 
  17.775000    24.448288     0.040903    24.534811     0.000000 
  17.780000    24.797709     0.040326    24.512179     0.000000 
  17.785000    24.190456     0.041339    24.490040     0.000000 
  17.790000    24.523126     0.040778    24.468364     0.000000 
  17.795000    24.639824     0.040585    24.447127     0.000000 
  17.800000    23.493403     0.042565    24.426303     0.000000 
  17.805000    23.585867     0.042398    24.405870     0.000000 
  17.810000    24.924044     0.040122    24.385808     0.000000 
  17.815000    23.739013     0.042125    24.077181     0.000000 
  17.820000    23.516614     0.042523    24.065531     0.000000 
  17.825000    23.872919     0.041888    24.053890     0.000000 
  17.830000    24.636059     0.040591    24.042258     0.000000 
  17.835000    23.370114     0.042790    24.030636     0.000000 
  17.840000    23.794154     0.042027    24.019024     0.000000 
  17.845000    23.963856     0.041730    24.007421     0.000000 
  17.850000    23.577764     0.042413    23.995828     0.000000 
  17.855000    23.313891     0.042893    23.984244     0.000000 
  17.860000    22.805025     0.043850    23.972670     0.000000 
  17.865000    23.201342     0.043101    23.961105     0.000000 
  17.870000    23.935633     0.041779    23.949550     0.000000 
  17.875000    24.031111     0.041613    23.938005     0.000000 
  17.880000    23.935705     0.041779    23.926469     0.000000 
  17.885000    24.290644     0.041168    23.914942     0.000000 
  17.890000    23.846479     0.041935    23.903425     0.000000 
  17.895000    24.128027     0.041446    23.891918     0.000000 
  17.900000    24.164352     0.041383    23.880420     0.000000 
  17.905000    23.688733     0.042214    23.868931     0.000000 
  17.910000    24.619599     0.040618    23.857453     0.000000 
  17.915000    23.427217     0.042685    23.845983     0.000000 
  17.920000    23.358874     0.042810    23.834523     0.000000 
  17.925000    23.996319     0.041673    23.823073     0.000000 
  17.930000    22.891372     0.043685    23.811632     0.000000 
  17.935000    23.054388     0.043376    23.800201     0.000000 
  17.940000    24.411257     0.040965    23.788779     0.000000 
  17.945000    22.971658     0.043532    23.777366     0.000000 
  17.950000    23.237711     0.043033    23.765963     0.000000 
  17.955000    24.201951     0.041319    23.754570     0.000000 
  17.960000    23.189673     0.043123    23.743186     0.000000 
  17.965000    24.390974     0.040999    23.731812     0.000000 
  17.970000    23.315414     0.042890    23.720447     0.000000 
  17.975000    23.324241     0.042874    23.709091     0.000000 
  17.980000    24.129142     0.041444    23.697745     0.000000 
  17.985000    23.939541     0.041772    23.686408     0.000000 
  17.990000    23.989230     0.041685    23.675081     0.000000 
  17.995000    24.255698     0.041227    23.663764     0.000000 
  18.000000    22.764593     0.043928    23.652455     0.000000 
  18.005000    23.707829     0.042180    23.641157     0.000000 
  18.010000    23.880078     0.041876    23.629867     0.000000 
  18.015000    23.378807     0.042774    23.618588     0.000000 
  18.020000    22.748627     0.043959    23.607317     0.000000 
  18.025000    23.709558     0.042177    23.596056     0.000000 
  18.030000    23.126812     0.043240    23.584805     0.000000 
  18.035000    22.603366     0.044241    23.573562     0.000000 
  18.040000    23.844663     0.041938    23.562330     0.000000 
  18.045000    22.817938     0.043825    23.551107     0.000000 
  18.050000    23.564200     0.042437    23.539893     0.000000 
  18.055000    22.916805     0.043636    23.528688     0.000000 
  18.060000    23.270121     0.042974    23.517493     0.000000 
  18.065000    23.645595     0.042291    23.506308     0.000000 
  18.070000    23.211410     0.043082    23.495131     0.000000 
  18.075000    22.787726     0.043883    23.483965     0.000000 
  18.080000    24.058618     0.041565    23.472807     0.000000 
  18.085000    22.104969     0.045239    23.461659     0.000000 
  18.090000    23.976396     0.041708    23.450521     0.000000 
  18.095000    23.435034     0.042671    23.439392     0.000000 
  18.100000    23.429383     0.042681    23.428272     0.000000 
  18.105000    24.861472     0.040223    23.417161     0.000000 
  18.110000    22.998958     0.043480    23.406060     0.000000 
  18.115000    22.784752     0.043889    23.394969     0.000000 
  18.120000    23.657507     0.042270    23.383886     0.000000 
  18.125000    23.446103     0.042651    23.372813     0.000000 
  18.130000    23.661103     0.042263    23.361750     0.000000 
  18.135000    22.881231     0.043704    23.350696     0.000000 
  18.140000    23.464602     0.042617    23.339651     0.000000 
  18.145000    22.693319     0.044066    23.328615     0.000000 
  18.150000    23.479278     0.042591    23.317589     0.000000 
  18.155000    23.070299     0.043346    23.306573     0.000000 
  18.160000    23.561959     0.042441    23.295565     0.000000 
  18.165000    24.004236     0.041659    23.284567     0.000000 
  18.170000    23.464151     0.042618    23.273578     0.000000 
  18.175000    23.514267     0.042527    23.262599     0.000000 
  18.180000    23.563428     0.042439    23.251629     0.000000 
  18.185000    23.224776     0.043057    23.240668     0.000000 
  18.190000    24.031592     0.041612    23.229717     0.000000 
  18.195000    22.885562     0.043696    23.218775     0.000000 
  18.200000    22.824159     0.043813    23.207842     0.000000 
  18.205000    23.668697     0.042250    23.196919     0.000000 
  18.210000    22.790054     0.043879    23.186005     0.000000 
  18.215000    22.938979     0.043594    23.175100     0.000000 
  18.220000    22.912331     0.043645    23.164204     0.000000 
  18.225000    22.725503     0.044003    23.153318     0.000000 
  18.230000    22.399003     0.044645    23.142441     0.000000 
  18.235000    22.631388     0.044186    23.131574     0.000000 
  18.240000    22.868052     0.043729    23.120715     0.000000 
  18.245000    23.703127     0.042189    23.109866     0.000000 
  18.250000    22.352819     0.044737    23.099026     0.000000 
  18.255000    23.347790     0.042831    23.088196     0.000000 
  18.260000    23.221781     0.043063    23.077375     0.000000 
  18.265000    23.046994     0.043390    23.066563     0.000000 
  18.270000    23.538495     0.042484    23.055760     0.000000 
  18.275000    22.826869     0.043808    23.044967     0.000000 
  18.280000    23.168377     0.043162    23.034183     0.000000 
  18.285000    23.516499     0.042523    23.023408     0.000000 
  18.290000    22.187365     0.045071    23.012642     0.000000 
  18.295000    23.573155     0.042421    23.001886     0.000000 
  18.300000    22.894369     0.043679    22.991139     0.000000 
  18.305000    23.870351     0.041893    22.980401     0.000000 
  18.310000    24.361034     0.041049    22.969672     0.000000 
  18.315000    23.453784     0.042637    22.958953     0.000000 
  18.320000    23.174221     0.043151    22.948243     0.000000 
  18.325000    23.985218     0.041692    22.937542     0.000000 
  18.330000    24.120099     0.041459    22.926850     0.000000 
  18.335000    23.770599     0.042069    22.916168     0.000000 
  18.340000    23.583801     0.042402    22.905495     0.000000 
  18.345000    23.635718     0.042309    22.894831     0.000000 
  18.350000    23.118580     0.043255    22.884176     0.000000 
  18.355000    23.735432     0.042131    22.873530     0.000000 
  18.360000    24.446585     0.040906    22.862894     0.000000 
  18.365000    24.610596     0.040633    22.852267     0.000000 
  18.370000    23.395468     0.042743    22.841649     0.000000 
  18.375000    24.126280     0.041449    22.831040     0.000000 
  18.380000    23.747655     0.042109    22.820440     0.000000 
  18.385000    24.181813     0.041353    22.809850     0.000000 
  18.390000    23.623154     0.042331    22.799269     0.000000 
  18.395000    23.473936     0.042600    22.788697     0.000000 
  18.400000    23.714171     0.042169    22.778134     0.000000 
  18.405000    24.440183     0.040916    22.767580     0.000000 
  18.410000    23.422571     0.042694    22.757036     0.000000 
  18.415000    22.163018     0.045120    22.746500     0.000000 
  18.420000    22.562768     0.044321    22.735974     0.000000 
  18.425000    23.517417     0.042522    22.725457     0.000000 
  18.430000    23.017296     0.043446    22.714949     0.000000 
  18.435000    22.229767     0.044985    22.704450     0.000000 
  18.440000    23.543841     0.042474    22.693961     0.000000 
  18.445000    23.498952     0.042555    22.683480     0.000000 
  18.450000    22.202621     0.045040    22.673009     0.000000 
  18.455000    23.938634     0.041773    22.662547     0.000000 
  18.460000    23.113117     0.043265    22.652094     0.000000 
  18.465000    23.529370     0.042500    22.641650     0.000000 
  18.470000    23.074163     0.043339    22.631215     0.000000 
  18.475000    23.294074     0.042929    22.620789     0.000000 
  18.480000    23.172422     0.043155    22.610373     0.000000 
  18.485000    23.832454     0.041960    22.599965     0.000000 
  18.490000    23.507020     0.042540    22.589567     0.000000 
  18.495000    23.490653     0.042570    22.579178     0.000000 
  18.500000    23.089665     0.043309    22.568797     0.000000 
  18.505000    23.264839     0.042983    22.558426     0.000000 
  18.510000    22.343370     0.044756    22.548064     0.000000 
  18.515000    23.667136     0.042253    22.537712     0.000000 
  18.520000    21.852298     0.045762    22.527368     0.000000 
  18.525000    22.797232     0.043865    22.517033     0.000000 
  18.530000    24.111445     0.041474    22.506707     0.000000 
  18.535000    23.726436     0.042147    22.496391     0.000000 
  18.540000    23.099979     0.043290    22.486083     0.000000 
  18.545000    23.522142     0.042513    22.475785     0.000000 
  18.550000    23.247250     0.043016    22.465496     0.000000 
  18.555000    23.620588     0.042336    22.455215     0.000000 
  18.560000    21.998729     0.045457    22.444944     0.000000 
  18.565000    22.985098     0.043506    22.434682     0.000000 
  18.570000    23.532276     0.042495    22.424429     0.000000 
  18.575000    23.020091     0.043440    22.414185     0.000000 
  18.580000    23.242345     0.043025    22.403950     0.000000 
  18.585000    23.498114     0.042557    22.393724     0.000000 
  18.590000    22.427185     0.044589    22.383507     0.000000 
  18.595000    23.074204     0.043338    22.373299     0.000000 
  18.600000    23.083006     0.043322    22.363100     0.000000 
  18.605000    23.294617     0.042928    22.352910     0.000000 
  18.610000    22.729982     0.043995    22.342729     0.000000 
  18.615000    23.245756     0.043019    22.332557     0.000000 
  18.620000    23.799990     0.042017    22.322394     0.000000 
  18.625000    23.021422     0.043438    22.312240     0.000000 
  18.630000    23.173044     0.043154    22.302095     0.000000 
  18.635000    23.011739     0.043456    22.291960     0.000000 
  18.640000    22.646762     0.044156    22.281833     0.000000 
  18.645000    22.274006     0.044895    22.271715     0.000000 
  18.650000    23.345316     0.042835    22.261606     0.000000 
  18.655000    22.897202     0.043673    22.251506     0.000000 
  18.660000    21.940173     0.045578    22.241415     0.000000 
  18.665000    22.496128     0.044452    22.231333     0.000000 
  18.670000    23.302672     0.042914    22.221260     0.000000 
  18.675000    22.778190     0.043902    22.211196     0.000000 
  18.680000    22.841363     0.043780    22.201141     0.000000 
  18.685000    22.483006     0.044478    22.191095     0.000000 
  18.690000    22.407260     0.044628    22.181057     0.000000 
  18.695000    23.082941     0.043322    22.171029     0.000000 
  18.700000    22.940437     0.043591    22.161010     0.000000 
  18.705000    22.591658     0.044264    22.151000     0.000000 
  18.710000    22.388041     0.044667    22.140998     0.000000 
  18.715000    22.985756     0.043505    22.131006     0.000000 
  18.720000    23.010616     0.043458    22.121022     0.000000 
  18.725000    23.289230     0.042938    22.111048     0.000000 
  18.730000    23.337807     0.042849    22.101082     0.000000 
  18.735000    22.965679     0.043543    22.091125     0.000000 
  18.740000    22.679773     0.044092    22.081177     0.000000 
  18.745000    23.147443     0.043201    22.071238     0.000000 
  18.750000    22.671599     0.044108    22.061308     0.000000 
  18.755000    22.535964     0.044374    22.051387     0.000000 
  18.760000    21.872486     0.045720    22.041475     0.000000 
  18.765000    22.401647     0.044640    22.031571     0.000000 
  18.770000    22.776500     0.043905    22.021677     0.000000 
  18.775000    23.381260     0.042769    22.011791     0.000000 
  18.780000    22.229764     0.044985    22.001915     0.000000 
  18.785000    22.956787     0.043560    21.992047     0.000000 
  18.790000    23.465372     0.042616    21.982188     0.000000 
  18.795000    22.686130     0.044080    21.972338     0.000000 
  18.800000    21.789971     0.045893    21.962496     0.000000 
  18.805000    22.033254     0.045386    21.952664     0.000000 
  18.810000    22.260184     0.044923    21.942841     0.000000 
  18.815000    22.044007     0.045364    21.933026     0.000000 
  18.820000    22.762802     0.043931    21.923220     0.000000 
  18.825000    22.229885     0.044984    21.913423     0.000000 
  18.830000    21.831510     0.045805    21.903635     0.000000 
  18.835000    22.372982     0.044697    21.893856     0.000000 
  18.840000    22.255225     0.044933    21.884085     0.000000 
  18.845000    22.379592     0.044684    21.874324     0.000000 
  18.850000    22.788191     0.043882    21.864571     0.000000 
  18.855000    22.914650     0.043640    21.854827     0.000000 
  18.860000    22.716481     0.044021    21.845092     0.000000 
  18.865000    23.457312     0.042631    21.835365     0.000000 
  18.870000    20.993908     0.047633    21.825648     0.000000 
  18.875000    21.859555     0.045747    21.815939     0.000000 
  18.880000    22.430720     0.044582    21.806239     0.000000 
  18.885000    22.003250     0.045448    21.796548     0.000000 
  18.890000    22.251358     0.044941    21.786865     0.000000 
  18.895000    23.726421     0.042147    21.777192     0.000000 
  18.900000    22.407131     0.044629    21.767527     0.000000 
  18.905000    21.798869     0.045874    21.757871     0.000000 
  18.910000    22.011706     0.045430    21.748224     0.000000 
  18.915000    23.397422     0.042740    21.738585     0.000000 
  18.920000    22.111317     0.045226    21.728955     0.000000 
  18.925000    23.204631     0.043095    21.719334     0.000000 
  18.930000    22.255641     0.044932    21.709722     0.000000 
  18.935000    22.545770     0.044354    21.700119     0.000000 
  18.940000    21.161620     0.047255    21.690524     0.000000 
  18.945000    22.780715     0.043897    21.680938     0.000000 
  18.950000    22.492183     0.044460    21.671361     0.000000 
  18.955000    22.208213     0.045028    21.661792     0.000000 
  18.960000    22.205263     0.045034    21.652233     0.000000 
  18.965000    21.531183     0.046444    21.642682     0.000000 
  18.970000    22.096466     0.045256    21.633139     0.000000 
  18.975000    21.581091     0.046337    21.623606     0.000000 
  18.980000    22.849703     0.043764    21.614081     0.000000 
  18.985000    22.210347     0.045024    21.604565     0.000000 
  18.990000    22.478577     0.044487    21.595057     0.000000 
  18.995000    22.042064     0.045368    21.585559     0.000000 
  19.000000    21.781396     0.045911    21.576069     0.000000 
  19.005000    22.905083     0.043658    21.566587     0.000000 
  19.010000    21.849382     0.045768    21.557115     0.000000 
  19.015000    21.937922     0.045583    21.547651     0.000000 
  19.020000    22.287471     0.044868    21.538195     0.000000 
  19.025000    22.439301     0.044565    21.528749     0.000000 
  19.030000    21.407293     0.046713    21.519311     0.000000 
  19.035000    22.233716     0.044977    21.509881     0.000000 
  19.040000    22.661872     0.044127    21.500461     0.000000 
  19.045000    22.317808     0.044807    21.491049     0.000000 
  19.050000    21.235222     0.047092    21.481646     0.000000 
  19.055000    23.266392     0.042980    21.472251     0.000000 
  19.060000    22.453531     0.044536    21.462865     0.000000 
  19.065000    21.780265     0.045913    21.453488     0.000000 
  19.070000    20.978798     0.047667    21.444119     0.000000 
  19.075000    21.853384     0.045760    21.434759     0.000000 
  19.080000    22.352232     0.044738    21.425407     0.000000 
  19.085000    22.527157     0.044391    21.416065     0.000000 
  19.090000    22.446125     0.044551    21.406730     0.000000 
  19.095000    22.406447     0.044630    21.397405     0.000000 
  19.100000    21.989856     0.045476    21.388088     0.000000 
  19.105000    22.014807     0.045424    21.378780     0.000000 
  19.110000    22.388263     0.044666    21.369480     0.000000 
  19.115000    22.736497     0.043982    21.360189     0.000000 
  19.120000    21.727171     0.046025    21.350906     0.000000 
  19.125000    22.321503     0.044800    21.341632     0.000000 
  19.130000    21.605682     0.046284    21.332367     0.000000 
  19.135000    22.319256     0.044804    21.323110     0.000000 
  19.140000    22.025381     0.045402    21.313862     0.000000 
  19.145000    23.044798     0.043394    21.304622     0.000000 
  19.150000    22.417349     0.044608    21.295391     0.000000 
  19.155000    21.565079     0.046371    21.286168     0.000000 
  19.160000    21.697335     0.046089    21.276955     0.000000 
  19.165000    21.615693     0.046263    21.267749     0.000000 
  19.170000    21.217863     0.047130    21.258552     0.000000 
  19.175000    21.584493     0.046330    21.249364     0.000000 
  19.180000    21.529988     0.046447    21.240184     0.000000 
  19.185000    21.250118     0.047059    21.231013     0.000000 
  19.190000    22.441327     0.044561    21.221850     0.000000 
  19.195000    21.746736     0.045984    21.212696     0.000000 
  19.200000    22.035096     0.045382    21.203551     0.000000 
  19.205000    22.203005     0.045039    21.194414     0.000000 
  19.210000    22.115255     0.045218    21.185285     0.000000 
  19.215000    21.957468     0.045543    21.176165     0.000000 
  19.220000    21.584732     0.046329    21.167053     0.000000 
  19.225000    21.336317     0.046868    21.157950     0.000000 
  19.230000    21.526172     0.046455    21.148856     0.000000 
  19.235000    22.100060     0.045249    21.139770     0.000000 
  19.240000    22.094558     0.045260    21.130692     0.000000 
  19.245000    21.842272     0.045783    21.121623     0.000000 
  19.250000    22.166414     0.045113    21.112563     0.000000 
  19.255000    21.902070     0.045658    21.103510     0.000000 
  19.260000    21.748214     0.045981    21.094467     0.000000 
  19.265000    21.196799     0.047177    21.085432     0.000000 
  19.270000    21.759725     0.045956    21.076405     0.000000 
  19.275000    22.008688     0.045437    21.067387     0.000000 
  19.280000    21.546473     0.046411    21.058377     0.000000 
  19.285000    22.232915     0.044978    21.049376     0.000000 
  19.290000    21.052087     0.047501    21.040383     0.000000 
  19.295000    21.870523     0.045724    21.031398     0.000000 
  19.300000    21.795783     0.045880    21.022422     0.000000 
  19.305000    21.749073     0.045979    21.013455     0.000000 
  19.310000    22.034927     0.045382    21.004496     0.000000 
  19.315000    21.794401     0.045883    20.995545     0.000000 
  19.320000    22.379081     0.044685    20.986603     0.000000 
  19.325000    21.737992     0.046002    20.977669     0.000000 
  19.330000    22.229890     0.044984    20.968743     0.000000 
  19.335000    22.464295     0.044515    20.959826     0.000000 
  19.340000    21.603954     0.046288    20.950918     0.000000 
  19.345000    21.516450     0.046476    20.942017     0.000000 
  19.350000    21.414303     0.046698    20.933126     0.000000 
  19.355000    21.614139     0.046266    20.924242     0.000000 
  19.360000    21.865943     0.045733    20.915367     0.000000 
  19.365000    21.880945     0.045702    20.906500     0.000000 
  19.370000    21.503958     0.046503    20.897642     0.000000 
  19.375000    21.919775     0.045621    20.888792     0.000000 
  19.380000    20.610552     0.048519    20.879950     0.000000 
  19.385000    21.316110     0.046913    20.871117     0.000000 
  19.390000    21.130467     0.047325    20.862292     0.000000 
  19.395000    20.485153     0.048816    20.853476     0.000000 
  19.400000    20.890408     0.047869    20.844668     0.000000 
  19.405000    21.495354     0.046522    20.835868     0.000000 
  19.410000    21.009673     0.047597    20.827076     0.000000 
  19.415000    21.609289     0.046276    20.818293     0.000000 
  19.420000    21.215213     0.047136    20.809519     0.000000 
  19.425000    21.654465     0.046180    20.800752     0.000000 
  19.430000    21.549824     0.046404    20.791994     0.000000 
  19.435000    21.918569     0.045623    20.783244     0.000000 
  19.440000    20.859777     0.047939    20.774503     0.000000 
  19.445000    21.401334     0.046726    20.765769     0.000000 
  19.450000    21.809495     0.045852    20.757044     0.000000 
  19.455000    21.376957     0.046779    20.748328     0.000000 
  19.460000    21.389904     0.046751    20.739620     0.000000 
  19.465000    20.994576     0.047631    20.730920     0.000000 
  19.470000    21.109931     0.047371    20.722228     0.000000 
  19.475000    21.633758     0.046224    20.713544     0.000000 
  19.480000    20.886056     0.047879    20.704869     0.000000 
  19.485000    21.862093     0.045741    20.696202     0.000000 
  19.490000    21.792897     0.045887    20.687544     0.000000 
  19.495000    21.352915     0.046832    20.678893     0.000000 
  19.500000    21.250580     0.047058    20.670251     0.000000 
  19.505000    22.070438     0.045309    20.661617     0.000000 
  19.510000    21.720780     0.046039    20.652992     0.000000 
  19.515000    21.718484     0.046044    20.644374     0.000000 
  19.520000    21.223077     0.047119    20.635765     0.000000 
  19.525000    21.564559     0.046372    20.627164     0.000000 
  19.530000    20.757840     0.048175    20.618572     0.000000 
  19.535000    21.601879     0.046292    20.609987     0.000000 
  19.540000    21.501208     0.046509    20.601411     0.000000 
  19.545000    21.158617     0.047262    20.592843     0.000000 
  19.550000    22.218313     0.045008    20.584284     0.000000 
  19.555000    21.650308     0.046189    20.575732     0.000000 
  19.560000    21.414261     0.046698    20.567189     0.000000 
  19.565000    21.052008     0.047501    20.558653     0.000000 
  19.570000    21.550089     0.046404    20.550127     0.000000 
  19.575000    21.397985     0.046733    20.541608     0.000000 
  19.580000    21.003070     0.047612    20.533097     0.000000 
  19.585000    21.785078     0.045903    20.524595     0.000000 
  19.590000    20.683621     0.048347    20.516101     0.000000 
  19.595000    20.916548     0.047809    20.507615     0.000000 
  19.600000    22.198143     0.045049    20.499137     0.000000 
  19.605000    21.963289     0.045531    20.490667     0.000000 
  19.610000    21.230747     0.047101    20.482205     0.000000 
  19.615000    21.938930     0.045581    20.473752     0.000000 
  19.620000    21.403302     0.046722    20.465307     0.000000 
  19.625000    22.142380     0.045162    20.456870     0.000000 
  19.630000    22.062240     0.045326    20.448441     0.000000 
  19.635000    21.662825     0.046162    20.440020     0.000000 
  19.640000    21.931039     0.045597    20.431607     0.000000 
  19.645000    20.990843     0.047640    20.423203     0.000000 
  19.650000    20.984145     0.047655    20.414806     0.000000 
  19.655000    21.722039     0.046036    20.406418     0.000000 
  19.660000    21.425904     0.046672    20.398038     0.000000 
  19.665000    21.390254     0.046750    20.389666     0.000000 
  19.670000    21.361076     0.046814    20.381302     0.000000 
  19.675000    21.417229     0.046691    20.372946     0.000000 
  19.680000    20.606623     0.048528    20.364598     0.000000 
  19.685000    20.888989     0.047872    20.356258     0.000000 
  19.690000    21.077363     0.047444    20.347927     0.000000 
  19.695000    21.479681     0.046556    20.339603     0.000000 
  19.700000    21.693223     0.046097    20.331288     0.000000 
  19.705000    20.816827     0.048038    20.322980     0.000000 
  19.710000    22.038960     0.045374    20.314681     0.000000 
  19.715000    21.572991     0.046354    20.306390     0.000000 
  19.720000    21.024662     0.047563    20.298106     0.000000 
  19.725000    21.486291     0.046541    20.289831     0.000000 
  19.730000    21.630713     0.046231    20.281564     0.000000 
  19.735000    21.647144     0.046195    20.273305     0.000000 
  19.740000    21.586544     0.046325    20.265054     0.000000 
  19.745000    21.329915     0.046883    20.256811     0.000000 
  19.750000    21.902236     0.045657    20.248576     0.000000 
  19.755000    21.149336     0.047283    20.240349     0.000000 
  19.760000    20.935012     0.047767    20.232130     0.000000 
  19.765000    21.251884     0.047055    20.223919     0.000000 
  19.770000    21.335301     0.046871    20.215716     0.000000 
  19.775000    21.707019     0.046068    20.207522     0.000000 
  19.780000    20.859693     0.047939    20.199335     0.000000 
  19.785000    20.999744     0.047620    20.191156     0.000000 
  19.790000    21.232688     0.047097    20.182985     0.000000 
  19.795000    20.783488     0.048115    20.174822     0.000000 
  19.800000    20.439650     0.048925    20.166667     0.000000 
  19.805000    20.685772     0.048342    20.308748     0.000000 
  19.810000    20.556496     0.048646    20.304747     0.000000 
  19.815000    20.982751     0.047658    20.300926     0.000000 
  19.820000    20.644296     0.048440    20.297297     0.000000 
  19.825000    20.372172     0.049087    20.293869     0.000000 
  19.830000    21.031312     0.047548    20.290654     0.000000 
  19.835000    21.760429     0.045955    20.287663     0.000000 
  19.840000    21.498428     0.046515    20.284911     0.000000 
  19.845000    22.349139     0.044744    20.282410     0.000000 
  19.850000    21.985552     0.045484    20.280177     0.000000 
  19.855000    21.132991     0.047319    20.278226     0.000000 
  19.860000    21.985794     0.045484    20.276577     0.000000 
  19.865000    20.878571     0.047896    20.275246     0.000000 
  19.870000    20.916389     0.047809    20.274257     0.000000 
  19.875000    21.961489     0.045534    20.273629     0.000000 
  19.880000    20.557975     0.048643    20.273389     0.000000 
  19.885000    21.396340     0.046737    20.273561     0.000000 
  19.890000    21.226143     0.047112    20.274174     0.000000 
  19.895000    21.036076     0.047537    20.275261     0.000000 
  19.900000    21.395602     0.046739    20.276853     0.000000 
  19.905000    21.515037     0.046479    20.278989     0.000000 
  19.910000    21.590620     0.046316    20.281710     0.000000 
  19.915000    21.651562     0.046186    20.285059     0.000000 
  19.920000    21.881073     0.045702    20.289086     0.000000 
  19.925000    21.308408     0.046930    20.293844     0.000000 
  19.930000    21.870095     0.045725    20.299393     0.000000 
  19.935000    21.081849     0.047434    20.305799     0.000000 
  19.940000    22.087940     0.045274    20.313134     0.000000 
  19.945000    21.368017     0.046799    20.321478     0.000000 
  19.950000    20.989598     0.047643    20.330921     0.000000 
  19.955000    21.353421     0.046831    20.341562     0.000000 
  19.960000    21.623245     0.046247    20.353514     0.000000 
  19.965000    21.809402     0.045852    20.366900     0.000000 
  19.970000    21.447602     0.046625    20.381860     0.000000 
  19.975000    22.213347     0.045018    20.398552     0.000000 
  19.980000    21.345182     0.046849    20.417153     0.000000 
  19.985000    21.041005     0.047526    20.437864     0.000000 
  19.990000    21.921491     0.045617    20.460914     0.000000 
  19.995000    21.236849     0.047088    20.486562     0.000000 
  20.000000    21.807903     0.045855    20.515106     0.000000 
  20.005000    21.676217     0.046134    20.546887     0.000000 
  20.010000    21.090768     0.047414    20.582297     0.000000 
  20.015000    21.500568     0.046510    20.621792     0.000000 
  20.020000    20.982739     0.047658    20.665898     0.000000 
  20.025000    21.338540     0.046864    20.715231     0.000000 
  20.030000    22.321255     0.044800    20.770513     0.000000 
  20.035000    21.963128     0.045531    20.832594     0.000000 
  20.040000    21.938787     0.045581    20.902483     0.000000 
  20.045000    21.508540     0.046493    20.981379     0.000000 
  20.050000    21.516462     0.046476    21.070724     0.000000 
  20.055000    21.517808     0.046473    21.172258     0.000000 
  20.060000    22.140837     0.045165    21.288095     0.000000 
  20.065000    20.975651     0.047674    21.420829     0.000000 
  20.070000    22.177085     0.045092    21.573664     0.000000 
  20.075000    22.621577     0.044206    21.750599     0.000000 
  20.080000    23.090234     0.043308    21.956670     0.000000 
  20.085000    22.764903     0.043927    22.198291     0.000000 
  20.090000    23.856191     0.041918    22.483727     0.000000 
  20.095000    23.667021     0.042253    22.823763     0.000000 
  20.100000    24.030590     0.041614    23.232683     0.000000 
  20.105000    23.929750     0.041789    23.729705     0.000000 
  20.110000    25.235893     0.039626    24.341220     0.000000 
  20.115000    25.213316     0.039662    25.104996     0.000000 
  20.120000    26.376833     0.037912    26.082502     0.000000 
  20.125000    28.365622     0.035254    27.412873     0.000000 
  20.130000    31.450730     0.031796    29.557373     0.000000 
  20.135000    40.044496     0.024972    34.227044     0.000000 
  20.140000    57.066319     0.017523    47.074940     0.000000 
  20.145000   116.936475     0.008552    83.135601     0.000000 
  20.150000   210.276096     0.004756   172.596716     0.000000 
  20.155000   383.570638     0.002607   356.665061     0.000000 
  20.160000   679.263563     0.001472   660.069761     0.000000 
  20.165000  1048.510362     0.000954  1045.666545     0.000000 
  20.170000  1383.488461     0.000723  1391.620441     0.000000 
  20.175000  1599.170336     0.000625  1537.192334     0.000000 
  20.180000  1491.433276     0.000670  1400.343162     0.000000 
  20.185000  1136.358366     0.000880  1058.774007     0.000000 
  20.190000   670.865017     0.001491   672.455324     0.000000 
  20.195000   351.031338     0.002849   365.427420     0.000000 
  20.200000   170.489292     0.005865   177.484072     0.000000 
  20.205000    79.682880     0.012550    85.326874     0.000000 
  20.210000    45.873694     0.021799    47.859448     0.000000 
  20.215000    34.591378     0.028909    34.425026     0.000000 
  20.220000    30.005133     0.033328    29.545148     0.000000 
  20.225000    27.839540     0.035920    27.324676     0.000000 
  20.230000    26.477793     0.037767    25.957975     0.000000 
  20.235000    24.613061     0.040629    24.955087     0.000000 
  20.240000    24.299152     0.041154    24.169571     0.000000 
  20.245000    24.061043     0.041561    23.538111     0.000000 
  20.250000    23.225250     0.043057    23.022303     0.000000 
  20.255000    22.842999     0.043777    22.595419     0.000000 
  20.260000    22.502529     0.044439    22.238024     0.000000 
  20.265000    21.689539     0.046105    21.935682     0.000000 
  20.270000    22.185926     0.045074    21.677497     0.000000 
  20.275000    21.747738     0.045982    21.455127     0.000000 
  20.280000    22.527442     0.044390    21.262099     0.000000 
  20.285000    21.354257     0.046829    21.093334     0.000000 
  20.290000    20.951355     0.047730    20.944800     0.000000 
  20.295000    21.535643     0.046435    20.813267     0.000000 
  20.300000    22.407145     0.044629    20.696122     0.000000 
  20.305000    21.272714     0.047009    20.591234     0.000000 
  20.310000    21.558147     0.046386    20.496852     0.000000 
  20.315000    21.947539     0.045563    20.411526     0.000000 
  20.320000    20.456763     0.048884    20.334046     0.000000 
  20.325000    21.458924     0.046601    20.263399     0.000000 
  20.330000    21.009926     0.047597    20.198729     0.000000 
  20.335000    20.840313     0.047984    20.139310     0.000000 
  20.340000    21.437534     0.046647    20.084522     0.000000 
  20.345000    21.157828     0.047264    20.033836     0.000000 
  20.350000    20.849104     0.047964    19.986794     0.000000 
  20.355000    20.981102     0.047662    19.943002     0.000000 
  20.360000    21.005044     0.047608    19.902117     0.000000 
  20.365000    20.582416     0.048585    19.863841     0.000000 
  20.370000    20.763710     0.048161    19.827911     0.000000 
  20.375000    21.431363     0.046661    19.794099     0.000000 
  20.380000    21.663094     0.046161    19.762202     0.000000 
  20.385000    20.181997     0.049549    19.732043     0.000000 
  20.390000    21.358426     0.046820    19.703462     0.000000 
  20.395000    20.905044     0.047835    19.676321     0.000000 
  20.400000    20.701741     0.048305    19.650493     0.000000 
  20.405000    20.553249     0.048654    19.625868     0.000000 
  20.410000    20.255088     0.049370    19.602344     0.000000 
  20.415000    21.061659     0.047480    19.579832     0.000000 
  20.420000    21.021221     0.047571    19.558251     0.000000 
  20.425000    20.614895     0.048509    19.537529     0.000000 
  20.430000    21.317154     0.046911    19.517600     0.000000 
  20.435000    20.312256     0.049231    19.498403     0.000000 
  20.440000    20.743529     0.048208    19.479886     0.000000 
  20.445000    20.231439     0.049428    19.461999     0.000000 
  20.450000    20.742940     0.048209    19.444696     0.000000 
  20.455000    20.808957     0.048056    19.427939     0.000000 
  20.460000    22.006891     0.045440    19.411688     0.000000 
  20.465000    20.240697     0.049405    19.395911     0.000000 
  20.470000    21.701687     0.046079    19.380575     0.000000 
  20.475000    21.178471     0.047218    19.365653     0.000000 
  20.480000    20.719406     0.048264    19.351118     0.000000 
  20.485000    20.895565     0.047857    19.336946     0.000000 
  20.490000    20.642801     0.048443    19.323114     0.000000 
  20.495000    20.599275     0.048545    19.309601     0.000000 
  20.500000    20.715241     0.048274    19.296390     0.000000 
  20.505000    21.207351     0.047153    19.283462     0.000000 
  20.510000    20.508294     0.048761    19.270800     0.000000 
  20.515000    20.733853     0.048230    19.258390     0.000000 
  20.520000    20.699575     0.048310    19.246218     0.000000 
  20.525000    20.313472     0.049228    19.234271     0.000000 
  20.530000    20.820379     0.048030    19.222536     0.000000 
  20.535000    21.141192     0.047301    19.211002     0.000000 
  20.540000    19.919080     0.050203    19.199659     0.000000 
  20.545000    19.879174     0.050304    19.188497     0.000000 
  20.550000    20.284715     0.049298    19.177507     0.000000 
  20.555000    21.757790     0.045961    19.024108     0.000000 
  20.560000    20.578852     0.048594    19.017111     0.000000 
  20.565000    20.485171     0.048816    19.010121     0.000000 
  20.570000    19.946181     0.050135    19.003139     0.000000 
  20.575000    20.679216     0.048358    18.996163     0.000000 
  20.580000    20.659148     0.048405    18.989195     0.000000 
  20.585000    21.018456     0.047577    18.982235     0.000000 
  20.590000    20.201179     0.049502    18.975281     0.000000 
  20.595000    20.232035     0.049427    18.968335     0.000000 
  20.600000    19.925415     0.050187    18.961396     0.000000 
  20.605000    19.333307     0.051724    18.954464     0.000000 
  20.610000    21.360121     0.046816    18.947539     0.000000 
  20.615000    20.490094     0.048804    18.940622     0.000000 
  20.620000    20.195714     0.049515    18.933711     0.000000 
  20.625000    20.859276     0.047940    18.926808     0.000000 
  20.630000    19.957432     0.050107    18.919912     0.000000 
  20.635000    19.991671     0.050021    18.913023     0.000000 
  20.640000    20.800204     0.048076    18.906142     0.000000 
  20.645000    20.081032     0.049798    18.899268     0.000000 
  20.650000    20.161184     0.049600    18.892400     0.000000 
  20.655000    20.588794     0.048570    18.885540     0.000000 
  20.660000    20.231183     0.049429    18.878687     0.000000 
  20.665000    20.902751     0.047841    18.871841     0.000000 
  20.670000    20.232661     0.049425    18.865003     0.000000 
  20.675000    20.070407     0.049825    18.858171     0.000000 
  20.680000    20.166700     0.049587    18.851347     0.000000 
  20.685000    20.735110     0.048227    18.844530     0.000000 
  20.690000    20.643723     0.048441    18.837720     0.000000 
  20.695000    21.180579     0.047213    18.830917     0.000000 
  20.700000    20.572466     0.048609    18.824121     0.000000 
  20.705000    19.988433     0.050029    18.817332     0.000000 
  20.710000    20.875471     0.047903    18.810550     0.000000 
  20.715000    20.286287     0.049294    18.803776     0.000000 
  20.720000    20.155691     0.049614    18.797008     0.000000 
  20.725000    20.331152     0.049186    18.790248     0.000000 
  20.730000    20.409020     0.048998    18.783495     0.000000 
  20.735000    20.450461     0.048899    18.776748     0.000000 
  20.740000    20.073681     0.049816    18.770009     0.000000 
  20.745000    20.120132     0.049701    18.763277     0.000000 
  20.750000    20.627513     0.048479    18.756552     0.000000 
  20.755000    20.210708     0.049479    18.749834     0.000000 
  20.760000    20.485526     0.048815    18.743123     0.000000 
  20.765000    20.762236     0.048164    18.736420     0.000000 
  20.770000    20.030462     0.049924    18.729723     0.000000 
  20.775000    20.149602     0.049629    18.723033     0.000000 
  20.780000    20.147022     0.049635    18.716350     0.000000 
  20.785000    19.967478     0.050081    18.709675     0.000000 
  20.790000    20.104007     0.049741    18.703006     0.000000 
  20.795000    19.884365     0.050291    18.696345     0.000000 
  20.800000    20.184675     0.049543    18.689690     0.000000 
  20.805000    20.112355     0.049721    18.683042     0.000000 
  20.810000    19.919926     0.050201    18.676402     0.000000 
  20.815000    19.884582     0.050290    18.669768     0.000000 
  20.820000    19.569118     0.051101    18.663142     0.000000 
  20.825000    20.260533     0.049357    18.656522     0.000000 
  20.830000    19.833874     0.050419    18.649909     0.000000 
  20.835000    20.395880     0.049030    18.643304     0.000000 
  20.840000    19.118099     0.052306    18.636705     0.000000 
  20.845000    19.866285     0.050337    18.630113     0.000000 
  20.850000    19.695447     0.050773    18.623529     0.000000 
  20.855000    20.832188     0.048003    18.616951     0.000000 
  20.860000    20.320765     0.049211    18.610380     0.000000 
  20.865000    19.384245     0.051588    18.603816     0.000000 
  20.870000    20.145378     0.049639    18.597259     0.000000 
  20.875000    20.459393     0.048877    18.590709     0.000000 
  20.880000    20.701899     0.048305    18.584166     0.000000 
  20.885000    20.826493     0.048016    18.577630     0.000000 
  20.890000    20.133282     0.049669    18.571101     0.000000 
  20.895000    19.363962     0.051642    18.564579     0.000000 
  20.900000    19.797063     0.050513    18.558064     0.000000 
  20.905000    20.278657     0.049313    18.551555     0.000000 
  20.910000    20.571956     0.048610    18.545054     0.000000 
  20.915000    20.711843     0.048282    18.538559     0.000000 
  20.920000    19.684894     0.050800    18.532071     0.000000 
  20.925000    19.964396     0.050089    18.525591     0.000000 
  20.930000    20.698693     0.048312    18.519117     0.000000 
  20.935000    20.174201     0.049568    18.512650     0.000000 
  20.940000    19.882852     0.050295    18.506190     0.000000 
  20.945000    19.753874     0.050623    18.499736     0.000000 
  20.950000    19.879973     0.050302    18.493290     0.000000 
  20.955000    20.729766     0.048240    18.486850     0.000000 
  20.960000    20.448889     0.048902    18.480418     0.000000 
  20.965000    20.992031     0.047637    18.473992     0.000000 
  20.970000    19.637588     0.050923    18.467573     0.000000 
  20.975000    20.806543     0.048062    18.461161     0.000000 
  20.980000    20.317027     0.049220    18.454755     0.000000 
  20.985000    20.598802     0.048547    18.448357     0.000000 
  20.990000    20.168645     0.049582    18.441965     0.000000 
  20.995000    20.058902     0.049853    18.435581     0.000000 
  21.000000    20.220527     0.049455    18.429203     0.000000 
  21.005000    19.601004     0.051018    18.422831     0.000000 
  21.010000    20.508689     0.048760    18.416467     0.000000 
  21.015000    19.979126     0.050052    18.410109     0.000000 
  21.020000    19.819560     0.050455    18.403759     0.000000 
  21.025000    20.395081     0.049031    18.397415     0.000000 
  21.030000    19.895625     0.050262    18.391077     0.000000 
  21.035000    20.038590     0.049904    18.384747     0.000000 
  21.040000    20.235088     0.049419    18.378423     0.000000 
  21.045000    19.539287     0.051179    18.372107     0.000000 
  21.050000    19.996831     0.050008    18.365796     0.000000 
  21.055000    20.417297     0.048978    18.359493     0.000000 
  21.060000    20.136991     0.049660    18.353197     0.000000 
  21.065000    19.966432     0.050084    18.346907     0.000000 
  21.070000    19.601785     0.051016    18.340624     0.000000 
  21.075000    19.770403     0.050581    18.334347     0.000000 
  21.080000    20.105578     0.049737    18.328078     0.000000 
  21.085000    20.119986     0.049702    18.321815     0.000000 
  21.090000    19.162134     0.052186    18.315559     0.000000 
  21.095000    19.488946     0.051311    18.309310     0.000000 
  21.100000    20.409304     0.048997    18.303067     0.000000 
  21.105000    19.483552     0.051325    18.296831     0.000000 
  21.110000    19.510232     0.051255    18.290602     0.000000 
  21.115000    19.543455     0.051168    18.284379     0.000000 
  21.120000    19.542541     0.051170    18.278163     0.000000 
  21.125000    20.194086     0.049519    18.271954     0.000000 
  21.130000    18.743610     0.053352    18.265752     0.000000 
  21.135000    19.916834     0.050209    18.259556     0.000000 
  21.140000    20.018474     0.049954    18.253367     0.000000 
  21.145000    19.241453     0.051971    18.247185     0.000000 
  21.150000    20.674372     0.048369    18.241009     0.000000 
  21.155000    20.028276     0.049929    18.234840     0.000000 
  21.160000    20.023548     0.049941    18.228677     0.000000 
  21.165000    20.390378     0.049043    18.222522     0.000000 
  21.170000    19.165471     0.052177    18.216372     0.000000 
  21.175000    19.488421     0.051313    18.210230     0.000000 
  21.180000    20.207528     0.049487    18.204094     0.000000 
  21.185000    20.098151     0.049756    18.197965     0.000000 
  21.190000    20.291008     0.049283    18.191842     0.000000 
  21.195000    19.405966     0.051531    18.185726     0.000000 
  21.200000    19.350639     0.051678    18.179617     0.000000 
  21.205000    19.684907     0.050800    18.173514     0.000000 
  21.210000    19.397679     0.051553    18.167418     0.000000 
  21.215000    19.917940     0.050206    18.161329     0.000000 
  21.220000    19.537770     0.051183    18.155246     0.000000 
  21.225000    19.584356     0.051061    18.149170     0.000000 
  21.230000    19.143497     0.052237    18.143100     0.000000 
  21.235000    18.855960     0.053034    18.137037     0.000000 
  21.240000    20.030292     0.049924    18.130980     0.000000 
  21.245000    19.531059     0.051201    18.124931     0.000000 
  21.250000    19.454292     0.051403    18.118887     0.000000 
  21.255000    19.545633     0.051162    18.112850     0.000000 
  21.260000    18.922547     0.052847    18.106820     0.000000 
  21.265000    19.812146     0.050474    18.100796     0.000000 
  21.270000    19.670697     0.050837    18.094779     0.000000 
  21.275000    19.382407     0.051593    18.088769     0.000000 
  21.280000    19.316787     0.051768    18.082765     0.000000 
  21.285000    20.364868     0.049104    18.076767     0.000000 
  21.290000    18.861068     0.053019    18.070776     0.000000 
  21.295000    20.055045     0.049863    18.064792     0.000000 
  21.300000    19.704469     0.050750    18.058814     0.000000 
  21.305000    19.891312     0.050273    18.052842     0.000000 
  21.310000    18.814582     0.053150    18.046877     0.000000 
  21.315000    20.202834     0.049498    18.040919     0.000000 
  21.320000    19.730467     0.050683    18.034967     0.000000 
  21.325000    19.163484     0.052183    18.029022     0.000000 
  21.330000    21.008008     0.047601    18.023083     0.000000 
  21.335000    19.524453     0.051218    18.017150     0.000000 
  21.340000    19.182914     0.052130    18.011224     0.000000 
  21.345000    20.411043     0.048993    18.005305     0.000000 
  21.350000    19.901141     0.050248    17.999392     0.000000 
  21.355000    18.597781     0.053770    17.993485     0.000000 
  21.360000    19.113109     0.052320    17.987585     0.000000 
  21.365000    20.175207     0.049566    17.981692     0.000000 
  21.370000    19.637287     0.050924    17.975805     0.000000 
  21.375000    19.515574     0.051241    17.969924     0.000000 
  21.380000    19.441641     0.051436    17.964050     0.000000 
  21.385000    18.930281     0.052825    17.958182     0.000000 
  21.390000    19.524117     0.051219    17.952320     0.000000 
  21.395000    18.775707     0.053260    17.946465     0.000000 
  21.400000    19.475497     0.051347    17.940617     0.000000 
  21.405000    18.979044     0.052690    17.934775     0.000000 
  21.410000    19.421122     0.051490    17.928939     0.000000 
  21.415000    18.967163     0.052723    17.923110     0.000000 
  21.420000    18.999729     0.052632    17.917287     0.000000 
  21.425000    19.118729     0.052305    17.911470     0.000000 
  21.430000    19.789420     0.050532    17.905660     0.000000 
  21.435000    19.318689     0.051763    17.899856     0.000000 
  21.440000    18.939177     0.052801    17.894059     0.000000 
  21.445000    18.677851     0.053539    17.888268     0.000000 
  21.450000    19.504480     0.051270    17.882483     0.000000 
  21.455000    19.025720     0.052560    17.876705     0.000000 
  21.460000    19.728747     0.050687    17.870933     0.000000 
  21.465000    19.883443     0.050293    17.865168     0.000000 
  21.470000    19.353850     0.051669    17.859409     0.000000 
  21.475000    18.900116     0.052910    17.853656     0.000000 
  21.480000    18.664579     0.053577    17.847909     0.000000 
  21.485000    18.904050     0.052899    17.842169     0.000000 
  21.490000    19.592729     0.051039    17.836435     0.000000 
  21.495000    18.971433     0.052711    17.830708     0.000000 
  21.500000    18.436535     0.054240    17.824987     0.000000 
  21.505000    19.619781     0.050969    17.819272     0.000000 
  21.510000    19.096009     0.052367    17.813564     0.000000 
  21.515000    19.528307     0.051208    17.807861     0.000000 
  21.520000    18.854119     0.053039    17.802165     0.000000 
  21.525000    19.356164     0.051663    17.796476     0.000000 
  21.530000    18.762534     0.053298    17.790793     0.000000 
  21.535000    19.925778     0.050186    17.785116     0.000000 
  21.540000    18.546361     0.053919    17.779445     0.000000 
  21.545000    18.590361     0.053791    17.773780     0.000000 
  21.550000    18.436406     0.054241    17.768122     0.000000 
  21.555000    19.866690     0.050336    17.762470     0.000000 
  21.560000    19.175737     0.052149    17.756825     0.000000 
  21.565000    19.627087     0.050950    17.751185     0.000000 
  21.570000    19.750717     0.050631    17.745552     0.000000 
  21.575000    18.870314     0.052993    17.739925     0.000000 
  21.580000    19.358398     0.051657    17.734305     0.000000 
  21.585000    18.945493     0.052783    17.728690     0.000000 
  21.590000    18.983334     0.052678    17.723082     0.000000 
  21.595000    19.251848     0.051943    17.717480     0.000000 
  21.600000    19.653429     0.050882    17.711884     0.000000 
  21.605000    19.527696     0.051209    17.706295     0.000000 
  21.610000    18.102350     0.055241    17.700712     0.000000 
  21.615000    19.195881     0.052095    17.695134     0.000000 
  21.620000    19.433917     0.051456    17.689564     0.000000 
  21.625000    18.930863     0.052824    17.683999     0.000000 
  21.630000    18.818543     0.053139    17.678440     0.000000 
  21.635000    18.192047     0.054969    17.672888     0.000000 
  21.640000    19.503285     0.051273    17.667342     0.000000 
  21.645000    19.601634     0.051016    17.661802     0.000000 
  21.650000    18.587669     0.053799    17.656268     0.000000 
  21.655000    19.105671     0.052340    17.650741     0.000000 
  21.660000    19.102797     0.052348    17.645219     0.000000 
  21.665000    19.336587     0.051715    17.639704     0.000000 
  21.670000    19.589913     0.051047    17.634195     0.000000 
  21.675000    19.284820     0.051854    17.628692     0.000000 
  21.680000    18.704296     0.053464    17.623195     0.000000 
  21.685000    19.077972     0.052416    17.617705     0.000000 
  21.690000    19.533292     0.051195    17.612220     0.000000 
  21.695000    18.650386     0.053618    17.606742     0.000000 
  21.700000    19.184847     0.052124    17.601270     0.000000 
  21.705000    18.952318     0.052764    17.595803     0.000000 
  21.710000    19.904357     0.050240    17.590343     0.000000 
  21.715000    19.623885     0.050958    17.584889     0.000000 
  21.720000    19.474218     0.051350    17.579442     0.000000 
  21.725000    19.908140     0.050231    17.574000     0.000000 
  21.730000    18.866639     0.053004    17.568564     0.000000 
  21.735000    18.359086     0.054469    17.563135     0.000000 
  21.740000    19.712491     0.050729    17.557711     0.000000 
  21.745000    18.059285     0.055373    17.552294     0.000000 
  21.750000    18.938819     0.052802    17.546883     0.000000 
  21.755000    19.412578     0.051513    17.541477     0.000000 
  21.760000    18.553505     0.053898    17.536078     0.000000 
  21.765000    18.913482     0.052872    17.530685     0.000000 
  21.770000    18.935576     0.052811    17.525298     0.000000 
  21.775000    19.452564     0.051407    17.519917     0.000000 
  21.780000    18.955188     0.052756    17.514542     0.000000 
  21.785000    18.552540     0.053901    17.509173     0.000000 
  21.790000    19.379748     0.051600    17.503811     0.000000 
  21.795000    18.663094     0.053582    17.498454     0.000000 
  21.800000    19.000498     0.052630    17.493103     0.000000 
  21.805000    19.524442     0.051218    17.487758     0.000000 
  21.810000    19.373894     0.051616    17.482420     0.000000 
  21.815000    18.636222     0.053659    17.477087     0.000000 
  21.820000    19.029027     0.052551    17.471760     0.000000 
  21.825000    18.359570     0.054468    17.466439     0.000000 
  21.830000    19.291132     0.051837    17.461125     0.000000 
  21.835000    18.346663     0.054506    17.455816     0.000000 
  21.840000    19.055021     0.052480    17.450513     0.000000 
  21.845000    19.071352     0.052435    17.445216     0.000000 
  21.850000    19.598260     0.051025    17.439926     0.000000 
  21.855000    18.370162     0.054436    17.434641     0.000000 
  21.860000    18.570063     0.053850    17.429362     0.000000 
  21.865000    18.666094     0.053573    17.424089     0.000000 
  21.870000    18.189616     0.054976    17.418822     0.000000 
  21.875000    19.099023     0.052359    17.413561     0.000000 
  21.880000    19.075026     0.052425    17.408306     0.000000 
  21.885000    19.394127     0.051562    17.403057     0.000000 
  21.890000    19.190337     0.052110    17.397814     0.000000 
  21.895000    18.428810     0.054263    17.392577     0.000000 
  21.900000    19.053684     0.052483    17.387345     0.000000 
  21.905000    18.636306     0.053659    17.382120     0.000000 
  21.910000    18.411681     0.054313    17.376901     0.000000 
  21.915000    19.281778     0.051862    17.371687     0.000000 
  21.920000    19.201370     0.052080    17.366480     0.000000 
  21.925000    18.141228     0.055123    17.361278     0.000000 
  21.930000    18.733104     0.053381    17.356082     0.000000 
  21.935000    19.386906     0.051581    17.350892     0.000000 
  21.940000    18.887449     0.052945    17.345708     0.000000 
  21.945000    18.565817     0.053862    17.340530     0.000000 
  21.950000    19.085434     0.052396    17.335358     0.000000 
  21.955000    19.117231     0.052309    17.330191     0.000000 
  21.960000    18.700062     0.053476    17.325031     0.000000 
  21.965000    19.343996     0.051696    17.319876     0.000000 
  21.970000    19.709413     0.050737    17.314727     0.000000 
  21.975000    19.280548     0.051866    17.309584     0.000000 
  21.980000    18.639028     0.053651    17.304447     0.000000 
  21.985000    18.499545     0.054055    17.299316     0.000000 
  21.990000    18.334297     0.054543    17.294191     0.000000 
  21.995000    18.955938     0.052754    17.289071     0.000000 
  22.000000    19.017034     0.052584    17.283957     0.000000 
  22.005000    18.023066     0.055484    17.278850     0.000000 
  22.010000    18.388891     0.054381    17.273747     0.000000 
  22.015000    19.314517     0.051775    17.268651     0.000000 
  22.020000    18.996677     0.052641    17.263561     0.000000 
  22.025000    18.461197     0.054168    17.258476     0.000000 
  22.030000    19.115323     0.052314    17.253397     0.000000 
  22.035000    18.026553     0.055474    17.248324     0.000000 
  22.040000    18.477199     0.054121    17.243257     0.000000 
  22.045000    18.436890     0.054239    17.238195     0.000000 
  22.050000    19.023775     0.052566    17.233140     0.000000 
  22.055000    18.793127     0.053211    17.228090     0.000000 
  22.060000    18.664334     0.053578    17.223046     0.000000 
  22.065000    17.979168     0.055620    17.218007     0.000000 
  22.070000    18.753049     0.053325    17.212975     0.000000 
  22.075000    19.032138     0.052543    17.207948     0.000000 
  22.080000    18.456224     0.054182    17.202927     0.000000 
  22.085000    18.274374     0.054721    17.197911     0.000000 
  22.090000    18.495984     0.054066    17.192902     0.000000 
  22.095000    18.198171     0.054951    17.187898     0.000000 
  22.100000    18.754180     0.053321    17.182900     0.000000 
  22.105000    18.893422     0.052928    17.177907     0.000000 
  22.110000    19.143747     0.052236    17.172921     0.000000 
  22.115000    18.530331     0.053966    17.167940     0.000000 
  22.120000    18.789999     0.053220    17.162965     0.000000 
  22.125000    19.199999     0.052083    17.157995     0.000000 
  22.130000    18.335976     0.054538    17.153031     0.000000 
  22.135000    19.021194     0.052573    17.148073     0.000000 
  22.140000    18.326582     0.054566    17.143121     0.000000 
  22.145000    18.598757     0.053767    17.138174     0.000000 
  22.150000    18.826276     0.053117    17.133233     0.000000 
  22.155000    17.984774     0.055603    17.128297     0.000000 
  22.160000    18.346436     0.054506    17.123368     0.000000 
  22.165000    19.083245     0.052402    17.118444     0.000000 
  22.170000    18.456909     0.054180    17.113525     0.000000 
  22.175000    18.597627     0.053770    17.108613     0.000000 
  22.180000    19.328738     0.051736    17.103705     0.000000 
  22.185000    18.129298     0.055159    17.098804     0.000000 
  22.190000    18.904849     0.052896    17.093908     0.000000 
  22.195000    18.243194     0.054815    17.089018     0.000000 
  22.200000    18.257188     0.054773    17.084134     0.000000 
  22.205000    18.943979     0.052787    17.079255     0.000000 
  22.210000    18.314714     0.054601    17.417126     0.000000 
  22.215000    18.612917     0.053726    17.421540     0.000000 
  22.220000    19.259130     0.051923    17.426342     0.000000 
  22.225000    18.623814     0.053695    17.431553     0.000000 
  22.230000    18.347793     0.054502    17.437196     0.000000 
  22.235000    18.788285     0.053225    17.443295     0.000000 
  22.240000    18.572096     0.053844    17.449876     0.000000 
  22.245000    18.223581     0.054874    17.456967     0.000000 
  22.250000    18.258362     0.054769    17.464598     0.000000 
  22.255000    19.039119     0.052523    17.472803     0.000000 
  22.260000    18.869928     0.052994    17.481615     0.000000 
  22.265000    17.528370     0.057050    17.491073     0.000000 
  22.270000    19.014445     0.052592    17.501216     0.000000 
  22.275000    18.193821     0.054964    17.512090     0.000000 
  22.280000    17.810615     0.056146    17.523741     0.000000 
  22.285000    17.990962     0.055583    17.536221     0.000000 
  22.290000    18.550497     0.053907    17.549587     0.000000 
  22.295000    18.761834     0.053300    17.563897     0.000000 
  22.300000    19.016040     0.052587    17.579220     0.000000 
  22.305000    19.067245     0.052446    17.595626     0.000000 
  22.310000    18.731274     0.053387    17.613194     0.000000 
  22.315000    18.991052     0.052656    17.632010     0.000000 
  22.320000    18.961806     0.052738    17.652167     0.000000 
  22.325000    18.044586     0.055418    17.673768     0.000000 
  22.330000    18.899870     0.052910    17.696927     0.000000 
  22.335000    18.945314     0.052784    17.721766     0.000000 
  22.340000    18.622624     0.053698    17.748424     0.000000 
  22.345000    18.927370     0.052834    17.777051     0.000000 
  22.350000    19.286498     0.051850    17.807814     0.000000 
  22.355000    18.951088     0.052767    17.840899     0.000000 
  22.360000    19.346885     0.051688    17.876511     0.000000 
  22.365000    19.192652     0.052103    17.914879     0.000000 
  22.370000    18.137697     0.055134    17.956259     0.000000 
  22.375000    19.040641     0.052519    18.000938     0.000000 
  22.380000    19.268612     0.051898    18.049236     0.000000 
  22.385000    19.152686     0.052212    18.101513     0.000000 
  22.390000    18.455533     0.054184    18.158178     0.000000 
  22.395000    19.532009     0.051198    18.219691     0.000000 
  22.400000    19.150187     0.052219    18.286573     0.000000 
  22.405000    19.464416     0.051376    18.359421     0.000000 
  22.410000    19.180988     0.052135    18.438912     0.000000 
  22.415000    19.496323     0.051292    18.525827     0.000000 
  22.420000    19.495888     0.051293    18.621060     0.000000 
  22.425000    18.642939     0.053640    18.725648     0.000000 
  22.430000    18.796877     0.053200    18.840792     0.000000 
  22.435000    19.031842     0.052544    18.967891     0.000000 
  22.440000    19.721743     0.050705    19.108585     0.000000 
  22.445000    19.903070     0.050244    19.264805     0.000000 
  22.450000    19.928853     0.050179    19.438833     0.000000 
  22.455000    20.088973     0.049779    19.633387     0.000000 
  22.460000    20.096160     0.049761    19.851722     0.000000 
  22.465000    20.575673     0.048601    20.097763     0.000000 
  22.470000    19.659692     0.050865    20.376274     0.000000 
  22.475000    21.138028     0.047308    20.693083     0.000000 
  22.480000    20.451284     0.048897    21.055380     0.000000 
  22.485000    21.112353     0.047366    21.472115     0.000000 
  22.490000    22.328033     0.044787    21.954534     0.000000 
  22.495000    22.723707     0.044007    22.516923     0.000000 
  22.500000    23.348579     0.042829    23.177637     0.000000 
  22.505000    24.537218     0.040754    23.960556     0.000000 
  22.510000    25.895710     0.038616    24.897192     0.000000 
  22.515000    25.874791     0.038648    26.029797     0.000000 
  22.520000    26.705987     0.037445    27.416316     0.000000 
  22.525000    28.484046     0.035107    29.140524     0.000000 
  22.530000    31.697317     0.031548    31.345052     0.000000 
  22.535000    35.499670     0.028169    34.375401     0.000000 
  22.540000    42.941340     0.023288    39.387766     0.000000 
  22.545000    58.569568     0.017074    50.473467     0.000000 
  22.550000   110.327645     0.009064    80.363434     0.000000 
  22.555000   215.548088     0.004639   161.160620     0.000000 
  22.560000   418.591929     0.002389   354.844289     0.000000 
  22.565000   804.443736     0.001243   744.600090     0.000000 
  22.570000  1381.107488     0.000724  1383.430243     0.000000 
  22.575000  2141.634614     0.000467  2209.069305     0.000000 
  22.580000  3048.122173     0.000328  2994.024080     0.000000 
  22.585000  3615.279366     0.000277  3415.359902     0.000000 
  22.590000  3510.538144     0.000285  3262.656038     0.000000 
  22.595000  2772.583247     0.000361  2618.514520     0.000000 
  22.600000  1786.555353     0.000560  1779.451066     0.000000 
  22.605000   921.854164     0.001085  1034.258255     0.000000 
  22.610000   433.995198     0.002304   524.062424     0.000000 
  22.615000   174.563693     0.005729   242.448283     0.000000 
  22.620000    82.227393     0.012161   113.489124     0.000000 
  22.625000    53.285462     0.018767    62.641116     0.000000 
  22.630000    41.587556     0.024046    43.982588     0.000000 
  22.635000    34.962334     0.028602    36.523614     0.000000 
  22.640000    31.842949     0.031404    32.661062     0.000000 
  22.645000    29.199044     0.034248    30.082222     0.000000 
  22.650000    27.522937     0.036333    28.126903     0.000000 
  22.655000    25.339119     0.039465    26.572564     0.000000 
  22.660000    24.043200     0.041592    25.310785     0.000000 
  22.665000    23.430091     0.042680    24.272057     0.000000 
  22.670000    22.093691     0.045262    23.406902     0.000000 
  22.675000    21.984736     0.045486    22.678817     0.000000 
  22.680000    21.542537     0.046420    22.060357     0.000000 
  22.685000    20.835609     0.047995    21.530578     0.000000 
  22.690000    20.582652     0.048585    21.073281     0.000000 
  22.695000    19.611930     0.050989    20.675788     0.000000 
  22.700000    20.335254     0.049176    20.328062     0.000000 
  22.705000    19.643705     0.050907    20.022079     0.000000 
  22.710000    19.537284     0.051184    19.751365     0.000000 
  22.715000    20.025068     0.049937    19.510647     0.000000 
  22.720000    19.622977     0.050961    19.295600     0.000000 
  22.725000    18.978325     0.052692    19.102651     0.000000 
  22.730000    18.462402     0.054164    18.928823     0.000000 
  22.735000    19.135901     0.052258    18.771625     0.000000 
  22.740000    18.813673     0.053153    18.628957     0.000000 
  22.745000    19.037988     0.052527    18.499039     0.000000 
  22.750000    18.362494     0.054459    18.380358     0.000000 
  22.755000    19.034804     0.052535    18.271614     0.000000 
  22.760000    18.837725     0.053085    18.171693     0.000000 
  22.765000    18.506898     0.054034    18.079631     0.000000 
  22.770000    17.501631     0.057138    17.994593     0.000000 
  22.775000    18.200460     0.054944    17.915851     0.000000 
  22.780000    17.949395     0.055712    17.842769     0.000000 
  22.785000    18.248128     0.054800    17.774789     0.000000 
  22.790000    18.584366     0.053809    17.711422     0.000000 
  22.795000    17.005621     0.058804    17.652234     0.000000 
  22.800000    18.563908     0.053868    17.596841     0.000000 
  22.805000    18.344043     0.054514    17.544903     0.000000 
  22.810000    18.778271     0.053253    17.496117     0.000000 
  22.815000    17.563425     0.056937    17.450213     0.000000 
  22.820000    18.179226     0.055008    17.406948     0.000000 
  22.825000    18.270554     0.054733    17.366106     0.000000 
  22.830000    18.376546     0.054417    17.327490     0.000000 
  22.835000    17.696978     0.056507    17.290925     0.000000 
  22.840000    18.441100     0.054227    17.256251     0.000000 
  22.845000    17.900592     0.055864    17.223326     0.000000 
  22.850000    18.109114     0.055221    17.192019     0.000000 
  22.855000    17.398841     0.057475    17.162211     0.000000 
  22.860000    17.986997     0.055596    17.133795     0.000000 
  22.865000    17.788237     0.056217    17.106672     0.000000 
  22.870000    17.084122     0.058534    17.080753     0.000000 
  22.875000    16.943487     0.059020    17.055956     0.000000 
  22.880000    18.297739     0.054652    17.032205     0.000000 
  22.885000    18.049597     0.055403    17.009432     0.000000 
  22.890000    18.144919     0.055112    16.987573     0.000000 
  22.895000    17.495479     0.057158    16.966571     0.000000 
  22.900000    17.767033     0.056284    16.946370     0.000000 
  22.905000    17.315847     0.057751    16.926923     0.000000 
  22.910000    17.530595     0.057043    16.908183     0.000000 
  22.915000    17.956412     0.055690    16.890108     0.000000 
  22.920000    17.913496     0.055824    16.872658     0.000000 
  22.925000    17.745548     0.056352    16.855798     0.000000 
  22.930000    16.701021     0.059877    16.839494     0.000000 
  22.935000    17.215008     0.058089    16.823715     0.000000 
  22.940000    16.562267     0.060378    16.808430     0.000000 
  22.945000    17.390359     0.057503    16.793615     0.000000 
  22.950000    18.188589     0.054980    16.779242     0.000000 
  22.955000    18.036023     0.055445    16.765288     0.000000 
  22.960000    17.516901     0.057088    16.751733     0.000000 
  22.965000    17.699629     0.056498    16.738554     0.000000 
  22.970000    17.686825     0.056539    16.396202     0.000000 
  22.975000    16.889193     0.059209    16.392133     0.000000 
  22.980000    17.324091     0.057723    16.388069     0.000000 
  22.985000    16.680348     0.059951    16.384010     0.000000 
  22.990000    17.483507     0.057197    16.379956     0.000000 
  22.995000    17.335237     0.057686    16.375906     0.000000 
  23.000000    17.411174     0.057434    16.371862     0.000000 
  23.005000    17.960522     0.055678    16.367822     0.000000 
  23.010000    17.115412     0.058427    16.363787     0.000000 
  23.015000    16.996987     0.058834    16.359758     0.000000 
  23.020000    17.397777     0.057479    16.355733     0.000000 
  23.025000    17.199834     0.058140    16.351712     0.000000 
  23.030000    17.984310     0.055604    16.347697     0.000000 
  23.035000    16.856380     0.059325    16.343687     0.000000 
  23.040000    17.581850     0.056877    16.339681     0.000000 
  23.045000    17.157833     0.058282    16.335680     0.000000 
  23.050000    17.336074     0.057683    16.331684     0.000000 
  23.055000    17.110476     0.058444    16.327693     0.000000 
  23.060000    17.381557     0.057532    16.323707     0.000000 
  23.065000    17.208029     0.058112    16.319725     0.000000 
  23.070000    16.585614     0.060293    16.315749     0.000000 
  23.075000    17.400097     0.057471    16.311777     0.000000 
  23.080000    16.955736     0.058977    16.307810     0.000000 
  23.085000    17.491550     0.057170    16.303847     0.000000 
  23.090000    17.223390     0.058061    16.299890     0.000000 
  23.095000    17.008796     0.058793    16.295937     0.000000 
  23.100000    16.864610     0.059296    16.291989     0.000000 
  23.105000    16.971633     0.058922    16.288046     0.000000 
  23.110000    17.338816     0.057674    16.284108     0.000000 
  23.115000    17.538189     0.057018    16.280174     0.000000 
  23.120000    17.037627     0.058694    16.276245     0.000000 
  23.125000    17.202072     0.058133    16.272321     0.000000 
  23.130000    17.404710     0.057456    16.268402     0.000000 
  23.135000    17.187173     0.058183    16.264487     0.000000 
  23.140000    17.196371     0.058152    16.260577     0.000000 
  23.145000    16.271073     0.061459    16.256672     0.000000 
  23.150000    16.795073     0.059541    16.252772     0.000000 
  23.155000    16.611306     0.060200    16.248876     0.000000 
  23.160000    16.809596     0.059490    16.244985     0.000000 
  23.165000    17.101007     0.058476    16.241099     0.000000 
  23.170000    16.794372     0.059544    16.237218     0.000000 
  23.175000    17.472553     0.057233    16.233341     0.000000 
  23.180000    17.062935     0.058607    16.229469     0.000000 
  23.185000    16.975968     0.058907    16.225602     0.000000 
  23.190000    16.605738     0.060220    16.221739     0.000000 
  23.195000    17.365864     0.057584    16.217881     0.000000 
  23.200000    17.003603     0.058811    16.214028     0.000000 
  23.205000    16.973651     0.058915    16.210179     0.000000 
  23.210000    17.571242     0.056911    16.206335     0.000000 
  23.215000    16.761653     0.059660    16.202496     0.000000 
  23.220000    16.614991     0.060187    16.198662     0.000000 
  23.225000    17.322018     0.057730    16.194832     0.000000 
  23.230000    16.743734     0.059724    16.191006     0.000000 
  23.235000    17.375228     0.057553    16.187186     0.000000 
  23.240000    16.672645     0.059978    16.183370     0.000000 
  23.245000    16.715066     0.059826    16.179559     0.000000 
  23.250000    16.580937     0.060310    16.175752     0.000000 
  23.255000    16.941032     0.059028    16.171950     0.000000 
  23.260000    16.254385     0.061522    16.168153     0.000000 
  23.265000    16.758864     0.059670    16.164360     0.000000 
  23.270000    16.625260     0.060149    16.160572     0.000000 
  23.275000    17.017346     0.058764    16.156789     0.000000 
  23.280000    16.733432     0.059761    16.153010     0.000000 
  23.285000    16.620818     0.060166    16.149236     0.000000 
  23.290000    17.123474     0.058399    16.145466     0.000000 
  23.295000    17.323267     0.057726    16.141701     0.000000 
  23.300000    17.104650     0.058464    16.137941     0.000000 
  23.305000    17.088145     0.058520    16.134185     0.000000 
  23.310000    16.200585     0.061726    16.130434     0.000000 
  23.315000    16.757869     0.059673    16.126687     0.000000 
  23.320000    17.027909     0.058727    16.122945     0.000000 
  23.325000    17.233524     0.058026    16.119207     0.000000 
  23.330000    17.363442     0.057592    16.115475     0.000000 
  23.335000    16.668617     0.059993    16.111746     0.000000 
  23.340000    17.590886     0.056848    16.108022     0.000000 
  23.345000    16.633583     0.060119    16.104303     0.000000 
  23.350000    16.700159     0.059880    16.100589     0.000000 
  23.355000    17.328003     0.057710    16.096878     0.000000 
  23.360000    16.809208     0.059491    16.093173     0.000000 
  23.365000    16.578174     0.060320    16.089472     0.000000 
  23.370000    17.320483     0.057735    16.085775     0.000000 
  23.375000    17.409153     0.057441    16.082083     0.000000 
  23.380000    16.681901     0.059945    16.078396     0.000000 
  23.385000    17.398558     0.057476    16.074713     0.000000 
  23.390000    16.667484     0.059997    16.071035     0.000000 
  23.395000    16.670694     0.059986    16.067361     0.000000 
  23.400000    16.771896     0.059624    16.063691     0.000000 
  23.405000    16.204759     0.061710    16.060027     0.000000 
  23.410000    16.367362     0.061097    16.056366     0.000000 
  23.415000    16.627344     0.060142    16.052710     0.000000 
  23.420000    16.597309     0.060251    16.049059     0.000000 
  23.425000    17.160114     0.058275    16.045412     0.000000 
  23.430000    16.490799     0.060640    16.041770     0.000000 
  23.435000    16.678980     0.059956    16.038132     0.000000 
  23.440000    16.080991     0.062185    16.034498     0.000000 
  23.445000    17.267776     0.057911    16.030869     0.000000 
  23.450000    16.306448     0.061325    16.027245     0.000000 
  23.455000    16.461948     0.060746    16.023625     0.000000 
  23.460000    16.457829     0.060761    16.020009     0.000000 
  23.465000    16.110319     0.062072    16.016398     0.000000 
  23.470000    17.148645     0.058314    16.012791     0.000000 
  23.475000    16.694467     0.059900    16.009189     0.000000 
  23.480000    16.990997     0.058855    16.005591     0.000000 
  23.485000    16.733505     0.059760    16.001998     0.000000 
  23.490000    15.633695     0.063964    15.998409     0.000000 
  23.495000    17.590248     0.056850    15.994824     0.000000 
  23.500000    16.761362     0.059661    15.991244     0.000000 
  23.505000    16.152953     0.061908    15.987668     0.000000 
  23.510000    16.156762     0.061894    15.984097     0.000000 
  23.515000    16.322734     0.061264    15.980530     0.000000 
  23.520000    16.169715     0.061844    15.976968     0.000000 
  23.525000    16.768552     0.059635    15.973409     0.000000 
  23.530000    16.763244     0.059654    15.969856     0.000000 
  23.535000    16.109592     0.062075    15.966306     0.000000 
  23.540000    16.733583     0.059760    15.962761     0.000000 
  23.545000    16.591930     0.060270    15.959221     0.000000 
  23.550000    16.309154     0.061315    15.955685     0.000000 
  23.555000    17.030662     0.058718    15.952153     0.000000 
  23.560000    16.796808     0.059535    15.948625     0.000000 
  23.565000    16.989900     0.058858    15.945102     0.000000 
  23.570000    16.538602     0.060465    15.941584     0.000000 
  23.575000    16.333402     0.061224    15.938069     0.000000 
  23.580000    16.262079     0.061493    15.934559     0.000000 
  23.585000    16.348143     0.061169    15.931053     0.000000 
  23.590000    16.314907     0.061294    15.927552     0.000000 
  23.595000    16.408797     0.060943    15.924055     0.000000 
  23.600000    16.357009     0.061136    15.920562     0.000000 
  23.605000    16.493880     0.060629    15.917074     0.000000 
  23.610000    15.622833     0.064009    15.913590     0.000000 
  23.615000    16.905407     0.059153    15.910110     0.000000 
  23.620000    16.673545     0.059975    15.906635     0.000000 
  23.625000    16.633187     0.060121    15.903164     0.000000 
  23.630000    16.429469     0.060866    15.899697     0.000000 
  23.635000    16.710662     0.059842    15.896234     0.000000 
  23.640000    16.404386     0.060959    15.892776     0.000000 
  23.645000    16.676378     0.059965    15.889322     0.000000 
  23.650000    16.753332     0.059690    15.885873     0.000000 
  23.655000    16.231965     0.061607    15.882427     0.000000 
  23.660000    16.389681     0.061014    15.878986     0.000000 
  23.665000    17.295198     0.057820    15.875549     0.000000 
  23.670000    16.669670     0.059989    15.872117     0.000000 
  23.675000    16.955611     0.058978    15.868689     0.000000 
  23.680000    16.534585     0.060479    15.865265     0.000000 
  23.685000    17.047947     0.058658    15.861845     0.000000 
  23.690000    17.004817     0.058807    15.858429     0.000000 
  23.695000    16.615476     0.060185    15.855018     0.000000 
  23.700000    16.598133     0.060248    15.851611     0.000000 
  23.705000    16.331723     0.061231    15.848208     0.000000 
  23.710000    16.542031     0.060452    15.844810     0.000000 
  23.715000    16.601160     0.060237    15.841415     0.000000 
  23.720000    16.698502     0.059886    15.838025     0.000000 
  23.725000    16.594819     0.060260    15.834639     0.000000 
  23.730000    16.485715     0.060659    15.831258     0.000000 
  23.735000    16.493211     0.060631    15.827880     0.000000 
  23.740000    16.725347     0.059789    15.824507     0.000000 
  23.745000    17.176721     0.058218    15.821138     0.000000 
  23.750000    16.720234     0.059808    15.817773     0.000000 
  23.755000    16.704996     0.059862    15.814413     0.000000 
  23.760000    16.445382     0.060807    15.811056     0.000000 
  23.765000    16.235453     0.061594    15.807704     0.000000 
  23.770000    16.738544     0.059742    15.804356     0.000000 
  23.775000    15.971064     0.062613    15.801012     0.000000 
  23.780000    16.263471     0.061487    15.797672     0.000000 
  23.785000    16.256389     0.061514    15.794337     0.000000 
  23.790000    16.510070     0.060569    15.791005     0.000000 
  23.795000    15.695372     0.063713    15.787678     0.000000 
  23.800000    15.345114     0.065167    15.784355     0.000000 
  23.805000    16.516380     0.060546    15.781036     0.000000 
  23.810000    16.897892     0.059179    15.777721     0.000000 
  23.815000    15.738029     0.063540    15.774410     0.000000 
  23.820000    16.148592     0.061925    15.771104     0.000000 
  23.825000    15.866859     0.063024    15.767802     0.000000 
  23.830000    16.707065     0.059855    15.764503     0.000000 
  23.835000    15.993687     0.062525    15.761209     0.000000 
  23.840000    16.862285     0.059304    15.757919     0.000000 
  23.845000    15.973421     0.062604    15.754633     0.000000 
  23.850000    16.615833     0.060184    15.751351     0.000000 
  23.855000    16.203379     0.061716    15.748074     0.000000 
  23.860000    16.390442     0.061011    15.744800     0.000000 
  23.865000    16.457421     0.060763    15.741531     0.000000 
  23.870000    16.424416     0.060885    15.738265     0.000000 
  23.875000    16.184708     0.061787    15.735004     0.000000 
  23.880000    16.742635     0.059728    15.731747     0.000000 
  23.885000    16.495569     0.060622    15.728494     0.000000 
  23.890000    16.155359     0.061899    15.725245     0.000000 
  23.895000    15.750185     0.063491    15.722000     0.000000 
  23.900000    16.169481     0.061845    15.718759     0.000000 
  23.905000    16.284420     0.061408    15.715522     0.000000 
  23.910000    17.067104     0.058592    15.712289     0.000000 
  23.915000    15.838039     0.063139    15.709060     0.000000 
  23.920000    16.512413     0.060561    15.705836     0.000000 
  23.925000    16.623802     0.060155    15.702615     0.000000 
  23.930000    16.433180     0.060852    15.699398     0.000000 
  23.935000    15.666739     0.063829    15.696186     0.000000 
  23.940000    16.671949     0.059981    15.692977     0.000000 
  23.945000    16.641635     0.060090    15.689773     0.000000 
  23.950000    16.276600     0.061438    15.686572     0.000000 
  23.955000    15.849555     0.063093    15.683376     0.000000 
  23.960000    16.681549     0.059946    15.680183     0.000000 
  23.965000    15.786376     0.063346    15.676995     0.000000 
  23.970000    16.536742     0.060471    15.673811     0.000000 
  23.975000    16.012461     0.062451    15.670630     0.000000 
  23.980000    16.454886     0.060772    15.667454     0.000000 
  23.985000    15.999906     0.062500    15.664281     0.000000 
  23.990000    15.771985     0.063404    15.661113     0.000000 
  23.995000    15.997928     0.062508    15.657948     0.000000 
  24.000000    15.390392     0.064976    15.654788     0.000000 
  24.005000    15.311234     0.065312    15.651631     0.000000 
  24.010000    15.477008     0.064612    15.648479     0.000000 
  24.015000    16.290174     0.061387    15.645330     0.000000 
  24.020000    16.070894     0.062224    15.642186     0.000000 
  24.025000    15.744502     0.063514    15.639045     0.000000 
  24.030000    16.435785     0.060843    15.635909     0.000000 
  24.035000    16.022019     0.062414    15.632776     0.000000 
  24.040000    16.176618     0.061818    15.629647     0.000000 
  24.045000    16.175292     0.061823    15.626522     0.000000 
  24.050000    15.591314     0.064138    15.623401     0.000000 
  24.055000    15.738356     0.063539    15.620285     0.000000 
  24.060000    15.916738     0.062827    15.617171     0.000000 
  24.065000    16.246192     0.061553    15.614062     0.000000 
  24.070000    15.847439     0.063102    15.610957     0.000000 
  24.075000    15.399956     0.064935    15.607856     0.000000 
  24.080000    15.272892     0.065475    15.604759     0.000000 
  24.085000    16.239426     0.061579    15.601665     0.000000 
  24.090000    16.522531     0.060523    15.598576     0.000000 
  24.095000    14.890382     0.067157    15.595490     0.000000 
  24.100000    16.144916     0.061939    15.592408     0.000000 
  24.105000    16.239046     0.061580    15.589331     0.000000 
  24.110000    16.610607     0.060202    15.586257     0.000000 
  24.115000    16.127000     0.062008    15.583187     0.000000 
  24.120000    16.045683     0.062322    15.580121     0.000000 
  24.125000    16.126115     0.062011    15.577058     0.000000 
  24.130000    15.804629     0.063273    15.574000     0.000000 
  24.135000    15.554470     0.064290    15.570945     0.000000 
  24.140000    15.656689     0.063870    15.567895     0.000000 
  24.145000    16.238956     0.061580    15.564848     0.000000 
  24.150000    15.718043     0.063621    15.561805     0.000000 
  24.155000    16.184719     0.061787    15.558766     0.000000 
  24.160000    15.791105     0.063327    15.555730     0.000000 
  24.165000    15.867787     0.063021    15.552699     0.000000 
  24.170000    15.730874     0.063569    15.549671     0.000000 
  24.175000    16.212264     0.061682    15.546648     0.000000 
  24.180000    16.038170     0.062351    15.543628     0.000000 
  24.185000    15.491054     0.064553    15.540612     0.000000 
  24.190000    16.089264     0.062153    15.537599     0.000000 
  24.195000    16.060755     0.062264    15.534591     0.000000 
  24.200000    15.568220     0.064233    15.531586     0.000000 
  24.205000    15.717729     0.063622    15.528585     0.000000 
  24.210000    16.415726     0.060917    15.525588     0.000000 
  24.215000    15.975595     0.062595    15.522595     0.000000 
  24.220000    16.062520     0.062257    15.519606     0.000000 
  24.225000    15.962839     0.062645    15.516620     0.000000 
  24.230000    16.022244     0.062413    15.513638     0.000000 
  24.235000    15.876555     0.062986    15.510660     0.000000 
  24.240000    16.255622     0.061517    15.507686     0.000000 
  24.245000    16.584948     0.060296    15.504715     0.000000 
  24.250000    16.732774     0.059763    15.501749     0.000000 
  24.255000    16.089871     0.062151    15.498786     0.000000 
  24.260000    15.993333     0.062526    15.495826     0.000000 
  24.265000    16.765359     0.059647    15.492871     0.000000 
  24.270000    15.400584     0.064933    15.489919     0.000000 
  24.275000    15.336238     0.065205    15.486971     0.000000 
  24.280000    15.984841     0.062559    15.484027     0.000000 
  24.285000    16.195701     0.061745    15.481087     0.000000 
  24.290000    15.958401     0.062663    15.478150     0.000000 
  24.295000    15.831036     0.063167    15.475217     0.000000 
  24.300000    15.858240     0.063059    15.472288     0.000000 
  24.305000    16.091416     0.062145    15.469362     0.000000 
  24.310000    15.677064     0.063787    15.466440     0.000000 
  24.315000    16.455833     0.060769    15.463522     0.000000 
  24.320000    16.131070     0.061992    15.460608     0.000000 
  24.325000    16.329841     0.061238    15.457697     0.000000 
  24.330000    16.201795     0.061722    15.454790     0.000000 
  24.335000    15.832457     0.063161    15.451887     0.000000 
  24.340000    15.635932     0.063955    15.448987     0.000000 
  24.345000    16.178021     0.061812    15.446092     0.000000 
  24.350000    15.996473     0.062514    15.443199     0.000000 
  24.355000    15.930235     0.062774    15.440311     0.000000 
  24.360000    16.716969     0.059819    15.437426     0.000000 
  24.365000    15.418742     0.064856    15.434545     0.000000 
  24.370000    15.333706     0.065216    15.431667     0.000000 
  24.375000    15.779469     0.063373    15.428794     0.000000 
  24.380000    15.116243     0.066154    15.425924     0.000000 
  24.385000    15.993585     0.062525    15.423057     0.000000 
  24.390000    15.699291     0.063697    15.600532     0.000000 
  24.395000    15.693492     0.063721    15.602445     0.000000 
  24.400000    15.969537     0.062619    15.604554     0.000000 
  24.405000    16.093350     0.062137    15.606868     0.000000 
  24.410000    15.922071     0.062806    15.609400     0.000000 
  24.415000    15.739192     0.063536    15.612160     0.000000 
  24.420000    15.836510     0.063145    15.615163     0.000000 
  24.425000    15.219349     0.065706    15.618420     0.000000 
  24.430000    16.590303     0.060276    15.621948     0.000000 
  24.435000    15.337486     0.065200    15.625762     0.000000 
  24.440000    15.426708     0.064823    15.629878     0.000000 
  24.445000    15.447368     0.064736    15.634315     0.000000 
  24.450000    16.287128     0.061398    15.639093     0.000000 
  24.455000    16.013714     0.062446    15.644233     0.000000 
  24.460000    15.993533     0.062525    15.649757     0.000000 
  24.465000    15.859561     0.063053    15.655690     0.000000 
  24.470000    16.700214     0.059879    15.662060     0.000000 
  24.475000    15.852146     0.063083    15.668894     0.000000 
  24.480000    15.912573     0.062843    15.676225     0.000000 
  24.485000    15.546120     0.064325    15.684087     0.000000 
  24.490000    15.729490     0.063575    15.692516     0.000000 
  24.495000    15.790503     0.063329    15.701553     0.000000 
  24.500000    16.084788     0.062171    15.711243     0.000000 
  24.505000    15.908014     0.062861    15.721634     0.000000 
  24.510000    15.298849     0.065364    15.732778     0.000000 
  24.515000    15.707620     0.063663    15.744735     0.000000 
  24.520000    15.875425     0.062990    15.757566     0.000000 
  24.525000    15.724944     0.063593    15.771343     0.000000 
  24.530000    16.363917     0.061110    15.786143     0.000000 
  24.535000    16.200277     0.061727    15.802051     0.000000 
  24.540000    15.472348     0.064631    15.819162     0.000000 
  24.545000    16.331748     0.061230    15.837580     0.000000 
  24.550000    15.922595     0.062804    15.857422     0.000000 
  24.555000    15.873444     0.062998    15.878818     0.000000 
  24.560000    16.370063     0.061087    15.901913     0.000000 
  24.565000    16.175547     0.061822    15.926869     0.000000 
  24.570000    15.799093     0.063295    15.953868     0.000000 
  24.575000    16.093785     0.062136    15.983115     0.000000 
  24.580000    15.882811     0.062961    16.014841     0.000000 
  24.585000    16.480963     0.060676    16.049309     0.000000 
  24.590000    15.941844     0.062728    16.086815     0.000000 
  24.595000    15.294423     0.065383    16.127699     0.000000 
  24.600000    16.650867     0.060057    16.172348     0.000000 
  24.605000    16.880330     0.059241    16.221206     0.000000 
  24.610000    16.532620     0.060486    16.274784     0.000000 
  24.615000    16.067875     0.062236    16.333675     0.000000 
  24.620000    16.306448     0.061325    16.398567     0.000000 
  24.625000    16.063215     0.062254    16.470260     0.000000 
  24.630000    16.516868     0.060544    16.549695     0.000000 
  24.635000    16.661693     0.060018    16.637980     0.000000 
  24.640000    17.276292     0.057883    16.736427     0.000000 
  24.645000    16.809333     0.059491    16.846602     0.000000 
  24.650000    16.573537     0.060337    16.970381     0.000000 
  24.655000    17.283431     0.057859    17.110027     0.000000 
  24.660000    16.993427     0.058846    17.268297     0.000000 
  24.665000    17.849235     0.056025    17.448566     0.000000 
  24.670000    17.333174     0.057693    17.655006     0.000000 
  24.675000    17.412311     0.057431    17.892818     0.000000 
  24.680000    17.877788     0.055935    18.168555     0.000000 
  24.685000    17.697641     0.056505    18.490555     0.000000 
  24.690000    18.504253     0.054042    18.869559     0.000000 
  24.695000    19.123235     0.052292    19.319575     0.000000 
  24.700000    19.201094     0.052080    19.859143     0.000000 
  24.705000    20.204991     0.049493    20.513241     0.000000 
  24.710000    20.877150     0.047899    21.316655     0.000000 
  24.715000    22.637781     0.044174    22.322665     0.000000 
  24.720000    24.812256     0.040303    23.636719     0.000000 
  24.725000    27.575114     0.036265    25.560708     0.000000 
  24.730000    33.272462     0.030055    29.140633     0.000000 
  24.735000    49.909217     0.020036    37.843701     0.000000 
  24.740000    82.780110     0.012080    61.433564     0.000000 
  24.745000   147.670352     0.006772   121.928446     0.000000 
  24.750000   294.706526     0.003393   256.783522     0.000000 
  24.755000   509.865307     0.001961   507.983994     0.000000 
  24.760000   829.600980     0.001205   888.450384     0.000000 
  24.765000  1280.762444     0.000781  1339.746694     0.000000 
  24.770000  1681.453787     0.000595  1721.754459     0.000000 
  24.775000  1925.477143     0.000519  1869.041228     0.000000 
  24.780000  1814.898024     0.000551  1705.582826     0.000000 
  24.785000  1401.459882     0.000714  1314.773012     0.000000 
  24.790000   887.026387     0.001127   863.779909     0.000000 
  24.795000   452.645094     0.002209   489.406245     0.000000 
  24.800000   205.264642     0.004872   245.517314     0.000000 
  24.805000    86.961377     0.011499   116.263061     0.000000 
  24.810000    46.779365     0.021377    58.995080     0.000000 
  24.815000    33.432233     0.029911    36.886489     0.000000 
  24.820000    26.563457     0.037646    28.745628     0.000000 
  24.825000    23.725846     0.042148    25.350878     0.000000 
  24.830000    23.075694     0.043336    23.485305     0.000000 
  24.835000    20.972595     0.047681    22.192227     0.000000 
  24.840000    19.880494     0.050301    21.195856     0.000000 
  24.845000    19.358003     0.051658    20.397567     0.000000 
  24.850000    18.981941     0.052682    19.746038     0.000000 
  24.855000    17.677802     0.056568    19.207290     0.000000 
  24.860000    18.240269     0.054824    18.756815     0.000000 
  24.865000    17.469446     0.057243    18.376397     0.000000 
  24.870000    17.433282     0.057362    18.052255     0.000000 
  24.875000    17.300446     0.057802    17.773815     0.000000 
  24.880000    17.058550     0.058622    17.532860     0.000000 
  24.885000    17.253963     0.057958    17.322932     0.000000 
  24.890000    16.882311     0.059234    17.138899     0.000000 
  24.895000    16.648607     0.060065    16.976642     0.000000 
  24.900000    16.422937     0.060890    16.832827     0.000000 
  24.905000    16.523475     0.060520    16.704733     0.000000 
  24.910000    15.958628     0.062662    16.590120     0.000000 
  24.915000    16.416213     0.060915    16.487132     0.000000 
  24.920000    15.486557     0.064572    16.394222     0.000000 
  24.925000    15.953510     0.062682    16.310090     0.000000 
  24.930000    16.071921     0.062220    16.233639     0.000000 
  24.935000    15.689451     0.063737    16.163939     0.000000 
  24.940000    16.393120     0.061001    16.100194     0.000000 
  24.945000    16.240623     0.061574    16.041724     0.000000 
  24.950000    16.114116     0.062057    15.987942     0.000000 
  24.955000    16.286110     0.061402    15.938341     0.000000 
  24.960000    15.307182     0.065329    15.892479     0.000000 
  24.965000    16.109907     0.062074    15.849973     0.000000 
  24.970000    15.695622     0.063712    15.810487     0.000000 
  24.975000    15.673284     0.063803    15.773725     0.000000 
  24.980000    15.968424     0.062624    15.739428     0.000000 
  24.985000    15.452030     0.064716    15.707365     0.000000 
  24.990000    15.607051     0.064074    15.677334     0.000000 
  24.995000    15.481830     0.064592    15.649154     0.000000 
  25.000000    15.137666     0.066060    15.622662     0.000000 
  25.005000    15.541032     0.064346    15.597717     0.000000 
  25.010000    15.330899     0.065228    15.574187     0.000000 
  25.015000    15.283107     0.065432    15.551958     0.000000 
  25.020000    15.445005     0.064746    15.530926     0.000000 
  25.025000    15.556630     0.064281    15.510996     0.000000 
  25.030000    15.804521     0.063273    15.492083     0.000000 
  25.035000    15.378879     0.065024    15.474112     0.000000 
  25.040000    14.676168     0.068138    15.457011     0.000000 
  25.045000    15.626636     0.063993    15.440718     0.000000 
  25.050000    15.701748     0.063687    15.425175     0.000000 
  25.055000    15.587682     0.064153    15.410329     0.000000 
  25.060000    15.447783     0.064734    15.396133     0.000000 
  25.065000    15.589161     0.064147    15.382542     0.000000 
  25.070000    15.330802     0.065228    15.369516     0.000000 
  25.075000    15.036060     0.066507    15.357018     0.000000 
  25.080000    15.333786     0.065215    15.345014     0.000000 
  25.085000    15.101150     0.066220    15.333473     0.000000 
  25.090000    14.835478     0.067406    15.322365     0.000000 
  25.095000    14.672719     0.068154    15.311665     0.000000 
  25.100000    14.881492     0.067198    15.301348     0.000000 
  25.105000    15.347808     0.065156    15.291390     0.000000 
  25.110000    15.286869     0.065416    15.281771     0.000000 
  25.115000    15.409781     0.064894    15.272472     0.000000 
  25.120000    15.256019     0.065548    15.263474     0.000000 
  25.125000    15.737436     0.063543    15.254760     0.000000 
  25.130000    15.676328     0.063790    15.246315     0.000000 
  25.135000    15.600666     0.064100    15.238123     0.000000 
  25.140000    15.365952     0.065079    15.230172     0.000000 
  25.145000    15.095340     0.066246    15.222449     0.000000 
  25.150000    15.357727     0.065114    15.214942     0.000000 
  25.155000    15.925326     0.062793    15.207639     0.000000 
  25.160000    15.124165     0.066119    15.020471     0.000000 
  25.165000    15.203272     0.065775    15.018126     0.000000 
  25.170000    15.682213     0.063767    15.015785     0.000000 
  25.175000    15.418514     0.064857    15.013447     0.000000 
  25.180000    15.609589     0.064063    15.011112     0.000000 
  25.185000    14.236872     0.070240    15.008780     0.000000 
  25.190000    15.232989     0.065647    15.006451     0.000000 
  25.195000    14.991340     0.066705    15.004125     0.000000 
  25.200000    15.010157     0.066622    15.001802     0.000000 
  25.205000    15.012176     0.066613    14.999482     0.000000 
  25.210000    15.410316     0.064892    14.997166     0.000000 
  25.215000    15.129537     0.066096    14.994852     0.000000 
  25.220000    15.637271     0.063950    14.992541     0.000000 
  25.225000    15.059364     0.066404    14.990233     0.000000 
  25.230000    15.580982     0.064181    14.987928     0.000000 
  25.235000    15.597244     0.064114    14.985626     0.000000 
  25.240000    15.258497     0.065537    14.983327     0.000000 
  25.245000    14.218212     0.070332    14.981032     0.000000 
  25.250000    15.183687     0.065860    14.978739     0.000000 
  25.255000    15.196839     0.065803    14.976449     0.000000 
  25.260000    15.051353     0.066439    14.974162     0.000000 
  25.265000    15.199898     0.065790    14.971878     0.000000 
  25.270000    14.971470     0.066794    14.969597     0.000000 
  25.275000    14.490618     0.069010    14.967319     0.000000 
  25.280000    14.974084     0.066782    14.965044     0.000000 
  25.285000    15.367437     0.065073    14.962772     0.000000 
  25.290000    14.987376     0.066723    14.960503     0.000000 
  25.295000    15.117189     0.066150    14.958236     0.000000 
  25.300000    15.757738     0.063461    14.955973     0.000000 
  25.305000    15.112334     0.066171    14.953713     0.000000 
  25.310000    15.087397     0.066280    14.951456     0.000000 
  25.315000    14.618528     0.068406    14.949201     0.000000 
  25.320000    14.963716     0.066828    14.946950     0.000000 
  25.325000    15.323337     0.065260    14.944701     0.000000 
  25.330000    14.816061     0.067494    14.942456     0.000000 
  25.335000    14.696878     0.068042    14.940213     0.000000 
  25.340000    14.382887     0.069527    14.937973     0.000000 
  25.345000    14.715397     0.067956    14.935736     0.000000 
  25.350000    15.430155     0.064808    14.933502     0.000000 
  25.355000    14.945934     0.066908    14.931271     0.000000 
  25.360000    15.503223     0.064503    14.929043     0.000000 
  25.365000    15.332167     0.065222    14.926818     0.000000 
  25.370000    15.148760     0.066012    14.924596     0.000000 
  25.375000    15.499856     0.064517    14.922376     0.000000 
  25.380000    15.512264     0.064465    14.920160     0.000000 
  25.385000    15.063119     0.066387    14.917946     0.000000 
  25.390000    14.342464     0.069723    14.915736     0.000000 
  25.395000    14.988110     0.066720    14.913528     0.000000 
  25.400000    14.731207     0.067883    14.911323     0.000000 
  25.405000    14.671067     0.068161    14.909121     0.000000 
  25.410000    14.886972     0.067173    14.906921     0.000000 
  25.415000    15.336235     0.065205    14.904725     0.000000 
  25.420000    15.534300     0.064374    14.902531     0.000000 
  25.425000    14.675232     0.068142    14.900341     0.000000 
  25.430000    14.800333     0.067566    14.898153     0.000000 
  25.435000    14.227191     0.070288    14.895968     0.000000 
  25.440000    14.964779     0.066824    14.893786     0.000000 
  25.445000    14.946643     0.066905    14.891607     0.000000 
  25.450000    15.371728     0.065054    14.889430     0.000000 
  25.455000    14.465180     0.069132    14.887257     0.000000 
  25.460000    15.104976     0.066203    14.885086     0.000000 
  25.465000    14.938782     0.066940    14.882918     0.000000 
  25.470000    14.414237     0.069376    14.880753     0.000000 
  25.475000    14.810653     0.067519    14.878591     0.000000 
  25.480000    14.931113     0.066974    14.876431     0.000000 
  25.485000    15.163949     0.065946    14.874275     0.000000 
  25.490000    15.621279     0.064015    14.872121     0.000000 
  25.495000    14.485254     0.069036    14.869970     0.000000 
  25.500000    14.994866     0.066689    14.867822     0.000000 
  25.505000    15.263952     0.065514    14.865676     0.000000 
  25.510000    14.960636     0.066842    14.863534     0.000000 
  25.515000    15.052081     0.066436    14.861394     0.000000 
  25.520000    15.332070     0.065223    14.859257     0.000000 
  25.525000    15.172297     0.065910    14.857123     0.000000 
  25.530000    14.313598     0.069864    14.854991     0.000000 
  25.535000    14.401301     0.069438    14.852863     0.000000 
  25.540000    14.737553     0.067854    14.850737     0.000000 
  25.545000    14.890712     0.067156    14.848614     0.000000 
  25.550000    14.270409     0.070075    14.846493     0.000000 
  25.555000    15.162287     0.065953    14.844376     0.000000 
  25.560000    14.566499     0.068651    14.842261     0.000000 
  25.565000    15.452967     0.064712    14.840149     0.000000 
  25.570000    15.176839     0.065890    14.838040     0.000000 
  25.575000    15.112485     0.066170    14.835933     0.000000 
  25.580000    13.995218     0.071453    14.833829     0.000000 
  25.585000    14.584156     0.068568    14.831728     0.000000 
  25.590000    14.994264     0.066692    14.829630     0.000000 
  25.595000    15.120811     0.066134    14.827534     0.000000 
  25.600000    15.048902     0.066450    14.825442     0.000000 
  25.605000    14.745025     0.067819    14.823351     0.000000 
  25.610000    14.497298     0.068978    14.821264     0.000000 
  25.615000    15.413996     0.064876    14.819179     0.000000 
  25.620000    14.666176     0.068184    14.817098     0.000000 
  25.625000    14.659113     0.068217    14.815018     0.000000 
  25.630000    15.020767     0.066574    14.812942     0.000000 
  25.635000    15.324215     0.065256    14.810868     0.000000 
  25.640000    14.828501     0.067438    14.808797     0.000000 
  25.645000    14.185515     0.070494    14.806729     0.000000 
  25.650000    14.531778     0.068815    14.804663     0.000000 
  25.655000    14.698669     0.068033    14.802600     0.000000 
  25.660000    14.455453     0.069178    14.800540     0.000000 
  25.665000    14.850691     0.067337    14.798482     0.000000 
  25.670000    14.931382     0.066973    14.796427     0.000000 
  25.675000    15.051719     0.066438    14.794375     0.000000 
  25.680000    14.938570     0.066941    14.792325     0.000000 
  25.685000    14.702055     0.068018    14.790279     0.000000 
  25.690000    14.527498     0.068835    14.788234     0.000000 
  25.695000    14.573508     0.068618    14.786193     0.000000 
  25.700000    14.780071     0.067659    14.784154     0.000000 
  25.705000    14.914455     0.067049    14.782118     0.000000 
  25.710000    14.062935     0.071109    14.780084     0.000000 
  25.715000    14.976403     0.066772    14.778053     0.000000 
  25.720000    14.619117     0.068404    14.776025     0.000000 
  25.725000    14.874869     0.067227    14.774000     0.000000 
  25.730000    15.419971     0.064851    14.771977     0.000000 
  25.735000    15.031152     0.066528    14.769956     0.000000 
  25.740000    14.471509     0.069101    14.767939     0.000000 
  25.745000    15.231108     0.065655    14.765924     0.000000 
  25.750000    15.409704     0.064894    14.763911     0.000000 
  25.755000    14.974732     0.066779    14.761902     0.000000 
  25.760000    14.900000     0.067114    14.759894     0.000000 
  25.765000    14.508570     0.068925    14.757890     0.000000 
  25.770000    14.043163     0.071209    14.755888     0.000000 
  25.775000    14.522742     0.068858    14.753889     0.000000 
  25.780000    13.915317     0.071863    14.751892     0.000000 
  25.785000    14.605649     0.068467    14.749898     0.000000 
  25.790000    15.043089     0.066476    14.747906     0.000000 
  25.795000    14.916116     0.067042    14.745918     0.000000 
  25.800000    14.888610     0.067165    14.743931     0.000000 
  25.805000    14.601007     0.068488    14.741948     0.000000 
  25.810000    15.377291     0.065031    14.739967     0.000000 
  25.815000    14.635798     0.068326    14.737988     0.000000 
  25.820000    14.690760     0.068070    14.736012     0.000000 
  25.825000    13.867153     0.072113    14.734039     0.000000 
  25.830000    14.972098     0.066791    14.732068     0.000000 
  25.835000    14.571721     0.068626    14.730100     0.000000 
  25.840000    14.518193     0.068879    14.728134     0.000000 
  25.845000    15.175718     0.065895    14.726171     0.000000 
  25.850000    14.452951     0.069190    14.724211     0.000000 
  25.855000    14.941384     0.066928    14.722253     0.000000 
  25.860000    14.647186     0.068272    14.720297     0.000000 
  25.865000    14.467724     0.069119    14.718345     0.000000 
  25.870000    14.425638     0.069321    14.716394     0.000000 
  25.875000    14.836508     0.067401    14.714447     0.000000 
  25.880000    14.856692     0.067310    14.712501     0.000000 
  25.885000    14.647461     0.068271    14.710559     0.000000 
  25.890000    14.858236     0.067303    14.708619     0.000000 
  25.895000    14.772112     0.067695    14.706681     0.000000 
  25.900000    14.651339     0.068253    14.704746     0.000000 
  25.905000    14.433122     0.069285    14.702813     0.000000 
  25.910000    14.782979     0.067645    14.700883     0.000000 
  25.915000    14.633044     0.068338    14.698956     0.000000 
  25.920000    14.357267     0.069651    14.697031     0.000000 
  25.925000    14.496278     0.068983    14.695109     0.000000 
  25.930000    14.355935     0.069658    14.693189     0.000000 
  25.935000    14.495902     0.068985    14.691271     0.000000 
  25.940000    14.602656     0.068481    14.689356     0.000000 
  25.945000    14.611211     0.068441    14.687444     0.000000 
  25.950000    14.025202     0.071300    14.685534     0.000000 
  25.955000    14.300184     0.069929    14.683626     0.000000 
  25.960000    14.486629     0.069029    14.681721     0.000000 
  25.965000    14.791016     0.067609    14.679819     0.000000 
  25.970000    14.647644     0.068270    14.677919     0.000000 
  25.975000    15.058526     0.066408    14.676021     0.000000 
  25.980000    14.291811     0.069970    14.674126     0.000000 
  25.985000    14.809245     0.067525    14.672234     0.000000 
  25.990000    14.700048     0.068027    14.670344     0.000000 
  25.995000    14.737608     0.067854    14.668456     0.000000 
  26.000000    15.358887     0.065109    14.666571     0.000000 
  26.005000    14.841166     0.067380    14.664688     0.000000 
  26.010000    14.492544     0.069001    14.662808     0.000000 
  26.015000    14.770198     0.067704    14.660930     0.000000 
  26.020000    14.225256     0.070298    14.659055     0.000000 
  26.025000    14.637332     0.068318    14.657182     0.000000 
  26.030000    14.485079     0.069037    14.655311     0.000000 
  26.035000    14.936795     0.066949    14.653443     0.000000 
  26.040000    14.409598     0.069398    14.651578     0.000000 
  26.045000    14.628333     0.068360    14.649715     0.000000 
  26.050000    14.719604     0.067937    14.647854     0.000000 
  26.055000    14.291370     0.069972    14.645996     0.000000 
  26.060000    15.175877     0.065894    14.644140     0.000000 
  26.065000    14.489174     0.069017    14.642286     0.000000 
  26.070000    14.434647     0.069278    14.640435     0.000000 
  26.075000    14.545338     0.068751    14.638587     0.000000 
  26.080000    14.123505     0.070804    14.636740     0.000000 
  26.085000    14.169656     0.070573    14.634897     0.000000 
  26.090000    14.631097     0.068348    14.633055     0.000000 
  26.095000    14.273563     0.070060    14.631216     0.000000 
  26.100000    13.951071     0.071679    14.629380     0.000000 
  26.105000    14.256763     0.070142    14.627545     0.000000 
  26.110000    13.862914     0.072135    14.625714     0.000000 
  26.115000    14.020215     0.071326    14.623884     0.000000 
  26.120000    14.611334     0.068440    14.622057     0.000000 
  26.125000    15.165077     0.065941    14.620232     0.000000 
  26.130000    14.803548     0.067551    14.618410     0.000000 
  26.135000    14.517567     0.068882    14.616590     0.000000 
  26.140000    14.078269     0.071031    14.614773     0.000000 
  26.145000    14.482084     0.069051    14.612957     0.000000 
  26.150000    14.365639     0.069611    14.611145     0.000000 
  26.155000    14.195910     0.070443    14.609334     0.000000 
  26.160000    14.896323     0.067131    14.607526     0.000000 
  26.165000    14.439923     0.069252    14.605720     0.000000 
  26.170000    14.613730     0.068429    14.603917     0.000000 
  26.175000    14.730985     0.067884    14.602116     0.000000 
  26.180000    14.668016     0.068176    14.600317     0.000000 
  26.185000    14.691501     0.068067    14.598521     0.000000 
  26.190000    14.499387     0.068968    14.596727     0.000000 
  26.195000    14.408954     0.069401    14.594935     0.000000 
  26.200000    15.083094     0.066299    14.593146     0.000000 
  26.205000    14.231243     0.070268    14.591359     0.000000 
  26.210000    13.983806     0.071511    14.589574     0.000000 
  26.215000    15.059571     0.066403    14.587792     0.000000 
  26.220000    14.710606     0.067978    14.586012     0.000000 
  26.225000    14.682726     0.068107    14.584234     0.000000 
  26.230000    14.056655     0.071141    14.582459     0.000000 
  26.235000    14.320678     0.069829    14.580685     0.000000 
  26.240000    14.209911     0.070373    14.578915     0.000000 
  26.245000    14.741317     0.067837    14.577146     0.000000 
  26.250000    14.784267     0.067639    14.575380     0.000000 
  26.255000    14.418065     0.069357    14.573616     0.000000 
  26.260000    14.277871     0.070038    14.571854     0.000000 
  26.265000    14.889002     0.067164    14.570095     0.000000 
  26.270000    14.321395     0.069826    14.568338     0.000000 
  26.275000    14.365789     0.069610    14.566583     0.000000 
  26.280000    14.575330     0.068609    14.564831     0.000000 
  26.285000    14.925474     0.067000    14.563081     0.000000 
  26.290000    14.304126     0.069910    14.561333     0.000000 
  26.295000    13.890080     0.071994    14.559587     0.000000 
  26.300000    14.357311     0.069651    14.557844     0.000000 
  26.305000    14.588973     0.068545    14.556103     0.000000 
  26.310000    14.562615     0.068669    14.554364     0.000000 
  26.315000    14.507222     0.068931    14.552627     0.000000 
  26.320000    14.662973     0.068199    14.550893     0.000000 
  26.325000    14.726141     0.067906    14.549161     0.000000 
  26.330000    14.014884     0.071353    14.547431     0.000000 
  26.335000    14.205433     0.070396    14.545703     0.000000 
  26.340000    14.863924     0.067277    14.543978     0.000000 
  26.345000    14.333496     0.069767    14.542255     0.000000 
  26.350000    14.482913     0.069047    14.540534     0.000000 
  26.355000    14.150800     0.070667    14.538816     0.000000 
  26.360000    14.354907     0.069663    14.537099     0.000000 
  26.365000    15.250939     0.065570    14.535385     0.000000 
  26.370000    15.108246     0.066189    14.533673     0.000000 
  26.375000    14.414964     0.069372    14.531963     0.000000 
  26.380000    14.929095     0.066983    14.530256     0.000000 
  26.385000    15.417261     0.064862    14.528551     0.000000 
  26.390000    14.135562     0.070744    14.526848     0.000000 
  26.395000    14.443353     0.069236    14.525147     0.000000 
  26.400000    14.415844     0.069368    14.523448     0.000000 
  26.405000    14.176178     0.070541    14.521752     0.000000 
  26.410000    14.470276     0.069107    14.520057     0.000000 
  26.415000    15.162441     0.065952    14.518365     0.000000 
  26.420000    14.823592     0.067460    14.516675     0.000000 
  26.425000    13.984337     0.071509    14.514988     0.000000 
  26.430000    14.780456     0.067657    14.513302     0.000000 
  26.435000    14.627848     0.068363    14.511619     0.000000 
  26.440000    14.630568     0.068350    14.509938     0.000000 
  26.445000    13.856535     0.072168    14.508259     0.000000 
  26.450000    14.301962     0.069920    14.506582     0.000000 
  26.455000    13.714858     0.072914    14.504908     0.000000 
  26.460000    14.226326     0.070292    14.503235     0.000000 
  26.465000    14.372784     0.069576    14.501565     0.000000 
  26.470000    14.584180     0.068567    14.499897     0.000000 
  26.475000    14.392194     0.069482    14.498231     0.000000 
  26.480000    14.318418     0.069840    14.496567     0.000000 
  26.485000    13.732357     0.072821    14.494906     0.000000 
  26.490000    14.559131     0.068685    14.493246     0.000000 
  26.495000    13.781107     0.072563    14.491589     0.000000 
  26.500000    14.086503     0.070990    14.489934     0.000000 
  26.505000    13.906846     0.071907    14.488281     0.000000 
  26.510000    14.397569     0.069456    14.486630     0.000000 
  26.515000    14.045980     0.071195    14.484981     0.000000 
  26.520000    14.354861     0.069663    14.483334     0.000000 
  26.525000    14.167572     0.070584    14.481690     0.000000 
  26.530000    14.199509     0.070425    14.480048     0.000000 
  26.535000    13.874655     0.072074    14.478407     0.000000 
  26.540000    13.810880     0.072407    14.476769     0.000000 
  26.545000    15.114325     0.066162    14.475133     0.000000 
  26.550000    14.504764     0.068943    14.473499     0.000000 
  26.555000    14.172259     0.070560    14.471868     0.000000 
  26.560000    14.167203     0.070586    14.470238     0.000000 
  26.565000    14.131128     0.070766    14.468610     0.000000 
  26.570000    14.523163     0.068856    14.466985     0.000000 
  26.575000    14.860583     0.067292    14.465362     0.000000 
  26.580000    13.596147     0.073550    14.463740     0.000000 
  26.585000    14.743845     0.067825    14.462121     0.000000 
  26.590000    14.199017     0.070427    14.460504     0.000000 
  26.595000    13.704942     0.072966    14.458889     0.000000 
  26.600000    14.017023     0.071342    14.457276     0.000000 
  26.605000    14.057956     0.071134    14.455665     0.000000 
  26.610000    13.830269     0.072305    14.454057     0.000000 
  26.615000    14.338804     0.069741    14.452450     0.000000 
  26.620000    13.925097     0.071813    14.450845     0.000000 
  26.625000    14.331843     0.069775    14.449243     0.000000 
  26.630000    14.364864     0.069614    14.447642     0.000000 
  26.635000    14.058889     0.071129    14.446044     0.000000 
  26.640000    14.178935     0.070527    14.444448     0.000000 
  26.645000    14.179051     0.070527    14.442853     0.000000 
  26.650000    14.299660     0.069932    14.441261     0.000000 
  26.655000    13.733869     0.072813    14.439671     0.000000 
  26.660000    13.627524     0.073381    14.438083     0.000000 
  26.665000    14.267418     0.070090    14.436497     0.000000 
  26.670000    14.552998     0.068714    14.434913     0.000000 
  26.675000    13.741264     0.072774    14.433331     0.000000 
  26.680000    14.589470     0.068543    14.431751     0.000000 
  26.685000    14.053841     0.071155    14.430173     0.000000 
  26.690000    13.856810     0.072167    14.428597     0.000000 
  26.695000    13.746427     0.072746    14.427023     0.000000 
  26.700000    13.885846     0.072016    14.425451     0.000000 
  26.705000    14.693217     0.068059    14.423882     0.000000 
  26.710000    13.673709     0.073133    14.422314     0.000000 
  26.715000    14.145709     0.070693    14.420748     0.000000 
  26.720000    14.018624     0.071334    14.419184     0.000000 
  26.725000    13.972146     0.071571    14.417622     0.000000 
  26.730000    13.773979     0.072601    14.416063     0.000000 
  26.735000    14.363526     0.069621    14.414505     0.000000 
  26.740000    14.223921     0.070304    14.412949     0.000000 
  26.745000    13.800930     0.072459    14.411396     0.000000 
  26.750000    14.145372     0.070694    14.409844     0.000000 
  26.755000    13.984846     0.071506    14.408294     0.000000 
  26.760000    14.029103     0.071280    14.406746     0.000000 
  26.765000    14.298093     0.069939    14.405200     0.000000 
  26.770000    13.999962     0.071429    14.403657     0.000000 
  26.775000    14.126033     0.070791    14.402115     0.000000 
  26.780000    13.732469     0.072820    14.400575     0.000000 
  26.785000    14.447253     0.069217    14.399037     0.000000 
  26.790000    13.790699     0.072513    14.397501     0.000000 
  26.795000    13.869930     0.072098    14.395967     0.000000 
  26.800000    13.829920     0.072307    14.394435     0.000000 
  26.805000    14.115954     0.070842    14.392906     0.000000 
  26.810000    14.593027     0.068526    14.391377     0.000000 
  26.815000    14.049622     0.071176    14.389851     0.000000 
  26.820000    14.225943     0.070294    14.388327     0.000000 
  26.825000    14.293501     0.069962    14.386805     0.000000 
  26.830000    14.625597     0.068373    14.385285     0.000000 
  26.835000    13.671272     0.073146    14.383767     0.000000 
  26.840000    14.104124     0.070901    14.382250     0.000000 
  26.845000    14.571770     0.068626    14.380736     0.000000 
  26.850000    13.673395     0.073135    14.379224     0.000000 
  26.855000    13.957795     0.071645    14.377713     0.000000 
  26.860000    14.073661     0.071055    14.376205     0.000000 
  26.865000    14.740033     0.067842    14.374698     0.000000 
  26.870000    14.379599     0.069543    14.373193     0.000000 
  26.875000    13.960426     0.071631    14.371690     0.000000 
  26.880000    14.154815     0.070647    14.370190     0.000000 
  26.885000    14.125826     0.070792    14.368691     0.000000 
  26.890000    14.155196     0.070645    14.367194     0.000000 
  26.895000    14.210031     0.070373    14.365698     0.000000 
  26.900000    14.167264     0.070585    14.364205     0.000000 
  26.905000    14.377434     0.069553    14.362714     0.000000 
  26.910000    14.698674     0.068033    14.361225     0.000000 
  26.915000    14.118993     0.070827    14.359737     0.000000 
  26.920000    14.343308     0.069719    14.358251     0.000000 
  26.925000    13.836127     0.072275    14.356768     0.000000 
  26.930000    14.035501     0.071248    14.355286     0.000000 
  26.935000    14.330976     0.069779    14.353806     0.000000 
  26.940000    14.126219     0.070790    14.352328     0.000000 
  26.945000    13.546693     0.073819    14.350852     0.000000 
  26.950000    13.741014     0.072775    14.349378     0.000000 
  26.955000    13.757320     0.072689    14.347905     0.000000 
  26.960000    14.166053     0.070591    14.346435     0.000000 
  26.965000    13.206052     0.075723    14.344966     0.000000 
  26.970000    13.434586     0.074435    14.343499     0.000000 
  26.975000    13.776508     0.072587    14.342034     0.000000 
  26.980000    13.779602     0.072571    14.340571     0.000000 
  26.985000    13.423545     0.074496    14.339110     0.000000 
  26.990000    13.987543     0.071492    14.337651     0.000000 
  26.995000    13.710052     0.072939    14.336193     0.000000 
  27.000000    13.340442     0.074960    14.334738     0.000000 
  27.005000    14.004504     0.071406    14.333284     0.000000 
  27.010000    13.747192     0.072742    14.331832     0.000000 
  27.015000    14.540978     0.068771    14.330382     0.000000 
  27.020000    14.182915     0.070507    14.328934     0.000000 
  27.025000    14.301104     0.069925    14.327487     0.000000 
  27.030000    13.781366     0.072562    14.326043     0.000000 
  27.035000    13.246660     0.075491    14.324600     0.000000 
  27.040000    14.554735     0.068706    14.323159     0.000000 
  27.045000    14.238021     0.070234    14.321720     0.000000 
  27.050000    13.956608     0.071651    14.320283     0.000000 
  27.055000    13.636126     0.073335    14.318848     0.000000 
  27.060000    13.744783     0.072755    14.317414     0.000000 
  27.065000    14.011444     0.071370    14.315982     0.000000 
  27.070000    13.662860     0.073191    14.314552     0.000000 
  27.075000    13.705043     0.072966    14.313124     0.000000 
  27.080000    14.139282     0.070725    14.311698     0.000000 
  27.085000    13.595615     0.073553    14.310273     0.000000 
  27.090000    13.878527     0.072054    14.308851     0.000000 
  27.095000    12.993569     0.076961    14.307430     0.000000 
  27.100000    14.185079     0.070497    14.306010     0.000000 
  27.105000    14.388943     0.069498    14.304593     0.000000 
  27.110000    13.746729     0.072745    14.303178     0.000000 
  27.115000    13.610496     0.073473    14.301764     0.000000 
  27.120000    14.162308     0.070610    14.300352     0.000000 
  27.125000    13.728613     0.072841    14.298942     0.000000 
  27.130000    13.824856     0.072333    14.297533     0.000000 
  27.135000    13.755082     0.072700    14.296127     0.000000 
  27.140000    14.007053     0.071393    14.294722     0.000000 
  27.145000    14.243115     0.070209    14.293319     0.000000 
  27.150000    13.675268     0.073125    14.291917     0.000000 
  27.155000    13.816742     0.072376    14.290518     0.000000 
  27.160000    13.639625     0.073316    14.289120     0.000000 
  27.165000    13.606918     0.073492    14.287724     0.000000 
  27.170000    14.002305     0.071417    14.286330     0.000000 
  27.175000    13.898900     0.071948    14.284937     0.000000 
  27.180000    13.996131     0.071448    14.283547     0.000000 
  27.185000    14.342447     0.069723    14.282158     0.000000 
  27.190000    13.659700     0.073208    14.280771     0.000000 
  27.195000    13.547439     0.073815    14.279385     0.000000 
  27.200000    14.100955     0.070917    14.278001     0.000000 
  27.205000    13.951854     0.071675    14.276619     0.000000 
  27.210000    14.191449     0.070465    14.275239     0.000000 
  27.215000    13.695633     0.073016    14.273861     0.000000 
  27.220000    13.410989     0.074566    14.272484     0.000000 
  27.225000    13.724882     0.072860    14.271109     0.000000 
  27.230000    14.228946     0.070279    14.269735     0.000000 
  27.235000    14.377746     0.069552    14.268364     0.000000 
  27.240000    13.886157     0.072014    14.266994     0.000000 
  27.245000    14.117379     0.070835    14.265626     0.000000 
  27.250000    13.434582     0.074435    14.264259     0.000000 
  27.255000    13.884947     0.072020    14.262895     0.000000 
  27.260000    13.776819     0.072586    14.261532     0.000000 
  27.265000    14.354954     0.069662    14.260170     0.000000 
  27.270000    13.579306     0.073641    14.258811     0.000000 
  27.275000    13.772166     0.072610    14.257453     0.000000 
  27.280000    13.783317     0.072551    14.256097     0.000000 
  27.285000    13.638447     0.073322    14.254742     0.000000 
  27.290000    14.347309     0.069699    14.253389     0.000000 
  27.295000    13.903033     0.071927    14.252038     0.000000 
  27.300000    13.758160     0.072684    14.250689     0.000000 
  27.305000    14.161666     0.070613    14.249341     0.000000 
  27.310000    14.562867     0.068668    14.247995     0.000000 
  27.315000    13.667054     0.073169    14.246651     0.000000 
  27.320000    14.620812     0.068396    14.245308     0.000000 
  27.325000    14.215210     0.070347    14.243967     0.000000 
  27.330000    13.923405     0.071822    14.242628     0.000000 
  27.335000    14.366339     0.069607    14.241290     0.000000 
  27.340000    13.775897     0.072591    14.239954     0.000000 
  27.345000    13.450470     0.074347    14.238620     0.000000 
  27.350000    13.826827     0.072323    14.237287     0.000000 
  27.355000    13.843294     0.072237    14.235956     0.000000 
  27.360000    13.657207     0.073221    14.234627     0.000000 
  27.365000    14.015881     0.071348    14.233299     0.000000 
  27.370000    13.921222     0.071833    14.231973     0.000000 
  27.375000    13.489536     0.074132    14.230648     0.000000 
  27.380000    14.432805     0.069287    14.229326     0.000000 
  27.385000    13.397959     0.074638    14.228005     0.000000 
  27.390000    14.179278     0.070525    14.226685     0.000000 
  27.395000    13.837444     0.072268    14.225367     0.000000 
  27.400000    14.494285     0.068993    14.224051     0.000000 
  27.405000    13.682812     0.073084    14.222737     0.000000 
  27.410000    14.266901     0.070092    14.221424     0.000000 
  27.415000    14.394336     0.069472    14.220113     0.000000 
  27.420000    14.171752     0.070563    14.218803     0.000000 
  27.425000    13.812990     0.072396    14.217495     0.000000 
  27.430000    13.667634     0.073166    14.216189     0.000000 
  27.435000    13.681795     0.073090    14.214884     0.000000 
  27.440000    13.863407     0.072132    14.213581     0.000000 
  27.445000    13.883242     0.072029    14.212279     0.000000 
  27.450000    14.541193     0.068770    14.210979     0.000000 
  27.455000    13.397778     0.074639    14.209681     0.000000 
  27.460000    14.019621     0.071329    14.208384     0.000000 
  27.465000    13.988918     0.071485    14.207089     0.000000 
  27.470000    13.724430     0.072863    14.205796     0.000000 
  27.475000    13.873601     0.072079    14.204504     0.000000 
  27.480000    13.697816     0.073004    14.203213     0.000000 
  27.485000    13.901370     0.071935    14.201925     0.000000 
  27.490000    13.237047     0.075546    14.200638     0.000000 
  27.495000    14.238427     0.070232    14.199352     0.000000 
  27.500000    13.664152     0.073184    14.198068     0.000000 
  27.505000    13.366536     0.074814    14.196786     0.000000 
  27.510000    13.865616     0.072121    14.195505     0.000000 
  27.515000    14.377645     0.069552    14.194226     0.000000 
  27.520000    13.837599     0.072267    14.192948     0.000000 
  27.525000    14.356439     0.069655    14.191672     0.000000 
  27.530000    13.276050     0.075324    14.190398     0.000000 
  27.535000    14.037469     0.071238    14.189125     0.000000 
  27.540000    13.873052     0.072082    14.187854     0.000000 
  27.545000    13.645882     0.073282    14.186584     0.000000 
  27.550000    13.618311     0.073431    14.185316     0.000000 
  27.555000    13.876728     0.072063    14.184049     0.000000 
  27.560000    14.027239     0.071290    14.182784     0.000000 
  27.565000    13.985490     0.071503    14.181520     0.000000 
  27.570000    13.683307     0.073082    14.180258     0.000000 
  27.575000    13.686578     0.073064    14.178998     0.000000 
  27.580000    13.545540     0.073825    14.177739     0.000000 
  27.585000    13.375209     0.074765    14.176482     0.000000 
  27.590000    13.464667     0.074268    14.175226     0.000000 
  27.595000    14.296928     0.069945    14.173972     0.000000 
  27.600000    14.079897     0.071023    14.172719     0.000000 
  27.605000    14.569808     0.068635    14.171468     0.000000 
  27.610000    13.956460     0.071651    14.170218     0.000000 
  27.615000    13.722275     0.072874    14.168970     0.000000 
  27.620000    13.898763     0.071949    14.167723     0.000000 
  27.625000    13.807370     0.072425    14.166478     0.000000 
  27.630000    13.832499     0.072294    14.165235     0.000000 
  27.635000    13.910611     0.071888    14.163993     0.000000 
  27.640000    13.888276     0.072003    14.162752     0.000000 
  27.645000    14.395773     0.069465    14.161513     0.000000 
  27.650000    13.961076     0.071628    14.160276     0.000000 
  27.655000    14.061786     0.071115    14.159040     0.000000 
  27.660000    13.490906     0.074124    14.157805     0.000000 
  27.665000    14.082685     0.071009    14.156572     0.000000 
  27.670000    13.306159     0.075153    14.155341     0.000000 
  27.675000    13.481037     0.074178    14.154111     0.000000 
  27.680000    14.135693     0.070743    14.152882     0.000000 
  27.685000    14.144988     0.070696    14.151655     0.000000 
  27.690000    13.338232     0.074972    14.150430     0.000000 
  27.695000    13.788510     0.072524    14.149206     0.000000 
  27.700000    13.575353     0.073663    14.147984     0.000000 
  27.705000    14.039540     0.071227    14.146763     0.000000 
  27.710000    13.765228     0.072647    14.145543     0.000000 
  27.715000    13.578662     0.073645    14.144325     0.000000 
  27.720000    13.549719     0.073802    14.143108     0.000000 
  27.725000    13.579278     0.073642    14.141893     0.000000 
  27.730000    13.945079     0.071710    14.140680     0.000000 
  27.735000    13.869676     0.072100    14.139468     0.000000 
  27.740000    13.876254     0.072066    14.138257     0.000000 
  27.745000    14.460718     0.069153    14.137048     0.000000 
  27.750000    13.653307     0.073242    14.135840     0.000000 
  27.755000    13.831661     0.072298    14.134634     0.000000 
  27.760000    13.609617     0.073477    14.133429     0.000000 
  27.765000    14.001504     0.071421    14.132225     0.000000 
  27.770000    13.893553     0.071976    14.131023     0.000000 
  27.775000    13.404591     0.074601    14.129823     0.000000 
  27.780000    13.989498     0.071482    14.128624     0.000000 
  27.785000    14.303990     0.069911    14.127426     0.000000 
  27.790000    14.198744     0.070429    14.126230     0.000000 
  27.795000    13.943609     0.071717    14.125036     0.000000 
  27.800000    13.600759     0.073525    14.123842     0.000000 
  27.805000    14.071945     0.071063    14.122651     0.000000 
  27.810000    13.641563     0.073305    14.121460     0.000000 
  27.815000    14.078027     0.071033    14.120271     0.000000 
  27.820000    13.519950     0.073965    14.119084     0.000000 
  27.825000    13.948697     0.071691    14.117898     0.000000 
  27.830000    13.684831     0.073074    14.116713     0.000000 
  27.835000    13.320075     0.075075    14.115530     0.000000 
  27.840000    13.679833     0.073100    14.114348     0.000000 
  27.845000    14.112953     0.070857    14.113167     0.000000 
  27.850000    13.117581     0.076234    14.111988     0.000000 
  27.855000    14.091931     0.070963    14.110811     0.000000 
  27.860000    13.860437     0.072148    14.109635     0.000000 
  27.865000    13.471533     0.074231    14.108460     0.000000 
  27.870000    14.109258     0.070875    14.107287     0.000000 
  27.875000    13.780709     0.072565    14.106115     0.000000 
  27.880000    13.356339     0.074871    14.104944     0.000000 
  27.885000    13.523537     0.073945    14.103775     0.000000 
  27.890000    13.434498     0.074435    14.102607     0.000000 
  27.895000    13.393956     0.074661    14.101441     0.000000 
  27.900000    14.144426     0.070699    14.100276     0.000000 
  27.905000    13.393591     0.074663    14.099112     0.000000 
  27.910000    14.019841     0.071327    14.097950     0.000000 
  27.915000    13.756107     0.072695    14.096789     0.000000 
  27.920000    14.098702     0.070929    14.095630     0.000000 
  27.925000    14.451988     0.069195    14.094472     0.000000 
  27.930000    13.684505     0.073075    14.093315     0.000000 
  27.935000    14.101994     0.070912    14.092160     0.000000 
  27.940000    13.737460     0.072794    14.091006     0.000000 
  27.945000    12.612359     0.079287    14.089854     0.000000 
  27.950000    13.249707     0.075473    14.088703     0.000000 
  27.955000    13.686271     0.073066    14.087553     0.000000 
  27.960000    14.362436     0.069626    14.086404     0.000000 
  27.965000    14.119456     0.070824    14.085257     0.000000 
  27.970000    13.312345     0.075118    14.084112     0.000000 
  27.975000    14.061425     0.071117    14.082967     0.000000 
  27.980000    13.287291     0.075260    14.081824     0.000000 
  27.985000    13.375483     0.074764    14.080683     0.000000 
  27.990000    13.656286     0.073226    14.079542     0.000000 
  27.995000    13.319243     0.075079    14.078403     0.000000 
  28.000000    13.867306     0.072112    14.077266     0.000000 
  28.005000    13.670575     0.073150    14.076130     0.000000 
  28.010000    13.604966     0.073503    14.074995     0.000000 
  28.015000    13.270131     0.075357    14.073861     0.000000 
  28.020000    13.991088     0.071474    14.072729     0.000000 
  28.025000    13.654623     0.073235    14.071598     0.000000 
  28.030000    13.640250     0.073312    14.070468     0.000000 
  28.035000    14.221713     0.070315    14.069340     0.000000 
  28.040000    13.417669     0.074529    14.068213     0.000000 
  28.045000    13.356596     0.074869    14.067088     0.000000 
  28.050000    13.695555     0.073016    14.065963     0.000000 
  28.055000    13.949585     0.071687    14.064840     0.000000 
  28.060000    13.600734     0.073525    14.063719     0.000000 
  28.065000    13.540553     0.073852    14.062599     0.000000 
  28.070000    13.154949     0.076017    14.061480     0.000000 
  28.075000    13.836393     0.072273    14.060362     0.000000 
  28.080000    13.641565     0.073305    14.059246     0.000000 
  28.085000    13.918282     0.071848    14.058131     0.000000 
  28.090000    14.102594     0.070909    14.057017     0.000000 
  28.095000    13.617631     0.073434    14.055904     0.000000 
  28.100000    13.474380     0.074215    14.054793     0.000000 
  28.105000    13.975009     0.071556    14.053683     0.000000 
  28.110000    14.041680     0.071217    14.052575     0.000000 
  28.115000    13.539293     0.073859    14.051468     0.000000 
  28.120000    14.223430     0.070307    14.050362     0.000000 
  28.125000    13.285833     0.075268    14.049257     0.000000 
  28.130000    13.175989     0.075896    14.048154     0.000000 
  28.135000    13.629845     0.073368    14.047051     0.000000 
  28.140000    13.886105     0.072014    14.045951     0.000000 
  28.145000    13.249208     0.075476    14.044851     0.000000 
  28.150000    13.808835     0.072417    14.043753     0.000000 
  28.155000    13.917745     0.071851    14.042656     0.000000 
  28.160000    12.988307     0.076992    14.041560     0.000000 
  28.165000    13.294047     0.075222    14.040466     0.000000 
  28.170000    14.055263     0.071148    14.039373     0.000000 
  28.175000    13.751089     0.072722    14.038281     0.000000 
  28.180000    13.692454     0.073033    14.037190     0.000000 
  28.185000    13.824983     0.072333    14.036101     0.000000 
  28.190000    14.450872     0.069200    14.035013     0.000000 
  28.195000    13.633288     0.073350    14.033926     0.000000 
  28.200000    13.074361     0.076486    14.032840     0.000000 
  28.205000    13.363354     0.074832    14.031756     0.000000 
  28.210000    14.109100     0.070876    14.030673     0.000000 
  28.215000    13.911643     0.071882    14.029591     0.000000 
  28.220000    13.316334     0.075096    14.028510     0.000000 
  28.225000    13.711124     0.072933    14.027431     0.000000 
  28.230000    14.052052     0.071164    14.026353     0.000000 
  28.235000    13.476516     0.074203    14.025276     0.000000 
  28.240000    13.291829     0.075234    14.024200     0.000000 
  28.245000    13.590573     0.073580    14.023126     0.000000 
  28.250000    13.870229     0.072097    14.022053     0.000000 
  28.255000    13.645247     0.073286    14.020981     0.000000 
  28.260000    13.641480     0.073306    14.019910     0.000000 
  28.265000    13.961338     0.071626    14.018841     0.000000 
  28.270000    13.283882     0.075279    14.017773     0.000000 
  28.275000    13.540642     0.073852    14.016706     0.000000 
  28.280000    13.894048     0.071973    14.015640     0.000000 
  28.285000    14.367951     0.069599    14.014575     0.000000 
  28.290000    13.628091     0.073378    14.082177     0.000000 
  28.295000    14.170205     0.070571    14.082889     0.000000 
  28.300000    14.404193     0.069424    14.083671     0.000000 
  28.305000    13.951356     0.071678    14.084528     0.000000 
  28.310000    13.954679     0.071661    14.085463     0.000000 
  28.315000    13.873475     0.072080    14.086481     0.000000 
  28.320000    13.742909     0.072765    14.087586     0.000000 
  28.325000    13.481825     0.074174    14.088783     0.000000 
  28.330000    13.418698     0.074523    14.090076     0.000000 
  28.335000    13.976622     0.071548    14.091473     0.000000 
  28.340000    14.130937     0.070767    14.092978     0.000000 
  28.345000    13.919830     0.071840    14.094597     0.000000 
  28.350000    14.058662     0.071131    14.096339     0.000000 
  28.355000    13.851764     0.072193    14.098209     0.000000 
  28.360000    13.874734     0.072073    14.100217     0.000000 
  28.365000    13.735155     0.072806    14.102369     0.000000 
  28.370000    13.673633     0.073133    14.104677     0.000000 
  28.375000    13.898760     0.071949    14.107149     0.000000 
  28.380000    13.586401     0.073603    14.109797     0.000000 
  28.385000    13.530044     0.073910    14.112632     0.000000 
  28.390000    13.350771     0.074902    14.115666     0.000000 
  28.395000    13.024264     0.076780    14.118915     0.000000 
  28.400000    13.875847     0.072068    14.122392     0.000000 
  28.405000    14.074958     0.071048    14.126114     0.000000 
  28.410000    13.808863     0.072417    14.130099     0.000000 
  28.415000    13.897559     0.071955    14.134367     0.000000 
  28.420000    13.737444     0.072794    14.138938     0.000000 
  28.425000    13.697534     0.073006    14.143837     0.000000 
  28.430000    13.772714     0.072607    14.149089     0.000000 
  28.435000    14.525582     0.068844    14.154723     0.000000 
  28.440000    13.997970     0.071439    14.160769     0.000000 
  28.445000    13.833126     0.072290    14.167263     0.000000 
  28.450000    13.418284     0.074525    14.174243     0.000000 
  28.455000    14.231467     0.070267    14.181750     0.000000 
  28.460000    12.942984     0.077262    14.189834     0.000000 
  28.465000    13.923057     0.071823    14.198545     0.000000 
  28.470000    14.241444     0.070218    14.207943     0.000000 
  28.475000    13.776459     0.072588    14.218094     0.000000 
  28.480000    13.744999     0.072754    14.229071     0.000000 
  28.485000    13.529312     0.073914    14.240959     0.000000 
  28.490000    13.524205     0.073941    14.253850     0.000000 
  28.495000    14.220720     0.070320    14.267851     0.000000 
  28.500000    13.753983     0.072706    14.283084     0.000000 
  28.505000    13.939121     0.071741    14.299686     0.000000 
  28.510000    14.110111     0.070871    14.317814     0.000000 
  28.515000    14.648759     0.068265    14.337650     0.000000 
  28.520000    13.538360     0.073864    14.359401     0.000000 
  28.525000    14.136674     0.070738    14.383310     0.000000 
  28.530000    13.502238     0.074062    14.409656     0.000000 
  28.535000    13.871198     0.072092    14.438766     0.000000 
  28.540000    14.077508     0.071035    14.471025     0.000000 
  28.545000    14.073696     0.071055    14.506884     0.000000 
  28.550000    14.258837     0.070132    14.546881     0.000000 
  28.555000    13.835436     0.072278    14.591656     0.000000 
  28.560000    13.850616     0.072199    14.641976     0.000000 
  28.565000    14.183133     0.070506    14.698769     0.000000 
  28.570000    14.321981     0.069823    14.763165     0.000000 
  28.575000    14.316306     0.069850    14.836548     0.000000 
  28.580000    14.301830     0.069921    14.920634     0.000000 
  28.585000    14.086814     0.070988    15.017560     0.000000 
  28.590000    14.757040     0.067764    15.130022     0.000000 
  28.595000    14.204717     0.070399    15.261457     0.000000 
  28.600000    14.383589     0.069524    15.416294     0.000000 
  28.605000    14.951144     0.066885    15.600321     0.000000 
  28.610000    14.997033     0.066680    15.821230     0.000000 
  28.615000    15.526873     0.064404    16.089576     0.000000 
  28.620000    16.290854     0.061384    16.421193     0.000000 
  28.625000    16.704903     0.059863    16.845925     0.000000 
  28.630000    17.336952     0.057680    17.442383     0.000000 
  28.635000    18.151277     0.055093    18.463291     0.000000 
  28.640000    21.718387     0.046044    20.712267     0.000000 
  28.645000    30.060982     0.033266    26.438449     0.000000 
  28.650000    55.336378     0.018071    40.883958     0.000000 
  28.655000    92.203588     0.010846    73.787607     0.000000 
  28.660000   154.386820     0.006477   138.558680     0.000000 
  28.665000   264.676473     0.003778   246.058844     0.000000 
  28.670000   378.844043     0.002640   392.940868     0.000000 
  28.675000   529.031289     0.001890   551.493036     0.000000 
  28.680000   653.009735     0.001531   672.358463     0.000000 
  28.685000   723.845596     0.001382   706.433506     0.000000 
  28.690000   687.906155     0.001454   637.644391     0.000000 
  28.695000   553.994541     0.001805   496.666093     0.000000 
  28.700000   363.193407     0.002753   336.787930     0.000000 
  28.705000   191.846441     0.005213   201.637220     0.000000 
  28.710000    98.592893     0.010143   109.902014     0.000000 
  28.715000    44.102028     0.022675    58.309298     0.000000 
  28.720000    26.318037     0.037997    33.726139     0.000000 
  28.725000    20.260097     0.049358    23.503349     0.000000 
  28.730000    17.924146     0.055791    19.561473     0.000000 
  28.735000    17.033345     0.058708    17.964636     0.000000 
  28.740000    16.228230     0.061621    17.165510     0.000000 
  28.745000    15.599839     0.064103    16.650561     0.000000 
  28.750000    15.330444     0.065230    16.264523     0.000000 
  28.755000    15.058625     0.066407    15.956892     0.000000 
  28.760000    15.341634     0.065182    15.705593     0.000000 
  28.765000    15.234354     0.065641    15.497373     0.000000 
  28.770000    14.696122     0.068045    15.322923     0.000000 
  28.775000    14.402264     0.069434    15.175340     0.000000 
  28.780000    14.648594     0.068266    15.049390     0.000000 
  28.785000    14.396723     0.069460    14.941047     0.000000 
  28.790000    13.748256     0.072736    14.847172     0.000000 
  28.795000    13.897442     0.071956    14.765293     0.000000 
  28.800000    14.383589     0.069524    14.693442     0.000000 
  28.805000    13.770299     0.072620    14.630036     0.000000 
  28.810000    13.626390     0.073387    14.573791     0.000000 
  28.815000    13.592069     0.073572    14.523656     0.000000 
  28.820000    14.503563     0.068949    14.478769     0.000000 
  28.825000    14.375897     0.069561    14.438410     0.000000 
  28.830000    13.294978     0.075216    14.401980     0.000000 
  28.835000    13.505989     0.074041    14.368976     0.000000 
  28.840000    13.258651     0.075422    14.338972     0.000000 
  28.845000    14.254058     0.070155    14.311607     0.000000 
  28.850000    14.164610     0.070598    14.286571     0.000000 
  28.855000    14.182080     0.070512    14.263599     0.000000 
  28.860000    13.647660     0.073273    14.242462     0.000000 
  28.865000    14.262071     0.070116    14.222964     0.000000 
  28.870000    13.331645     0.075009    14.204932     0.000000 
  28.875000    13.407377     0.074586    14.188216     0.000000 
  28.880000    14.345253     0.069709    14.172685     0.000000 
  28.885000    13.588639     0.073591    14.158224     0.000000 
  28.890000    13.300680     0.075184    14.144730     0.000000 
  28.895000    13.988891     0.071485    14.132114     0.000000 
  28.900000    13.834291     0.072284    14.120297     0.000000 
  28.905000    13.714914     0.072913    14.109207     0.000000 
  28.910000    13.525385     0.073935    14.098782     0.000000 
  28.915000    13.794156     0.072494    14.088965     0.000000 
  28.920000    13.230496     0.075583    14.079705     0.000000 
  28.925000    13.212913     0.075684    14.070956     0.000000 
  28.930000    14.527991     0.068833    14.062679     0.000000 
  28.935000    13.142445     0.076089    14.054836     0.000000 
  28.940000    13.910504     0.071888    14.047394     0.000000 
  28.945000    13.922682     0.071825    14.040323     0.000000 
  28.950000    13.425842     0.074483    14.033594     0.000000 
  28.955000    13.186799     0.075833    14.027184     0.000000 
  28.960000    12.792528     0.078171    14.021070     0.000000 
  28.965000    13.552052     0.073790    14.015231     0.000000 
  28.970000    13.363865     0.074829    14.009647     0.000000 
  28.975000    13.238583     0.075537    14.004302     0.000000 
  28.980000    13.893050     0.071978    13.999181     0.000000 
  28.985000    13.861804     0.072141    13.994267     0.000000 
  28.990000    13.236520     0.075549    13.989548     0.000000 
  28.995000    13.067218     0.076527    13.985012     0.000000 
  29.000000    13.497648     0.074087    13.980647     0.000000 
  29.005000    13.184281     0.075848    13.976442     0.000000 
  29.010000    13.265806     0.075382    13.972389     0.000000 
  29.015000    13.450824     0.074345    13.968477     0.000000 
  29.020000    13.094563     0.076368    13.964700     0.000000 
  29.025000    13.632723     0.073353    13.961048     0.000000 
  29.030000    13.481150     0.074178    13.957515     0.000000 
  29.035000    13.901035     0.071937    13.954094     0.000000 
  29.040000    13.769757     0.072623    13.950779     0.000000 
  29.045000    13.147218     0.076062    13.947565     0.000000 
  29.050000    13.720294     0.072885    13.944445     0.000000 
  29.055000    13.804549     0.072440    13.941415     0.000000 
  29.060000    13.732209     0.072821    13.938471     0.000000 
  29.065000    14.498315     0.068974    13.935607     0.000000 
  29.070000    13.762373     0.072662    13.932819     0.000000 
  29.075000    12.885365     0.077607    13.930105     0.000000 
  29.080000    13.044564     0.076660    13.859427     0.000000 
  29.085000    13.613222     0.073458    13.858532     0.000000 
  29.090000    14.064221     0.071102    13.857637     0.000000 
  29.095000    13.838305     0.072263    13.856743     0.000000 
  29.100000    13.490027     0.074129    13.855851     0.000000 
  29.105000    13.486539     0.074148    13.854959     0.000000 
  29.110000    13.494486     0.074104    13.854068     0.000000 
  29.115000    13.612195     0.073464    13.853178     0.000000 
  29.120000    13.358151     0.074861    13.852289     0.000000 
  29.125000    13.441733     0.074395    13.851401     0.000000 
  29.130000    13.214031     0.075677    13.850514     0.000000 
  29.135000    14.043951     0.071205    13.849627     0.000000 
  29.140000    13.994740     0.071455    13.848742     0.000000 
  29.145000    13.487331     0.074144    13.847857     0.000000 
  29.150000    12.692057     0.078789    13.846973     0.000000 
  29.155000    13.687905     0.073057    13.846090     0.000000 
  29.160000    13.671562     0.073145    13.845208     0.000000 
  29.165000    13.510212     0.074018    13.844327     0.000000 
  29.170000    13.654213     0.073237    13.843447     0.000000 
  29.175000    13.744472     0.072757    13.842568     0.000000 
  29.180000    13.696160     0.073013    13.841689     0.000000 
  29.185000    13.622294     0.073409    13.840811     0.000000 
  29.190000    13.730907     0.072828    13.839935     0.000000 
  29.195000    13.391853     0.074672    13.839059     0.000000 
  29.200000    13.985771     0.071501    13.838184     0.000000 
  29.205000    13.855667     0.072173    13.837310     0.000000 
  29.210000    13.728804     0.072840    13.836436     0.000000 
  29.215000    13.691625     0.073037    13.835564     0.000000 
  29.220000    13.174583     0.075904    13.834692     0.000000 
  29.225000    14.026643     0.071293    13.833822     0.000000 
  29.230000    13.585849     0.073606    13.832952     0.000000 
  29.235000    13.100681     0.076332    13.832083     0.000000 
  29.240000    13.614798     0.073449    13.831215     0.000000 
  29.245000    13.079693     0.076454    13.830347     0.000000 
  29.250000    13.792817     0.072502    13.829481     0.000000 
  29.255000    13.403519     0.074607    13.828615     0.000000 
  29.260000    13.469740     0.074240    13.827750     0.000000 
  29.265000    13.434434     0.074436    13.826886     0.000000 
  29.270000    13.498274     0.074084    13.826023     0.000000 
  29.275000    13.923429     0.071821    13.825161     0.000000 
  29.280000    13.604431     0.073505    13.824300     0.000000 
  29.285000    13.544063     0.073833    13.823439     0.000000 
  29.290000    12.982836     0.077025    13.822579     0.000000 
  29.295000    13.283582     0.075281    13.821721     0.000000 
  29.300000    13.393336     0.074664    13.820863     0.000000 
  29.305000    13.080797     0.076448    13.820005     0.000000 
  29.310000    13.627873     0.073379    13.819149     0.000000 
  29.315000    13.301298     0.075181    13.818293     0.000000 
  29.320000    13.320040     0.075075    13.817439     0.000000 
  29.325000    13.454398     0.074325    13.816585     0.000000 
  29.330000    13.618227     0.073431    13.815732     0.000000 
  29.335000    12.971928     0.077090    13.814879     0.000000 
  29.340000    13.808694     0.072418    13.814028     0.000000 
  29.345000    13.968731     0.071588    13.813177     0.000000 
  29.350000    13.087673     0.076408    13.812327     0.000000 
  29.355000    13.129872     0.076162    13.811478     0.000000 
  29.360000    13.922684     0.071825    13.810630     0.000000 
  29.365000    13.516898     0.073981    13.809783     0.000000 
  29.370000    13.416497     0.074535    13.808936     0.000000 
  29.375000    13.733325     0.072816    13.808090     0.000000 
  29.380000    13.704778     0.072967    13.807245     0.000000 
  29.385000    13.734586     0.072809    13.806401     0.000000 
  29.390000    12.887881     0.077592    13.805558     0.000000 
  29.395000    13.291340     0.075237    13.804715     0.000000 
  29.400000    13.817274     0.072373    13.803874     0.000000 
  29.405000    13.432027     0.074449    13.803033     0.000000 
  29.410000    14.236063     0.070244    13.802193     0.000000 
  29.415000    13.558263     0.073756    13.801353     0.000000 
  29.420000    13.461269     0.074287    13.800515     0.000000 
  29.425000    13.285804     0.075268    13.799677     0.000000 
  29.430000    13.519296     0.073968    13.798840     0.000000 
  29.435000    13.322496     0.075061    13.798004     0.000000 
  29.440000    13.259055     0.075420    13.797168     0.000000 
  29.445000    13.105370     0.076305    13.796334     0.000000 
  29.450000    13.527630     0.073923    13.795500     0.000000 
  29.455000    13.210796     0.075696    13.794667     0.000000 
  29.460000    13.686652     0.073064    13.793834     0.000000 
  29.465000    12.979364     0.077045    13.793003     0.000000 
  29.470000    13.434534     0.074435    13.792172     0.000000 
  29.475000    13.792401     0.072504    13.791342     0.000000 
  29.480000    13.650735     0.073256    13.790513     0.000000 
  29.485000    13.307222     0.075147    13.789685     0.000000 
  29.490000    13.739034     0.072785    13.788857     0.000000 
  29.495000    14.010116     0.071377    13.788030     0.000000 
  29.500000    13.549138     0.073805    13.787204     0.000000 
  29.505000    12.080471     0.082778    13.786379     0.000000 
  29.510000    13.451959     0.074339    13.785554     0.000000 
  29.515000    13.541419     0.073848    13.784730     0.000000 
  29.520000    13.518513     0.073973    13.783907     0.000000 
  29.525000    13.353883     0.074885    13.783085     0.000000 
  29.530000    13.446574     0.074368    13.782263     0.000000 
  29.535000    13.184241     0.075848    13.781442     0.000000 
  29.540000    13.776167     0.072589    13.780622     0.000000 
  29.545000    13.043835     0.076665    13.779803     0.000000 
  29.550000    13.467953     0.074250    13.778985     0.000000 
  29.555000    13.601262     0.073523    13.778167     0.000000 
  29.560000    13.669767     0.073154    13.777350     0.000000 
  29.565000    13.042756     0.076671    13.776534     0.000000 
  29.570000    13.286027     0.075267    13.775718     0.000000 
  29.575000    13.062930     0.076553    13.774903     0.000000 
  29.580000    13.234272     0.075561    13.774089     0.000000 
  29.585000    13.528387     0.073919    13.773276     0.000000 
  29.590000    13.967551     0.071595    13.772463     0.000000 
  29.595000    13.451960     0.074339    13.771651     0.000000 
  29.600000    13.713871     0.072919    13.770840     0.000000 
  29.605000    13.270106     0.075357    13.770030     0.000000 
  29.610000    13.033394     0.076726    13.769220     0.000000 
  29.615000    13.388337     0.074692    13.768411     0.000000 
  29.620000    13.358756     0.074857    13.767603     0.000000 
  29.625000    13.487560     0.074142    13.766796     0.000000 
  29.630000    13.569450     0.073695    13.765989     0.000000 
  29.635000    13.677027     0.073115    13.765183     0.000000 
  29.640000    13.007516     0.076879    13.764378     0.000000 
  29.645000    12.496394     0.080023    13.763573     0.000000 
  29.650000    13.572151     0.073680    13.762769     0.000000 
  29.655000    13.737700     0.072792    13.761966     0.000000 
  29.660000    13.829813     0.072308    13.761164     0.000000 
  29.665000    13.604934     0.073503    13.760362     0.000000 
  29.670000    13.562785     0.073731    13.759561     0.000000 
  29.675000    13.867545     0.072111    13.758761     0.000000 
  29.680000    13.573554     0.073673    13.757962     0.000000 
  29.685000    13.671660     0.073144    13.757163     0.000000 
  29.690000    13.889171     0.071999    13.756365     0.000000 
  29.695000    13.239590     0.075531    13.755567     0.000000 
  29.700000    13.352549     0.074892    13.754770     0.000000 
  29.705000    13.246303     0.075493    13.753974     0.000000 
  29.710000    13.108463     0.076287    13.753179     0.000000 
  29.715000    13.173496     0.075910    13.752385     0.000000 
  29.720000    13.361195     0.074844    13.751591     0.000000 
  29.725000    13.493489     0.074110    13.750797     0.000000 
  29.730000    12.738718     0.078501    13.750005     0.000000 
  29.735000    13.654924     0.073234    13.749213     0.000000 
  29.740000    13.244657     0.075502    13.748422     0.000000 
  29.745000    13.262772     0.075399    13.747632     0.000000 
  29.750000    13.732915     0.072818    13.746842     0.000000 
  29.755000    12.847656     0.077835    13.746053     0.000000 
  29.760000    13.270485     0.075355    13.745264     0.000000 
  29.765000    14.068541     0.071081    13.744477     0.000000 
  29.770000    13.140976     0.076098    13.743690     0.000000 
  29.775000    12.925748     0.077365    13.742903     0.000000 
  29.780000    13.015497     0.076831    13.742118     0.000000 
  29.785000    13.060499     0.076567    13.741333     0.000000 
  29.790000    13.772362     0.072609    13.740549     0.000000
[truncated: 1,130,135 more chars]
