# Supplementary material for: Remote and automated high-throughput powder diffraction measurements enabled by a robotic sample changer at SSRL beamline 2-1
Source: J Appl Crystallogr. 2023 Sep 20;56(Pt 5):1480–4. doi: 10.1107/S1600576723007148 (PMC10543666; doi:10.1107/S1600576723007148)
Supplement: Supplementary file 1 [file j-56-01480-sup1.zip › Example Data and Refinements/SSRL BL2-1 Sample 0001/BL21Robot_0001_Rietveld.inp]

'Auto_T(5)  
r_exp  18.0564897 r_exp_dash  25.7387759 r_wp  5.07693095 r_wp_dash  7.23695415 r_p  3.5647703 r_p_dash  5.73303056 weighted_Durbin_Watson  0.501098301 gof  0.281169321 
iters 20000000  
chi2_convergence_criteria 0.000001  
'do_errors  
#include C:/Topas-6/cif.inc
  
xdd "BL21Robot_0001-2022-05-12-1704_scan2.xye"  
local CIF_DIFFRACTOGRAM_BLOCK_ID ="BL21Robot_0001-2022-05-12-1704_scan2";
local CIF_DIFFRACTOMETER_NAME = "SSRL beam line 2-1";
local CIF_TEMP = 300;
local CIF_SCAN_METHOD = step;
r_exp  18.0564897 r_exp_dash  25.7387759 r_wp  5.07693095 r_wp_dash  7.23695415 r_p  3.5647703 r_p_dash  5.73303056 weighted_Durbin_Watson  0.501098301 gof  0.281169321 
	bkg @  11.565537`  3.79606277`  1.88365132`  3.24868056` -5.26707607`  6.78902207` -7.34756933`  6.43715807` -4.71550195`  3.04414786` -1.49517974`  0.667269978`
	One_on_X(@, 219.28068`)  
	'Simple_Axial_Model(@, 0.0001_LIMIT_MIN_0.0001)  
	Rp 9999 
	Rs 700 
'	exclude 25.5 28.5  
	start_X 2  
'	finish_X 89  
	Zero_Error(@,-0.00180`)  
	lam  
		ymin_on_ymax  0.0001  
		la  1 lo @  0.7281436` lh   0.002  
	LP_Factor(90)  
	'weighting =1/SigmaYobs^2;  
	x_calculation_step 0.005  
	'smooth 3 ' number of data points in smoothing function = 2 n + 1  
	  
	' FWHM from Silicon refinement  
	gauss_fwhm  @  0.0228313256` min 0.0001  
	lor_fwhm @  0.00189232028` min 0.0001  
		 
	PV(@, @, @, @, 19.45678`, 3.02822`, 2.14940`, 1.00000`_LIMIT_MIN_0) 
	 
  
str 
	local CIF_PHASE_ID  1.00000`
	local CIF_PHASE_BLOCK_ID ="LaB6";
	phase_name "LaB6"
	'from NDX file:  C2         3   0    2920.439   252.12  -0.0061    14.2002    18.3663    11.4515     90.000     77.917     90.000  
	'CS_G (@, 207.43809)  
	Strain_G(@, 0.06881`)  
	scale @   0.000101435938` 
	volume  71.827  
	Cubic(4.156826)  
	space_group "Pm-3m" 
 
	site La1 x 0 y 0 z 0 occ La 1 beq @  0.33628` 
	site B1 x 0.1996 y 0.5 z 0.5 occ B 1 beq @  0.21854` 
	 
	Out_pdCIF("BL21Robot_0001_Rietveld.cif")
