# Supplementary material for: Remote and automated high-throughput powder diffraction measurements enabled by a robotic sample changer at SSRL beamline 2-1
Source: J Appl Crystallogr. 2023 Sep 20;56(Pt 5):1480–4. doi: 10.1107/S1600576723007148 (PMC10543666; doi:10.1107/S1600576723007148)
Supplement: Supplementary file 1 [file j-56-01480-sup1.zip › Example Data and Refinements/SSRL BL2-1 Sample 0001/LaB6_Pawley_fit.lst]

********************************************************************************
   General Structure Analysis System-II Crystal Structure Refinement
              by Robert B. Von Dreele & Brian H. Toby
                Argonne National Laboratory(C), 2010
 This product includes software developed by the UChicago Argonne, LLC,
            as Operator of Argonne National Laboratory.
                          Please cite:
   B.H. Toby & R.B. Von Dreele, J. Appl. Cryst. 46, 544-549 (2013)
********************************************************************************
 Least squares controls:
 Refinement type: Hessian SVD
 Maximum number of cycles: 20
 Regularize hydrogens (if any): False
 Initial shift factor: 1.000

 Phases:

 Phase name: LaB6
=======================================================================================================================================

 Space Group: P m -3 m
 The lattice is centrosymmetric primitive cubic
 The Laue symmetry is m3m
 The lattice point group is m3m
 Multiplicity of a general site is 48
 The inversion center is located at 0,0,0
 
 The equivalent positions are:

 ( 1)     X,     Y,     Z 
 ( 2)     Z,     X,     Y 
 ( 3)     Y,     Z,     X 
 ( 4)     X,     Y,    -Z 
 ( 5)    -Z,     X,     Y 
 ( 6)     Y,    -Z,     X 
 ( 7)    -Z,     X,    -Y 
 ( 8)    -Y,    -Z,     X 
 ( 9)     Y,    -Z,    -X 
 (10)    -X,     Y,    -Z 
 (11)    -Z,    -X,     Y 
 (12)     X,    -Y,    -Z 
 (13)     Y,     X,     Z 
 (14)     Z,     Y,     X 
 (15)     X,     Z,     Y 
 (16)     Y,     X,    -Z 
 (17)    -Z,     Y,     X 
 (18)     X,    -Z,     Y 
 (19)    -Z,     Y,    -X 
 (20)    -X,    -Z,     Y 
 (21)     X,    -Z,    -Y 
 (22)    -Y,     X,    -Z 
 (23)    -Z,    -Y,     X 
 (24)     Y,    -X,    -Z 

 Unit cell: a = 4.15683 b = 4.15683 c = 4.15683 alpha = 90.000 beta = 90.000 gamma = 90.000 volume = 71.827 Refine? False

 Phase: LaB6 in histogram: PWDR BL21Robot_0001-2022-05-12-1704_scan2.xye
=======================================================================================================================================
 Phase fraction  :     1.0000 Refine? False
 Extinction coeff:     0.0000 Refine? False
 March-Dollase PO:     1.0000 Refine? False Axis: 0 0 1

 Size model    : isotropic equatorial:       1.000 Refine? False
	 LG mixing coeff.:       1.0000 Refine? False

 Mustrain model: isotropic equatorial:        93.3 Refine? True
	 LG mixing coeff.:     -1.7132 Refine? True

 Hydrostatic/elastic strain:
 names :         D11          eA
 values:           0           0
 refine:       False       False

 Histogram: PWDR BL21Robot_0001-2022-05-12-1704_scan2.xye histogram Id: 0
=======================================================================================================================================
 Instrument type: Debye-Scherrer
 Histogram limits:     5.00 deg to   116.56 deg

 Sample Parameters:
 Goniometer omega = 0.00, chi = 0.00, phi = 0.00
 name  :         Scale    Absorption     DisplaceX     DisplaceY
 value :        1.0000        0.0000        0.0000        0.0000
 refine:         False         False         False         False

 Instrument Parameters:
 name  :     Azimuth        Bank         Lam    Polariz.        SH/L           U           V           W
 value :    0.000000    1.000000    0.728135    0.990000    0.005346    9.683942   -0.453019    0.965637
 refine:                   False       False       False        True        True        True        True

 name  :           X           Y           Z        Zero
 value :    0.000000    0.000000    0.000000   -0.000745
 refine:        True        True        True        True

 Background function: chebyschev-1 Refine? True
 Coefficients:     24.160   -15.188    17.122    -9.843     6.309    -3.148     0.975     0.163

 Refinement results:
---------------------------------------------------------------------------------------------------------------------------------------
 Number of function calls: 3 No. of observations: 22314 No. of parameters: 98 User rejected: 0 Sp. gp. extinct: 0
 Refinement time =   10.720s,   10.720s/cycle, for 1 cycles
 wR =    6.16%, chi**2 =      2497.43, GOF =   0.34
0.33
----------------------------------------------------------------------------------------------------------------------------------
Parameters generated by constraints

 name  :    0::PWLref:7   0::PWLref:15   0::PWLref:17   0::PWLref:24   0::PWLref:26   0::PWLref:28   0::PWLref:30   0::PWLref:34
 value :      4346.8057      2284.5911      2571.4957      1055.0679      1754.0365      1811.7001      1465.4486      1640.3010
 sig   :        15.7464        19.6650        37.2224        13.3116        12.8990        54.4206        12.4491        23.0451

 name  :   0::PWLref:36   0::PWLref:39   0::PWLref:42   0::PWLref:45   0::PWLref:51   0::PWLref:55   0::PWLref:57   0::PWLref:60
 value :      1616.1450      1245.6345       916.9052       998.8045       990.3306       715.6903       861.8333       989.0794
 sig   :        23.2183        17.2534        11.3821        28.0707        12.8160        10.3083        13.6116        22.9283

 name  :   0::PWLref:63   0::PWLref:65   0::PWLref:69   0::PWLref:72   0::PWLref:74   0::PWLref:76   0::PWLref:79   0::PWLref:82
 value :       658.7694       699.6660       767.6236       590.7632       488.9754       601.4231       616.7947       526.2132
 sig   :        11.7086        27.4219        22.1211        23.8776        11.3639        13.8908        14.4300        27.3446

 name  :   0::PWLref:86   0::PWLref:88   0::PWLref:91   0::PWLref:93   0::PWLref:95   0::PWLref:98  0::PWLref:101  0::PWLref:105
 value :       557.1652       634.6996       409.3308       428.3582       570.3703       699.9485       518.5264       406.7921
 sig   :        22.3029        15.1220        39.8496        21.8210        16.5073        76.3066        14.9246        28.9108

 name  :  0::PWLref:109  0::PWLref:111  0::PWLref:114  0::PWLref:116  0::PWLref:120  0::PWLref:124  0::PWLref:129
 value :       478.1048       414.0284       350.7485       359.3340       403.6842       344.4538       396.7063
 sig   :        24.4726        13.2454        23.4560        30.4990        17.2322        15.4258        15.9584

 Phases:
 Result for phase: LaB6
=======================================================================================================================================

 Phase: LaB6 in histogram: PWDR BL21Robot_0001-2022-05-12-1704_scan2.xye
=======================================================================================================================================
 Final refinement RF, RF^2 = 1.72%, 4.04% on 131 reflections
 Durbin-Watson statistic = 0.341
 Bragg intensity sum = 2.54e+05

 Mustrain model: isotropic
 equatorial:        89.0, sig:     2.5 LG mix coeff.:     -1.6400, sig:   0.049

 Histogram: PWDR BL21Robot_0001-2022-05-12-1704_scan2.xye histogram Id: 0
=======================================================================================================================================
 PWDR histogram weight factor = 1.000
 Final refinement wR = 6.08% on 22314 observations in this histogram
 Other residuals: R = 4.46%, R-bkg = 4.80%, wR-bkg = 6.08% wRmin = 18.42%
 Instrument type: Debye-Scherrer

 Resonant form factors:(ref: D.T. Cromer & D.A. Liberman (1981), Acta Cryst. A37, 267-268.)
 Element:
 f'     :
 f"     :

 Instrument Parameters:
 names :        Bank         Lam    Polariz.        SH/L           U           V           W
 value :    1.000000    0.728135    0.990000    0.005176    9.776322   -0.423757    0.957979
 sig   :                                        0.000094    0.200033    0.096634    0.011261

 Instrument Parameters:
 names :           X           Y           Z        Zero
 value :   -0.015194    0.034716   -0.016877   -0.000763
 sig   :    0.260418    0.025809    0.252954    0.000027

 Background function: chebyschev-1
 value :      24.16    -15.19     17.13    -9.844     6.307    -3.143    0.9734    0.1609
 sig   :    0.01762   0.03224   0.02829   0.02669   0.02311   0.02251   0.01714   0.01688
 Background sums: empirical 4.02e+05, Debye 0, peaks 0, Total 4.02e+05
