# Supplementary material for: Remote and automated high-throughput powder diffraction measurements enabled by a robotic sample changer at SSRL beamline 2-1
Source: J Appl Crystallogr. 2023 Sep 20;56(Pt 5):1480–4. doi: 10.1107/S1600576723007148 (PMC10543666; doi:10.1107/S1600576723007148)
Supplement: Supplementary file 1 [file j-56-01480-sup1.zip › Example Data and Refinements/SSRL BL2-1 Sample 0001/LaB6_Rietveld_fit.lst]

********************************************************************************
   General Structure Analysis System-II Crystal Structure Refinement
              by Robert B. Von Dreele & Brian H. Toby
                Argonne National Laboratory(C), 2010
 This product includes software developed by the UChicago Argonne, LLC,
            as Operator of Argonne National Laboratory.
                          Please cite:
   B.H. Toby & R.B. Von Dreele, J. Appl. Cryst. 46, 544-549 (2013)
********************************************************************************
 Least squares controls:
 Refinement type: analytic Hessian
 Maximum number of cycles: 10
 Regularize hydrogens (if any): False
 Initial shift factor: 1.000

 Phases:

 Phase name: LaB6
=======================================================================================================================================

 X-ray scattering factors:
   Symbol     fa                                      fb                                      fc
---------------------------------------------------------------------------------------------------
 La        20.57800  19.59900  11.37270   3.28719   2.94817   0.24447  18.77260 133.12400   2.14678
 B          2.05450   1.33260   1.09790   0.70680  23.21850   1.02100  60.34980   0.14030   0.19320

 Neutron scattering factors:
   Symbol   isotope       mass       b       resonant terms
---------------------------------------------------------------------------------------------------
 La      Nat. Abund.    138.906    0.824
 B       Nat. Abund.     10.810    0.530

 Space Group: P m -3 m
 The lattice is centrosymmetric primitive cubic
 The Laue symmetry is m3m
 The lattice point group is m3m
 Multiplicity of a general site is 48
 The inversion center is located at 0,0,0
 
 The equivalent positions are:

 ( 1)     X,     Y,     Z 
 ( 2)     Z,     X,     Y 
 ( 3)     Y,     Z,     X 
 ( 4)     X,     Y,    -Z 
 ( 5)    -Z,     X,     Y 
 ( 6)     Y,    -Z,     X 
 ( 7)    -Z,     X,    -Y 
 ( 8)    -Y,    -Z,     X 
 ( 9)     Y,    -Z,    -X 
 (10)    -X,     Y,    -Z 
 (11)    -Z,    -X,     Y 
 (12)     X,    -Y,    -Z 
 (13)     Y,     X,     Z 
 (14)     Z,     Y,     X 
 (15)     X,     Z,     Y 
 (16)     Y,     X,    -Z 
 (17)    -Z,     Y,     X 
 (18)     X,    -Z,     Y 
 (19)    -Z,     Y,    -X 
 (20)    -X,    -Z,     Y 
 (21)     X,    -Z,    -Y 
 (22)    -Y,     X,    -Z 
 (23)    -Z,    -Y,     X 
 (24)     Y,    -X,    -Z 

 Atoms:
   name    type  refine?   x         y         z      frac site sym  mult I/A   Uiso     U11     U22     U33     U12     U13     U23
---------------------------------------------------------------------------------------------------------------------------------------
    La1     La      U   0.00000   0.00000   0.00000   1.000    m3m    1    I 0.00405                                                
     B2      B     XU   0.19755   0.50000   0.50000   1.000 4mm(x)    6    I 0.01125                                                

 Unit cell: a = 4.15683 b = 4.15683 c = 4.15683 alpha = 90.000 beta = 90.000 gamma = 90.000 volume = 71.827 Refine? False

 Spherical harmonics texture: Order:0

 Phase: LaB6 in histogram: PWDR BL21Robot_0001-2022-05-12-1704_scan2.xye
=======================================================================================================================================
 Phase fraction  :     1.0000 Refine? False
 Extinction coeff:     0.0000 Refine? False
 March-Dollase PO:     1.0000 Refine? False Axis: 0 0 1

 Size model    : isotropic equatorial:       1.724 Refine? True
	 LG mixing coeff.:       1.0000 Refine? False

 Mustrain model: isotropic equatorial:       -22.9 Refine? True
	 LG mixing coeff.:      1.0000 Refine? False

 Hydrostatic/elastic strain:
 names :         D11          eA
 values:           0           0
 refine:       False       False

 Histogram: PWDR BL21Robot_0001-2022-05-12-1704_scan2.xye histogram Id: 0
=======================================================================================================================================
 Instrument type: Debye-Scherrer
 Histogram limits:     5.00 deg to   116.56 deg

 Sample Parameters:
 Goniometer omega = 0.00, chi = 0.00, phi = 0.00
 name  :         Scale    Absorption     DisplaceX     DisplaceY
 value :        2.9430        0.0000       -9.6460        0.0000
 refine:          True         False          True         False

 Instrument Parameters:
 name  :     Azimuth        Bank         Lam    Polariz.        SH/L           U           V           W
 value :    0.000000    1.000000    0.728144    0.990000    0.002000    9.392171   -0.503223    1.017284
 refine:                   False       False       False       False       False       False       False

 name  :           X           Y           Z        Zero
 value :    0.000000    0.000000    0.000000   -0.001979
 refine:       False       False       False        True

 Background function: chebyschev-1 Refine? True
 Coefficients:     23.714   -14.427    16.249    -8.930     5.055    -1.930    -0.552     1.500    -1.709     1.341    -0.987
                    0.478    -0.378

 Refinement results:
---------------------------------------------------------------------------------------------------------------------------------------
 Number of function calls: 3 No. of observations: 22314 No. of parameters: 21 User rejected: 0 Sp. gp. extinct: 0
 Refinement time =    1.408s,    1.408s/cycle, for 1 cycles
 wR =    5.28%, chi**2 =         1833, GOF =   0.29

 Phases:
 Result for phase: LaB6
=======================================================================================================================================

 Atoms:
   name      x         y         z      frac   Uiso     U11     U22     U33     U12     U13     U23
---------------------------------------------------------------------------------------------------------------------------------------
    La1     La:
 values:   0.00000   0.00000   0.00000   1.000 0.00405
 sig   :                                       0.00002
     B2      B:
 values:   0.19756   0.50000   0.50000   1.000 0.01125
 sig   :   0.00020                             0.00015

 Density: 4.710810.4 g/cm**3

 Phase: LaB6 in histogram: PWDR BL21Robot_0001-2022-05-12-1704_scan2.xye
=======================================================================================================================================
 Final refinement RF, RF^2 = 1.72%, 3.60% on 131 reflections
 Durbin-Watson statistic = 0.467
 Bragg intensity sum = 2.54e+05

 Size model:     isotropic equatorial:     1.72401, sig:  0.0205 LG mix coeff.:      1.0000

 Mustrain model: isotropic
 equatorial:       -22.9, sig:     2.2 LG mix coeff.:      1.0000

 Histogram: PWDR BL21Robot_0001-2022-05-12-1704_scan2.xye histogram Id: 0
=======================================================================================================================================
 PWDR histogram weight factor = 1.000
 Final refinement wR = 5.28% on 22314 observations in this histogram
 Other residuals: R = 3.67%, R-bkg = 5.12%, wR-bkg = 5.28% wRmin = 18.42%
 Instrument type: Debye-Scherrer

 Resonant form factors:(ref: D.T. Cromer & D.A. Liberman (1981), Acta Cryst. A37, 267-268.)
 Element:       La        B
 f'     :   -0.259    0.001
 f"     :    2.563    0.001

 Sample Parameters:
 names :         Scale    Absorption     DisplaceX     DisplaceY
 values:        2.9430        0.0000       -9.6298        0.0000
 sig   :        0.0023                      1.4051              

 Instrument Parameters:
 names :           X           Y           Z        Zero
 value :    0.000000    0.000000    0.000000   -0.001978
 sig   :                                        0.000052

 Background function: chebyschev-1
 value :      23.71    -14.43     16.25     -8.93     5.055     -1.93   -0.5523       1.5    -1.709     1.341   -0.9872    0.4781   -0.3785
 sig   :     0.0156   0.02876    0.0272   0.02538   0.02481   0.02363   0.02343   0.02198   0.02169   0.01925   0.01874   0.01447   0.01419
 Background sums: empirical 4.02e+05, Debye 0, peaks 0, Total 4.02e+05
