# Supplementary material for: Remote and automated high-throughput powder diffraction measurements enabled by a robotic sample changer at SSRL beamline 2-1
Source: J Appl Crystallogr. 2023 Sep 20;56(Pt 5):1480–4. doi: 10.1107/S1600576723007148 (PMC10543666; doi:10.1107/S1600576723007148)
Supplement: Supplementary file 1 [file j-56-01480-sup1.zip › Example Data and Refinements/SSRL BL2-1 Sample 0001/SSRL_BL2-1_LaB6_peakfit.instprm]

#GSAS-II instrument parameter file; do not add/delete items!
Type:PXC
Bank:1.0
Lam:0.7281436
Polariz.:0.99
Azimuth:0.0
Zero:0.0
U:9.510290003207302
V:-0.4714144837006937
W:1.2230365077363954
X:0.0
Y:0.0
Z:0.0
SH/L:0.002
