# Supplementary material for: Remote and automated high-throughput powder diffraction measurements enabled by a robotic sample changer at SSRL beamline 2-1
Source: J Appl Crystallogr. 2023 Sep 20;56(Pt 5):1480–4. doi: 10.1107/S1600576723007148 (PMC10543666; doi:10.1107/S1600576723007148)
Supplement: Supplementary file 1 [file j-56-01480-sup1.zip › Example Data and Refinements/SSRL BL2-1 Sample 0002/BL21Robot_0002-2021-11-03-1653_scan2.xye]

0.01	9.847268859981686	3.138035828345764
0.015	10.94988213826123	3.3090606126605224
0.02	4.923634429990841	2.2189264138296343
0.025	1.2309086074977107	1.1094632069148174
0.03	3.282422953327229	1.8117458302221172
0.035	1.0587911840678754e-16	1.0289757937229989e-08
0.04	3.938907543992674	1.984668119357157
0.045	4.923634429990842	2.2189264138296343
0.05	2.9541806579945056	1.7187730094443843
0.055	4.923634429990843	2.2189264138296347
0.06	2.4618172149954205	1.5690179141728817
0.065	2.954180657994507	1.7187730094443847
0.07	1.230908607497711	1.1094632069148174
0.075	3.2824229533272273	1.8117458302221168
0.08	2.8135053885661963	1.6773507052987446
0.085	1.8463629112465654	1.3588093726665875
0.09	1.8463629112465658	1.3588093726665877
0.095	2.110129041424647	1.4526283218444582
0.1	1.0550645207123226	1.0271633369198507
0.105	4.376563937769639	2.092023885563843
0.11	1.2309086074977107	1.1094632069148174
0.115	1.758440867853872	1.3260621659084735
0.12	3.282422953327229	1.8117458302221172
0.125	1.8463629112465663	1.358809372666588
0.13	1.0550645207123233	1.027163336919851
0.135	2.272446659995773	1.5074636513016735
0.14	2.872120084161324	1.6947330421518676
0.145	1.4067526942830977	1.1860660581447804
0.15	1.1362233299978868	1.0659377702276465
0.155	1.0941409844424097	1.0460119427819214
0.16	1.8463629112465658	1.3588093726665877
0.165	2.29769606732906	1.5158153143866373
0.17	1.641211476663614	1.2810977623365105
0.175	2.0273788829374033	1.4238605560016764
0.18	1.9694537719963365	1.4033722856021977
0.185	2.0142140849962544	1.4192301029065915
0.19	1.79041251999667	1.3380629731057765
0.195	1.7232720504967949	1.3127345697043233
0.2	1.5386357593721385	1.240417574598223
0.205	2.3445878238051643	1.5312046968988713
0.21	1.4770903289972523	1.2153560502985339
0.215	3.2824229533272296	1.8117458302221174
0.22	1.9694537719963352	1.4033722856021973
0.225	5.744240168322654	2.3967144528129865
0.23	24.23943103995491	4.923355668642568
0.235	8.952062599983243	2.9919997660399713
0.24	51.944343236403384	7.20724241554309
0.245	20.088428474362637	4.48201165486689
0.25	7.385451644986265	2.717618745333176
0.255	27.255833451735015	5.220711967896238
0.26	8.810714243141508	2.9682847308069196
0.265	5.8704872049890815	2.422908831340767
0.27	13.676762305530119	3.6982106897160576
0.275	5.105991260731244	2.2596440562024904
0.28	10.294871989980852	3.2085622932991114
0.285	6.438598869988057	2.5374394317871034
0.29	8.206057383318074	2.8646216824073076
0.295	12.462949650914322	3.530290306888985
0.3	16.64657354901666	4.080021268206412
0.305	8.20605738331807	2.864621682407307
0.31	16.285867729969706	4.035575266299676
0.315	8.802861556650297	2.9669616709102087
0.32	10.667874598313492	3.2661712444869595
0.325	13.345640691817284	3.653168582452401
0.33	16.91161391170768	4.1123732699875
0.335	14.915716067325198	3.8620870092898216
0.34	20.72029489287813	4.55195506270417
0.345	22.976960673290453	4.793428905625956
0.35	40.89351929353499	6.3948040856256885
0.355	40.96463845752382	6.40036236923534
0.36	70.46951777924389	8.394612425790955
0.365	70.7088611195907	8.408856112432337
0.37	115.62051885599186	10.75269821282044
0.375	129.90820072975836	11.397727875754814
0.38	106.81551360619022	10.335159099220013
0.385	158.2354237500505	12.579166258144873
0.39	150.8949140014841	12.283929094613177
0.395	113.24359188978937	10.641597243355406
0.4	173.52081339634393	13.17272991434744
0.405	121.79516747872087	11.036084789395234
0.41	124.89619337410052	11.175696549839769
0.415	163.07674036303018	12.770150365717319
0.42	115.0575624692597	10.726488822968106
0.425	127.0297682937637	11.27074834666109
0.43	163.49362563116645	12.786462592569004
0.435	109.92013864954555	10.484280549925472
0.44	133.73655681461614	11.564452292029058
0.445	136.87703715374545	11.699446019096179
0.45	104.78778493393551	10.236590493613365
0.455	139.54986727288332	11.813122672387827
0.46	116.48871458228331	10.792993772919695
0.465	108.47382103573574	10.415076621692984
0.47	133.37578600352973	11.548843492035457
0.475	98.7188703213167	9.935737029597588
0.48	106.76512553453831	10.33272110987896
0.485	132.3754285320395	11.505452122017608
0.49	97.54950714419357	9.876715402612023
0.495	106.35050368780217	10.312638056666305
0.5	112.90788954229005	10.625812417989039
0.505	92.69276992113195	9.627708445997518
0.51	115.1036315633415	10.728636053261454
0.515	99.37967388955198	9.968935444146078
0.52	95.26162266721411	9.760206077087416
0.525	120.03022313112814	10.955830554144589
0.53	97.52583582481859	9.875516990255173
0.535	97.10501236926382	9.854187555007456
0.54	110.83201584244694	10.527678559038879
0.545	95.08768992919816	9.751291705676646
0.55	97.81620400915138	9.890207480591668
0.555	108.90610441574984	10.435808757147184
0.56	90.23506945733219	9.499214149461638
0.565	102.79587980663777	10.138830297753177
0.57	99.89296776231468	9.99464695536139
0.575	82.20328787462951	9.066602885018705
0.58	104.88270323508793	10.241225670547834
0.585	87.95401504483644	9.378380193020352
0.59	82.3761914248468	9.076133065620336
0.595	105.03753450647127	10.248782098692082
0.6	83.17425304948816	9.119991943499082
0.605	82.01738405747902	9.056344961267708
0.61	96.12810077601168	9.80449390718418
0.615	78.77815087985348	8.875705655318539
0.62	88.37506544678479	9.400801319397447
0.625	95.4247244288701	9.768557950325631
0.63	79.01639125549816	8.889116449653372
0.635	95.95849229514069	9.795840560928944
0.64	81.42933864984853	9.023820623762893
0.645	78.4264627062827	8.855871651412
0.65	93.80819282403604	9.68546296384618
0.655	74.38204871021883	8.624502809450457
0.66	74.93771602446063	8.656657323959442
0.665	93.98095192684272	9.6943773356953
0.67	76.48611416244394	8.745634005745035
0.675	81.99358560964339	9.055030955752907
0.68	87.77651725190573	9.368912276881758
0.685	69.31554095971482	8.325595531835235
0.69	81.55329028584798	9.030686036279192
0.695	83.7017853098446	9.148867979692602
0.7	71.13802848848832	8.434336280258709
0.705	84.32700872952564	9.182973849985943
0.71	72.92072371314022	8.539363191312349
0.715	73.50282827629186	8.573379046577369
0.72	84.4366561202907	9.188942056640183
0.725	70.37401624935187	8.388922234074641
0.73	71.13802848848839	8.434336280258714
0.735	79.9464709140886	8.941279042401517
0.74	68.53381472713062	8.27851524895199
0.745	76.58145244185756	8.751082929664053
0.75	81.61870920484819	9.034307345051317
0.755	65.73717320041828	8.107846397189471
0.76	69.57660456806734	8.341259171615958
0.765	73.93657702369582	8.598638091215133
0.77	65.08429262144145	8.067483661058226
0.775	77.52887050209465	8.805048012480945
0.78	65.16122440941001	8.072250269250205
0.785	77.06233888152335	8.7785157561813
0.79	75.2365892723162	8.673902770513179
0.795	72.5588231788124	8.518146698596615
0.8	76.76026791674246	8.761293735330558
0.805	75.54261968300239	8.691525739650224
0.81	71.76570184319982	8.471463972844353
0.815	75.67247377785917	8.698992687539125
0.82	74.92130390969415	8.655709324468685
0.825	67.82954273947911	8.235869276492865
0.83	74.28265857420958	8.61873880415282
0.835	71.58705322552471	8.460913261907647
0.84	69.01294259370499	8.307402878981192
0.845	77.83389222204701	8.82235185322185
0.85	72.213304973199	8.4978411948682
0.855	72.37742612086541	8.50749235208974
0.86	71.92787689030101	8.481030414419052
0.865	73.79590175426749	8.590454106405987
0.87	70.41578764161504	8.391411540474882
0.875	79.14742346210275	8.896483769563273
0.88	66.6998601687822	8.166998234895255
0.885	73.85451644986263	8.593865047221922
0.89	73.44421358069671	8.56995995210577
0.895	70.01866171952096	8.367715442073838
0.9	72.56679667586504	8.518614715777739
0.905	67.36427106487469	8.207574006055303
0.91	72.50448765454256	8.514956703033937
0.915	74.6075428920965	8.637565796686964
0.92	68.50885621158687	8.277007684639834
0.925	72.93133499423934	8.539984484426148
0.93	73.92587347058712	8.598015670524632
0.935	70.7212945398685	8.409595385027064
0.94	70.87259700634698	8.418586401905428
0.945	74.17013404152875	8.612208429986397
0.95	69.04811141106212	8.309519324910564
0.955	71.9362173212947	8.481522111112763
0.96	71.06002123284078	8.429710625688214
0.965	71.09247762328242	8.431635524812634
0.97	77.37139818557034	8.796101306008836
0.975	69.97031595509206	8.364826116249642
0.98	71.52577043567779	8.457290963167685
0.985	78.61287381366355	8.866390123024338
0.99	71.88537501900176	8.478524342065768
0.995	67.99735592006995	8.24605092878221
1.0	71.37474007936818	8.448357241462283
1.005	70.0074780450966	8.367047152078001
1.01	67.52596407596997	8.217418334000646
1.015	72.8489626899728	8.535160378690772
1.02	69.25744984892127	8.322106094548499
1.025	70.16296523635368	8.376333639269253
1.03	70.95483866528161	8.423469514711952
1.035	69.40246894788979	8.330814422845451
1.04	71.38813248794125	8.449149808586734
1.045	71.18716649161227	8.43724875131771
1.05	73.45931107880756	8.570840745154909
1.055	71.85772023543171	8.476893312731482
1.06	70.11387460168164	8.37340280899478
1.065	70.89475600228874	8.419902374866869
1.07	74.78512261304422	8.647839187510613
1.075	72.55079286374932	8.517675320399887
1.08	73.07798149965065	8.54856604932375
1.085	76.24340963193296	8.731747226754388
1.09	70.71912296877144	8.409466271338
1.095	72.64161499961725	8.52300504514794
1.1	71.86791762368668	8.477494772849269
1.105	73.53957512171276	8.575521857106585
1.11	75.12615334030055	8.667534444136956
1.115	73.36332999487969	8.565239634410686
1.12	74.00457929985905	8.602591429322855
1.125	74.95620713093831	8.657725286178716
1.13	70.72468316566577	8.409796856385162
1.135	70.3702439744983	8.388697394381222
1.14	78.54356852695055	8.86248094649295
1.145	70.71883357846203	8.409449065097073
1.15	72.92227371533764	8.539453947140744
1.155	72.89434440313498	8.53781848033413
1.16	73.17835849481209	8.55443501903031
1.165	72.22439985801951	8.498493975877109
1.17	71.52316384311952	8.457136858483462
1.175	74.44162345768046	8.627955925807715
1.18	78.96450178590946	8.886197262378856
1.185	72.41430551013661	8.509659541376294
1.19	75.37672484313511	8.681977012359289
1.195	74.58112174636521	8.636036228870582
1.2	71.10068902764073	8.432122450939664
1.205	74.9062151289852	8.654837672018187
1.21	77.30461181678699	8.792304124448096
1.215	71.5719666598337	8.460021670175184
1.22	72.11898139629149	8.492289526169694
1.225	73.23371762362811	8.557670104860792
1.23	75.50397143759872	8.689302126039738
1.235	76.35755112732122	8.738280787850732
1.24	74.35287092311665	8.622811080101236
1.245	74.91782705762533	8.655508480593461
1.25	75.79494051115802	8.706028974863225
1.255	73.39985302766536	8.567371418799663
1.26	75.35817932164517	8.680908899513067
1.265	76.49099725913582	8.745913174685409
1.27	72.84036548096137	8.534656728947063
1.275	75.22911565060721	8.673471949029825
1.28	74.37469014085717	8.624076190575844
1.285	73.04581886918616	8.546684671215276
1.29	75.96168508580365	8.715600099006588
1.295	75.12272062781184	8.667336420597268
1.3	77.5199755781451	8.804542894332737
1.305	80.19111098597453	8.954948966128983
1.31	71.12962991732311	8.43383838577211
1.315	72.37335643297064	8.507253166150084
1.32	74.67374994295605	8.641397453129676
1.325	75.31512690939695	8.678428827235777
1.33	74.44458083179241	8.628127307347313
1.335	77.2842370896105	8.791145379847299
1.34	73.70925982482231	8.58540970628789
1.345	76.00453992916725	8.718058265988319
1.35	76.88300094803525	8.768295213325977
1.355	73.07479038230595	8.548379400933603
1.36	78.53175420394119	8.861814385550016
1.365	75.29713978536273	8.67739245311417
1.37	75.24705471032321	8.674506021112856
1.375	77.23786697859693	8.788507665047401
1.38	74.86729878052508	8.652589137392638
1.385	76.06221103068522	8.721365204524187
1.39	79.46101949322313	8.914091063772185
1.395	76.50836230800698	8.74690587053542
1.4	76.9340117120952	8.771203549804051
1.405	79.3253262660664	8.906476647140911
1.41	77.57360126701398	8.80758770986778
1.415	78.3476969225791	8.851423440474369
1.42	74.17060009574004	8.612235487708174
1.425	74.39524389053467	8.625267757613944
1.43	76.28887675641602	8.734350391209183
1.435	74.89655347423272	8.65427948902927
1.44	79.20055671058324	8.89946946230972
1.445	79.3560203428766	8.908199612877823
1.45	74.17314025340798	8.612382960215365
1.455	77.08395057864479	8.77974661243961
1.46	77.67798146847615	8.813511301886221
1.465	77.96783103358875	8.829939469418166
1.47	76.51790645377699	8.747451426202776
1.475	80.71800993392365	8.984320226590526
1.48	77.35177486163485	8.794985779501571
1.485	81.09092030701241	9.005049711523663
1.49	78.3577956105877	8.851993877685846
1.495	79.23145539766377	8.901205277807257
1.5	79.38258872611718	8.909690720003539
1.505	80.32429982866957	8.962382486184662
1.51	78.7343558342969	8.873238181988405
1.515	83.82651909880462	9.155682339334662
1.52	80.5771724687774	8.976478845782315
1.525	81.25508018830482	9.01415998240018
1.53	84.02642436973355	9.166592844112449
1.535	83.00741382138591	9.110840456367674
1.54	85.09967807735254	9.2249486761365
1.545	82.50199285474743	9.083060764673295
1.55	81.22143135520867	9.012293346047313
1.555	82.1664792826661	9.064572757867086
1.56	82.66373377444393	9.091959842324641
1.565	82.0489286928261	9.058086370355833
1.57	82.65772907447995	9.09162961599734
1.575	84.94869686026108	9.216761733942192
1.58	83.08687563339198	9.11520025196331
1.585	84.16184796991296	9.173976671537428
1.59	84.22723992085778	9.177539971084723
1.595	83.62080291996114	9.144441093908426
1.6	83.59614800777547	9.143092912563858
1.605	81.18250782104127	9.010133618378878
1.61	85.26074332833974	9.233674421829035
1.615	83.79398615398459	9.153905513712964
1.62	82.90876363808668	9.105424956479883
1.625	84.65593150332477	9.20086580183217
1.63	84.86110814591756	9.212008909348576
1.635	81.38540930501216	9.021386218592582
1.64	85.75443915126435	9.260369277262347
1.645	84.84427196983667	9.211095047269716
1.65	86.88849277504663	9.32139972187904
1.655	86.07408496249963	9.277612029099926
1.66	85.5610354358026	9.249920834028938
1.665	84.31985981258401	9.182584593271331
1.67	83.52007839816186	9.13893201627859
1.675	86.42937042251295	9.296739773840772
1.68	81.09727355497343	9.00540246490813
1.685	85.32314632294407	9.23705290246538
1.69	82.13001068525217	9.062560934153886
1.695	86.18999729278212	9.28385681130327
1.7	82.30977669286845	9.072473570800218
1.705	85.83685243196268	9.264817992381863
1.71	86.71693208581401	9.312192657253929
1.715	87.80778761390502	9.370580964588322
1.72	85.09633887176102	9.224767686601165
1.725	84.29939842559789	9.181470384725852
1.73	85.94866925569653	9.270850514148986
1.735	86.67161054440668	9.309758887554858
1.74	85.43152106013065	9.242917345737256
1.745	82.66605732870433	9.092087622141811
1.75	87.73170610960783	9.366520491068593
1.755	83.96173521494991	9.163063636958434
1.76	83.38011892971919	9.131271484832721
1.765	85.93509204819121	9.270118232697532
1.77	83.40997882072391	9.132906373150002
1.775	85.82001211986245	9.263909116558866
1.78	86.04087816239657	9.275822236459502
1.785	83.67600174624361	9.147458758925541
1.79	84.24269337619774	9.178381849552661
1.795	82.89620878230978	9.104735514132729
1.8	85.38421504557124	9.240357950078083
1.805	83.90600934994065	9.160022344401822
1.81	87.40864585830509	9.349259107453653
1.815	84.6825223325197	9.202310706149825
1.82	86.62081692079246	9.307030510361104
1.825	84.05912867437547	9.168376556096257
1.83	82.7311395052869	9.095665973708957
1.835	84.27036654101579	9.17988924448524
1.84	80.46125371934914	8.970019716775942
1.845	85.15331050852228	9.22785514128404
1.85	83.948520709589	9.162342533958714
1.855	87.88845006076971	9.37488400252343
1.86	83.86109921179562	9.157570595512524
1.865	86.68404120322629	9.31042647805278
1.87	87.95153695981405	9.378248075190486
1.875	86.91797594302534	9.322981065250822
1.88	84.67872737070918	9.202104507704158
1.885	83.89488282724956	9.15941498280592
1.89	86.15741287636405	9.282101748869383
1.895	87.12389388366613	9.334018099600307
1.9	84.0016932886101	9.165243765913162
1.905	84.60228743723195	9.19795017583983
1.91	85.40578820613362	9.241525209949579
1.915	85.9227941496444	9.269454900351175
1.92	85.88976245072587	9.267672979271866
1.925	84.00941931855456	9.16566524146254
1.93	86.714100755957	9.312040633285328
1.935	83.11587039669179	9.116790575454269
1.94	83.99766061180375	9.165023764933933
1.945	85.7622668259355	9.26079191138293
1.95	83.62035158534108	9.14441641578844
1.955	87.26348498324201	9.341492652849544
1.96	85.59882392148893	9.251963246873007
1.965	86.73034732911904	9.312912934690146
1.97	82.04991290816469	9.058140698187719
1.975	83.71326980668691	9.149495603949264
1.98	81.22110781459027	9.01227539606898
1.985	85.04088085557552	9.221761266459652
1.99	87.97891056161536	9.379707381449347
1.995	84.58472829813837	9.196995612597538
2.0	87.96949421361666	9.379205414832146
2.005	86.44678846641452	9.29767650902173
2.01	87.52641730820035	9.355555424890623
2.015	86.83715152033001	9.318645369383363
2.02	86.16261560153225	9.282382000409822
2.025	84.54491685804176	9.194830985833386
2.03	85.45401913266176	9.244134309531734
2.035	86.29559173697125	9.289542062823724
2.04	88.12140948907509	9.38730043671103
2.045	85.12021589070226	9.226061775790484
2.05	85.43440833987415	9.243073533185493
2.055	85.3193483396826	9.236847316031731
2.06	85.58100369009352	9.251000145394741
2.065	87.49665547463755	9.353964692826114
2.07	84.3444328750014	9.18392252117805
2.075	83.79368192430228	9.15388889621795
2.08	85.93296529843441	9.270003522029235
2.085	84.63029409507241	9.199472490043785
2.09	84.08468300722295	9.169770062941762
2.095	86.51102397842881	9.301130252739654
2.1	85.14149710700343	9.22721502442657
2.105	85.82453400626372	9.264153172646905
2.11	83.71099051713502	9.149371044893469
2.115	85.32999002728494	9.237423343513328
2.12	82.60100108954329	9.088509288631624
2.125	85.79951483707697	9.262802752789081
2.13	82.98656288332643	9.109696091710548
2.135	85.6238630604031	9.253316327695876
2.14	84.93798348982749	9.216180526108822
2.145	84.25863457742838	9.17925021869588
2.15	81.78639468052351	9.043583066491042
2.155	85.91895023200789	9.269247554791484
2.16	84.28460925079837	9.180664967789554
2.165	82.36316451863973	9.07541539096915
2.17	85.2315386895669	9.23209286616891
2.175	83.64686890788131	9.145866219658
2.18	84.19590830381064	9.17583283979229
2.185	83.2518265546516	9.12424388947663
2.19	83.44351316409218	9.134742096200208
2.195	83.76715266802601	9.152439711247817
2.2	82.23517332101602	9.068361115494685
2.205	85.90915497844733	9.268719166014652
2.21	83.31441234660296	9.127672887795825
2.215	84.25663747052818	9.17914143428067
2.22	84.11718978683331	9.171542388651611
2.225	83.60297456752022	9.143466222801953
2.23	82.83116483362365	9.101162828651272
2.235	82.94015078208614	9.107148334252942
2.24	82.17526178526434	9.065057185989746
2.245	84.31720236205106	9.182439891556658
2.25	82.82091930361065	9.100599941960455
2.255	84.13578753765843	9.172556216107832
2.26	83.2974832498863	9.126745490583502
2.265	83.46026099894934	9.135658761082823
2.27	83.41094235837016	9.13295912387492
2.275	82.4184576752146	9.078461195335617
2.28	84.49252722238627	9.191981680920946
2.285	84.29007320540435	9.180962542424643
2.29	81.91325815645871	9.050594353768084
2.295	80.36497176678114	8.964651235088912
2.3	83.28600433727925	9.126116607696794
2.305	82.18310162201671	9.065489596376839
2.31	84.43112356772224	9.188641007663877
2.315	81.42370661919406	9.02350855372754
2.32	84.71765633537522	9.20421948539773
2.325	83.20535046061968	9.121696687602569
2.33	83.9582877551918	9.162875517826912
2.335	83.76212411570005	9.152164996092457
2.34	82.76954401182346	9.09777687195193
2.345	85.87640605334913	9.26695236058485
2.35	81.57987961201839	9.0321580816557
2.355	82.22348143440777	9.067716439898623
2.36	81.01986951962408	9.001103794514542
2.365	82.88210579975856	9.103960995070144
2.37	82.44080777107493	9.079692052656572
2.375	84.85718207846386	9.211795811809111
2.38	85.53766926075666	9.248657700485873
2.385	85.48665255654035	9.245899229201038
2.39	83.41994555174779	9.133452006319834
2.395	82.92454856454464	9.106291702144437
2.4	81.35446048021319	9.01967075231758
2.405	84.4582036758305	9.190114453902655
2.41	84.577741197919	9.196615746997315
2.415	82.97591748253781	9.109111783403353
2.42	84.64965168446831	9.200524533115942
2.425	83.51171666812068	9.138474526315685
2.43	80.84198992206353	8.991217377088796
2.435	84.38822101067704	9.18630616791521
2.44	80.90786130002947	8.994879726824005
2.445	85.05490766007115	9.222521762515454
2.45	82.44546988601641	9.079948782125173
2.455	80.32654992740697	8.962508015472398
2.46	83.43142443507685	9.134080382560516
2.465	83.31443207938139	9.127673968727267
2.47	82.24532801031083	9.068920994821315
2.475	85.95546768339292	9.271217162993914
2.48	83.56355444811645	9.141310324462049
2.485	83.24783338524169	9.12402506491744
2.49	81.99288026327997	9.054992007908123
2.495	82.60056830012597	9.088485478897239
2.5	81.5134314277519	9.028478909968827
2.505	82.81987058372856	9.100542323605147
2.51	83.24844684251993	9.124058682544733
2.515	82.14687246907884	9.063491185469253
2.52	81.97313576904523	9.053901687617623
2.525	83.84302336458052	9.156583607687995
2.53	80.86421854464655	8.992453421878066
2.535	82.45863968789257	9.08067396661132
2.54	80.25844502773555	8.958707776668215
2.545	81.78112898566913	9.043291933011403
2.55	83.98425291961418	9.1642922759815
2.555	81.39031864360375	9.021658308958711
2.56	82.62789146264087	9.08998852929094
2.565	81.33776587956022	9.018745249731818
2.57	80.03320144576173	8.946127734710798
2.575	82.19335260147987	9.06605496351527
2.58	80.4781277178559	8.970960245027056
2.585	83.23917520563579	9.12355058108606
2.59	83.19644155212691	9.121208338379676
2.595	82.52843612867738	9.08451628479345
2.6	81.73485360038924	9.040733023399664
2.605	82.65731271133481	9.091606717810379
2.61	82.32244028225094	9.073171456676597
2.615	82.47178130206707	9.081397541241495
2.62	82.12838297349339	9.062471129526063
2.625	81.65514663145024	9.036323734320845
2.63	80.42125782169028	8.96779001882238
2.635	82.02825539147095	9.056945146762839
2.64	82.4815554486775	9.081935666402702
2.645	80.41306547511897	8.967333242113787
2.65	82.87621529501062	9.1036374760318
2.655	84.01256884262152	9.16583705084383
2.66	82.68958042951897	9.09338113297353
2.665	82.95800438408169	9.108128478676708
2.67	82.32226092758927	9.073161572880165
2.675	84.0396870348744	9.167316239493127
2.68	81.68846527253781	9.038167141214961
2.685	84.22537212777169	9.177438211601956
2.69	82.86055427277145	9.102777283487246
2.695	82.38925775861371	9.076852855401684
2.7	81.92439915221301	9.051209817047278
2.705	84.37573710465455	9.185626658244638
2.71	83.94424865886182	9.162109400070587
2.715	84.23500137254771	9.177962811678183
2.72	80.52517228063284	8.973581909172772
2.725	84.16686408169481	9.174250055546493
2.73	83.91848435353835	9.160703267410115
2.735	82.55488589766708	9.085971929170103
2.74	85.18030594216167	9.22931773979863
2.745	82.78750952790733	9.098764175859671
2.75	82.3805089027733	9.076370910378955
2.755	83.2991181029209	9.126835053999875
2.76	82.89094926124336	9.104446675182592
2.765	83.30581305223696	9.127201819409766
2.77	84.78253195446848	9.207743043464477
2.775	84.41782209183027	9.187917179199554
2.78	84.24522407215957	9.178519710288777
2.785	83.48495956884175	9.137010428408285
2.79	85.07356573437787	9.223533256533413
2.795	84.55764741293825	9.19552322670865
2.8	86.96811520808855	9.325669692203801
2.805	84.03944563099277	9.167303072932233
2.81	85.15939797719575	9.22818497740459
2.815	85.67740543268388	9.256209020580936
2.82	86.4171748447666	9.296083844542636
2.825	87.19533119451353	9.33784403352902
2.83	86.91502710345938	9.32282291494692
2.835	87.39737132652947	9.348656124092354
2.84	88.2534213835892	9.39432921413707
2.845	88.79816248876195	9.423277693497202
2.85	87.6749714370925	9.363491412774003
2.855	88.69462642398452	9.417782457881712
2.86	87.35032068909565	9.34613934676215
2.865	86.39764018536884	9.295033092214833
2.87	88.59194240622132	9.412329276338632
2.875	88.96400741110078	9.432073335757138
2.88	87.40679839740083	9.34916030440172
2.885	91.67923026224194	9.574927167464093
2.89	88.94828691227251	9.431239945641957
2.895	92.62601030073412	9.624240764898502
2.9	91.89190679844	9.586026642902679
2.905	91.84249674084136	9.583449104619973
2.91	95.5166036124552	9.77325962064117
2.915	92.49104671026667	9.617226560202617
2.92	92.9508888165183	9.641104128496814
2.925	96.72872796602424	9.835076408753734
2.93	92.14546547439801	9.599242963609058
2.935	94.62554325440753	9.727566152661597
2.94	97.92496393594188	9.89570431732587
2.945	97.48888869842543	9.873646170408652
2.95	96.33367570760498	9.814972017667955
2.955	97.20284215706873	9.859150174181785
2.96	96.78490483825387	9.837931939094409
2.965	99.83605059001367	9.991799166817438
2.97	99.0944737925334	9.95462072569987
2.975	103.15254831110123	10.156404300297485
2.98	103.92372771778302	10.194298784996594
2.985	102.14934271522377	10.106895800156632
2.99	103.23771224066653	10.160596057351484
2.995	102.33684212570971	10.116167363468723
3.0	101.20050549438123	10.059846196358135
3.005	103.09721315037955	10.153679783722724
3.01	104.92711657058264	10.243393801401108
3.015	105.72235650094531	10.282137739835298
3.02	105.25397522015076	10.259336002887846
3.025	109.2710287576349	10.453278373679469
3.03	106.1129083598318	10.301111996276509
3.035	108.27153012135857	10.405360643502876
3.04	109.857660336943	10.481300507901823
3.045	112.49322152331929	10.606282172529603
3.05	109.6556534780263	10.47165953791596
3.055	112.64849990320198	10.613599761777433
3.06	114.91859826047803	10.720009247219801
3.065	113.37503207816754	10.647771225856026
3.07	113.15160388554199	10.63727426954584
3.075	116.25399386652859	10.782114535958547
3.08	117.49379480303033	10.839455466167584
3.085	115.28213439769412	10.73695182059108
3.09	119.30207974209762	10.922549141207725
3.095	117.6231312589931	10.845419828618581
3.1	119.82923774922143	10.946654180580541
3.105	120.64368380790934	10.983791868380852
3.11	119.8775955987943	10.948862753674206
3.115	120.09010813531928	10.958563233166986
3.12	121.35639614218661	11.01618791334764
3.125	123.1144946497765	11.095697123199448
3.13	122.39522040388283	11.063237338314805
3.135	119.34883897917977	10.924689422550179
3.14	124.1530461820967	11.142398582984576
3.145	123.56073445809774	11.115787622031007
3.15	124.97608278167985	11.179270225809905
3.155	125.34278298828035	11.195659113615434
3.16	125.99722835713163	11.224848700857025
3.165	124.97836788354402	11.179372427982889
3.17	126.20738271239006	11.234205922644914
3.175	124.75201318974953	11.169244074231234
3.18	125.12016291706067	11.185712445663023
3.185	125.14392968870959	11.186774767050135
3.19	124.51032491042754	11.158419462918014
3.195	124.45281602538554	11.155842237383315
3.2	124.28913807746358	11.14850384928236
3.205	122.84049888408393	11.083343308049423
3.21	122.1972999980491	11.05428876038839
3.215	122.89521923963332	11.085811618444241
3.22	123.70612584120414	11.12232555903684
3.225	118.60709264685815	10.890688345869519
3.23	117.75387499334255	10.85144575590472
3.235	120.60204780401543	10.981896366475848
3.24	117.22027500541107	10.826831254130225
3.245	118.78930988924223	10.89905087102736
3.25	118.9731323593291	10.907480568826566
3.255	114.78465764793069	10.713760201158633
3.26	113.56282217030765	10.656585859003233
3.265	113.35693254872454	10.646921270899139
3.27	114.60244885482119	10.705253329782588
3.275	115.66001495632693	10.754534622954493
3.28	111.7600422468313	10.571662227238974
3.285	111.49699683845726	10.559213836193358
3.29	109.02661429351126	10.441581024610748
3.295	107.59370509643622	10.37273855336363
3.3	108.1568385755076	10.399848007327204
3.305	106.64513656027326	10.326913215490544
3.31	103.6856354825091	10.182614373652235
3.315	103.76593697348083	10.18655667895098
3.32	103.12378653467542	10.154988258716768
3.325	102.33421340045133	10.116037435698393
3.33	101.7844340021111	10.088827186651137
3.335	99.840441378027	9.992018883990712
3.34	98.82436459453459	9.941044441834801
3.345	96.91291472997302	9.844435724305026
3.35	95.06901583124646	9.750334139466528
3.355	97.3640769493314	9.86732369740303
3.36	94.89122998791419	9.741212962866287
3.365	96.10465758098482	9.80329830113237
3.37	94.78349119573055	9.735681342141932
3.375	93.41700915310759	9.665247495698576
3.38	93.02457667423054	9.644924918019349
3.385	92.2658528445308	9.60551158681987
3.39	91.3489709511962	9.557665559706313
3.395	90.57802194745962	9.517248654283422
3.4	91.8663332789853	9.584692654383097
3.405	90.88075345903394	9.53313974821695
3.41	88.14098906518197	9.388343254546138
3.415	88.83327010900949	9.425140323040793
3.42	88.48419782220242	9.406603947344781
3.425	87.06754006784972	9.330998878354327
3.43	87.22725824634385	9.33955342863586
3.435	87.33085793016613	9.345098069585259
3.44	85.70102280419594	9.257484691005216
3.445	86.10385043261002	9.279216046229877
3.45	86.0698415966372	9.277383337807983
3.455	85.57700455348333	9.25078399669365
3.46	86.0091586978585	9.274112286243815
3.465	84.84536502458177	9.211154380672477
3.47	85.85581002215125	9.265841031560559
3.475	84.36944128079391	9.185283952104797
3.48	83.4818431125672	9.136839886556357
3.485	83.92793366623712	9.161219005472859
3.49	82.06856757601459	9.059170358041325
3.495	82.83534077833365	9.101392243955518
3.5	82.16684156919324	9.064592741496622
3.505	81.57031892883992	9.03162880818515
3.51	83.48441648310056	9.13698070935364
3.515	82.48313904536701	9.082022849859332
3.52	82.00736140479425	9.055791594598135
3.525	80.40787864732964	8.967044030634044
3.53	80.35649556991008	8.964178465978357
3.535	81.12676073812047	9.00703951018982
3.54	82.09504494795092	9.060631597628882
3.545	81.46861594737665	9.025996673352846
3.55	81.3804712967095	9.021112530985826
3.555	82.17510931912598	9.065048776433914
3.56	81.5583335521814	9.030965261376073
3.565	81.64670728853939	9.03585675453852
3.57	79.98814811338275	8.943609344855282
3.575	80.22090641767308	8.956612440966344
3.58	80.17627262925177	8.95412042744857
3.585	79.59893897910634	8.921823747368379
3.59	80.15012707187498	8.952660334887891
3.595	79.97313519700464	8.942769995756608
3.6	81.00965657747149	9.000536460537866
3.605	79.57713480955427	8.920601706698616
3.61	81.57298389404521	9.031776342118155
3.615	79.3454949436692	8.907608823004589
3.62	81.01029985549785	9.000572196004976
3.625	77.88947211621335	8.82550123880867
3.63	82.1121582838041	9.061575927166539
3.635	79.02046210432924	8.88934542608899
3.64	77.11958414543172	8.781775682937461
3.645	77.41894324378627	8.798803512056981
3.65	79.19086155895681	8.898924741729015
3.655	78.87417667518497	8.881113481719789
3.66	80.5872832047843	8.97704200752031
3.665	78.25894561294614	8.846408627965708
3.67	77.61923155293611	8.810177725388751
3.675	78.43815878954474	8.856531984334769
3.68	78.49493618652302	8.859736801199176
3.685	79.06879754106174	8.892063739147495
3.69	79.57023277953027	8.920214839314704
3.695	80.41479031148683	8.967429414915225
3.7	79.9353853139765	8.940659109594577
3.705	80.00340569576963	8.94446229215427
3.71	77.6984040283387	8.814669819587044
3.715	78.90458682440182	8.882825385225233
3.72	79.42499727392018	8.912070313564643
3.725	76.52803315306092	8.748030244178453
3.73	79.79787439880856	8.93296559932974
3.735	75.1780289202038	8.670526450003125
3.74	79.38154709279789	8.909632264734492
3.745	77.71819663337969	8.815792456346717
3.75	77.4097208331207	8.798279424587554
3.755	79.60709184904104	8.922280641688035
3.76	76.40130544377676	8.74078402912329
3.765	80.39570103709924	8.966364984602135
3.77	80.80487984591937	8.98915345546617
3.775	77.02988920109422	8.776667317444259
3.78	77.72875727463779	8.81639139754116
3.785	77.18650180331625	8.785584886808405
3.79	77.5494187243165	8.806214778457115
3.795	77.71945299018316	8.815863712092149
3.8	78.44901591404629	8.857144907589934
3.805	76.8819963459784	8.768237927085373
3.81	77.92674614923057	8.827612709517254
3.815	78.35715768534278	8.85195784475631
3.82	76.43190089406583	8.742534008745167
3.825	76.28592259862894	8.734181278095214
3.83	76.9225273663109	8.77054886345837
3.835	73.911932732715	8.597204937229018
3.84	76.99783604554919	8.774841083777483
3.845	76.09602988052299	8.723303839745753
3.85	76.19707232196308	8.729093442160135
3.855	75.9049276818109	8.712343409313645
3.86	75.58860303134864	8.694170635049018
3.865	77.38262450899659	8.796739424866272
3.87	76.92547463936427	8.770716882864495
3.875	77.6761709657795	8.813408589517424
3.88	78.3063967173753	8.849090163252677
3.885	77.0401317029252	8.777250805515655
3.89	76.5339002900806	8.748365578214058
3.895	76.78781772410275	8.7628658396727
3.9	74.6055897285226	8.637452733793836
3.905	78.07529816624178	8.836022757227472
3.91	75.93702002486258	8.714184989134818
3.915	75.06962246692325	8.66427276041811
3.92	74.43207895240636	8.627402792985057
3.925	74.70389448607757	8.643141470904984
3.93	77.07523275104103	8.779250124642823
3.935	77.67901826752139	8.813570120417797
3.94	76.76587725004377	8.761613849630887
3.945	76.06716861473205	8.721649420535776
3.95	77.5080536141141	8.803865833491223
3.955	75.22585112368135	8.673283756668022
3.96	75.20910260952908	8.672318179675436
3.965	76.41820234123269	8.741750530713668
3.97	75.64495421187017	8.69741077630982
3.975	74.84837705126752	8.651495654005007
3.98	75.08549096232925	8.665188455096015
3.985	75.86123632685042	8.709835608485985
3.99	75.73465206914207	8.702565832508368
3.995	76.82440406785187	8.76495316974665
4.0	76.64063336237882	8.754463625053155
4.005	76.52990132529304	8.748137020262831
4.01	74.46049848920762	8.62904968633323
4.015	74.67169479769913	8.641278539527535
4.02	73.91319977686317	8.597278626220227
4.025	74.27477700957125	8.618281557803229
4.03	76.52164915359597	8.747665354458638
4.035	75.97892763160895	8.71658922007966
4.04	77.59818364985638	8.808983122350524
4.045	74.21692194604685	8.61492437262492
4.05	77.27900006124304	8.790847516664309
4.055	76.9317383784074	8.771073958097002
4.06	75.64224015365532	8.697254748117668
4.065	76.30540626985783	8.735296575953093
4.07	76.06669826634447	8.721622456076878
4.075	75.20595733475739	8.672136837870895
4.08	75.58854916796446	8.694167537376103
4.085	74.8324596310481	8.650575682060015
4.09	74.59347636979192	8.636751494039407
4.095	77.04733786898545	8.777661298374724
4.1	73.99796524838882	8.60220699869451
4.105	74.34049058909345	8.62209316750251
4.11	75.8240936637725	8.707703122165597
4.115	77.79539728861849	8.820169912684136
4.12	77.1095222082412	8.781202776854728
4.125	74.31455808930731	8.620589196180694
4.13	73.90670084845598	8.596900653634192
4.135	76.07991099612636	8.722379892903447
4.14	74.59893070278996	8.637067251260115
4.145	75.50348496695099	8.689274133490725
4.15	74.86984792442736	8.652736441405537
4.155	74.87899201472207	8.653264818247623
4.16	75.27684413099533	8.676222918470648
4.165	73.93047778639416	8.598283420915722
4.17	74.25101921353698	8.616903110371902
4.175	74.85128472883228	8.651663697164395
4.18	72.51915407225174	8.515817874535113
4.185	74.28757989068369	8.619024300388281
4.19	73.7033903974143	8.585067873780282
4.195	75.25415308310261	8.674915162876385
4.2	73.84372777143508	8.593237327773224
4.205	75.52771814534437	8.690668452158578
4.21	74.76776597935844	8.646835604968933
4.215	74.54109355189829	8.633718408188807
4.22	74.34119350488378	8.622133929885559
4.225	75.33531071694591	8.679591621553742
4.23	75.89091380884948	8.71153911825284
4.235	75.86557238631248	8.710084522340324
4.24	76.40976206617556	8.74126776080996
4.245	74.84038617804092	8.651033821344182
4.25	75.78490874820791	8.705452816953747
4.255	74.50396912988711	8.631568173274605
4.26	74.8714654731401	8.652829911256784
4.265	75.22617790573653	8.673302595075103
4.27	75.04557401462702	8.662884855210013
4.275	74.8525200939176	8.651735091524566
4.28	74.47130131687273	8.62967562060549
4.285	75.91725657001466	8.713050933514314
4.29	74.10914057802769	8.608666596983976
4.295	75.98855430583808	8.717141406782275
4.3	74.01079458945262	8.60295266693085
4.305	73.73645894602896	8.586993591824147
4.31	74.6012697830139	8.637202659600728
4.315	74.18818968910938	8.613256625058224
4.32	74.0296254573399	8.604047039465783
4.325	74.5037266486496	8.631554127076399
4.33	75.15047874870302	8.668937579006036
4.335	74.13690526177031	8.610279046684278
4.34	74.48669679760738	8.630567582587334
4.345	74.00388309094289	8.602550964158416
4.35	75.38723903974262	8.682582509814843
4.355	73.06544091609697	8.547832527377743
4.36	72.8586174179268	8.535725945572924
4.365	75.60052057636905	8.694855983647404
4.37	75.66400253300311	8.698505764382933
4.375	74.42300600103462	8.626876955250644
4.38	74.13328212040406	8.610068647833423
4.385	75.42767261773051	8.68491062807963
4.39	73.02961268514191	8.54573652092913
4.395	73.64060805396662	8.581410609798754
4.4	74.33047308160374	8.621512227075002
4.405	74.79085310249272	8.648170506095074
4.41	74.54514457579879	8.633953009821097
4.415	74.12592708135604	8.609641518748388
4.42	73.03379632863924	8.545981296997978
4.425	73.95787340745905	8.599876360010011
4.43	74.75737307830283	8.646234618508963
4.435	72.43048333360227	8.510610044738407
4.44	72.90021180651624	8.538162085982922
4.445	74.01565853736798	8.603235352898814
4.45	72.81710271768591	8.533293778939402
4.455	75.99619349114927	8.717579566092258
4.46	74.25533859152422	8.61715374073854
4.465	73.35811986695522	8.564935485276887
4.47	75.39189818117617	8.682850809565725
4.475	74.06884053213994	8.606325611556882
4.48	72.13520297354762	8.49324454926076
4.485	74.42359421621036	8.626911047194724
4.49	74.75721323961336	8.64622537524979
4.495	73.32914724722268	8.563243967517373
4.5	73.86221154286173	8.594312744068704
4.505	73.25907393695692	8.5591514729532
4.51	73.6383400132762	8.581278460303931
4.515	73.15553471651624	8.553100883101768
4.52	72.81000487207744	8.532877877485266
4.525	73.46334125268336	8.571075851530155
4.53	73.43296836207848	8.569303843491516
4.535	73.3898577608984	8.566788065599521
4.54	74.35208163037649	8.622765312263606
4.545	75.26849843662036	8.675741953090835
4.55	72.61320417805774	8.521338168272502
4.555	74.29814550168626	8.619637202439918
4.56	73.17440446647288	8.554203906061211
4.565	73.55286327199597	8.576296594218041
4.57	74.04664866319975	8.605036238343203
4.575	73.65535066008529	8.582269551819337
4.58	73.16894305575101	8.553884676318182
4.585	73.31653150941024	8.562507314414992
4.59	71.78638708666298	8.472684762615861
4.595	73.53555681606387	8.575287564628015
4.6	72.90623147883623	8.538514594403187
4.605	73.17919840805517	8.554484111158029
4.61	73.41622425744849	8.568326806176833
4.615	73.12725803866941	8.551447715952511
4.62	71.60963118647791	8.462247407543572
4.625	73.73253373025773	8.586765032901374
4.63	72.60129190932206	8.520639172581014
4.635	73.97766958702019	8.601027240220798
4.64	72.73492186015727	8.528477112600893
4.645	72.86038205805467	8.535829312846799
4.65	72.57221075710468	8.518932489291407
4.655	72.64962930239744	8.523475189287375
4.66	73.25024047252225	8.558635432855068
4.665	73.23804470040818	8.557922919751508
4.67	73.39849873331896	8.56729238052017
4.675	73.01900953313748	8.545116121688311
4.68	72.0719195724541	8.489518217923447
4.685	71.87129781311081	8.477694133024075
4.69	71.38048964384903	8.448697511678889
4.695	73.33345764705483	8.563495644131246
4.7	73.26959713262531	8.559766184460024
4.705	73.15642175779917	8.553152737897246
4.71	72.30827373260857	8.503427175710307
4.715	71.38159064183662	8.448762669281024
4.72	74.17791946604991	8.6126604174349
4.725	70.72941080647577	8.410077931058414
4.73	71.97593362292963	8.48386313084609
4.735	72.61659255016814	8.521536982855155
4.74	72.50575427197394	8.515031078743867
4.745	71.39828170474799	8.449750393044045
4.75	71.82246408599482	8.474813513346168
4.755	72.69353608923345	8.526050439050513
4.76	71.74963336805142	8.470515531421416
4.765	69.78087145552999	8.353494565481562
4.77	71.72559291613771	8.469096345900057
4.775	72.83803853020883	8.53452040422945
4.78	72.6441542592584	8.523154008890042
4.785	73.7454072598659	8.587514614826917
4.79	73.32124334449449	8.56278245341399
4.795	70.62797746147997	8.404045303392882
4.8	71.45569071723273	8.453146793782345
4.805	72.16126336225253	8.494778594068979
4.81	70.28123998929097	8.383390721497536
4.815	72.58180658971446	8.519495676958494
4.82	72.55314624246893	8.517813466052713
4.825	72.81031854014162	8.532896257434613
4.83	73.01709241838212	8.545003944901495
4.835	72.59166719519357	8.52007436559057
4.84	72.50117060044784	8.514761922710925
4.845	71.12358408738014	8.433479951205204
4.85	71.7362589410465	8.469726025146652
4.855	73.94844406989877	8.599328117353052
4.86	73.35121094491484	8.564532149797492
4.865	72.10453387284534	8.491438857628626
4.87	72.41009021315651	8.509411860590395
4.875	72.46998280472008	8.512930330075543
4.88	73.33850417459146	8.563790292539364
4.885	72.31535854677722	8.503843751314886
4.89	70.25679302900231	8.381932535459965
4.895	70.67147068093097	8.40663254109105
4.9	70.59415739044773	8.402032932002095
4.905	72.65603903831449	8.523851185838152
4.91	71.83901065804683	8.475789677549038
4.915	73.1712652055167	8.5540204118015
4.92	71.1490824618685	8.43499155078821
4.925	72.83609475970418	8.534406526508107
4.93	70.35925172394973	8.388042186586196
4.935	72.6207758642772	8.521782434695057
4.94	72.33188163642984	8.504815202955902
4.945	72.55857803281334	8.518132308952083
4.95	71.49372286557207	8.45539607975712
4.955	70.84225257207898	8.416783980362034
4.96	72.24972566872633	8.499983862850936
4.965	70.6281886710191	8.40405786932831
4.97	70.92848276903301	8.421904937069344
4.975	71.40959470037824	8.45041979432846
4.98	71.26688523592999	8.44197164387147
4.985	72.17150245160185	8.495381242275231
4.99	70.56026986402087	8.400016063319217
4.995	72.29262641881537	8.502507066672475
5.0	70.17179692637845	8.376860803808217
5.005	71.08237796642746	8.43103658908129
5.01	71.39431921822813	8.449515916206568
5.015	72.16604201472948	8.495059859396488
5.02	71.39960340006888	8.449828601816067
5.025	72.9131463612711	8.53891950783418
5.03	71.08292825457593	8.431069223685448
5.035	70.68294054609024	8.407314704832348
5.04	71.68354075694523	8.466613299126472
5.045	70.16092060896175	8.37621159050807
5.05	69.36951754930804	8.328836506337968
5.055	71.66680989385794	8.465625192143694
5.06	71.82572470013656	8.475005882011915
5.065	70.87676534426852	8.418833965833304
5.07	70.8758861128694	8.418781747549309
5.075	70.9667699653414	8.424177702621272
5.08	69.3725229733871	8.329016927188173
5.085	70.98963068882277	8.425534445293234
5.09	71.10112199591306	8.432148124642561
5.095	71.12746675214701	8.43371014157749
5.1	70.95539895619488	8.423502772374144
5.105	72.43349513985157	8.510786987103577
5.11	70.57625290464806	8.40096737909677
5.115	72.29504527225433	8.502649309024472
5.12	70.2482310790523	8.381421781479101
5.125	71.42529745543803	8.45134885420298
5.13	71.3051650253634	8.444238569898614
5.135	69.71870321458981	8.349772644484986
5.14	68.53803716099632	8.278770268644754
5.145	71.76599319524315	8.471481168912739
5.15	72.0916102388449	8.490677843308207
5.155	69.8595478361164	8.358202428519927
5.16	70.41493792684463	8.391360910296054
5.165	69.5695571533757	8.340836717822482
5.17	70.90962323869829	8.42078519134043
5.175	72.62073332474762	8.521779938765587
5.18	70.00984824557477	8.367188789884855
5.185	70.21637668785111	8.379521268416896
5.19	72.60887078433821	8.521083897271415
5.195	72.82576911229579	8.533801562744225
5.2	70.14907708807455	8.375504587072623
5.205	70.53980266240163	8.398797691479515
5.21	69.02120008463822	8.307899860051169
5.215	68.96084454771113	8.30426664719475
5.22	70.85030820255312	8.417262512393986
5.225	70.86583327199457	8.418184677945392
5.23	68.26319327256996	8.262154275524633
5.235	71.09698799854529	8.431902987970467
5.24	69.67110142812973	8.346921673774693
5.245	69.75126644408516	8.35172236392501
5.25	69.63690643528048	8.344873062862039
5.255	70.52372993515955	8.397840790057856
5.26	70.25486667450598	8.381817623553138
5.265	69.59883829597287	8.34259182124913
5.27	69.09206296507924	8.312163555000541
5.275	69.68384737342495	8.347685150592644
5.28	70.09218008043588	8.3721072664196
5.285	68.09603415992507	8.252032123054603
5.29	70.27287096969532	8.382891563756226
5.295	70.50971181231851	8.397006121965049
5.3	69.75894979267346	8.352182337130426
5.305	69.92408121131405	8.362062019102348
5.31	68.27803438529438	8.263052364913003
5.315	69.17881781048911	8.317380465656786
5.32	68.96880200211986	8.304745751804798
5.325	71.5621411004941	8.459440944914393
5.33	69.00571672376027	8.306967962124343
5.335	71.22524616181059	8.439505089862235
5.34	69.66870706374226	8.34677824455294
5.345	69.36029682859274	8.328282945997497
5.35	67.84556712926872	8.236842060478562
5.355	70.54762157035779	8.399263156394005
5.36	70.25866019044251	8.382043914848127
5.365	71.40315178427015	8.450038567028564
5.37	70.4023588874578	8.390611353617672
5.375	71.06010427111843	8.429715551020594
5.38	69.39922354730737	8.330619637656456
5.385	71.64444990443998	8.464304454852742
5.39	68.58518798667832	8.28161747406135
5.395	69.63705922505687	8.344882217566457
5.4	69.58439968329719	8.341726421029234
5.405	69.77104090196576	8.352906135110448
5.41	69.94006079549293	8.36301744560496
5.415	70.71651875216702	8.409311431512512
5.42	69.49870117717458	8.33658810168612
5.425	69.0311253133227	8.30849717538152
5.43	70.15214520985496	8.375687745484246
5.435	69.74341975514075	8.351252585998148
5.44	69.96944769404955	8.36477421656135
5.445	70.82025521006346	8.415477123138263
5.45	70.24079300755686	8.380978046001365
5.455	69.56894413227872	8.340799969563994
5.46	69.75657147909506	8.352039959141422
5.465	69.44723427710028	8.333500721611554
5.47	69.1622725490873	8.316385786451185
5.475	69.6942474118815	8.348308056838913
5.48	69.54354086153268	8.339276998729128
5.485	67.87982334947803	8.238921249136808
5.49	69.41548229745841	8.331595423294294
5.495	68.8956852833587	8.300342479883508
5.5	69.563099571816	8.340449602498417
5.505	70.68814107365566	8.407623985030233
5.51	69.99598968938577	8.366360600009168
5.515	67.77143432759482	8.232340756285227
5.52	70.22001812411195	8.379738547479388
5.525	69.89523394327497	8.360336951539391
5.53	69.62754635685867	8.344312215926408
5.535	70.94662081977022	8.422981706009471
5.54	70.90569522946453	8.42055195515499
5.545	68.97349931739377	8.30502855608539
5.55	69.80055808639277	8.354672829404677
5.555	69.48743324040746	8.335912262038718
5.56	70.70214309803814	8.408456641859916
5.565	69.44436608621362	8.333328631838157
5.57	69.17225716612877	8.316986062638843
5.575	70.56991024397946	8.400589874763526
5.58	70.7077765712111	8.408791623724012
5.585	69.88123403273252	8.35949962813161
5.59	70.2193895402317	8.379701041220486
5.595	69.23421531899223	8.3207100249313
5.6	71.10881989972012	8.432604573897683
5.605	70.6972823553129	8.408167597955746
5.61	67.79845862905093	8.233981942477827
5.615	70.8545510368565	8.417514540341259
5.62	71.4442305319295	8.452468901565359
5.625	69.63094263813667	8.344515722205614
5.63	68.44598685419696	8.273208981658627
5.635	69.51472993781482	8.337549396424278
5.64	68.90920649379288	8.301156937065633
5.645	70.30766473611459	8.384966591234255
5.65	70.24461627313107	8.381206134747616
5.655	69.57155731699874	8.340956618817696
5.66	69.88182988314306	8.359535267175028
5.665	69.1353448561848	8.314766674789185
5.67	71.08617751864911	8.431261917331776
5.675	69.49152932533447	8.33615794748003
5.68	69.47406810804767	8.335110563636674
5.685	70.35438211511712	8.387751910680068
5.69	70.0098966781861	8.367191684082904
5.695	69.95736063630727	8.36405168780701
5.7	70.31813913949284	8.385591162195594
5.705	71.0337593014949	8.428152781095921
5.71	69.50614328071906	8.337034441617659
5.715	69.41271715900112	8.331429478726992
5.72	69.99380343895504	8.36622994179308
5.725	69.31094185894851	8.325319324743557
5.73	68.95436362769907	8.30387642175021
5.735	70.47895237291203	8.395174350358188
5.74	69.69084279440081	8.348104143720345
5.745	69.09947800673376	8.312609578630152
5.75	71.0331518575594	8.428116744419206
5.755	71.13443659296675	8.434123344661657
5.76	69.5978813725129	8.342534469363187
5.765	69.97534527112906	8.365126733715936
5.77	70.72893770671011	8.410049804056461
5.775	69.58506676926012	8.34176640581958
5.78	70.00893985761681	8.36713450696335
5.785	71.01910576107575	8.427283415257596
5.79	70.88353318388417	8.419235902615164
5.795	68.93346537683263	8.302617983313013
5.8	71.87095516967791	8.47767392447232
5.805	70.91570998019516	8.421146595339328
5.81	70.18705769422566	8.3777716425208
5.815	70.16493471305114	8.376451200421998
5.82	71.90536984473977	8.479703405470016
5.825	71.340218156649	8.446313879832374
5.83	70.18688638976428	8.377761418766012
5.835	70.85455117614323	8.417514548614884
5.84	71.17287385026519	8.436401712238766
5.845	69.18540625556257	8.317776521136077
5.85	70.84057454049409	8.416684296116498
5.855	70.24811617257967	8.381414926644526
5.86	70.76429950437542	8.4121518949895
5.865	71.02334841761423	8.427535132980118
5.87	71.80193185411896	8.473602058989965
5.875	71.87480687233098	8.47790108885041
5.88	71.28191278438739	8.442861646644896
5.885	69.72012673106067	8.349857886878116
5.89	69.37350600018739	8.329075939153597
5.895	69.1692295055453	8.316804043954944
5.9	71.86211578093152	8.477152575065022
5.905	70.41346525690784	8.391273160665659
5.91	70.3727558432802	8.388847110496185
5.915	70.47627856878239	8.395015102355826
5.92	71.81428017279447	8.474330662228992
5.925	71.79878539031296	8.473416394248128
5.93	71.66016877144716	8.46523294253898
5.935	70.32317252012764	8.385891277623843
5.94	72.22988800929437	8.498816859380744
5.945	69.4800427206017	8.335468956249654
5.95	71.40170907659156	8.449953199668716
5.955	71.9899693869353	8.484690294108283
5.96	71.96270339016418	8.483083365744095
5.965	73.0005749348613	8.54403739076915
5.97	70.42434203410052	8.391921236171163
5.975	71.25485680806506	8.441259195645225
5.98	71.50578476168855	8.456109315854931
5.985	72.02479944622291	8.486742569809863
5.99	72.93681562075162	8.540305358753375
5.995	71.5120276497553	8.45647844257616
6.0	71.04727625676674	8.428954636060556
6.005	72.47465256707373	8.513204600329638
6.01	71.91462533279733	8.48024913152894
6.015	72.17926163396277	8.495837900640687
6.02	72.43470163376723	8.51085786708762
6.025	72.87924565558019	8.536934207054673
6.03	70.43719238408804	8.392686839391068
6.035	72.26486895339674	8.500874599321927
6.04	72.10222655733696	8.491302995261503
6.045	71.1601841517342	8.435649598681431
6.05	73.19353356430584	8.555321943930915
6.055	71.08270450971614	8.431055954607118
6.06	71.00203886904188	8.426270756926927
6.065	72.25124704989173	8.500073355559453
6.07	71.27840108419905	8.442653675486106
6.075	72.67509219782002	8.524968750548005
6.08	73.17482644940908	8.554228571262817
6.085	72.88430474437713	8.537230507862438
6.09	73.42417394359464	8.568790693183878
6.095	72.99128147587717	8.543493517050106
6.1	72.96259190626479	8.541814321692131
6.105	72.90238233966262	8.538289192786962
6.11	72.09897094201797	8.49111129016797
6.115	72.57515863951315	8.519105507006774
6.12	74.31617847343963	8.620683179043272
6.125	70.98653008511167	8.425350442866556
6.13	73.59455890090959	8.578727114258244
6.135	71.85470522105344	8.476715473640333
6.14	72.74903422201827	8.529304439520157
6.145	72.9174910666361	8.539173910082644
6.15	71.95131156849001	8.482411895710442
6.155	72.99907695111052	8.543949727796303
6.16	72.58623693097002	8.519755684934282
6.165	72.17331740151049	8.495488061407096
6.17	73.71131452108347	8.585529367551162
6.175	73.2463592322063	8.558408685743297
6.18	72.99013357352642	8.543426336870144
6.185	73.31347634836733	8.562328909144249
6.19	73.75246335959976	8.587925439802081
6.195	72.63255079945517	8.52247327948027
6.2	75.20811111959532	8.672261015421256
6.205	73.05379155707674	8.547151078404823
6.21	72.98473690716968	8.543110493676743
6.215	73.16196910175053	8.553477018251147
6.22	73.24047667640166	8.558065007722345
6.225	73.4379015893415	8.569591681599626
6.23	74.0904080456634	8.607578523932466
6.235	72.16339184692113	8.494903875084233
6.24	73.14605734040693	8.552546833569924
6.245	73.63239829414837	8.580932250877428
6.25	73.28399953927287	8.560607428171956
6.255	72.53937801224326	8.51700522556158
6.26	72.60120003979749	8.520633781579718
6.265	72.2270570978243	8.498650310362482
6.27	73.21923530817531	8.556823903071473
6.275	72.95110123007058	8.541141681887181
6.28	73.85673439641756	8.593994088688772
6.285	73.55118260350791	8.576198610311442
6.29	71.34448213520245	8.446566292595024
6.295	72.2238173585341	8.49845970506033
6.3	73.33236478564153	8.56343183458837
6.305	72.7225803138556	8.527753532663548
6.31	72.99549077278581	8.543739858679325
6.315	74.53870119874104	8.63357985998514
6.32	72.42462472285992	8.510265843254247
6.325	73.26811971408299	8.559679883855646
6.33	72.29478745112601	8.502634147787733
6.335	71.9950751635434	8.48499117050474
6.34	74.04435693136391	8.604903075070858
6.345	72.26248074130261	8.500734129550377
6.35	71.75340080130417	8.470737913623829
6.355	73.88432647110177	8.595599250261833
6.36	70.91539691558386	8.421128007314925
6.365	71.86956792722052	8.47759210667867
6.37	73.97003536202155	8.600583431490072
6.375	71.5259585594342	8.457302085147143
6.38	72.72190869008287	8.527714153868132
6.385	70.00926986984214	8.367154227683516
6.39	71.582982276355	8.460672684624727
6.395	71.50840937843327	8.456264504994701
6.4	71.19414856959212	8.437662506262745
6.405	72.03246130112159	8.487193959202394
6.41	72.43897995738587	8.511109208404383
6.415	72.50955252487007	8.515254108062194
6.42	72.18515659319077	8.496184825743304
6.425	73.0933357733503	8.549464063515929
6.43	72.24614527126326	8.499773248226289
6.435	71.65159676133452	8.464726620590563
6.44	71.26907807594833	8.442101520116204
6.445	71.20276249513331	8.438172935839447
6.45	72.50119293266746	8.514763234093328
6.455	71.8566005074219	8.476827266579278
6.46	70.44086255254159	8.392905489313078
6.465	70.9177676866002	8.421268769407623
6.47	71.37340286013905	8.448278100307721
6.475	71.57073403448943	8.459948819850474
6.48	71.2750116516207	8.442452940444543
6.485	71.04108114613648	8.428587138194425
6.49	70.82615464365911	8.415827626779146
6.495	69.94584766613768	8.363363418274831
6.5	70.45600946095153	8.393807804623092
6.505	70.00782010664906	8.367067593048898
6.51	69.31434679381026	8.325523814980668
6.515	70.29216617484202	8.384042352877401
6.52	70.88151665918393	8.419116144773389
6.525	71.2906540566515	8.443379303137547
6.53	69.7792034468157	8.353394725907288
6.535	69.65624770210269	8.346031853647737
6.54	68.79553862677544	8.294307603819346
6.545	70.4974025272638	8.396273133198074
6.55	70.98970656268058	8.425538947905979
6.555	69.29077076777833	8.324107806112217
6.56	71.01624989835106	8.427113972075556
6.565	71.82309588286104	8.474850788235806
6.57	70.61342650525584	8.403179547365143
6.575	69.89643353595375	8.36040869431356
6.58	69.94899554205874	8.363551610533573
6.585	70.40973282863501	8.39105075831597
6.59	70.98558181410718	8.425294167808456
6.595	68.49973129278963	8.276456445411263
6.6	70.55012040919719	8.399411908532477
6.605	71.443477137702	8.452424334929121
6.61	68.83882198254241	8.296916414098819
6.615	68.9009379090371	8.300658884030659
6.62	70.34271645587536	8.387056483407951
6.625	70.2766908566804	8.383119398927848
6.63	70.39059717812907	8.389910439219781
6.635	71.99013660020081	8.484700147925135
6.64	70.74500528792976	8.411005010575714
6.645	69.38708077706102	8.329890802229103
6.65	68.7905958610435	8.29400963714436
6.655	70.85286115378912	8.417414160761552
6.66	71.87955623488756	8.478181186722042
6.665	70.57101910058105	8.40065587323877
6.67	70.35818873695439	8.38797882311075
6.675	69.28920040481722	8.324013479375031
6.68	70.11159789479566	8.373266859165284
6.685	68.37278905788442	8.268784013256388
6.69	69.7613653378628	8.352326941509341
6.695	71.88881039204419	8.478726932272568
6.7	69.92562790878861	8.362154501609535
6.705	69.91264954085803	8.361378447412724
6.71	70.67122826764975	8.406618123100975
6.715	71.23432598679365	8.440043008586725
6.72	69.98507394483735	8.365708215377666
6.725	70.12528532621224	8.374084148503181
6.73	70.17698780616841	8.37717063250883
6.735	69.11187155100421	8.313355011726866
6.74	69.74669544212325	8.351448703196546
6.745	71.10131271504677	8.432159433682855
6.75	68.68538584643635	8.287664679898453
6.755	70.29891009390822	8.384444531029365
6.76	70.78376939634707	8.413309063403476
6.765	69.72906313968736	8.350392993128368
6.77	70.43209698819578	8.392383272241311
6.775	70.22422443989946	8.37998952504712
6.78	68.12006929455733	8.25348831068157
6.785	70.02273952045222	8.367959101265507
6.79	70.0495337015382	8.369559946707962
6.795	70.61196035803148	8.403092309265173
6.8	70.42307604801698	8.391845806973397
6.805	70.27813242993177	8.383205379205007
6.81	69.15845193993785	8.316156079580148
6.815	70.62022669874224	8.403584157890146
6.82	68.77823115441788	8.293264203823359
6.825	70.54296699158498	8.398986069257704
6.83	71.27596486802196	8.442509394014433
6.835	70.74584515662498	8.411054937201694
6.84	70.05820809264956	8.370078141370579
6.845	68.70886920041366	8.289081324273134
6.85	69.13249659744665	8.3145953958955
6.855	70.67727072742511	8.406977502493099
6.86	70.3597860213205	8.388074035278928
6.865	71.16974421231704	8.436216226029122
6.87	70.23608130891685	8.380696946490598
6.875	69.75582319634192	8.351995162614854
6.88	68.73441470441567	8.290622093933342
6.885	70.62136742523032	8.403652029042512
6.89	68.6573889509989	8.285975437508785
6.895	69.3824130740407	8.329610619593254
6.9	69.40493768452868	8.330962590513096
6.905	68.35980453142427	8.267998822654988
6.91	70.00943713518838	8.3671642230321
6.915	67.63390644317647	8.223983611558117
6.92	69.05744110850335	8.310080692057289
6.925	68.47655034103771	8.27505591165629
6.93	70.45054477043662	8.393482279151879
6.935	68.69129946545269	8.288021444557964
6.94	69.34201765288158	8.327185458057336
6.945	70.22274465038389	8.37990123154109
6.95	68.878273265853	8.299293540166717
6.955	68.17505468281657	8.256818678087619
6.96	68.85334778477876	8.297791741468254
6.965	70.42257171979402	8.391815758213118
6.97	71.1796851257235	8.436805386265792
6.975	69.26486260886783	8.322551448255988
6.98	69.91274205708304	8.361383979765732
6.985	68.95928117521296	8.304172515983334
6.99	69.39647237626588	8.330454511985879
6.995	69.0948150506061	8.312329099031517
7.0	69.99505672363921	8.366304842858597
7.005	70.13225731596876	8.374500421874057
7.01	69.22461064748458	8.320132850350683
7.015	69.81941908969446	8.355801522875856
7.02	68.93299672421107	8.302589760081553
7.025	70.38554032271065	8.38960906852701
7.03	70.39628249304667	8.390249250948786
7.035	70.56131847060847	8.400078480026748
7.04	70.44616102640832	8.393221135321546
7.045	69.2203848093827	8.319878893913222
7.05	68.76659768247717	8.292562793399709
7.055	69.47049978639924	8.334896507239861
7.06	69.93149286310991	8.362505178659676
7.065	68.97046447641955	8.304845843025598
7.07	69.50907381011466	8.337210193470874
7.075	71.43262909115313	8.451782598431715
7.08	69.0458630168332	8.30938403353902
7.085	69.76626961074362	8.352620523568852
7.09	69.192921888181	8.318228290217876
7.095	70.20963502718025	8.379118988723114
7.1	70.22369996631187	8.37995823177609
7.105	68.77219570647796	8.2929003193381
7.11	70.2585978496583	8.382040196137114
7.115	70.03641328083445	8.368776092167508
7.12	69.24912972592465	8.321606198680916
7.125	70.58831811727718	8.401685433130497
7.13	69.4965797819286	8.336460866694487
7.135	69.54509350562829	8.33937009045817
7.14	70.16961199932265	8.376730388362912
7.145	71.03548841504282	8.428255360099314
7.15	69.99590231201387	8.366355378061218
7.155	69.4863402960891	8.335846705409661
7.16	68.51267039934125	8.277238090047987
7.165	67.82802628401764	8.235777211897954
7.17	71.71169618074128	8.468275868247401
7.175	68.71123684561655	8.289224140148253
7.18	69.90604893318668	8.360983729991746
7.185	70.38374025094711	8.389501788005479
7.19	69.07087950235707	8.310889212494477
7.195	69.41083229496563	8.331316360273785
7.2	69.34202819913158	8.327186091299485
7.205	70.70619650183053	8.40869766978398
7.21	69.16333195685061	8.316449480207922
7.215	69.25780268645157	8.322127293333812
7.22	69.89126179479003	8.36009938904975
7.225	70.21900503898338	8.379678098768673
7.23	69.06954274137529	8.310808789845623
7.235	69.67595874837265	8.347212633470688
7.24	69.87521795049175	8.359139785318328
7.245	69.29573031857309	8.324405703626722
7.25	69.46602793879026	8.334628242386716
7.255	70.32970223050131	8.386280595740958
7.26	69.86337074017507	8.358431117152014
7.265	69.5989137542922	8.34259634372251
7.27	69.34782705379855	8.327534272147942
7.275	69.31379370240506	8.325490598301403
7.28	69.51480951615555	8.337554168708923
7.285	68.68614450583334	8.287710450168571
7.29	69.02853060729936	8.308341026179617
7.295	69.49134859009514	8.33614710703303
7.3	69.65431355444724	8.345915980552839
7.305	68.83841155879165	8.296891680550713
7.31	69.61466921253242	8.343540568160043
7.315	70.43260737785553	8.392413680095586
7.32	70.53475394429707	8.398497124146502
7.325	70.4051385769423	8.390776994828448
7.33	70.83533192908418	8.416372848744533
7.335	70.23771537443984	8.380794435758453
7.34	69.77899399539938	8.353382188993832
7.345	69.31660153918496	8.325659225501903
7.35	69.59238650923238	8.342205134689053
7.355	69.76818455858188	8.352735154342072
7.36	69.78015010375995	8.353451388723103
7.365	69.81668169418583	8.355637719180136
7.37	69.62709478150562	8.344285157010493
7.375	69.9418163267695	8.36312240295271
7.38	69.56804224191784	8.34074590440914
7.385	70.09045043439417	8.372003967652796
7.39	70.11752519510067	8.373620793605397
7.395	70.47996680403224	8.395234767654342
7.4	70.57731332783258	8.401030492018975
7.405	70.36188106261973	8.388198916490937
7.41	69.6922583273449	8.34818892499115
7.415	69.76241045983012	8.352389505993488
7.42	68.66599100593689	8.286494494412995
7.425	69.56349282560248	8.34047317756028
7.43	70.82629701601894	8.415836085382066
7.435	70.69935090409355	8.408290605354548
7.44	71.16020477061676	8.435650820809071
7.445	70.52096575503623	8.397676211609747
7.45	69.05482344890424	8.309923191516528
7.455	70.49081104569066	8.395880599775742
7.46	70.91851272862084	8.421313005026047
7.465	69.66700829907076	8.346676482233558
7.47	71.63707929732215	8.463869050104813
7.475	69.79704320122549	8.354462472309365
7.48	70.80620088946279	8.414642053555385
7.485	70.28636638783773	8.383696463245657
7.49	69.59895400836804	8.342598756285001
7.495	68.60169416487186	8.282613969325858
7.5	68.75998062741513	8.2921638085252
7.505	70.79425447335475	8.413932164770213
7.51	70.56588309839327	8.400350177129122
7.515	71.35449025741661	8.447158709140998
7.52	70.67324102366867	8.406737834836333
7.525	69.8151023796454	8.355543212720846
7.53	71.82593586944462	8.47501834036037
7.535	70.67416433418633	8.406792749567835
7.54	70.29168416201261	8.384013606979215
7.545	68.78276154850103	8.293537336293907
7.55	69.58540727064872	8.341786815224225
7.555	71.25194487267495	8.441086711595549
7.56	70.63418538797129	8.40441463684243
7.565	71.36052716843056	8.447516035405352
7.57	70.77730415696287	8.412924827725663
7.575	71.35121832089239	8.446965036087954
7.58	69.21452503997126	8.319526731730072
7.585	70.28153750516215	8.383408465842646
7.59	70.89161799091505	8.419716027926064
7.595	71.92614359693066	8.480928227318673
7.6	72.09756045386314	8.491028233015312
7.605	72.0154283604812	8.48619045040124
7.61	70.94640130173691	8.42296867510125
7.615	69.98280207207605	8.365572429432193
7.62	71.03227197306313	8.42806454490372
7.625	72.34607692697845	8.505649706340984
7.63	71.07676723015307	8.430703839547032
7.635	70.20934199683478	8.379101502955718
7.64	71.27848149192377	8.442658437478315
7.645	70.61267080800376	8.403134582285574
7.65	73.00610066086479	8.544360752031997
7.655	71.19178911182668	8.437522688077744
7.66	72.33292641075855	8.504876625252042
7.665	70.9679014072026	8.424244856792958
7.67	71.31215943284417	8.444652712388129
7.675	70.92224923505509	8.42153485031411
7.68	70.94173258497833	8.422691528542305
7.685	72.44612058199074	8.511528686551596
7.69	72.75966579990398	8.5299276550217
7.695	72.07866513395777	8.489915496278968
7.7	71.96468525257315	8.483200177561127
7.705	73.05858011386056	8.54743119971495
7.71	72.66073339884014	8.524126547561348
7.715	71.83335021500588	8.475455752642796
7.72	71.0993760136182	8.432044592719977
7.725	71.39857210507736	8.449767576985616
7.73	72.57369578897668	8.519019649524038
7.735	72.65981162812481	8.524072479051595
7.74	72.27610112753649	8.501535221801795
7.745	73.23246345811414	8.557596827270734
7.75	71.25717385831157	8.441396440063194
7.755	71.29409709859766	8.443583190719309
7.76	71.48754564543307	8.455030789147552
7.765	72.34376781659863	8.505513965457856
7.77	71.82743511222859	8.475106790609106
7.775	72.60227333617364	8.520696763538393
7.78	72.54273092270512	8.517202059520786
7.785	73.39168689191969	8.566894822041396
7.79	71.68591804245602	8.466753689724062
7.795	71.61839849552268	8.462765416548109
7.8	71.59525207799854	8.46139776148117
7.805	72.3129534310967	8.5037023366941
7.81	71.77271051995551	8.471877626592319
7.815	72.88470467837116	8.53725393076551
7.82	71.23610426857404	8.440148355839135
7.825	72.30774571599122	8.503396128370783
7.83	73.02051136154982	8.545203997655634
7.835	73.03246049523868	8.545903140993273
7.84	72.53739619973626	8.516888880321044
7.845	73.58509993984215	8.578175793246613
7.85	71.56693729953821	8.459724422198292
7.855	72.8132603001037	8.533068633270432
7.86	73.36063200184851	8.565082136316528
7.865	72.25769500864789	8.500452635515822
7.87	73.21914946048862	8.556818886741066
7.875	75.00072193737599	8.66029571881792
7.88	72.78777153533501	8.531574973903412
7.885	72.45934761742004	8.512305658129296
7.89	71.712935834201	8.468349061901087
7.895	73.25847599108198	8.559116542674365
7.9	73.27387115260457	8.560015838338417
7.905	72.8915202895847	8.537653090257574
7.91	71.61420905836641	8.46251789116965
7.915	73.59715666735666	8.578878520375298
7.92	71.84776040499516	8.476305822998317
7.925	72.55763347542157	8.518076864845819
7.93	72.77969257813517	8.531101486803164
7.935	72.20282109709957	8.497224317216745
7.94	72.72994050170102	8.528185064930346
7.945	70.19320135165574	8.378138298670878
7.95	72.2405912241382	8.499446524576657
7.955	72.36178818169229	8.506573233781761
7.96	71.95372573252155	8.48255419861975
7.965	72.63458664748832	8.522592718620803
7.97	71.87110216865955	8.477682594238802
7.975	72.82512923540378	8.533764071932373
7.98	73.5451704128858	8.575848087092366
7.985	71.24044271298916	8.440405364257641
7.99	73.24370495694413	8.558253616068184
7.995	73.52603930238025	8.574732608214687
8.0	73.90582109289531	8.596849486462776
8.005	72.8976955187259	8.538014729357515
8.01	72.78575443711236	8.531456759376582
8.015	72.73870081546431	8.52869865896693
8.02	73.54275799801941	8.575707434259835
8.025	73.69187366967805	8.58439710577732
8.03	73.28101140189214	8.560432898042723
8.035	71.88374525216346	8.478428230053225
8.04	73.97223084199071	8.600711066068358
8.045	73.48037921198848	8.572069715768093
8.05	73.85128452102622	8.59367700818609
8.055	72.87662559333297	8.536780751157487
8.06	71.54832879592176	8.458624521511862
8.065	72.28561702616582	8.502094861042531
8.07	73.09805148093731	8.549739848728574
8.075	73.01408450959434	8.54482793914508
8.08	73.2296461021522	8.557432214289062
8.085	73.18468083298099	8.554804546743368
8.09	71.58677516078873	8.460896829579518
8.095	74.04103647768616	8.60471013327504
8.1	72.23558575725855	8.499152061074007
8.105	71.90583890318865	8.479731063140425
8.11	75.06290983571903	8.663885377572756
8.115	73.4613102965341	8.570957373393831
8.12	73.84665586141173	8.593407697846747
8.125	73.39908144137192	8.567326388166375
8.13	75.06788352622229	8.664172408615972
8.135	72.95338692552163	8.541275485869873
8.14	74.19181285300269	8.613466947344877
8.145	72.39584360547352	8.508574710577179
8.15	73.81548195153749	8.591593679378553
8.155	73.86355602890694	8.594390963233343
8.16	74.35792208280128	8.623103970311462
8.165	73.19254802229895	8.5552643455535
8.17	72.81223205892483	8.533008382682208
8.175	73.54473337975442	8.575822606593167
8.18	73.73125278264871	8.586690444091293
8.185	73.14832663192688	8.552679500129003
8.19	72.97190501438638	8.542359452422168
8.195	73.44369938028996	8.569929951889335
8.2	74.35193787999287	8.622756976744322
8.205	74.16853202246087	8.612115420874296
8.21	74.70513779938508	8.643213395455714
8.215	73.08127631606078	8.548758758794213
8.22	73.68725106695717	8.584127857095162
8.225	73.207397525308	8.556132159177299
8.23	73.0452808439962	8.54665319549098
8.235	72.96764060492713	8.54210984505158
8.24	74.01861841931536	8.603407372623673
8.245	73.56573199737359	8.577046810958512
8.25	74.9918819924045	8.65978533177379
8.255	75.12690717851441	8.66757793033985
8.26	73.87191113510666	8.594877028504053
8.265	73.63798130027065	8.581257559371508
8.27	74.63119108539708	8.638934603606922
8.275	71.47585216514925	8.454339250654025
8.28	74.26420308944044	8.617668077237626
8.285	73.60791302998403	8.57950540707237
8.29	73.80705741148928	8.591103387312323
8.295	74.38377617672421	8.624602957627918
8.3	74.53194202129805	8.633188404135407
8.305	74.56444585874658	8.635070692168453
8.31	74.35668727469125	8.623032371195835
8.315	74.4319522177168	8.62739544808958
8.32	74.04552615227018	8.604971014028472
8.325	74.73317114181624	8.644834940114023
8.33	72.32963557311489	8.504683155362985
8.335	73.02783437980129	8.545632473948391
8.34	72.0669498881241	8.489225517567789
8.345	74.054649876746	8.605501140360508
8.35	72.57047355956797	8.518830527693808
8.355	74.71513340677271	8.643791610559148
8.36	72.65098139631868	8.523554504801309
8.365	71.9429608319168	8.481919643094765
8.37	75.13685808936526	8.668151941986554
8.375	73.9746293917642	8.600850503977162
8.38	73.08923515231294	8.549224242720092
8.385	72.52880329214258	8.516384402558552
8.39	73.37205325305511	8.56574884368291
8.395	73.50201164963737	8.573331420727731
8.4	73.72555944987184	8.586358916902544
8.405	74.36746502269045	8.62365728810523
8.41	72.84205213199553	8.53475554025981
8.415	73.97168588171009	8.600679384892224
8.42	74.04802955897884	8.605116475619539
8.425	74.89775845760884	8.65434910652493
8.43	74.59321995110659	8.63673664940101
8.435	73.48329831403593	8.572239982293773
8.44	72.79173274112088	8.531807120482792
8.445	73.71724532690882	8.585874756069344
8.45	73.15589184963152	8.553121760482048
8.455	73.35065922819642	8.564499940346572
8.46	74.00072354313377	8.602367322030243
8.465	72.30700542244378	8.503352598971995
8.47	73.10777371403887	8.550308398767783
8.475	74.30883856136022	8.62025745331079
8.48	73.78354305690117	8.589734748925672
8.485	74.30689305664411	8.62014460764111
8.49	72.7760471141899	8.530887826843692
8.495	72.47360965678692	8.513143347600046
8.5	72.79942796882423	8.532258081470827
8.505	71.82302410176322	8.474846553287158
8.51	72.52909184308956	8.516401343471875
8.515	71.44182871568343	8.452326822578705
8.52	72.41445098626295	8.509668089077444
8.525	72.81594368588208	8.533225866334611
8.53	73.19551033262222	8.555437471726517
8.535	73.87531039522926	8.59507477542978
8.54	73.51842712796187	8.574288724317713
8.545	72.26859365684442	8.501093674160073
8.55	72.41292858388847	8.509578637270383
8.555	73.47461177860829	8.571733300716273
8.56	72.63136021906108	8.52240342972926
8.565	72.7227751291611	8.527764955084134
8.57	72.29952229781648	8.502912577335866
8.575	73.36260830194989	8.565197505133778
8.58	72.49779735806267	8.514563838392585
8.585	71.73491930000043	8.469646940693599
8.59	72.024518575399	8.48672602217127
8.595	72.91589122365183	8.539080232885262
8.6	74.2206693693952	8.615141865889104
8.605	71.13808978098044	8.434339913768026
8.61	73.18883876485206	8.555047560642317
8.615	73.3412912232335	8.563953013838498
8.62	72.03294441883124	8.487222420723475
8.625	71.86536910630258	8.477344460755537
8.63	73.18593953785079	8.554878113558999
8.635	72.2722989250798	8.501311600281442
8.64	71.83056285763936	8.475291314028054
8.645	71.88169166362853	8.478307122511458
8.65	71.71405153784838	8.46841493656566
8.655	71.76952848021578	8.471689824363011
8.66	72.75420626406023	8.529607626618017
8.665	72.40856385416214	8.509322173602438
8.67	72.55122321951451	8.517700582875317
8.675	73.81859128112355	8.591774629325629
8.68	74.69453454671219	8.642599987660669
8.685	71.26058348479204	8.441598396322348
8.69	73.52475694351824	8.574657832445459
8.695	73.11021896180905	8.55045138936004
8.7	72.41125288037487	8.509480176860093
8.705	72.59846217221494	8.520473119035993
8.71	74.26797282455409	8.617886795761134
8.715	72.82095482778522	8.533519486576756
8.72	72.12068688271202	8.492389939393505
8.725	73.36129251282513	8.565120694585987
8.73	72.82054725022776	8.533495605566793
8.735	71.16622962284082	8.436007919794813
8.74	71.74539645129406	8.470265429801717
8.745	71.2958277096859	8.443685670942868
8.75	73.6951913640997	8.58459034340601
8.755	71.13709766788362	8.434281099648246
8.76	72.78372805302041	8.531337998990569
8.765	70.73127741061167	8.410188904573527
8.77	70.663444075435	8.40615513034556
8.775	72.4089393049201	8.509344234717508
8.78	72.31450870534805	8.503793783091641
8.785	72.85807789158153	8.53569434150389
8.79	72.96746948031125	8.542099828514722
8.795	73.05770566177905	8.547380046644648
8.8	72.7148692380749	8.52730140420021
8.805	73.41177496071329	8.568067165978176
8.81	72.38099740703244	8.507702240148772
8.815	72.65000946130108	8.52349748995687
8.82	72.69950634538439	8.526400550372026
8.825	73.14216968134699	8.552319549768178
8.83	72.79142392035293	8.531789022259806
8.835	72.63839505366042	8.522816145715007
8.84	72.27493421169368	8.50146659181189
8.845	71.00554865995046	8.426479019136668
8.85	72.57090099651047	8.518855615428077
8.855	72.28400956705016	8.502000327396498
8.86	72.00401902403509	8.48551819419622
8.865	73.00721782028165	8.54442612586016
8.87	72.63379466389603	8.522546254723176
8.875	71.85069331011027	8.476478827326254
8.88	74.84686326977095	8.651408166869192
8.885	73.05204511570989	8.547048912677983
8.89	72.68908346506025	8.525789316248687
8.895	73.05907497630191	8.54746014768726
8.9	73.65019940209916	8.581969436096772
8.905	73.80775770920125	8.591144144361754
8.91	72.57018621919767	8.518813662664401
8.915	71.30167686022631	8.444032026243523
8.92	73.07440564375364	8.548356897308022
8.925	72.06588864160688	8.489163011840853
8.93	73.73091411675276	8.586670723671238
8.935	73.16546932453674	8.553681623987226
8.94	72.24770190376078	8.49986481679331
8.945	72.59702984523766	8.520389066541366
8.95	72.67058323851232	8.524704290385229
8.955	72.67442514859431	8.524929627193078
8.96	72.67513502610393	8.524971262479653
8.965	72.35952939828381	8.506440465804943
8.97	71.18446027371729	8.437088376550129
8.975	74.00474613518304	8.6026011261236
8.98	73.45135760480139	8.570376748124986
8.985	72.88289200946542	8.537147767812469
8.99	72.20192146644064	8.497171380314784
8.995	72.77189543724477	8.530644491317451
9.0	72.50514157763465	8.514995101445136
9.005	72.58441648620676	8.519648847587955
9.01	71.83921365940827	8.475801652906247
9.015	71.42628984589552	8.451407565955835
9.02	72.51498113292872	8.515572859938944
9.025	71.80661438600754	8.473878355629584
9.03	71.8117792731461	8.474183103588576
9.035	72.66377927778781	8.524305207920925
9.04	72.93107715564608	8.539969388449006
9.045	72.22910016207697	8.498770508848734
9.05	71.66960307534863	8.465790162492137
9.055	71.99932829722064	8.485241793680403
9.06	71.80132011319998	8.473565962049271
9.065	72.32430629984316	8.504369835551788
9.07	73.8278315470198	8.592312351574504
9.075	72.26453954200683	8.500855224152852
9.08	72.24641462847192	8.499789093175897
9.085	73.11879083133867	8.55095262712516
9.09	72.02925468605768	8.48700504807542
9.095	71.92651955575762	8.480950392247182
9.1	70.82555041952686	8.415791728621073
9.105	71.50805817827701	8.456243739289745
9.11	72.63669869593834	8.522716626518703
9.115	71.00503998088294	8.426448835712643
9.12	70.89627616213879	8.419992646204555
9.125	70.92109109085014	8.421466089158713
9.13	72.33477380514375	8.504985232505918
9.135	71.03044895477093	8.42795639255276
9.14	72.6244324404301	8.521996974913222
9.145	72.4877203061584	8.513972063975686
9.15	73.15649572246024	8.553157061720556
9.155	70.27768165722675	8.383178493699555
9.16	71.59832893016707	8.46157957654285
9.165	71.89951116425912	8.479357945284486
9.17	72.09711259992797	8.491001860789336
9.175	71.6282837744086	8.463349441823173
9.18	70.80339969796579	8.414475604454848
9.185	70.94643270969726	8.422970539524478
9.19	71.32585621783403	8.445463647298117
9.195	72.0944452798307	8.49084479188206
9.2	71.2041855794298	8.438257259614085
9.205	70.937910469888	8.422464631560526
9.21	71.77851271271328	8.472220058090635
9.215	71.23215575333302	8.43991443992965
9.22	71.0515286685568	8.429206882533895
9.225	71.1263995419271	8.43364687083394
9.23	70.63854911142707	8.404674241838709
9.235	69.94248167303714	8.36316218143814
9.24	70.81229891206718	8.415004391684366
9.245	71.39054657669992	8.449292667241437
9.25	71.0032200990172	8.426340848732455
9.255	71.68937042142417	8.466957565821632
9.26	71.47027877281832	8.454009626965084
9.265	69.97170340037782	8.364909049139616
9.27	71.61131325684799	8.462346793700195
9.275	72.571847211042	8.518911151728371
9.28	70.40197738450362	8.390588619668087
9.285	71.42221705658592	8.451166609207625
9.29	72.26339270956966	8.500787769940482
9.295	70.55178708480751	8.399511121774143
9.3	70.45329692631276	8.39364622356177
9.305	70.17197665372976	8.376871531408952
9.31	69.19298019582675	8.318231795028721
9.315	68.83329077777518	8.296583078459179
9.32	69.4158723379097	8.331618830570065
9.325	70.70705089735166	8.408748473902145
9.33	69.02306029208931	8.308011813429811
9.335	69.85156907487023	8.357725113622141
9.34	70.87641495587451	8.418813156014005
9.345	69.26455849515743	8.322533177774506
9.35	69.33424812465405	8.326718929125327
9.355	69.27731689276197	8.323299639731948
9.36	69.33669555404629	8.326865890240233
9.365	69.88380944199169	8.359653667586457
9.37	69.78867049908065	8.353961365668425
9.375	69.93807301572225	8.362898601305785
9.38	69.34679500127386	8.327472305644363
9.385	69.61042646650931	8.343286310951417
9.39	68.77254433172367	8.292921338812015
9.395	71.02459259770733	8.427608949026249
9.4	68.43499009447439	8.272544354337086
9.405	67.81597666494793	8.23504563830389
9.41	68.16218808036145	8.25603949120651
9.415	69.02430593752868	8.308086779609893
9.42	68.66688967321332	8.286548719051456
9.425	70.12437115055067	8.374029564704836
9.43	68.71260657632686	8.289306760901473
9.435	68.55169770840781	8.279595262354785
9.44	69.2539116032824	8.321893510691085
9.445	67.37076495710994	8.207969600157517
9.45	69.90240508218861	8.360765819121392
9.455	69.84837103399526	8.357533788983163
9.46	69.48062513936411	8.335503892348926
9.465	68.73673184105955	8.290761837193223
9.47	68.22545189344193	8.259869968313177
9.475	68.02181917606823	8.24753412700234
9.48	67.97589978806057	8.244749831745082
9.485	68.01741960970534	8.24726740258283
9.49	68.96589763669726	8.304570888173409
9.495	68.33808437387079	8.266685210764395
9.5	68.83003399658445	8.29638680369861
9.505	68.00751169858268	8.246666702285395
9.51	67.26017107592565	8.201229851426287
9.515	68.4417174924262	8.272950954310451
9.52	69.26603116856487	8.32262165237402
9.525	69.01560812778416	8.30756330868349
9.53	67.85331270724507	8.237312225917206
9.535	67.57883634394247	8.220634789597606
9.54	69.19061460220077	8.318089600515298
9.545	66.61494283796827	8.161797769974962
9.55	69.15314997949665	8.315837298762924
9.555	67.52238037607128	8.21720027601076
9.56	67.7789490437869	8.23279715794012
9.565	67.5821846319918	8.22083843850442
9.57	67.69437296701344	8.227659021071148
9.575	66.32341694785691	8.143919016533557
9.58	68.46402711721947	8.274299191908609
9.585	68.52597319001787	8.278041627705061
9.59	67.49968363999204	8.215819109497971
9.595	69.04488273349943	8.309325046807318
9.6	68.3297807010662	8.266182958359087
9.605	67.38348123512513	8.208744193549043
9.61	67.80358560824402	8.234293267077875
9.615	67.36383262599956	8.207547296604483
9.62	68.47868556069182	8.275184926072155
9.625	68.33648933112784	8.266588736058413
9.63	68.52629366002328	8.278060984314097
9.635	68.1515345799131	8.255394271621018
9.64	68.84133306502987	8.29706773896838
9.645	67.87110268166542	8.238391996115833
9.65	67.8840394726659	8.239177111378654
9.655	67.59895766559836	8.221858528678194
9.66	68.67089297727172	8.286790269897732
9.665	68.22033064849289	8.25955995489426
9.67	68.25265694864908	8.261516625211685
9.675	69.94938816898097	8.36357508300015
9.68	68.1728118213873	8.25668285822989
9.685	69.50968942409204	8.337247113051887
9.69	68.81497865403216	8.29547941074126
9.695	68.31724604785829	8.265424734873477
9.7	69.93460089981329	8.3626910082708
9.705	69.7077285715719	8.349115436474207
9.71	70.3516967906083	8.387591835002958
9.715	70.47285728450392	8.394811331084453
9.72	70.67292534252392	8.406719059331287
9.725	70.86975247257476	8.418417456539842
9.73	71.13475749020392	8.434142368386008
9.735	72.40405651683646	8.50905732245567
9.74	72.44133621273075	8.511247629621097
9.745	75.89389344906553	8.711710133439102
9.75	75.63853438709572	8.697041703194007
9.755	80.78571621290745	8.98808746135169
9.76	82.27309135435762	9.070451551844462
9.765	85.3089048677016	9.236281982903163
9.77	90.21188698652321	9.49799384009714
9.775	100.29885861722258	10.014931782954019
9.78	118.3253624416271	10.877746202298852
9.785	156.93420467257013	12.527338291615267
9.79	238.65940694383735	15.448605339765702
9.795	441.675859865992	21.01608574083176
9.8	855.5406411341793	29.24962634178733
9.805	1640.2357753992299	40.49982438726408
9.81	2784.465955577733	52.76803914850099
9.815	3986.663053163542	63.14002734528662
9.82	4444.370886131764	66.66611497703884
9.825	3762.81728536335	61.34180699460483
9.83	2442.933038095269	49.426036034617105
9.835	1295.4925885936898	35.9929519294221
9.84	645.2551539980605	25.40187304113735
9.845	337.23073175235913	18.3638430551004
9.85	201.74641789075338	14.203746614564531
9.855	135.75687700178628	11.651475314387714
9.86	109.7438734301165	10.475871010570744
9.865	95.92594779864702	9.794179281524666
9.87	87.30279742958206	9.343596600323778
9.875	82.35636900884356	9.075040992130203
9.88	79.96254774897324	8.94217802042507
9.885	76.40636805783298	8.741073621577213
9.89	74.96387128089465	8.65816789401168
9.895	73.26249440410287	8.559351284069539
9.9	72.95623083732411	8.541441964757714
9.905	72.18491264118022	8.49617046916905
9.91	69.42064705423766	8.331905367575754
9.915	69.3939196644255	8.330301294936787
9.92	69.74610685827255	8.35141346469402
9.925	68.7185406733992	8.289664690046227
9.93	67.48621355373056	8.214999303331107
9.935	69.05197006102	8.30975150416786
9.94	67.96107237708176	8.243850579497531
9.945	68.07791782294265	8.250934360600784
9.95	68.20433693237719	8.25859170393943
9.955	66.97615503565267	8.183896079231008
9.96	66.22250571482707	8.13772116226816
9.965	66.11856896910372	8.131332545721133
9.97	66.84960594542206	8.176160831675345
9.975	66.06068555159679	8.127772483995649
9.98	65.18429929320325	8.073679414814737
9.985	65.89251755640461	8.117420622119111
9.99	64.54942868556205	8.034265908318075
9.995	67.18593559734329	8.196702727154577
10.0	66.06148723671481	8.127821801486226
10.005	66.12914934715256	8.13198311281772
[truncated: 21,346 more rows]
