# Supplementary material for: Remote and automated high-throughput powder diffraction measurements enabled by a robotic sample changer at SSRL beamline 2-1
Source: J Appl Crystallogr. 2023 Sep 20;56(Pt 5):1480–4. doi: 10.1107/S1600576723007148 (PMC10543666; doi:10.1107/S1600576723007148)
Supplement: Supplementary file 1 [file j-56-01480-sup1.zip › Example Data and Refinements/SSRL BL2-1 Sample 0002/BL21Robot_0002_Pawley.inp]

'Auto_T(5) 
r_exp  14.2783023 r_exp_dash  23.2109968 r_wp  4.94230234 r_wp_dash  8.03427195 r_p  3.1408263 r_p_dash  6.30816253 weighted_Durbin_Watson  0.376419969 gof  0.346140754
iters 20000000 
chi2_convergence_criteria 0.000001 
'do_errors 
 
xdd "BL21Robot_0002-2021-11-03-1653_scan2.xye" 
r_exp  14.2783023 r_exp_dash  23.2109968 r_wp  4.94230234 r_wp_dash  8.03427195 r_p  3.1408263 r_p_dash  6.30816253 weighted_Durbin_Watson  0.376419969 gof  0.346140754
	bkg @  25.8511254`  8.25538468`  7.24703001`  3.03894265` -4.5270831`  5.45390894` -6.521045`  5.78407802` -3.93408037`  2.48754543` -1.50783662`  0.119084345`
	One_on_X(@, 210.40646`) 
	Rp 9999
	Rs 700
	start_X 2 
'	finish_X 89 
	Zero_Error(@, 0.00126`) 
	lam 
		ymin_on_ymax  0.0001 
		la  1 lo @  0.7282913` lh   0.002 
	LP_Factor(90) 
	x_calculation_step 0.005 
	 
	' FWHM from LaB6 refinement 
	gauss_fwhm    0.0201889669 min 0.0001 
	lor_fwhm   0.00216365752 min 0.0001 
 
hkl_Is 
	CS_L (@, 8498.30344`_LIMIT_MAX_6204.02855) 
	Strain_G(@, 0.07689`) 
	volume  113.028
	Trigonal(  4.91378,   5.40536) 
	space_group "P312"
		load hkl_m_d_th2 I 
		{
			   0   0   1   2    5.405360       7.72560      @  0.00018`_LIMIT_MIN_1e-015
			   1   0   0   6    4.255458       9.81777      @  0.84263`
			   1   0   1  12    3.343622      12.50469     @  7.33499`
			   0   0   2   2    2.702680      15.48660     @  0.00000`_LIMIT_MIN_1e-015
			   2  -1   0   6    2.456890      17.04689     @  1.06409`
			   1   0   2  12    2.281443      18.36875     @  1.24822`
			   2  -1   1   6    2.236685      18.73961     @  0.30993`
			   2  -1  -1   6    2.236685      18.73961     @  0.30993`
			   2   0   0   6    2.127729      19.70855     @  1.01288`
			   2   0   1  12    1.979864      21.19688     @  0.84827`
			   2  -1   2   6    1.817982      23.10925     @  1.95813`
			   2  -1  -2   6    1.817982      23.10925     @  1.95813`
			   0   0   3   2    1.801787      23.31987     @  0.08712`
			   2   0   2  12    1.671811      25.16147     @  1.48025`
			   1   0   3  12    1.659191      25.35603     @  0.65584`
			   3  -1   0  12    1.608412      26.17052     @  0.09567`
			   3  -1   1  12    1.541611      27.32604     @  2.06144`
			   3  -1  -1  12    1.541611      27.32604     @  2.06144`
			   2  -1   3   6    1.452951      29.02899     @  0.46433`
			   2  -1  -3   6    1.452951      29.02899     @  0.46433`
			   3   0   0   6    1.418486      29.75038     @  0.24293`
			   3  -1   2  12    1.382170      30.55085     @  1.67401`
			   3  -1  -2  12    1.382170      30.55085     @  1.67401`
			   2   0   3  12    1.375013      30.71379     @  4.17944`
			   3   0   1  12    1.372030      30.78222     @  2.51060`
			   0   0   4   2    1.351340      31.26547     @  0.00055`_LIMIT_MIN_1e-015
			   1   0   4  12    1.287960      32.84648     @  1.59544`
			   3   0   2  12    1.256005      33.70678     @  2.10636`
			   4  -2   0   6    1.228445      34.48639     @  1.15149`
			   3  -1   3  12    1.199883      35.33400     @  1.17984`
			   3  -1  -3  12    1.199883      35.33400     @  1.17984`
			   4  -2   1   6    1.197899      35.39444     @  0.33303`
			   4  -2  -1   6    1.197899      35.39444     @  0.33303`
			   2  -1   4   6    1.184055      35.82221     @  1.05873`
			   2  -1  -4   6    1.184055      35.82221     @  1.05873`
			   4  -1   0  12    1.180252      35.94159     @  2.24029`
			   4  -1   1  12    1.153085      36.81839     @  0.76048`
			   4  -1  -1  12    1.153085      36.81839     @  0.76048`
			   2   0   4  12    1.140721      37.23201     @  0.22929`
			   4  -2   2   6    1.118342      38.00531     @  0.00549`_LIMIT_MIN_1e-015
			   4  -2  -2   6    1.118342      38.00531     @  0.00549`_LIMIT_MIN_1e-015
			   3   0   3  12    1.114541      38.13994     @  0.22603`
			   4  -1   2  12    1.081615      39.34805     @  1.32384`
			   4  -1  -2  12    1.081615      39.34805     @  1.32384`
			   0   0   5   2    1.081072      39.36863     @  0.02148`_LIMIT_MIN_1e-015
			   4   0   0   6    1.063865      40.03239     @  0.49881`
			   1   0   5  12    1.047789      40.67349     @  1.51291`
			   4   0   1  12    1.043839      40.83426     @  0.96356`
			   3  -1   4  12    1.034641      41.21371     @  0.79144`
			   3  -1  -4  12    1.034641      41.21371     @  0.79144`
			   4  -2   3   6    1.014987      42.04921     @  0.66349`
			   4  -2  -3   6    1.014987      42.04921     @  0.66349`
			   4   0   2  12    0.989932      43.16606     @  0.26697`_LIMIT_MIN_1e-015
			   2  -1   5   6    0.989515      43.18514     @  0.50110`
			   2  -1  -5   6    0.989515      43.18514     @  0.50110`
			   4  -1   3  12    0.987292      43.28728     @  0.32655`
			   4  -1  -3  12    0.987292      43.28728     @  0.32655`
			   3   0   4  12    0.978418      43.69998     @  0.36724`
			   5  -2   0  12    0.976269      43.80116     @  0.70185`
			   2   0   5  12    0.963802      44.39767     @  0.06026`_LIMIT_MIN_1e-015
			   5  -2   1  12    0.960725      44.54748     @  0.80976`
			   5  -2  -1  12    0.960725      44.54748     @  0.80976`
			   5  -1   0  12    0.928617      46.17514     @  0.08436`_LIMIT_MIN_1e-015
			   5  -2   2  12    0.918201      46.72985     @  0.31232`
			   5  -2  -2  12    0.918201      46.72985     @  0.31232`
			   4   0   3  12    0.916093      46.84376     @  1.27699`
			   5  -1   1  12    0.915210      46.89170     @  0.72871`
			   5  -1  -1  12    0.915210      46.89170     @  0.72871`
			   4  -2   4   6    0.908991      47.23191     @  0.25864`
			   4  -2  -4   6    0.908991      47.23191     @  0.25864`
			   0   0   6   2    0.900893      47.68264     @  0.18759`
			   3  -1   5  12    0.897235      47.88921     @  0.59805`
			   3  -1  -5  12    0.897235      47.88921     @  0.59805`
			   4  -1   4  12    0.888937      48.36464     @  0.44075`
			   4  -1  -4  12    0.888937      48.36464     @  0.44075`
			   1   0   6  12    0.881359      48.80745     @  0.21807`
			   5  -1   2  12    0.878224      48.99315     @  0.34780`
			   5  -1  -2  12    0.878224      48.99315     @  0.34780`
			   3   0   5  12    0.859825      50.11293     @  0.20260`_LIMIT_MIN_1e-015
			   5  -2   3  12    0.858365      50.20406     @  0.00033`_LIMIT_MIN_1e-015
			   5  -2  -3  12    0.858365      50.20406     @  0.00033`_LIMIT_MIN_1e-015
			   5   0   0   6    0.851092      50.66329     @  0.00000`_LIMIT_MIN_1e-015
			   2  -1   6   6    0.845824      51.00138     @  0.13267`_LIMIT_MIN_1e-015
			   2  -1  -6   6    0.845824      51.00138     @  0.13267`_LIMIT_MIN_1e-015
			   5   0   1  12    0.840734      51.33251     @  0.11417`_LIMIT_MIN_1e-015
			   4   0   4  12    0.835906      51.65079     @  0.12313`_LIMIT_MIN_1e-015
			   2   0   6  12    0.829595      52.07301     @  1.31199`
			   5  -1   3  12    0.825438      52.35513     @  0.70164`
			   5  -1  -3  12    0.825438      52.35513     @  0.70164`
			   6  -3   0   6    0.818963      52.80089     @  0.43498`
			   5   0   2  12    0.811792      53.30398     @  1.14634`
			   4  -2   5   6    0.811562      53.32025     @  0.33761`_LIMIT_MIN_1e-015
			   4  -2  -5   6    0.811562      53.32025     @  0.33761`_LIMIT_MIN_1e-015
			   6  -3   1   6    0.809722      53.45101     @  0.26163`_LIMIT_MIN_1e-015
			   6  -3  -1   6    0.809722      53.45101     @  0.26163`_LIMIT_MIN_1e-015
			   6  -2   0  12    0.804206      53.84713     @  0.97497`
			   4  -1   5  12    0.797194      54.35956     @  0.34729`
			   4  -1  -5  12    0.797194      54.35956     @  0.34729`
			   6  -2   1  12    0.795450      54.48860     @  0.17980`_LIMIT_MIN_1e-015
			   6  -2  -1  12    0.795450      54.48860     @  0.17980`_LIMIT_MIN_1e-015
			   5  -2   4  12    0.791357      54.79399     @  0.95220`
			   5  -2  -4  12    0.791357      54.79399     @  0.95220`
			   3  -1   6  12    0.785997      55.19941     @  0.33302`
			   3  -1  -6  12    0.785997      55.19941     @  0.33302`
			   6  -3   2   6    0.783770      55.36966     @  0.01488`_LIMIT_MIN_1e-015
			   6  -3  -2   6    0.783770      55.36966     @  0.01488`_LIMIT_MIN_1e-015
			   0   0   7   2    0.772194      56.27285     @  0.00520`_LIMIT_MIN_1e-015
			   6  -2   2  12    0.770806      56.38327     @  0.44083`
			   6  -2  -2  12    0.770806      56.38327     @  0.44083`
			   5   0   3  12    0.769558      56.48291     @  0.02448`_LIMIT_MIN_1e-015
			   5  -1   4  12    0.765333      56.82294     @  0.42043`
			   5  -1  -4  12    0.765333      56.82294     @  0.42043`
			   6  -1   0  12    0.764303      56.90650     @  0.28693`
			   3   0   6  12    0.760481      57.21882     @  0.13685`_LIMIT_MIN_1e-015
			   1   0   7  12    0.759787      57.27594     @  0.33316`
			   4   0   5  12    0.758276      57.40060     @  0.08411`_LIMIT_MIN_1e-015
			   6  -1   1  12    0.756775      57.52510     @  0.38538`
			   6  -1  -1  12    0.756775      57.52510     @  0.38538`
			   6  -3   3   6    0.745562      58.47330     @  0.25338`_LIMIT_MIN_1e-015
			   6  -3  -3   6    0.745562      58.47330     @  0.25338`_LIMIT_MIN_1e-015
			   2  -1   7   6    0.736666      59.24929     @  0.23061`_LIMIT_MIN_1e-015
			   2  -1  -7   6    0.736666      59.24929     @  0.23061`_LIMIT_MIN_1e-015
			   6  -1   2  12    0.735460      59.35616     @  0.16699`_LIMIT_MIN_1e-015
			   6  -1  -2  12    0.735460      59.35616     @  0.16699`_LIMIT_MIN_1e-015
			   6  -2   3  12    0.734376      59.45261     @  0.33912`_LIMIT_MIN_1e-015
			   6  -2  -3  12    0.734376      59.45261     @  0.33912`_LIMIT_MIN_1e-015
			   4  -2   6   6    0.726475      60.16544     @  0.35211`_LIMIT_MIN_1e-015
			   4  -2  -6   6    0.726475      60.16544     @  0.35211`_LIMIT_MIN_1e-015
			   2   0   7  12    0.725870      60.22080     @  0.17055`_LIMIT_MIN_1e-015
			   5  -2   5  12    0.724553      60.34165     @  0.80835`
			   5  -2  -5  12    0.724553      60.34165     @  0.80835`
			   5   0   4  12    0.720162      60.74822     @  0.59947`
			   4  -1   6  12    0.716115      61.12814     @  0.23394`_LIMIT_MIN_1e-015
			   4  -1  -6  12    0.716115      61.12814     @  0.23394`_LIMIT_MIN_1e-015
			   6   0   0   6    0.709243      61.78495     @  0.06580`_LIMIT_MIN_1e-015
			   5  -1   5  12    0.704420      62.25500     @  0.36741`_LIMIT_MIN_1e-015
			   5  -1  -5  12    0.704420      62.25500     @  0.36741`_LIMIT_MIN_1e-015
			   6  -1   3  12    0.703616      62.33403     @  0.56747`
			   6  -1  -3  12    0.703616      62.33403     @  0.56747`
			   6   0   1  12    0.703215      62.37353     @  0.34488`_LIMIT_MIN_1e-015
			   6  -3   4   6    0.700383      62.65428     @  0.12451`_LIMIT_MIN_1e-015
			   6  -3  -4   6    0.700383      62.65428     @  0.12451`_LIMIT_MIN_1e-015
			   7  -3   0  12    0.699593      62.73303     @  0.05557`_LIMIT_MIN_1e-015
			   3  -1   7  12    0.696125      63.08141     @  0.40714`_LIMIT_MIN_1e-015
			   3  -1  -7  12    0.696125      63.08141     @  0.40714`_LIMIT_MIN_1e-015
			   7  -3   1  12    0.693806      63.31658     @  0.39913`_LIMIT_MIN_1e-015
			   7  -3  -1  12    0.693806      63.31658     @  0.39913`_LIMIT_MIN_1e-015
			   6  -2   4  12    0.691085      63.59499     @  0.25316`_LIMIT_MIN_1e-015
			   6  -2  -4  12    0.691085      63.59499     @  0.25316`_LIMIT_MIN_1e-015
			   4   0   6  12    0.687506      63.96516     @  0.50123`
			   6   0   2  12    0.686015      64.12080     @  0.21195`_LIMIT_MIN_1e-015
			   7  -2   0  12    0.681419      64.60556     @  0.00000`_LIMIT_MIN_1e-015
			   3   0   7  12    0.678212      64.94841     @  0.49127`
			   7  -3   2  12    0.677271      65.04981     @  0.32041`_LIMIT_MIN_1e-015
			   7  -3  -2  12    0.677271      65.04981     @  0.32041`_LIMIT_MIN_1e-015
			   7  -2   1  12    0.676068      65.17989     @  0.43181`_LIMIT_MIN_1e-015
			   7  -2  -1  12    0.676068      65.17989     @  0.43181`_LIMIT_MIN_1e-015
			   0   0   8   2    0.675670      65.22303     @  0.02630`_LIMIT_MIN_1e-015
			   5   0   5  12    0.668724      65.98615     @  0.28971`_LIMIT_MIN_1e-015
			   1   0   8  12    0.667311      66.14382     @  0.38615`
			   6  -1   4  12    0.665268      66.37313     @  0.12070`_LIMIT_MIN_1e-015
			   6  -1  -4  12    0.665268      66.37313     @  0.12070`_LIMIT_MIN_1e-015
			   5  -2   6  12    0.662074      66.73510     @  0.02087`_LIMIT_MIN_1e-015
			   5  -2  -6  12    0.662074      66.73510     @  0.02087`_LIMIT_MIN_1e-015
			   7  -2   2  12    0.660741      66.88734     @  0.37667`_LIMIT_MIN_1e-015
			   7  -2  -2  12    0.660741      66.88734     @  0.37667`_LIMIT_MIN_1e-015
			   6   0   3  12    0.659955      66.97758     @  0.33985`_LIMIT_MIN_1e-015
			   4  -2   7   6    0.653761      67.69732     @  0.00001`_LIMIT_MIN_1e-015
			   4  -2  -7   6    0.653761      67.69732     @  0.00001`_LIMIT_MIN_1e-015
			   6  -3   5   6    0.652798      67.81072     @  0.10835`_LIMIT_MIN_1e-015
			   6  -3  -5   6    0.652798      67.81072     @  0.10835`_LIMIT_MIN_1e-015
			   7  -3   3  12    0.652159      67.88626     @  0.14542`_LIMIT_MIN_1e-015
			   7  -3  -3  12    0.652159      67.88626     @  0.14542`_LIMIT_MIN_1e-015
			   2  -1   8   6    0.651483      67.96627     @  0.06014`_LIMIT_MIN_1e-015
			   2  -1  -8   6    0.651483      67.96627     @  0.06014`_LIMIT_MIN_1e-015
			   7  -1   0  12    0.648951      68.26788     @  0.41785`
			   5  -1   6  12    0.646607      68.54977     @  0.29334`_LIMIT_MIN_1e-015
			   5  -1  -6  12    0.646607      68.54977     @  0.29334`_LIMIT_MIN_1e-015
			   4  -1   7  12    0.646180      68.60138     @  0.31602`_LIMIT_MIN_1e-015
			   4  -1  -7  12    0.646180      68.60138     @  0.31602`_LIMIT_MIN_1e-015
			   6  -2   5  12    0.645250      68.71406     @  0.11938`_LIMIT_MIN_1e-015
			   6  -2  -5  12    0.645250      68.71406     @  0.11938`_LIMIT_MIN_1e-015
			   7  -1   1  12    0.644324      68.82665     @  0.11163`_LIMIT_MIN_1e-015
			   7  -1  -1  12    0.644324      68.82665     @  0.11163`_LIMIT_MIN_1e-015
			   2   0   8  12    0.643980      68.86864     @  0.03940`_LIMIT_MIN_1e-015
			   7  -2   3  12    0.637361      69.68650     @  0.03218`_LIMIT_MIN_1e-015
			   7  -2  -3  12    0.637361      69.68650     @  0.03218`_LIMIT_MIN_1e-015
			   7  -1   2  12    0.631016      70.49066     @  0.27864`_LIMIT_MIN_1e-015
			   7  -1  -2  12    0.631016      70.49066     @  0.27864`_LIMIT_MIN_1e-015
			   6   0   4  12    0.628003      70.87962     @  0.12316`_LIMIT_MIN_1e-015
			   4   0   7  12    0.624927      71.28145     @  0.14994`_LIMIT_MIN_1e-015
			   6  -1   5  12    0.624086      71.39223     @  0.10795`_LIMIT_MIN_1e-015
			   6  -1  -5  12    0.624086      71.39223     @  0.10795`_LIMIT_MIN_1e-015
			   3  -1   8  12    0.622937      71.54422     @  0.26315`_LIMIT_MIN_1e-015
			   3  -1  -8  12    0.622937      71.54422     @  0.26315`_LIMIT_MIN_1e-015
			   7  -3   4  12    0.621274      71.76537     @  0.16462`_LIMIT_MIN_1e-015
			   7  -3  -4  12    0.621274      71.76537     @  0.16462`_LIMIT_MIN_1e-015
			   5   0   6  12    0.618670      72.11466     @  0.00000`_LIMIT_MIN_1e-015
			   8  -4   0   6    0.614223      72.71992     @  0.06860`_LIMIT_MIN_1e-015
			   7  -1   3  12    0.610557      73.22723     @  0.08101`_LIMIT_MIN_1e-015
			   7  -1  -3  12    0.610557      73.22723     @  0.08101`_LIMIT_MIN_1e-015
			   8  -4   1   6    0.610295      73.26377     @  0.03753`_LIMIT_MIN_1e-015
			   8  -4  -1   6    0.610295      73.26377     @  0.03753`_LIMIT_MIN_1e-015
			   3   0   8  12    0.610002      73.30465     @  0.38671`_LIMIT_MIN_1e-015
			   7  -2   4  12    0.608441      73.52367     @  0.10236`_LIMIT_MIN_1e-015
			   7  -2  -4  12    0.608441      73.52367     @  0.10236`_LIMIT_MIN_1e-015
			   7   0   0   6    0.607923      73.59662     @  0.17131`_LIMIT_MIN_1e-015
			   8  -3   0  12    0.607923      73.59662     @  0.17131`_LIMIT_MIN_1e-015
			   6  -3   6   6    0.605994      73.86967     @  0.09817`_LIMIT_MIN_1e-015
			   6  -3  -6   6    0.605994      73.86967     @  0.09817`_LIMIT_MIN_1e-015
			   5  -2   7  12    0.605643      73.91967     @  0.07513`_LIMIT_MIN_1e-015
			   5  -2  -7  12    0.605643      73.91967     @  0.07513`_LIMIT_MIN_1e-015
			   7   0   1  12    0.604114      74.13800     @  0.09216`_LIMIT_MIN_1e-015
			   8  -3   1  12    0.604114      74.13800     @  0.09216`_LIMIT_MIN_1e-015
			   8  -3  -1  12    0.604114      74.13800     @  0.09216`_LIMIT_MIN_1e-015
			   0   0   9   2    0.600596      74.64599     @  0.18891`_LIMIT_MIN_1e-015
			   6  -2   6  12    0.599941      74.74127     @  0.20188`_LIMIT_MIN_1e-015
			   6  -2  -6  12    0.599941      74.74127     @  0.20188`_LIMIT_MIN_1e-015
			   8  -4   2   6    0.598950      74.88627     @  0.12369`_LIMIT_MIN_1e-015
			   8  -4  -2   6    0.598950      74.88627     @  0.12369`_LIMIT_MIN_1e-015
			   1   0   9  12    0.594702      75.51436     @  0.07793`_LIMIT_MIN_1e-015
			   5  -1   7  12    0.593736      75.65885     @  0.12592`_LIMIT_MIN_1e-015
			   5  -1  -7  12    0.593736      75.65885     @  0.12592`_LIMIT_MIN_1e-015
			   7   0   2  12    0.593104      75.75368     @  0.09920`_LIMIT_MIN_1e-015
			   8  -3   2  12    0.593104      75.75368     @  0.09920`_LIMIT_MIN_1e-015
			   8  -3  -2  12    0.593104      75.75368     @  0.09920`_LIMIT_MIN_1e-015
			   6   0   5  12    0.593014      75.76715     @  0.17727`_LIMIT_MIN_1e-015
			   4  -2   8   6    0.592028      75.91578     @  0.03115`_LIMIT_MIN_1e-015
			   4  -2  -8   6    0.592028      75.91578     @  0.03115`_LIMIT_MIN_1e-015
			   8  -2   0  12    0.590126      76.20415     @  0.05838`_LIMIT_MIN_1e-015
			   7  -3   5  12    0.587339      76.63120     @  0.12050`_LIMIT_MIN_1e-015
			   7  -3  -5  12    0.587339      76.63120     @  0.12050`_LIMIT_MIN_1e-015
			   8  -2   1  12    0.586640      76.73905     @  0.18026`_LIMIT_MIN_1e-015
			   8  -2  -1  12    0.586640      76.73905     @  0.18026`_LIMIT_MIN_1e-015
			   4  -1   8  12    0.586380      76.77928     @  0.11332`_LIMIT_MIN_1e-015
			   4  -1  -8  12    0.586380      76.77928     @  0.11332`_LIMIT_MIN_1e-015
			   7  -1   4  12    0.584993      76.99480     @  0.13121`_LIMIT_MIN_1e-015
			   7  -1  -4  12    0.584993      76.99480     @  0.13121`_LIMIT_MIN_1e-015
			   2  -1   9   6    0.583417      77.24119     @  0.05237`_LIMIT_MIN_1e-015
			   2  -1  -9   6    0.583417      77.24119     @  0.05237`_LIMIT_MIN_1e-015
			   6  -1   6  12    0.582817      77.33540     @  0.24222`_LIMIT_MIN_1e-015
			   6  -1  -6  12    0.582817      77.33540     @  0.24222`_LIMIT_MIN_1e-015
			   8  -4   3   6    0.581370      77.56382     @  0.09433`_LIMIT_MIN_1e-015
			   8  -4  -3   6    0.581370      77.56382     @  0.09433`_LIMIT_MIN_1e-015
			   2   0   9  12    0.578010      78.10010     @  0.27520`_LIMIT_MIN_1e-015
			   8  -2   2  12    0.576542      78.33693     @  0.14527`_LIMIT_MIN_1e-015
			   8  -2  -2  12    0.576542      78.33693     @  0.14527`_LIMIT_MIN_1e-015
			   7  -2   5  12    0.576460      78.35025     @  0.10356`_LIMIT_MIN_1e-015
			   7  -2  -5  12    0.576460      78.35025     @  0.10356`_LIMIT_MIN_1e-015
			   7   0   3  12    0.576019      78.42169     @  0.24002`_LIMIT_MIN_1e-015
			   8  -3   3  12    0.576019      78.42169     @  0.24002`_LIMIT_MIN_1e-015
			   8  -3  -3  12    0.576019      78.42169     @  0.24002`_LIMIT_MIN_1e-015
			   5   0   7  12    0.571887      79.09885     @  0.29222`_LIMIT_MIN_1e-015
			   4   0   8  12    0.570361      79.35238     @  0.21017`_LIMIT_MIN_1e-015
			   8  -1   0  12    0.563649      80.48891     @  0.24033`_LIMIT_MIN_1e-015
			   3  -1   9  12    0.562649      80.66146     @  0.01539`_LIMIT_MIN_1e-015
			   3  -1  -9  12    0.562649      80.66146     @  0.01539`_LIMIT_MIN_1e-015
			   6  -3   7   6    0.561831      80.80324     @  0.00298`_LIMIT_MIN_1e-015
			   6  -3  -7   6    0.561831      80.80324     @  0.00298`_LIMIT_MIN_1e-015
			   8  -2   3  12    0.560813      80.98040     @  0.12904`_LIMIT_MIN_1e-015
			   8  -2  -3  12    0.560813      80.98040     @  0.12904`_LIMIT_MIN_1e-015
			   8  -1   1  12    0.560610      81.01582     @  0.08115`_LIMIT_MIN_1e-015
			   8  -1  -1  12    0.560610      81.01582     @  0.08115`_LIMIT_MIN_1e-015
			   8  -4   4   6    0.559171      81.26789     @  0.06476`_LIMIT_MIN_1e-015
			   8  -4  -4   6    0.559171      81.26789     @  0.06476`_LIMIT_MIN_1e-015
			   6   0   6  12    0.557270      81.60372     @  0.16804`_LIMIT_MIN_1e-015
			   6  -2   7  12    0.556997      81.65228     @  0.09831`_LIMIT_MIN_1e-015
			   6  -2  -7  12    0.556997      81.65228     @  0.09831`_LIMIT_MIN_1e-015
			   7  -1   5  12    0.556401      81.75834     @  0.07172`_LIMIT_MIN_1e-015
			   7  -1  -5  12    0.556401      81.75834     @  0.07172`_LIMIT_MIN_1e-015
			   5  -2   8  12    0.555586      81.90393     @  0.09684`_LIMIT_MIN_1e-015
			   5  -2  -8  12    0.555586      81.90393     @  0.09684`_LIMIT_MIN_1e-015
			   7   0   4  12    0.554405      82.11589     @  0.08533`_LIMIT_MIN_1e-015
			   8  -3   4  12    0.554405      82.11589     @  0.08533`_LIMIT_MIN_1e-015
			   8  -3  -4  12    0.554405      82.11589     @  0.08533`_LIMIT_MIN_1e-015
			   3   0   9  12    0.553064      82.35830     @  0.03482`_LIMIT_MIN_1e-015
			   7  -3   6  12    0.552553      82.45101     @  0.07412`_LIMIT_MIN_1e-015
			   7  -3  -6  12    0.552553      82.45101     @  0.07412`_LIMIT_MIN_1e-015
			   8  -1   2  12    0.551777      82.59215     @  0.00909`_LIMIT_MIN_1e-015
			   8  -1  -2  12    0.551777      82.59215     @  0.00909`_LIMIT_MIN_1e-015
			   5  -1   8  12    0.546351      83.59570     @  0.11993`_LIMIT_MIN_1e-015
			   5  -1  -8  12    0.546351      83.59570     @  0.11993`_LIMIT_MIN_1e-015
			   9  -4   0  12    0.544856      83.87726     @  0.00000`_LIMIT_MIN_1e-015
			   7  -2   6  12    0.543466      84.14081     @  0.01774`_LIMIT_MIN_1e-015
			   7  -2  -6  12    0.543466      84.14081     @  0.01774`_LIMIT_MIN_1e-015
			   6  -1   7  12    0.543212      84.18910     @  0.07375`_LIMIT_MIN_1e-015
			   6  -1  -7  12    0.543212      84.18910     @  0.07375`_LIMIT_MIN_1e-015
			   9  -4   1  12    0.542109      84.40005     @  0.14390`_LIMIT_MIN_1e-015
			   9  -4  -1  12    0.542109      84.40005     @  0.14390`_LIMIT_MIN_1e-015
			   8  -2   4  12    0.540808      84.65026     @  0.07950`_LIMIT_MIN_1e-015
			   8  -2  -4  12    0.540808      84.65026     @  0.07950`_LIMIT_MIN_1e-015
			   0   0  10   2    0.540536      84.70270     @  0.00001`_LIMIT_MIN_1e-015
			   4  -2   9   6    0.539562      84.89145     @  0.09822`_LIMIT_MIN_1e-015
			   4  -2  -9   6    0.539562      84.89145     @  0.09822`_LIMIT_MIN_1e-015
			   8  -1   3  12    0.537942      85.20749     @  0.14149`_LIMIT_MIN_1e-015
			   8  -1  -3  12    0.537942      85.20749     @  0.14149`_LIMIT_MIN_1e-015
			   1   0  10  12    0.536227      85.54485     @  0.19776`_LIMIT_MIN_1e-015
			   9  -3   0  12    0.536137      85.56265     @  0.07989`_LIMIT_MIN_1e-015
			   4  -1   9  12    0.535276      85.73337     @  0.19864`_LIMIT_MIN_1e-015
			   4  -1  -9  12    0.535276      85.73337     @  0.19864`_LIMIT_MIN_1e-015
			   9  -4   2  12    0.534110      85.96581     @  0.08859`_LIMIT_MIN_1e-015
			   9  -4  -2  12    0.534110      85.96581     @  0.08859`_LIMIT_MIN_1e-015
			   8  -4   5   6    0.534045      85.97890     @  0.05612`_LIMIT_MIN_1e-015
			   8  -4  -5   6    0.534045      85.97890     @  0.05612`_LIMIT_MIN_1e-015
			   9  -3   1  12    0.533519      86.08410     @  0.03370`_LIMIT_MIN_1e-015
			   9  -3  -1  12    0.533519      86.08410     @  0.03370`_LIMIT_MIN_1e-015
			   8   0   0   6    0.531932      86.40382     @  0.02087`_LIMIT_MIN_1e-015
			   7   0   5  12    0.529888      86.81966     @  0.07879`_LIMIT_MIN_1e-015
			   8  -3   5  12    0.529888      86.81966     @  0.07879`_LIMIT_MIN_1e-015
			   8  -3  -5  12    0.529888      86.81966     @  0.07879`_LIMIT_MIN_1e-015
			   8   0   1  12    0.529375      86.92477     @  0.09033`_LIMIT_MIN_1e-015
			   5   0   8  12    0.529184      86.96398     @  0.02673`_LIMIT_MIN_1e-015
			   2  -1  10   6    0.527911      87.22643     @  0.00592`_LIMIT_MIN_1e-015
			   2  -1 -10   6    0.527911      87.22643     @  0.00592`_LIMIT_MIN_1e-015
			   7  -1   6  12    0.526561      87.50660     @  0.09785`_LIMIT_MIN_1e-015
			   7  -1  -6  12    0.526561      87.50660     @  0.09785`_LIMIT_MIN_1e-015
			   9  -3   2  12    0.525890      87.64667     @  0.12758`_LIMIT_MIN_1e-015
			   9  -3  -2  12    0.525890      87.64667     @  0.12758`_LIMIT_MIN_1e-015
			   2   0  10  12    0.523895      88.06624     @  0.00075`_LIMIT_MIN_1e-015
			   4   0   9  12    0.523008      88.25432     @  0.10766`_LIMIT_MIN_1e-015
			   6   0   7  12    0.522350      88.39431     @  0.07642`_LIMIT_MIN_1e-015
			   8   0   2  12    0.521920      88.48625     @  0.03141`_LIMIT_MIN_1e-015
			   9  -4   3  12    0.521532      88.56930     @  0.02554`_LIMIT_MIN_1e-015
			   9  -4  -3  12    0.521532      88.56930     @  0.02554`_LIMIT_MIN_1e-015
			   6  -3   8   6    0.521186      88.64346     @  0.03899`_LIMIT_MIN_1e-015
			   6  -3  -8   6    0.521186      88.64346     @  0.03899`_LIMIT_MIN_1e-015
			   8  -1   4  12    0.520211      88.85342     @  0.08673`_LIMIT_MIN_1e-015
			   8  -1  -4  12    0.520211      88.85342     @  0.08673`_LIMIT_MIN_1e-015
			   9  -2   0  12    0.519887      88.92340     @  0.00000`_LIMIT_MIN_1e-015
			   7  -3   7  12    0.518459      89.23360     @  0.12532`_LIMIT_MIN_1e-015
			   7  -3  -7  12    0.518459      89.23360     @  0.12532`_LIMIT_MIN_1e-015
			   8  -2   5  12    0.517978      89.33856     @  0.09762`_LIMIT_MIN_1e-015
			   8  -2  -5  12    0.517978      89.33856     @  0.09762`_LIMIT_MIN_1e-015
			   9  -2   1  12    0.517499      89.44351     @  0.11711`_LIMIT_MIN_1e-015
			   9  -2  -1  12    0.517499      89.44351     @  0.11711`_LIMIT_MIN_1e-015
			   6  -2   8  12    0.517320      89.48267     @  0.05319`_LIMIT_MIN_1e-015
			   6  -2  -8  12    0.517320      89.48267     @  0.05319`_LIMIT_MIN_1e-015
			   9  -3   3  12    0.513870      90.24763     @  0.06120`_LIMIT_MIN_1e-015
			   9  -3  -3  12    0.513870      90.24763     @  0.06120`_LIMIT_MIN_1e-015
			   3  -1  10  12    0.512376      90.58390     @  0.09980`_LIMIT_MIN_1e-015
			   3  -1 -10  12    0.512376      90.58390     @  0.09980`_LIMIT_MIN_1e-015
			   5  -2   9  12    0.511546      90.77189     @  0.07526`_LIMIT_MIN_1e-015
			   5  -2  -9  12    0.511546      90.77189     @  0.07526`_LIMIT_MIN_1e-015
			   7  -2   7  12    0.510930      90.91184     @  0.18884`_LIMIT_MIN_1e-015
			   7  -2  -7  12    0.510930      90.91184     @  0.18884`_LIMIT_MIN_1e-015
			   9  -2   2  12    0.510527      91.00375     @  0.09067`_LIMIT_MIN_1e-015
			   9  -2  -2  12    0.510527      91.00375     @  0.09067`_LIMIT_MIN_1e-015
			   8   0   3  12    0.510164      91.08679     @  0.02143`_LIMIT_MIN_1e-015
			   8  -4   6   6    0.507493      91.70311     @  0.02528`_LIMIT_MIN_1e-015
			   8  -4  -6   6    0.507493      91.70311     @  0.02528`_LIMIT_MIN_1e-015
			   6  -1   8  12    0.506220      92.00036     @  0.10812`_LIMIT_MIN_1e-015
			   6  -1  -8  12    0.506220      92.00036     @  0.10812`_LIMIT_MIN_1e-015
			   9  -4   4  12    0.505327      92.21041     @  0.11707`_LIMIT_MIN_1e-015
			   9  -4  -4  12    0.505327      92.21041     @  0.11707`_LIMIT_MIN_1e-015
			   3   0  10  12    0.505105      92.26266     @  0.11435`_LIMIT_MIN_1e-015
			   5  -1   9  12    0.504310      92.45080     @  0.02852`_LIMIT_MIN_1e-015
			   5  -1  -9  12    0.504310      92.45080     @  0.02852`_LIMIT_MIN_1e-015
			   7   0   6  12    0.503923      92.54278     @  0.14207`_LIMIT_MIN_1e-015
			   8  -3   6  12    0.503923      92.54278     @  0.14207`_LIMIT_MIN_1e-015
			   8  -3  -6  12    0.503923      92.54278     @  0.14207`_LIMIT_MIN_1e-015
			   8  -1   5  12    0.499796      93.53628     @  0.09810`_LIMIT_MIN_1e-015
			   8  -1  -5  12    0.499796      93.53628     @  0.09810`_LIMIT_MIN_1e-015
			   9  -2   3  12    0.499509      93.60638     @  0.05283`_LIMIT_MIN_1e-015
			   9  -2  -3  12    0.499509      93.60638     @  0.05283`_LIMIT_MIN_1e-015
			   9  -3   4  12    0.498348      93.89104     @  0.11936`_LIMIT_MIN_1e-015
			   9  -3  -4  12    0.498348      93.89104     @  0.11936`_LIMIT_MIN_1e-015
			   9  -1   0  12    0.498064      93.96117     @  0.09688`_LIMIT_MIN_1e-015
			   7  -1   7  12    0.496808      94.27213     @  0.09223`_LIMIT_MIN_1e-015
			   7  -1  -7  12    0.496808      94.27213     @  0.09223`_LIMIT_MIN_1e-015
			   9  -1   1  12    0.495963      94.48265     @  0.05656`_LIMIT_MIN_1e-015
			   9  -1  -1  12    0.495963      94.48265     @  0.05656`_LIMIT_MIN_1e-015
			   8   0   4  12    0.494966      94.73252     @  0.16429`_LIMIT_MIN_1e-015
			   4  -2  10   6    0.494758      94.78492     @  0.03152`_LIMIT_MIN_1e-015
			   4  -2 -10   6    0.494758      94.78492     @  0.03152`_LIMIT_MIN_1e-015
			   8  -2   6  12    0.493646      95.06583     @  0.06878`_LIMIT_MIN_1e-015
			   8  -2  -6  12    0.493646      95.06583     @  0.06878`_LIMIT_MIN_1e-015
			   4  -1  10  12    0.491447      95.62749     @  0.07261`_LIMIT_MIN_1e-015
			   4  -1 -10  12    0.491447      95.62749     @  0.07261`_LIMIT_MIN_1e-015
			   0   0  11   2    0.491396      95.64061     @  0.00000`_LIMIT_MIN_1e-015
			  10  -5   0   6    0.491378      95.64533     @  0.15204`_LIMIT_MIN_1e-015
			   5   0   9  12    0.490715      95.81641     @  0.00001`_LIMIT_MIN_1e-015
			   9  -1   2  12    0.489816      96.04949     @  0.07138`_LIMIT_MIN_1e-015
			   9  -1  -2  12    0.489816      96.04949     @  0.07138`_LIMIT_MIN_1e-015
			  10  -5   1   6    0.489360      96.16817     @  0.01062`_LIMIT_MIN_1e-015
			  10  -5  -1   6    0.489360      96.16817     @  0.01062`_LIMIT_MIN_1e-015
			   6   0   8  12    0.489209      96.20756     @  0.03911`_LIMIT_MIN_1e-015
			   1   0  11  12    0.488153      96.48443     @  0.01234`_LIMIT_MIN_1e-015
			  10  -4   0  12    0.488135      96.48916     @  0.05910`_LIMIT_MIN_1e-015
			   9  -4   5  12    0.486554      96.90712     @  0.13264`_LIMIT_MIN_1e-015
			   9  -4  -5  12    0.486554      96.90712     @  0.13264`_LIMIT_MIN_1e-015
			  10  -4   1  12    0.486156      97.01285     @  0.13523`_LIMIT_MIN_1e-015
			  10  -4  -1  12    0.486156      97.01285     @  0.13523`_LIMIT_MIN_1e-015
			   7  -3   8  12    0.486008      97.05231     @  0.11723`_LIMIT_MIN_1e-015
			   7  -3  -8  12    0.486008      97.05231     @  0.11723`_LIMIT_MIN_1e-015
			   9  -2   4  12    0.485217      97.26386     @  0.08663`_LIMIT_MIN_1e-015
			   9  -2  -4  12    0.485217      97.26386     @  0.08663`_LIMIT_MIN_1e-015
			   6  -3   9   6    0.484317      97.50606     @  0.06770`_LIMIT_MIN_1e-015
			   6  -3  -9   6    0.484317      97.50606     @  0.06770`_LIMIT_MIN_1e-015
			  10  -5   2   6    0.483453      97.73996     @  0.00218`_LIMIT_MIN_1e-015
			  10  -5  -2   6    0.483453      97.73996     @  0.00218`_LIMIT_MIN_1e-015
			   4   0  10  12    0.481901      98.16332     @  0.06723`_LIMIT_MIN_1e-015
			   2  -1  11   6    0.481853      98.17651     @  0.05866`_LIMIT_MIN_1e-015
			   2  -1 -11   6    0.481853      98.17651     @  0.05866`_LIMIT_MIN_1e-015
			   6  -2   9  12    0.481210      98.35326     @  0.14937`_LIMIT_MIN_1e-015
			   6  -2  -9  12    0.481210      98.35326     @  0.14937`_LIMIT_MIN_1e-015
			   8  -4   7   6    0.480698      98.49472     @  0.04719`_LIMIT_MIN_1e-015
			   8  -4  -7   6    0.480698      98.49472     @  0.04719`_LIMIT_MIN_1e-015
			  10  -4   2  12    0.480363      98.58766     @  0.08130`_LIMIT_MIN_1e-015
			  10  -4  -2  12    0.480363      98.58766     @  0.08130`_LIMIT_MIN_1e-015
			   9  -3   5  12    0.480315      98.60086     @  0.03906`_LIMIT_MIN_1e-015
			   9  -3  -5  12    0.480315      98.60086     @  0.03906`_LIMIT_MIN_1e-015
			   9  -1   3  12    0.480060      98.67163     @  0.06608`_LIMIT_MIN_1e-015
			   9  -1  -3  12    0.480060      98.67163     @  0.06608`_LIMIT_MIN_1e-015
			   7  -2   8  12    0.479790      98.74664     @  0.12754`_LIMIT_MIN_1e-015
			   7  -2  -8  12    0.479790      98.74664     @  0.12754`_LIMIT_MIN_1e-015
			   2   0  11  12    0.478793      99.02515     @  0.12884`_LIMIT_MIN_1e-015
			  10  -3   0  12    0.478776      99.02991     @  0.02692`_LIMIT_MIN_1e-015
			   8  -1   6  12    0.477833      99.29542     @  0.10455`_LIMIT_MIN_1e-015
			   8  -1  -6  12    0.477833      99.29542     @  0.10455`_LIMIT_MIN_1e-015
			   7   0   7  12    0.477660      99.34410     @  0.03464`_LIMIT_MIN_1e-015
			   8  -3   7  12    0.477660      99.34410     @  0.03464`_LIMIT_MIN_1e-015
			   8  -3  -7  12    0.477660      99.34410     @  0.03464`_LIMIT_MIN_1e-015
			   8   0   5  12    0.477284      99.45048     @  0.11647`_LIMIT_MIN_1e-015
			  10  -3   1  12    0.476909      99.55689     @  0.01084`_LIMIT_MIN_1e-015
			  10  -3  -1  12    0.476909      99.55689     @  0.01084`_LIMIT_MIN_1e-015
			  10  -5   3   6    0.474065     100.37332    @  0.02343`_LIMIT_MIN_1e-015
			  10  -5  -3   6    0.474065     100.37332    @  0.02343`_LIMIT_MIN_1e-015
			   5  -2  10  12    0.472890     100.71536    @  0.09319`_LIMIT_MIN_1e-015
			   5  -2 -10  12    0.472890     100.71536    @  0.09319`_LIMIT_MIN_1e-015
			   9   0   0   6    0.472829     100.73343    @  0.00002`_LIMIT_MIN_1e-015
			   6  -1   9  12    0.472238     100.90673    @  0.04463`_LIMIT_MIN_1e-015
			   6  -1  -9  12    0.472238     100.90673    @  0.04463`_LIMIT_MIN_1e-015
			  10  -3   2  12    0.471436     101.14293    @  0.02619`_LIMIT_MIN_1e-015
			  10  -3  -2  12    0.471436     101.14293    @  0.02619`_LIMIT_MIN_1e-015
			  10  -4   3  12    0.471150     101.22756    @  0.01135`_LIMIT_MIN_1e-015
			  10  -4  -3  12    0.471150     101.22756    @  0.01135`_LIMIT_MIN_1e-015
			   9   0   1  12    0.471030     101.26323    @  0.05565`_LIMIT_MIN_1e-015
			   3  -1  11  12    0.469953     101.58391    @  0.06692`_LIMIT_MIN_1e-015
			   3  -1 -11  12    0.469953     101.58391    @  0.06692`_LIMIT_MIN_1e-015
			   8  -2   7  12    0.468881     101.90550    @  0.07357`_LIMIT_MIN_1e-015
			   8  -2  -7  12    0.468881     101.90550    @  0.07357`_LIMIT_MIN_1e-015
			   9  -2   5  12    0.468526     102.01278    @  0.04725`_LIMIT_MIN_1e-015
			   9  -2  -5  12    0.468526     102.01278    @  0.04725`_LIMIT_MIN_1e-015
			   7  -1   8  12    0.468039     102.16016    @  0.03508`_LIMIT_MIN_1e-015
			   7  -1  -8  12    0.468039     102.16016    @  0.03508`_LIMIT_MIN_1e-015
			   9  -1   4  12    0.467332     102.37497    @  0.05212`_LIMIT_MIN_1e-015
			   9  -1  -4  12    0.467332     102.37497    @  0.05212`_LIMIT_MIN_1e-015
			   5  -1  10  12    0.467157     102.42843    @  0.06585`_LIMIT_MIN_1e-015
			   5  -1 -10  12    0.467157     102.42843    @  0.06585`_LIMIT_MIN_1e-015
			   9  -4   6  12    0.466221     102.71518    @  0.02198`_LIMIT_MIN_1e-015
			   9  -4  -6  12    0.466221     102.71518    @  0.02198`_LIMIT_MIN_1e-015
			   9   0   2  12    0.465755     102.85867    @  0.03793`_LIMIT_MIN_1e-015
			   3   0  11  12    0.464324     103.30253    @  0.10348`_LIMIT_MIN_1e-015
			  10  -2   0  12    0.464309     103.30736    @  0.00010`_LIMIT_MIN_1e-015
			  10  -3   3  12    0.462719     103.80634    @  0.14516`_LIMIT_MIN_1e-015
			  10  -3  -3  12    0.462719     103.80634    @  0.14516`_LIMIT_MIN_1e-015
			  10  -2   1  12    0.462605     103.84237    @  0.05767`_LIMIT_MIN_1e-015
			  10  -2  -1  12    0.462605     103.84237    @  0.05767`_LIMIT_MIN_1e-015
			  10  -5   4   6    0.461796     104.09903    @  0.00077`_LIMIT_MIN_1e-015
			  10  -5  -4   6    0.461796     104.09903    @  0.00077`_LIMIT_MIN_1e-015
			   9  -3   6  12    0.460723     104.44169    @  0.02136`_LIMIT_MIN_1e-015
			   9  -3  -6  12    0.460723     104.44169    @  0.02136`_LIMIT_MIN_1e-015
			  10  -4   4  12    0.459100     104.96586    @  0.04476`_LIMIT_MIN_1e-015
			  10  -4  -4  12    0.459100     104.96586    @  0.04476`_LIMIT_MIN_1e-015
			   6   0   9  12    0.458338     105.21463    @  0.03081`_LIMIT_MIN_1e-015
			   8   0   6  12    0.458047     105.30989    @  0.02614`_LIMIT_MIN_1e-015
			  10  -2   2  12    0.457605     105.45502    @  0.07129`_LIMIT_MIN_1e-015
			  10  -2  -2  12    0.457605     105.45502    @  0.07129`_LIMIT_MIN_1e-015
			   9   0   3  12    0.457343     105.54117    @  0.06379`_LIMIT_MIN_1e-015
			   5   0  10  12    0.456289     105.89049    @  0.00000`_LIMIT_MIN_1e-015
			   4  -2  11   6    0.456248     105.90407    @  0.00384`_LIMIT_MIN_1e-015
			   4  -2 -11   6    0.456248     105.90407    @  0.00384`_LIMIT_MIN_1e-015
			   7  -3   9  12    0.455702     106.08603    @  0.01800`_LIMIT_MIN_1e-015
			   7  -3  -9  12    0.455702     106.08603    @  0.01800`_LIMIT_MIN_1e-015
			   8  -1   7  12    0.455267     106.23173    @  0.00665`_LIMIT_MIN_1e-015
			   8  -1  -7  12    0.455267     106.23173    @  0.00665`_LIMIT_MIN_1e-015
			   8  -4   8   6    0.454496     106.49130    @  0.01079`_LIMIT_MIN_1e-015
			   8  -4  -8   6    0.454496     106.49130    @  0.01079`_LIMIT_MIN_1e-015
			   4  -1  11  12    0.453648     106.77849    @  0.07563`_LIMIT_MIN_1e-015
			   4  -1 -11  12    0.453648     106.77849    @  0.07563`_LIMIT_MIN_1e-015
			   9  -1   5  12    0.452364     107.21748    @  0.04631`_LIMIT_MIN_1e-015
			   9  -1  -5  12    0.452364     107.21748    @  0.04631`_LIMIT_MIN_1e-015
			   7   0   8  12    0.451925     107.36842    @  0.02403`_LIMIT_MIN_1e-015
			   8  -3   8  12    0.451925     107.36842    @  0.02403`_LIMIT_MIN_1e-015
			   8  -3  -8  12    0.451925     107.36842    @  0.02403`_LIMIT_MIN_1e-015
			  10  -3   4  12    0.451289     107.58848    @  0.01383`_LIMIT_MIN_1e-015
			  10  -3  -4  12    0.451289     107.58848    @  0.01383`_LIMIT_MIN_1e-015
			   6  -3  10   6    0.451131     107.64326    @  0.03944`_LIMIT_MIN_1e-015
			   6  -3 -10   6    0.451131     107.64326    @  0.03944`_LIMIT_MIN_1e-015
			   7  -2   9  12    0.450564     107.84062    @  0.01158`_LIMIT_MIN_1e-015
			   7  -2  -9  12    0.450564     107.84062    @  0.01158`_LIMIT_MIN_1e-015
			   0   0  12   2    0.450447     107.88177    @  0.00000`_LIMIT_MIN_1e-015
			   9  -2   6  12    0.450288     107.93719    @  0.03041`_LIMIT_MIN_1e-015
			   9  -2  -6  12    0.450288     107.93719    @  0.03041`_LIMIT_MIN_1e-015
			  10  -2   3  12    0.449620     108.17170    @  0.02047`_LIMIT_MIN_1e-015
			  10  -2  -3  12    0.449620     108.17170    @  0.02047`_LIMIT_MIN_1e-015
			   6  -2  10  12    0.448617     108.52597    @  0.01674`_LIMIT_MIN_1e-015
			   6  -2 -10  12    0.448617     108.52597    @  0.01674`_LIMIT_MIN_1e-015
			   1   0  12  12    0.447944     108.76569    @  0.02139`_LIMIT_MIN_1e-015
			  10  -5   5   6    0.447337     108.98311    @  0.00191`_LIMIT_MIN_1e-015
			  10  -5  -5   6    0.447337     108.98311    @  0.00191`_LIMIT_MIN_1e-015
			   9   0   4  12    0.446298     109.35791    @  0.06896`_LIMIT_MIN_1e-015
			   4   0  11  12    0.446107     109.42710    @  0.00001`_LIMIT_MIN_1e-015
			  10  -1   0  12    0.446093     109.43209    @  0.02995`_LIMIT_MIN_1e-015
			  11  -5   0  12    0.446093     109.43209    @  0.02995`_LIMIT_MIN_1e-015
			   9  -4   7  12    0.445190     109.76131    @  0.04868`_LIMIT_MIN_1e-015
			   9  -4  -7  12    0.445190     109.76131    @  0.04868`_LIMIT_MIN_1e-015
			  10  -4   5  12    0.444886     109.87287    @  0.06336`_LIMIT_MIN_1e-015
			  10  -4  -5  12    0.444886     109.87287    @  0.06336`_LIMIT_MIN_1e-015
			  10  -1   1  12    0.444582     109.98451    @  0.05806`_LIMIT_MIN_1e-015
			  10  -1  -1  12    0.444582     109.98451    @  0.05806`_LIMIT_MIN_1e-015
			  11  -5   1  12    0.444582     109.98451    @  0.05806`_LIMIT_MIN_1e-015
			  11  -5  -1  12    0.444582     109.98451    @  0.05806`_LIMIT_MIN_1e-015
			   8  -2   8  12    0.444469     110.02618    @  0.04097`_LIMIT_MIN_1e-015
			   8  -2  -8  12    0.444469     110.02618    @  0.04097`_LIMIT_MIN_1e-015
			   2  -1  12   6    0.443062     110.54779    @  0.01271`_LIMIT_MIN_1e-015
			   2  -1 -12   6    0.443062     110.54779    @  0.01271`_LIMIT_MIN_1e-015
			   6  -1  10  12    0.441321     111.20275    @  0.05107`_LIMIT_MIN_1e-015
			   6  -1 -10  12    0.441321     111.20275    @  0.05107`_LIMIT_MIN_1e-015
			  11  -4   0  12    0.441270     111.22180    @  0.00002`_LIMIT_MIN_1e-015
			   7  -1   9  12    0.440790     111.40451    @  0.07552`_LIMIT_MIN_1e-015
			   7  -1  -9  12    0.440790     111.40451    @  0.07552`_LIMIT_MIN_1e-015
			   2   0  12  12    0.440680     111.44658    @  0.12097`_LIMIT_MIN_1e-015
			   9  -3   7  12    0.440396     111.55489    @  0.04861`_LIMIT_MIN_1e-015
			   9  -3  -7  12    0.440396     111.55489    @  0.04861`_LIMIT_MIN_1e-015
			  10  -1   2  12    0.440138     111.65373    @  0.02411`_LIMIT_MIN_1e-015
			  10  -1  -2  12    0.440138     111.65373    @  0.02411`_LIMIT_MIN_1e-015
			  11  -5   2  12    0.440138     111.65373    @  0.02411`_LIMIT_MIN_1e-015
			  11  -5  -2  12    0.440138     111.65373    @  0.02411`_LIMIT_MIN_1e-015
			  11  -4   1  12    0.439807     111.78076    @  0.01868`_LIMIT_MIN_1e-015
			  11  -4  -1  12    0.439807     111.78076    @  0.01868`_LIMIT_MIN_1e-015
			  10  -2   4  12    0.439112     112.04922    @  0.02392`_LIMIT_MIN_1e-015
			  10  -2  -4  12    0.439112     112.04922    @  0.02392`_LIMIT_MIN_1e-015
			   5  -2  11  12    0.438930     112.11965    @  0.02522`_LIMIT_MIN_1e-015
			   5  -2 -11  12    0.438930     112.11965    @  0.02522`_LIMIT_MIN_1e-015
			   8   0   7  12    0.438057     112.45994    @  0.00000`_LIMIT_MIN_1e-015
			  10  -3   5  12    0.437767     112.57355    @  0.00000`_LIMIT_MIN_1e-015
			  10  -3  -5  12    0.437767     112.57355    @  0.00000`_LIMIT_MIN_1e-015
			   9  -1   6  12    0.435885     113.31862    @  0.01922`_LIMIT_MIN_1e-015
			   9  -1  -6  12    0.435885     113.31862    @  0.01922`_LIMIT_MIN_1e-015
			  11  -4   2  12    0.435504     113.47109    @  0.04577`_LIMIT_MIN_1e-015
			  11  -4  -2  12    0.435504     113.47109    @  0.04577`_LIMIT_MIN_1e-015
			   5  -1  11  12    0.434334     113.94327    @  0.00268`_LIMIT_MIN_1e-015
			   5  -1 -11  12    0.434334     113.94327    @  0.00268`_LIMIT_MIN_1e-015
			   3  -1  12  12    0.433758     114.17772    @  0.03574`_LIMIT_MIN_1e-015
			   3  -1 -12  12    0.433758     114.17772    @  0.03574`_LIMIT_MIN_1e-015
			   9   0   5  12    0.433206     114.40343    @  0.03119`_LIMIT_MIN_1e-015
			  10  -1   3  12    0.433019     114.48029    @  0.04492`_LIMIT_MIN_1e-015
			  11  -5   3  12    0.433019     114.48029    @  0.04492`_LIMIT_MIN_1e-015
			  10  -1  -3  12    0.433019     114.48029    @  0.04492`_LIMIT_MIN_1e-015
			  11  -5  -3  12    0.433019     114.48029    @  0.04492`_LIMIT_MIN_1e-015
			   8  -1   8  12    0.432821     114.56178    @  0.00140`_LIMIT_MIN_1e-015
			   8  -1  -8  12    0.432821     114.56178    @  0.00140`_LIMIT_MIN_1e-015
			  11  -3   0  12    0.432076     114.86988    @  0.00000`_LIMIT_MIN_1e-015
			  10  -5   6   6    0.431382     115.15913    @  0.04064`_LIMIT_MIN_1e-015
			  10  -5  -6   6    0.431382     115.15913    @  0.04064`_LIMIT_MIN_1e-015
			   9  -2   7  12    0.431255     115.21221    @  0.01810`_LIMIT_MIN_1e-015
			   9  -2  -7  12    0.431255     115.21221    @  0.01810`_LIMIT_MIN_1e-015
			  11  -3   1  12    0.430703     115.44444    @  0.03233`_LIMIT_MIN_1e-015
			  11  -3  -1  12    0.430703     115.44444    @  0.03233`_LIMIT_MIN_1e-015
			   6   0  10  12    0.429913     115.77855    @  0.02773`_LIMIT_MIN_1e-015
			   8  -4   9   6    0.429422     115.98748    @  0.01147`_LIMIT_MIN_1e-015
			   8  -4  -9   6    0.429422     115.98748    @  0.01147`_LIMIT_MIN_1e-015
			   3   0  12  12    0.429320     116.03105    @  0.00000`_LIMIT_MIN_1e-015
			  10  -4   6  12    0.429183     116.08976    @  0.01619`_LIMIT_MIN_1e-015
			  10  -4  -6  12    0.429183     116.08976    @  0.01619`_LIMIT_MIN_1e-015
			  11  -4   3  12    0.428604     116.33828    @  0.02167`_LIMIT_MIN_1e-015
			  11  -4  -3  12    0.428604     116.33828    @  0.02167`_LIMIT_MIN_1e-015
		}
