# Supplementary material for: Remote and automated high-throughput powder diffraction measurements enabled by a robotic sample changer at SSRL beamline 2-1
Source: J Appl Crystallogr. 2023 Sep 20;56(Pt 5):1480–4. doi: 10.1107/S1600576723007148 (PMC10543666; doi:10.1107/S1600576723007148)
Supplement: Supplementary file 1 [file j-56-01480-sup1.zip › Example Data and Refinements/SSRL BL2-1 Sample 0002/BL21Robot_0002_Rietveld.cif]

#######	Begin powder crystal structure	#######
data_alpha-Quartz
_pd_block_id	alpha-Quartz
_pd_block_diffractogram_id	BL21Robot_0002-2021-11-03-1653_scan2
_diffrn_measurement_device_type
;SSRL beam line 2-1
;
_pd_phase_name
;SiO2
;
_cell_length_a    4.91378
_cell_length_b    4.91378
_cell_length_c    5.40536
_cell_angle_alpha 90
_cell_angle_beta  90
_cell_angle_gamma 120
_cell_volume 113.028164
_cell_measurement_temperature	300
_diffrn_ambient_temperature	300
_exptl_crystal_density_diffrn	2.64816464
_exptl_absorpt_coefficient_mu	1.10235201
_diffrn_radiation_wavelength	0.728291300
_cell_measurement_theta_min	1
_cell_measurement_theta_max	58.3675
_space_group_name_H-M_alt
;P3221
;
loop_
	_space_group_symop_id
	_space_group_symop_operation_xyz
	  1 'x, y, z '
	  2 '-x+y, -x, z+1/3 '
	  3 '-y, x-y, z-1/3 '
	  4 'y, x, -z '
	  5 'x-y, -y, -z+1/3 '
	  6 '-x, -x+y, -z-1/3 '
loop_
	_atom_site_label
	_atom_site_type_symbol
	_atom_site_site_symmetry_multiplicity
	_atom_site_fract_x
	_atom_site_fract_y
	_atom_site_fract_z
	_atom_site_occupancy
	_atom_site_B_iso_or_equiv
Si1 Si   3 0 0.4697404 0.3333333 1 0
O1 O   6 0.2671111 0.4130594 0.2142197 1 0
loop_
	_atom_site_aniso_label
	_atom_site_aniso_U_11
	_atom_site_aniso_U_22
	_atom_site_aniso_U_33
	_atom_site_aniso_U_12
	_atom_site_aniso_U_13
	_atom_site_aniso_U_23
Si1 0.007160961 0.007160961 0.005782337 0.00358048 0 0
O1 0.01080992 0.01599245 0.01015369 0.008870771 0.003840158 0.002300462
loop_
	_geom_bond_atom_site_label_1
	_geom_bond_atom_site_label_2
	_geom_bond_distance
	_geom_bond_site_symmetry_1
	_geom_bond_site_symmetry_2
	Si1       O1        1.60636 1_555   1_555
	Si1       O1        1.60636 1_555   6_556
	Si1       O1        1.61239 1_555   5_565
	Si1       O1        1.61239 1_555   2_565
	Si1       Si1       3.05762 1_555   3_665
	Si1       Si1       3.05762 1_555   2_455
	Si1       Si1       3.05762 1_555   3_565
	Si1       Si1       3.05762 1_555   2_565
	O1        Si1       1.60636 1_555   1_555
	O1        Si1       1.61239 1_555   3_665
	O1        O1        2.61273 1_555   6_556
	O1        O1        2.61689 1_555   5_565
	O1        O1        2.61689 1_555   5_665
	O1        O1        2.62796 1_555   4_555
	O1        O1        2.64696 1_555   3_665
	O1        O1        2.64696 1_555   2_565
	loop_
		_geom_angle_atom_site_label_1
		_geom_angle_atom_site_label_2
		_geom_angle_atom_site_label_3
		_geom_angle
		_geom_angle_site_symmetry_1
		_geom_angle_site_symmetry_2
		_geom_angle_site_symmetry_3
	O1        Si1       O1         108.828   6_556 1_555   1_555
	O1        Si1       O1         110.643   5_565 1_555   6_556
	O1        Si1       O1         108.783   5_565 1_555   1_555
	O1        Si1       O1         109.161   2_565 1_555   5_565
	O1        Si1       O1         108.783   2_565 1_555   6_556
	O1        Si1       O1         110.643   2_565 1_555   1_555
	Si1       Si1       O1         109.238   3_665 1_555   2_565
	Si1       Si1       O1         92.961    3_665 1_555   5_565
	Si1       Si1       O1         124.545   3_665 1_555   6_556
	Si1       Si1       O1         18.241    3_665 1_555   1_555
	Si1       Si1       Si1        141.606   2_455 1_555   3_665
	Si1       Si1       O1         92.961    2_455 1_555   2_565
	Si1       Si1       O1         109.238   2_455 1_555   5_565
	Si1       Si1       O1         18.241    2_455 1_555   6_556
	Si1       Si1       O1         124.545   2_455 1_555   1_555
	Si1       Si1       Si1        91.196    3_565 1_555   2_455
	Si1       Si1       Si1        106.937   3_565 1_555   3_665
	Si1       Si1       O1         113.571   3_565 1_555   2_565
	Si1       Si1       O1         18.170    3_565 1_555   5_565
	Si1       Si1       O1         92.856    3_565 1_555   6_556
	Si1       Si1       O1         120.176   3_565 1_555   1_555
	Si1       Si1       Si1        123.319   2_565 1_555   3_565
	Si1       Si1       Si1        106.937   2_565 1_555   2_455
	Si1       Si1       Si1        91.196    2_565 1_555   3_665
	Si1       Si1       O1         18.170    2_565 1_555   2_565
	Si1       Si1       O1         113.571   2_565 1_555   5_565
	Si1       Si1       O1         120.176   2_565 1_555   6_556
	Si1       Si1       O1         92.856    2_565 1_555   1_555
	Si1       O1        Si1        143.589   3_665 1_555   1_555
	O1        O1        Si1        163.384   6_556 1_555   3_665
	O1        O1        Si1        35.586    6_556 1_555   1_555
	O1        O1        O1         60.815    5_565 1_555   6_556
	O1        O1        Si1        110.898   5_565 1_555   3_665
	O1        O1        Si1        35.685    5_565 1_555   1_555
	O1        O1        O1         139.722   5_665 1_555   5_565
	O1        O1        O1         158.018   5_665 1_555   6_556
	O1        O1        Si1        35.532    5_665 1_555   3_665
	O1        O1        Si1        152.226   5_665 1_555   1_555
	O1        O1        O1         60.619    4_555 1_555   5_665
	O1        O1        O1         106.142   4_555 1_555   5_565
	O1        O1        O1         129.789   4_555 1_555   6_556
	O1        O1        Si1        35.420    4_555 1_555   3_665
	O1        O1        Si1        139.345   4_555 1_555   1_555
	O1        O1        O1         59.483    3_665 1_555   4_555
	O1        O1        O1         59.515    3_665 1_555   5_665
	O1        O1        O1         80.731    3_665 1_555   5_565
	O1        O1        O1         141.525   3_665 1_555   6_556
	O1        O1        Si1        34.604    3_665 1_555   3_665
	O1        O1        Si1        109.453   3_665 1_555   1_555
	O1        O1        O1         101.246   2_565 1_555   3_665
	O1        O1        O1         159.223   2_565 1_555   4_555
	O1        O1        O1         118.569   2_565 1_555   5_665
	O1        O1        O1         59.897    2_565 1_555   5_565
	O1        O1        O1         59.670    2_565 1_555   6_556
	O1        O1        Si1        130.924   2_565 1_555   3_665
	O1        O1        Si1        34.753    2_565 1_555   1_555
#######	End powder crystal structure	#######


#######	Begin powder diffraction data	#######
data_BL21Robot_0002-2021-11-03-1653_scan2
_pd_block_id	BL21Robot_0002-2021-11-03-1653_scan2
_pd_calc_method	Rietveld
_diffrn_radiation_probe	x-ray
_pd_instr_special_details
;SSRL beam line 2-1
;
_pd_meas_scan_method	step
_diffrn_radiation_wavelength	0.728291300
_diffrn_ambient_temperature	300
_refine_ls_goodness_of_fit_all	0.41148
_pd_proc_ls_prof_R_factor	0.03969
_pd_proc_ls_prof_wR_factor	0.05947
_pd_proc_ls_prof_wR_expected	0.14453
loop_
	_pd_phase_id
	_pd_phase_block_id
	_pd_phase_mass_%
1	alpha-Quartz	100
loop_
	_refln_index_h
	_refln_index_k
	_refln_index_l
	_pd_refln_phase_id
	_refln_d_spacing
	_refln_F_squared_calc
	_refln_F_squared_meas
   0    0    3 1    1.801787     0.095834     0.090918
   0    0    6 1    0.900893     0.186072     0.184575
   0    0    9 1    0.600596     0.179202     0.180252
   0    0   12 1    0.450447     0.002339     0.002340
   1    0  -12 1    0.447944     0.008083     0.008070
   1    0  -11 1    0.488153     0.002492     0.002509
   1    0  -10 1    0.536227     0.109821     0.106242
   1    0   -9 1    0.594702     0.054279     0.054588
   1    0   -8 1    0.667311     0.065218     0.062558
   1    0   -7 1    0.759787     0.329800     0.324500
   1    0   -6 1    0.881359     0.000530     0.000508
   1    0   -5 1    1.047789     1.140165     1.125625
   1    0   -4 1    1.287960     0.336341     0.336667
   1    0   -3 1    1.659191     0.626034     0.643378
   1    0   -2 1    2.281443     0.177818     0.180649
   1    0   -1 1    3.343622     5.061874     5.108524
   1    0    0 1    4.255458     0.857555     0.841992
   1    0    1 1    3.343622     2.190470     2.210657
   1    0    2 1    2.281443     1.048342     1.065036
   1    0    3 1    1.659191     0.007000     0.007194
   1    0    4 1    1.287960     1.246599     1.247808
   1    0    5 1    1.047789     0.379344     0.374506
   1    0    6 1    0.881359     0.230992     0.221471
   1    0    7 1    0.759787     0.000863     0.000849
   1    0    8 1    0.667311     0.343388     0.329385
   1    0    9 1    0.594702     0.015018     0.015103
   1    0   10 1    0.536227     0.106052     0.102596
   1    0   11 1    0.488153     0.024665     0.024832
   1    0   12 1    0.447944     0.000793     0.000791
   2   -1    0 1    2.456890     1.026339     1.061457
   2   -1    1 1    2.236685     0.585510     0.616657
   2   -1    2 1    1.817982     3.766565     3.905721
   2   -1    3 1    1.452951     0.892007     0.918782
   2   -1    4 1    1.184055     2.106533     2.102099
   2   -1    5 1    0.989515     0.968079     0.976933
   2   -1    6 1    0.845824     0.265825     0.261239
   2   -1    7 1    0.736666     0.458293     0.450384
   2   -1    8 1    0.651483     0.126441     0.124540
   2   -1    9 1    0.583417     0.080139     0.082525
   2   -1   10 1    0.527911     0.027429     0.026827
   2   -1   11 1    0.481853     0.135455     0.135045
   2   -1   12 1    0.443062     0.030200     0.030051
   2    0  -12 1    0.440680     0.050580     0.050591
   2    0  -11 1    0.478793     0.039223     0.039415
   2    0  -10 1    0.523895     0.003183     0.003135
   2    0   -9 1    0.578010     0.066088     0.067397
   2    0   -8 1    0.643980     0.005184     0.005221
   2    0   -7 1    0.725870     0.066709     0.069271
   2    0   -6 1    0.829595     1.062430     1.051837
   2    0   -5 1    0.963802     0.053985     0.054836
   2    0   -4 1    1.140721     0.007266     0.006970
   2    0   -3 1    1.375013     0.866212     0.877873
   2    0   -2 1    1.671811     1.110015     1.181796
   2    0   -1 1    1.979864     0.229771     0.260064
   2    0    0 1    2.127729     1.050876     1.012585
   2    0    1 1    1.979864     0.509009     0.576118
   2    0    2 1    1.671811     0.270713     0.288219
   2    0    3 1    1.375013     3.229681     3.273158
   2    0    4 1    1.140721     0.234593     0.225040
   2    0    5 1    0.963802     0.001945     0.001976
   2    0    6 1    0.829595     0.239838     0.237447
   2    0    7 1    0.725870     0.086352     0.089669
   2    0    8 1    0.643980     0.032831     0.033065
   2    0    9 1    0.578010     0.173444     0.176879
   2    0   10 1    0.523895     0.007190     0.007083
   2    0   11 1    0.478793     0.003784     0.003802
   2    0   12 1    0.440680     0.079246     0.079263
   3   -1  -12 1    0.433758     0.025364     0.025363
   3   -1  -11 1    0.469953     0.124718     0.123981
   3   -1  -10 1    0.512376     0.071924     0.071288
   3   -1   -9 1    0.562649     0.000077     0.000077
   3   -1   -8 1    0.622937     0.252575     0.246290
   3   -1   -7 1    0.696125     0.284752     0.282094
   3   -1   -6 1    0.785997     0.575467     0.570134
   3   -1   -5 1    0.897235     1.044707     1.062159
   3   -1   -4 1    1.034641     0.057224     0.058195
   3   -1   -3 1    1.199883     0.460631     0.455818
   3   -1   -2 1    1.382170     2.514730     2.531994
   3   -1   -1 1    1.541611     2.208046     2.220248
   3   -1    0 1    1.608412     0.091771     0.093523
   3   -1    1 1    1.541611     1.874746     1.885106
   3   -1    2 1    1.382170     0.789447     0.794866
   3   -1    3 1    1.199883     1.903995     1.884102
   3   -1    4 1    1.034641     1.478590     1.503675
   3   -1    5 1    0.897235     0.108134     0.109940
   3   -1    6 1    0.785997     0.079832     0.079092
   3   -1    7 1    0.696125     0.515367     0.510557
   3   -1    8 1    0.622937     0.283404     0.276352
   3   -1    9 1    0.562649     0.024604     0.024562
   3   -1   10 1    0.512376     0.126158     0.125042
   3   -1   11 1    0.469953     0.009997     0.009938
   3   -1   12 1    0.433758     0.063557     0.063556
   3    0  -12 1    0.429320     0.000035     0.000035
   3    0  -11 1    0.464324     0.031744     0.031589
   3    0  -10 1    0.505105     0.116161     0.116772
   3    0   -9 1    0.553064     0.003423     0.003367
   3    0   -8 1    0.610002     0.003813     0.003799
   3    0   -7 1    0.678212     0.409554     0.401017
   3    0   -6 1    0.760481     0.135419     0.133001
   3    0   -5 1    0.859825     0.017237     0.016915
   3    0   -4 1    0.978418     0.223548     0.233889
   3    0   -3 1    1.114541     0.023948     0.024013
   3    0   -2 1    1.256005     0.678530     0.671033
   3    0   -1 1    1.372030     2.492411     2.491175
   3    0    0 1    1.418486     0.237576     0.239326
   3    0    1 1    1.372030     0.008762     0.008757
   3    0    2 1    1.256005     1.437317     1.421436
   3    0    3 1    1.114541     0.197882     0.198421
   3    0    4 1    0.978418     0.112998     0.118225
   3    0    5 1    0.859825     0.186843     0.183356
   3    0    6 1    0.760481     0.005354     0.005259
   3    0    7 1    0.678212     0.086406     0.084605
   3    0    8 1    0.610002     0.380481     0.379057
   3    0    9 1    0.553064     0.037797     0.037183
   3    0   10 1    0.505105     0.000303     0.000305
   3    0   11 1    0.464324     0.046638     0.046410
   3    0   12 1    0.429320     0.002045     0.002039
   4   -2    0 1    1.228445     1.148693     1.141076
   4   -2    1 1    1.197899     0.701399     0.671473
   4   -2    2 1    1.118342     0.022854     0.021020
   4   -2    3 1    1.014987     1.291410     1.309013
   4   -2    4 1    0.908991     0.517004     0.510407
   4   -2    5 1    0.811562     0.576725     0.588888
   4   -2    6 1    0.726475     0.655635     0.673044
   4   -2    7 1    0.653761     0.009265     0.008876
   4   -2    8 1    0.592028     0.044951     0.045796
   4   -2    9 1    0.539562     0.201530     0.197549
   4   -2   10 1    0.494758     0.079350     0.078893
   4   -2   11 1    0.456248     0.000583     0.000578
   4   -1  -11 1    0.453648     0.092399     0.091727
   4   -1  -10 1    0.491447     0.088516     0.088626
   4   -1   -9 1    0.535276     0.227794     0.221934
   4   -1   -8 1    0.586380     0.084072     0.085520
   4   -1   -7 1    0.646180     0.146667     0.148677
   4   -1   -6 1    0.716115     0.183961     0.183266
   4   -1   -5 1    0.797194     0.438181     0.446076
   4   -1   -4 1    0.888937     0.229306     0.228508
   4   -1   -3 1    0.987292     0.341336     0.356956
   4   -1   -2 1    1.081615     1.874359     1.883930
   4   -1   -1 1    1.153085     1.175320     1.143840
   4   -1    0 1    1.180252     2.269467     2.228925
   4   -1    1 1    1.153085     0.380194     0.370011
   4   -1    2 1    1.081615     0.754857     0.758712
   4   -1    3 1    0.987292     0.266045     0.278220
   4   -1    4 1    0.888937     0.640189     0.637963
   4   -1    5 1    0.797194     0.218669     0.222609
   4   -1    6 1    0.716115     0.268130     0.267117
   4   -1    7 1    0.646180     0.452314     0.458512
   4   -1    8 1    0.586380     0.118511     0.120553
   4   -1    9 1    0.535276     0.178830     0.174229
   4   -1   10 1    0.491447     0.022867     0.022895
   4   -1   11 1    0.453648     0.048455     0.048102
   4    0  -11 1    0.446107     0.002116     0.002112
   4    0  -10 1    0.481901     0.012018     0.011991
   4    0   -9 1    0.523008     0.056298     0.055655
   4    0   -8 1    0.570361     0.195533     0.193002
   4    0   -7 1    0.624927     0.001626     0.001596
   4    0   -6 1    0.687506     0.314573     0.313113
   4    0   -5 1    0.758276     0.000087     0.000084
   4    0   -4 1    0.835906     0.131358     0.124860
   4    0   -3 1    0.916093     0.429778     0.446929
   4    0   -2 1    0.989932     0.252050     0.253808
   4    0   -1 1    1.043839     0.095979     0.092786
   4    0    0 1    1.063865     0.492800     0.492556
   4    0    1 1    1.043839     0.898568     0.868675
   4    0    2 1    0.989932     0.023546     0.023710
   4    0    3 1    0.916093     0.776417     0.807403
   4    0    4 1    0.835906     0.005670     0.005390
   4    0    5 1    0.758276     0.088994     0.086518
   4    0    6 1    0.687506     0.171858     0.171060
   4    0    7 1    0.624927     0.156626     0.153725
   4    0    8 1    0.570361     0.012147     0.011990
   4    0    9 1    0.523008     0.052638     0.052037
   4    0   10 1    0.481901     0.035809     0.035727
   4    0   11 1    0.446107     0.002388     0.002383
   5   -2  -11 1    0.438930     0.008372     0.008380
   5   -2  -10 1    0.472890     0.177363     0.176380
   5   -2   -9 1    0.511546     0.084839     0.083748
   5   -2   -8 1    0.555586     0.000495     0.000496
   5   -2   -7 1    0.605643     0.113088     0.116692
   5   -2   -6 1    0.662074     0.020678     0.019998
   5   -2   -5 1    0.724553     0.188944     0.190283
   5   -2   -4 1    0.791357     1.585023     1.603263
   5   -2   -3 1    0.858365     0.010142     0.009596
   5   -2   -2 1    0.918201     0.040111     0.041336
   5   -2   -1 1    0.960725     1.560066     1.584890
   5   -2    0 1    0.976269     0.734097     0.702810
   5   -2    1 1    0.960725     0.011453     0.011635
   5   -2    2 1    0.918201     0.548948     0.565704
   5   -2    3 1    0.858365     0.002120     0.002006
   5   -2    4 1    0.791357     0.260355     0.263351
   5   -2    5 1    0.724553     1.374439     1.384175
   5   -2    6 1    0.662074     0.036464     0.035266
   5   -2    7 1    0.605643     0.009029     0.009317
   5   -2    8 1    0.555586     0.174990     0.175262
   5   -2    9 1    0.511546     0.073925     0.072974
   5   -2   10 1    0.472890     0.006026     0.005992
   5   -2   11 1    0.438930     0.048066     0.048107
   5   -1  -11 1    0.434334     0.022733     0.022647
   5   -1  -10 1    0.467157     0.009876     0.009860
   5   -1   -9 1    0.504310     0.042243     0.042988
   5   -1   -8 1    0.546351     0.187331     0.185042
   5   -1   -7 1    0.593736     0.093756     0.096858
   5   -1   -6 1    0.646607     0.012037     0.011988
   5   -1   -5 1    0.704420     0.674184     0.686726
   5   -1   -4 1    0.765333     0.053647     0.054756
   5   -1   -3 1    0.825438     1.267427     1.252231
   5   -1   -2 1    0.878224     0.410389     0.413337
   5   -1   -1 1    0.915210     0.159397     0.162902
   5   -1    0 1    0.928617     0.085074     0.084221
   5   -1    1 1    0.915210     1.253270     1.280829
   5   -1    2 1    0.878224     0.264502     0.266402
   5   -1    3 1    0.825438     0.131564     0.129986
   5   -1    4 1    0.765333     0.740187     0.755485
   5   -1    5 1    0.704420     0.023801     0.024244
   5   -1    6 1    0.646607     0.575595     0.573228
   5   -1    7 1    0.593736     0.120318     0.124300
   5   -1    8 1    0.546351     0.046546     0.045977
   5   -1    9 1    0.504310     0.000362     0.000368
   5   -1   10 1    0.467157     0.123884     0.123689
   5   -1   11 1    0.434334     0.013174     0.013124
   5    0  -10 1    0.456289     0.005153     0.005107
   5    0   -9 1    0.490715     0.000485     0.000485
   5    0   -8 1    0.529184     0.000181     0.000180
   5    0   -7 1    0.571887     0.269876     0.270672
   5    0   -6 1    0.618670     0.002231     0.002198
   5    0   -5 1    0.668724     0.015902     0.015694
   5    0   -4 1    0.720162     0.578210     0.575070
   5    0   -3 1    0.769558     0.000003     0.000003
   5    0   -2 1    0.811792     0.008390     0.008338
   5    0   -1 1    0.840734     0.101535     0.100809
   5    0    0 1    0.851092     0.000270     0.000259
   5    0    1 1    0.840734     0.009652     0.009583
   5    0    2 1    0.811792     1.196385     1.189038
   5    0    3 1    0.769558     0.018793     0.018877
   5    0    4 1    0.720162     0.005168     0.005140
   5    0    5 1    0.668724     0.272019     0.268468
   5    0    6 1    0.618670     0.002563     0.002525
   5    0    7 1    0.571887     0.000710     0.000712
   5    0    8 1    0.529184     0.028524     0.028321
   5    0    9 1    0.490715     0.000310     0.000310
   5    0   10 1    0.456289     0.001226     0.001215
   6   -3    0 1    0.818963     0.409815     0.416270
   6   -3    1 1    0.809722     0.520127     0.512685
   6   -3    2 1    0.783770     0.019191     0.019535
   6   -3    3 1    0.745562     0.495023     0.490576
   6   -3    4 1    0.700383     0.239445     0.238505
   6   -3    5 1    0.652798     0.232071     0.225139
   6   -3    6 1    0.605994     0.192935     0.194511
   6   -3    7 1    0.561831     0.003234     0.003220
   6   -3    8 1    0.521186     0.083330     0.082302
   6   -3    9 1    0.484317     0.121534     0.122237
   6   -3   10 1    0.451131     0.069817     0.069622
   6   -2  -10 1    0.448617     0.018273     0.018184
   6   -2   -9 1    0.481210     0.159180     0.160031
   6   -2   -8 1    0.517320     0.037477     0.037681
   6   -2   -7 1    0.556997     0.049225     0.049244
   6   -2   -6 1    0.599941     0.144609     0.145879
   6   -2   -5 1    0.645250     0.126798     0.124814
   6   -2   -4 1    0.691085     0.172391     0.169797
   6   -2   -3 1    0.734376     0.349379     0.358368
   6   -2   -2 1    0.770806     0.708205     0.695758
   6   -2   -1 1    0.795450     0.241453     0.244723
   6   -2    0 1    0.804206     0.936741     0.947713
   6   -2    1 1    0.795450     0.095861     0.097159
   6   -2    2 1    0.770806     0.171662     0.168645
   6   -2    3 1    0.734376     0.279351     0.286538
   6   -2    4 1    0.691085     0.329233     0.324279
   6   -2    5 1    0.645250     0.116735     0.114908
   6   -2    6 1    0.599941     0.234748     0.236811
   6   -2    7 1    0.556997     0.144846     0.144900
   6   -2    8 1    0.517320     0.058571     0.058890
   6   -2    9 1    0.481210     0.117434     0.118061
   6   -2   10 1    0.448617     0.007601     0.007564
   6   -1  -10 1    0.441321     0.005381     0.005407
   6   -1   -9 1    0.472238     0.020933     0.020940
   6   -1   -8 1    0.506220     0.204061     0.203024
   6   -1   -7 1    0.543212     0.005772     0.005692
   6   -1   -6 1    0.582817     0.323183     0.328010
   6   -1   -5 1    0.624086     0.023488     0.023258
   6   -1   -4 1    0.665268     0.235719     0.229687
   6   -1   -3 1    0.703616     0.416128     0.419338
   6   -1   -2 1    0.735460     0.258450     0.260719
   6   -1   -1 1    0.756775     0.017978     0.017688
   6   -1    0 1    0.764303     0.263978     0.269716
   6   -1    1 1    0.756775     0.748188     0.736131
   6   -1    2 1    0.735460     0.056628     0.057125
   6   -1    3 1    0.703616     0.701939     0.707354
   6   -1    4 1    0.665268     0.014276     0.013910
   6   -1    5 1    0.624086     0.192016     0.190141
   6   -1    6 1    0.582817     0.123153     0.124992
   6   -1    7 1    0.543212     0.141765     0.139792
   6   -1    8 1    0.506220     0.007100     0.007064
   6   -1    9 1    0.472238     0.061512     0.061533
   6   -1   10 1    0.441321     0.062593     0.062903
   6    0  -10 1    0.429913     0.000441     0.000438
   6    0   -9 1    0.458338     0.015441     0.015403
   6    0   -8 1    0.489209     0.029674     0.029622
   6    0   -7 1    0.522350     0.073878     0.072404
   6    0   -6 1    0.557270     0.012992     0.013145
   6    0   -5 1    0.593014     0.151158     0.153354
   6    0   -4 1    0.628003     0.000513     0.000500
   6    0   -3 1    0.659955     0.271698     0.271881
   6    0   -2 1    0.686015     0.070520     0.068855
   6    0   -1 1    0.703215     0.034642     0.036488
   6    0    0 1    0.709243     0.062669     0.062249
   6    0    1 1    0.703215     0.260622     0.274509
   6    0    2 1    0.686015     0.146947     0.143477
   6    0    3 1    0.659955     0.059135     0.059175
   6    0    4 1    0.628003     0.135699     0.132247
   6    0    5 1    0.593014     0.001796     0.001822
   6    0    6 1    0.557270     0.130908     0.132445
   6    0    7 1    0.522350     0.015895     0.015578
   6    0    8 1    0.489209     0.017990     0.017958
   6    0    9 1    0.458338     0.005146     0.005133
   6    0   10 1    0.429913     0.050518     0.050167
   7   -3  -10 1    0.427735     0.029890     0.029625
   7   -3   -9 1    0.455702     0.001135     0.001126
   7   -3   -8 1    0.486008     0.139365     0.140877
   7   -3   -7 1    0.518459     0.053748     0.053501
   7   -3   -6 1    0.552553     0.135917     0.132740
   7   -3   -5 1    0.587339     0.180755     0.187784
   7   -3   -4 1    0.621274     0.019693     0.019756
   7   -3   -3 1    0.652159     0.062801     0.060833
   7   -3   -2 1    0.677271     0.554273     0.554362
   7   -3   -1 1    0.693806     0.309401     0.312553
   7   -3    0 1    0.699593     0.060364     0.059345
   7   -3    1 1    0.693806     0.449728     0.454310
   7   -3    2 1    0.677271     0.065796     0.065806
   7   -3    3 1    0.652159     0.244615     0.236951
   7   -3    4 1    0.621274     0.293852     0.294793
   7   -3    5 1    0.587339     0.014767     0.015341
   7   -3    6 1    0.552553     0.021053     0.020561
   7   -3    7 1    0.518459     0.188720     0.187851
   7   -3    8 1    0.486008     0.088343     0.089302
   7   -3    9 1    0.455702     0.032343     0.032095
   7   -3   10 1    0.427735     0.043919     0.043528
   7   -2   -9 1    0.450564     0.000263     0.000264
   7   -2   -8 1    0.479790     0.009718     0.009773
   7   -2   -7 1    0.510930     0.293650     0.296526
   7   -2   -6 1    0.543466     0.029660     0.029435
   7   -2   -5 1    0.576460     0.012359     0.013149
   7   -2   -4 1    0.608441     0.131169     0.135442
   7   -2   -3 1    0.637361     0.019501     0.018715
   7   -2   -2 1    0.660741     0.196169     0.195356
   7   -2   -1 1    0.676068     0.838267     0.826081
   7   -2    0 1    0.681419     0.005272     0.005149
   7   -2    1 1    0.676068     0.033118     0.032636
   7   -2    2 1    0.660741     0.540174     0.537934
   7   -2    3 1    0.637361     0.067376     0.064659
   7   -2    4 1    0.608441     0.046654     0.048174
   7   -2    5 1    0.576460     0.151590     0.161274
   7   -2    6 1    0.543466     0.004976     0.004938
   7   -2    7 1    0.510930     0.052968     0.053487
   7   -2    8 1    0.479790     0.240547     0.241908
   7   -2    9 1    0.450564     0.003114     0.003118
   7   -1   -9 1    0.440790     0.064290     0.064282
   7   -1   -8 1    0.468039     0.032871     0.032854
   7   -1   -7 1    0.496808     0.016283     0.016302
   7   -1   -6 1    0.526561     0.099082     0.098009
   7   -1   -5 1    0.556401     0.098088     0.098227
   7   -1   -4 1    0.584993     0.042700     0.043877
   7   -1   -3 1    0.610557     0.080419     0.081168
   7   -1   -2 1    0.631016     0.497548     0.491025
   7   -1   -1 1    0.644324     0.120736     0.120110
   7   -1    0 1    0.648951     0.429937     0.417854
   7   -1    1 1    0.644324     0.098868     0.098356
   7   -1    2 1    0.631016     0.055262     0.054538
   7   -1    3 1    0.610557     0.079224     0.079963
   7   -1    4 1    0.584993     0.179614     0.184564
   7   -1    5 1    0.556401     0.031859     0.031904
   7   -1    6 1    0.526561     0.093378     0.092367
   7   -1    7 1    0.496808     0.158426     0.158613
   7   -1    8 1    0.468039     0.029500     0.029484
   7   -1    9 1    0.440790     0.072926     0.072917
   7    0   -9 1    0.427252     0.021775     0.021683
   7    0   -8 1    0.451925     0.000434     0.000433
   7    0   -7 1    0.477660     0.024151     0.024384
   7    0   -6 1    0.503923     0.000255     0.000258
   7    0   -5 1    0.529888     0.011124     0.011010
   7    0   -4 1    0.554405     0.148581     0.147806
   7    0   -3 1    0.576019     0.002372     0.002446
   7    0   -2 1    0.593104     0.000027     0.000027
   7    0   -1 1    0.604114     0.242242     0.242859
   7    0    0 1    0.607923     0.098725     0.100719
   7    0    1 1    0.604114     0.009346     0.009370
   7    0    2 1    0.593104     0.067807     0.068755
   7    0    3 1    0.576019     0.004340     0.004476
   7    0    4 1    0.554405     0.003325     0.003308
   7    0    5 1    0.529888     0.179459     0.177627
   7    0    6 1    0.503923     0.000001     0.000001
   7    0    7 1    0.477660     0.000294     0.000297
   7    0    8 1    0.451925     0.035985     0.035934
   7    0    9 1    0.427252     0.020911     0.020823
   8   -4    0 1    0.614223     0.067003     0.066892
   8   -4    1 1    0.610295     0.062302     0.063391
   8   -4    2 1    0.598950     0.231111     0.232356
   8   -4    3 1    0.581370     0.160479     0.163427
   8   -4    4 1    0.559171     0.126686     0.125298
   8   -4    5 1    0.534045     0.099556     0.099364
   8   -4    6 1    0.507493     0.049764     0.049620
   8   -4    7 1    0.480698     0.080754     0.082210
   8   -4    8 1    0.454496     0.013301     0.013232
   8   -4    9 1    0.429422     0.023091     0.023059
   8   -3   -9 1    0.427252     0.026558     0.026446
   8   -3   -8 1    0.451925     0.000819     0.000818
   8   -3   -7 1    0.477660     0.064070     0.064686
   8   -3   -6 1    0.503923     0.315664     0.319446
   8   -3   -5 1    0.529888     0.032127     0.031799
   8   -3   -4 1    0.554405     0.001751     0.001742
   8   -3   -3 1    0.576019     0.148884     0.153556
   8   -3   -2 1    0.593104     0.088087     0.089319
   8   -3   -1 1    0.604114     0.009856     0.009881
   8   -3    0 1    0.607923     0.217116     0.221500
   8   -3    1 1    0.604114     0.000497     0.000499
   8   -3    2 1    0.593104     0.133274     0.135137
   8   -3    3 1    0.576019     0.504245     0.520067
   8   -3    4 1    0.554405     0.088093     0.087633
   8   -3    5 1    0.529888     0.008244     0.008159
   8   -3    6 1    0.503923     0.070986     0.071837
   8   -3    7 1    0.477660     0.015808     0.015960
   8   -3    8 1    0.451925     0.017549     0.017524
   8   -3    9 1    0.427252     0.049903     0.049693
   8   -2   -8 1    0.444469     0.045039     0.045276
   8   -2   -7 1    0.468881     0.026732     0.026851
   8   -2   -6 1    0.493646     0.096548     0.097100
   8   -2   -5 1    0.517978     0.152783     0.154167
   8   -2   -4 1    0.540808     0.004008     0.003930
   8   -2   -3 1    0.560813     0.070335     0.072161
   8   -2   -2 1    0.576542     0.203350     0.214947
   8   -2   -1 1    0.586640     0.195117     0.196120
   8   -2    0 1    0.590126     0.040478     0.041256
   8   -2    1 1    0.586640     0.157367     0.158176
   8   -2    2 1    0.576542     0.049269     0.052079
   8   -2    3 1    0.560813     0.152793     0.156760
   8   -2    4 1    0.540808     0.159296     0.156213
   8   -2    5 1    0.517978     0.022549     0.022753
   8   -2    6 1    0.493646     0.027491     0.027648
   8   -2    7 1    0.468881     0.101051     0.101500
   8   -2    8 1    0.444469     0.048505     0.048760
   8   -1   -8 1    0.432821     0.012651     0.012682
   8   -1   -7 1    0.455267     0.006117     0.006075
   8   -1   -6 1    0.477833     0.073033     0.073905
   8   -1   -5 1    0.499796     0.109087     0.109454
   8   -1   -4 1    0.520211     0.064626     0.063833
   8   -1   -3 1    0.537942     0.133883     0.133197
   8   -1   -2 1    0.551777     0.015974     0.015773
   8   -1   -1 1    0.560610     0.084861     0.087136
   8   -1    0 1    0.563649     0.226081     0.225302
   8   -1    1 1    0.560610     0.054947     0.056420
   8   -1    2 1    0.551777     0.004756     0.004697
   8   -1    3 1    0.537942     0.133166     0.132484
   8   -1    4 1    0.520211     0.108529     0.107198
   8   -1    5 1    0.499796     0.076414     0.076671
   8   -1    6 1    0.477833     0.102497     0.103721
   8   -1    7 1    0.455267     0.003540     0.003516
   8   -1    8 1    0.432821     0.017116     0.017158
   8    0   -7 1    0.438057     0.000173     0.000173
   8    0   -6 1    0.458047     0.020016     0.019951
   8    0   -5 1    0.477284     0.089549     0.089753
   8    0   -4 1    0.494966     0.040182     0.040114
   8    0   -3 1    0.510164     0.000109     0.000110
   8    0   -2 1    0.521920     0.028386     0.028098
   8    0   -1 1    0.529375     0.000807     0.000802
   8    0    0 1    0.531932     0.037495     0.036572
   8    0    1 1    0.529375     0.085138     0.084646
   8    0    2 1    0.521920     0.007046     0.006975
   8    0    3 1    0.510164     0.014548     0.014686
   8    0    4 1    0.494966     0.111517     0.111328
   8    0    5 1    0.477284     0.022764     0.022815
   8    0    6 1    0.458047     0.000574     0.000573
   8    0    7 1    0.438057     0.008475     0.008453
   9   -4   -7 1    0.445190     0.062411     0.063016
   9   -4   -6 1    0.466221     0.015418     0.015341
   9   -4   -5 1    0.486554     0.160235     0.163104
   9   -4   -4 1    0.505327     0.080017     0.080865
   9   -4   -3 1    0.521532     0.037392     0.037051
   9   -4   -2 1    0.534110     0.002651     0.002644
   9   -4   -1 1    0.542109     0.196202     0.195508
   9   -4    0 1    0.544856     0.009445     0.009208
   9   -4    1 1    0.542109     0.073322     0.073063
   9   -4    2 1    0.534110     0.168118     0.167691
   9   -4    3 1    0.521532     0.015305     0.015166
   9   -4    4 1    0.505327     0.123312     0.124619
   9   -4    5 1    0.486554     0.071857     0.073144
   9   -4    6 1    0.466221     0.028640     0.028497
   9   -4    7 1    0.445190     0.003815     0.003852
   9   -3   -7 1    0.440396     0.026181     0.026442
   9   -3   -6 1    0.460723     0.025762     0.025545
   9   -3   -5 1    0.480315     0.102354     0.104851
   9   -3   -4 1    0.498348     0.098556     0.099552
   9   -3   -3 1    0.513870     0.053779     0.053540
   9   -3   -2 1    0.525890     0.119714     0.118945
   9   -3   -1 1    0.533519     0.006580     0.006503
   9   -3    0 1    0.536137     0.082817     0.080324
   9   -3    1 1    0.533519     0.064827     0.064067
   9   -3    2 1    0.525890     0.124398     0.123599
   9   -3    3 1    0.513870     0.063381     0.063099
   9   -3    4 1    0.498348     0.113829     0.114979
   9   -3    5 1    0.480315     0.042045     0.043070
   9   -3    6 1    0.460723     0.018981     0.018820
   9   -3    7 1    0.440396     0.053931     0.054468
   9   -2   -7 1    0.431255     0.037626     0.037777
   9   -2   -6 1    0.450288     0.002415     0.002410
   9   -2   -5 1    0.468526     0.003653     0.003654
   9   -2   -4 1    0.485217     0.143843     0.145271
   9   -2   -3 1    0.499509     0.092380     0.092969
   9   -2   -2 1    0.510527     0.012757     0.012988
   9   -2   -1 1    0.517499     0.149791     0.150388
   9   -2    0 1    0.519887     0.001699     0.001689
   9   -2    1 1    0.517499     0.070991     0.071274
   9   -2    2 1    0.510527     0.142921     0.145506
   9   -2    3 1    0.499509     0.006152     0.006191
   9   -2    4 1    0.485217     0.006892     0.006961
   9   -2    5 1    0.468526     0.086807     0.086814
   9   -2    6 1    0.450288     0.047293     0.047179
   9   -2    7 1    0.431255     0.019919     0.019999
   9   -1   -6 1    0.435885     0.028316     0.028405
   9   -1   -5 1    0.452364     0.040562     0.040674
   9   -1   -4 1    0.467332     0.044411     0.044550
   9   -1   -3 1    0.480060     0.042644     0.043697
   9   -1   -2 1    0.489816     0.031930     0.032090
   9   -1   -1 1    0.495963     0.014875     0.014882
   9   -1    0 1    0.498064     0.096913     0.097498
   9   -1    1 1    0.495963     0.093416     0.093462
   9   -1    2 1    0.489816     0.099033     0.099529
   9   -1    3 1    0.480060     0.051350     0.052618
   9   -1    4 1    0.467332     0.039575     0.039700
   9   -1    5 1    0.452364     0.022632     0.022694
   9   -1    6 1    0.435885     0.017222     0.017277
   9    0   -5 1    0.433206     0.000138     0.000140
   9    0   -4 1    0.446298     0.037554     0.037735
   9    0   -3 1    0.457343     0.002365     0.002355
   9    0   -2 1    0.465755     0.001948     0.001939
   9    0   -1 1    0.471030     0.035864     0.035906
   9    0    0 1    0.472829     0.000272     0.000270
   9    0    1 1    0.471030     0.016816     0.016836
   9    0    2 1    0.465755     0.035675     0.035507
   9    0    3 1    0.457343     0.056478     0.056241
   9    0    4 1    0.446298     0.000721     0.000724
   9    0    5 1    0.433206     0.026812     0.027137
  10   -5    0 1    0.491378     0.173619     0.173454
  10   -5    1 1    0.489360     0.016070     0.016105
  10   -5    2 1    0.483453     0.001822     0.001829
  10   -5    3 1    0.474065     0.042656     0.042692
  10   -5    4 1    0.461796     0.005182     0.005142
  10   -5    5 1    0.447337     0.000181     0.000181
  10   -5    6 1    0.431382     0.051490     0.051927
  10   -4   -6 1    0.429183     0.009943     0.009936
  10   -4   -5 1    0.444886     0.027853     0.028231
  10   -4   -4 1    0.459100     0.064267     0.063695
  10   -4   -3 1    0.471150     0.005573     0.005585
  10   -4   -2 1    0.480363     0.059187     0.060688
  10   -4   -1 1    0.486156     0.070857     0.072087
  10   -4    0 1    0.488135     0.033376     0.033606
  10   -4    1 1    0.486156     0.164761     0.167621
  10   -4    2 1    0.480363     0.000792     0.000812
  10   -4    3 1    0.471150     0.012119     0.012145
  10   -4    4 1    0.459100     0.023976     0.023762
  10   -4    5 1    0.444886     0.071943     0.072920
  10   -4    6 1    0.429183     0.011272     0.011264
  10   -3   -5 1    0.437767     0.007001     0.006971
  10   -3   -4 1    0.451289     0.012587     0.012565
  10   -3   -3 1    0.462719     0.173774     0.175050
  10   -3   -2 1    0.471436     0.010113     0.010112
  10   -3   -1 1    0.476909     0.001356     0.001363
  10   -3    0 1    0.478776     0.098026     0.098467
  10   -3    1 1    0.476909     0.015207     0.015284
  10   -3    2 1    0.471436     0.039901     0.039897
  10   -3    3 1    0.462719     0.053232     0.053623
  10   -3    4 1    0.451289     0.004799     0.004791
  10   -3    5 1    0.437767     0.006587     0.006559
  10   -2   -5 1    0.426625     0.018940     0.018888
  10   -2   -4 1    0.439112     0.021650     0.021706
  10   -2   -3 1    0.449620     0.015640     0.015656
  10   -2   -2 1    0.457605     0.111197     0.110576
  10   -2   -1 1    0.462605     0.000882     0.000885
  10   -2    0 1    0.464309     0.019606     0.019506
  10   -2    1 1    0.462605     0.132685     0.133095
  10   -2    2 1    0.457605     0.022778     0.022650
  10   -2    3 1    0.449620     0.002968     0.002971
  10   -2    4 1    0.439112     0.020908     0.020963
  10   -2    5 1    0.426625     0.009449     0.009423
  10   -1   -3 1    0.433019     0.079888     0.080510
  10   -1   -2 1    0.440138     0.014842     0.014997
  10   -1   -1 1    0.444582     0.058850     0.059470
  10   -1    0 1    0.446093     0.040395     0.040311
  10   -1    1 1    0.444582     0.006583     0.006652
  10   -1    2 1    0.440138     0.026001     0.026273
  10   -1    3 1    0.433019     0.042346     0.042676
  11   -5   -3 1    0.433019     0.031193     0.031436
  11   -5   -2 1    0.440138     0.009411     0.009510
  11   -5   -1 1    0.444582     0.073246     0.074017
  11   -5    0 1    0.446093     0.018960     0.018920
  11   -5    1 1    0.444582     0.039862     0.040281
  11   -5    2 1    0.440138     0.026040     0.026312
  11   -5    3 1    0.433019     0.001886     0.001901
  11   -4   -3 1    0.428604     0.008962     0.008995
  11   -4   -2 1    0.435504     0.058667     0.058706
  11   -4   -1 1    0.439807     0.025839     0.025982
  11   -4    0 1    0.441270     0.015884     0.015954
  11   -4    1 1    0.439807     0.005254     0.005283
  11   -4    2 1    0.435504     0.044833     0.044863
  11   -4    3 1    0.428604     0.006466     0.006489
  11   -3   -2 1    0.426658     0.012507     0.012471
  11   -3   -1 1    0.430703     0.037544     0.037359
  11   -3    0 1    0.432076     0.010007     0.009939
  11   -3    1 1    0.430703     0.049645     0.049401
  11   -3    2 1    0.426658     0.034514     0.034415
loop_
	_pd_meas_2theta_scan
	_pd_proc_intensity_total
	_pd_proc_ls_weight
	_pd_calc_intensity_total
	_pd_proc_intensity_bkg_calc
   2.000000    87.969494     0.011368    88.509297     0.000000 
   2.005000    86.446788     0.011568    88.349731     0.000000 
   2.010000    87.526417     0.011425    88.191880     0.000000 
   2.015000    86.837152     0.011516    88.035734     0.000000 
   2.020000    86.162616     0.011606    87.881281     0.000000 
   2.025000    84.544917     0.011828    87.728513     0.000000 
   2.030000    85.454019     0.011702    87.577420     0.000000 
   2.035000    86.295592     0.011588    87.427991     0.000000 
   2.040000    88.121409     0.011348    87.280217     0.000000 
   2.045000    85.120216     0.011748    87.134089     0.000000 
   2.050000    85.434408     0.011705    86.989597     0.000000 
   2.055000    85.319348     0.011721    86.846734     0.000000 
   2.060000    85.581004     0.011685    86.705489     0.000000 
   2.065000    87.496655     0.011429    86.565855     0.000000 
   2.070000    84.344433     0.011856    86.427824     0.000000 
   2.075000    83.793682     0.011934    86.291386     0.000000 
   2.080000    85.932965     0.011637    86.156535     0.000000 
   2.085000    84.630294     0.011816    86.023263     0.000000 
   2.090000    84.084683     0.011893    85.891561     0.000000 
   2.095000    86.511024     0.011559    85.761423     0.000000 
   2.100000    85.141497     0.011745    85.632841     0.000000 
   2.105000    85.824534     0.011652    85.505809     0.000000 
   2.110000    83.710991     0.011946    85.380320     0.000000 
   2.115000    85.329990     0.011719    85.256367     0.000000 
   2.120000    82.601001     0.012106    85.133944     0.000000 
   2.125000    85.799515     0.011655    85.013044     0.000000 
   2.130000    82.986563     0.012050    84.893663     0.000000 
   2.135000    85.623863     0.011679    84.775794     0.000000 
   2.140000    84.937983     0.011773    84.659432     0.000000 
   2.145000    84.258635     0.011868    84.544571     0.000000 
   2.150000    81.786395     0.012227    84.431207     0.000000 
   2.155000    85.918950     0.011639    84.319334     0.000000 
   2.160000    84.284609     0.011865    84.208948     0.000000 
   2.165000    82.363165     0.012141    84.100045     0.000000 
   2.170000    85.231539     0.011733    83.992620     0.000000 
   2.175000    83.646869     0.011955    83.886670     0.000000 
   2.180000    84.195908     0.011877    83.782190     0.000000 
   2.185000    83.251827     0.012012    83.679177     0.000000 
   2.190000    83.443513     0.011984    83.577628     0.000000 
   2.195000    83.767153     0.011938    83.477540     0.000000 
   2.200000    82.235173     0.012160    83.378910     0.000000 
   2.205000    85.909155     0.011640    83.281735     0.000000 
   2.210000    83.314412     0.012003    83.186014     0.000000 
   2.215000    84.256637     0.011869    83.091743     0.000000 
   2.220000    84.117190     0.011888    82.998922     0.000000 
   2.225000    83.602975     0.011961    82.907549     0.000000 
   2.230000    82.831165     0.012073    82.817622     0.000000 
   2.235000    82.940151     0.012057    82.729141     0.000000 
   2.240000    82.175262     0.012169    82.642104     0.000000 
   2.245000    84.317202     0.011860    82.556511     0.000000 
   2.250000    82.820919     0.012074    82.472363     0.000000 
   2.255000    84.135788     0.011886    82.389658     0.000000 
   2.260000    83.297483     0.012005    82.308398     0.000000 
   2.265000    83.460261     0.011982    82.228583     0.000000 
   2.270000    83.410942     0.011989    82.150214     0.000000 
   2.275000    82.418458     0.012133    82.073293     0.000000 
   2.280000    84.492527     0.011835    81.997820     0.000000 
   2.285000    84.290073     0.011864    81.923798     0.000000 
   2.290000    81.913258     0.012208    81.851229     0.000000 
   2.295000    80.364972     0.012443    81.780115     0.000000 
   2.300000    83.286004     0.012007    81.710460     0.000000 
   2.305000    82.183102     0.012168    81.642267     0.000000 
   2.310000    84.431124     0.011844    81.575539     0.000000 
   2.315000    81.423707     0.012281    81.510280     0.000000 
   2.320000    84.717656     0.011804    81.446494     0.000000 
   2.325000    83.205350     0.012018    81.384187     0.000000 
   2.330000    83.958288     0.011911    81.323363     0.000000 
   2.335000    83.762124     0.011939    81.264028     0.000000 
   2.340000    82.769544     0.012082    81.206188     0.000000 
   2.345000    85.876406     0.011645    81.149848     0.000000 
   2.350000    81.579880     0.012258    81.095017     0.000000 
   2.355000    82.223481     0.012162    81.041700     0.000000 
   2.360000    81.019870     0.012343    80.989905     0.000000 
   2.365000    82.882106     0.012065    80.939641     0.000000 
   2.370000    82.440808     0.012130    80.890916     0.000000 
   2.375000    84.857182     0.011785    80.843740     0.000000 
   2.380000    85.537669     0.011691    80.798121     0.000000 
   2.385000    85.486653     0.011698    80.754069     0.000000 
   2.390000    83.419946     0.011988    80.711596     0.000000 
   2.395000    82.924549     0.012059    80.670712     0.000000 
   2.400000    81.354460     0.012292    80.631429     0.000000 
   2.405000    84.458204     0.011840    80.593759     0.000000 
   2.410000    84.577741     0.011823    80.557716     0.000000 
   2.415000    82.975917     0.012052    80.523311     0.000000 
   2.420000    84.649652     0.011813    80.490561     0.000000 
   2.425000    83.511717     0.011974    80.459478     0.000000 
   2.430000    80.841990     0.012370    80.430079     0.000000 
   2.435000    84.388221     0.011850    80.402380     0.000000 
   2.440000    80.907861     0.012360    80.376396     0.000000 
   2.445000    85.054908     0.011757    80.352147     0.000000 
   2.450000    82.445470     0.012129    80.329649     0.000000 
   2.455000    80.326550     0.012449    80.308922     0.000000 
   2.460000    83.431424     0.011986    80.289986     0.000000 
   2.465000    83.314432     0.012003    80.272861     0.000000 
   2.470000    82.245328     0.012159    80.257569     0.000000 
   2.475000    85.955468     0.011634    80.244131     0.000000 
   2.480000    83.563554     0.011967    80.232571     0.000000 
   2.485000    83.247833     0.012012    80.222914     0.000000 
   2.490000    81.992880     0.012196    80.215184     0.000000 
   2.495000    82.600568     0.012106    80.209406     0.000000 
   2.500000    81.513431     0.012268    80.205609     0.000000 
   2.505000    82.819871     0.012074    80.203821     0.000000 
   2.510000    83.248447     0.012012    80.204070     0.000000 
   2.515000    82.146872     0.012173    80.206387     0.000000 
   2.520000    81.973136     0.012199    80.210803     0.000000 
   2.525000    83.843023     0.011927    80.217351     0.000000 
   2.530000    80.864219     0.012366    80.226065     0.000000 
   2.535000    82.458640     0.012127    80.236981     0.000000 
   2.540000    80.258445     0.012460    80.250134     0.000000 
   2.545000    81.781129     0.012228    80.265563     0.000000 
   2.550000    83.984253     0.011907    80.283308     0.000000 
   2.555000    81.390319     0.012286    80.303408     0.000000 
   2.560000    82.627891     0.012102    80.325906     0.000000 
   2.565000    81.337766     0.012294    80.350847     0.000000 
   2.570000    80.033201     0.012495    80.378275     0.000000 
   2.575000    82.193353     0.012166    80.408239     0.000000 
   2.580000    80.478128     0.012426    80.440787     0.000000 
   2.585000    83.239175     0.012014    80.475970     0.000000 
   2.590000    83.196442     0.012020    80.513840     0.000000 
   2.595000    82.528436     0.012117    80.554453     0.000000 
   2.600000    81.734854     0.012235    80.597865     0.000000 
   2.605000    82.657313     0.012098    80.644135     0.000000 
   2.610000    82.322440     0.012147    80.693324     0.000000 
   2.615000    82.471781     0.012125    80.745495     0.000000 
   2.620000    82.128383     0.012176    80.800714     0.000000 
   2.625000    81.655147     0.012247    80.859048     0.000000 
   2.630000    80.421258     0.012435    80.920568     0.000000 
   2.635000    82.028255     0.012191    80.985346     0.000000 
   2.640000    82.481555     0.012124    81.053460     0.000000 
   2.645000    80.413065     0.012436    81.124987     0.000000 
   2.650000    82.876215     0.012066    81.200008     0.000000 
   2.655000    84.012569     0.011903    81.278607     0.000000 
   2.660000    82.689580     0.012093    81.360873     0.000000 
   2.665000    82.958004     0.012054    81.446896     0.000000 
   2.670000    82.322261     0.012147    81.536769     0.000000 
   2.675000    84.039687     0.011899    81.630589     0.000000 
   2.680000    81.688465     0.012242    81.728459     0.000000 
   2.685000    84.225372     0.011873    81.830481     0.000000 
   2.690000    82.860554     0.012068    81.936765     0.000000 
   2.695000    82.389258     0.012138    82.047423     0.000000 
   2.700000    81.924399     0.012206    82.162570     0.000000 
   2.705000    84.375737     0.011852    82.282327     0.000000 
   2.710000    83.944249     0.011913    82.406819     0.000000 
   2.715000    84.235001     0.011872    82.536175     0.000000 
   2.720000    80.525172     0.012418    82.670528     0.000000 
   2.725000    84.166864     0.011881    82.810018     0.000000 
   2.730000    83.918484     0.011916    82.954787     0.000000 
   2.735000    82.554886     0.012113    83.104984     0.000000 
   2.740000    85.180306     0.011740    83.260763     0.000000 
   2.745000    82.787510     0.012079    83.422281     0.000000 
   2.750000    82.380509     0.012139    83.589704     0.000000 
   2.755000    83.299118     0.012005    83.763202     0.000000 
   2.760000    82.890949     0.012064    83.942950     0.000000 
   2.765000    83.305813     0.012004    84.129130     0.000000 
   2.770000    84.782532     0.011795    84.321929     0.000000 
   2.775000    84.417822     0.011846    84.521541     0.000000 
   2.780000    84.245224     0.011870    84.728165     0.000000 
   2.785000    83.484960     0.011978    84.942009     0.000000 
   2.790000    85.073566     0.011755    85.163285     0.000000 
   2.795000    84.557647     0.011826    85.392211     0.000000 
   2.800000    86.968115     0.011498    85.629014     0.000000 
   2.805000    84.039446     0.011899    85.873927     0.000000 
   2.810000    85.159398     0.011743    86.127187     0.000000 
   2.815000    85.677405     0.011672    86.389040     0.000000 
   2.820000    86.417175     0.011572    86.659739     0.000000 
   2.825000    87.195331     0.011469    86.939542     0.000000 
   2.830000    86.915027     0.011505    87.228714     0.000000 
   2.835000    87.397371     0.011442    87.527525     0.000000 
   2.840000    88.253421     0.011331    87.836252     0.000000 
   2.845000    88.798162     0.011261    88.155177     0.000000 
   2.850000    87.674971     0.011406    88.484588     0.000000 
   2.855000    88.694626     0.011275    88.824778     0.000000 
   2.860000    87.350321     0.011448    89.176041     0.000000 
   2.865000    86.397640     0.011574    89.538678     0.000000 
   2.870000    88.591942     0.011288    89.912991     0.000000 
   2.875000    88.964007     0.011241    90.299285     0.000000 
   2.880000    87.406798     0.011441    90.697864     0.000000 
   2.885000    91.679230     0.010908    91.109034     0.000000 
   2.890000    88.948287     0.011242    91.533097     0.000000 
   2.895000    92.626010     0.010796    91.970352     0.000000 
   2.900000    91.891907     0.010882    92.421094     0.000000 
   2.905000    91.842497     0.010888    92.885610     0.000000 
   2.910000    95.516604     0.010469    93.364178     0.000000 
   2.915000    92.491047     0.010812    93.857064     0.000000 
   2.920000    92.950889     0.010758    94.364519     0.000000 
   2.925000    96.728728     0.010338    94.886776     0.000000 
   2.930000    92.145465     0.010852    95.424047     0.000000 
   2.935000    94.625543     0.010568    95.976520     0.000000 
   2.940000    97.924964     0.010212    96.544353     0.000000 
   2.945000    97.488889     0.010258    97.127668     0.000000 
   2.950000    96.333676     0.010381    97.726551     0.000000 
   2.955000    97.202842     0.010288    98.341042     0.000000 
   2.960000    96.784905     0.010332    98.971131     0.000000 
   2.965000    99.836051     0.010016    99.616752     0.000000 
   2.970000    99.094474     0.010091   100.277773     0.000000 
   2.975000   103.152548     0.009694   100.953996     0.000000 
   2.980000   103.923728     0.009622   101.645139     0.000000 
   2.985000   102.149343     0.009790   102.350838     0.000000 
   2.990000   103.237712     0.009686   103.070632     0.000000 
   2.995000   102.336842     0.009772   103.803956     0.000000 
   3.000000   101.200505     0.009881   104.550135     0.000000 
   3.005000   103.097213     0.009700   105.308370     0.000000 
   3.010000   104.927117     0.009530   106.077734     0.000000 
   3.015000   105.722357     0.009459   106.857158     0.000000 
   3.020000   105.253975     0.009501   107.645429     0.000000 
   3.025000   109.271029     0.009152   108.441176     0.000000 
   3.030000   106.112908     0.009424   109.242867     0.000000 
   3.035000   108.271530     0.009236   110.048800     0.000000 
   3.040000   109.857660     0.009103   110.857103     0.000000 
   3.045000   112.493222     0.008889   111.665726     0.000000 
   3.050000   109.655653     0.009119   112.472440     0.000000 
   3.055000   112.648500     0.008877   113.274843     0.000000 
   3.060000   114.918598     0.008702   114.070361     0.000000 
   3.065000   113.375032     0.008820   114.856251     0.000000 
   3.070000   113.151604     0.008838   115.629619     0.000000 
   3.075000   116.253994     0.008602   116.387427     0.000000 
   3.080000   117.493795     0.008511   117.126511     0.000000 
   3.085000   115.282134     0.008674   117.843605     0.000000 
   3.090000   119.302080     0.008382   118.535362     0.000000 
   3.095000   117.623131     0.008502   119.198388     0.000000 
   3.100000   119.829238     0.008345   119.829264     0.000000 
   3.105000   120.643684     0.008289   120.424594     0.000000 
   3.110000   119.877596     0.008342   120.981032     0.000000 
   3.115000   120.090108     0.008327   121.495328     0.000000 
   3.120000   121.356396     0.008240   121.964368     0.000000 
   3.125000   123.114495     0.008123   122.385215     0.000000 
   3.130000   122.395220     0.008170   122.755154     0.000000 
   3.135000   119.348839     0.008379   123.071727     0.000000 
   3.140000   124.153046     0.008055   123.332774     0.000000 
   3.145000   123.560734     0.008093   123.536468     0.000000 
   3.150000   124.976083     0.008002   123.681341     0.000000 
   3.155000   125.342783     0.007978   123.766312     0.000000 
   3.160000   125.997228     0.007937   123.790703     0.000000 
   3.165000   124.978368     0.008001   123.754252     0.000000 
   3.170000   126.207383     0.007923   123.657116     0.000000 
   3.175000   124.752013     0.008016   123.499869     0.000000 
   3.180000   125.120163     0.007992   123.283491     0.000000 
   3.185000   125.143930     0.007991   123.009355     0.000000 
   3.190000   124.510325     0.008031   122.679200     0.000000 
   3.195000   124.452816     0.008035   122.295105     0.000000 
   3.200000   124.289138     0.008046   121.859452     0.000000 
   3.205000   122.840499     0.008141   121.374897     0.000000 
   3.210000   122.197300     0.008183   120.844322     0.000000 
   3.215000   122.895219     0.008137   120.270797     0.000000 
   3.220000   123.706126     0.008084   119.657540     0.000000 
   3.225000   118.607093     0.008431   119.007873     0.000000 
   3.230000   117.753875     0.008492   118.325181     0.000000 
   3.235000   120.602048     0.008292   117.612875     0.000000 
   3.240000   117.220275     0.008531   116.874354     0.000000 
   3.245000   118.789310     0.008418   116.112977     0.000000 
   3.250000   118.973132     0.008405   115.332028     0.000000 
   3.255000   114.784658     0.008712   114.534692     0.000000 
   3.260000   113.562822     0.008806   113.724037     0.000000 
   3.265000   113.356933     0.008822   112.902988     0.000000 
   3.270000   114.602449     0.008726   112.074323     0.000000 
   3.275000   115.660015     0.008646   111.240652     0.000000 
   3.280000   111.760042     0.008948   110.404417     0.000000 
   3.285000   111.496997     0.008969   109.567885     0.000000 
   3.290000   109.026614     0.009172   108.733144     0.000000 
   3.295000   107.593705     0.009294   107.902106     0.000000 
   3.300000   108.156839     0.009246   107.076509     0.000000 
   3.305000   106.645137     0.009377   106.257923     0.000000 
   3.310000   103.685635     0.009645   105.447753     0.000000 
   3.315000   103.765937     0.009637   104.647245     0.000000 
   3.320000   103.123787     0.009697   103.857498     0.000000 
   3.325000   102.334213     0.009772   103.079469     0.000000 
   3.330000   101.784434     0.009825   102.313983     0.000000 
   3.335000    99.840441     0.010016   101.561741     0.000000 
   3.340000    98.824365     0.010119   100.823329     0.000000 
   3.345000    96.912915     0.010319   100.099228     0.000000 
   3.350000    95.069016     0.010519    99.389822     0.000000 
   3.355000    97.364077     0.010271    98.695406     0.000000 
   3.360000    94.891230     0.010538    98.016196     0.000000 
   3.365000    96.104658     0.010405    97.352334     0.000000 
   3.370000    94.783491     0.010550    96.703897     0.000000 
   3.375000    93.417009     0.010705    96.070904     0.000000 
   3.380000    93.024577     0.010750    95.453322     0.000000 
   3.385000    92.265853     0.010838    94.851074     0.000000 
   3.390000    91.348971     0.010947    94.264039     0.000000 
   3.395000    90.578022     0.011040    93.692064     0.000000 
   3.400000    91.866333     0.010885    93.134964     0.000000 
   3.405000    90.880753     0.011003    92.592529     0.000000 
   3.410000    88.140989     0.011345    92.064526     0.000000 
   3.415000    88.833270     0.011257    91.550704     0.000000 
   3.420000    88.484198     0.011301    91.050795     0.000000 
   3.425000    87.067540     0.011485    90.564522     0.000000 
   3.430000    87.227258     0.011464    90.091593     0.000000 
   3.435000    87.330858     0.011451    89.631712     0.000000 
   3.440000    85.701023     0.011668    89.184577     0.000000 
   3.445000    86.103850     0.011614    88.749881     0.000000 
   3.450000    86.069842     0.011618    88.327315     0.000000 
   3.455000    85.577005     0.011685    87.916570     0.000000 
   3.460000    86.009159     0.011627    87.517338     0.000000 
   3.465000    84.845365     0.011786    87.129310     0.000000 
   3.470000    85.855810     0.011647    86.752183     0.000000 
   3.475000    84.369441     0.011853    86.385655     0.000000 
   3.480000    83.481843     0.011979    86.029427     0.000000 
   3.485000    83.927934     0.011915    85.683208     0.000000 
   3.490000    82.068568     0.012185    85.346709     0.000000 
   3.495000    82.835341     0.012072    85.019648     0.000000 
   3.500000    82.166842     0.012170    84.701749     0.000000 
   3.505000    81.570319     0.012259    84.392739     0.000000 
   3.510000    83.484416     0.011978    84.092356     0.000000 
   3.515000    82.483139     0.012124    83.800341     0.000000 
   3.520000    82.007361     0.012194    83.516442     0.000000 
   3.525000    80.407879     0.012437    83.240415     0.000000 
   3.530000    80.356496     0.012445    82.972021     0.000000 
   3.535000    81.126761     0.012326    82.711028     0.000000 
   3.540000    82.095045     0.012181    82.457210     0.000000 
   3.545000    81.468616     0.012275    82.210350     0.000000 
   3.550000    81.380471     0.012288    81.970234     0.000000 
   3.555000    82.175109     0.012169    81.736657     0.000000 
   3.560000    81.558334     0.012261    81.509419     0.000000 
   3.565000    81.646707     0.012248    81.288326     0.000000 
   3.570000    79.988148     0.012502    81.073190     0.000000 
   3.575000    80.220906     0.012466    80.863830     0.000000 
   3.580000    80.176273     0.012473    80.660069     0.000000 
   3.585000    79.598939     0.012563    80.461738     0.000000 
   3.590000    80.150127     0.012477    80.268672     0.000000 
   3.595000    79.973135     0.012504    80.080710     0.000000 
   3.600000    81.009657     0.012344    79.897698     0.000000 
   3.605000    79.577135     0.012566    79.719487     0.000000 
   3.610000    81.572984     0.012259    79.545933     0.000000 
   3.615000    79.345495     0.012603    79.376896     0.000000 
   3.620000    81.010300     0.012344    79.212240     0.000000 
   3.625000    77.889472     0.012839    79.051836     0.000000 
   3.630000    82.112158     0.012178    78.895555     0.000000 
   3.635000    79.020462     0.012655    78.743278     0.000000 
   3.640000    77.119584     0.012967    78.594885     0.000000 
   3.645000    77.418943     0.012917    78.450262     0.000000 
   3.650000    79.190862     0.012628    78.309299     0.000000 
   3.655000    78.874177     0.012678    78.171888     0.000000 
   3.660000    80.587283     0.012409    78.037928     0.000000 
   3.665000    78.258946     0.012778    77.907318     0.000000 
   3.670000    77.619232     0.012883    77.779961     0.000000 
   3.675000    78.438159     0.012749    77.655764     0.000000 
   3.680000    78.494936     0.012740    77.534638     0.000000 
   3.685000    79.068798     0.012647    77.416494     0.000000 
   3.690000    79.570233     0.012568    77.301249     0.000000 
   3.695000    80.414790     0.012436    77.188820     0.000000 
   3.700000    79.935385     0.012510    77.079129     0.000000 
   3.705000    80.003406     0.012499    76.972100     0.000000 
   3.710000    77.698404     0.012870    76.867658     0.000000 
   3.715000    78.904587     0.012674    76.765732     0.000000 
   3.720000    79.424997     0.012590    76.666253     0.000000 
   3.725000    76.528033     0.013067    76.569154     0.000000 
   3.730000    79.797874     0.012532    76.474371     0.000000 
   3.735000    75.178029     0.013302    76.381839     0.000000 
   3.740000    79.381547     0.012597    76.291500     0.000000 
   3.745000    77.718197     0.012867    76.203293     0.000000 
   3.750000    77.409721     0.012918    76.117162     0.000000 
   3.755000    79.607092     0.012562    76.033053     0.000000 
   3.760000    76.401305     0.013089    75.950911     0.000000 
   3.765000    80.395701     0.012438    75.870684     0.000000 
   3.770000    80.804880     0.012375    75.792324     0.000000 
   3.775000    77.029889     0.012982    75.715781     0.000000 
   3.780000    77.728757     0.012865    75.641008     0.000000 
   3.785000    77.186502     0.012956    75.567959     0.000000 
   3.790000    77.549419     0.012895    75.496592     0.000000 
   3.795000    77.719453     0.012867    75.426861     0.000000 
   3.800000    78.449016     0.012747    75.358727     0.000000 
   3.805000    76.881996     0.013007    75.292149     0.000000 
   3.810000    77.926746     0.012833    75.227088     0.000000 
   3.815000    78.357158     0.012762    75.163506     0.000000 
   3.820000    76.431901     0.013084    75.101366     0.000000 
   3.825000    76.285923     0.013109    75.040633     0.000000 
   3.830000    76.922527     0.013000    74.981272     0.000000 
   3.835000    73.911933     0.013530    74.923250     0.000000 
   3.840000    76.997836     0.012987    74.866533     0.000000 
   3.845000    76.096030     0.013141    74.811092     0.000000 
   3.850000    76.197072     0.013124    74.756893     0.000000 
   3.855000    75.904928     0.013174    74.703909     0.000000 
   3.860000    75.588603     0.013230    74.652110     0.000000 
   3.865000    77.382625     0.012923    74.601467     0.000000 
   3.870000    76.925475     0.013000    74.551955     0.000000 
   3.875000    77.676171     0.012874    74.503545     0.000000 
   3.880000    78.306397     0.012770    74.456213     0.000000 
   3.885000    77.040132     0.012980    74.409933     0.000000 
   3.890000    76.533900     0.013066    74.364680     0.000000 
   3.895000    76.787818     0.013023    74.320433     0.000000 
   3.900000    74.605590     0.013404    74.277166     0.000000 
   3.905000    78.075298     0.012808    74.234859     0.000000 
   3.910000    75.937020     0.013169    74.193488     0.000000 
   3.915000    75.069622     0.013321    74.153034     0.000000 
   3.920000    74.432079     0.013435    74.113475     0.000000 
   3.925000    74.703894     0.013386    74.074792     0.000000 
   3.930000    77.075233     0.012974    74.036964     0.000000 
   3.935000    77.679018     0.012873    73.999974     0.000000 
   3.940000    76.765877     0.013027    73.963802     0.000000 
   3.945000    76.067169     0.013146    73.928431     0.000000 
   3.950000    77.508054     0.012902    73.893843     0.000000 
   3.955000    75.225851     0.013293    73.860021     0.000000 
   3.960000    75.209103     0.013296    73.826948     0.000000 
   3.965000    76.418202     0.013086    73.794610     0.000000 
   3.970000    75.644954     0.013220    73.762988     0.000000 
   3.975000    74.848377     0.013360    73.732070     0.000000 
   3.980000    75.085491     0.013318    73.701838     0.000000 
   3.985000    75.861236     0.013182    73.672280     0.000000 
   3.990000    75.734652     0.013204    73.643380     0.000000 
   3.995000    76.824404     0.013017    73.615125     0.000000 
   4.000000    76.640633     0.013048    73.587502     0.000000 
   4.005000    76.529901     0.013067    73.560497     0.000000 
   4.010000    74.460498     0.013430    73.534098     0.000000 
   4.015000    74.671695     0.013392    73.508292     0.000000 
   4.020000    73.913200     0.013529    73.483067     0.000000 
   4.025000    74.274777     0.013464    73.458411     0.000000 
   4.030000    76.521649     0.013068    73.434312     0.000000 
   4.035000    75.978928     0.013162    73.410759     0.000000 
   4.040000    77.598184     0.012887    73.387742     0.000000 
   4.045000    74.216922     0.013474    73.365249     0.000000 
   4.050000    77.279000     0.012940    73.343270     0.000000 
   4.055000    76.931738     0.012999    73.321794     0.000000 
   4.060000    75.642240     0.013220    73.300813     0.000000 
   4.065000    76.305406     0.013105    73.280315     0.000000 
   4.070000    76.066698     0.013146    73.260291     0.000000 
   4.075000    75.205957     0.013297    73.240732     0.000000 
   4.080000    75.588549     0.013230    73.221629     0.000000 
   4.085000    74.832460     0.013363    73.202973     0.000000 
   4.090000    74.593476     0.013406    73.184756     0.000000 
   4.095000    77.047338     0.012979    73.166968     0.000000 
   4.100000    73.997965     0.013514    73.149602     0.000000 
   4.105000    74.340491     0.013452    73.132649     0.000000 
   4.110000    75.824094     0.013188    73.116102     0.000000 
   4.115000    77.795397     0.012854    73.099952     0.000000 
   4.120000    77.109522     0.012969    73.084193     0.000000 
   4.125000    74.314558     0.013456    73.068816     0.000000 
   4.130000    73.906701     0.013531    73.053815     0.000000 
   4.135000    76.079911     0.013144    73.039183     0.000000 
   4.140000    74.598931     0.013405    73.024912     0.000000 
   4.145000    75.503485     0.013244    73.010995     0.000000 
   4.150000    74.869848     0.013357    72.997427     0.000000 
   4.155000    74.878992     0.013355    72.984201     0.000000 
   4.160000    75.276844     0.013284    72.971309     0.000000 
   4.165000    73.930478     0.013526    72.958747     0.000000 
   4.170000    74.251019     0.013468    72.946508     0.000000 
   4.175000    74.851285     0.013360    72.934586     0.000000 
   4.180000    72.519154     0.013789    72.922975     0.000000 
   4.185000    74.287580     0.013461    72.911670     0.000000 
   4.190000    73.703390     0.013568    72.900665     0.000000 
   4.195000    75.254153     0.013288    72.889954     0.000000 
   4.200000    73.843728     0.013542    72.879533     0.000000 
   4.205000    75.527718     0.013240    72.869395     0.000000 
   4.210000    74.767766     0.013375    72.859536     0.000000 
   4.215000    74.541094     0.013415    72.849951     0.000000 
   4.220000    74.341194     0.013451    72.840635     0.000000 
   4.225000    75.335311     0.013274    72.831582     0.000000 
   4.230000    75.890914     0.013177    72.822789     0.000000 
   4.235000    75.865572     0.013181    72.814251     0.000000 
   4.240000    76.409762     0.013087    72.805962     0.000000 
   4.245000    74.840386     0.013362    72.797920     0.000000 
   4.250000    75.784909     0.013195    72.790118     0.000000 
   4.255000    74.503969     0.013422    72.782554     0.000000 
   4.260000    74.871465     0.013356    72.775222     0.000000 
   4.265000    75.226178     0.013293    72.768119     0.000000 
   4.270000    75.045574     0.013325    72.761241     0.000000 
   4.275000    74.852520     0.013360    72.754583     0.000000 
   4.280000    74.471301     0.013428    72.748142     0.000000 
   4.285000    75.917257     0.013172    72.741914     0.000000 
   4.290000    74.109141     0.013494    72.735896     0.000000 
   4.295000    75.988554     0.013160    72.730083     0.000000 
   4.300000    74.010795     0.013512    72.724471     0.000000 
   4.305000    73.736459     0.013562    72.719059     0.000000 
   4.310000    74.601270     0.013405    72.713841     0.000000 
   4.315000    74.188190     0.013479    72.708815     0.000000 
   4.320000    74.029625     0.013508    72.703977     0.000000 
   4.325000    74.503727     0.013422    72.699325     0.000000 
   4.330000    75.150479     0.013307    72.694854     0.000000 
   4.335000    74.136905     0.013489    72.690561     0.000000 
   4.340000    74.486697     0.013425    72.686444     0.000000 
   4.345000    74.003883     0.013513    72.682500     0.000000 
   4.350000    75.387239     0.013265    72.678725     0.000000 
   4.355000    73.065441     0.013686    72.675116     0.000000 
   4.360000    72.858617     0.013725    72.671672     0.000000 
   4.365000    75.600521     0.013227    72.668388     0.000000 
   4.370000    75.664003     0.013216    72.665262     0.000000 
   4.375000    74.423006     0.013437    72.662291     0.000000 
   4.380000    74.133282     0.013489    72.659473     0.000000 
   4.385000    75.427673     0.013258    72.656805     0.000000 
   4.390000    73.029613     0.013693    72.654285     0.000000 
   4.395000    73.640608     0.013579    72.651909     0.000000 
   4.400000    74.330473     0.013453    72.649675     0.000000 
   4.405000    74.790853     0.013371    72.647582     0.000000 
   4.410000    74.545145     0.013415    72.645626     0.000000 
   4.415000    74.125927     0.013491    72.643805     0.000000 
   4.420000    73.033796     0.013692    72.642116     0.000000 
   4.425000    73.957873     0.013521    72.640558     0.000000 
   4.430000    74.757373     0.013377    72.639129     0.000000 
   4.435000    72.430483     0.013806    72.637825     0.000000 
   4.440000    72.900212     0.013717    72.636645     0.000000 
   4.445000    74.015659     0.013511    72.635587     0.000000 
   4.450000    72.817103     0.013733    72.634648     0.000000 
   4.455000    75.996193     0.013159    72.633826     0.000000 
   4.460000    74.255339     0.013467    72.633120     0.000000 
   4.465000    73.358120     0.013632    72.632527     0.000000 
   4.470000    75.391898     0.013264    72.632046     0.000000 
   4.475000    74.068841     0.013501    72.631674     0.000000 
   4.480000    72.135203     0.013863    72.631409     0.000000 
   4.485000    74.423594     0.013437    72.631250     0.000000 
   4.490000    74.757213     0.013377    72.631195     0.000000 
   4.495000    73.329147     0.013637    72.631242     0.000000 
   4.500000    73.862212     0.013539    72.631389     0.000000 
   4.505000    73.259074     0.013650    72.631634     0.000000 
   4.510000    73.638340     0.013580    72.631976     0.000000 
   4.515000    73.155535     0.013670    72.632413     0.000000 
   4.520000    72.810005     0.013734    72.632943     0.000000 
   4.525000    73.463341     0.013612    72.633564     0.000000 
   4.530000    73.432968     0.013618    72.634275     0.000000 
   4.535000    73.389858     0.013626    72.635075     0.000000 
   4.540000    74.352082     0.013450    72.635961     0.000000 
   4.545000    75.268498     0.013286    72.636933     0.000000 
   4.550000    72.613204     0.013772    72.637987     0.000000 
   4.555000    74.298146     0.013459    72.639125     0.000000 
   4.560000    73.174404     0.013666    72.640342     0.000000 
   4.565000    73.552863     0.013596    72.641639     0.000000 
   4.570000    74.046649     0.013505    72.643013     0.000000 
   4.575000    73.655351     0.013577    72.644464     0.000000 
   4.580000    73.168943     0.013667    72.645989     0.000000 
   4.585000    73.316532     0.013639    72.647588     0.000000 
   4.590000    71.786387     0.013930    72.649259     0.000000 
   4.595000    73.535557     0.013599    72.651000     0.000000 
   4.600000    72.906231     0.013716    72.652811     0.000000 
   4.605000    73.179198     0.013665    72.654690     0.000000 
   4.610000    73.416224     0.013621    72.656635     0.000000 
   4.615000    73.127258     0.013675    72.658646     0.000000 
   4.620000    71.609631     0.013965    72.660722     0.000000 
   4.625000    73.732534     0.013563    72.662860     0.000000 
   4.630000    72.601292     0.013774    72.665060     0.000000 
   4.635000    73.977670     0.013518    72.667321     0.000000 
   4.640000    72.734922     0.013749    72.669641     0.000000 
   4.645000    72.860382     0.013725    72.672020     0.000000 
   4.650000    72.572211     0.013779    72.674455     0.000000 
   4.655000    72.649629     0.013765    72.676946     0.000000 
   4.660000    73.250240     0.013652    72.679493     0.000000 
   4.665000    73.238045     0.013654    72.682093     0.000000 
   4.670000    73.398499     0.013624    72.684745     0.000000 
   4.675000    73.019010     0.013695    72.687449     0.000000 
   4.680000    72.071920     0.013875    72.690204     0.000000 
   4.685000    71.871298     0.013914    72.693008     0.000000 
   4.690000    71.380490     0.014009    72.695860     0.000000 
   4.695000    73.333458     0.013636    72.698760     0.000000 
   4.700000    73.269597     0.013648    72.701706     0.000000 
   4.705000    73.156422     0.013669    72.704698     0.000000 
   4.710000    72.308274     0.013830    72.707734     0.000000 
   4.715000    71.381591     0.014009    72.710813     0.000000 
   4.720000    74.177919     0.013481    72.713935     0.000000 
   4.725000    70.729411     0.014138    72.717099     0.000000 
   4.730000    71.975934     0.013894    72.720303     0.000000 
   4.735000    72.616593     0.013771    72.723547     0.000000 
   4.740000    72.505754     0.013792    72.726830     0.000000 
   4.745000    71.398282     0.014006    72.730151     0.000000 
   4.750000    71.822464     0.013923    72.733509     0.000000 
   4.755000    72.693536     0.013756    72.736903     0.000000 
   4.760000    71.749633     0.013937    72.740332     0.000000 
   4.765000    69.780871     0.014331    72.743796     0.000000 
   4.770000    71.725593     0.013942    72.747293     0.000000 
   4.775000    72.838039     0.013729    72.750824     0.000000 
   4.780000    72.644154     0.013766    72.754386     0.000000 
   4.785000    73.745407     0.013560    72.757979     0.000000 
   4.790000    73.321243     0.013639    72.761603     0.000000 
   4.795000    70.627977     0.014159    72.765257     0.000000 
   4.800000    71.455691     0.013995    72.768940     0.000000 
   4.805000    72.161263     0.013858    72.772650     0.000000 
   4.810000    70.281240     0.014229    72.776388     0.000000 
   4.815000    72.581807     0.013778    72.780153     0.000000 
   4.820000    72.553146     0.013783    72.783943     0.000000 
   4.825000    72.810319     0.013734    72.787759     0.000000 
   4.830000    73.017092     0.013695    72.791599     0.000000 
   4.835000    72.591667     0.013776    72.795463     0.000000 
   4.840000    72.501171     0.013793    72.799350     0.000000 
   4.845000    71.123584     0.014060    72.803259     0.000000 
   4.850000    71.736259     0.013940    72.807189     0.000000 
   4.855000    73.948444     0.013523    72.811141     0.000000 
   4.860000    73.351211     0.013633    72.815113     0.000000 
   4.865000    72.104534     0.013869    72.819105     0.000000 
   4.870000    72.410090     0.013810    72.823116     0.000000 
   4.875000    72.469983     0.013799    72.827145     0.000000 
   4.880000    73.338504     0.013635    72.831192     0.000000 
   4.885000    72.315359     0.013828    72.835256     0.000000 
   4.890000    70.256793     0.014233    72.839336     0.000000 
   4.895000    70.671471     0.014150    72.843433     0.000000 
   4.900000    70.594157     0.014165    72.847544     0.000000 
   4.905000    72.656039     0.013763    72.851670     0.000000 
   4.910000    71.839011     0.013920    72.855811     0.000000 
   4.915000    73.171265     0.013667    72.859965     0.000000 
   4.920000    71.149082     0.014055    72.864131     0.000000 
   4.925000    72.836095     0.013729    72.868310     0.000000 
   4.930000    70.359252     0.014213    72.872501     0.000000 
   4.935000    72.620776     0.013770    72.876704     0.000000 
   4.940000    72.331882     0.013825    72.880916     0.000000 
   4.945000    72.558578     0.013782    72.885139     0.000000 
   4.950000    71.493723     0.013987    72.889372     0.000000 
   4.955000    70.842253     0.014116    72.893614     0.000000 
   4.960000    72.249726     0.013841    72.897864     0.000000 
   4.965000    70.628189     0.014159    72.902122     0.000000 
   4.970000    70.928483     0.014099    72.906388     0.000000 
   4.975000    71.409595     0.014004    72.910660     0.000000 
   4.980000    71.266885     0.014032    72.914940     0.000000 
   4.985000    72.171502     0.013856    72.919225     0.000000 
   4.990000    70.560270     0.014172    72.923516     0.000000 
   4.995000    72.292626     0.013833    72.927812     0.000000 
   5.000000    70.171797     0.014251    72.932112     0.000000 
   5.005000    71.082378     0.014068    72.936416     0.000000 
   5.010000    71.394319     0.014007    72.940725     0.000000 
   5.015000    72.166042     0.013857    72.945036     0.000000 
   5.020000    71.399603     0.014006    72.949350     0.000000 
   5.025000    72.913146     0.013715    72.953666     0.000000 
   5.030000    71.082928     0.014068    72.957984     0.000000 
   5.035000    70.682941     0.014148    72.962303     0.000000 
   5.040000    71.683541     0.013950    72.966624     0.000000 
   5.045000    70.160921     0.014253    72.970944     0.000000 
   5.050000    69.369518     0.014416    72.975265     0.000000 
   5.055000    71.666810     0.013953    72.979585     0.000000 
   5.060000    71.825725     0.013923    72.983905     0.000000 
   5.065000    70.876765     0.014109    72.988224     0.000000 
   5.070000    70.875886     0.014109    72.992540     0.000000 
   5.075000    70.966770     0.014091    72.996855     0.000000 
   5.080000    69.372523     0.014415    73.001168     0.000000 
   5.085000    70.989631     0.014087    73.005477     0.000000 
   5.090000    71.101122     0.014064    73.009784     0.000000 
   5.095000    71.127467     0.014059    73.014086     0.000000 
   5.100000    70.955399     0.014093    73.018385     0.000000 
   5.105000    72.433495     0.013806    73.022680     0.000000 
   5.110000    70.576253     0.014169    73.026969     0.000000 
   5.115000    72.295045     0.013832    73.031254     0.000000 
   5.120000    70.248231     0.014235    73.035533     0.000000 
   5.125000    71.425297     0.014001    73.039807     0.000000 
   5.130000    71.305165     0.014024    73.044074     0.000000 
   5.135000    69.718703     0.014343    73.048334     0.000000 
   5.140000    68.538037     0.014590    73.052588     0.000000 
   5.145000    71.765993     0.013934    73.056835     0.000000 
   5.150000    72.091610     0.013871    73.061073     0.000000 
   5.155000    69.859548     0.014314    73.065304     0.000000 
   5.160000    70.414938     0.014202    73.069527     0.000000 
   5.165000    69.569557     0.014374    73.073741     0.000000 
   5.170000    70.909623     0.014102    73.077946     0.000000 
   5.175000    72.620733     0.013770    73.082142     0.000000 
   5.180000    70.009848     0.014284    73.086329     0.000000 
   5.185000    70.216377     0.014242    73.090505     0.000000 
   5.190000    72.608871     0.013772    73.094671     0.000000 
   5.195000    72.825769     0.013731    73.098827     0.000000 
   5.200000    70.149077     0.014255    73.102972     0.000000 
   5.205000    70.539803     0.014176    73.107106     0.000000 
   5.210000    69.021200     0.014488    73.111228     0.000000 
   5.215000    68.960845     0.014501    73.115339     0.000000 
   5.220000    70.850308     0.014114    73.119437     0.000000 
   5.225000    70.865833     0.014111    73.123524     0.000000 
   5.230000    68.263193     0.014649    73.127597     0.000000 
   5.235000    71.096988     0.014065    73.131658     0.000000 
   5.240000    69.671101     0.014353    73.135706     0.000000 
   5.245000    69.751266     0.014337    73.139740     0.000000 
   5.250000    69.636906     0.014360    73.143760     0.000000 
   5.255000    70.523730     0.014180    73.147766     0.000000 
   5.260000    70.254867     0.014234    73.151758     0.000000 
   5.265000    69.598838     0.014368    73.155736     0.000000 
   5.270000    69.092063     0.014473    73.159698     0.000000 
   5.275000    69.683847     0.014351    73.163646     0.000000 
   5.280000    70.092180     0.014267    73.167578     0.000000 
   5.285000    68.096034     0.014685    73.171495     0.000000 
   5.290000    70.272871     0.014230    73.175395     0.000000 
   5.295000    70.509712     0.014182    73.179280     0.000000 
   5.300000    69.758950     0.014335    73.183148     0.000000 
   5.305000    69.924081     0.014301    73.187000     0.000000 
   5.310000    68.278034     0.014646    73.190835     0.000000 
   5.315000    69.178818     0.014455    73.194652     0.000000 
   5.320000    68.968802     0.014499    73.198452     0.000000 
   5.325000    71.562141     0.013974    73.202235     0.000000 
   5.330000    69.005717     0.014492    73.206000     0.000000 
   5.335000    71.225246     0.014040    73.209747     0.000000 
   5.340000    69.668707     0.014354    73.213475     0.000000 
   5.345000    69.360297     0.014417    73.217185     0.000000 
   5.350000    67.845567     0.014739    73.220877     0.000000 
   5.355000    70.547622     0.014175    73.224549     0.000000 
   5.360000    70.258660     0.014233    73.228202     0.000000 
   5.365000    71.403152     0.014005    73.231836     0.000000 
   5.370000    70.402359     0.014204    73.235450     0.000000 
   5.375000    71.060104     0.014073    73.239044     0.000000 
   5.380000    69.399224     0.014409    73.242619     0.000000 
   5.385000    71.644450     0.013958    73.246173     0.000000 
   5.390000    68.585188     0.014580    73.249706     0.000000 
   5.395000    69.637059     0.014360    73.253219     0.000000 
   5.400000    69.584400     0.014371    73.256711     0.000000 
   5.405000    69.771041     0.014333    73.260182     0.000000 
   5.410000    69.940061     0.014298    73.263632     0.000000 
   5.415000    70.716519     0.014141    73.267060     0.000000 
   5.420000    69.498701     0.014389    73.270467     0.000000 
   5.425000    69.031125     0.014486    73.273852     0.000000 
   5.430000    70.152145     0.014255    73.277214     0.000000 
   5.435000    69.743420     0.014338    73.280555     0.000000 
   5.440000    69.969448     0.014292    73.283873     0.000000 
   5.445000    70.820255     0.014120    73.287168     0.000000 
   5.450000    70.240793     0.014237    73.290441     0.000000 
   5.455000    69.568944     0.014374    73.293691     0.000000 
   5.460000    69.756571     0.014336    73.296917     0.000000 
   5.465000    69.447234     0.014399    73.300120     0.000000 
   5.470000    69.162273     0.014459    73.303300     0.000000 
   5.475000    69.694247     0.014348    73.306456     0.000000 
   5.480000    69.543541     0.014379    73.309588     0.000000 
   5.485000    67.879823     0.014732    73.312697     0.000000 
   5.490000    69.415482     0.014406    73.315781     0.000000 
   5.495000    68.895685     0.014515    73.318840     0.000000 
   5.500000    69.563100     0.014375    73.321875     0.000000 
   5.505000    70.688141     0.014147    73.324886     0.000000 
   5.510000    69.995990     0.014287    73.327871     0.000000 
   5.515000    67.771434     0.014755    73.330832     0.000000 
   5.520000    70.220018     0.014241    73.333768     0.000000 
   5.525000    69.895234     0.014307    73.336678     0.000000 
   5.530000    69.627546     0.014362    73.339562     0.000000 
   5.535000    70.946621     0.014095    73.342421     0.000000 
   5.540000    70.905695     0.014103    73.345255     0.000000 
   5.545000    68.973499     0.014498    73.348062     0.000000 
   5.550000    69.800558     0.014327    73.350843     0.000000 
   5.555000    69.487433     0.014391    73.353598     0.000000 
   5.560000    70.702143     0.014144    73.356327     0.000000 
   5.565000    69.444366     0.014400    73.359029     0.000000 
   5.570000    69.172257     0.014457    73.361705     0.000000 
   5.575000    70.569910     0.014170    73.364354     0.000000 
   5.580000    70.707777     0.014143    73.366975     0.000000 
   5.585000    69.881234     0.014310    73.369570     0.000000 
   5.590000    70.219390     0.014241    73.372138     0.000000 
   5.595000    69.234215     0.014444    73.374678     0.000000 
   5.600000    71.108820     0.014063    73.377191     0.000000 
   5.605000    70.697282     0.014145    73.379676     0.000000 
   5.610000    67.798459     0.014750    73.382133     0.000000 
   5.615000    70.854551     0.014113    73.384563     0.000000 
   5.620000    71.444231     0.013997    73.386964     0.000000 
   5.625000    69.630943     0.014361    73.389338     0.000000 
   5.630000    68.445987     0.014610    73.391683     0.000000 
   5.635000    69.514730     0.014385    73.394000     0.000000 
   5.640000    68.909206     0.014512    73.396288     0.000000 
   5.645000    70.307665     0.014223    73.398548     0.000000 
   5.650000    70.244616     0.014236    73.400779     0.000000 
   5.655000    69.571557     0.014374    73.402981     0.000000 
   5.660000    69.881830     0.014310    73.405154     0.000000 
   5.665000    69.135345     0.014464    73.407298     0.000000 
   5.670000    71.086178     0.014067    73.409413     0.000000 
   5.675000    69.491529     0.014390    73.411498     0.000000 
   5.680000    69.474068     0.014394    73.413554     0.000000 
   5.685000    70.354382     0.014214    73.415581     0.000000 
   5.690000    70.009897     0.014284    73.417578     0.000000 
   5.695000    69.957361     0.014294    73.419545     0.000000 
   5.700000    70.318139     0.014221    73.421482     0.000000 
   5.705000    71.033759     0.014078    73.423390     0.000000 
   5.710000    69.506143     0.014387    73.425267     0.000000 
   5.715000    69.412717     0.014407    73.427114     0.000000 
   5.720000    69.993803     0.014287    73.428931     0.000000 
   5.725000    69.310942     0.014428    73.430718     0.000000 
   5.730000    68.954364     0.014502    73.432474     0.000000 
   5.735000    70.478952     0.014189    73.434199     0.000000 
   5.740000    69.690843     0.014349    73.435894     0.000000 
   5.745000    69.099478     0.014472    73.437558     0.000000 
   5.750000    71.033152     0.014078    73.439191     0.000000 
   5.755000    71.134437     0.014058    73.440793     0.000000 
   5.760000    69.597881     0.014368    73.442364     0.000000 
   5.765000    69.975345     0.014291    73.443904     0.000000 
   5.770000    70.728938     0.014138    73.445413     0.000000 
   5.775000    69.585067     0.014371    73.446890     0.000000 
   5.780000    70.008940     0.014284    73.448336     0.000000 
   5.785000    71.019106     0.014081    73.449751     0.000000 
   5.790000    70.883533     0.014108    73.451134     0.000000 
   5.795000    68.933465     0.014507    73.452485     0.000000 
   5.800000    71.870955     0.013914    73.453804     0.000000 
   5.805000    70.915710     0.014101    73.455092     0.000000 
   5.810000    70.187058     0.014248    73.456347     0.000000 
   5.815000    70.164935     0.014252    73.457571     0.000000 
   5.820000    71.905370     0.013907    73.458762     0.000000 
   5.825000    71.340218     0.014017    73.459922     0.000000 
   5.830000    70.186886     0.014248    73.461049     0.000000 
   5.835000    70.854551     0.014113    73.462144     0.000000 
   5.840000    71.172874     0.014050    73.463206     0.000000 
   5.845000    69.185406     0.014454    73.464236     0.000000 
   5.850000    70.840575     0.014116    73.465233     0.000000 
   5.855000    70.248116     0.014235    73.466198     0.000000 
   5.860000    70.764300     0.014131    73.467130     0.000000 
   5.865000    71.023348     0.014080    73.468029     0.000000 
   5.870000    71.801932     0.013927    73.468895     0.000000 
   5.875000    71.874807     0.013913    73.469729     0.000000 
   5.880000    71.281913     0.014029    73.470529     0.000000 
   5.885000    69.720127     0.014343    73.471296     0.000000 
   5.890000    69.373506     0.014415    73.472030     0.000000 
   5.895000    69.169230     0.014457    73.472731     0.000000 
   5.900000    71.862116     0.013916    73.473399     0.000000 
   5.905000    70.413465     0.014202    73.474033     0.000000 
   5.910000    70.372756     0.014210    73.474634     0.000000 
   5.915000    70.476279     0.014189    73.475202     0.000000 
   5.920000    71.814280     0.013925    73.475736     0.000000 
   5.925000    71.798785     0.013928    73.476236     0.000000 
   5.930000    71.660169     0.013955    73.476703     0.000000 
   5.935000    70.323173     0.014220    73.477136     0.000000 
   5.940000    72.229888     0.013845    73.477535     0.000000 
   5.945000    69.480043     0.014393    73.477901     0.000000 
   5.950000    71.401709     0.014005    73.478232     0.000000 
   5.955000    71.989969     0.013891    73.478530     0.000000 
   5.960000    71.962703     0.013896    73.478793     0.000000 
   5.965000    73.000575     0.013699    73.479023     0.000000 
   5.970000    70.424342     0.014200    73.479218     0.000000 
   5.975000    71.254857     0.014034    73.479379     0.000000 
   5.980000    71.505785     0.013985    73.479506     0.000000 
   5.985000    72.024799     0.013884    73.479599     0.000000 
   5.990000    72.936816     0.013710    73.479658     0.000000 
   5.995000    71.512028     0.013984    73.479682     0.000000 
   6.000000    71.047276     0.014075    73.479671     0.000000 
   6.005000    72.474653     0.013798    73.479626     0.000000 
   6.010000    71.914625     0.013905    73.479547     0.000000 
   6.015000    72.179262     0.013854    73.479433     0.000000 
   6.020000    72.434702     0.013806    73.479284     0.000000 
   6.025000    72.879246     0.013721    73.479101     0.000000 
   6.030000    70.437192     0.014197    73.478883     0.000000 
   6.035000    72.264869     0.013838    73.478630     0.000000 
   6.040000    72.102227     0.013869    73.478343     0.000000 
   6.045000    71.160184     0.014053    73.478020     0.000000 
   6.050000    73.193534     0.013662    73.477663     0.000000 
   6.055000    71.082705     0.014068    73.477271     0.000000 
   6.060000    71.002039     0.014084    73.476843     0.000000 
   6.065000    72.251247     0.013841    73.476381     0.000000 
   6.070000    71.278401     0.014029    73.475884     0.000000 
   6.075000    72.675092     0.013760    73.475351     0.000000 
   6.080000    73.174826     0.013666    73.474783     0.000000 
   6.085000    72.884305     0.013720    73.474181     0.000000 
   6.090000    73.424174     0.013619    73.473543     0.000000 
   6.095000    72.991281     0.013700    73.472869     0.000000 
   6.100000    72.962592     0.013706    73.472161     0.000000 
   6.105000    72.902382     0.013717    73.471417     0.000000 
   6.110000    72.098971     0.013870    73.470638     0.000000 
   6.115000    72.575159     0.013779    73.469823     0.000000 
   6.120000    74.316178     0.013456    73.468973     0.000000 
   6.125000    70.986530     0.014087    73.468087     0.000000 
   6.130000    73.594559     0.013588    73.467166     0.000000 
   6.135000    71.854705     0.013917    73.466209     0.000000 
   6.140000    72.749034     0.013746    73.465217     0.000000 
   6.145000    72.917491     0.013714    73.464189     0.000000 
   6.150000    71.951312     0.013898    73.463126     0.000000 
   6.155000    72.999077     0.013699    73.462026     0.000000 
   6.160000    72.586237     0.013777    73.460892     0.000000 
   6.165000    72.173317     0.013856    73.459721     0.000000 
   6.170000    73.711315     0.013566    73.458515     0.000000 
   6.175000    73.246359     0.013653    73.457272     0.000000 
   6.180000    72.990134     0.013700    73.455994     0.000000 
   6.185000    73.313476     0.013640    73.454681     0.000000 
   6.190000    73.752463     0.013559    73.453331     0.000000 
   6.195000    72.632551     0.013768    73.451946     0.000000 
   6.200000    75.208111     0.013296    73.450524     0.000000 
   6.205000    73.053792     0.013689    73.449067     0.000000 
   6.210000    72.984737     0.013701    73.447573     0.000000 
   6.215000    73.161969     0.013668    73.446044     0.000000 
   6.220000    73.240477     0.013654    73.444479     0.000000 
   6.225000    73.437902     0.013617    73.442877     0.000000 
   6.230000    74.090408     0.013497    73.441240     0.000000 
   6.235000    72.163392     0.013857    73.439566     0.000000 
   6.240000    73.146057     0.013671    73.437856     0.000000 
   6.245000    73.632398     0.013581    73.436111     0.000000 
   6.250000    73.284000     0.013646    73.434329     0.000000 
   6.255000    72.539378     0.013786    73.432511     0.000000 
   6.260000    72.601200     0.013774    73.430656     0.000000 
   6.265000    72.227057     0.013845    73.428766     0.000000 
   6.270000    73.219235     0.013658    73.426839     0.000000 
   6.275000    72.951101     0.013708    73.424876     0.000000 
   6.280000    73.856734     0.013540    73.422877     0.000000 
   6.285000    73.551183     0.013596    73.420842     0.000000 
   6.290000    71.344482     0.014017    73.418770     0.000000 
   6.295000    72.223817     0.013846    73.416662     0.000000 
   6.300000    73.332365     0.013637    73.414518     0.000000 
   6.305000    72.722580     0.013751    73.412337     0.000000 
   6.310000    72.995491     0.013699    73.410120     0.000000 
   6.315000    74.538701     0.013416    73.407866     0.000000 
   6.320000    72.424625     0.013807    73.405577     0.000000 
   6.325000    73.268120     0.013649    73.403250     0.000000 
   6.330000    72.294787     0.013832    73.400888     0.000000 
   6.335000    71.995075     0.013890    73.398489     0.000000 
   6.340000    74.044357     0.013505    73.396054     0.000000 
   6.345000    72.262481     0.013838    73.393582     0.000000 
   6.350000    71.753401     0.013937    73.391073     0.000000 
   6.355000    73.884326     0.013535    73.388529     0.000000 
   6.360000    70.915397     0.014101    73.385947     0.000000 
   6.365000    71.869568     0.013914    73.383330     0.000000 
   6.370000    73.970035     0.013519    73.380676     0.000000 
   6.375000    71.525959     0.013981    73.377985     0.000000 
   6.380000    72.721909     0.013751    73.375258     0.000000 
   6.385000    70.009270     0.014284    73.372494     0.000000 
   6.390000    71.582982     0.013970    73.369694     0.000000 
   6.395000    71.508409     0.013984    73.366857     0.000000 
   6.400000    71.194149     0.014046    73.363984     0.000000 
   6.405000    72.032461     0.013883    73.361074     0.000000 
   6.410000    72.438980     0.013805    73.358128     0.000000 
   6.415000    72.509553     0.013791    73.355145     0.000000 
   6.420000    72.185157     0.013853    73.352125     0.000000 
   6.425000    73.093336     0.013681    73.349069     0.000000 
   6.430000    72.246145     0.013842    73.345977     0.000000 
   6.435000    71.651597     0.013956    73.342848     0.000000 
   6.440000    71.269078     0.014031    73.339682     0.000000 
   6.445000    71.202762     0.014044    73.336480     0.000000 
   6.450000    72.501193     0.013793    73.333241     0.000000 
   6.455000    71.856601     0.013917    73.329965     0.000000 
   6.460000    70.440863     0.014196    73.326653     0.000000 
   6.465000    70.917768     0.014101    73.323305     0.000000 
   6.470000    71.373403     0.014011    73.319919     0.000000 
   6.475000    71.570734     0.013972    73.316498     0.000000 
   6.480000    71.275012     0.014030    73.313039     0.000000 
   6.485000    71.041081     0.014076    73.309544     0.000000 
   6.490000    70.826155     0.014119    73.306013     0.000000 
   6.495000    69.945848     0.014297    73.302445     0.000000 
   6.500000    70.456009     0.014193    73.298840     0.000000 
   6.505000    70.007820     0.014284    73.295199     0.000000 
   6.510000    69.314347     0.014427    73.291521     0.000000 
   6.515000    70.292166     0.014226    73.287806     0.000000 
   6.520000    70.881517     0.014108    73.284055     0.000000 
   6.525000    71.290654     0.014027    73.280268     0.000000 
   6.530000    69.779203     0.014331    73.276443     0.000000 
   6.535000    69.656248     0.014356    73.272583     0.000000 
   6.540000    68.795539     0.014536    73.268685     0.000000 
   6.545000    70.497403     0.014185    73.264752     0.000000 
   6.550000    70.989707     0.014087    73.260781     0.000000 
   6.555000    69.290771     0.014432    73.256774     0.000000 
   6.560000    71.016250     0.014081    73.252731     0.000000 
   6.565000    71.823096     0.013923    73.248651     0.000000 
   6.570000    70.613427     0.014162    73.244534     0.000000 
   6.575000    69.896434     0.014307    73.240381     0.000000 
   6.580000    69.948996     0.014296    73.236191     0.000000 
   6.585000    70.409733     0.014203    73.231965     0.000000 
   6.590000    70.985582     0.014087    73.227702     0.000000 
   6.595000    68.499731     0.014599    73.223403     0.000000 
   6.600000    70.550120     0.014174    73.219068     0.000000 
   6.605000    71.443477     0.013997    73.214695     0.000000 
   6.610000    68.838822     0.014527    73.210287     0.000000 
   6.615000    68.900938     0.014514    73.205842     0.000000 
   6.620000    70.342716     0.014216    73.201360     0.000000 
   6.625000    70.276691     0.014229    73.196842     0.000000 
   6.630000    70.390597     0.014206    73.192288     0.000000 
   6.635000    71.990137     0.013891    73.187697     0.000000 
   6.640000    70.745005     0.014135    73.183070     0.000000 
   6.645000    69.387081     0.014412    73.178406     0.000000 
   6.650000    68.790596     0.014537    73.173706     0.000000 
   6.655000    70.852861     0.014114    73.168969     0.000000 
   6.660000    71.879556     0.013912    73.164196     0.000000 
   6.665000    70.571019     0.014170    73.159387     0.000000 
   6.670000    70.358189     0.014213    73.154541     0.000000 
   6.675000    69.289200     0.014432    73.149660     0.000000 
   6.680000    70.111598     0.014263    73.144741     0.000000 
   6.685000    68.372789     0.014626    73.139787     0.000000 
   6.690000    69.761365     0.014335    73.134796     0.000000 
   6.695000    71.888810     0.013910    73.129769     0.000000 
   6.700000    69.925628     0.014301    73.124705     0.000000 
   6.705000    69.912650     0.014304    73.119605     0.000000 
   6.710000    70.671228     0.014150    73.114469     0.000000 
   6.715000    71.234326     0.014038    73.109297     0.000000 
   6.720000    69.985074     0.014289    73.104089     0.000000 
   6.725000    70.125285     0.014260    73.098844     0.000000 
   6.730000    70.176988     0.014250    73.093563     0.000000 
   6.735000    69.111872     0.014469    73.088246     0.000000 
   6.740000    69.746695     0.014338    73.082893     0.000000 
   6.745000    71.101313     0.014064    73.077503     0.000000 
   6.750000    68.685386     0.014559    73.072078     0.000000 
   6.755000    70.298910     0.014225    73.066616     0.000000 
   6.760000    70.783769     0.014128    73.061119     0.000000 
   6.765000    69.729063     0.014341    73.055585     0.000000 
   6.770000    70.432097     0.014198    73.050015     0.000000 
   6.775000    70.224224     0.014240    73.044409     0.000000 
   6.780000    68.120069     0.014680    73.038767     0.000000 
   6.785000    70.022740     0.014281    73.033089     0.000000 
   6.790000    70.049534     0.014276    73.027375     0.000000 
   6.795000    70.611960     0.014162    73.021625     0.000000 
   6.800000    70.423076     0.014200    73.015839     0.000000 
   6.805000    70.278132     0.014229    73.010017     0.000000 
   6.810000    69.158452     0.014460    73.004160     0.000000 
   6.815000    70.620227     0.014160    72.998266     0.000000 
   6.820000    68.778231     0.014539    72.992336     0.000000 
   6.825000    70.542967     0.014176    72.986371     0.000000 
   6.830000    71.275965     0.014030    72.980370     0.000000 
   6.835000    70.745845     0.014135    72.974333     0.000000 
   6.840000    70.058208     0.014274    72.968260     0.000000 
   6.845000    68.708869     0.014554    72.962151     0.000000 
   6.850000    69.132497     0.014465    72.956007     0.000000 
   6.855000    70.677271     0.014149    72.949827     0.000000 
   6.860000    70.359786     0.014213    72.943611     0.000000 
   6.865000    71.169744     0.014051    72.937359     0.000000 
   6.870000    70.236081     0.014238    72.931072     0.000000 
   6.875000    69.755823     0.014336    72.924749     0.000000 
   6.880000    68.734415     0.014549    72.918390     0.000000 
   6.885000    70.621367     0.014160    72.911996     0.000000 
   6.890000    68.657389     0.014565    72.905566     0.000000 
   6.895000    69.382413     0.014413    72.899101     0.000000 
   6.900000    69.404938     0.014408    72.892600     0.000000 
   6.905000    68.359805     0.014628    72.886064     0.000000 
   6.910000    70.009437     0.014284    72.879492     0.000000 
   6.915000    67.633906     0.014785    72.872884     0.000000 
   6.920000    69.057441     0.014481    72.866241     0.000000 
   6.925000    68.476550     0.014604    72.859563     0.000000 
   6.930000    70.450545     0.014194    72.852850     0.000000 
   6.935000    68.691299     0.014558    72.846100     0.000000 
   6.940000    69.342018     0.014421    72.839316     0.000000 
   6.945000    70.222745     0.014240    72.832496     0.000000 
   6.950000    68.878273     0.014518    72.825641     0.000000 
   6.955000    68.175055     0.014668    72.818751     0.000000 
   6.960000    68.853348     0.014524    72.811825     0.000000 
   6.965000    70.422572     0.014200    72.804864     0.000000 
   6.970000    71.179685     0.014049    72.797868     0.000000 
   6.975000    69.264863     0.014437    72.790837     0.000000 
   6.980000    69.912742     0.014304    72.783771     0.000000 
   6.985000    68.959281     0.014501    72.776669     0.000000 
   6.990000    69.396472     0.014410    72.769533     0.000000 
   6.995000    69.094815     0.014473    72.762361     0.000000 
   7.000000    69.995057     0.014287    72.755154     0.000000 
   7.005000    70.132257     0.014259    72.747912     0.000000 
   7.010000    69.224611     0.014446    72.740636     0.000000 
   7.015000    69.819419     0.014323    72.733324     0.000000 
   7.020000    68.932997     0.014507    72.725977     0.000000 
   7.025000    70.385540     0.014207    72.718596     0.000000 
   7.030000    70.396282     0.014205    72.711179     0.000000 
   7.035000    70.561318     0.014172    72.703728     0.000000 
   7.040000    70.446161     0.014195    72.696242     0.000000 
   7.045000    69.220385     0.014447    72.688721     0.000000 
   7.050000    68.766598     0.014542    72.681165     0.000000 
   7.055000    69.470500     0.014395    72.673574     0.000000 
   7.060000    69.931493     0.014300    72.665949     0.000000 
   7.065000    68.970464     0.014499    72.658289     0.000000 
   7.070000    69.509074     0.014387    72.650595     0.000000 
   7.075000    71.432629     0.013999    72.642866     0.000000 
   7.080000    69.045863     0.014483    72.635102     0.000000 
   7.085000    69.766270     0.014334    72.627303     0.000000 
   7.090000    69.192922     0.014452    72.619470     0.000000 
   7.095000    70.209635     0.014243    72.611603     0.000000 
   7.100000    70.223700     0.014240    72.603701     0.000000 
   7.105000    68.772196     0.014541    72.595765     0.000000 
   7.110000    70.258598     0.014233    72.587794     0.000000 
   7.115000    70.036413     0.014278    72.579789     0.000000 
   7.120000    69.249130     0.014441    72.571749     0.000000 
   7.125000    70.588318     0.014167    72.563675     0.000000 
   7.130000    69.496580     0.014389    72.555567     0.000000 
   7.135000    69.545094     0.014379    72.547424     0.000000 
   7.140000    70.169612     0.014251    72.539248     0.000000 
   7.145000    71.035488     0.014077    72.531037     0.000000 
   7.150000    69.995902     0.014287    72.522792     0.000000 
   7.155000    69.486340     0.014391    72.514512     0.000000 
   7.160000    68.512670     0.014596    72.506199     0.000000 
   7.165000    67.828026     0.014743    72.497852     0.000000 
   7.170000    71.711696     0.013945    72.489470     0.000000 
   7.175000    68.711237     0.014554    72.481055     0.000000 
   7.180000    69.906049     0.014305    72.472605     0.000000 
   7.185000    70.383740     0.014208    72.464122     0.000000 
   7.190000    69.070880     0.014478    72.455604     0.000000 
   7.195000    69.410832     0.014407    72.447053     0.000000 
   7.200000    69.342028     0.014421    72.438468     0.000000 
   7.205000    70.706197     0.014143    72.429849     0.000000 
   7.210000    69.163332     0.014459    72.421196     0.000000 
   7.215000    69.257803     0.014439    72.412510     0.000000 
   7.220000    69.891262     0.014308    72.403789     0.000000 
   7.225000    70.219005     0.014241    72.395035     0.000000 
   7.230000    69.069543     0.014478    72.386248     0.000000 
   7.235000    69.675959     0.014352    72.377427     0.000000 
   7.240000    69.875218     0.014311    72.368572     0.000000 
   7.245000    69.295730     0.014431    72.359683     0.000000 
   7.250000    69.466028     0.014396    72.350762     0.000000 
   7.255000    70.329702     0.014219    72.341806     0.000000 
   7.260000    69.863371     0.014314    72.332817     0.000000 
   7.265000    69.598914     0.014368    72.323795     0.000000 
   7.270000    69.347827     0.014420    72.314739     0.000000 
   7.275000    69.313794     0.014427    72.305650     0.000000 
   7.280000    69.514810     0.014385    72.296528     0.000000 
   7.285000    68.686145     0.014559    72.287373     0.000000 
   7.290000    69.028531     0.014487    72.278184     0.000000 
   7.295000    69.491349     0.014390    72.268962     0.000000 
   7.300000    69.654314     0.014357    72.259706     0.000000 
   7.305000    68.838412     0.014527    72.250418     0.000000 
   7.310000    69.614669     0.014365    72.241097     0.000000 
   7.315000    70.432607     0.014198    72.231742     0.000000 
   7.320000    70.534754     0.014177    72.222354     0.000000 
   7.325000    70.405139     0.014204    72.212934     0.000000 
   7.330000    70.835332     0.014117    72.203480     0.000000 
   7.335000    70.237715     0.014237    72.193994     0.000000 
   7.340000    69.778994     0.014331    72.184474     0.000000 
   7.345000    69.316602     0.014427    72.174922     0.000000 
   7.350000    69.592387     0.014369    72.165337     0.000000 
   7.355000    69.768185     0.014333    72.155719     0.000000 
   7.360000    69.780150     0.014331    72.146069     0.000000 
   7.365000    69.816682     0.014323    72.136385     0.000000 
   7.370000    69.627095     0.014362    72.126669     0.000000 
   7.375000    69.941816     0.014298    72.116921     0.000000 
   7.380000    69.568042     0.014374    72.107140     0.000000 
   7.385000    70.090450     0.014267    72.097326     0.000000 
   7.390000    70.117525     0.014262    72.087480     0.000000 
   7.395000    70.479967     0.014188    72.077601     0.000000 
   7.400000    70.577313     0.014169    72.067690     0.000000 
   7.405000    70.361881     0.014212    72.057746     0.000000 
   7.410000    69.692258     0.014349    72.047770     0.000000 
   7.415000    69.762410     0.014334    72.037762     0.000000 
   7.420000    68.665991     0.014563    72.027721     0.000000 
   7.425000    69.563493     0.014375    72.017648     0.000000 
   7.430000    70.826297     0.014119    72.007543     0.000000 
   7.435000    70.699351     0.014144    71.997405     0.000000 
   7.440000    71.160205     0.014053    71.987236     0.000000 
   7.445000    70.520966     0.014180    71.977034     0.000000 
   7.450000    69.054823     0.014481    71.966801     0.000000 
   7.455000    70.490811     0.014186    71.956535     0.000000 
   7.460000    70.918513     0.014101    71.946237     0.000000 
   7.465000    69.667008     0.014354    71.935907     0.000000 
   7.470000    71.637079     0.013959    71.925546     0.000000 
   7.475000    69.797043     0.014327    71.915152     0.000000 
   7.480000    70.806201     0.014123    71.904727     0.000000 
   7.485000    70.286366     0.014228    71.894270     0.000000 
   7.490000    69.598954     0.014368    71.883781     0.000000 
   7.495000    68.601694     0.014577    71.873260     0.000000 
   7.500000    68.759981     0.014543    71.862708     0.000000 
   7.505000    70.794254     0.014125    71.852124     0.000000 
   7.510000    70.565883     0.014171    71.841509     0.000000 
   7.515000    71.354490     0.014015    71.830862     0.000000 
   7.520000    70.673241     0.014150    71.820183     0.000000 
   7.525000    69.815102     0.014324    71.809473     0.000000 
   7.530000    71.825936     0.013923    71.798731     0.000000 
   7.535000    70.674164     0.014149    71.787958     0.000000 
   7.540000    70.291684     0.014226    71.777154     0.000000 
   7.545000    68.782762     0.014539    71.766318     0.000000 
   7.550000    69.585407     0.014371    71.755451     0.000000 
   7.555000    71.251945     0.014035    71.744553     0.000000 
   7.560000    70.634185     0.014157    71.733623     0.000000 
   7.565000    71.360527     0.014013    71.722663     0.000000 
   7.570000    70.777304     0.014129    71.711671     0.000000 
   7.575000    71.351218     0.014015    71.700648     0.000000 
   7.580000    69.214525     0.014448    71.689594     0.000000 
   7.585000    70.281538     0.014228    71.678509     0.000000 
   7.590000    70.891618     0.014106    71.667393     0.000000 
   7.595000    71.926144     0.013903    71.656246     0.000000 
   7.600000    72.097560     0.013870    71.645069     0.000000 
   7.605000    72.015428     0.013886    71.633860     0.000000 
   7.610000    70.946401     0.014095    71.622621     0.000000 
   7.615000    69.982802     0.014289    71.611351     0.000000 
   7.620000    71.032272     0.014078    71.600050     0.000000 
   7.625000    72.346077     0.013822    71.588718     0.000000 
   7.630000    71.076767     0.014069    71.577356     0.000000 
   7.635000    70.209342     0.014243    71.565963     0.000000 
   7.640000    71.278481     0.014029    71.554540     0.000000 
   7.645000    70.612671     0.014162    71.543086     0.000000 
   7.650000    73.006101     0.013697    71.531601     0.000000 
   7.655000    71.191789     0.014047    71.520087     0.000000 
   7.660000    72.332926     0.013825    71.508541     0.000000 
   7.665000    70.967901     0.014091    71.496966     0.000000 
   7.670000    71.312159     0.014023    71.485360     0.000000 
   7.675000    70.922249     0.014100    71.473724     0.000000 
   7.680000    70.941733     0.014096    71.462058     0.000000 
   7.685000    72.446121     0.013803    71.450361     0.000000 
   7.690000    72.759666     0.013744    71.438634     0.000000 
   7.695000    72.078665     0.013874    71.426877     0.000000 
   7.700000    71.964685     0.013896    71.415091     0.000000 
   7.705000    73.058580     0.013688    71.403274     0.000000 
   7.710000    72.660733     0.013763    71.391427     0.000000 
   7.715000    71.833350     0.013921    71.379550     0.000000 
   7.720000    71.099376     0.014065    71.367643     0.000000 
   7.725000    71.398572     0.014006    71.355707     0.000000 
   7.730000    72.573696     0.013779    71.343740     0.000000 
   7.735000    72.659812     0.013763    71.331744     0.000000 
   7.740000    72.276101     0.013836    71.319718     0.000000 
   7.745000    73.232463     0.013655    71.307663     0.000000 
   7.750000    71.257174     0.014034    71.295578     0.000000 
   7.755000    71.294097     0.014026    71.283463     0.000000 
   7.760000    71.487546     0.013988    71.271318     0.000000 
   7.765000    72.343768     0.013823    71.259145     0.000000 
   7.770000    71.827435     0.013922    71.246941     0.000000 
   7.775000    72.602273     0.013774    71.234708     0.000000 
   7.780000    72.542731     0.013785    71.222446     0.000000 
   7.785000    73.391687     0.013626    71.210155     0.000000 
   7.790000    71.685918     0.013950    71.197834     0.000000 
   7.795000    71.618398     0.013963    71.185484     0.000000 
   7.800000    71.595252     0.013967    71.173105     0.000000 
   7.805000    72.312953     0.013829    71.160696     0.000000 
   7.810000    71.772711     0.013933    71.148259     0.000000 
   7.815000    72.884705     0.013720    71.135792     0.000000 
   7.820000    71.236104     0.014038    71.123296     0.000000 
   7.825000    72.307746     0.013830    71.110772     0.000000 
   7.830000    73.020511     0.013695    71.098218     0.000000 
   7.835000    73.032460     0.013693    71.085635     0.000000 
   7.840000    72.537396     0.013786    71.073024     0.000000 
   7.845000    73.585100     0.013590    71.060384     0.000000 
   7.850000    71.566937     0.013973    71.047715     0.000000 
   7.855000    72.813260     0.013734    71.035017     0.000000 
   7.860000    73.360632     0.013631    71.022290     0.000000 
   7.865000    72.257695     0.013839    71.009535     0.000000 
   7.870000    73.219149     0.013658    70.996752     0.000000 
   7.875000    75.000722     0.013333    70.983939     0.000000 
   7.880000    72.787772     0.013739    70.971098     0.000000 
   7.885000    72.459348     0.013801    70.958229     0.000000 
   7.890000    71.712936     0.013944    70.945331     0.000000 
   7.895000    73.258476     0.013650    70.932405     0.000000 
   7.900000    73.273871     0.013647    70.919451     0.000000 
   7.905000    72.891520     0.013719    70.906468     0.000000 
   7.910000    71.614209     0.013964    70.893457     0.000000 
   7.915000    73.597157     0.013587    70.880418     0.000000 
   7.920000    71.847760     0.013918    70.867350     0.000000 
   7.925000    72.557633     0.013782    70.854255     0.000000 
   7.930000    72.779693     0.013740    70.841131     0.000000 
   7.935000    72.202821     0.013850    70.827979     0.000000 
   7.940000    72.729941     0.013749    70.814800     0.000000 
   7.945000    70.193201     0.014246    70.801592     0.000000 
   7.950000    72.240591     0.013843    70.788357     0.000000 
   7.955000    72.361788     0.013819    70.775093     0.000000 
   7.960000    71.953726     0.013898    70.761802     0.000000 
   7.965000    72.634587     0.013768    70.748483     0.000000 
   7.970000    71.871102     0.013914    70.735136     0.000000 
   7.975000    72.825129     0.013732    70.721762     0.000000 
   7.980000    73.545170     0.013597    70.708360     0.000000 
   7.985000    71.240443     0.014037    70.694930     0.000000 
   7.990000    73.243705     0.013653    70.681473     0.000000 
   7.995000    73.526039     0.013601    70.667988     0.000000 
   8.000000    73.905821     0.013531    70.654476     0.000000 
   8.005000    72.897696     0.013718    70.640937     0.000000 
   8.010000    72.785754     0.013739    70.627370     0.000000 
   8.015000    72.738701     0.013748    70.613775     0.000000 
   8.020000    73.542758     0.013598    70.600154     0.000000 
   8.025000    73.691874     0.013570    70.586505     0.000000 
   8.030000    73.281011     0.013646    70.572829     0.000000 
   8.035000    71.883745     0.013911    70.559126     0.000000 
   8.040000    73.972231     0.013519    70.545396     0.000000 
   8.045000    73.480379     0.013609    70.531638     0.000000 
   8.050000    73.851285     0.013541    70.517854     0.000000 
   8.055000    72.876626     0.013722    70.504043     0.000000 
   8.060000    71.548329     0.013977    70.490205     0.000000 
   8.065000    72.285617     0.013834    70.476339     0.000000 
   8.070000    73.098051     0.013680    70.462447     0.000000 
   8.075000    73.014085     0.013696    70.448529     0.000000 
   8.080000    73.229646     0.013656    70.434583     0.000000 
   8.085000    73.184681     0.013664    70.420611     0.000000 
   8.090000    71.586775     0.013969    70.406612     0.000000 
   8.095000    74.041036     0.013506    70.392587     0.000000 
   8.100000    72.235586     0.013844    70.378535     0.000000 
   8.105000    71.905839     0.013907    70.364456     0.000000 
   8.110000    75.062910     0.013322    70.350351     0.000000 
   8.115000    73.461310     0.013613    70.336220     0.000000 
   8.120000    73.846656     0.013542    70.322062     0.000000 
   8.125000    73.399081     0.013624    70.307877     0.000000 
   8.130000    75.067884     0.013321    70.293667     0.000000 
   8.135000    72.953387     0.013707    70.279430     0.000000 
   8.140000    74.191813     0.013479    70.265167     0.000000 
   8.145000    72.395844     0.013813    70.250878     0.000000 
   8.150000    73.815482     0.013547    70.236563     0.000000 
   8.155000    73.863556     0.013538    70.222222     0.000000 
   8.160000    74.357922     0.013448    70.207854     0.000000 
   8.165000    73.192548     0.013663    70.193461     0.000000 
   8.170000    72.812232     0.013734    70.179042     0.000000 
   8.175000    73.544733     0.013597    70.164596     0.000000 
   8.180000    73.731253     0.013563    70.150125     0.000000 
   8.185000    73.148327     0.013671    70.135629     0.000000 
   8.190000    72.971905     0.013704    70.121106     0.000000 
   8.195000    73.443699     0.013616    70.106558     0.000000 
   8.200000    74.351938     0.013450    70.091984     0.000000 
   8.205000    74.168532     0.013483    70.077384     0.000000 
   8.210000    74.705138     0.013386    70.062759     0.000000 
   8.215000    73.081276     0.013683    70.048109     0.000000 
   8.220000    73.687251     0.013571    70.033432     0.000000 
   8.225000    73.207398     0.013660    70.018731     0.000000 
   8.230000    73.045281     0.013690    70.004004     0.000000 
   8.235000    72.967641     0.013705    69.989252     0.000000 
   8.240000    74.018618     0.013510    69.974474     0.000000 
   8.245000    73.565732     0.013593    69.959671     0.000000 
   8.250000    74.991882     0.013335    69.944843     0.000000 
   8.255000    75.126907     0.013311    69.929990     0.000000 
   8.260000    73.871911     0.013537    69.915111     0.000000 
   8.265000    73.637981     0.013580    69.900208     0.000000 
   8.270000    74.631191     0.013399    69.885279     0.000000 
   8.275000    71.475852     0.013991    69.870326     0.000000 
   8.280000    74.264203     0.013465    69.855348     0.000000 
   8.285000    73.607913     0.013585    69.840344     0.000000 
   8.290000    73.807057     0.013549    69.825316     0.000000 
   8.295000    74.383776     0.013444    69.810263     0.000000 
   8.300000    74.531942     0.013417    69.795186     0.000000 
   8.305000    74.564446     0.013411    69.780083     0.000000 
   8.310000    74.356687     0.013449    69.764956     0.000000 
   8.315000    74.431952     0.013435    69.749804     0.000000 
   8.320000    74.045526     0.013505    69.734628     0.000000 
   8.325000    74.733171     0.013381    69.719427     0.000000 
   8.330000    72.329636     0.013826    69.704202     0.000000 
   8.335000    73.027834     0.013693    69.688952     0.000000 
   8.340000    72.066950     0.013876    69.673678     0.000000 
   8.345000    74.054650     0.013504    69.658380     0.000000 
   8.350000    72.570474     0.013780    69.643057     0.000000 
   8.355000    74.715133     0.013384    69.627710     0.000000 
   8.360000    72.650981     0.013764    69.612339     0.000000 
   8.365000    71.942961     0.013900    69.596944     0.000000 
   8.370000    75.136858     0.013309    69.581524     0.000000 
   8.375000    73.974629     0.013518    69.566081     0.000000 
   8.380000    73.089235     0.013682    69.550613     0.000000 
   8.385000    72.528803     0.013788    69.535121     0.000000 
   8.390000    73.372053     0.013629    69.519606     0.000000 
   8.395000    73.502012     0.013605    69.504067     0.000000 
   8.400000    73.725559     0.013564    69.488503     0.000000 
   8.405000    74.367465     0.013447    69.472916     0.000000 
   8.410000    72.842052     0.013728    69.457306     0.000000 
   8.415000    73.971686     0.013519    69.441671     0.000000 
   8.420000    74.048030     0.013505    69.426013     0.000000 
   8.425000    74.897758     0.013352    69.410331     0.000000 
   8.430000    74.593220     0.013406    69.394626     0.000000 
   8.435000    73.483298     0.013609    69.378897     0.000000 
   8.440000    72.791733     0.013738    69.363145     0.000000 
   8.445000    73.717245     0.013565    69.347369     0.000000 
   8.450000    73.155892     0.013669    69.331570     0.000000 
   8.455000    73.350659     0.013633    69.315748     0.000000 
   8.460000    74.000724     0.013513    69.299902     0.000000 
   8.465000    72.307005     0.013830    69.284033     0.000000 
   8.470000    73.107774     0.013678    69.268141     0.000000 
   8.475000    74.308839     0.013457    69.252225     0.000000 
   8.480000    73.783543     0.013553    69.236287     0.000000 
   8.485000    74.306893     0.013458    69.220325     0.000000 
   8.490000    72.776047     0.013741    69.204341     0.000000 
   8.495000    72.473610     0.013798    69.188333     0.000000 
   8.500000    72.799428     0.013736    69.172303     0.000000 
   8.505000    71.823024     0.013923    69.156249     0.000000 
   8.510000    72.529092     0.013788    69.140173     0.000000 
   8.515000    71.441829     0.013997    69.124074     0.000000 
   8.520000    72.414451     0.013809    69.107953     0.000000 
   8.525000    72.815944     0.013733    69.091808     0.000000 
   8.530000    73.195510     0.013662    69.075641     0.000000 
   8.535000    73.875310     0.013536    69.059451     0.000000 
   8.540000    73.518427     0.013602    69.043239     0.000000 
   8.545000    72.268594     0.013837    69.027004     0.000000 
   8.550000    72.412929     0.013810    69.010747     0.000000 
   8.555000    73.474612     0.013610    68.994468     0.000000 
   8.560000    72.631360     0.013768    68.978166     0.000000 
   8.565000    72.722775     0.013751    68.961841     0.000000 
   8.570000    72.299522     0.013831    68.945495     0.000000 
   8.575000    73.362608     0.013631    68.929126     0.000000 
   8.580000    72.497797     0.013794    68.912735     0.000000 
   8.585000    71.734919     0.013940    68.896321     0.000000 
   8.590000    72.024519     0.013884    68.879886     0.000000 
   8.595000    72.915891     0.013714    68.863429     0.000000 
   8.600000    74.220669     0.013473    68.846949     0.000000 
   8.605000    71.138090     0.014057    68.830448     0.000000 
   8.610000    73.188839     0.013663    68.813924     0.000000 
   8.615000    73.341291     0.013635    68.797379     0.000000 
   8.620000    72.032944     0.013883    68.780812     0.000000 
   8.625000    71.865369     0.013915    68.764223     0.000000 
   8.630000    73.185940     0.013664    68.747613     0.000000 
   8.635000    72.272299     0.013837    68.730981     0.000000 
   8.640000    71.830563     0.013922    68.714327     0.000000 
   8.645000    71.881692     0.013912    68.697651     0.000000 
   8.650000    71.714052     0.013944    68.680954     0.000000 
   8.655000    71.769528     0.013933    68.664236     0.000000 
   8.660000    72.754206     0.013745    68.647496     0.000000 
   8.665000    72.408564     0.013811    68.630734     0.000000 
   8.670000    72.551223     0.013783    68.613951     0.000000 
   8.675000    73.818591     0.013547    68.597147     0.000000 
   8.680000    74.694535     0.013388    68.580322     0.000000 
   8.685000    71.260583     0.014033    68.563475     0.000000 
   8.690000    73.524757     0.013601    68.546607     0.000000 
   8.695000    73.110219     0.013678    68.529718     0.000000 
   8.700000    72.411253     0.013810    68.512808     0.000000 
   8.705000    72.598462     0.013774    68.495877     0.000000 
   8.710000    74.267973     0.013465    68.478925     0.000000 
   8.715000    72.820955     0.013732    68.461951     0.000000 
   8.720000    72.120687     0.013866    68.444957     0.000000 
   8.725000    73.361293     0.013631    68.427942     0.000000 
   8.730000    72.820547     0.013732    68.410906     0.000000 
   8.735000    71.166230     0.014052    68.393850     0.000000 
   8.740000    71.745396     0.013938    68.376773     0.000000 
   8.745000    71.295828     0.014026    68.359675     0.000000 
   8.750000    73.695191     0.013569    68.342556     0.000000 
   8.755000    71.137098     0.014057    68.325417     0.000000 
   8.760000    72.783728     0.013739    68.308257     0.000000 
   8.765000    70.731277     0.014138    68.291076     0.000000 
   8.770000    70.663444     0.014152    68.273876     0.000000 
   8.775000    72.408939     0.013810    68.256654     0.000000 
   8.780000    72.314509     0.013828    68.239413     0.000000 
   8.785000    72.858078     0.013725    68.222151     0.000000 
   8.790000    72.967469     0.013705    68.204869     0.000000 
   8.795000    73.057706     0.013688    68.187566     0.000000 
   8.800000    72.714869     0.013752    68.170243     0.000000 
   8.805000    73.411775     0.013622    68.152901     0.000000 
   8.810000    72.380997     0.013816    68.135538     0.000000 
   8.815000    72.650009     0.013765    68.118155     0.000000 
   8.820000    72.699506     0.013755    68.100752     0.000000 
   8.825000    73.142170     0.013672    68.083329     0.000000 
   8.830000    72.791424     0.013738    68.065886     0.000000 
   8.835000    72.638395     0.013767    68.048423     0.000000 
   8.840000    72.274934     0.013836    68.030940     0.000000 
   8.845000    71.005549     0.014083    68.013438     0.000000 
   8.850000    72.570901     0.013780    67.995916     0.000000 
   8.855000    72.284010     0.013834    67.978374     0.000000 
   8.860000    72.004019     0.013888    67.960812     0.000000 
   8.865000    73.007218     0.013697    67.943231     0.000000 
   8.870000    72.633795     0.013768    67.925631     0.000000 
   8.875000    71.850693     0.013918    67.908010     0.000000 
   8.880000    74.846863     0.013361    67.890371     0.000000 
   8.885000    73.052045     0.013689    67.872711     0.000000 
   8.890000    72.689083     0.013757    67.855033     0.000000 
   8.895000    73.059075     0.013688    67.837335     0.000000 
   8.900000    73.650199     0.013578    67.819618     0.000000 
   8.905000    73.807758     0.013549    67.801882     0.000000 
   8.910000    72.570186     0.013780    67.784126     0.000000 
   8.915000    71.301677     0.014025    67.766351     0.000000 
   8.920000    73.074406     0.013685    67.748557     0.000000 
   8.925000    72.065889     0.013876    67.730744     0.000000 
   8.930000    73.730914     0.013563    67.712912     0.000000 
   8.935000    73.165469     0.013668    67.695061     0.000000 
   8.940000    72.247702     0.013841    67.677192     0.000000 
   8.945000    72.597030     0.013775    67.659303     0.000000 
   8.950000    72.670583     0.013761    67.641395     0.000000 
   8.955000    72.674425     0.013760    67.623469     0.000000 
   8.960000    72.675135     0.013760    67.605524     0.000000 
   8.965000    72.359529     0.013820    67.587560     0.000000 
   8.970000    71.184460     0.014048    67.569577     0.000000 
   8.975000    74.004746     0.013513    67.551576     0.000000 
   8.980000    73.451358     0.013614    67.533556     0.000000 
   8.985000    72.882892     0.013721    67.515518     0.000000 
   8.990000    72.201921     0.013850    67.497461     0.000000 
   8.995000    72.771895     0.013742    67.479386     0.000000 
   9.000000    72.505142     0.013792    67.461292     0.000000 
   9.005000    72.584416     0.013777    67.443180     0.000000 
   9.010000    71.839214     0.013920    67.425050     0.000000 
   9.015000    71.426290     0.014000    67.406901     0.000000 
   9.020000    72.514981     0.013790    67.388734     0.000000 
   9.025000    71.806614     0.013926    67.370549     0.000000 
   9.030000    71.811779     0.013925    67.352346     0.000000 
   9.035000    72.663779     0.013762    67.334125     0.000000 
   9.040000    72.931077     0.013712    67.315886     0.000000 
   9.045000    72.229100     0.013845    67.297628     0.000000 
   9.050000    71.669603     0.013953    67.279353     0.000000 
   9.055000    71.999328     0.013889    67.261060     0.000000 
   9.060000    71.801320     0.013927    67.242749     0.000000 
   9.065000    72.324306     0.013827    67.224420     0.000000 
   9.070000    73.827832     0.013545    67.206073     0.000000 
   9.075000    72.264540     0.013838    67.187709     0.000000 
   9.080000    72.246415     0.013842    67.169327     0.000000 
   9.085000    73.118791     0.013676    67.150927     0.000000 
   9.090000    72.029255     0.013883    67.132510     0.000000 
   9.095000    71.926520     0.013903    67.114075     0.000000 
   9.100000    70.825550     0.014119    67.095623     0.000000 
   9.105000    71.508058     0.013984    67.077153     0.000000 
   9.110000    72.636699     0.013767    67.058666     0.000000 
   9.115000    71.005040     0.014084    67.040161     0.000000 
   9.120000    70.896276     0.014105    67.021639     0.000000 
   9.125000    70.921091     0.014100    67.003100     0.000000 
   9.130000    72.334774     0.013825    66.984543     0.000000 
   9.135000    71.030449     0.014078    66.965969     0.000000 
   9.140000    72.624432     0.013769    66.947378     0.000000 
   9.145000    72.487720     0.013795    66.928770     0.000000 
   9.150000    73.156496     0.013669    66.910145     0.000000 
   9.155000    70.277682     0.014229    66.891503     0.000000 
   9.160000    71.598329     0.013967    66.872844     0.000000 
   9.165000    71.899511     0.013908    66.854168     0.000000 
   9.170000    72.097113     0.013870    66.835475     0.000000 
   9.175000    71.628284     0.013961    66.816765     0.000000 
   9.180000    70.803400     0.014124    66.798038     0.000000 
   9.185000    70.946433     0.014095    66.779295     0.000000 
   9.190000    71.325856     0.014020    66.760535     0.000000 
   9.195000    72.094445     0.013871    66.741758     0.000000 
   9.200000    71.204186     0.014044    66.722964     0.000000 
   9.205000    70.937910     0.014097    66.704154     0.000000 
   9.210000    71.778513     0.013932    66.685327     0.000000 
   9.215000    71.232156     0.014039    66.666484     0.000000 
   9.220000    71.051529     0.014074    66.647625     0.000000 
   9.225000    71.126400     0.014059    66.628749     0.000000 
   9.230000    70.638549     0.014157    66.609856     0.000000 
   9.235000    69.942482     0.014297    66.590947     0.000000 
   9.240000    70.812299     0.014122    66.572022     0.000000 
   9.245000    71.390547     0.014007    66.553081     0.000000 
   9.250000    71.003220     0.014084    66.534124     0.000000 
   9.255000    71.689370     0.013949    66.515150     0.000000 
   9.260000    71.470279     0.013992    66.496160     0.000000 
   9.265000    69.971703     0.014291    66.477154     0.000000 
   9.270000    71.611313     0.013964    66.458132     0.000000 
   9.275000    72.571847     0.013779    66.439095     0.000000 
   9.280000    70.401977     0.014204    66.420041     0.000000 
   9.285000    71.422217     0.014001    66.400971     0.000000 
   9.290000    72.263393     0.013838    66.381885     0.000000 
   9.295000    70.551787     0.014174    66.362784     0.000000 
   9.300000    70.453297     0.014194    66.343667     0.000000 
   9.305000    70.171977     0.014251    66.324534     0.000000 
   9.310000    69.192980     0.014452    66.305385     0.000000 
   9.315000    68.833291     0.014528    66.286221     0.000000 
   9.320000    69.415872     0.014406    66.267041     0.000000 
   9.325000    70.707051     0.014143    66.247846     0.000000 
   9.330000    69.023060     0.014488    66.228635     0.000000 
   9.335000    69.851569     0.014316    66.209409     0.000000 
   9.340000    70.876415     0.014109    66.190167     0.000000 
   9.345000    69.264558     0.014437    66.170910     0.000000 
   9.350000    69.334248     0.014423    66.151637     0.000000 
   9.355000    69.277317     0.014435    66.132349     0.000000 
   9.360000    69.336696     0.014422    66.113046     0.000000 
   9.365000    69.883809     0.014309    66.093728     0.000000 
   9.370000    69.788670     0.014329    66.074394     0.000000 
   9.375000    69.938073     0.014298    66.055046     0.000000 
   9.380000    69.346795     0.014420    66.035682     0.000000 
   9.385000    69.610426     0.014366    66.016303     0.000000 
   9.390000    68.772544     0.014541    65.996909     0.000000 
   9.395000    71.024593     0.014080    65.977501     0.000000 
   9.400000    68.434990     0.014612    65.958077     0.000000 
   9.405000    67.815977     0.014746    65.938638     0.000000 
   9.410000    68.162188     0.014671    65.919185     0.000000 
   9.415000    69.024306     0.014488    65.899717     0.000000 
   9.420000    68.666890     0.014563    65.880234     0.000000 
   9.425000    70.124371     0.014260    65.860736     0.000000 
   9.430000    68.712607     0.014553    66.259442     0.000000 
   9.435000    68.551698     0.014588    66.250867     0.000000 
   9.440000    69.253912     0.014440    66.242712     0.000000 
   9.445000    67.370765     0.014843    66.235002     0.000000 
   9.450000    69.902405     0.014306    66.227761     0.000000 
   9.455000    69.848371     0.014317    66.221017     0.000000 
   9.460000    69.480625     0.014393    66.214799     0.000000 
   9.465000    68.736732     0.014548    66.209135     0.000000 
   9.470000    68.225452     0.014657    66.204061     0.000000 
   9.475000    68.021819     0.014701    66.199610     0.000000 
   9.480000    67.975900     0.014711    66.195821     0.000000 
   9.485000    68.017420     0.014702    66.192734     0.000000 
   9.490000    68.965898     0.014500    66.190394     0.000000 
   9.495000    68.338084     0.014633    66.188848     0.000000 
   9.500000    68.830034     0.014529    66.188146     0.000000 
   9.505000    68.007512     0.014704    66.188343     0.000000 
   9.510000    67.260171     0.014868    66.189500     0.000000 
   9.515000    68.441717     0.014611    66.191680     0.000000 
   9.520000    69.266031     0.014437    66.194954     0.000000 
   9.525000    69.015608     0.014489    66.199397     0.000000 
   9.530000    67.853313     0.014738    66.205091     0.000000 
   9.535000    67.578836     0.014798    66.212126     0.000000 
   9.540000    69.190615     0.014453    66.220601     0.000000 
   9.545000    66.614943     0.015012    66.230621     0.000000 
   9.550000    69.153150     0.014461    66.242303     0.000000 
   9.555000    67.522380     0.014810    66.255775     0.000000 
   9.560000    67.778949     0.014754    66.271178     0.000000 
   9.565000    67.582185     0.014797    66.288665     0.000000 
   9.570000    67.694373     0.014772    66.308406     0.000000 
   9.575000    66.323417     0.015078    66.330587     0.000000 
   9.580000    68.464027     0.014606    66.355417     0.000000 
   9.585000    68.525973     0.014593    66.383122     0.000000 
   9.590000    67.499684     0.014815    66.413959     0.000000 
   9.595000    69.044883     0.014483    66.448208     0.000000 
   9.600000    68.329781     0.014635    66.486186     0.000000 
   9.605000    67.383481     0.014840    66.528244     0.000000 
   9.610000    67.803586     0.014748    66.574775     0.000000 
   9.615000    67.363833     0.014845    66.626225     0.000000 
   9.620000    68.478686     0.014603    66.683090     0.000000 
   9.625000    68.336489     0.014633    66.745934     0.000000 
   9.630000    68.526294     0.014593    66.815396     0.000000 
   9.635000    68.151535     0.014673    66.892201     0.000000 
   9.640000    68.841333     0.014526    66.977177     0.000000 
   9.645000    67.871103     0.014734    67.071270     0.000000 
   9.650000    67.884039     0.014731    67.175568     0.000000 
   9.655000    67.598958     0.014793    67.291325     0.000000 
   9.660000    68.670893     0.014562    67.419993     0.000000 
   9.665000    68.220331     0.014658    67.563261     0.000000 
   9.670000    68.252657     0.014651    67.723102     0.000000 
   9.675000    69.949388     0.014296    67.901834     0.000000 
   9.680000    68.172812     0.014669    68.102193     0.000000 
   9.685000    69.509689     0.014386    68.327426     0.000000 
   9.690000    68.814979     0.014532    68.581411     0.000000 
   9.695000    68.317246     0.014638    68.868812     0.000000 
   9.700000    69.934601     0.014299    69.195270     0.000000 
   9.705000    69.707729     0.014346    69.567667     0.000000 
   9.710000    70.351697     0.014214    69.994461     0.000000 
   9.715000    70.472857     0.014190    70.486142     0.000000 
   9.720000    70.672925     0.014150    71.055839     0.000000 
   9.725000    70.869752     0.014110    71.720159     0.000000 
   9.730000    71.134757     0.014058    72.500341     0.000000 
   9.735000    72.404057     0.013811    73.423892     0.000000 
   9.740000    72.441336     0.013804    74.526917     0.000000 
   9.745000    75.893893     0.013176    75.857529     0.000000 
   9.750000    75.638534     0.013221    77.480922     0.000000 
   9.755000    80.785716     0.012378    79.487150     0.000000 
   9.760000    82.273091     0.012155    82.003981     0.000000 
   9.765000    85.308905     0.011722    85.224486     0.000000 
   9.770000    90.211887     0.011085    89.505134     0.000000 
   9.775000   100.298859     0.009970    95.829878     0.000000 
   9.780000   118.325362     0.008451   107.837351     0.000000 
   9.785000   156.934205     0.006372   138.719196     0.000000 
   9.790000   238.659407     0.004190   227.700143     0.000000 
   9.795000   441.675860     0.002264   462.268401     0.000000 
   9.800000   855.540641     0.001169   973.785736     0.000000 
   9.805000  1640.235775     0.000610  1851.425029     0.000000 
   9.810000  2784.465956     0.000359  2979.088578     0.000000 
   9.815000  3986.663053     0.000251  3945.256973     0.000000 
   9.820000  4444.370886     0.000225  4227.338742     0.000000 
   9.825000  3762.817285     0.000266  3637.093142     0.000000 
   9.830000  2442.933038     0.000409  2538.226732     0.000000 
   9.835000  1295.492589     0.000772  1465.127288     0.000000 
   9.840000   645.255154     0.001550   726.057589     0.000000 
   9.845000   337.230732     0.002965   339.013561     0.000000 
   9.850000   201.746418     0.004957   177.960475     0.000000 
   9.855000   135.756877     0.007366   121.054937     0.000000 
   9.860000   109.743873     0.009112   101.202362     0.000000 
   9.865000    95.925948     0.010425    92.482170     0.000000 
   9.870000    87.302797     0.011454    87.201876     0.000000 
   9.875000    82.356369     0.012142    83.378404     0.000000 
   9.880000    79.962548     0.012506    80.429205     0.000000 
   9.885000    76.406368     0.013088    78.093923     0.000000 
   9.890000    74.963871     0.013340    76.212210     0.000000 
   9.895000    73.262494     0.013650    74.673649     0.000000 
   9.900000    72.956231     0.013707    73.399347     0.000000 
   9.905000    72.184913     0.013853    72.331708     0.000000 
   9.910000    69.420647     0.014405    71.427922     0.000000 
   9.915000    69.393920     0.014410    70.655662     0.000000 
   9.920000    69.746107     0.014338    69.990158     0.000000 
   9.925000    68.718541     0.014552    69.412185     0.000000 
   9.930000    67.486214     0.014818    68.906642     0.000000 
   9.935000    69.051970     0.014482    68.461536     0.000000 
   9.940000    67.961072     0.014714    68.067252     0.000000 
   9.945000    68.077918     0.014689    67.716005     0.000000 
   9.950000    68.204337     0.014662    67.401444     0.000000 
   9.955000    66.976155     0.014931    67.118342     0.000000 
   9.960000    66.222506     0.015101    66.862370     0.000000 
   9.965000    66.118569     0.015124    66.629917     0.000000 
   9.970000    66.849606     0.014959    66.417951     0.000000 
   9.975000    66.060686     0.015138    66.223913     0.000000 
   9.980000    65.184299     0.015341    66.045630     0.000000 
   9.985000    65.892518     0.015176    65.881248     0.000000 
   9.990000    64.549429     0.015492    65.729177     0.000000 
   9.995000    67.185936     0.014884    65.588049     0.000000 
  10.000000    66.061487     0.015137    65.456679     0.000000 
  10.005000    66.129149     0.015122    65.334038     0.000000 
  10.010000    65.702325     0.015220    65.219229     0.000000 
  10.015000    65.312521     0.015311    65.111467     0.000000 
  10.020000    65.083795     0.015365    65.010064     0.000000 
  10.025000    64.853682     0.015419    64.914411     0.000000 
  10.030000    65.439208     0.015281    64.823972     0.000000 
  10.035000    65.556660     0.015254    64.738272     0.000000 
  10.040000    64.747481     0.015445    64.656888     0.000000 
  10.045000    64.252364     0.015564    64.579443     0.000000 
  10.050000    64.022311     0.015620    64.505601     0.000000 
  10.055000    63.923413     0.015644    64.435060     0.000000 
  10.060000    64.138286     0.015591    64.367549     0.000000 
  10.065000    63.661038     0.015708    64.302826     0.000000 
  10.070000    63.980944     0.015630    64.240669     0.000000 
  10.075000    64.946195     0.015397    64.180881     0.000000 
  10.080000    64.776002     0.015438    64.123282     0.000000 
  10.085000    64.137297     0.015592    64.067708     0.000000 
  10.090000    64.042564     0.015615    64.014012     0.000000 
  10.095000    64.409134     0.015526    63.962058     0.000000 
  10.100000    64.091243     0.015603    63.911723     0.000000 
  10.105000    64.668802     0.015463    63.862895     0.000000 
  10.110000    64.687045     0.015459    63.815470     0.000000 
  10.115000    64.689733     0.015458    63.769355     0.000000 
  10.120000    64.502534     0.015503    63.724463     0.000000 
  10.125000    64.280223     0.015557    63.680714     0.000000 
  10.130000    63.502502     0.015747    63.638034     0.000000 
  10.135000    64.890119     0.015411    63.596357     0.000000 
  10.140000    63.444738     0.015762    63.555620     0.000000 
  10.145000    64.241647     0.015566    63.515766     0.000000 
  10.150000    64.631917     0.015472    63.476740     0.000000 
  10.155000    62.899420     0.015898    63.438494     0.000000 
  10.160000    62.418041     0.016021    63.400982     0.000000 
  10.165000    64.111742     0.015598    63.364162     0.000000 
  10.170000    62.820803     0.015918    63.327993     0.000000 
  10.175000    64.103358     0.015600    63.292440     0.000000 
  10.180000    63.162758     0.015832    63.257467     0.000000 
  10.185000    64.766949     0.015440    63.223044     0.000000 
  10.190000    62.305864     0.016050    63.189139     0.000000 
  10.195000    64.520970     0.015499    63.155727     0.000000 
  10.200000    63.716364     0.015695    63.122779     0.000000 
  10.205000    63.184671     0.015827    63.090273     0.000000 
  10.210000    62.838853     0.015914    62.644188     0.000000 
  10.215000    62.719346     0.015944    62.622877     0.000000 
  10.220000    63.959739     0.015635    62.601557     0.000000 
  10.225000    64.039597     0.015615    62.580229     0.000000 
  10.230000    63.108564     0.015846    62.558892     0.000000 
  10.235000    63.508623     0.015746    62.537547     0.000000 
  10.240000    61.806439     0.016180    62.516194     0.000000 
  10.245000    62.178412     0.016083    62.494833     0.000000 
  10.250000    63.371609     0.015780    62.473464     0.000000 
  10.255000    62.532086     0.015992    62.452086     0.000000 
  10.260000    62.335556     0.016042    62.430700     0.000000 
  10.265000    64.943128     0.015398    62.409306     0.000000 
  10.270000    63.409393     0.015771    62.387905     0.000000 
  10.275000    62.606138     0.015973    62.366495     0.000000 
  10.280000    61.282033     0.016318    62.345077     0.000000 
  10.285000    61.540390     0.016249    62.323651     0.000000 
  10.290000    62.470218     0.016008    62.302218     0.000000 
  10.295000    61.666073     0.016216    62.280776     0.000000 
  10.300000    62.662620     0.015958    62.259327     0.000000 
  10.305000    64.094601     0.015602    62.237870     0.000000 
  10.310000    61.478147     0.016266    62.216405     0.000000 
  10.315000    63.557774     0.015734    62.194932     0.000000 
  10.320000    63.134196     0.015839    62.173452     0.000000 
  10.325000    60.172701     0.016619    62.151964     0.000000 
  10.330000    62.119550     0.016098    62.130469     0.000000 
  10.335000    62.204806     0.016076    62.108966     0.000000 
  10.340000    62.904951     0.015897    62.087455     0.000000 
  10.345000    62.066411     0.016112    62.065937     0.000000 
  10.350000    62.846148     0.015912    62.044412     0.000000 
  10.355000    61.846525     0.016169    62.022879     0.000000 
  10.360000    62.150995     0.016090    62.001338     0.000000 
  10.365000    60.906615     0.016419    61.979791     0.000000 
  10.370000    61.266195     0.016322    61.958236     0.000000 
  10.375000    62.273859     0.016058    61.936674     0.000000 
  10.380000    62.974581     0.015879    61.915104     0.000000 
  10.385000    62.781711     0.015928    61.893527     0.000000 
  10.390000    62.131293     0.016095    61.871943     0.000000 
  10.395000    62.588236     0.015977    61.850352     0.000000 
  10.400000    63.190841     0.015825    61.828754     0.000000 
  10.405000    60.061951     0.016649    61.807149     0.000000 
  10.410000    62.623302     0.015968    61.785537     0.000000 
  10.415000    61.309021     0.016311    61.763918     0.000000 
  10.420000    62.624395     0.015968    61.742291     0.000000 
  10.425000    61.924726     0.016149    61.720658     0.000000 
  10.430000    62.958194     0.015884    61.699018     0.000000 
  10.435000    61.688704     0.016210    61.677371     0.000000 
  10.440000    60.695454     0.016476    61.655718     0.000000 
  10.445000    62.933993     0.015890    61.634057     0.000000 
  10.450000    61.828177     0.016174    61.612390     0.000000 
  10.455000    60.577598     0.016508    61.590716     0.000000 
  10.460000    61.772623     0.016188    61.569035     0.000000 
  10.465000    61.405262     0.016285    61.547348     0.000000 
  10.470000    60.714592     0.016471    61.525654     0.000000 
  10.475000    60.647247     0.016489    61.503954     0.000000 
  10.480000    60.455525     0.016541    61.482246     0.000000 
  10.485000    61.968740     0.016137    61.460533     0.000000 
  10.490000    60.340013     0.016573    61.438813     0.000000 
  10.495000    62.417346     0.016021    61.417086     0.000000 
  10.500000    61.116915     0.016362    61.395354     0.000000 
  10.505000    61.850204     0.016168    61.373614     0.000000 
  10.510000    59.885757     0.016698    61.351869     0.000000 
  10.515000    59.316719     0.016859    61.330117     0.000000 
  10.520000    60.348441     0.016570    61.308359     0.000000 
  10.525000    61.368957     0.016295    61.286594     0.000000 
  10.530000    60.268118     0.016593    61.264824     0.000000 
  10.535000    62.215919     0.016073    61.243047     0.000000 
  10.540000    60.345401     0.016571    61.221264     0.000000 
  10.545000    59.979900     0.016672    61.199475     0.000000 
  10.550000    60.520527     0.016523    61.177680     0.000000 
  10.555000    61.682036     0.016212    61.155879     0.000000 
  10.560000    59.459564     0.016818    61.134072     0.000000 
  10.565000    61.335403     0.016304    61.112259     0.000000 
  10.570000    60.241895     0.016600    61.090440     0.000000 
  10.575000    60.457464     0.016541    61.068616     0.000000 
  10.580000    61.122603     0.016361    61.046785     0.000000 
  10.585000    60.776828     0.016454    61.024949     0.000000 
  10.590000    61.824507     0.016175    61.003106     0.000000 
  10.595000    60.688812     0.016478    60.981258     0.000000 
  10.600000    60.524517     0.016522    60.959405     0.000000 
  10.605000    62.180837     0.016082    60.937545     0.000000 
  10.610000    62.716475     0.015945    60.915680     0.000000 
  10.615000    59.605551     0.016777    60.893809     0.000000 
  10.620000    59.760681     0.016733    60.871933     0.000000 
  10.625000    59.301696     0.016863    60.850051     0.000000 
  10.630000    60.600088     0.016502    60.828164     0.000000 
  10.635000    61.306256     0.016312    60.806271     0.000000 
  10.640000    60.863218     0.016430    60.784373     0.000000 
  10.645000    61.718950     0.016202    60.762469     0.000000 
  10.650000    60.235172     0.016602    60.740560     0.000000 
  10.655000    60.661828     0.016485    60.718645     0.000000 
  10.660000    60.499801     0.016529    60.696726     0.000000 
  10.665000    60.923471     0.016414    60.674801     0.000000 
  10.670000    60.644996     0.016489    60.652870     0.000000 
  10.675000    62.357152     0.016037    60.630935     0.000000 
  10.680000    60.784563     0.016452    60.608994     0.000000 
  10.685000    59.939480     0.016683    60.587048     0.000000 
  10.690000    59.925095     0.016687    60.565097     0.000000 
  10.695000    61.883891     0.016159    60.543141     0.000000 
  10.700000    60.436141     0.016546    60.521180     0.000000 
  10.705000    60.284211     0.016588    60.499214     0.000000 
  10.710000    60.864197     0.016430    60.477243     0.000000 
  10.715000    60.393063     0.016558    60.455267     0.000000 
  10.720000    60.142300     0.016627    60.433286     0.000000 
  10.725000    60.685210     0.016478    60.411300     0.000000 
  10.730000    59.795720     0.016724    60.389309     0.000000 
  10.735000    60.035506     0.016657    60.367313     0.000000 
  10.740000    59.805779     0.016721    60.345313     0.000000 
  10.745000    58.870787     0.016986    60.323308     0.000000 
  10.750000    60.349260     0.016570    60.301298     0.000000 
  10.755000    59.418337     0.016830    60.279284     0.000000 
  10.760000    61.008177     0.016391    60.257264     0.000000 
  10.765000    60.361396     0.016567    60.235241     0.000000 
  10.770000    60.369425     0.016565    60.213212     0.000000 
  10.775000    60.247721     0.016598    60.191179     0.000000 
  10.780000    60.286640     0.016587    60.169142     0.000000 
  10.785000    59.722473     0.016744    60.147100     0.000000 
  10.790000    59.652118     0.016764    60.125053     0.000000 
  10.795000    59.032098     0.016940    60.103002     0.000000 
  10.800000    60.598701     0.016502    60.080947     0.000000 
  10.805000    59.570765     0.016787    60.058887     0.000000 
  10.810000    59.299960     0.016863    60.036823     0.000000 
  10.815000    61.516469     0.016256    60.014755     0.000000 
  10.820000    59.680545     0.016756    59.992682     0.000000 
  10.825000    60.095694     0.016640    59.970606     0.000000 
  10.830000    59.440117     0.016824    59.948524     0.000000 
  10.835000    60.106870     0.016637    59.926439     0.000000 
  10.840000    60.834152     0.016438    59.904350     0.000000 
  10.845000    58.853802     0.016991    59.882256     0.000000 
  10.850000    58.998349     0.016950    59.860159     0.000000 
  10.855000    59.812820     0.016719    59.838057     0.000000 
  10.860000    58.838485     0.016996    59.815952     0.000000 
  10.865000    59.279526     0.016869    59.793842     0.000000 
  10.870000    60.437304     0.016546    59.771728     0.000000 
  10.875000    59.863240     0.016705    59.749611     0.000000 
  10.880000    59.805255     0.016721    59.727490     0.000000 
  10.885000    60.636587     0.016492    59.705364     0.000000 
  10.890000    59.891171     0.016697    59.683235     0.000000 
  10.895000    60.210086     0.016609    59.661102     0.000000 
  10.900000    59.481665     0.016812    59.638966     0.000000 
  10.905000    57.776909     0.017308    59.616825     0.000000 
  10.910000    58.568585     0.017074    59.594681     0.000000 
  10.915000    58.757244     0.017019    59.572534     0.000000 
  10.920000    59.152348     0.016905    59.550382     0.000000 
  10.925000    59.299752     0.016863    59.528227     0.000000 
  10.930000    59.728939     0.016742    59.506069     0.000000 
  10.935000    58.941569     0.016966    59.483907     0.000000 
  10.940000    58.534726     0.017084    59.461741     0.000000 
  10.945000    59.318923     0.016858    59.439572     0.000000 
  10.950000    59.133696     0.016911    59.417399     0.000000 
  10.955000    60.242708     0.016600    59.395223     0.000000 
  10.960000    58.886500     0.016982    59.373044     0.000000 
  10.965000    58.570782     0.017073    59.350861     0.000000 
  10.970000    57.891542     0.017274    59.328675     0.000000 
  10.975000    57.599725     0.017361    59.306486     0.000000 
  10.980000    59.842424     0.016711    59.284293     0.000000 
  10.985000    58.011796     0.017238    59.262097     0.000000 
  10.990000    57.604334     0.017360    59.239898     0.000000 
  10.995000    59.965365     0.016676    59.217696     0.000000 
  11.000000    58.451604     0.017108    59.195490     0.000000 
  11.005000    59.051354     0.016934    59.173282     0.000000 
  11.010000    59.554760     0.016791    59.151070     0.000000 
  11.015000    58.897824     0.016979    59.128856     0.000000 
  11.020000    58.948725     0.016964    59.106638     0.000000 
  11.025000    58.507685     0.017092    59.084417     0.000000 
  11.030000    59.965695     0.016676    59.062194     0.000000 
  11.035000    57.864813     0.017282    59.039967     0.000000 
  11.040000    58.890285     0.016981    59.017738     0.000000 
  11.045000    57.849519     0.017286    58.995505     0.000000 
  11.050000    58.985250     0.016953    58.973270     0.000000 
  11.055000    58.179518     0.017188    58.951032     0.000000 
  11.060000    59.506478     0.016805    58.928791     0.000000 
  11.065000    58.959078     0.016961    58.906548     0.000000 
  11.070000    57.825969     0.017293    58.884302     0.000000 
  11.075000    60.129186     0.016631    58.862053     0.000000 
  11.080000    58.472707     0.017102    58.839801     0.000000 
  11.085000    58.563111     0.017076    58.817547     0.000000 
  11.090000    57.817896     0.017296    58.795290     0.000000 
  11.095000    58.257196     0.017165    58.773031     0.000000 
  11.100000    58.840423     0.016995    58.750769     0.000000 
  11.105000    58.321147     0.017146    58.728504     0.000000 
  11.110000    59.471917     0.016815    58.706237     0.000000 
  11.115000    59.018426     0.016944    58.683968     0.000000 
  11.120000    58.556322     0.017078    58.661696     0.000000 
  11.125000    57.944109     0.017258    58.639422     0.000000 
  11.130000    57.681172     0.017337    58.617145     0.000000 
  11.135000    58.959100     0.016961    58.594867     0.000000 
  11.140000    58.547098     0.017080    58.572585     0.000000 
  11.145000    58.117926     0.017206    58.550302     0.000000 
  11.150000    59.710667     0.016747    58.528016     0.000000 
  11.155000    58.723880     0.017029    58.505728     0.000000 
  11.160000    56.303635     0.017761    58.483438     0.000000 
  11.165000    58.413139     0.017119    58.461146     0.000000 
  11.170000    59.185121     0.016896    58.438851     0.000000 
  11.175000    58.499500     0.017094    58.416555     0.000000 
  11.180000    58.474888     0.017101    58.394256     0.000000 
  11.185000    57.278154     0.017459    58.371956     0.000000 
  11.190000    57.568730     0.017371    58.349653     0.000000 
  11.195000    58.220837     0.017176    58.327348     0.000000 
  11.200000    59.064542     0.016931    58.305042     0.000000 
  11.205000    59.203689     0.016891    58.282733     0.000000 
  11.210000    58.346171     0.017139    58.260423     0.000000 
  11.215000    57.201176     0.017482    58.238111     0.000000 
  11.220000    56.960183     0.017556    58.215797     0.000000 
  11.225000    57.112384     0.017509    58.193481     0.000000 
  11.230000    57.265173     0.017463    58.171163     0.000000 
  11.235000    58.345098     0.017139    58.148844     0.000000 
  11.240000    58.199540     0.017182    58.126523     0.000000 
  11.245000    58.093382     0.017214    58.104200     0.000000 
  11.250000    57.732694     0.017321    58.081875     0.000000 
  11.255000    57.076278     0.017520    58.059549     0.000000 
  11.260000    57.784919     0.017306    58.037221     0.000000 
  11.265000    56.980403     0.017550    58.014892     0.000000 
  11.270000    58.797624     0.017007    57.992561     0.000000 
  11.275000    56.123890     0.017818    57.970229     0.000000 
  11.280000    59.194085     0.016894    57.947895     0.000000 
  11.285000    58.457698     0.017106    57.925559     0.000000 
  11.290000    58.337927     0.017142    57.903223     0.000000 
  11.295000    59.170818     0.016900    57.880884     0.000000 
  11.300000    57.076754     0.017520    57.858545     0.000000 
  11.305000    56.984752     0.017549    57.836204     0.000000 
  11.310000    58.093376     0.017214    57.813862     0.000000 
  11.315000    57.781468     0.017307    57.791518     0.000000 
  11.320000    57.086258     0.017517    57.769173     0.000000 
  11.325000    57.588798     0.017364    57.746827     0.000000 
  11.330000    57.293354     0.017454    57.724480     0.000000 
  11.335000    57.155867     0.017496    57.702131     0.000000 
  11.340000    56.939546     0.017562    57.679782     0.000000 
  11.345000    56.236223     0.017782    57.657431     0.000000 
  11.350000    57.195823     0.017484    57.635079     0.000000 
  11.355000    56.905620     0.017573    57.612726     0.000000 
  11.360000    57.363860     0.017433    57.590372     0.000000 
  11.365000    58.358354     0.017136    57.568017     0.000000 
  11.370000    58.007948     0.017239    57.545661     0.000000 
  11.375000    58.515805     0.017089    57.523304     0.000000 
  11.380000    56.507365     0.017697    57.500946     0.000000 
  11.385000    56.572241     0.017677    57.478588     0.000000 
  11.390000    57.154438     0.017496    57.456228     0.000000 
  11.395000    58.326353     0.017145    57.433868     0.000000 
  11.400000    57.248786     0.017468    57.411506     0.000000 
  11.405000    57.418764     0.017416    57.389144     0.000000 
  11.410000    57.783001     0.017306    57.366781     0.000000 
  11.415000    56.205273     0.017792    57.344417     0.000000 
  11.420000    58.262481     0.017164    57.322053     0.000000 
  11.425000    57.452159     0.017406    57.299688     0.000000 
  11.430000    56.395171     0.017732    57.277322     0.000000 
  11.435000    56.992407     0.017546    57.254956     0.000000 
  11.440000    58.999736     0.016949    57.232589     0.000000 
  11.445000    56.425088     0.017723    57.210222     0.000000 
  11.450000    57.542591     0.017378    57.187853     0.000000 
  11.455000    56.729550     0.017627    57.165485     0.000000 
  11.460000    57.428084     0.017413    57.143116     0.000000 
  11.465000    57.100200     0.017513    57.120746     0.000000 
  11.470000    57.942929     0.017258    57.098376     0.000000 
  11.475000    57.491072     0.017394    57.076006     0.000000 
  11.480000    57.182615     0.017488    57.053635     0.000000 
  11.485000    57.014717     0.017539    57.031264     0.000000 
  11.490000    57.084431     0.017518    57.008892     0.000000 
  11.495000    56.641746     0.017655    56.986520     0.000000 
  11.500000    58.085812     0.017216    56.964148     0.000000 
  11.505000    58.005251     0.017240    56.941776     0.000000 
  11.510000    57.493406     0.017393    56.919403     0.000000 
  11.515000    56.601842     0.017667    56.863812     0.000000 
  11.520000    57.761895     0.017312    56.841478     0.000000 
  11.525000    58.602955     0.017064    56.819145     0.000000 
  11.530000    57.333015     0.017442    56.796811     0.000000 
  11.535000    56.859387     0.017587    56.774477     0.000000 
  11.540000    56.194200     0.017795    56.752143     0.000000 
  11.545000    58.273252     0.017161    56.729809     0.000000 
  11.550000    56.512916     0.017695    56.707475     0.000000 
  11.555000    56.818163     0.017600    56.685140     0.000000 
  11.560000    57.614283     0.017357    56.662806     0.000000 
  11.565000    57.286349     0.017456    56.640472     0.000000 
  11.570000    56.893251     0.017577    56.618138     0.000000 
  11.575000    57.139010     0.017501    56.595803     0.000000 
  11.580000    57.135652     0.017502    56.573469     0.000000 
  11.585000    57.351590     0.017436    56.551135     0.000000 
  11.590000    56.602537     0.017667    56.528801     0.000000 
  11.595000    56.815594     0.017601    56.506467     0.000000 
  11.600000    56.286816     0.017766    56.484133     0.000000 
  11.605000    57.253102     0.017466    56.461800     0.000000 
  11.610000    56.725483     0.017629    56.439467     0.000000 
  11.615000    57.301272     0.017452    56.417134     0.000000 
  11.620000    56.871939     0.017583    56.394801     0.000000 
  11.625000    57.848144     0.017287    56.372469     0.000000 
  11.630000    57.343511     0.017439    56.350136     0.000000 
  11.635000    58.281271     0.017158    56.327805     0.000000 
  11.640000    57.366772     0.017432    56.305473     0.000000 
  11.645000    56.979148     0.017550    56.283142     0.000000 
  11.650000    57.433258     0.017412    56.260812     0.000000 
  11.655000    56.574103     0.017676    56.238482     0.000000 
  11.660000    58.138289     0.017200    56.216152     0.000000 
  11.665000    57.679077     0.017337    56.193823     0.000000 
  11.670000    57.772580     0.017309    56.171495     0.000000 
  11.675000    56.966305     0.017554    56.149167     0.000000 
  11.680000    57.330190     0.017443    56.126839     0.000000 
  11.685000    57.687978     0.017335    56.104513     0.000000 
  11.690000    56.403356     0.017729    56.082186     0.000000 
  11.695000    58.120449     0.017206    56.059861     0.000000 
  11.700000    57.629509     0.017352    56.037536     0.000000 
  11.705000    56.431925     0.017720    56.015212     0.000000 
  11.710000    56.776389     0.017613    55.992889     0.000000 
  11.715000    56.802895     0.017605    55.970566     0.000000 
  11.720000    57.384745     0.017426    55.948244     0.000000 
  11.725000    56.749046     0.017621    55.925923     0.000000 
  11.730000    58.143463     0.017199    55.903603     0.000000 
  11.735000    56.798744     0.017606    55.881284     0.000000 
  11.740000    55.591792     0.017988    55.858966     0.000000 
  11.745000    54.787206     0.018252    55.836648     0.000000 
  11.750000    57.116733     0.017508    55.814331     0.000000 
  11.755000    57.146670     0.017499    55.792016     0.000000 
  11.760000    56.515988     0.017694    55.769701     0.000000 
  11.765000    56.956878     0.017557    55.747388     0.000000 
  11.770000    55.793437     0.017923    55.725075     0.000000 
  11.775000    57.833022     0.017291    55.702764     0.000000 
  11.780000    55.423799     0.018043    55.680453     0.000000 
  11.785000    57.531502     0.017382    55.658144     0.000000 
  11.790000    58.220743     0.017176    55.635836     0.000000 
  11.795000    57.176269     0.017490    55.613529     0.000000 
  11.800000    57.212600     0.017479    55.591223     0.000000 
  11.805000    57.557027     0.017374    55.568918     0.000000 
  11.810000    56.961562     0.017556    55.546615     0.000000 
  11.815000    56.225450     0.017786    55.524313     0.000000 
  11.820000    56.535052     0.017688    55.502012     0.000000 
  11.825000    56.770654     0.017615    55.479712     0.000000 
  11.830000    55.693022     0.017956    55.457414     0.000000 
  11.835000    57.721512     0.017325    55.435117     0.000000 
  11.840000    56.162336     0.017806    55.412822     0.000000 
  11.845000    56.981101     0.017550    55.390528     0.000000 
  11.850000    58.469503     0.017103    55.368235     0.000000 
  11.855000    55.982080     0.017863    55.345944     0.000000 
  11.860000    58.044828     0.017228    55.323654     0.000000 
  11.865000    55.979979     0.017864    55.301366     0.000000 
  11.870000    56.485326     0.017704    55.279079     0.000000 
  11.875000    56.076364     0.017833    55.256794     0.000000 
  11.880000    56.485673     0.017704    55.234510     0.000000 
  11.885000    55.600181     0.017986    55.212228     0.000000 
  11.890000    55.722811     0.017946    55.189948     0.000000 
  11.895000    56.172267     0.017802    55.167669     0.000000 
  11.900000    56.696270     0.017638    55.145392     0.000000 
  11.905000    57.737594     0.017320    55.123117     0.000000 
  11.910000    56.968560     0.017554    55.100843     0.000000 
  11.915000    56.626344     0.017660    55.078571     0.000000 
  11.920000    56.696632     0.017638    55.056301     0.000000 
  11.925000    54.885703     0.018220    55.034033     0.000000 
  11.930000    56.779099     0.017612    55.011766     0.000000 
  11.935000    57.742568     0.017318    54.989501     0.000000 
  11.940000    56.190695     0.017797    54.967238     0.000000 
  11.945000    56.825221     0.017598    54.944977     0.000000 
  11.950000    57.591417     0.017364    54.922718     0.000000 
  11.955000    55.407344     0.018048    54.900461     0.000000 
  11.960000    56.888544     0.017578    54.878206     0.000000 
  11.965000    57.723998     0.017324    54.855953     0.000000 
  11.970000    56.020353     0.017851    54.833701     0.000000 
  11.975000    57.480365     0.017397    54.811452     0.000000 
  11.980000    58.458388     0.017106    54.789205     0.000000 
  11.985000    57.409076     0.017419    54.766960     0.000000 
  11.990000    57.229192     0.017474    54.744717     0.000000 
  11.995000    56.226845     0.017785    54.722476     0.000000 
  12.000000    56.887786     0.017578    54.700237     0.000000 
  12.005000    57.282593     0.017457    54.678000     0.000000 
  12.010000    56.978358     0.017551    54.655766     0.000000 
  12.015000    57.709389     0.017328    54.633533     0.000000 
  12.020000    58.417930     0.017118    54.611303     0.000000 
  12.025000    57.192393     0.017485    54.589075     0.000000 
  12.030000    56.386922     0.017735    54.566850     0.000000 
  12.035000    57.961547     0.017253    54.544627     0.000000 
  12.040000    58.266231     0.017163    54.522406     0.000000 
  12.045000    56.045616     0.017843    54.500187     0.000000 
  12.050000    57.443513     0.017408    54.477971     0.000000 
  12.055000    57.676424     0.017338    54.455757     0.000000 
  12.060000    56.732680     0.017627    54.433546     0.000000 
  12.065000    58.146807     0.017198    54.411336     0.000000 
  12.070000    56.266180     0.017773    54.389130     0.000000 
  12.075000    56.604842     0.017666    54.366926     0.000000 
  12.080000    56.873046     0.017583    54.344724     0.000000 
  12.085000    58.160284     0.017194    54.322525     0.000000 
  12.090000    57.027393     0.017535    54.300329     0.000000 
  12.095000    55.777645     0.017928    54.278135     0.000000 
  12.100000    57.123833     0.017506    54.255943     0.000000 
  12.105000    57.739539     0.017319    54.233754     0.000000 
  12.110000    57.637281     0.017350    54.211568     0.000000 
  12.115000    57.034651     0.017533    56.367041     0.000000 
  12.120000    57.029146     0.017535    56.401596     0.000000 
  12.125000    57.085404     0.017518    56.438399     0.000000 
  12.130000    56.214639     0.017789    56.477571     0.000000 
  12.135000    56.886374     0.017579    56.519239     0.000000 
  12.140000    57.679927     0.017337    56.563541     0.000000 
  12.145000    57.540699     0.017379    56.610623     0.000000 
  12.150000    58.314364     0.017148    56.660642     0.000000 
  12.155000    57.831485     0.017292    56.713767     0.000000 
  12.160000    57.915935     0.017266    56.770177     0.000000 
  12.165000    57.582748     0.017366    56.830066     0.000000 
  12.170000    59.116812     0.016916    56.893642     0.000000 
  12.175000    57.984169     0.017246    56.961130     0.000000 
  12.180000    58.390819     0.017126    57.032769     0.000000 
  12.185000    58.452050     0.017108    57.108821     0.000000 
  12.190000    59.613769     0.016775    57.189565     0.000000 
  12.195000    58.732612     0.017026    57.275306     0.000000 
  12.200000    58.351972     0.017137    57.366371     0.000000 
  12.205000    58.365318     0.017133    57.463116     0.000000 
  12.210000    57.145940     0.017499    57.565926     0.000000 
  12.215000    58.791744     0.017009    57.675222     0.000000 
  12.220000    58.494575     0.017096    57.791459     0.000000 
  12.225000    59.173178     0.016900    57.915134     0.000000 
  12.230000    58.754323     0.017020    58.046788     0.000000 
  12.235000    58.374007     0.017131    58.187015     0.000000 
  12.240000    58.165040     0.017192    58.336462     0.000000 
  12.245000    59.222011     0.016886    58.495840     0.000000 
  12.250000    59.070306     0.016929    58.665930     0.000000 
  12.255000    59.424870     0.016828    58.847590     0.000000 
  12.260000    59.186218     0.016896    59.041767     0.000000 
  12.265000    59.358007     0.016847    59.249505     0.000000 
  12.270000    59.410404     0.016832    59.471962     0.000000 
  12.275000    61.047996     0.016381    59.710419     0.000000 
  12.280000    59.623000     0.016772    59.966301     0.000000 
  12.285000    61.347943     0.016300    60.241196     0.000000 
  12.290000    60.262879     0.016594    60.536875     0.000000 
  12.295000    60.708481     0.016472    60.855321     0.000000 
  12.300000    60.482125     0.016534    61.198758     0.000000 
  12.305000    60.723465     0.016468    61.569690     0.000000 
  12.310000    61.336613     0.016303    61.970940     0.000000 
  12.315000    62.416365     0.016021    62.405704     0.000000 
  12.320000    62.309356     0.016049    62.877609     0.000000 
  12.325000    63.213861     0.015819    63.390786     0.000000 
  12.330000    64.332539     0.015544    63.949955     0.000000 
  12.335000    63.837113     0.015665    64.560531     0.000000 
  12.340000    64.855510     0.015419    65.228748     0.000000 
  12.345000    64.500905     0.015504    65.961810     0.000000 
  12.350000    65.809413     0.015195    66.768084     0.000000 
  12.355000    65.514399     0.015264    67.657326     0.000000 
  12.360000    66.741109     0.014983    68.640968     0.000000 
  12.365000    67.531036     0.014808    69.732480     0.000000 
  12.370000    68.524960     0.014593    70.947810     0.000000 
  12.375000    69.073361     0.014477    72.305962     0.000000 
  12.380000    72.843595     0.013728    73.829715     0.000000 
  12.385000    73.513182     0.013603    75.546563     0.000000 
  12.390000    75.930991     0.013170    77.489924     0.000000 
  12.395000    75.597979     0.013228    79.700743     0.000000 
  12.400000    79.255026     0.012617    82.229604     0.000000 
  12.405000    82.266348     0.012156    85.139573     0.000000 
  12.410000    86.362003     0.011579    88.510062     0.000000 
  12.415000    89.606710     0.011160    92.442157     0.000000 
  12.420000    94.632730     0.010567    97.066057     0.000000 
  12.425000   100.886803     0.009912   102.551661     0.000000 
  12.430000   109.696145     0.009116   109.123875     0.000000 
  12.435000   117.496742     0.008511   117.085186     0.000000 
  12.440000   131.502667     0.007604   126.849790     0.000000 
  12.445000   146.302226     0.006835   138.997864     0.000000 
  12.450000   164.144743     0.006092   154.379203     0.000000 
  12.455000   193.023933     0.005181   174.428929     0.000000 
  12.460000   232.090754     0.004309   202.617305     0.000000 
  12.465000   306.838124     0.003259   251.169580     0.000000 
  12.470000   460.136335     0.002173   366.129688     0.000000 
  12.475000   781.414234     0.001280   694.866943     0.000000 
  12.480000  1463.432197     0.000683  1598.576591     0.000000 
  12.485000  3062.853414     0.000326  3697.163226     0.000000 
  12.490000  6257.435862     0.000160  7582.128771     0.000000 
  12.495000  11928.695335     0.000084  13081.139666     0.000000 
  12.500000  19766.047039     0.000051  18598.588412     0.000000 
  12.505000  24273.297866     0.000041  21498.927395     0.000000 
  12.510000  22505.591431     0.000044  20040.306927     0.000000 
  12.515000  15345.410490     0.000065  15165.939813     0.000000 
  12.520000  8374.871205     0.000119  9440.599327     0.000000 
  12.525000  3928.943742     0.000255  4917.036553     0.000000 
  12.530000  1794.583862     0.000557  2222.820506     0.000000 
  12.535000   907.479860     0.001102   953.937973     0.000000 
  12.540000   499.873506     0.002001   459.160620     0.000000 
  12.545000   314.372143     0.003181   284.562471     0.000000 
  12.550000   236.144121     0.004235   217.556890     0.000000 
  12.555000   188.107104     0.005316   183.419409     0.000000 
  12.560000   159.113085     0.006285   160.763109     0.000000 
  12.565000   142.295670     0.007028   143.788083     0.000000 
  12.570000   127.203428     0.007861   130.502468     0.000000 
  12.575000   113.284766     0.008827   119.881577     0.000000 
  12.580000   105.317871     0.009495   111.258531     0.000000 
  12.585000    97.644161     0.010241   104.164379     0.000000 
  12.590000    92.475126     0.010814    98.259453     0.000000 
  12.595000    88.263683     0.011330    93.292876     0.000000 
  12.600000    83.058726     0.012040    89.076245     0.000000 
  12.605000    79.238220     0.012620    85.465941     0.000000 
  12.610000    76.800527     0.013021    82.350999     0.000000 
  12.615000    75.806951     0.013191    79.644623     0.000000 
  12.620000    73.414413     0.013621    77.278160     0.000000 
  12.625000    70.311601     0.014222    75.196743     0.000000 
  12.630000    69.790744     0.014329    73.356112     0.000000 
  12.635000    68.070210     0.014691    71.720252     0.000000 
  12.640000    66.838914     0.014961    70.259620     0.000000 
  12.645000    65.785444     0.015201    68.949802     0.000000 
  12.650000    64.766482     0.015440    67.770483     0.000000 
  12.655000    64.249459     0.015564    66.704650     0.000000 
  12.660000    63.459496     0.015758    65.737969     0.000000 
  12.665000    61.362788     0.016297    64.858295     0.000000 
  12.670000    60.889174     0.016423    64.055284     0.000000 
  12.675000    62.517036     0.015996    63.320084     0.000000 
  12.680000    60.611475     0.016499    62.645081     0.000000 
  12.685000    60.989932     0.016396    62.023700     0.000000 
  12.690000    60.921954     0.016414    61.450237     0.000000 
  12.695000    59.977468     0.016673    60.919728     0.000000 
  12.700000    59.726528     0.016743    60.427833     0.000000 
  12.705000    58.652842     0.017049    59.970747     0.000000 
  12.710000    57.507179     0.017389    59.545121     0.000000 
  12.715000    58.073807     0.017219    59.148000     0.000000 
  12.720000    57.298746     0.017452    58.776768     0.000000 
  12.725000    56.621208     0.017661    58.429100     0.000000 
  12.730000    58.200264     0.017182    58.102928     0.000000 
  12.735000    57.196625     0.017484    57.796406     0.000000 
  12.740000    56.857245     0.017588    57.507879     0.000000 
  12.745000    54.881046     0.018221    57.235867     0.000000 
  12.750000    55.571378     0.017995    56.979035     0.000000 
  12.755000    55.986958     0.017861    56.736182     0.000000 
  12.760000    55.567386     0.017996    56.506224     0.000000 
  12.765000    55.520481     0.018011    56.288178     0.000000 
  12.770000    55.980278     0.017863    56.081155     0.000000 
  12.775000    56.162960     0.017805    55.884347     0.000000 
  12.780000    55.175453     0.018124    55.697017     0.000000 
  12.785000    54.817470     0.018242    55.518495     0.000000 
  12.790000    54.863993     0.018227    55.348169     0.000000 
  12.795000    54.308592     0.018413    55.185478     0.000000 
  12.800000    53.846941     0.018571    55.029910     0.000000 
  12.805000    54.298678     0.018417    54.880994     0.000000 
  12.810000    54.679370     0.018288    54.738298     0.000000 
  12.815000    55.391580     0.018053    54.601424     0.000000 
  12.820000    54.599409     0.018315    54.470005     0.000000 
  12.825000    54.403604     0.018381    54.343704     0.000000 
  12.830000    54.143733     0.018469    54.222207     0.000000 
  12.835000    53.324442     0.018753    54.105227     0.000000 
  12.840000    52.562469     0.019025    53.992496     0.000000 
  12.845000    53.292140     0.018764    53.883765     0.000000 
  12.850000    54.295104     0.018418    53.778806     0.000000 
  12.855000    53.635120     0.018645    53.677404     0.000000 
  12.860000    52.819758     0.018932    53.579360     0.000000 
  12.865000    52.522210     0.019040    53.484490     0.000000 
  12.870000    52.927259     0.018894    53.392620     0.000000 
  12.875000    53.448347     0.018710    53.303591     0.000000 
  12.880000    53.139943     0.018818    53.217251     0.000000 
  12.885000    52.830049     0.018929    53.133461     0.000000 
  12.890000    52.370663     0.019095    53.052089     0.000000 
  12.895000    52.600160     0.019011    52.973011     0.000000 
  12.900000    52.914340     0.018898    52.896114     0.000000 
  12.905000    52.578175     0.019019    50.731536     0.000000 
  12.910000    53.179210     0.018804    50.710031     0.000000 
  12.915000    52.949518     0.018886    50.688532     0.000000 
  12.920000    52.616316     0.019006    50.667038     0.000000 
  12.925000    51.720775     0.019335    50.645550     0.000000 
  12.930000    52.246817     0.019140    50.624068     0.000000 
  12.935000    52.160240     0.019172    50.602592     0.000000 
  12.940000    51.923181     0.019259    50.581121     0.000000 
  12.945000    52.380622     0.019091    50.559657     0.000000 
  12.950000    51.684370     0.019348    50.538198     0.000000 
  12.955000    53.065267     0.018845    50.516745     0.000000 
  12.960000    51.596748     0.019381    50.495298     0.000000 
  12.965000    50.603556     0.019761    50.473857     0.000000 
  12.970000    51.387813     0.019460    50.452422     0.000000 
  12.975000    52.128016     0.019184    50.430992     0.000000 
  12.980000    51.739239     0.019328    50.409569     0.000000 
  12.985000    51.971803     0.019241    50.388152     0.000000 
  12.990000    51.925723     0.019258    50.366740     0.000000 
  12.995000    51.566314     0.019393    50.345335     0.000000 
  13.000000    51.145713     0.019552    50.323935     0.000000 
  13.005000    51.140229     0.019554    50.302542     0.000000 
  13.010000    49.800411     0.020080    50.281155     0.000000 
  13.015000    51.225161     0.019522    50.259773     0.000000 
  13.020000    51.052985     0.019587    50.238398     0.000000 
  13.025000    51.369909     0.019467    50.217029     0.000000 
  13.030000    49.686735     0.020126    50.195666     0.000000 
  13.035000    51.727733     0.019332    50.174309     0.000000 
  13.040000    52.039268     0.019216    50.152958     0.000000 
  13.045000    50.846349     0.019667    50.131614     0.000000 
  13.050000    51.334583     0.019480    50.110275     0.000000 
  13.055000    50.838559     0.019670    50.088943     0.000000 
  13.060000    50.246232     0.019902    50.067617     0.000000 
  13.065000    51.044030     0.019591    50.046297     0.000000 
  13.070000    51.781128     0.019312    50.024983     0.000000 
  13.075000    50.980733     0.019615    50.003676     0.000000 
  13.080000    50.670310     0.019735    49.982375     0.000000 
  13.085000    50.665093     0.019737    49.961080     0.000000 
  13.090000    49.452209     0.020222    49.939791     0.000000 
  13.095000    51.591196     0.019383    49.918509     0.000000 
  13.100000    50.295221     0.019883    49.897233     0.000000 
  13.105000    49.955873     0.020018    49.875964     0.000000 
  13.110000    50.208156     0.019917    49.854700     0.000000 
  13.115000    49.793393     0.020083    49.833443     0.000000 
  13.120000    50.702811     0.019723    49.812193     0.000000 
  13.125000    50.068597     0.019973    49.790949     0.000000 
  13.130000    50.345982     0.019863    49.769711     0.000000 
  13.135000    49.971925     0.020011    49.748480     0.000000 
  13.140000    51.623119     0.019371    49.727255     0.000000 
  13.145000    49.693939     0.020123    49.706037     0.000000 
  13.150000    50.613227     0.019758    49.684825     0.000000 
  13.155000    49.452356     0.020221    49.663619     0.000000 
  13.160000    50.392507     0.019844    49.642420     0.000000 
  13.165000    49.635351     0.020147    49.621228     0.000000 
  13.170000    49.741347     0.020104    49.600042     0.000000 
  13.175000    49.150360     0.020346    49.578863     0.000000 
  13.180000    49.958042     0.020017    49.557690     0.000000 
  13.185000    50.792852     0.019688    49.536524     0.000000 
  13.190000    50.027406     0.019989    49.515364     0.000000 
  13.195000    48.694799     0.020536    49.494211     0.000000 
  13.200000    48.791715     0.020495    49.473065     0.000000 
  13.205000    49.069037     0.020379    49.451925     0.000000 
  13.210000    49.419667     0.020235    49.430792     0.000000 
  13.215000    50.213038     0.019915    49.409666     0.000000 
  13.220000    48.893330     0.020453    49.388546     0.000000 
  13.225000    49.475938     0.020212    49.367433     0.000000 
  13.230000    49.051629     0.020387    49.346327     0.000000 
  13.235000    49.699967     0.020121    49.325227     0.000000 
  13.240000    49.692418     0.020124    49.304134     0.000000 
  13.245000    48.981909     0.020416    49.283048     0.000000 
  13.250000    50.121858     0.019951    49.261969     0.000000 
  13.255000    48.706161     0.020531    49.240896     0.000000 
  13.260000    50.225269     0.019910    49.219831     0.000000 
  13.265000    50.125420     0.019950    49.198772     0.000000 
  13.270000    50.480356     0.019810    49.177720     0.000000 
  13.275000    51.578813     0.019388    49.156674     0.000000 
  13.280000    53.401318     0.018726    49.135636     0.000000 
  13.285000    53.605785     0.018655    49.114604     0.000000 
  13.290000    53.868607     0.018564    49.093580     0.000000 
  13.295000    50.840652     0.019669    49.072562     0.000000 
  13.300000    52.050111     0.019212    49.051551     0.000000 
  13.305000    54.598864     0.018315    49.030547     0.000000 
  13.310000    54.694946     0.018283    49.009550     0.000000 
  13.315000    52.632484     0.019000    48.988560     0.000000 
  13.320000    51.159852     0.019547    48.967577     0.000000 
  13.325000    50.092532     0.019963    48.946601     0.000000 
  13.330000    49.332456     0.020271    48.925632     0.000000 
  13.335000    48.219591     0.020738    48.904669     0.000000 
  13.340000    48.620410     0.020567    48.883714     0.000000 
  13.345000    47.503579     0.021051    48.862766     0.000000 
  13.350000    48.260624     0.020721    48.841825     0.000000 
  13.355000    47.168639     0.021201    48.820891     0.000000 
  13.360000    48.244162     0.020728    48.799964     0.000000 
  13.365000    48.107766     0.020787    48.779045     0.000000 
  13.370000    47.542250     0.021034    48.758132     0.000000 
  13.375000    49.374321     0.020253    48.737226     0.000000 
  13.380000    48.169502     0.020760    48.716328     0.000000 
  13.385000    48.152184     0.020767    48.695437     0.000000 
  13.390000    47.483152     0.021060    48.674552     0.000000 
  13.395000    49.281545     0.020292    48.653675     0.000000 
  13.400000    47.705977     0.020962    48.632806     0.000000 
  13.405000    48.638753     0.020560    48.611943     0.000000 
  13.410000    47.379748     0.021106    48.591088     0.000000 
  13.415000    48.431524     0.020648    48.570239     0.000000 
  13.420000    47.464454     0.021068    48.549399     0.000000 
  13.425000    48.064176     0.020806    48.528565     0.000000 
  13.430000    47.700438     0.020964    48.507738     0.000000 
  13.435000    48.773612     0.020503    48.486919     0.000000 
  13.440000    47.767938     0.020935    48.466107     0.000000 
  13.445000    47.790096     0.020925    48.445303     0.000000 
  13.450000    48.174808     0.020758    48.424506     0.000000 
  13.455000    47.902262     0.020876    48.403716     0.000000 
  13.460000    46.744101     0.021393    48.382933     0.000000 
  13.465000    47.845506     0.020901    48.362158     0.000000 
  13.470000    47.587600     0.021014    48.341390     0.000000 
  13.475000    48.317901     0.020696    48.320630     0.000000 
  13.480000    48.906377     0.020447    48.299877     0.000000 
  13.485000    47.423942     0.021086    48.279131     0.000000 
  13.490000    48.096261     0.020792    48.258393     0.000000 
  13.495000    48.928389     0.020438    48.237662     0.000000 
  13.500000    48.726629     0.020523    48.216939     0.000000 
  13.505000    47.296274     0.021143    48.196223     0.000000 
  13.510000    47.751604     0.020942    48.175514     0.000000 
  13.515000    47.267759     0.021156    48.154814     0.000000 
  13.520000    47.481276     0.021061    48.134120     0.000000 
  13.525000    48.131946     0.020776    48.113434     0.000000 
  13.530000    46.281034     0.021607    48.092756     0.000000 
  13.535000    47.320083     0.021133    48.072085     0.000000 
  13.540000    47.842324     0.020902    48.051422     0.000000 
  13.545000    46.259228     0.021617    48.030766     0.000000 
  13.550000    47.230954     0.021173    48.010118     0.000000 
  13.555000    47.472990     0.021065    47.989477     0.000000 
  13.560000    47.754571     0.020940    47.968844     0.000000 
  13.565000    48.230925     0.020734    47.948219     0.000000 
  13.570000    48.536905     0.020603    47.927601     0.000000 
  13.575000    47.477926     0.021062    47.906991     0.000000 
  13.580000    47.049196     0.021254    47.886389     0.000000 
  13.585000    46.882366     0.021330    47.865794     0.000000 
  13.590000    47.168618     0.021201    47.845207     0.000000 
  13.595000    47.039440     0.021259    47.824627     0.000000 
  13.600000    47.179965     0.021195    47.804056     0.000000 
  13.605000    45.724479     0.021870    47.783491     0.000000 
  13.610000    46.905734     0.021319    47.762935     0.000000 
  13.615000    46.465447     0.021521    47.742387     0.000000 
  13.620000    48.199827     0.020747    47.721846     0.000000 
  13.625000    46.330910     0.021584    47.701313     0.000000 
  13.630000    47.483960     0.021060    47.680787     0.000000 
  13.635000    47.458328     0.021071    47.660270     0.000000 
  13.640000    46.978605     0.021286    47.639760     0.000000 
  13.645000    46.082873     0.021700    47.619258     0.000000 
  13.650000    45.859292     0.021806    47.598764     0.000000 
  13.655000    47.608095     0.021005    47.578278     0.000000 
  13.660000    48.264965     0.020719    47.557800     0.000000 
  13.665000    47.729735     0.020951    47.537329     0.000000 
  13.670000    46.791550     0.021371    47.516866     0.000000 
  13.675000    46.051371     0.021715    47.496412     0.000000 
  13.680000    47.491755     0.021056    47.475965     0.000000 
  13.685000    48.242522     0.020729    47.455526     0.000000 
  13.690000    47.367489     0.021112    47.435095     0.000000 
  13.695000    46.163042     0.021662    47.414671     0.000000 
  13.700000    46.488818     0.021511    47.394256     0.000000 
  13.705000    46.187175     0.021651    47.373849     0.000000 
  13.710000    47.397780     0.021098    47.353450     0.000000 
  13.715000    47.035782     0.021260    47.333058     0.000000 
  13.720000    47.423411     0.021087    47.312675     0.000000 
  13.725000    46.304171     0.021596    47.292299     0.000000 
  13.730000    47.473246     0.021064    47.271932     0.000000 
  13.735000    48.013740     0.020827    47.251573     0.000000 
  13.740000    45.942748     0.021766    47.231221     0.000000 
  13.745000    46.700891     0.021413    47.210878     0.000000 
  13.750000    45.616769     0.021922    47.190543     0.000000 
  13.755000    46.597177     0.021461    47.170216     0.000000 
  13.760000    46.480993     0.021514    47.149897     0.000000 
  13.765000    46.219803     0.021636    47.129586     0.000000 
  13.770000    47.022747     0.021266    47.109283     0.000000 
  13.775000    45.904783     0.021784    47.088988     0.000000 
  13.780000    47.245053     0.021166    47.068701     0.000000 
  13.785000    46.425073     0.021540    47.048423     0.000000 
  13.790000    46.499754     0.021505    47.028153     0.000000 
  13.795000    46.706779     0.021410    47.007890     0.000000 
  13.800000    45.864379     0.021803    46.987636     0.000000 
  13.805000    47.035693     0.021260    46.967390     0.000000 
  13.810000    46.807183     0.021364    46.947153     0.000000 
  13.815000    45.301559     0.022074    46.926923     0.000000 
  13.820000    47.053431     0.021252    46.906702     0.000000 
  13.825000    47.510243     0.021048    46.886489     0.000000 
  13.830000    46.638023     0.021442    46.866284     0.000000 
  13.835000    45.191688     0.022128    46.846087     0.000000 
  13.840000    46.756540     0.021387    46.825899     0.000000 
  13.845000    46.232101     0.021630    46.805719     0.000000 
  13.850000    45.585465     0.021937    46.785547     0.000000 
  13.855000    45.363710     0.022044    46.765384     0.000000 
  13.860000    46.230095     0.021631    46.745229     0.000000 
  13.865000    45.993004     0.021742    46.725082     0.000000 
  13.870000    45.862032     0.021805    46.704943     0.000000 
  13.875000    46.241168     0.021626    46.684813     0.000000 
  13.880000    45.854848     0.021808    46.664691     0.000000 
  13.885000    44.788163     0.022327    46.644577     0.000000 
  13.890000    45.999007     0.021740    46.624472     0.000000 
  13.895000    45.341239     0.022055    46.604375     0.000000 
  13.900000    44.934149     0.022255    46.584287     0.000000 
  13.905000    46.600529     0.021459    46.564207     0.000000 
  13.910000    45.136698     0.022155    46.544135     0.000000 
  13.915000    45.996454     0.021741    46.524072     0.000000 
  13.920000    46.266366     0.021614    46.504017     0.000000 
  13.925000    45.509522     0.021973    46.483971     0.000000 
  13.930000    46.377222     0.021562    46.463933     0.000000 
  13.935000    45.225136     0.022112    46.443904     0.000000 
  13.940000    46.658593     0.021432    46.423883     0.000000 
  13.945000    45.533442     0.021962    46.403870     0.000000 
  13.950000    45.676615     0.021893    46.383866     0.000000 
  13.955000    45.050686     0.022197    46.363871     0.000000 
  13.960000    44.660000     0.022391    46.343884     0.000000 
  13.965000    45.596526     0.021931    46.323905     0.000000 
  13.970000    45.823690     0.021823    46.303935     0.000000 
  13.975000    46.019875     0.021730    46.283974     0.000000 
  13.980000    45.540736     0.021958    46.264021     0.000000 
  13.985000    45.297260     0.022076    46.244077     0.000000 
  13.990000    45.387167     0.022033    46.224141     0.000000 
  13.995000    45.430698     0.022012    46.204214     0.000000 
  14.000000    44.598253     0.022422    46.184295     0.000000 
  14.005000    45.469821     0.021993    46.164385     0.000000 
  14.010000    45.331963     0.022059    46.144484     0.000000 
  14.015000    45.586848     0.021936    46.124591     0.000000 
  14.020000    45.399060     0.022027    46.104707     0.000000 
  14.025000    45.656189     0.021903    46.084831     0.000000 
  14.030000    45.220802     0.022114    46.064965     0.000000 
  14.035000    46.700250     0.021413    46.045106     0.000000 
  14.040000    45.667166     0.021898    46.025257     0.000000 
  14.045000    44.359338     0.022543    46.005416     0.000000 
  14.050000    45.110314     0.022168    45.985584     0.000000 
  14.055000    45.542152     0.021958    45.965760     0.000000 
  14.060000    45.641499     0.021910    45.945946     0.000000 
  14.065000    45.473736     0.021991    45.926140     0.000000 
  14.070000    45.455071     0.022000    45.906342     0.000000 
  14.075000    45.501414     0.021977    45.886554     0.000000 
  14.080000    45.004844     0.022220    45.866774     0.000000 
  14.085000    45.551492     0.021953    45.847003     0.000000 
  14.090000    44.596765     0.022423    45.827241     0.000000 
  14.095000    46.335101     0.021582    45.807487     0.000000 
  14.100000    44.994026     0.022225    45.787743     0.000000 
  14.105000    45.661373     0.021900    45.768007     0.000000 
  14.110000    44.189184     0.022630    45.748280     0.000000 
  14.115000    45.300435     0.022075    45.728561     0.000000 
  14.120000    45.660465     0.021901    45.708852     0.000000 
  14.125000    44.491454     0.022476    45.689151     0.000000 
  14.130000    45.719794     0.021872    45.669459     0.000000 
  14.135000    45.457756     0.021998    45.649776     0.000000 
  14.140000    45.804655     0.021832    45.630102     0.000000 
  14.145000    47.331475     0.021128    45.610437     0.000000 
  14.150000    46.953796     0.021298    45.590781     0.000000 
  14.155000    45.393540     0.022030    45.571133     0.000000 
  14.160000    45.123194     0.022162    45.551495     0.000000 
  14.165000    45.004469     0.022220    45.531865     0.000000 
  14.170000    44.986515     0.022229    45.512244     0.000000 
  14.175000    45.913256     0.021780    45.492633     0.000000 
  14.180000    45.057104     0.022194    45.473030     0.000000 
  14.185000    46.227141     0.021632    45.453436     0.000000 
  14.190000    44.733292     0.022355    45.433851     0.000000 
  14.195000    45.697359     0.021883    45.414275     0.000000 
  14.200000    45.332636     0.022059    45.394708     0.000000 
  14.205000    44.862469     0.022290    45.375150     0.000000 
  14.210000    44.966850     0.022239    45.355601     0.000000 
  14.215000    45.540781     0.021958    45.336061     0.000000 
  14.220000    44.502551     0.022471    45.316529     0.000000 
  14.225000    45.666935     0.021898    45.297007     0.000000 
  14.230000    44.782880     0.022330    45.277494     0.000000 
  14.235000    44.247854     0.022600    45.257990     0.000000 
  14.240000    45.800127     0.021834    45.238495     0.000000 
  14.245000    45.496530     0.021980    45.219010     0.000000 
  14.250000    44.496353     0.022474    45.199533     0.000000 
  14.255000    45.451161     0.022002    45.180065     0.000000 
  14.260000    45.215096     0.022117    45.160606     0.000000 
  14.265000    46.736395     0.021397    45.141157     0.000000 
  14.270000    43.587580     0.022942    45.121716     0.000000 
  14.275000    44.365640     0.022540    45.102285     0.000000 
  14.280000    45.234483     0.022107    45.082862     0.000000 
  14.285000    45.226663     0.022111    45.063449     0.000000 
  14.290000    45.636708     0.021912    45.044045     0.000000 
  14.295000    46.000227     0.021739    45.024650     0.000000 
  14.300000    44.648295     0.022397    45.005264     0.000000 
  14.305000    44.857152     0.022293    44.985888     0.000000 
  14.310000    44.603776     0.022420    44.966520     0.000000 
  14.315000    45.803151     0.021833    44.947162     0.000000 
  14.320000    45.367767     0.022042    44.927813     0.000000 
  14.325000    44.722090     0.022360    44.908473     0.000000 
  14.330000    45.432672     0.022011    44.889142     0.000000 
  14.335000    44.385267     0.022530    44.869821     0.000000 
  14.340000    44.469721     0.022487    44.850508     0.000000 
  14.345000    46.553405     0.021481    44.831205     0.000000 
  14.350000    45.311642     0.022069    44.811911     0.000000 
  14.355000    44.928942     0.022257    44.792627     0.000000 
  14.360000    44.778194     0.022332    44.773351     0.000000 
  14.365000    44.475458     0.022484    44.754085     0.000000 
  14.370000    44.283268     0.022582    44.734828     0.000000 
  14.375000    43.590204     0.022941    44.715581     0.000000 
  14.380000    44.786608     0.022328    44.696342     0.000000 
  14.385000    45.357311     0.022047    44.677113     0.000000 
  14.390000    44.885543     0.022279    44.657893     0.000000 
  14.395000    45.193718     0.022127    44.638683     0.000000 
  14.400000    44.149221     0.022650    44.619482     0.000000 
  14.405000    44.449908     0.022497    44.600290     0.000000 
  14.410000    44.431901     0.022506    44.581108     0.000000 
  14.415000    44.782854     0.022330    44.561934     0.000000 
  14.420000    45.335259     0.022058    44.542771     0.000000 
  14.425000    45.228296     0.022110    44.523616     0.000000 
  14.430000    44.553883     0.022445    44.504471     0.000000 
  14.435000    43.888317     0.022785    44.485335     0.000000 
  14.440000    43.987039     0.022734    44.466209     0.000000 
  14.445000    44.391563     0.022527    44.447092     0.000000 
  14.450000    44.640028     0.022401    44.427984     0.000000 
  14.455000    44.748631     0.022347    44.408886     0.000000 
  14.460000    44.766172     0.022338    44.389797     0.000000 
  14.465000    44.133942     0.022658    44.370718     0.000000 
  14.470000    45.344651     0.022053    44.351648     0.000000 
  14.475000    44.483600     0.022480    44.332587     0.000000 
  14.480000    45.556371     0.021951    44.313536     0.000000 
  14.485000    45.063024     0.022191    44.294495     0.000000 
  14.490000    45.374129     0.022039    44.275462     0.000000 
  14.495000    44.869563     0.022287    44.256440     0.000000 
  14.500000    43.922919     0.022767    44.237426     0.000000 
  14.505000    45.820399     0.021824    44.218422     0.000000 
  14.510000    44.426518     0.022509    44.199428     0.000000 
  14.515000    44.857966     0.022293    44.180443     0.000000 
  14.520000    44.389658     0.022528    44.161468     0.000000 
  14.525000    44.929194     0.022257    44.142502     0.000000 
  14.530000    43.812985     0.022824    44.123546     0.000000 
  14.535000    46.265212     0.021615    44.104599     0.000000 
  14.540000    45.247172     0.022101    44.085661     0.000000 
  14.545000    44.832682     0.022305    44.066734     0.000000 
  14.550000    43.912927     0.022772    44.047815     0.000000 
  14.555000    43.563635     0.022955    44.028907     0.000000 
  14.560000    44.523352     0.022460    44.010008     0.000000 
  14.565000    45.602634     0.021929    43.991118     0.000000 
  14.570000    44.345060     0.022550    43.972238     0.000000 
  14.575000    43.606500     0.022932    43.953368     0.000000 
  14.580000    43.921198     0.022768    43.934507     0.000000 
  14.585000    43.809156     0.022826    43.915655     0.000000 
  14.590000    44.155024     0.022647    43.896814     0.000000 
  14.595000    43.916083     0.022771    43.877982     0.000000 
  14.600000    45.109821     0.022168    43.859159     0.000000 
  14.605000    45.424356     0.022015    43.840346     0.000000 
  14.610000    44.631111     0.022406    43.821543     0.000000 
  14.615000    44.412911     0.022516    43.802750     0.000000 
  14.620000    44.051088     0.022701    43.783966     0.000000 
  14.625000    43.788690     0.022837    43.765191     0.000000 
  14.630000    44.826593     0.022308    43.746427     0.000000 
  14.635000    44.326471     0.022560    43.727672     0.000000 
  14.640000    43.681841     0.022893    43.708926     0.000000 
  14.645000    43.963657     0.022746    43.690191     0.000000 
  14.650000    44.629036     0.022407    43.671465     0.000000 
  14.655000    43.502440     0.022987    43.652748     0.000000 
  14.660000    43.895319     0.022781    43.634042     0.000000 
  14.665000    43.512153     0.022982    43.615345     0.000000 
  14.670000    44.555098     0.022444    43.596658     0.000000 
  14.675000    44.021025     0.022716    43.577980     0.000000 
  14.680000    44.398161     0.022523    43.559312     0.000000 
  14.685000    44.104886     0.022673    43.540654     0.000000 
  14.690000    44.829171     0.022307    43.522006     0.000000 
  14.695000    43.860885     0.022799    43.503367     0.000000 
  14.700000    42.628075     0.023459    43.484739     0.000000 
  14.705000    43.476599     0.023001    43.466120     0.000000 
  14.710000    45.189191     0.022129    43.447510     0.000000 
  14.715000    43.552633     0.022961    43.428911     0.000000 
  14.720000    44.426612     0.022509    43.410321     0.000000 
  14.725000    43.679562     0.022894    43.391741     0.000000 
  14.730000    44.094161     0.022679    43.373171     0.000000 
  14.735000    44.143000     0.022654    43.354610     0.000000 
  14.740000    43.764502     0.022850    43.336060     0.000000 
  14.745000    43.572979     0.022950    43.317519     0.000000 
  14.750000    43.336960     0.023075    43.298988     0.000000 
  14.755000    43.670182     0.022899    43.280467     0.000000 
  14.760000    43.282281     0.023104    43.261955     0.000000 
  14.765000    43.577838     0.022947    43.243454     0.000000 
  14.770000    42.986190     0.023263    43.224962     0.000000 
  14.775000    44.061337     0.022696    43.206480     0.000000 
  14.780000    43.750347     0.022857    43.188008     0.000000 
  14.785000    43.824575     0.022818    43.169546     0.000000 
  14.790000    44.446281     0.022499    43.151094     0.000000 
  14.795000    44.459891     0.022492    43.132651     0.000000 
  14.800000    43.344036     0.023071    43.114219     0.000000 
  14.805000    44.039651     0.022707    43.095796     0.000000 
  14.810000    44.402823     0.022521    43.077383     0.000000 
  14.815000    43.194082     0.023151    43.058980     0.000000 
  14.820000    42.244694     0.023672    43.040587     0.000000 
  14.825000    44.319499     0.022563    43.022204     0.000000 
  14.830000    43.356538     0.023065    43.003831     0.000000 
  14.835000    43.968706     0.022743    42.985468     0.000000 
  14.840000    44.537829     0.022453    42.967115     0.000000 
  14.845000    42.323413     0.023628    42.948771     0.000000 
  14.850000    43.127008     0.023187    42.930438     0.000000 
  14.855000    43.955228     0.022750    42.912114     0.000000 
  14.860000    43.459364     0.023010    42.893800     0.000000 
  14.865000    42.900245     0.023310    42.875497     0.000000 
  14.870000    42.491790     0.023534    42.857203     0.000000 
  14.875000    41.143602     0.024305    42.838919     0.000000 
  14.880000    43.008933     0.023251    42.820646     0.000000 
  14.885000    43.290924     0.023100    42.802382     0.000000 
  14.890000    41.685323     0.023989    42.784128     0.000000 
  14.895000    43.374271     0.023055    42.765884     0.000000 
  14.900000    42.176976     0.023710    42.747650     0.000000 
  14.905000    41.979927     0.023821    42.729426     0.000000 
  14.910000    43.586843     0.022943    42.711213     0.000000 
  14.915000    43.242010     0.023126    42.693009     0.000000 
  14.920000    42.763039     0.023385    42.674815     0.000000 
  14.925000    43.329159     0.023079    42.656631     0.000000 
  14.930000    43.694886     0.022886    42.638457     0.000000 
  14.935000    42.989331     0.023262    42.620294     0.000000 
  14.940000    43.463899     0.023008    42.602140     0.000000 
  14.945000    42.792619     0.023369    42.583996     0.000000 
  14.950000    42.640168     0.023452    42.565863     0.000000 
  14.955000    42.396716     0.023587    42.547739     0.000000 
  14.960000    42.088505     0.023759    42.529626     0.000000 
  14.965000    43.932646     0.022762    42.511522     0.000000 
  14.970000    42.161776     0.023718    42.493429     0.000000 
  14.975000    43.270923     0.023110    42.475345     0.000000 
  14.980000    41.572834     0.024054    42.457272     0.000000 
  14.985000    41.653502     0.024008    42.439209     0.000000 
  14.990000    42.942534     0.023287    42.421156     0.000000 
  14.995000    42.892118     0.023314    42.403113     0.000000 
  15.000000    42.588201     0.023481    42.385080     0.000000 
  15.005000    43.474337     0.023002    42.367057     0.000000 
  15.010000    42.004998     0.023807    42.349045     0.000000 
  15.015000    41.096192     0.024333    42.331042     0.000000 
  15.020000    42.683553     0.023428    42.313050     0.000000 
  15.025000    41.992475     0.023814    42.295067     0.000000 
  15.030000    41.680622     0.023992    42.277095     0.000000 
  15.035000    42.412096     0.023578    42.259133     0.000000 
  15.040000    42.054645     0.023779    42.241181     0.000000 
  15.045000    42.140634     0.023730    42.223240     0.000000 
  15.050000    42.204534     0.023694    42.205308     0.000000 
  15.055000    42.181708     0.023707    42.187387     0.000000 
  15.060000    42.873223     0.023325    42.169475     0.000000 
  15.065000    41.288378     0.024220    42.151574     0.000000 
  15.070000    42.779198     0.023376    42.133683     0.000000 
  15.075000    42.067067     0.023772    42.115803     0.000000 
  15.080000    42.619830     0.023463    42.097932     0.000000 
  15.085000    42.309532     0.023635    42.080072     0.000000 
  15.090000    41.601580     0.024038    42.062221     0.000000 
  15.095000    42.191470     0.023701    42.044381     0.000000 
  15.100000    40.906169     0.024446    42.026552     0.000000 
  15.105000    42.348088     0.023614    42.008732     0.000000 
  15.110000    41.179910     0.024284    41.990923     0.000000 
  15.115000    41.509791     0.024091    41.973123     0.000000 
  15.120000    41.560850     0.024061    41.955334     0.000000 
  15.125000    41.806753     0.023920    41.937556     0.000000 
  15.130000    41.897242     0.023868    41.919787     0.000000 
  15.135000    40.987681     0.024398    41.902029     0.000000 
  15.140000    41.296645     0.024215    41.884281     0.000000 
  15.145000    42.207591     0.023692    41.866543     0.000000 
  15.150000    41.558819     0.024062    41.848816     0.000000 
  15.155000    41.039842     0.024367    41.831098     0.000000 
  15.160000    42.222842     0.023684    41.813391     0.000000 
  15.165000    41.711289     0.023974    41.795695     0.000000 
  15.170000    41.035194     0.024369    41.778008     0.000000 
  15.175000    41.415708     0.024145    41.760332     0.000000 
  15.180000    42.116045     0.023744    41.742666     0.000000 
  15.185000    42.244611     0.023672    41.725010     0.000000 
  15.190000    41.067971     0.024350    41.707365     0.000000 
  15.195000    41.351228     0.024183    41.689730     0.000000 
  15.200000    42.181316     0.023707    41.672105     0.000000 
  15.205000    41.715185     0.023972    41.654490     0.000000 
  15.210000    40.906350     0.024446    41.636886     0.000000 
  15.215000    41.424786     0.024140    41.619292     0.000000 
  15.220000    41.814288     0.023915    41.601709     0.000000 
  15.225000    40.552282     0.024660    41.584135     0.000000 
  15.230000    41.784584     0.023932    41.566573     0.000000 
  15.235000    41.148695     0.024302    41.549020     0.000000 
  15.240000    40.818125     0.024499    41.531478     0.000000 
  15.245000    40.380330     0.024765    41.513946     0.000000 
  15.250000    41.057033     0.024356    41.496424     0.000000 
  15.255000    40.866305     0.024470    41.478913     0.000000 
  15.260000    41.235297     0.024251    41.461412     0.000000 
  15.265000    41.454400     0.024123    41.443921     0.000000 
  15.270000    40.871399     0.024467    41.426441     0.000000 
  15.275000    39.992744     0.025005    41.408971     0.000000 
  15.280000    41.071382     0.024348    41.391511     0.000000 
  15.285000    40.968175     0.024409    41.374062     0.000000 
  15.290000    40.654198     0.024598    41.356623     0.000000 
  15.295000    41.142741     0.024306    41.339195     0.000000 
  15.300000    40.441697     0.024727    41.321777     0.000000 
  15.305000    41.481625     0.024107    41.304369     0.000000 
  15.310000    41.144780     0.024304    41.286972     0.000000 
  15.315000    41.434609     0.024134    41.269585     0.000000 
  15.320000    41.079549     0.024343    41.252209     0.000000 
  15.325000    41.327976     0.024197    41.234843     0.000000 
  15.330000    39.995041     0.025003    41.217487     0.000000 
  15.335000    41.128942     0.024314    41.200142     0.000000 
  15.340000    40.823576     0.024496    41.182807     0.000000 
  15.345000    41.847250     0.023896    41.165482     0.000000 
  15.350000    40.939099     0.024427    41.148168     0.000000 
  15.355000    40.570142     0.024649    41.130864     0.000000 
  15.360000    42.085671     0.023761    41.113571     0.000000 
  15.365000    40.326502     0.024798    41.096288     0.000000 
  15.370000    40.866224     0.024470    41.079016     0.000000 
  15.375000    40.286885     0.024822    41.061754     0.000000 
  15.380000    40.118954     0.024926    41.044503     0.000000 
  15.385000    40.524339     0.024677    41.027262     0.000000 
  15.390000    41.402346     0.024153    41.010031     0.000000 
  15.395000    40.380979     0.024764    40.992811     0.000000 
  15.400000    40.707108     0.024566    40.975601     0.000000 
  15.405000    39.965239     0.025022    40.958402     0.000000 
  15.410000    40.356190     0.024779    40.941213     0.000000 
  15.415000    40.550583     0.024661    40.924035     0.000000 
  15.420000    41.355717     0.024180    40.906867     0.000000 
  15.425000    39.874733     0.025079    40.889710     0.000000 
  15.430000    41.279209     0.024225    40.872563     0.000000 
  15.435000    40.365900     0.024773    40.855426     0.000000 
  15.440000    40.695032     0.024573    40.838300     0.000000 
  15.445000    39.695800     0.025192    40.821185     0.000000 
  15.450000    40.293479     0.024818    40.804080     0.000000 
  15.455000    40.491116     0.024697    40.786986     0.000000 
  15.460000    39.746999     0.025159    40.769902     0.000000 
  15.465000    41.120855     0.024319    40.752828     0.000000 
  15.470000    41.025816     0.024375    40.735765     0.000000 
  15.475000    40.089164     0.024944    40.718713     0.000000 
  15.480000    39.811955     0.025118    40.701671     0.000000 
  15.485000    40.568226     0.024650    40.684639     0.000000 
  15.490000    39.820025     0.025113    40.667618     0.000000 
  15.495000    40.434845     0.024731    40.650608     0.000000 
  15.500000    40.823254     0.024496    40.633608     0.000000 
  15.505000    40.512989     0.024683    40.616619     0.000000 
  15.510000    39.097138     0.025577    40.599640     0.000000 
  15.515000    39.851415     0.025093    40.582671     0.000000 
  15.520000    39.479179     0.025330    40.565714     0.000000 
  15.525000    40.489092     0.024698    40.548766     0.000000 
  15.530000    38.927135     0.025689    40.531830     0.000000 
  15.535000    40.061736     0.024961    40.514904     0.000000 
  15.540000    40.662416     0.024593    40.497988     0.000000 
  15.545000    39.770882     0.025144    40.481083     0.000000 
  15.550000    40.086685     0.024946    40.464188     0.000000 
  15.555000    39.066864     0.025597    40.447305     0.000000 
  15.560000    40.661588     0.024593    40.430431     0.000000 
  15.565000    39.860978     0.025087    40.413568     0.000000 
  15.570000    39.777939     0.025140    40.396716     0.000000 
  15.575000    39.973516     0.025017    40.379874     0.000000 
  15.580000    39.750739     0.025157    40.363043     0.000000 
  15.585000    39.990861     0.025006    40.346223     0.000000 
  15.590000    39.987894     0.025008    40.329413     0.000000 
  15.595000    40.292535     0.024818    40.312613     0.000000 
  15.600000    39.459681     0.025342    40.295825     0.000000 
  15.605000    40.207908     0.024871    40.279046     0.000000 
  15.610000    39.565183     0.025275    40.262279     0.000000 
  15.615000    39.226124     0.025493    40.245522     0.000000 
  15.620000    39.587636     0.025260    40.228775     0.000000 
  15.625000    40.387668     0.024760    40.212040     0.000000 
  15.630000    39.670191     0.025208    40.195314     0.000000 
  15.635000    39.614788     0.025243    40.178600     0.000000 
  15.640000    38.985115     0.025651    40.161896     0.000000 
  15.645000    39.428767     0.025362    40.145202     0.000000 
  15.650000    39.370921     0.025399    40.128519     0.000000 
  15.655000    39.476610     0.025331    40.111847     0.000000 
  15.660000    40.947549     0.024421    40.095186     0.000000 
  15.665000    38.515554     0.025964    40.078535     0.000000 
  15.670000    40.028085     0.024982    40.061894     0.000000 
  15.675000    40.272709     0.024831    40.045265     0.000000 
  15.680000    39.653778     0.025218    40.028646     0.000000 
  15.685000    40.538472     0.024668    40.012037     0.000000 
  15.690000    39.376093     0.025396    39.995439     0.000000 
  15.695000    39.035694     0.025618    39.978852     0.000000 
  15.700000    39.523085     0.025302    39.962276     0.000000 
  15.705000    39.208440     0.025505    39.945710     0.000000 
  15.710000    38.616707     0.025896    39.929154     0.000000 
  15.715000    39.842560     0.025099    39.912610     0.000000 
  15.720000    38.596795     0.025909    39.896076     0.000000 
  15.725000    38.402032     0.026040    39.879552     0.000000 
  15.730000    39.712088     0.025181    39.863040     0.000000 
  15.735000    39.891503     0.025068    39.846538     0.000000 
  15.740000    39.527716     0.025299    39.830046     0.000000 
  15.745000    38.934177     0.025684    39.813566     0.000000 
  15.750000    38.693183     0.025844    39.797096     0.000000 
  15.755000    39.311932     0.025438    39.780636     0.000000 
  15.760000    39.798407     0.025127    39.764188     0.000000 
  15.765000    38.177792     0.026193    39.747750     0.000000 
  15.770000    39.196044     0.025513    39.731322     0.000000 
  15.775000    39.003414     0.025639    39.714905     0.000000 
  15.780000    39.774006     0.025142    39.698499     0.000000 
  15.785000    38.452929     0.026006    39.682104     0.000000 
  15.790000    39.148576     0.025544    39.665719     0.000000 
  15.795000    39.056240     0.025604    39.649345     0.000000 
  15.800000    38.717151     0.025828    39.632982     0.000000 
  15.805000    39.811860     0.025118    39.616630     0.000000 
  15.810000    39.082950     0.025587    39.600288     0.000000 
  15.815000    38.147826     0.026214    39.583956     0.000000 
  15.820000    38.147017     0.026214    39.567636     0.000000 
  15.825000    39.369186     0.025401    39.551326     0.000000 
  15.830000    38.980875     0.025654    39.535027     0.000000 
  15.835000    39.746860     0.025159    39.518738     0.000000 
  15.840000    38.687352     0.025848    39.502461     0.000000 
  15.845000    39.762789     0.025149    39.486194     0.000000 
  15.850000    39.369101     0.025401    39.469937     0.000000 
  15.855000    39.631733     0.025232    39.453692     0.000000 
  15.860000    38.301051     0.026109    39.437457     0.000000 
  15.865000    38.524611     0.025957    39.421232     0.000000 
  15.870000    38.655946     0.025869    39.405019     0.000000 
  15.875000    38.415271     0.026031    39.388816     0.000000 
  15.880000    39.682319     0.025200    39.372624     0.000000 
  15.885000    38.727570     0.025821    39.356443     0.000000 
  15.890000    38.940510     0.025680    39.340272     0.000000 
  15.895000    38.383477     0.026053    39.324112     0.000000 
  15.900000    38.531433     0.025953    39.307963     0.000000 
  15.905000    38.274127     0.026127    39.291825     0.000000 
  15.910000    37.883143     0.026397    39.275697     0.000000 
  15.915000    38.093181     0.026251    39.259580     0.000000 
  15.920000    38.214698     0.026168    39.243474     0.000000 
  15.925000    38.403408     0.026039    39.227378     0.000000 
  15.930000    38.278165     0.026125    39.211293     0.000000 
  15.935000    38.877360     0.025722    39.195219     0.000000 
  15.940000    38.648742     0.025874    39.179156     0.000000 
  15.945000    38.248698     0.026145    39.163103     0.000000 
  15.950000    38.533232     0.025952    39.147061     0.000000 
  15.955000    39.053449     0.025606    39.131030     0.000000 
  15.960000    38.200612     0.026178    39.115010     0.000000 
  15.965000    39.386067     0.025390    39.099000     0.000000 
  15.970000    38.292533     0.026115    39.083001     0.000000 
  15.975000    38.314339     0.026100    39.067013     0.000000 
  15.980000    37.822809     0.026439    39.051036     0.000000 
  15.985000    38.504590     0.025971    39.035069     0.000000 
  15.990000    37.953910     0.026348    39.019113     0.000000 
  15.995000    38.245357     0.026147    39.003168     0.000000 
  16.000000    38.663511     0.025864    38.987234     0.000000 
  16.005000    38.777405     0.025788    38.971310     0.000000 
  16.010000    38.151450     0.026211    38.955398     0.000000 
  16.015000    37.686519     0.026535    38.939495     0.000000 
  16.020000    37.749607     0.026490    38.923604     0.000000 
  16.025000    37.745427     0.026493    38.907724     0.000000 
  16.030000    38.797273     0.025775    38.891854     0.000000 
  16.035000    38.686364     0.025849    38.875995     0.000000 
  16.040000    37.876559     0.026402    38.860147     0.000000 
  16.045000    37.087109     0.026964    38.844309     0.000000 
  16.050000    37.705867     0.026521    38.828482     0.000000 
  16.055000    37.514641     0.026656    38.812666     0.000000 
  16.060000    37.855182     0.026416    38.796861     0.000000 
  16.065000    36.677936     0.027264    38.781067     0.000000 
  16.070000    37.903403     0.026383    38.765283     0.000000 
  16.075000    36.942927     0.027069    38.749511     0.000000 
  16.080000    37.999171     0.026316    38.733748     0.000000 
  16.085000    37.405233     0.026734    38.717997     0.000000 
  16.090000    38.137766     0.026221    38.702257     0.000000 
  16.095000    38.168681     0.026199    38.686527     0.000000 
  16.100000    37.504605     0.026663    38.670808     0.000000 
  16.105000    38.029536     0.026295    38.655100     0.000000 
  16.110000    38.253343     0.026142    38.639403     0.000000 
  16.115000    37.460733     0.026695    38.623716     0.000000 
  16.120000    37.586063     0.026606    38.608040     0.000000 
  16.125000    37.652455     0.026559    38.592375     0.000000 
  16.130000    37.765262     0.026479    38.576721     0.000000 
  16.135000    37.134679     0.026929    38.561078     0.000000 
  16.140000    37.683454     0.026537    38.545445     0.000000 
  16.145000    37.324775     0.026792    38.529823     0.000000 
  16.150000    37.649878     0.026561    38.514212     0.000000 
  16.155000    37.912525     0.026377    38.498612     0.000000 
  16.160000    37.653051     0.026558    38.483023     0.000000 
  16.165000    37.931919     0.026363    38.467444     0.000000 
  16.170000    37.562682     0.026622    38.451876     0.000000 
  16.175000    37.883906     0.026396    38.436319     0.000000 
  16.180000    38.178060     0.026193    38.420773     0.000000 
  16.185000    36.893015     0.027105    38.405238     0.000000 
  16.190000    37.882098     0.026398    38.389713     0.000000 
  16.195000    36.715938     0.027236    38.374199     0.000000 
  16.200000    37.932320     0.026363    38.358696     0.000000 
  16.205000    35.910175     0.027847    38.343204     0.000000 
  16.210000    37.610717     0.026588    38.327722     0.000000 
  16.215000    37.555488     0.026627    38.312252     0.000000 
  16.220000    37.444586     0.026706    38.296792     0.000000 
  16.225000    37.240812     0.026852    38.281343     0.000000 
  16.230000    36.937292     0.027073    38.265905     0.000000 
  16.235000    36.935576     0.027074    38.250478     0.000000 
  16.240000    37.638508     0.026569    38.235061     0.000000 
  16.245000    36.300962     0.027547    38.219655     0.000000 
  16.250000    36.910695     0.027092    38.204260     0.000000 
  16.255000    37.596568     0.026598    38.188876     0.000000 
  16.260000    37.017403     0.027014    38.173503     0.000000 
  16.265000    35.771296     0.027955    38.158140     0.000000 
  16.270000    37.472252     0.026686    38.142789     0.000000 
  16.275000    38.124928     0.026230    38.127448     0.000000 
  16.280000    36.958481     0.027057    38.112118     0.000000 
  16.285000    36.363262     0.027500    38.096799     0.000000 
  16.290000    36.416629     0.027460    38.081490     0.000000 
  16.295000    37.295715     0.026813    38.066193     0.000000 
  16.300000    37.619961     0.026582    38.050906     0.000000 
  16.305000    37.532159     0.026644    38.035630     0.000000 
  16.310000    35.617297     0.028076    38.020365     0.000000 
  16.315000    36.819160     0.027160    38.005111     0.000000 
  16.320000    37.426456     0.026719    37.989867     0.000000 
  16.325000    37.038990     0.026999    37.974634     0.000000 
  16.330000    36.825421     0.027155    37.959412     0.000000 
  16.335000    37.344551     0.026778    37.944201     0.000000 
  16.340000    37.639436     0.026568    37.929001     0.000000 
  16.345000    36.364067     0.027500    37.913812     0.000000 
  16.350000    36.993254     0.027032    37.898633     0.000000 
  16.355000    36.726939     0.027228    37.883466     0.000000 
  16.360000    36.694029     0.027252    37.868309     0.000000 
  16.365000    37.561455     0.026623    37.853163     0.000000 
  16.370000    37.309195     0.026803    37.838027     0.000000 
  16.375000    36.745277     0.027214    37.822903     0.000000 
  16.380000    36.399667     0.027473    37.807789     0.000000 
  16.385000    36.943552     0.027068    37.792687     0.000000 
  16.390000    36.937642     0.027073    37.777595     0.000000 
  16.395000    36.908821     0.027094    37.762513     0.000000 
  16.400000    36.068278     0.027725    37.747443     0.000000 
  16.405000    36.460873     0.027427    37.732384     0.000000 
  16.410000    36.453958     0.027432    37.717335     0.000000 
  16.415000    36.299128     0.027549    37.702297     0.000000 
  16.420000    36.209911     0.027617    37.687270     0.000000 
  16.425000    36.768679     0.027197    37.672254     0.000000 
  16.430000    35.606298     0.028085    37.657249     0.000000 
  16.435000    36.913830     0.027090    37.642254     0.000000 
  16.440000    36.507763     0.027391    37.627270     0.000000 
  16.445000    36.404994     0.027469    37.612298     0.000000 
  16.450000    35.933724     0.027829    37.597336     0.000000 
  16.455000    36.047618     0.027741    37.582384     0.000000 
  16.460000    35.799762     0.027933    37.567444     0.000000 
  16.465000    35.890531     0.027863    37.552514     0.000000 
  16.470000    35.700611     0.028011    37.537596     0.000000 
  16.475000    36.831130     0.027151    37.522688     0.000000 
  16.480000    36.728310     0.027227    37.507791     0.000000 
  16.485000    36.981462     0.027041    37.492905     0.000000 
  16.490000    37.302854     0.026808    37.478029     0.000000 
  16.495000    36.251066     0.027585    37.463165     0.000000 
  16.500000    35.342473     0.028295    37.448311     0.000000 
  16.505000    36.621853     0.027306    37.433468     0.000000 
  16.510000    36.572746     0.027343    37.418636     0.000000 
  16.515000    37.043973     0.026995    37.403815     0.000000 
  16.520000    35.645041     0.028054    37.389004     0.000000 
  16.525000    36.189189     0.027633    37.374205     0.000000 
  16.530000    35.976538     0.027796    37.359416     0.000000 
  16.535000    35.882519     0.027869    37.344638     0.000000 
  16.540000    35.451832     0.028207    37.329871     0.000000 
  16.545000    36.341185     0.027517    37.315115     0.000000 
  16.550000    36.208933     0.027617    37.300369     0.000000 
  16.555000    36.097192     0.027703    37.285635     0.000000 
  16.560000    36.036841     0.027749    37.270911     0.000000 
  16.565000    36.113611     0.027690    37.256198     0.000000 
  16.570000    35.506634     0.028164    37.241496     0.000000 
  16.575000    36.182742     0.027637    37.226804     0.000000 
  16.580000    37.547348     0.026633    37.212124     0.000000 
  16.585000    35.891268     0.027862    37.197454     0.000000 
  16.590000    36.120908     0.027685    37.182795     0.000000 
  16.595000    36.821282     0.027158    37.168147     0.000000 
  16.600000    36.048397     0.027740    37.153510     0.000000 
  16.605000    36.503529     0.027395    37.138884     0.000000 
  16.610000    35.498440     0.028170    37.124268     0.000000 
  16.615000    36.157877     0.027656    37.109664     0.000000 
  16.620000    37.483828     0.026678    37.095070     0.000000 
  16.625000    36.582127     0.027336    37.080487     0.000000 
  16.630000    36.038413     0.027748    37.065915     0.000000 
  16.635000    36.164422     0.027651    37.051353     0.000000 
  16.640000    36.056981     0.027734    37.036803     0.000000 
  16.645000    37.494252     0.026671    37.180968     0.000000 
  16.650000    36.548156     0.027361    37.170446     0.000000 
  16.655000    36.343875     0.027515    37.160089     0.000000 
  16.660000    37.203699     0.026879    37.149905     0.000000 
  16.665000    36.895240     0.027104    37.139901     0.000000 
  16.670000    35.925619     0.027835    37.130087     0.000000 
  16.675000    36.471057     0.027419    37.120473     0.000000 
  16.680000    36.287400     0.027558    37.111069     0.000000 
  16.685000    35.360715     0.028280    37.101886     0.000000 
  16.690000    36.716726     0.027236    37.092935     0.000000 
  16.695000    35.914608     0.027844    37.084230     0.000000 
  16.700000    36.104296     0.027698    37.075784     0.000000 
  16.705000    36.097478     0.027703    37.067611     0.000000 
  16.710000    37.181573     0.026895    37.059728     0.000000 
  16.715000    36.306448     0.027543    37.052150     0.000000 
  16.720000    36.300930     0.027548    37.044896     0.000000 
  16.725000    36.605621     0.027318    37.037985     0.000000 
  16.730000    35.781599     0.027947    37.031439     0.000000 
  16.735000    36.126887     0.027680    37.025280     0.000000 
  16.740000    35.060341     0.028522    37.019533     0.000000 
  16.745000    35.969696     0.027801    37.014223     0.000000 
  16.750000    35.566544     0.028116    37.009381     0.000000 
  16.755000    35.529260     0.028146    37.005038     0.000000 
  16.760000    36.228223     0.027603    37.001227     0.000000 
  16.765000    36.089582     0.027709    36.997985     0.000000 
  16.770000    36.180832     0.027639    36.995353     0.000000 
  16.775000    35.895989     0.027858    36.993376     0.000000 
  16.780000    34.495936     0.028989    36.992100     0.000000 
  16.785000    35.638933     0.028059    36.991580     0.000000 
  16.790000    36.593274     0.027327    36.991872     0.000000 
  16.795000    36.027797     0.027756    36.993042     0.000000 
  16.800000    36.267618     0.027573    36.995159     0.000000 
  16.805000    36.867073     0.027124    36.998300     0.000000 
  16.810000    36.743759     0.027216    37.002551     0.000000 
  16.815000    35.761479     0.027963    37.008008     0.000000 
  16.820000    35.475693     0.028188    37.014775     0.000000 
  16.825000    35.178669     0.028426    37.022970     0.000000 
  16.830000    35.184669     0.028421    37.032723     0.000000 
  16.835000    35.056188     0.028526    37.044180     0.000000 
  16.840000    35.803664     0.027930    37.057505     0.000000 
  16.845000    36.330049     0.027525    37.072883     0.000000 
  16.850000    35.203755     0.028406    37.090520     0.000000 
  16.855000    35.945505     0.027820    37.110651     0.000000 
  16.860000    35.726694     0.027990    37.133541     0.000000 
  16.865000    36.532761     0.027373    37.159492     0.000000 
  16.870000    36.967838     0.027051    37.188848     0.000000 
  16.875000    35.922153     0.027838    37.222005     0.000000 
  16.880000    36.627658     0.027302    37.259416     0.000000 
  16.885000    36.786139     0.027184    37.301603     0.000000 
  16.890000    36.050541     0.027739    37.349173     0.000000 
  16.895000    36.345820     0.027513    37.402831     0.000000 
  16.900000    35.155238     0.028445    37.463401     0.000000 
  16.905000    35.957427     0.027811    37.531854     0.000000 
  16.910000    35.612492     0.028080    37.609335     0.000000 
  16.915000    35.517322     0.028155    37.697202     0.000000 
  16.920000    36.980286     0.027041    37.797083     0.000000 
  16.925000    36.682873     0.027261    37.910935     0.000000 
  16.930000    36.751515     0.027210    38.041126     0.000000 
  16.935000    37.154116     0.026915    38.190550     0.000000 
  16.940000    37.983067     0.026328    38.362767     0.000000 
  16.945000    37.505965     0.026662    38.562197     0.000000 
  16.950000    38.482604     0.025986    38.794378     0.000000 
  16.955000    39.091677     0.025581    39.066324     0.000000 
  16.960000    38.628205     0.025888    39.387020     0.000000 
  16.965000    39.022821     0.025626    39.768115     0.000000 
  16.970000    39.954335     0.025029    40.224923     0.000000 
  16.975000    39.985311     0.025009    40.777884     0.000000 
  16.980000    40.457300     0.024717    41.454755     0.000000 
  16.985000    41.421065     0.024142    42.294134     0.000000 
  16.990000    44.252797     0.022597    43.352629     0.000000 
  16.995000    45.904200     0.021784    44.728063     0.000000 
  17.000000    49.372040     0.020254    46.661437     0.000000 
  17.005000    53.294276     0.018764    49.968909     0.000000 
  17.010000    62.274876     0.016058    57.528388     0.000000 
  17.015000    82.229442     0.012161    78.084754     0.000000 
  17.020000   124.644155     0.008023   132.621767     0.000000 
  17.025000   214.802913     0.004655   258.141800     0.000000 
  17.030000   417.381257     0.002396   495.625159     0.000000 
  17.035000   812.846509     0.001230   852.250724     0.000000 
  17.040000  1321.522128     0.000757  1256.201496     0.000000 
  17.045000  1764.844361     0.000567  1554.209647     0.000000 
  17.050000  1842.468339     0.000543  1594.055165     0.000000 
  17.055000  1492.864156     0.000670  1351.648610     0.000000 
  17.060000   938.477465     0.001066   956.761982     0.000000 
  17.065000   487.369734     0.002052   575.700166     0.000000 
  17.070000   244.145534     0.004096   305.094346     0.000000 
  17.075000   126.997829     0.007874   154.535759     0.000000 
  17.080000    80.878196     0.012364    86.530921     0.000000 
  17.085000    61.636733     0.016224    60.393020     0.000000 
  17.090000    53.895380     0.018554    50.929881     0.000000 
  17.095000    48.718281     0.020526    47.016781     0.000000 
  17.100000    46.374806     0.021563    44.852370     0.000000 
  17.105000    43.707467     0.022879    43.348241     0.000000 
  17.110000    41.265778     0.024233    42.196229     0.000000 
  17.115000    40.380842     0.024764    41.281427     0.000000 
  17.120000    40.022723     0.024986    40.540962     0.000000 
  17.125000    38.341150     0.026082    39.932778     0.000000 
  17.130000    39.455560     0.025345    39.426847     0.000000 
  17.135000    38.228674     0.026158    39.001160     0.000000 
  17.140000    38.782761     0.025785    38.639290     0.000000 
  17.145000    37.660669     0.026553    38.328786     0.000000 
  17.150000    36.736969     0.027221    38.060078     0.000000 
  17.155000    37.030515     0.027005    37.825713     0.000000 
  17.160000    37.260368     0.026838    37.619826     0.000000 
  17.165000    36.198474     0.027625    37.437743     0.000000 
  17.170000    37.285339     0.026820    37.275713     0.000000 
  17.175000    36.647477     0.027287    37.130691     0.000000 
  17.180000    36.255230     0.027582    37.000187     0.000000 
  17.185000    36.075832     0.027719    36.882151     0.000000 
  17.190000    35.630113     0.028066    36.774882     0.000000 
  17.195000    36.498570     0.027398    36.676958     0.000000 
  17.200000    36.699358     0.027248    36.587183     0.000000 
  17.205000    34.947231     0.028615    36.504550     0.000000 
  17.210000    35.387716     0.028258    36.428198     0.000000 
  17.215000    35.987031     0.027788    36.357395     0.000000 
  17.220000    35.455227     0.028205    36.291511     0.000000 
  17.225000    35.189462     0.028418    36.230005     0.000000 
  17.230000    35.343393     0.028294    36.172407     0.000000 
  17.235000    34.962184     0.028602    36.118307     0.000000 
  17.240000    35.909738     0.027848    36.067351     0.000000 
  17.245000    34.981771     0.028586    36.019225     0.000000 
  17.250000    35.078948     0.028507    35.973656     0.000000 
  17.255000    35.165806     0.028437    35.930403     0.000000 
  17.260000    33.887955     0.029509    35.889251     0.000000 
  17.265000    35.243634     0.028374    35.850011     0.000000 
  17.270000    34.848262     0.028696    35.812514     0.000000 
  17.275000    35.639028     0.028059    35.776611     0.000000 
  17.280000    35.223355     0.028390    35.742167     0.000000 
  17.285000    34.478282     0.029004    35.709061     0.000000 
  17.290000    35.385169     0.028260    35.677185     0.000000 
  17.295000    34.194516     0.029244    35.646442     0.000000 
  17.300000    35.221326     0.028392    35.616745     0.000000 
  17.305000    35.309752     0.028321    35.588012     0.000000 
  17.310000    35.413419     0.028238    35.560174     0.000000 
  17.315000    34.692907     0.028824    35.533164     0.000000 
  17.320000    36.288833     0.027557    35.506923     0.000000 
  17.325000    34.552272     0.028942    35.481397     0.000000 
  17.330000    33.816306     0.029572    35.456536     0.000000 
  17.335000    35.007516     0.028565    35.432295     0.000000 
  17.340000    35.180727     0.028425    35.408634     0.000000 
  17.345000    35.363966     0.028277    35.385514     0.000000 
  17.350000    34.602568     0.028900    35.362901     0.000000 
  17.355000    34.464662     0.029015    35.340762     0.000000 
  17.360000    35.591407     0.028097    35.319068     0.000000 
  17.365000    34.816881     0.028722    35.297792     0.000000 
  17.370000    33.871381     0.029523    35.276909     0.000000 
  17.375000    34.737070     0.028788    35.256396     0.000000 
  17.380000    34.783344     0.028749    35.236231     0.000000 
  17.385000    34.204344     0.029236    35.216394     0.000000 
  17.390000    34.371172     0.029094    35.196868     0.000000 
  17.395000    34.326979     0.029132    35.177634     0.000000 
  17.400000    35.225193     0.028389    35.158678     0.000000 
  17.405000    34.051621     0.029367    35.139984     0.000000 
  17.410000    34.616270     0.028888    35.121538     0.000000 
  17.415000    34.456930     0.029022    35.103328     0.000000 
  17.420000    34.419453     0.029053    35.085341     0.000000 
  17.425000    34.838408     0.028704    35.067567     0.000000 
  17.430000    34.573326     0.028924    35.049995     0.000000 
  17.435000    34.114224     0.029313    35.032615     0.000000 
  17.440000    33.772569     0.029610    35.015418     0.000000 
  17.445000    33.679251     0.029692    34.998395     0.000000 
  17.450000    34.389241     0.029079    34.981538     0.000000 
  17.455000    34.499336     0.028986    34.809043     0.000000 
  17.460000    34.445457     0.029031    34.796252     0.000000 
  17.465000    34.420026     0.029053    34.783473     0.000000 
  17.470000    34.778694     0.028753    34.770704     0.000000 
  17.475000    34.698014     0.028820    34.757945     0.000000 
  17.480000    34.250505     0.029197    34.745197     0.000000 
  17.485000    35.116746     0.028476    34.732460     0.000000 
  17.490000    34.139560     0.029292    34.719733     0.000000 
  17.495000    33.498664     0.029852    34.707017     0.000000 
  17.500000    34.456552     0.029022    34.694311     0.000000 
  17.505000    33.845642     0.029546    34.681616     0.000000 
  17.510000    33.991594     0.029419    34.668931     0.000000 
  17.515000    33.559712     0.029798    34.656257     0.000000 
  17.520000    33.753373     0.029627    34.643594     0.000000 
  17.525000    34.093276     0.029331    34.630941     0.000000 
  17.530000    33.575483     0.029784    34.618299     0.000000 
  17.535000    33.977176     0.029432    34.605667     0.000000 
  17.540000    34.538331     0.028953    34.593046     0.000000 
  17.545000    34.519866     0.028969    34.580435     0.000000 
  17.550000    34.066156     0.029355    34.567835     0.000000 
  17.555000    33.898066     0.029500    34.555246     0.000000 
  17.560000    33.271476     0.030056    34.542667     0.000000 
  17.565000    33.978580     0.029430    34.530098     0.000000 
  17.570000    33.626618     0.029738    34.517540     0.000000 
  17.575000    34.245124     0.029201    34.504993     0.000000 
  17.580000    34.070707     0.029351    34.492456     0.000000 
  17.585000    33.765484     0.029616    34.479930     0.000000 
  17.590000    33.874338     0.029521    34.467414     0.000000 
  17.595000    33.466234     0.029881    34.454909     0.000000 
  17.600000    33.881407     0.029515    34.442414     0.000000 
  17.605000    33.752852     0.029627    34.429930     0.000000 
  17.610000    33.693433     0.029679    34.417456     0.000000 
  17.615000    33.788224     0.029596    34.404993     0.000000 
  17.620000    33.055188     0.030252    34.392540     0.000000 
  17.625000    33.407491     0.029933    34.380098     0.000000 
  17.630000    33.850120     0.029542    34.367667     0.000000 
  17.635000    32.739261     0.030544    34.355245     0.000000 
  17.640000    33.945626     0.029459    34.342835     0.000000 
  17.645000    33.445826     0.029899    34.330435     0.000000 
  17.650000    33.846105     0.029545    34.318045     0.000000 
  17.655000    33.676402     0.029694    34.305666     0.000000 
  17.660000    33.187359     0.030132    34.293297     0.000000 
  17.665000    34.003619     0.029409    34.280939     0.000000 
  17.670000    34.257242     0.029191    34.268591     0.000000 
  17.675000    33.397248     0.029943    34.256254     0.000000 
  17.680000    33.308066     0.030023    34.243927     0.000000 
  17.685000    33.645645     0.029722    34.231611     0.000000 
  17.690000    33.647543     0.029720    34.219305     0.000000 
  17.695000    33.135484     0.030179    34.207010     0.000000 
  17.700000    33.354889     0.029981    34.194725     0.000000 
  17.705000    33.631460     0.029734    34.182451     0.000000 
  17.710000    33.916171     0.029484    34.170187     0.000000 
  17.715000    33.580832     0.029779    34.157934     0.000000 
  17.720000    33.853559     0.029539    34.145691     0.000000 
  17.725000    32.672315     0.030607    34.133458     0.000000 
  17.730000    32.943573     0.030355    34.121236     0.000000 
  17.735000    33.146874     0.030169    34.109024     0.000000 
  17.740000    31.930948     0.031318    34.096823     0.000000 
  17.745000    33.943922     0.029460    34.084633     0.000000 
  17.750000    33.733182     0.029644    34.072452     0.000000 
  17.755000    32.936797     0.030361    34.060282     0.000000 
  17.760000    33.510232     0.029842    34.048123     0.000000 
  17.765000    33.727194     0.029650    34.035974     0.000000 
  17.770000    32.367475     0.030895    34.023835     0.000000 
  17.775000    32.381284     0.030882    34.011707     0.000000 
  17.780000    32.907397     0.030388    33.999590     0.000000 
  17.785000    33.121434     0.030192    33.987482     0.000000 
  17.790000    33.580332     0.029779    33.975385     0.000000 
  17.795000    33.728130     0.029649    33.963299     0.000000 
  17.800000    32.138649     0.031115    33.951223     0.000000 
  17.805000    33.495362     0.029855    33.939157     0.000000 
  17.810000    33.549521     0.029807    33.927102     0.000000 
  17.815000    33.301119     0.030029    33.915057     0.000000 
  17.820000    33.294006     0.030035    33.903023     0.000000 
  17.825000    32.911633     0.030384    33.890999     0.000000 
  17.830000    33.154190     0.030162    33.878985     0.000000 
  17.835000    33.446941     0.029898    33.866982     0.000000 
  17.840000    33.244513     0.030080    33.854989     0.000000 
  17.845000    33.060288     0.030248    33.843007     0.000000 
  17.850000    33.397382     0.029942    33.831034     0.000000 
  17.855000    33.000716     0.030302    33.819073     0.000000 
  17.860000    32.783002     0.030504    33.807121     0.000000 
  17.865000    33.744280     0.029635    33.795180     0.000000 
  17.870000    33.777869     0.029605    33.783250     0.000000 
  17.875000    33.598426     0.029763    33.771330     0.000000 
  17.880000    33.730885     0.029646    33.759420     0.000000 
  17.885000    33.078664     0.030231    33.747520     0.000000 
  17.890000    33.262366     0.030064    33.735631     0.000000 
  17.895000    32.943281     0.030355    33.723752     0.000000 
  17.900000    33.867343     0.029527    33.711884     0.000000 
  17.905000    34.281998     0.029170    33.700026     0.000000 
  17.910000    32.136579     0.031117    33.688178     0.000000 
  17.915000    32.427379     0.030838    33.676340     0.000000 
  17.920000    32.254364     0.031004    33.664513     0.000000 
  17.925000    33.339982     0.029994    33.652697     0.000000 
  17.930000    32.577197     0.030696    33.640890     0.000000 
  17.935000    33.429819     0.029913    33.629094     0.000000 
  17.940000    33.696196     0.029677    33.617308     0.000000 
  17.945000    32.209251     0.031047    33.605533     0.000000 
  17.950000    33.204097     0.030117    33.593768     0.000000 
  17.955000    33.423919     0.029919    33.582013     0.000000 
  17.960000    32.872503     0.030421    33.729029     0.000000 
  17.965000    33.440634     0.029904    33.721235     0.000000 
  17.970000    32.655652     0.030623    33.713599     0.000000 
  17.975000    32.361864     0.030901    33.706130     0.000000 
  17.980000    33.720463     0.029656    33.698835     0.000000 
  17.985000    33.470132     0.029877    33.691723     0.000000 
  17.990000    33.422912     0.029920    33.684804     0.000000 
  17.995000    32.636069     0.030641    33.678085     0.000000 
  18.000000    33.065135     0.030243    33.671579     0.000000 
  18.005000    32.912556     0.030384    33.665297     0.000000 
  18.010000    32.349689     0.030912    33.659249     0.000000 
  18.015000    33.548729     0.029807    33.653449     0.000000 
  18.020000    32.581714     0.030692    33.647911     0.000000 
  18.025000    32.186000     0.031069    33.642649     0.000000 
  18.030000    33.036295     0.030270    33.637679     0.000000 
  18.035000    33.223093     0.030100    33.633017     0.000000 
  18.040000    32.413452     0.030851    33.628683     0.000000 
  18.045000    32.346003     0.030916    33.624695     0.000000 
  18.050000    32.493838     0.030775    33.621074     0.000000 
  18.055000    33.069287     0.030240    33.617844     0.000000 
  18.060000    32.676602     0.030603    33.615029     0.000000 
  18.065000    33.424749     0.029918    33.612656     0.000000 
  18.070000    33.206377     0.030115    33.610753     0.000000 
  18.075000    32.980173     0.030321    33.609352     0.000000 
  18.080000    32.518211     0.030752    33.608488     0.000000 
  18.085000    32.593120     0.030681    33.608196     0.000000 
  18.090000    33.197083     0.030123    33.608518     0.000000 
  18.095000    33.070425     0.030238    33.609498     0.000000 
  18.100000    33.450773     0.029895    33.611183     0.000000 
  18.105000    32.535148     0.030736    33.613628     0.000000 
  18.110000    32.367358     0.030895    33.616888     0.000000 
  18.115000    32.868507     0.030424    33.621029     0.000000 
  18.120000    32.897986     0.030397    33.626120     0.000000 
  18.125000    33.280239     0.030048    33.632238     0.000000 
  18.130000    32.721155     0.030561    33.639469     0.000000 
  18.135000    33.105066     0.030207    33.647906     0.000000 
  18.140000    32.862388     0.030430    33.657655     0.000000 
  18.145000    32.846503     0.030445    33.668831     0.000000 
  18.150000    33.335672     0.029998    33.681564     0.000000 
  18.155000    32.767460     0.030518    33.695998     0.000000 
  18.160000    32.930011     0.030367    33.712297     0.000000 
  18.165000    34.085986     0.029338    33.730641     0.000000 
  18.170000    33.495843     0.029854    33.751234     0.000000 
  18.175000    31.992999     0.031257    33.774309     0.000000 
  18.180000    33.586760     0.029774    33.800126     0.000000 
  18.185000    33.003677     0.030300    33.828982     0.000000 
  18.190000    33.289303     0.030040    33.861215     0.000000 
  18.195000    33.103975     0.030208    33.897213     0.000000 
  18.200000    33.034528     0.030271    33.937417     0.000000 
  18.205000    33.212824     0.030109    33.982340     0.000000 
  18.210000    34.106357     0.029320    34.032573     0.000000 
  18.215000    33.186429     0.030133    34.088802     0.000000 
  18.220000    34.305269     0.029150    34.151828     0.000000 
  18.225000    32.977807     0.030323    34.222590     0.000000 
  18.230000    33.262387     0.030064    34.302196     0.000000 
  18.235000    34.674717     0.028839    34.391957     0.000000 
  18.240000    33.703274     0.029671    34.493438     0.000000 
  18.245000    33.261089     0.030065    34.608514     0.000000 
  18.250000    32.732371     0.030551    34.739452     0.000000 
  18.255000    33.148821     0.030167    34.889007     0.000000 
  18.260000    34.022631     0.029392    35.060560     0.000000 
  18.265000    33.930380     0.029472    35.258288     0.000000 
  18.270000    35.127760     0.028468    35.487405     0.000000 
  18.275000    35.381156     0.028264    35.754480     0.000000 
  18.280000    36.324417     0.027530    36.067883     0.000000 
  18.285000    35.801621     0.027932    36.438403     0.000000 
  18.290000    36.402850     0.027470    36.880129     0.000000 
  18.295000    37.039489     0.026998    37.411726     0.000000 
  18.300000    37.140441     0.026925    38.058320     0.000000 
  18.305000    38.727012     0.025822    38.854392     0.000000 
  18.310000    41.020596     0.024378    39.848861     0.000000 
  18.315000    42.209343     0.023691    41.118056     0.000000 
  18.320000    45.126637     0.022160    42.817992     0.000000 
  18.325000    47.353612     0.021118    45.421181     0.000000 
  18.330000    55.772315     0.017930    50.643580     0.000000 
  18.335000    67.397328     0.014837    64.316737     0.000000 
  18.340000    98.127675     0.010191   102.006161     0.000000 
  18.345000   165.678535     0.006036   196.235388     0.000000 
  18.350000   325.013009     0.003077   392.722870     0.000000 
  18.355000   644.764028     0.001551   720.888982     0.000000 
  18.360000  1133.043486     0.000883  1142.541813     0.000000 
  18.365000  1662.102594     0.000602  1523.396330     0.000000 
  18.370000  1887.918620     0.000530  1681.214996     0.000000 
  18.375000  1680.254057     0.000595  1522.768223     0.000000 
  18.380000  1159.061481     0.000863  1141.599371     0.000000 
  18.385000   641.326162     0.001559   719.991879     0.000000 
  18.390000   310.849491     0.003217   392.065351     0.000000 
  18.395000   158.138803     0.006324   195.825475     0.000000 
  18.400000    91.879855     0.010884   101.757759     0.000000 
  18.405000    65.100340     0.015361    64.141497     0.000000 
  18.410000    53.651000     0.018639    50.560266     0.000000 
  18.415000    47.028654     0.021264    45.331626     0.000000 
  18.420000    43.068190     0.023219    42.714121     0.000000 
  18.425000    41.650221     0.024009    40.997642     0.000000 
  18.430000    39.763410     0.025149    39.711400     0.000000 
  18.435000    38.546119     0.025943    38.699823     0.000000 
  18.440000    36.524952     0.027379    37.886711     0.000000 
  18.445000    37.251779     0.026844    37.223207     0.000000 
  18.450000    36.833121     0.027149    36.674872     0.000000 
  18.455000    35.761746     0.027963    36.216615     0.000000 
  18.460000    35.406940     0.028243    35.829801     0.000000 
  18.465000    34.946386     0.028615    35.500371     0.000000 
  18.470000    34.993068     0.028577    35.217562     0.000000 
  18.475000    34.293754     0.029160    34.973035     0.000000 
  18.480000    34.941794     0.028619    34.760249     0.000000 
  18.485000    34.818372     0.028720    34.574023     0.000000 
  18.490000    34.187703     0.029250    34.410211     0.000000 
  18.495000    33.819614     0.029569    34.265472     0.000000 
  18.500000    33.165893     0.030151    34.137088     0.000000 
  18.505000    33.046855     0.030260    34.022837     0.000000 
  18.510000    33.685270     0.029687    33.920891     0.000000 
  18.515000    33.109739     0.030203    33.829739     0.000000 
  18.520000    33.724894     0.029652    33.748129     0.000000 
  18.525000    33.514674     0.029838    33.675018     0.000000 
  18.530000    33.182793     0.030136    33.609541     0.000000 
  18.535000    33.004089     0.030299    33.550980     0.000000 
  18.540000    32.679752     0.030600    33.498739     0.000000 
  18.545000    33.104979     0.030207    33.452333     0.000000 
  18.550000    33.126747     0.030187    33.411368     0.000000 
  18.555000    33.412716     0.029929    33.375534     0.000000 
  18.560000    31.979389     0.031270    33.344596     0.000000 
  18.565000    31.690156     0.031556    33.318392     0.000000 
  18.570000    32.620591     0.030655    33.296822     0.000000 
  18.575000    33.177807     0.030141    33.279856     0.000000 
  18.580000    33.044454     0.030262    33.267528     0.000000 
  18.585000    32.807200     0.030481    33.259941     0.000000 
  18.590000    33.566751     0.029791    33.257273     0.000000 
  18.595000    33.063253     0.030245    33.259782     0.000000 
  18.600000    32.578612     0.030695    33.267819     0.000000 
  18.605000    32.827888     0.030462    33.281842     0.000000 
  18.610000    32.987900     0.030314    33.302432     0.000000 
  18.615000    33.749591     0.029630    33.330323     0.000000 
  18.620000    32.620149     0.030656    33.366431     0.000000 
  18.625000    33.311555     0.030020    33.411897     0.000000 
  18.630000    33.410035     0.029931    33.468149     0.000000 
  18.635000    32.734340     0.030549    33.536973     0.000000 
  18.640000    32.624735     0.030652    33.620619     0.000000 
  18.645000    33.793873     0.029591    33.721939     0.000000 
  18.650000    33.661271     0.029708    33.844583     0.000000 
  18.655000    33.845228     0.029546    33.993268     0.000000 
  18.660000    33.567484     0.029791    34.174159     0.000000 
  18.665000    33.682549     0.029689    34.395426     0.000000 
  18.670000    35.097370     0.028492    34.668060     0.000000 
  18.675000    35.523879     0.028150    35.007122     0.000000 
  18.680000    35.229873     0.028385    35.433928     0.000000 
  18.685000    36.955483     0.027060    35.981555     0.000000 
  18.690000    37.267655     0.026833    36.716654     0.000000 
  18.695000    39.353338     0.025411    37.837187     0.000000 
  18.700000    42.848364     0.023338    40.053126     0.000000 
  18.705000    49.506531     0.020199    45.737184     0.000000 
  18.710000    62.913948     0.015895    61.387406     0.000000 
  18.715000    91.790389     0.010894   100.593002     0.000000 
  18.720000   158.598979     0.006305   183.099548     0.000000 
  18.725000   298.895162     0.003346   323.261476     0.000000 
  18.730000   520.973010     0.001919   508.536234     0.000000 
  18.735000   759.817737     0.001316   685.144966     0.000000 
  18.740000   896.545844     0.001115   774.197008     0.000000 
  18.745000   832.657984     0.001201   726.686263     0.000000 
  18.750000   617.009087     0.001621   570.483983     0.000000 
  18.755000   365.757218     0.002734   381.266830     0.000000 
  18.760000   190.201586     0.005258   223.789406     0.000000 
  18.765000   103.033484     0.009706   123.168379     0.000000 
  18.770000    64.257240     0.015562    71.576034     0.000000 
  18.775000    48.331153     0.020691    49.576196     0.000000 
  18.780000    41.302137     0.024212    41.138548     0.000000 
  18.785000    39.399895     0.025381    38.020717     0.000000 
  18.790000    37.022800     0.027010    36.591357     0.000000 
  18.795000    35.179955     0.028425    35.722098     0.000000 
  18.800000    36.011940     0.027769    35.090172     0.000000 
  18.805000    34.482073     0.029001    34.597003     0.000000 
  18.810000    34.171493     0.029264    34.200906     0.000000 
  18.815000    34.533313     0.028958    33.877237     0.000000 
  18.820000    32.952035     0.030347    33.609045     0.000000 
  18.825000    33.280595     0.030048    33.384072     0.000000 
  18.830000    33.702027     0.029672    33.193251     0.000000 
  18.835000    33.108827     0.030203    33.029758     0.000000 
  18.840000    33.153496     0.030163    32.888384     0.000000 
  18.845000    33.241556     0.030083    32.765099     0.000000 
  18.850000    32.227676     0.031029    32.656746     0.000000 
  18.855000    32.057699     0.031194    32.560826     0.000000 
  18.860000    32.526531     0.030744    32.475340     0.000000 
  18.865000    32.745938     0.030538    32.398674     0.000000 
  18.870000    33.484633     0.029864    32.329513     0.000000 
  18.875000    32.714577     0.030567    32.266778     0.000000 
  18.880000    31.065737     0.032190    32.209578     0.000000 
  18.885000    32.551247     0.030721    32.157170     0.000000 
  18.890000    32.263994     0.030994    32.108932     0.000000 
  18.895000    32.631540     0.030645    32.064339     0.000000 
  18.900000    31.360638     0.031887    32.022947     0.000000 
  18.905000    31.494336     0.031752    31.984376     0.000000 
  18.910000    31.789509     0.031457    31.948303     0.000000 
  18.915000    30.926543     0.032335    31.914449     0.000000 
  18.920000    31.970996     0.031278    31.882573     0.000000 
  18.925000    31.754003     0.031492    31.852466     0.000000 
  18.930000    31.196641     0.032055    31.823945     0.000000 
  18.935000    31.387637     0.031860    31.796852     0.000000 
  18.940000    31.510164     0.031736    31.771046     0.000000 
  18.945000    31.281128     0.031968    31.746406     0.000000 
  18.950000    31.513995     0.031732    31.722822     0.000000 
  18.955000    31.435863     0.031811    31.700199     0.000000 
  18.960000    31.402787     0.031844    31.678451     0.000000 
  18.965000    30.578760     0.032702    31.657503     0.000000 
  18.970000    31.363308     0.031884    31.637286     0.000000 
  18.975000    31.049411     0.032207    31.617740     0.000000 
  18.980000    32.247434     0.031010    31.598810     0.000000 
  18.985000    29.608732     0.033774    31.580448     0.000000 
  18.990000    31.018590     0.032239    31.562609     0.000000 
  18.995000    31.203047     0.032048    31.545253     0.000000 
  19.000000    31.393064     0.031854    31.528345     0.000000 
  19.005000    31.420329     0.031827    31.511851     0.000000 
  19.010000    30.570232     0.032712    31.495742     0.000000 
  19.015000    31.895882     0.031352    31.479991     0.000000 
  19.020000    31.266468     0.031983    31.464574     0.000000 
  19.025000    31.006905     0.032251    31.449467     0.000000 
  19.030000    31.887608     0.031360    31.434650     0.000000 
  19.035000    31.085810     0.032169    31.420104     0.000000 
  19.040000    31.178058     0.032074    31.405813     0.000000 
  19.045000    30.966998     0.032292    31.391759     0.000000 
  19.050000    30.856203     0.032408    31.377929     0.000000 
  19.055000    30.870854     0.032393    31.364309     0.000000 
  19.060000    30.454797     0.032836    31.350887     0.000000 
  19.065000    31.086981     0.032168    31.337650     0.000000 
  19.070000    30.345552     0.032954    31.324589     0.000000 
  19.075000    31.513472     0.031732    31.311693     0.000000 
  19.080000    31.140905     0.032112    31.298954     0.000000 
  19.085000    31.111429     0.032143    31.286363     0.000000 
  19.090000    30.726875     0.032545    31.273911     0.000000 
  19.095000    30.431899     0.032860    31.261593     0.000000 
  19.100000    31.576668     0.031669    31.249401     0.000000 
  19.105000    30.329066     0.032972    31.237328     0.000000 
  19.110000    30.371910     0.032925    31.225369     0.000000 
  19.115000    29.798282     0.033559    31.213518     0.000000 
  19.120000    31.215612     0.032035    31.201770     0.000000 
  19.125000    30.713130     0.032559    31.190120     0.000000 
  19.130000    31.212641     0.032038    31.178564     0.000000 
  19.135000    30.833682     0.032432    31.167097     0.000000 
  19.140000    31.325215     0.031923    31.155716     0.000000 
  19.145000    30.459089     0.032831    31.144416     0.000000 
  19.150000    31.227288     0.032023    31.133194     0.000000 
  19.155000    30.871868     0.032392    31.050539     0.000000 
  19.160000    30.039355     0.033290    31.041158     0.000000 
  19.165000    31.393505     0.031854    31.031787     0.000000 
  19.170000    31.141649     0.032111    31.022425     0.000000 
  19.175000    31.116422     0.032137    31.013072     0.000000 
  19.180000    30.507089     0.032779    31.003728     0.000000 
  19.185000    30.029000     0.033301    30.994394     0.000000 
  19.190000    30.776365     0.032492    30.985069     0.000000 
  19.195000    30.272876     0.033033    30.975754     0.000000 
  19.200000    30.441694     0.032850    30.966447     0.000000 
  19.205000    30.912161     0.032350    30.957150     0.000000 
  19.210000    30.918362     0.032343    30.947863     0.000000 
  19.215000    30.817706     0.032449    30.938584     0.000000 
  19.220000    30.469948     0.032819    30.929315     0.000000 
  19.225000    30.011719     0.033320    30.920055     0.000000 
  19.230000    30.114554     0.033207    30.910804     0.000000 
  19.235000    31.095157     0.032159    30.901563     0.000000 
  19.240000    30.984689     0.032274    30.892331     0.000000 
  19.245000    30.712634     0.032560    30.883108     0.000000 
  19.250000    30.260787     0.033046    30.873894     0.000000 
  19.255000    30.311411     0.032991    30.864690     0.000000 
  19.260000    29.906868     0.033437    30.855494     0.000000 
  19.265000    30.501568     0.032785    30.846308     0.000000 
  19.270000    30.344622     0.032955    30.837132     0.000000 
  19.275000    30.718156     0.032554    30.827964     0.000000 
  19.280000    30.610925     0.032668    30.818806     0.000000 
  19.285000    30.126406     0.033193    30.809656     0.000000 
  19.290000    29.908389     0.033435    30.800517     0.000000 
  19.295000    30.990988     0.032267    30.791386     0.000000 
  19.300000    30.612184     0.032667    30.901298     0.000000 
  19.305000    30.995372     0.032263    30.895142     0.000000 
  19.310000    30.039790     0.033289    30.889105     0.000000 
  19.315000    30.525525     0.032759    30.883196     0.000000 
  19.320000    30.881679     0.032382    30.877418     0.000000 
  19.325000    31.011135     0.032246    30.871779     0.000000 
  19.330000    30.098710     0.033224    30.866286     0.000000 
  19.335000    30.157444     0.033159    30.860945     0.000000 
  19.340000    30.415987     0.032877    30.855766     0.000000 
  19.345000    30.773358     0.032496    30.850755     0.000000 
  19.350000    30.376028     0.032921    30.845922     0.000000 
  19.355000    30.607369     0.032672    30.841277     0.000000 
  19.360000    30.785048     0.032483    30.836829     0.000000 
  19.365000    30.871451     0.032392    30.832590     0.000000 
  19.370000    30.406085     0.032888    30.828572     0.000000 
  19.375000    30.120671     0.033200    30.824787     0.000000 
  19.380000    29.730163     0.033636    30.821248     0.000000 
  19.385000    30.114530     0.033207    30.817972     0.000000 
  19.390000    29.544408     0.033847    30.814972     0.000000 
  19.395000    30.399760     0.032895    30.812268     0.000000 
  19.400000    30.297707     0.033006    30.809876     0.000000 
  19.405000    30.328314     0.032972    30.807818     0.000000 
  19.410000    30.234109     0.033075    30.806114     0.000000 
  19.415000    30.358045     0.032940    30.804789     0.000000 
  19.420000    29.881796     0.033465    30.803867     0.000000 
  19.425000    30.045056     0.033283    30.803378     0.000000 
  19.430000    30.243485     0.033065    30.803351     0.000000 
  19.435000    29.845816     0.033506    30.803819     0.000000 
  19.440000    30.226980     0.033083    30.804819     0.000000 
  19.445000    30.051449     0.033276    30.806390     0.000000 
  19.450000    31.759425     0.031487    30.808576     0.000000 
  19.455000    30.565529     0.032717    30.811425     0.000000 
  19.460000    30.085246     0.033239    30.814988     0.000000 
  19.465000    30.322676     0.032979    30.819325     0.000000 
  19.470000    30.715108     0.032557    30.824500     0.000000 
  19.475000    31.021327     0.032236    30.830582     0.000000 
  19.480000    29.731484     0.033634    30.837652     0.000000 
  19.485000    29.708667     0.033660    30.845795     0.000000 
  19.490000    29.727277     0.033639    30.855111     0.000000 
  19.495000    30.262085     0.033045    30.865707     0.000000 
  19.500000    30.397922     0.032897    30.877705     0.000000 
  19.505000    30.924302     0.032337    30.891243     0.000000 
  19.510000    30.586481     0.032694    30.906473     0.000000 
  19.515000    30.167228     0.033149    30.923571     0.000000 
  19.520000    29.691172     0.033680    30.942732     0.000000 
  19.525000    30.028816     0.033301    30.964181     0.000000 
  19.530000    30.518491     0.032767    30.988171     0.000000 
  19.535000    31.084311     0.032171    31.014994     0.000000 
  19.540000    30.169137     0.033146    31.044984     0.000000 
  19.545000    31.118937     0.032135    31.078525     0.000000 
  19.550000    30.495057     0.032792    31.116064     0.000000 
  19.555000    30.923467     0.032338    31.158117     0.000000 
  19.560000    30.850964     0.032414    31.205289     0.000000 
  19.565000    30.324097     0.032977    31.258286     0.000000 
  19.570000    31.008620     0.032249    31.317944     0.000000 
  19.575000    30.728482     0.032543    31.385252     0.000000 
  19.580000    30.437378     0.032854    31.461389     0.000000 
  19.585000    30.061741     0.033265    31.547771     0.000000 
  19.590000    30.693791     0.032580    31.646107     0.000000 
  19.595000    30.558589     0.032724    31.758478     0.000000 
  19.600000    32.179188     0.031076    31.887436     0.000000 
  19.605000    30.759041     0.032511    32.036134     0.000000 
  19.610000    31.239040     0.032011    32.208512     0.000000 
  19.615000    31.504216     0.031742    32.409534     0.000000 
  19.620000    31.631327     0.031614    32.645528     0.000000 
  19.625000    33.561675     0.029796    32.924651     0.000000 
  19.630000    32.957311     0.030342    33.257565     0.000000 
  19.635000    33.961552     0.029445    33.658397     0.000000 
  19.640000    34.063583     0.029357    34.146180     0.000000 
  19.645000    35.165944     0.028437    34.747104     0.000000 
  19.650000    35.777726     0.027950    35.498798     0.000000 
  19.655000    37.782364     0.026467    36.462836     0.000000 
  19.660000    39.017392     0.025630    37.777260     0.000000 
  19.665000    42.562457     0.023495    39.882269     0.000000 
  19.670000    47.870883     0.020890    44.335304     0.000000 
  19.675000    58.190911     0.017185    56.067002     0.000000 
  19.680000    80.949065     0.012353    87.704584     0.000000 
  19.685000   134.137994     0.007455   163.705078     0.000000 
  19.690000   286.217383     0.003494   316.065526     0.000000 
  19.695000   520.892110     0.001920   561.820903     0.000000 
  19.700000   848.458544     0.001179   868.094270     0.000000 
  19.705000  1127.306222     0.000887  1136.340023     0.000000 
  19.710000  1263.012352     0.000792  1240.222673     0.000000 
  19.715000  1106.915980     0.000903  1119.853093     0.000000 
  19.720000   822.219978     0.001216   843.363587     0.000000 
  19.725000   481.164249     0.002078   538.435011     0.000000 
  19.730000   238.078736     0.004200   299.415482     0.000000 
  19.735000   127.125102     0.007866   154.251775     0.000000 
  19.740000    78.610795     0.012721    83.256731     0.000000 
  19.745000    52.952861     0.018885    54.223198     0.000000 
  19.750000    45.021277     0.022212    43.561103     0.000000 
  19.755000    39.904464     0.025060    39.468947     0.000000 
  19.760000    38.040543     0.026288    37.469254     0.000000 
  19.765000    36.440164     0.027442    36.183126     0.000000 
  19.770000    34.648345     0.028861    35.225223     0.000000 
  19.775000    34.144055     0.029288    34.471818     0.000000 
  19.780000    33.664627     0.029705    33.865141     0.000000 
  19.785000    32.661830     0.030617    33.368960     0.000000 
  19.790000    31.889211     0.031359    32.957847     0.000000 
  19.795000    32.557392     0.030715    32.613267     0.000000 
  19.800000    31.970240     0.031279    32.321442     0.000000 
  19.805000    31.819762     0.031427    32.071961     0.000000 
  19.810000    31.231165     0.032019    31.856844     0.000000 
  19.815000    31.674649     0.031571    31.669899     0.000000 
  19.820000    30.864338     0.032400    31.506260     0.000000 
  19.825000    31.120959     0.032133    31.362065     0.000000 
  19.830000    30.469252     0.032820    31.234216     0.000000 
  19.835000    31.231465     0.032019    31.120207     0.000000 
  19.840000    30.318049     0.032984    31.017994     0.000000 
  19.845000    30.763453     0.032506    30.925894     0.000000 
  19.850000    30.358395     0.032940    30.842513     0.000000 
  19.855000    30.123294     0.033197    30.766692     0.000000 
  19.860000    30.839858     0.032426    30.697454     0.000000 
  19.865000    30.407820     0.032886    30.633977     0.000000 
  19.870000    29.981030     0.033354    30.575562     0.000000 
  19.875000    30.543400     0.032740    30.521614     0.000000 
  19.880000    29.902561     0.033442    30.471623     0.000000 
  19.885000    30.572771     0.032709    30.425148     0.000000 
  19.890000    30.886739     0.032376    30.381809     0.000000 
  19.895000    30.651982     0.032624    30.341277     0.000000 
  19.900000    30.464828     0.032825    30.303263     0.000000 
  19.905000    30.170710     0.033145    30.267515     0.000000 
  19.910000    29.986844     0.033348    30.233814     0.000000 
  19.915000    30.276883     0.033028    30.201963     0.000000 
  19.920000    30.641323     0.032636    30.171790     0.000000 
  19.925000    29.859418     0.033490    30.143145     0.000000 
  19.930000    29.315964     0.034111    30.115890     0.000000 
  19.935000    30.763310     0.032506    30.089906     0.000000 
  19.940000    30.292131     0.033012    30.065084     0.000000 
  19.945000    30.207259     0.033105    30.041329     0.000000 
  19.950000    29.671264     0.033703    30.018553     0.000000 
  19.955000    30.304170     0.032999    29.996678     0.000000 
  19.960000    30.320512     0.032981    29.975634     0.000000 
  19.965000    30.192751     0.033121    29.955358     0.000000 
  19.970000    29.847870     0.033503    29.935791     0.000000 
  19.975000    30.228963     0.033081    29.916883     0.000000 
  19.980000    30.181415     0.033133    29.898585     0.000000 
  19.985000    29.814309     0.033541    29.880854     0.000000 
  19.990000    29.743731     0.033621    29.863651     0.000000 
  19.995000    29.595674     0.033789    29.846940     0.000000 
  20.000000    29.860541     0.033489    29.830688     0.000000 
  20.005000    30.617985     0.032661    29.814865     0.000000 
  20.010000    29.283923     0.034148    29.799443     0.000000 
  20.015000    29.955983     0.033382    29.784397     0.000000 
  20.020000    30.065582     0.033261    29.769702     0.000000 
  20.025000    29.308739     0.034120    29.755339     0.000000 
  20.030000    29.780319     0.033579    29.741286     0.000000 
  20.035000    29.937470     0.033403    29.727526     0.000000 
  20.040000    30.138517     0.033180    29.714041     0.000000 
  20.045000    29.705370     0.033664    29.700816     0.000000 
  20.050000    29.018104     0.034461    29.687836     0.000000 
  20.055000    30.996035     0.032262    29.675087     0.000000 
  20.060000    29.941344     0.033399    29.662556     0.000000 
  20.065000    30.006925     0.033326    29.650233     0.000000 
  20.070000    29.933011     0.033408    29.638106     0.000000 
  20.075000    29.507616     0.033890    29.626165     0.000000 
  20.080000    29.386878     0.034029    29.614400     0.000000 
  20.085000    29.364871     0.034054    29.602803     0.000000 
  20.090000    29.152069     0.034303    29.591365     0.000000 
  20.095000    29.400684     0.034013    29.580078     0.000000 
  20.100000    29.314163     0.034113    29.568936     0.000000 
  20.105000    29.544827     0.033847    29.557931     0.000000 
  20.110000    29.378904     0.034038    29.547056     0.000000 
  20.115000    29.278123     0.034155    29.536307     0.000000 
  20.120000    29.200902     0.034246    29.406889     0.000000 
  20.125000    30.166863     0.033149    29.399213     0.000000 
  20.130000    29.962524     0.033375    29.391547     0.000000 
  20.135000    29.673424     0.033700    29.383888     0.000000 
  20.140000    29.677681     0.033695    29.376238     0.000000 
  20.145000    29.307954     0.034120    29.368596     0.000000 
  20.150000    29.583860     0.033802    29.360962     0.000000 
  20.155000    29.313011     0.034115    29.353337     0.000000 
  20.160000    29.078868     0.034389    29.345720     0.000000 
  20.165000    29.820913     0.033534    29.338111     0.000000 
  20.170000    29.628213     0.033752    29.330510     0.000000 
  20.175000    28.965617     0.034524    29.322918     0.000000 
  20.180000    29.417409     0.033993    29.315334     0.000000 
  20.185000    29.308533     0.034120    29.307758     0.000000 
  20.190000    29.536479     0.033856    29.300191     0.000000 
  20.195000    28.431952     0.035172    29.292632     0.000000 
  20.200000    29.315511     0.034112    29.285081     0.000000 
  20.205000    29.150995     0.034304    29.277538     0.000000 
  20.210000    29.498620     0.033900    29.270004     0.000000 
  20.215000    29.768027     0.033593    29.262477     0.000000 
  20.220000    29.566392     0.033822    29.254959     0.000000 
  20.225000    29.179460     0.034271    29.247450     0.000000 
  20.230000    28.596749     0.034969    29.239948     0.000000 
  20.235000    28.592942     0.034974    29.232455     0.000000 
  20.240000    29.559305     0.033830    29.224969     0.000000 
  20.245000    29.458002     0.033947    29.217492     0.000000 
  20.250000    29.854156     0.033496    29.210024     0.000000 
  20.255000    28.797707     0.034725    29.202563     0.000000 
  20.260000    29.476706     0.033925    29.195111     0.000000 
  20.265000    28.897770     0.034605    29.187666     0.000000 
  20.270000    29.958169     0.033380    29.180230     0.000000 
  20.275000    29.288150     0.034144    29.172802     0.000000 
  20.280000    29.637257     0.033741    29.165383     0.000000 
  20.285000    29.558420     0.033831    29.157971     0.000000 
  20.290000    29.153175     0.034302    29.150568     0.000000 
  20.295000    28.945226     0.034548    29.143172     0.000000 
  20.300000    29.278710     0.034155    29.135785     0.000000 
  20.305000    29.321158     0.034105    29.128406     0.000000 
  20.310000    29.500686     0.033898    29.121035     0.000000 
  20.315000    29.068675     0.034401    29.113672     0.000000 
  20.320000    28.970348     0.034518    29.106318     0.000000 
  20.325000    29.527352     0.033867    29.098971     0.000000 
  20.330000    28.868112     0.034640    29.091633     0.000000 
  20.335000    29.155888     0.034298    29.084302     0.000000 
  20.340000    28.838513     0.034676    29.076980     0.000000 
  20.345000    29.389570     0.034026    29.069666     0.000000 
  20.350000    28.315643     0.035316    29.062360     0.000000 
  20.355000    29.552229     0.033838    29.055062     0.000000 
  20.360000    29.840762     0.033511    29.047772     0.000000 
  20.365000    29.335584     0.034088    29.040490     0.000000 
  20.370000    29.035047     0.034441    29.033216     0.000000 
  20.375000    29.183605     0.034266    29.025950     0.000000 
  20.380000    28.959328     0.034531    29.018692     0.000000 
  20.385000    29.044220     0.034430    29.011443     0.000000 
  20.390000    29.135960     0.034322    29.004201     0.000000 
  20.395000    29.159845     0.034294    28.996967     0.000000 
  20.400000    28.281827     0.035358    28.989742     0.000000 
  20.405000    28.864279     0.034645    28.982524     0.000000 
  20.410000    29.297857     0.034132    28.975315     0.000000 
  20.415000    29.001327     0.034481    28.968113     0.000000 
  20.420000    29.080305     0.034388    28.960919     0.000000 
  20.425000    29.301738     0.034128    28.953734     0.000000 
  20.430000    28.544427     0.035033    28.946556     0.000000 
  20.435000    28.915253     0.034584    28.939387     0.000000 
  20.440000    29.614644     0.033767    28.932225     0.000000 
  20.445000    29.336867     0.034087    28.925071     0.000000 
  20.450000    28.965269     0.034524    28.917926     0.000000 
  20.455000    29.226590     0.034215    28.910788     0.000000 
  20.460000    28.820434     0.034698    28.903658     0.000000 
  20.465000    28.973281     0.034515    28.896536     0.000000 
  20.470000    28.700843     0.034842    28.889423     0.000000 
  20.475000    28.922305     0.034575    28.882317     0.000000 
  20.480000    30.003895     0.033329    28.875219     0.000000 
  20.485000    29.191545     0.034256    28.868129     0.000000 
  20.490000    28.566656     0.035006    28.861047     0.000000 
  20.495000    29.467273     0.033936    28.853972     0.000000 
  20.500000    28.526599     0.035055    28.846906     0.000000 
  20.505000    28.503464     0.035083    28.839848     0.000000 
  20.510000    28.130140     0.035549    28.832797     0.000000 
  20.515000    28.974152     0.034514    28.825754     0.000000 
  20.520000    29.657362     0.033718    28.818720     0.000000 
  20.525000    29.392759     0.034022    28.811693     0.000000 
  20.530000    28.531008     0.035050    28.804674     0.000000 
  20.535000    28.693558     0.034851    28.797663     0.000000 
  20.540000    28.738411     0.034797    28.790660     0.000000 
  20.545000    29.023780     0.034455    28.783664     0.000000 
  20.550000    28.033843     0.035671    28.776677     0.000000 
  20.555000    28.359270     0.035262    28.769697     0.000000 
  20.560000    28.954207     0.034537    28.762725     0.000000 
  20.565000    28.331971     0.035296    28.755762     0.000000 
  20.570000    28.596941     0.034969    28.748805     0.000000 
  20.575000    29.390217     0.034025    28.741857     0.000000 
  20.580000    28.912783     0.034587    28.734917     0.000000 
  20.585000    29.054689     0.034418    28.727984     0.000000 
  20.590000    28.911766     0.034588    28.721059     0.000000 
  20.595000    28.703532     0.034839    28.714142     0.000000 
  20.600000    29.310417     0.034118    28.707233     0.000000 
  20.605000    28.273078     0.035369    28.700331     0.000000 
  20.610000    28.921571     0.034576    28.693438     0.000000 
  20.615000    28.215198     0.035442    28.686552     0.000000 
  20.620000    28.944444     0.034549    28.679674     0.000000 
  20.625000    28.805489     0.034716    28.672803     0.000000 
  20.630000    29.478545     0.033923    28.665941     0.000000 
  20.635000    28.369576     0.035249    28.659086     0.000000 
  20.640000    29.036630     0.034439    28.652239     0.000000 
  20.645000    29.077884     0.034390    28.645400     0.000000 
  20.650000    29.148569     0.034307    28.638568     0.000000 
  20.655000    28.680531     0.034867    28.631744     0.000000 
  20.660000    28.628307     0.034930    28.624928     0.000000 
  20.665000    28.802292     0.034719    28.618120     0.000000 
  20.670000    28.844115     0.034669    28.611319     0.000000 
  20.675000    29.391703     0.034023    28.604526     0.000000 
  20.680000    28.843003     0.034670    28.597741     0.000000 
  20.685000    28.598547     0.034967    28.590964     0.000000 
  20.690000    28.900955     0.034601    28.584194     0.000000 
  20.695000    29.361533     0.034058    28.577432     0.000000 
  20.700000    28.804594     0.034717    28.570677     0.000000 
  20.705000    28.577187     0.034993    28.563930     0.000000 
  20.710000    29.069729     0.034400    28.557191     0.000000 
  20.715000    29.164557     0.034288    28.550460     0.000000 
  20.720000    29.500180     0.033898    28.543736     0.000000 
  20.725000    29.270277     0.034164    28.537020     0.000000 
  20.730000    28.756569     0.034775    28.530312     0.000000 
  20.735000    29.386605     0.034029    28.523611     0.000000 
  20.740000    29.469464     0.033933    28.516918     0.000000 
  20.745000    28.485290     0.035106    28.510232     0.000000 
  20.750000    28.918288     0.034580    28.503554     0.000000 
  20.755000    28.472594     0.035121    28.496884     0.000000 
  20.760000    29.009708     0.034471    28.490221     0.000000 
  20.765000    28.664551     0.034886    28.483566     0.000000 
  20.770000    29.684460     0.033688    28.476919     0.000000 
  20.775000    29.057274     0.034415    28.470279     0.000000 
  20.780000    28.266440     0.035378    28.463647     0.000000 
  20.785000    29.413320     0.033998    28.528715     0.000000 
  20.790000    29.012229     0.034468    28.523864     0.000000 
  20.795000    29.425513     0.033984    28.519086     0.000000 
  20.800000    27.895703     0.035848    28.514385     0.000000 
  20.805000    28.615518     0.034946    28.509764     0.000000 
  20.810000    28.916673     0.034582    28.505228     0.000000 
  20.815000    28.688232     0.034857    28.500780     0.000000 
  20.820000    28.414329     0.035194    28.496425     0.000000 
  20.825000    28.889306     0.034615    28.492166     0.000000 
  20.830000    28.951304     0.034541    28.488010     0.000000 
  20.835000    28.443968     0.035157    28.483960     0.000000 
  20.840000    29.188106     0.034261    28.480024     0.000000 
  20.845000    29.261176     0.034175    28.476206     0.000000 
  20.850000    29.118602     0.034342    28.472514     0.000000 
  20.855000    28.487146     0.035104    28.468953     0.000000 
  20.860000    29.157436     0.034297    28.465532     0.000000 
  20.865000    28.801406     0.034721    28.462258     0.000000 
  20.870000    29.026794     0.034451    28.459141     0.000000 
  20.875000    29.410506     0.034001    28.456188     0.000000 
  20.880000    28.950769     0.034541    28.453411     0.000000 
  20.885000    29.347052     0.034075    28.450820     0.000000 
  20.890000    28.403882     0.035206    28.448426     0.000000 
  20.895000    28.213173     0.035444    28.446242     0.000000 
  20.900000    28.487531     0.035103    28.444282     0.000000 
  20.905000    28.892244     0.034611    28.442561     0.000000 
  20.910000    28.642996     0.034913    28.441095     0.000000 
  20.915000    29.219244     0.034224    28.439901     0.000000 
  20.920000    29.388757     0.034027    28.438998     0.000000 
  20.925000    27.371353     0.036535    28.438408     0.000000 
  20.930000    28.372035     0.035246    28.438153     0.000000 
  20.935000    28.112720     0.035571    28.438259     0.000000 
  20.940000    29.628033     0.033752    28.438752     0.000000 
  20.945000    29.199911     0.034247    28.439664     0.000000 
  20.950000    28.579426     0.034990    28.441026     0.000000 
  20.955000    28.635854     0.034921    28.442877     0.000000 
  20.960000    29.170720     0.034281    28.445256     0.000000 
  20.965000    29.209242     0.034236    28.448208     0.000000 
  20.970000    29.326678     0.034099    28.451785     0.000000 
  20.975000    28.815291     0.034704    28.456040     0.000000 
  20.980000    28.839240     0.034675    28.461036     0.000000 
  20.985000    28.610469     0.034952    28.466842     0.000000 
  20.990000    28.579925     0.034990    28.473535     0.000000 
  20.995000    29.091090     0.034375    28.481203     0.000000 
  21.000000    28.293556     0.035344    28.489945     0.000000 
  21.005000    29.407537     0.034005    28.499870     0.000000 
  21.010000    29.748722     0.033615    28.511105     0.000000 
  21.015000    29.426572     0.033983    28.523792     0.000000 
  21.020000    28.613100     0.034949    28.538095     0.000000 
  21.025000    30.056212     0.033271    28.554200     0.000000 
  21.030000    29.176005     0.034275    28.572322     0.000000 
  21.035000    29.347622     0.034074    28.592709     0.000000 
  21.040000    29.805940     0.033550    28.615647     0.000000 
  21.045000    29.987863     0.033347    28.641470     0.000000 
  21.050000    29.132365     0.034326    28.670568     0.000000 
  21.055000    29.328722     0.034096    28.703400     0.000000 
  21.060000    29.309428     0.034119    28.740506     0.000000 
  21.065000    29.392011     0.034023    28.782530     0.000000 
  21.070000    29.759279     0.033603    28.830239     0.000000 
  21.075000    28.819776     0.034698    28.884559     0.000000 
  21.080000    30.151920     0.033165    28.946608     0.000000 
  21.085000    28.778662     0.034748    29.017752     0.000000 
  21.090000    29.466006     0.033937    29.099669     0.000000 
  21.095000    29.733661     0.033632    29.194445     0.000000 
  21.100000    29.364908     0.034054    29.304688     0.000000 
  21.105000    30.061428     0.033265    29.433703     0.000000 
  21.110000    30.262128     0.033045    29.585715     0.000000 
  21.115000    30.039050     0.033290    29.766200     0.000000 
  21.120000    30.248080     0.033060    29.982349     0.000000 
  21.125000    31.119132     0.032135    30.243749     0.000000 
  21.130000    31.451385     0.031795    30.563419     0.000000 
  21.135000    32.308593     0.030952    30.959644     0.000000 
  21.140000    32.752035     0.030532    31.460606     0.000000 
  21.145000    34.139352     0.029292    32.122104     0.000000 
  21.150000    35.885211     0.027867    33.102690     0.000000 
  21.155000    38.422594     0.026026    34.943837     0.000000 
  21.160000    43.836252     0.022812    39.399903     0.000000 
  21.165000    56.419899     0.017724    51.245547     0.000000 
  21.170000    79.744567     0.012540    80.722991     0.000000 
  21.175000   147.079174     0.006799   143.943484     0.000000 
  21.180000   270.270184     0.003700   256.227718     0.000000 
  21.185000   467.099714     0.002141   416.387831     0.000000 
  21.190000   683.553253     0.001463   590.935637     0.000000 
  21.195000   866.642205     0.001154   716.452555     0.000000 
  21.200000   896.831763     0.001115   732.889007     0.000000 
  21.205000   746.529831     0.001340   631.032847     0.000000 
  21.210000   505.059396     0.001980   461.764144     0.000000 
  21.215000   288.567777     0.003465   292.676064     0.000000 
  21.220000   149.085205     0.006708   166.669960     0.000000 
  21.225000    80.915470     0.012359    92.139057     0.000000 
  21.230000    54.674092     0.018290    56.004428     0.000000 
  21.235000    42.349713     0.023613    41.120719     0.000000 
  21.240000    37.690253     0.026532    35.529495     0.000000 
  21.245000    34.898325     0.028655    33.310390     0.000000 
  21.250000    34.041956     0.029376    32.195134     0.000000 
  21.255000    32.364777     0.030898    31.468284     0.000000 
  21.260000    32.162193     0.031092    30.923423     0.000000 
  21.265000    32.781354     0.030505    30.492620     0.000000 
  21.270000    30.619326     0.032659    30.143989     0.000000 
  21.275000    30.581561     0.032699    29.857533     0.000000 
  21.280000    30.038152     0.033291    29.619166     0.000000 
  21.285000    30.684325     0.032590    29.418574     0.000000 
  21.290000    29.841646     0.033510    29.248049     0.000000 
  21.295000    29.631692     0.033748    29.101744     0.000000 
  21.300000    29.477880     0.033924    28.975158     0.000000 
  21.305000    29.227709     0.034214    28.864785     0.000000 
  21.310000    28.355723     0.035266    28.767861     0.000000 
  21.315000    28.605594     0.034958    28.682185     0.000000 
  21.320000    29.141951     0.034315    28.605987     0.000000 
  21.325000    29.366735     0.034052    28.537831     0.000000 
  21.330000    29.169654     0.034282    28.476542     0.000000 
  21.335000    28.750407     0.034782    28.421152     0.000000 
  21.340000    28.857225     0.034653    28.370857     0.000000 
  21.345000    29.181616     0.034268    28.324986     0.000000 
  21.350000    28.516901     0.035067    28.282974     0.000000 
  21.355000    28.941230     0.034553    28.244343     0.000000 
  21.360000    28.111042     0.035573    28.208688     0.000000 
  21.365000    27.913123     0.035825    28.175663     0.000000 
  21.370000    28.549095     0.035027    28.144968     0.000000 
  21.375000    29.148519     0.034307    28.116348     0.000000 
  21.380000    28.095261     0.035593    28.089581     0.000000 
  21.385000    28.052372     0.035648    28.064473     0.000000 
  21.390000    28.396817     0.035215    28.040855     0.000000 
  21.395000    29.122151     0.034338    28.018581     0.000000 
  21.400000    28.442514     0.035159    27.997519     0.000000 
  21.405000    28.816020     0.034703    27.977556     0.000000 
  21.410000    28.135573     0.035542    27.958591     0.000000 
  21.415000    28.526042     0.035056    27.940534     0.000000 
  21.420000    27.948230     0.035780    27.923305     0.000000 
  21.425000    27.408013     0.036486    27.906832     0.000000 
  21.430000    28.480408     0.035112    27.891053     0.000000 
  21.435000    27.884237     0.035863    27.875910     0.000000 
  21.440000    27.766968     0.036014    27.861352     0.000000 
  21.445000    28.676651     0.034872    27.847332     0.000000 
  21.450000    28.269231     0.035374    27.833810     0.000000 
  21.455000    28.619913     0.034941    27.820747     0.000000 
  21.460000    28.671528     0.034878    27.808110     0.000000 
  21.465000    27.773021     0.036006    27.795867     0.000000 
  21.470000    28.203448     0.035457    27.783990     0.000000 
  21.475000    28.211804     0.035446    27.772454     0.000000 
  21.480000    27.789094     0.035985    27.761235     0.000000 
  21.485000    28.268460     0.035375    27.750312     0.000000 
  21.490000    28.102167     0.035584    27.739665     0.000000 
  21.495000    28.078376     0.035615    27.729277     0.000000 
  21.500000    28.966625     0.034522    27.719131     0.000000 
  21.505000    28.430629     0.035173    27.709211     0.000000 
  21.510000    28.031995     0.035674    27.699504     0.000000 
  21.515000    28.039101     0.035664    27.689997     0.000000 
  21.520000    27.716396     0.036080    27.680678     0.000000 
  21.525000    28.597227     0.034968    27.671536     0.000000 
  21.530000    27.561562     0.036282    27.662560     0.000000 
  21.535000    28.057018     0.035642    27.653743     0.000000 
  21.540000    27.973206     0.035748    27.645073     0.000000 
  21.545000    28.299183     0.035337    27.636545     0.000000 
  21.550000    27.459852     0.036417    27.628150     0.000000 
  21.555000    27.213327     0.036747    27.619880     0.000000 
  21.560000    27.294576     0.036637    27.611730     0.000000 
  21.565000    27.675437     0.036133    27.603694     0.000000 
  21.570000    27.830016     0.035932    27.595765     0.000000 
  21.575000    27.618527     0.036208    27.587938     0.000000 
  21.580000    27.842116     0.035917    27.580209     0.000000 
  21.585000    27.663218     0.036149    27.572573     0.000000 
  21.590000    27.833966     0.035927    27.565025     0.000000 
  21.595000    27.516139     0.036342    27.557561     0.000000 
  21.600000    27.927574     0.035807    27.550178     0.000000 
  21.605000    27.741784     0.036047    27.542872     0.000000 
  21.610000    28.184348     0.035481    27.535639     0.000000 
  21.615000    28.042065     0.035661    27.458068     0.000000 
  21.620000    27.920225     0.035816    27.452631     0.000000 
  21.625000    28.850838     0.034661    27.447199     0.000000 
  21.630000    28.160840     0.035510    27.441775     0.000000 
  21.635000    27.586558     0.036250    27.436357     0.000000 
  21.640000    28.079741     0.035613    27.430945     0.000000 
  21.645000    27.881934     0.035866    27.425540     0.000000 
  21.650000    28.388705     0.035225    27.420142     0.000000 
  21.655000    27.719849     0.036075    27.414750     0.000000 
  21.660000    28.385792     0.035229    27.409365     0.000000 
  21.665000    28.270033     0.035373    27.403987     0.000000 
  21.670000    27.787827     0.035987    27.398615     0.000000 
  21.675000    27.669748     0.036141    27.393250     0.000000 
  21.680000    27.483847     0.036385    27.387891     0.000000 
  21.685000    27.774557     0.036004    27.382538     0.000000 
  21.690000    27.482102     0.036387    27.377193     0.000000 
  21.695000    27.988852     0.035729    27.371854     0.000000 
  21.700000    27.311471     0.036615    27.366521     0.000000 
  21.705000    27.827485     0.035936    27.361195     0.000000 
  21.710000    27.292213     0.036640    27.355875     0.000000 
  21.715000    27.674763     0.036134    27.350562     0.000000 
  21.720000    27.639578     0.036180    27.345256     0.000000 
  21.725000    27.803684     0.035966    27.339956     0.000000 
  21.730000    27.174956     0.036799    27.334662     0.000000 
  21.735000    27.940564     0.035790    27.329375     0.000000 
  21.740000    28.166641     0.035503    27.324094     0.000000 
  21.745000    27.424810     0.036463    27.318820     0.000000 
  21.750000    27.944331     0.035785    27.313553     0.000000 
  21.755000    26.996937     0.037041    27.308292     0.000000 
  21.760000    28.001048     0.035713    27.303037     0.000000 
  21.765000    28.267082     0.035377    27.297789     0.000000 
  21.770000    28.554606     0.035021    27.292547     0.000000 
  21.775000    27.670457     0.036140    27.287312     0.000000 
  21.780000    28.575928     0.034994    27.282083     0.000000 
  21.785000    27.845787     0.035912    27.276860     0.000000 
  21.790000    27.271569     0.036668    27.271644     0.000000 
  21.795000    27.546587     0.036302    27.266435     0.000000 
  21.800000    27.316825     0.036607    27.261232     0.000000 
  21.805000    27.899694     0.035843    27.256035     0.000000 
  21.810000    27.482962     0.036386    27.250845     0.000000 
  21.815000    26.781005     0.037340    27.245661     0.000000 
  21.820000    27.702412     0.036098    27.240483     0.000000 
  21.825000    27.234616     0.036718    27.235312     0.000000 
  21.830000    26.927693     0.037136    27.230147     0.000000 
  21.835000    28.106029     0.035580    27.224989     0.000000 
  21.840000    27.492783     0.036373    27.219837     0.000000 
  21.845000    27.062972     0.036951    27.214691     0.000000 
  21.850000    28.014348     0.035696    27.209552     0.000000 
  21.855000    26.785730     0.037333    27.204419     0.000000 
  21.860000    27.389944     0.036510    27.199293     0.000000 
  21.865000    27.713845     0.036083    27.194172     0.000000 
  21.870000    27.477342     0.036394    27.189059     0.000000 
  21.875000    27.916651     0.035821    27.183951     0.000000 
  21.880000    27.165752     0.036811    27.178850     0.000000 
  21.885000    27.270508     0.036670    27.173755     0.000000 
  21.890000    28.285627     0.035354    27.168666     0.000000 
  21.895000    27.008814     0.037025    27.163584     0.000000 
  21.900000    27.096678     0.036905    27.158508     0.000000 
  21.905000    28.324851     0.035305    27.153439     0.000000 
  21.910000    27.533783     0.036319    27.148375     0.000000 
  21.915000    27.234938     0.036718    27.143318     0.000000 
  21.920000    27.295718     0.036636    27.138267     0.000000 
  21.925000    27.999448     0.035715    27.133223     0.000000 
  21.930000    27.762084     0.036020    27.128185     0.000000 
  21.935000    27.631128     0.036191    27.123153     0.000000 
  21.940000    28.103885     0.035582    27.118127     0.000000 
  21.945000    26.673059     0.037491    27.113107     0.000000 
  21.950000    27.748037     0.036039    27.108094     0.000000 
  21.955000    27.599304     0.036233    27.103087     0.000000 
  21.960000    27.561396     0.036283    27.098086     0.000000 
  21.965000    27.135460     0.036852    27.093092     0.000000 
  21.970000    27.077758     0.036931    27.088104     0.000000 
  21.975000    28.114337     0.035569    27.083121     0.000000 
  21.980000    27.451480     0.036428    27.078146     0.000000 
  21.985000    27.292798     0.036640    27.073176     0.000000 
  21.990000    27.656427     0.036158    27.068213     0.000000 
  21.995000    27.693323     0.036110    27.063255     0.000000 
  22.000000    27.456221     0.036422    27.058304     0.000000 
  22.005000    27.112485     0.036883    27.053359     0.000000 
  22.010000    27.974860     0.035746    27.048421     0.000000 
  22.015000    27.826607     0.035937    27.043488     0.000000 
  22.020000    27.589060     0.036246    27.038562     0.000000 
  22.025000    27.422572     0.036466    27.033641     0.000000 
  22.030000    27.079844     0.036928    27.028727     0.000000 
  22.035000    26.727142     0.037415    27.023820     0.000000 
  22.040000    27.634791     0.036186    27.018918     0.000000 
  22.045000    27.436239     0.036448    27.014022     0.000000 
  22.050000    27.425928     0.036462    27.009133     0.000000 
  22.055000    27.134778     0.036853    27.004249     0.000000 
  22.060000    27.004933     0.037030    26.999372     0.000000 
  22.065000    27.442658     0.036440    26.994501     0.000000 
  22.070000    27.812098     0.035956    26.989636     0.000000 
  22.075000    27.556521     0.036289    26.984777     0.000000 
  22.080000    26.163052     0.038222    26.979924     0.000000 
  22.085000    27.353767     0.036558    26.975078     0.000000 
  22.090000    26.827166     0.037276    26.970237     0.000000 
  22.095000    26.755693     0.037375    26.965402     0.000000 
  22.100000    27.289295     0.036644    26.960574     0.000000 
  22.105000    27.071836     0.036939    26.955751     0.000000 
  22.110000    27.243800     0.036706    26.950935     0.000000 
  22.115000    27.855347     0.035900    26.946125     0.000000 
  22.120000    26.290085     0.038037    26.941321     0.000000 
  22.125000    26.652168     0.037520    26.936522     0.000000 
  22.130000    27.527481     0.036327    26.931730     0.000000 
  22.135000    27.774159     0.036005    26.926944     0.000000 
  22.140000    26.242061     0.038107    26.922164     0.000000 
  22.145000    27.216672     0.036742    26.917390     0.000000 
  22.150000    26.681321     0.037479    26.912622     0.000000 
  22.155000    26.965564     0.037084    26.907860     0.000000 
  22.160000    27.547043     0.036302    26.903104     0.000000 
  22.165000    26.756049     0.037375    26.898354     0.000000 
  22.170000    26.787499     0.037331    26.893610     0.000000 
  22.175000    26.828657     0.037274    26.888872     0.000000 
  22.180000    27.431063     0.036455    26.884140     0.000000 
  22.185000    27.330197     0.036590    26.879414     0.000000 
  22.190000    27.038630     0.036984    26.874694     0.000000 
  22.195000    27.293659     0.036639    26.869979     0.000000 
  22.200000    26.637329     0.037541    26.865271     0.000000 
  22.205000    27.693296     0.036110    26.860569     0.000000 
  22.210000    27.428358     0.036459    26.855873     0.000000 
  22.215000    27.252942     0.036693    26.851183     0.000000 
  22.220000    27.399594     0.036497    26.846498     0.000000 
  22.225000    26.879482     0.037203    26.841820     0.000000 
  22.230000    26.412961     0.037860    26.837147     0.000000 
  22.235000    26.524150     0.037701    26.832481     0.000000 
  22.240000    27.576718     0.036262    26.827820     0.000000 
  22.245000    26.916971     0.037151    26.823165     0.000000 
  22.250000    27.350149     0.036563    26.818516     0.000000 
  22.255000    27.340960     0.036575    26.813873     0.000000 
  22.260000    26.819690     0.037286    26.809236     0.000000 
  22.265000    27.184818     0.036785    26.804605     0.000000 
  22.270000    27.012185     0.037020    26.799980     0.000000 
  22.275000    27.101089     0.036899    26.795360     0.000000 
  22.280000    27.054609     0.036962    26.790747     0.000000 
  22.285000    27.665276     0.036146    26.786139     0.000000 
  22.290000    26.755768     0.037375    26.781537     0.000000 
  22.295000    27.041845     0.036980    26.776941     0.000000 
  22.300000    27.224367     0.036732    26.772351     0.000000 
  22.305000    27.432901     0.036453    26.767767     0.000000 
  22.310000    27.807171     0.035962    26.763188     0.000000 
  22.315000    26.851970     0.037241    26.758616     0.000000 
  22.320000    27.187133     0.036782    26.754049     0.000000 
  22.325000    27.127354     0.036863    26.749488     0.000000 
  22.330000    27.308612     0.036618    26.744933     0.000000 
  22.335000    27.381582     0.036521    26.740383     0.000000 
  22.340000    27.168529     0.036807    26.735840     0.000000 
  22.345000    26.969482     0.037079    26.731302     0.000000 
  22.350000    27.635627     0.036185    26.726770     0.000000 
  22.355000    27.803377     0.035967    26.722244     0.000000 
  22.360000    27.095367     0.036907    26.717723     0.000000 
  22.365000    26.765044     0.037362    26.713209     0.000000 
  22.370000    27.047860     0.036972    26.708700     0.000000 
  22.375000    26.681654     0.037479    26.704197     0.000000 
  22.380000    26.604576     0.037588    26.699699     0.000000 
  22.385000    26.901219     0.037173    26.695208     0.000000 
  22.390000    27.753251     0.036032    26.690722     0.000000 
  22.395000    27.240733     0.036710    26.686242     0.000000 
  22.400000    26.534421     0.037687    26.681767     0.000000 
  22.405000    26.675931     0.037487    26.677299     0.000000 
  22.410000    26.276656     0.038057    26.672836     0.000000 
  22.415000    26.852231     0.037241    26.668378     0.000000 
  22.420000    26.752033     0.037380    26.663927     0.000000 
  22.425000    26.959449     0.037093    26.659481     0.000000 
  22.430000    26.904965     0.037168    26.655041     0.000000 
  22.435000    26.260095     0.038081    26.650607     0.000000 
  22.440000    27.295676     0.036636    26.646178     0.000000 
  22.445000    26.757937     0.037372    26.641755     0.000000 
  22.450000    27.021449     0.037008    26.637337     0.000000 
  22.455000    27.033601     0.036991    26.632926     0.000000 
  22.460000    26.181291     0.038195    26.628520     0.000000 
  22.465000    26.610233     0.037580    26.624119     0.000000 
  22.470000    27.149103     0.036834    26.619725     0.000000 
  22.475000    26.925629     0.037139    26.615336     0.000000 
  22.480000    26.864331     0.037224    26.610952     0.000000 
  22.485000    27.420857     0.036469    26.606574     0.000000 
  22.490000    26.387076     0.037897    26.602202     0.000000 
  22.495000    26.656252     0.037515    26.597836     0.000000 
  22.500000    27.526631     0.036328    26.593475     0.000000 
  22.505000    26.757198     0.037373    26.589120     0.000000 
  22.510000    26.838447     0.037260    26.584770     0.000000 
  22.515000    27.276827     0.036661    26.580426     0.000000 
  22.520000    26.632628     0.037548    26.576087     0.000000 
  22.525000    27.110182     0.036887    26.571754     0.000000 
  22.530000    26.803986     0.037308    26.567427     0.000000 
  22.535000    27.257621     0.036687    26.563105     0.000000 
  22.540000    27.921457     0.035815    26.558789     0.000000 
  22.545000    27.345641     0.036569    26.554479     0.000000 
  22.550000    26.791983     0.037325    26.550174     0.000000 
  22.555000    26.815733     0.037292    26.545874     0.000000 
  22.560000    26.885466     0.037195    26.541580     0.000000 
  22.565000    26.724102     0.037419    26.537292     0.000000 
  22.570000    26.535407     0.037685    26.533009     0.000000 
  22.575000    27.266703     0.036675    26.528732     0.000000 
  22.580000    26.258433     0.038083    26.524460     0.000000 
  22.585000    27.140192     0.036846    26.520194     0.000000 
  22.590000    27.266614     0.036675    26.515933     0.000000 
  22.595000    26.646208     0.037529    26.511678     0.000000 
  22.600000    26.363976     0.037931    26.507429     0.000000 
  22.605000    26.518828     0.037709    26.503184     0.000000 
  22.610000    27.181658     0.036790    26.498946     0.000000 
  22.615000    26.761347     0.037367    26.494713     0.000000 
  22.620000    27.054199     0.036963    26.490485     0.000000 
  22.625000    26.751278     0.037381    26.486263     0.000000 
  22.630000    27.026288     0.037001    26.482046     0.000000 
  22.635000    27.592136     0.036242    26.477835     0.000000 
  22.640000    26.695052     0.037460    26.473629     0.000000 
  22.645000    27.168624     0.036807    26.469429     0.000000 
  22.650000    27.342460     0.036573    26.465234     0.000000 
  22.655000    27.298150     0.036633    26.461044     0.000000 
  22.660000    27.180896     0.036791    26.456860     0.000000 
  22.665000    27.229499     0.036725    26.452682     0.000000 
  22.670000    27.889565     0.035856    26.448509     0.000000 
  22.675000    27.869382     0.035882    26.444341     0.000000 
  22.680000    27.606554     0.036223    26.440179     0.000000 
  22.685000    27.168237     0.036808    26.436022     0.000000 
  22.690000    27.282819     0.036653    26.431870     0.000000 
  22.695000    26.631488     0.037550    26.734638     0.000000 
  22.700000    26.860053     0.037230    26.738011     0.000000 
  22.705000    27.320443     0.036603    26.741669     0.000000 
  22.710000    27.471104     0.036402    26.745625     0.000000 
  22.715000    27.550699     0.036297    26.749895     0.000000 
  22.720000    26.941580     0.037117    26.754494     0.000000 
  22.725000    27.205514     0.036757    26.759440     0.000000 
  22.730000    27.166632     0.036810    26.764749     0.000000 
  22.735000    27.376263     0.036528    26.770442     0.000000 
  22.740000    27.123794     0.036868    26.776539     0.000000 
  22.745000    26.445090     0.037814    26.783062     0.000000 
  22.750000    27.125494     0.036866    26.790034     0.000000 
  22.755000    27.463682     0.036412    26.797480     0.000000 
  22.760000    26.706369     0.037444    26.805428     0.000000 
  22.765000    27.150009     0.036832    26.813905     0.000000 
  22.770000    27.142149     0.036843    26.822944     0.000000 
  22.775000    27.257306     0.036687    26.832577     0.000000 
  22.780000    28.283440     0.035356    26.842839     0.000000 
  22.785000    28.189625     0.035474    26.853771     0.000000 
  22.790000    26.798894     0.037315    26.865412     0.000000 
  22.795000    27.172340     0.036802    26.877809     0.000000 
  22.800000    27.514078     0.036345    26.891009     0.000000 
  22.805000    27.280544     0.036656    26.905066     0.000000 
  22.810000    27.683195     0.036123    26.920035     0.000000 
  22.815000    27.053237     0.036964    26.935979     0.000000 
  22.820000    27.452183     0.036427    26.952965     0.000000 
  22.825000    27.938791     0.035793    26.971066     0.000000 
  22.830000    27.769285     0.036011    26.990360     0.000000 
  22.835000    26.816733     0.037290    27.010936     0.000000 
  22.840000    27.500097     0.036364    27.032888     0.000000 
  22.845000    27.525918     0.036329    27.056319     0.000000 
  22.850000    27.490526     0.036376    27.081343     0.000000 
  22.855000    27.608798     0.036220    27.108086     0.000000 
  22.860000    27.366151     0.036541    27.136684     0.000000 
  22.865000    28.661590     0.034890    27.167289     0.000000 
  22.870000    28.169631     0.035499    27.200069     0.000000 
  22.875000    27.961863     0.035763    27.235208     0.000000 
  22.880000    28.074366     0.035620    27.272912     0.000000 
  22.885000    27.947329     0.035782    27.313408     0.000000 
  22.890000    27.709821     0.036088    27.356952     0.000000 
  22.895000    28.398037     0.035214    27.403826     0.000000 
  22.900000    27.862765     0.035890    27.454348     0.000000 
  22.905000    27.593891     0.036240    27.516540     0.000000 
  22.910000    28.313952     0.035318    27.575659     0.000000 
  22.915000    28.128486     0.035551    27.639642     0.000000 
  22.920000    28.089546     0.035600    27.709001     0.000000 
  22.925000    28.506456     0.035080    27.784318     0.000000 
  22.930000    28.562380     0.035011    27.866253     0.000000 
  22.935000    28.888844     0.034615    27.955564     0.000000 
  22.940000    28.645161     0.034910    28.053118     0.000000 
  22.945000    29.118610     0.034342    28.159913     0.000000 
  22.950000    28.905289     0.034596    28.277103     0.000000 
  22.955000    28.656566     0.034896    28.406028     0.000000 
  22.960000    29.207047     0.034238    28.548251     0.000000 
  22.965000    28.565386     0.035007    28.705601     0.000000 
  22.970000    30.212177     0.033099    28.880236     0.000000 
  22.975000    30.316542     0.032985    29.074707     0.000000 
  22.980000    29.400463     0.034013    29.292055     0.000000 
  22.985000    29.500293     0.033898    29.535924     0.000000 
  22.990000    30.181220     0.033133    29.810711     0.000000 
  22.995000    31.152530     0.032100    30.121757     0.000000 
  23.000000    30.489626     0.032798    30.475603     0.000000 
  23.005000    31.492412     0.031754    30.880327     0.000000 
  23.010000    32.083208     0.031169    31.345992     0.000000 
  23.015000    33.413448     0.029928    31.885256     0.000000 
  23.020000    33.938683     0.029465    32.514218     0.000000 
  23.025000    34.043701     0.029374    33.253587     0.000000 
  23.030000    36.999360     0.027027    34.130344     0.000000 
  23.035000    37.285223     0.026820    35.180140     0.000000 
  23.040000    38.565795     0.025930    36.450861     0.000000 
  23.045000    41.426993     0.024139    38.008419     0.000000 
  23.050000    42.665929     0.023438    39.949080     0.000000 
  23.055000    47.610998     0.021004    42.440591     0.000000 
  23.060000    52.795486     0.018941    45.896063     0.000000 
  23.065000    61.131200     0.016358    51.668899     0.000000 
  23.070000    74.874353     0.013356    64.336821     0.000000 
  23.075000   104.073993     0.009609    97.428598     0.000000 
  23.080000   167.555563     0.005968   183.264120     0.000000 
  23.085000   319.451959     0.003130   380.594666     0.000000 
  23.090000   660.925923     0.001513   761.951500     0.000000 
  23.095000  1335.861391     0.000749  1362.611463     0.000000 
  23.100000  2231.221330     0.000448  2106.774812     0.000000 
  23.105000  3090.865441     0.000324  2775.249398     0.000000 
  23.110000  3483.569761     0.000287  3081.457148     0.000000 
  23.115000  3191.454638     0.000313  2866.537411     0.000000 
  23.120000  2327.662271     0.000430  2246.319966     0.000000 
  23.125000  1396.853971     0.000716  1498.582846     0.000000 
  23.130000   729.749151     0.001370   862.711655     0.000000 
  23.135000   332.874768     0.003004   440.588065     0.000000 
  23.140000   167.778100     0.005960   212.821870     0.000000 
  23.145000   103.110775     0.009698   109.871149     0.000000 
  23.150000    72.395647     0.013813    69.093732     0.000000 
  23.155000    59.610422     0.016776    53.542465     0.000000 
  23.160000    52.320359     0.019113    46.796603     0.000000 
  23.165000    46.776161     0.021378    42.996096     0.000000 
  23.170000    43.359391     0.023063    40.346254     0.000000 
  23.175000    40.655779     0.024597    38.308113     0.000000 
  23.180000    37.425354     0.026720    36.680521     0.000000 
  23.185000    36.962921     0.027054    35.356689     0.000000 
  23.190000    35.075478     0.028510    34.265830     0.000000 
  23.195000    34.365378     0.029099    33.357074     0.000000 
  23.200000    33.576864     0.029782    32.592759     0.000000 
  23.205000    33.162261     0.030155    31.944524     0.000000 
  23.210000    31.043830     0.032213    31.390722     0.000000 
  23.215000    31.742977     0.031503    30.914639     0.000000 
  23.220000    30.537230     0.032747    30.503254     0.000000 
  23.225000    30.639865     0.032637    30.146351     0.000000 
  23.230000    30.660730     0.032615    29.835892     0.000000 
  23.235000    29.965846     0.033371    29.565565     0.000000 
  23.240000    29.490996     0.033909    29.330468     0.000000 
  23.245000    29.257220     0.034180    29.126900     0.000000 
  23.250000    28.687362     0.034859    28.952241     0.000000 
  23.255000    29.142791     0.034314    28.804933     0.000000 
  23.260000    29.339047     0.034084    28.684648     0.000000 
  23.265000    28.557724     0.035017    28.593136     0.000000 
  23.270000    28.492507     0.035097    28.538103     0.000000 
  23.275000    29.065547     0.034405    28.548956     0.000000 
  23.280000    28.501259     0.035086    28.728969     0.000000 
  23.285000    30.236928     0.033072    29.387566     0.000000 
  23.290000    29.889592     0.033456    31.272706     0.000000 
  23.295000    33.614958     0.029749    35.767266     0.000000 
  23.300000    39.893097     0.025067    44.635790     0.000000 
  23.305000    52.653678     0.018992    58.872740     0.000000 
  23.310000    72.692374     0.013757    76.936157     0.000000 
  23.315000    93.631589     0.010680    93.812729     0.000000 
  23.320000   100.935494     0.009907   102.566348     0.000000 
  23.325000    95.503493     0.010471    98.810541     0.000000 
  23.330000    78.178089     0.012791    84.537496     0.000000 
  23.335000    58.094377     0.017213    66.178608     0.000000 
  23.340000    45.645413     0.021908    49.857398     0.000000 
  23.345000    34.938334     0.028622    38.568373     0.000000 
  23.350000    30.867220     0.032397    32.215175     0.000000 
  23.355000    29.326807     0.034098    29.213017     0.000000 
  23.360000    28.193619     0.035469    27.966510     0.000000 
  23.365000    27.211717     0.036749    27.466796     0.000000 
  23.370000    27.726047     0.036067    27.238239     0.000000 
  23.375000    26.847167     0.037248    27.102005     0.000000 
  23.380000    26.999596     0.037038    27.001183     0.000000 
  23.385000    27.144065     0.036840    26.918651     0.000000 
  23.390000    27.006956     0.037027    26.848352     0.000000 
  23.395000    26.965880     0.037084    26.787260     0.000000 
  23.400000    26.337939     0.037968    26.733410     0.000000 
  23.405000    26.931239     0.037132    26.685387     0.000000 
  23.410000    26.860308     0.037230    26.642132     0.000000 
  23.415000    26.456543     0.037798    26.602835     0.000000 
  23.420000    26.721696     0.037423    26.566868     0.000000 
  23.425000    26.091695     0.038326    26.533733     0.000000 
  23.430000    26.773429     0.037350    26.503034     0.000000 
  23.435000    26.410586     0.037864    26.474451     0.000000 
  23.440000    26.706789     0.037444    26.447720     0.000000 
  23.445000    26.113164     0.038295    26.422623     0.000000 
  23.450000    26.112364     0.038296    26.398978     0.000000 
  23.455000    26.903655     0.037170    26.376632     0.000000 
  23.460000    26.264655     0.038074    26.355453     0.000000 
  23.465000    26.532209     0.037690    26.335329     0.000000 
  23.470000    26.007537     0.038450    26.316164     0.000000 
  23.475000    26.032424     0.038414    26.297872     0.000000 
  23.480000    25.963976     0.038515    26.280381     0.000000 
  23.485000    26.039110     0.038404    26.263626     0.000000 
  23.490000    25.957283     0.038525    26.247548     0.000000 
  23.495000    26.910358     0.037160    26.232096     0.000000 
  23.500000    26.279584     0.038052    26.217226     0.000000 
  23.505000    26.601388     0.037592    26.202896     0.000000 
  23.510000    27.019833     0.037010    26.189069     0.000000 
  23.515000    26.257726     0.038084    26.175712     0.000000 
  23.520000    26.208217     0.038156    26.162794     0.000000 
  23.525000    26.318916     0.037995    26.150288     0.000000 
  23.530000    25.279508     0.039558    26.138169     0.000000 
  23.535000    25.935991     0.038556    25.832384     0.000000 
  23.540000    26.645627     0.037530    25.827770     0.000000 
  23.545000    25.637730     0.039005    25.823247     0.000000 
  23.550000    25.329014     0.039480    25.818807     0.000000 
  23.555000    26.205962     0.038159    25.814443     0.000000 
  23.560000    26.023801     0.038426    25.810150     0.000000 
  23.565000    26.390592     0.037892    25.805921     0.000000 
  23.570000    25.694467     0.038919    25.801753     0.000000 
  23.575000    26.135530     0.038262    25.797641     0.000000 
  23.580000    26.501701     0.037733    25.793581     0.000000 
  23.585000    26.492189     0.037747    25.789569     0.000000 
  23.590000    26.329935     0.037980    25.785603     0.000000 
  23.595000    24.838458     0.040260    25.781678     0.000000 
  23.600000    25.606273     0.039053    25.777794     0.000000 
  23.605000    25.568708     0.039110    25.773946     0.000000 
  23.610000    25.805298     0.038752    25.770133     0.000000 
  23.615000    25.641963     0.038999    25.766353     0.000000 
  23.620000    26.726942     0.037415    25.762604     0.000000 
  23.625000    26.021603     0.038430    25.758885     0.000000 
  23.630000    26.096053     0.038320    25.755193     0.000000 
  23.635000    26.064064     0.038367    25.751527     0.000000 
  23.640000    26.116136     0.038291    25.747886     0.000000 
  23.645000    26.549905     0.037665    25.744268     0.000000 
  23.650000    25.671687     0.038953    25.740673     0.000000 
  23.655000    25.232402     0.039632    25.737099     0.000000 
  23.660000    25.876808     0.038645    25.733545     0.000000 
  23.665000    25.996198     0.038467    25.730011     0.000000 
  23.670000    25.626487     0.039022    25.726495     0.000000 
  23.675000    25.852174     0.038681    25.722997     0.000000 
  23.680000    25.794869     0.038767    25.719516     0.000000 
  23.685000    26.109411     0.038300    25.716052     0.000000 
  23.690000    26.006426     0.038452    25.712603     0.000000 
  23.695000    25.504579     0.039209    25.709169     0.000000 
  23.700000    25.819915     0.038730    25.705749     0.000000 
  23.705000    26.426200     0.037841    25.702344     0.000000 
  23.710000    26.069294     0.038359    25.698952     0.000000 
  23.715000    25.621162     0.039030    25.695573     0.000000 
  23.720000    26.335249     0.037972    25.692206     0.000000 
  23.725000    26.151388     0.038239    25.688852     0.000000 
  23.730000    25.710162     0.038895    25.685509     0.000000 
  23.735000    26.633139     0.037547    25.682178     0.000000 
  23.740000    26.001720     0.038459    25.678858     0.000000 
  23.745000    25.737132     0.038854    25.668161     0.000000 
  23.750000    26.394363     0.037887    25.665033     0.000000 
  23.755000    25.927163     0.038570    25.661909     0.000000 
  23.760000    25.511892     0.039197    25.658790     0.000000 
  23.765000    25.799128     0.038761    25.655674     0.000000 
  23.770000    26.018341     0.038434    25.652563     0.000000 
  23.775000    25.585270     0.039085    25.649457     0.000000 
  23.780000    25.370624     0.039416    25.646354     0.000000 
  23.785000    25.947384     0.038540    25.643256     0.000000 
  23.790000    26.033032     0.038413    25.640162     0.000000 
  23.795000    25.902785     0.038606    25.637072     0.000000 
  23.800000    25.767590     0.038808    25.633986     0.000000 
  23.805000    25.935389     0.038557    25.630905     0.000000 
  23.810000    25.206853     0.039672    25.627828     0.000000 
  23.815000    26.222630     0.038135    25.624755     0.000000 
  23.820000    25.882260     0.038637    25.621686     0.000000 
  23.825000    26.434119     0.037830    25.618622     0.000000 
  23.830000    25.597711     0.039066    25.615561     0.000000 
  23.835000    25.671397     0.038954    25.612505     0.000000 
  23.840000    26.058434     0.038375    25.609453     0.000000 
  23.845000    26.305171     0.038015    25.606405     0.000000 
  23.850000    25.714208     0.038889    25.603361     0.000000 
  23.855000    25.661990     0.038968    25.600322     0.000000 
  23.860000    25.450733     0.039292    25.597286     0.000000 
  23.865000    25.594007     0.039072    25.594255     0.000000 
  23.870000    25.646878     0.038991    25.591228     0.000000 
  23.875000    25.686036     0.038932    25.588205     0.000000 
  23.880000    25.378958     0.039403    25.585186     0.000000 
  23.885000    24.849516     0.040242    25.582171     0.000000 
  23.890000    25.362916     0.039428    25.579161     0.000000 
  23.895000    25.651065     0.038985    25.576154     0.000000 
  23.900000    26.064267     0.038367    25.573152     0.000000 
  23.905000    25.234259     0.039629    25.570154     0.000000 
  23.910000    25.660890     0.038970    25.567160     0.000000 
  23.915000    25.324258     0.039488    25.564170     0.000000 
  23.920000    25.820222     0.038729    25.561184     0.000000 
  23.925000    26.288947     0.038039    25.558202     0.000000 
  23.930000    25.927070     0.038570    25.555224     0.000000 
  23.935000    26.004790     0.038454    25.552250     0.000000 
  23.940000    25.700883     0.038909    25.549281     0.000000 
  23.945000    25.424400     0.039332    25.546315     0.000000 
  23.950000    25.440302     0.039308    25.543354     0.000000 
  23.955000    25.961185     0.038519    25.540396     0.000000 
  23.960000    26.346960     0.037955    25.537443     0.000000 
  23.965000    24.525578     0.040774    25.534494     0.000000 
  23.970000    25.994279     0.038470    25.531548     0.000000 
  23.975000    26.181808     0.038194    25.528607     0.000000 
  23.980000    25.679766     0.038941    25.525670     0.000000 
  23.985000    24.536204     0.040756    25.522737     0.000000 
  23.990000    26.305310     0.038015    25.519808     0.000000 
  23.995000    25.126452     0.039799    25.516883     0.000000 
  24.000000    25.329490     0.039480    25.513961     0.000000 
  24.005000    25.042488     0.039932    25.511044     0.000000 
  24.010000    25.605433     0.039054    25.508131     0.000000 
  24.015000    25.599569     0.039063    25.505222     0.000000 
  24.020000    25.141480     0.039775    25.502317     0.000000 
  24.025000    26.350745     0.037950    25.499416     0.000000 
  24.030000    25.107324     0.039829    25.496519     0.000000 
  24.035000    26.016492     0.038437    25.493626     0.000000 
  24.040000    26.481001     0.037763    25.490736     0.000000 
  24.045000    25.243852     0.039614    25.487851     0.000000 
  24.050000    26.182419     0.038194    25.484970     0.000000 
  24.055000    25.617419     0.039036    25.482093     0.000000 
  24.060000    25.422181     0.039336    25.479219     0.000000 
  24.065000    25.823517     0.038724    25.476350     0.000000 
  24.070000    24.950188     0.040080    25.473484     0.000000 
  24.075000    25.191118     0.039697    25.470623     0.000000 
  24.080000    25.397754     0.039374    25.467765     0.000000 
  24.085000    25.579037     0.039095    25.464912     0.000000 
  24.090000    24.836026     0.040264    25.462062     0.000000 
  24.095000    26.156478     0.038231    25.459216     0.000000 
  24.100000    26.024458     0.038425    25.456374     0.000000 
  24.105000    26.022694     0.038428    25.453536     0.000000 
  24.110000    25.610247     0.039047    25.450702     0.000000 
  24.115000    26.164308     0.038220    25.447872     0.000000 
  24.120000    25.414724     0.039347    25.445046     0.000000 
  24.125000    24.559240     0.040718    25.442223     0.000000 
  24.130000    25.347734     0.039451    25.439405     0.000000 
  24.135000    25.137004     0.039782    25.436590     0.000000 
  24.140000    25.985549     0.038483    25.433779     0.000000 
  24.145000    25.402747     0.039366    25.430972     0.000000 
  24.150000    25.429179     0.039325    25.428169     0.000000 
  24.155000    25.356514     0.039438    25.425370     0.000000 
  24.160000    25.364007     0.039426    25.422575     0.000000 
  24.165000    26.022406     0.038428    25.419783     0.000000 
  24.170000    25.821973     0.038727    25.416996     0.000000 
  24.175000    25.444104     0.039302    25.414212     0.000000 
  24.180000    26.098542     0.038316    25.411432     0.000000 
  24.185000    25.752218     0.038832    25.408656     0.000000 
  24.190000    24.810538     0.040305    25.405883     0.000000 
  24.195000    25.562625     0.039120    25.403115     0.000000 
  24.200000    26.044457     0.038396    25.400350     0.000000 
  24.205000    25.612519     0.039043    25.397589     0.000000 
  24.210000    25.356155     0.039438    25.394832     0.000000 
  24.215000    25.120544     0.039808    25.392079     0.000000 
  24.220000    25.246014     0.039610    25.389329     0.000000 
  24.225000    25.699513     0.038911    25.386584     0.000000 
  24.230000    25.167341     0.039734    25.383842     0.000000 
  24.235000    26.335655     0.037971    25.381104     0.000000 
  24.240000    25.575140     0.039100    25.378369     0.000000 
  24.245000    25.182153     0.039711    25.375639     0.000000 
  24.250000    25.476399     0.039252    25.372912     0.000000 
  24.255000    25.932427     0.038562    25.370189     0.000000 
  24.260000    25.503158     0.039211    25.367470     0.000000 
  24.265000    25.728092     0.038868    25.364754     0.000000 
  24.270000    24.940365     0.040096    25.362042     0.000000 
  24.275000    26.241644     0.038107    25.359334     0.000000 
  24.280000    24.787581     0.040343    25.356630     0.000000 
  24.285000    25.054558     0.039913    25.353929     0.000000 
  24.290000    25.834291     0.038708    25.351233     0.000000 
  24.295000    25.227226     0.039640    25.348539     0.000000 
  24.300000    24.946106     0.040086    25.345850     0.000000 
  24.305000    24.769515     0.040372    25.343164     0.000000 
  24.310000    24.667406     0.040539    25.340482     0.000000 
  24.315000    25.134777     0.039786    25.337804     0.000000 
  24.320000    26.076579     0.038349    25.335129     0.000000 
  24.325000    24.974771     0.040040    25.332458     0.000000 
  24.330000    25.701280     0.038909    25.329791     0.000000 
  24.335000    25.289132     0.039543    25.327128     0.000000 
  24.340000    25.268057     0.039576    25.324468     0.000000 
  24.345000    24.477401     0.040854    25.321812     0.000000 
  24.350000    25.880949     0.038638    25.319159     0.000000 
  24.355000    24.805609     0.040313    25.316510     0.000000 
  24.360000    25.913819     0.038589    25.313865     0.000000 
  24.365000    25.232219     0.039632    25.311223     0.000000 
  24.370000    25.672339     0.038952    25.308585     0.000000 
  24.375000    25.437565     0.039312    25.305951     0.000000 
  24.380000    25.320458     0.039494    25.303321     0.000000 
  24.385000    25.262185     0.039585    25.300694     0.000000 
  24.390000    25.038955     0.039938    25.298070     0.000000 
  24.395000    25.256645     0.039594    25.295450     0.000000 
  24.400000    25.094292     0.039850    25.292834     0.000000 
  24.405000    25.614690     0.039040    25.290222     0.000000 
  24.410000    24.985136     0.040024    25.287613     0.000000 
  24.415000    25.506498     0.039206    25.285008     0.000000 
  24.420000    25.522644     0.039181    25.282406     0.000000 
  24.425000    24.774596     0.040364    25.279808     0.000000 
  24.430000    25.287002     0.039546    25.277213     0.000000 
  24.435000    25.011527     0.039982    25.274622     0.000000 
  24.440000    25.058443     0.039907    25.272035     0.000000 
  24.445000    25.304960     0.039518    25.269451     0.000000 
  24.450000    25.579511     0.039094    25.266871     0.000000 
  24.455000    24.556501     0.040722    25.264295     0.000000 
  24.460000    24.560004     0.040717    25.261721     0.000000 
  24.465000    26.063213     0.038368    25.259152     0.000000 
  24.470000    25.678841     0.038943    25.256586     0.000000 
  24.475000    25.703932     0.038905    25.254024     0.000000 
  24.480000    24.997147     0.040005    25.251465     0.000000 
  24.485000    25.461191     0.039275    25.248909     0.000000 
  24.490000    25.064498     0.039897    25.246358     0.000000 
  24.495000    26.211237     0.038152    25.243809     0.000000 
  24.500000    25.913872     0.038589    25.241265     0.000000 
  24.505000    25.084615     0.039865    25.238723     0.000000 
  24.510000    26.074222     0.038352    25.236186     0.000000 
  24.515000    25.607251     0.039051    25.233652     0.000000 
  24.520000    25.854575     0.038678    25.231121     0.000000 
  24.525000    25.490466     0.039230    25.228594     0.000000 
  24.530000    25.392443     0.039382    25.226070     0.000000 
  24.535000    24.505509     0.040807    25.223550     0.000000 
  24.540000    24.285812     0.041176    25.221033     0.000000 
  24.545000    25.467942     0.039265    25.218520     0.000000 
  24.550000    25.857710     0.038673    25.216010     0.000000 
  24.555000    25.820449     0.038729    25.213504     0.000000 
  24.560000    25.325142     0.039486    25.211001     0.000000 
  24.565000    25.500778     0.039214    25.208502     0.000000 
  24.570000    25.075868     0.039879    25.206006     0.000000 
  24.575000    25.806846     0.038749    25.203513     0.000000 
  24.580000    24.948319     0.040083    25.201024     0.000000 
  24.585000    24.441181     0.040915    25.198539     0.000000 
  24.590000    25.541041     0.039153    25.196057     0.000000 
  24.595000    26.461182     0.037791    25.193578     0.000000 
  24.600000    25.634313     0.039010    25.191103     0.000000 
  24.605000    25.199301     0.039684    25.188631     0.000000 
  24.610000    24.933133     0.040107    25.186162     0.000000 
  24.615000    25.851862     0.038682    25.183697     0.000000 
  24.620000    25.522725     0.039181    25.181236     0.000000 
  24.625000    25.460148     0.039277    25.178778     0.000000 
  24.630000    25.527033     0.039174    25.176323     0.000000 
  24.635000    26.081866     0.038341    25.173872     0.000000 
  24.640000    25.383304     0.039396    25.171424     0.000000 
  24.645000    25.222050     0.039648    25.168979     0.000000 
  24.650000    25.676869     0.038946    25.166538     0.000000 
  24.655000    25.602855     0.039058    25.164100     0.000000 
  24.660000    25.100820     0.039839    25.161665     0.000000 
  24.665000    25.418252     0.039342    25.159234     0.000000 
  24.670000    26.129679     0.038271    25.156807     0.000000 
  24.675000    26.699939     0.037453    25.154382     0.000000 
  24.680000    25.111566     0.039822    25.151961     0.000000 
  24.685000    25.603790     0.039057    25.149544     0.000000 
  24.690000    25.513645     0.039195    25.147129     0.000000 
  24.695000    25.347645     0.039451    25.144718     0.000000 
  24.700000    25.499822     0.039216    25.142311     0.000000 
  24.705000    25.526165     0.039175    25.139906     0.000000 
  24.710000    25.787775     0.038778    25.137505     0.000000 
  24.715000    26.188891     0.038184    25.135108     0.000000 
  24.720000    25.961582     0.038518    25.132713     0.000000 
  24.725000    25.794894     0.038767    25.130322     0.000000 
  24.730000    25.989032     0.038478    25.127934     0.000000 
  24.735000    25.668769     0.038958    25.125550     0.000000 
  24.740000    25.807374     0.038749    25.215866     0.000000 
  24.745000    26.651601     0.037521    25.215718     0.000000 
  24.750000    25.425288     0.039331    25.215655     0.000000 
  24.755000    25.700543     0.038910    25.215681     0.000000 
  24.760000    26.748783     0.037385    25.215800     0.000000 
  24.765000    26.176641     0.038202    25.216016     0.000000 
  24.770000    25.061610     0.039902    25.216334     0.000000 
  24.775000    25.949913     0.038536    25.216760     0.000000 
  24.780000    25.314674     0.039503    25.217299     0.000000 
  24.785000    25.757021     0.038824    25.217956     0.000000 
  24.790000    25.499216     0.039217    25.218739     0.000000 
  24.795000    25.692329     0.038922    25.219653     0.000000 
  24.800000    26.358531     0.037938    25.220706     0.000000 
  24.805000    25.254349     0.039597    25.221905     0.000000 
  24.810000    25.529997     0.039170    25.223258     0.000000 
  24.815000    25.390825     0.039384    25.224775     0.000000 
  24.820000    25.812325     0.038741    25.226464     0.000000 
  24.825000    25.269750     0.039573    25.228336     0.000000 
  24.830000    25.780846     0.038788    25.230402     0.000000 
  24.835000    25.077189     0.039877    25.232672     0.000000 
  24.840000    25.339425     0.039464    25.235160     0.000000 
  24.845000    25.455547     0.039284    25.237880     0.000000 
  24.850000    24.753592     0.040398    25.240845     0.000000 
  24.855000    24.899170     0.040162    25.244072     0.000000 
  24.860000    25.462283     0.039274    25.247578     0.000000 
  24.865000    25.635964     0.039008    25.251381     0.000000 
  24.870000    25.949683     0.038536    25.255503     0.000000 
  24.875000    25.789093     0.038776    25.259964     0.000000 
  24.880000    26.613129     0.037575    25.264788     0.000000 
  24.885000    25.307305     0.039514    25.270002     0.000000 
  24.890000    26.014178     0.038441    25.275634     0.000000 
  24.895000    26.224146     0.038133    25.281716     0.000000 
  24.900000    25.629479     0.039018    25.288281     0.000000 
  24.905000    26.612616     0.037576    25.295367     0.000000 
  24.910000    25.536354     0.039160    25.303015     0.000000 
  24.915000    25.791625     0.038772    25.311271     0.000000 
  24.920000    26.076781     0.038348    25.320183     0.000000 
  24.925000    26.705853     0.037445    25.329809     0.000000 
  24.930000    25.516379     0.039191    25.340209     0.000000 
  24.935000    26.088312     0.038331    25.393494     0.000000 
  24.940000    25.436567     0.039313    25.406667     0.000000 
  24.945000    26.287923     0.038040    25.420878     0.000000 
  24.950000    26.239487     0.038111    25.436225     0.000000 
  24.955000    25.469681     0.039262    25.452815     0.000000 
  24.960000    25.746765     0.038840    25.470770     0.000000 
  24.965000    26.335148     0.037972    25.490225     0.000000 
  24.970000    26.238063     0.038113    25.511333     0.000000 
  24.975000    25.644482     0.038995    25.534270     0.000000 
  24.980000    26.587176     0.037612    25.559233     0.000000 
  24.985000    25.970464     0.038505    25.586448     0.000000 
  24.990000    26.678128     0.037484    25.616172     0.000000 
  24.995000    25.723034     0.038876    25.648701     0.000000 
  25.000000    26.915087     0.037154    25.684379     0.000000 
  25.005000    25.696099     0.038916    25.723599     0.000000 
  25.010000    26.618870     0.037567    25.766822     0.000000 
  25.015000    26.719045     0.037426    25.814585     0.000000 
  25.020000    26.107487     0.038303    25.867519     0.000000 
  25.025000    26.331647     0.037977    25.926370     0.000000 
  25.030000    26.192550     0.038179    25.992022     0.000000 
  25.035000    26.971335     0.037076    26.065531     0.000000 
  25.040000    25.773746     0.038799    26.148168     0.000000 
  25.045000    27.059182     0.036956    26.241469     0.000000 
  25.050000    26.713544     0.037434    26.347312     0.000000 
  25.055000    27.257860     0.036687    26.468002     0.000000 
  25.060000    27.662563     0.036150    26.606399     0.000000 
  25.065000    27.333036     0.036586    26.766086     0.000000 
  25.070000    28.199293     0.035462    26.951594     0.000000 
  25.075000    27.622561     0.036202    27.168719     0.000000 
  25.080000    28.905852     0.034595    27.424970     0.000000 
  25.085000    28.946392     0.034547    27.730202     0.000000 
  25.090000    28.850299     0.034662    28.097564     0.000000 
  25.095000    29.098659     0.034366    28.545045     0.000000 
  25.100000    30.935883     0.032325    29.098851     0.000000 
  25.105000    31.911299     0.031337    29.804584     0.000000 
  25.110000    34.451830     0.029026    30.772407     0.000000 
  25.115000    34.629855     0.028877    32.348707     0.000000 
  25.120000    39.338567     0.025420    35.659733     0.000000 
  25.125000    46.120019     0.021683    43.953939     0.000000 
  25.130000    63.501922     0.015748    64.965467     0.000000 
  25.135000   100.291469     0.009971   113.127152     0.000000 
  25.140000   184.499301     0.005420   207.837822     0.000000 
  25.145000   350.371333     0.002854   363.052855     0.000000 
  25.150000   600.439523     0.001665   569.183206     0.000000 
  25.155000   870.704087     0.001148   779.616960     0.000000 
  25.160000  1042.597682     0.000959   919.575744     0.000000 
  25.165000  1055.152191     0.000948   926.044554     0.000000 
  25.170000   891.073822     0.001122   795.691230     0.000000 
  25.175000   624.079144     0.001602   587.994593     0.000000 
  25.180000   360.306556     0.002775   378.916918     0.000000 
  25.185000   178.644292     0.005598   218.399073     0.000000 
  25.190000    96.630849     0.010349   118.905692     0.000000 
  25.195000    64.829145     0.015425    67.668350     0.000000 
  25.200000    48.285369     0.020710    45.121155     0.000000 
  25.205000    39.075878     0.025591    36.209586     0.000000 
  25.210000    35.742765     0.027978    32.696148     0.000000 
  25.215000    33.311211     0.030020    31.069200     0.000000 
  25.220000    31.589769     0.031656    30.099540     0.000000 
  25.225000    30.812850     0.032454    29.408727     0.000000 
  25.230000    30.250377     0.033057    28.878265     0.000000 
  25.235000    29.901333     0.033443    28.460703     0.000000 
  25.240000    28.343911     0.035281    28.129647     0.000000 
  25.245000    28.702985     0.034840    27.867491     0.000000 
  25.250000    28.335741     0.035291    27.661832     0.000000 
  25.255000    28.057968     0.035640    27.503914     0.000000 
  25.260000    28.380254     0.035236    27.387723     0.000000 
  25.265000    27.065645     0.036947    27.309440     0.000000 
  25.270000    27.477506     0.036393    27.267128     0.000000 
  25.275000    27.959160     0.035766    27.260616     0.000000 
  25.280000    27.956820     0.035769    27.291559     0.000000 
  25.285000    27.862312     0.035891    27.363716     0.000000 
  25.290000    28.245242     0.035404    27.483552     0.000000 
  25.295000    28.780397     0.034746    27.661813     0.000000 
  25.300000    29.105315     0.034358    27.919136     0.000000 
  25.305000    29.846267     0.033505    28.309096     0.000000 
  25.310000    29.291897     0.034139    29.005103     0.000000 
  25.315000    32.769308     0.030516    30.570725     0.000000 
  25.320000    35.097653     0.028492    34.610404     0.000000 
  25.325000    42.148368     0.023726    44.869879     0.000000 
  25.330000    58.728089     0.017028    68.156832     0.000000 
  25.335000   100.527529     0.009948   113.255847     0.000000 
  25.340000   183.845658     0.005439   185.801120     0.000000 
  25.345000   289.614884     0.003453   280.019356     0.000000 
  25.350000   397.722221     0.002514   373.343968     0.000000 
  25.355000   453.947584     0.002203   431.672535     0.000000 
  25.360000   459.145088     0.002178   428.460170     0.000000 
  25.365000   390.574736     0.002560   365.351267     0.000000 
  25.370000   280.565230     0.003564   270.635264     0.000000 
  25.375000   170.204228     0.005875   177.829802     0.000000 
  25.380000    94.638833     0.010566   107.858388     0.000000 
  25.385000    56.386397     0.017735    65.075083     0.000000 
  25.390000    41.105518     0.024328    43.259797     0.000000 
  25.395000    33.381467     0.029957    33.710134     0.000000 
  25.400000    31.312467     0.031936    29.924796     0.000000 
  25.405000    29.483957     0.033917    28.405923     0.000000 
  25.410000    28.336688     0.035290    27.678369     0.000000 
  25.415000    28.313997     0.035318    27.228723     0.000000 
  25.420000    28.629503     0.034929    26.898652     0.000000 
  25.425000    27.349067     0.036564    26.637826     0.000000 
  25.430000    26.601053     0.037592    26.425489     0.000000 
  25.435000    26.925406     0.037140    26.249752     0.000000 
  25.440000    27.254483     0.036691    26.102457     0.000000 
  25.445000    26.715635     0.037431    25.977638     0.000000 
  25.450000    26.559076     0.037652    25.870817     0.000000 
  25.455000    26.230246     0.038124    25.778581     0.000000 
  25.460000    26.876649     0.037207    25.698291     0.000000 
  25.465000    26.007608     0.038450    25.627881     0.000000 
  25.470000    25.605844     0.039054    25.565715     0.000000 
  25.475000    26.154118     0.038235    25.510485     0.000000 
  25.480000    26.037767     0.038406    25.461135     0.000000 
  25.485000    25.612652     0.039043    25.416804     0.000000 
  25.490000    25.015229     0.039976    25.376784     0.000000 
  25.495000    25.942196     0.038547    25.340491     0.000000 
  25.500000    25.803418     0.038755    25.307437     0.000000 
  25.505000    25.977599     0.038495    25.277212     0.000000 
  25.510000    25.809802     0.038745    25.249471     0.000000 
  25.515000    26.034185     0.038411    25.223920     0.000000 
  25.520000    25.432267     0.039320    25.200310     0.000000 
  25.525000    25.604923     0.039055    25.178424     0.000000 
  25.530000    25.617233     0.039036    25.158077     0.000000 
  25.535000    25.934316     0.038559    25.139109     0.000000 
  25.540000    25.294843     0.039534    25.121380     0.000000 
  25.545000    25.303890     0.039520    25.104768     0.000000 
  25.550000    25.148195     0.039764    25.089166     0.000000 
  25.555000    25.015141     0.039976    25.074480     0.000000 
  25.560000    25.328552     0.039481    25.060626     0.000000 
  25.565000    25.135946     0.039784    25.047532     0.000000 
  25.570000    24.859216     0.040227    25.035131     0.000000 
  25.575000    26.045041     0.038395    25.023366     0.000000 
  25.580000    24.658125     0.040555    25.012183     0.000000 
  25.585000    25.281004     0.039555    25.001537     0.000000 
  25.590000    25.908723     0.038597    24.900665     0.000000 
  25.595000    25.534125     0.039163    24.893054     0.000000 
  25.600000    24.900928     0.040159    24.885795     0.000000 
  25.605000    25.078438     0.039875    24.878859     0.000000 
  25.610000    25.145413     0.039769    24.872222     0.000000 
  25.615000    25.655341     0.038978    24.865861     0.000000 
  25.620000    25.108330     0.039827    24.859755     0.000000 
  25.625000    25.190648     0.039697    24.853886     0.000000 
  25.630000    24.956382     0.040070    24.848237     0.000000 
  25.635000    25.687112     0.038930    24.842793     0.000000 
  25.640000    25.439459     0.039309    24.837538     0.000000 
  25.645000    24.903020     0.040156    24.832461     0.000000 
  25.650000    24.941278     0.040094    24.827550     0.000000 
  25.655000    25.393727     0.039380    24.822793     0.000000 
  25.660000    25.230719     0.039634    24.818182     0.000000 
  25.665000    25.241221     0.039618    24.813706     0.000000 
  25.670000    24.005726     0.041657    24.809357     0.000000 
  25.675000    25.027031     0.039957    24.805128     0.000000 
  25.680000    25.598166     0.039065    24.801011     0.000000 
  25.685000    25.189212     0.039700    24.796999     0.000000 
  25.690000    25.305373     0.039517    24.793087     0.000000 
  25.695000    25.182470     0.039710    24.789269     0.000000 
  25.700000    25.721973     0.038877    24.785540     0.000000 
  25.705000    25.877854     0.038643    24.781894     0.000000 
  25.710000    25.381941     0.039398    24.778328     0.000000 
  25.715000    25.605637     0.039054    24.774836     0.000000 
  25.720000    25.260607     0.039587    24.771415     0.000000 
  25.725000    25.211870     0.039664    24.768061     0.000000 
  25.730000    25.211450     0.039665    24.764771     0.000000 
  25.735000    24.235359     0.041262    24.761541     0.000000 
  25.740000    25.273852     0.039567    24.758369     0.000000 
  25.745000    25.847485     0.038688    24.760871     0.000000 
  25.750000    25.583950     0.039087    24.757939     0.000000 
  25.755000    25.742892     0.038846    24.755062     0.000000 
  25.760000    25.471346     0.039260    24.752238     0.000000 
  25.765000    25.268753     0.039575    24.749463     0.000000 
  25.770000    25.709345     0.038896    24.746738     0.000000 
  25.775000    25.018478     0.039970    24.744059     0.000000 
  25.780000    24.625928     0.040608    24.741426     0.000000 
  25.785000    25.418002     0.039342    24.697857     0.000000 
  25.790000    25.190902     0.039697    24.696251     0.000000 
  25.795000    25.370312     0.039416    24.694655     0.000000 
  25.800000    24.889889     0.040177    24.693068     0.000000 
  25.805000    24.043378     0.041591    24.691492     0.000000 
  25.810000    24.416665     0.040956    24.689927     0.000000 
  25.815000    25.443572     0.039303    24.688373     0.000000 
  25.820000    24.941352     0.040094    24.686831     0.000000 
  25.825000    25.415340     0.039346    24.685302     0.000000 
  25.830000    25.353849     0.039442    24.683785     0.000000 
  25.835000    24.783443     0.040350    24.682282     0.000000 
  25.840000    25.255590     0.039595    24.680793     0.000000 
  25.845000    24.704933     0.040478    24.679319     0.000000 
  25.850000    24.570943     0.040698    24.677861     0.000000 
  25.855000    24.407334     0.040971    24.676419     0.000000 
  25.860000    24.940480     0.040095    24.674995     0.000000 
  25.865000    24.888563     0.040179    24.673589     0.000000 
  25.870000    25.130877     0.039792    24.672203     0.000000 
  25.875000    24.736807     0.040426    24.670838     0.000000 
  25.880000    24.696048     0.040492    24.669495     0.000000 
  25.885000    24.850512     0.040241    24.668175     0.000000 
  25.890000    25.557561     0.039127    24.666880     0.000000 
  25.895000    25.503728     0.039210    24.665611     0.000000 
  25.900000    25.398409     0.039373    24.664371     0.000000 
  25.905000    25.638326     0.039004    24.663161     0.000000 
  25.910000    25.430386     0.039323    24.661983     0.000000 
  25.915000    24.425323     0.040941    24.660840     0.000000 
  25.920000    25.353947     0.039442    24.659735     0.000000 
  25.925000    24.663548     0.040546    24.658669     0.000000 
  25.930000    24.590387     0.040666    24.657647     0.000000 
  25.935000    24.336238     0.041091    24.656672     0.000000 
  25.940000    25.035851     0.039943    24.655747     0.000000 
  25.945000    24.946284     0.040086    24.654878     0.000000 
  25.950000    24.603032     0.040645    24.654068     0.000000 
  25.955000    24.317158     0.041123    24.653323     0.000000 
  25.960000    24.976338     0.040038    24.652649     0.000000 
  25.965000    25.352167     0.039444    24.652052     0.000000 
  25.970000    25.012061     0.039981    24.651541     0.000000 
  25.975000    25.130042     0.039793    24.651124     0.000000 
  25.980000    25.125231     0.039801    24.650809     0.000000 
  25.985000    24.115699     0.041467    24.650609     0.000000 
  25.990000    24.598786     0.040652    24.650535     0.000000 
  25.995000    24.032453     0.041610    24.650601     0.000000 
  26.000000    23.974826     0.041710    24.650824     0.000000 
  26.005000    24.971328     0.040046    24.651222     0.000000 
  26.010000    24.804013     0.040316    24.651817     0.000000 
  26.015000    24.655033     0.040560    24.652634     0.000000 
  26.020000    24.844388     0.040251    24.653700     0.000000 
  26.025000    25.477674     0.039250    24.655051     0.000000 
  26.030000    25.277017     0.039562    24.656727     0.000000 
  26.035000    25.085454     0.039864    24.658773     0.000000 
  26.040000    24.686765     0.040508    24.661248     0.000000 
  26.045000    24.520161     0.040783    24.664216     0.000000 
  26.050000    24.883457     0.040187    24.667760     0.000000 
  26.055000    24.227633     0.041275    24.671977     0.000000 
  26.060000    24.465289     0.040874    24.676987     0.000000 
  26.065000    24.713374     0.040464    24.682937     0.000000 
  26.070000    24.971937     0.040045    24.690010     0.000000 
  26.075000    25.214586     0.039660    24.698437     0.000000 
  26.080000    24.851534     0.040239    24.708509     0.000000 
  26.085000    24.626521     0.040607    24.720599     0.000000 
  26.090000    25.130029     0.039793    24.735192     0.000000 
  26.095000    24.455950     0.040890    24.752926     0.000000 
  26.100000    24.707283     0.040474    24.774657     0.000000 
  26.105000    24.642696     0.040580    24.801565     0.000000 
  26.110000    24.720460     0.040452    24.835430     0.000000 
  26.115000    24.534964     0.040758    24.879613     0.000000 
  26.120000    25.010066     0.039984    24.943014     0.000000 
  26.125000    25.354860     0.039440    25.054398     0.000000 
  26.130000    25.306123     0.039516    25.304759     0.000000 
  26.135000    26.169225     0.038213    25.943496     0.000000 
  26.140000    27.392487     0.036506    27.528277     0.000000 
  26.145000    30.946206     0.032314    31.023527     0.000000 
  26.150000    35.864939     0.027882    37.590186     0.000000 
  26.155000    47.721695     0.020955    47.830340     0.000000 
  26.160000    61.549088     0.016247    60.698929     0.000000 
  26.165000    74.716077     0.013384    72.935379     0.000000 
  26.170000    83.927853     0.011915    79.973247     0.000000 
  26.175000    82.987314     0.012050    78.603673     0.000000 
  26.180000    72.603505     0.013773    69.516587     0.000000 
  26.185000    56.576521     0.017675    56.664844     0.000000 
  26.190000    42.228722     0.023681    44.388220     0.000000 
  26.195000    33.075476     0.030234    35.263997     0.000000 
  26.200000    29.593004     0.033792    29.728624     0.000000 
  26.205000    26.431704     0.037833    26.912998     0.000000 
  26.210000    24.964680     0.040057    25.677162     0.000000 
  26.215000    25.913245     0.038590    25.183721     0.000000 
  26.220000    24.551780     0.040730    24.983828     0.000000 
  26.225000    23.864713     0.041903    24.887421     0.000000 
  26.230000    25.331840     0.039476    24.827692     0.000000 
  26.235000    24.765695     0.040378    24.783767     0.000000 
  26.240000    24.662328     0.040548    24.748950     0.000000 
  26.245000    25.590748     0.039077    24.720486     0.000000 
  26.250000    24.406453     0.040973    24.696810     0.000000 
  26.255000    24.585181     0.040675    24.676852     0.000000 
  26.260000    24.471983     0.040863    24.659828     0.000000 
  26.265000    24.975499     0.040039    24.645151     0.000000 
  26.270000    24.828832     0.040276    24.632371     0.000000 
  26.275000    24.380335     0.041017    24.621143     0.000000 
  26.280000    24.802423     0.040319    24.611194     0.000000 
  26.285000    24.617820     0.040621    24.602311     0.000000 
  26.290000    24.578715     0.040686    24.594320     0.000000 
  26.295000    23.728989     0.042143    24.587084     0.000000 
  26.300000    24.798257     0.040325    24.580491     0.000000 
  26.305000    24.244183     0.041247    24.574447     0.000000 
  26.310000    24.430199     0.040933    24.568876     0.000000 
  26.315000    23.828442     0.041967    24.563714     0.000000 
  26.320000    24.081428     0.041526    24.558909     0.000000 
  26.325000    24.463604     0.040877    24.554416     0.000000 
  26.330000    23.745967     0.042112    24.550196     0.000000 
  26.335000    24.579247     0.040685    24.546217     0.000000 
  26.340000    24.699045     0.040487    24.542451     0.000000 
  26.345000    25.521117     0.039183    24.538876     0.000000 
  26.350000    24.442684     0.040912    24.535469     0.000000 
  26.355000    24.729693     0.040437    24.532214     0.000000 
  26.360000    24.173662     0.041367    24.529095     0.000000 
  26.365000    23.780420     0.042051    24.526097     0.000000 
  26.370000    24.168104     0.041377    24.523211     0.000000 
  26.375000    24.253180     0.041232    24.520424     0.000000 
  26.380000    24.383054     0.041012    24.517728     0.000000 
  26.385000    24.347702     0.041072    24.515114     0.000000 
  26.390000    24.737608     0.040424    24.512576     0.000000 
  26.395000    24.408685     0.040969    24.510106     0.000000 
  26.400000    24.936730     0.040101    24.507700     0.000000 
  26.405000    23.657974     0.042269    24.505351     0.000000 
  26.410000    24.045583     0.041588    24.503056     0.000000 
  26.415000    24.610432     0.040633    24.500809     0.000000 
  26.420000    24.407773     0.040971    24.498609     0.000000 
  26.425000    24.913477     0.040139    24.496450     0.000000 
  26.430000    23.981866     0.041698    24.494330     0.000000 
  26.435000    24.129711     0.041443    24.492246     0.000000 
  26.440000    24.851868     0.040238    24.490196     0.000000 
  26.445000    24.088760     0.041513    24.488177     0.000000 
  26.450000    24.101324     0.041491    24.486187     0.000000 
  26.455000    23.979768     0.041702    24.484225     0.000000 
  26.460000    24.282710     0.041182    24.482288     0.000000 
  26.465000    24.131606     0.041439    24.480376     0.000000 
  26.470000    24.166081     0.041380    24.478486     0.000000 
  26.475000    24.395600     0.040991    24.476617     0.000000 
  26.480000    24.403602     0.040978    24.474767     0.000000 
  26.485000    23.316272     0.042889    24.472937     0.000000 
  26.490000    24.095247     0.041502    24.471125     0.000000 
  26.495000    24.328516     0.041104    24.469329     0.000000 
  26.500000    24.635599     0.040592    24.467549     0.000000 
  26.505000    24.254325     0.041230    24.465784     0.000000 
  26.510000    24.411018     0.040965    24.464033     0.000000 
  26.515000    24.273114     0.041198    24.462296     0.000000 
  26.520000    24.244897     0.041246    24.460572     0.000000 
  26.525000    24.470888     0.040865    24.458860     0.000000 
  26.530000    23.415882     0.042706    24.457160     0.000000 
  26.535000    24.994226     0.040009    24.455470     0.000000 
  26.540000    24.429230     0.040935    24.453792     0.000000 
  26.545000    24.431191     0.040931    24.452123     0.000000 
  26.550000    24.325563     0.041109    24.450465     0.000000 
  26.555000    24.210894     0.041304    24.448815     0.000000 
  26.560000    24.136176     0.041432    24.447175     0.000000 
  26.565000    25.102618     0.039836    24.445543     0.000000 
  26.570000    23.068604     0.043349    24.443919     0.000000 
  26.575000    24.281190     0.041184    24.442303     0.000000 
  26.580000    24.550095     0.040733    24.440695     0.000000 
  26.585000    23.806161     0.042006    24.439094     0.000000 
  26.590000    23.773588     0.042063    24.437500     0.000000 
  26.595000    24.088495     0.041514    24.435913     0.000000 
  26.600000    24.222155     0.041285    24.434332     0.000000 
  26.605000    24.236726     0.041260    24.427306     0.000000 
  26.610000    24.758927     0.040389    24.425862     0.000000 
  26.615000    24.206063     0.041312    24.424419     0.000000 
  26.620000    23.891598     0.041856    24.422978     0.000000 
  26.625000    24.323758     0.041112    24.421539     0.000000 
  26.630000    24.205504     0.041313    24.420102     0.000000 
  26.635000    23.762864     0.042082    24.418666     0.000000 
  26.640000    23.999530     0.041667    24.417232     0.000000 
  26.645000    24.780357     0.040355    24.415800     0.000000 
  26.650000    24.004980     0.041658    24.414370     0.000000 
  26.655000    24.763238     0.040382    24.412941     0.000000 
  26.660000    24.990871     0.040015    24.411515     0.000000 
  26.665000    24.899054     0.040162    24.410089     0.000000 
  26.670000    24.424921     0.040942    24.408666     0.000000 
  26.675000    23.909926     0.041824    24.407245     0.000000 
  26.680000    24.528393     0.040769    24.405825     0.000000 
  26.685000    24.465510     0.040874    24.404407     0.000000 
  26.690000    24.638172     0.040587    24.402990     0.000000 
  26.695000    23.954383     0.041746    24.401576     0.000000 
  26.700000    24.574423     0.040693    24.400163     0.000000 
  26.705000    24.518413     0.040786    24.398752     0.000000 
  26.710000    24.639122     0.040586    24.397342     0.000000 
  26.715000    24.498201     0.040819    24.395935     0.000000 
  26.720000    24.384915     0.041009    24.394529     0.000000 
  26.725000    24.245679     0.041244    24.393124     0.000000 
  26.730000    24.125835     0.041449    24.391722     0.000000 
  26.735000    24.762840     0.040383    24.390321     0.000000 
  26.740000    24.324507     0.041111    24.388922     0.000000 
  26.745000    24.644498     0.040577    24.387524     0.000000 
  26.750000    24.410538     0.040966    24.386128     0.000000 
  26.755000    23.906398     0.041830    24.384734     0.000000 
  26.760000    24.218598     0.041291    24.383342     0.000000 
  26.765000    23.925576     0.041796    24.381951     0.000000 
  26.770000    24.121521     0.041457    24.380562     0.000000 
  26.775000    23.537453     0.042485    24.379175     0.000000 
  26.780000    23.781213     0.042050    24.377789     0.000000 
  26.785000    24.448523     0.040902    24.376405     0.000000 
  26.790000    24.325942     0.041108    24.375023     0.000000 
  26.795000    24.662718     0.040547    24.373642     0.000000 
  26.800000    24.343689     0.041078    24.372263     0.000000 
  26.805000    24.779804     0.040355    24.370885     0.000000 
  26.810000    24.409619     0.040967    24.369510     0.000000 
  26.815000    24.678926     0.040520    24.368136     0.000000 
  26.820000    24.478920     0.040851    24.366763     0.000000 
  26.825000    23.930267     0.041788    24.365392     0.000000 
  26.830000    24.359226     0.041052    24.364023     0.000000 
  26.835000    23.861235     0.041909    24.362656     0.000000 
  26.840000    23.705602     0.042184    24.361290     0.000000 
  26.845000    24.226059     0.041278    24.359925     0.000000 
  26.850000    24.236635     0.041260    24.358563     0.000000 
  26.855000    23.776281     0.042059    24.357202     0.000000 
  26.860000    24.895125     0.040169    24.355842     0.000000 
  26.865000    24.379178     0.041019    24.354485     0.000000 
  26.870000    24.351125     0.041066    24.353129     0.000000 
  26.875000    23.948826     0.041756    24.351774     0.000000 
  26.880000    23.636665     0.042307    24.350421     0.000000 
  26.885000    24.064527     0.041555    24.349070     0.000000 
  26.890000    24.413925     0.040960    24.347720     0.000000 
  26.895000    24.075287     0.041536    24.571284     0.000000 
  26.900000    23.997962     0.041670    24.575227     0.000000 
  26.905000    24.208749     0.041307    24.579359     0.000000 
  26.910000    24.360497     0.041050    24.583691     0.000000 
  26.915000    24.050865     0.041579    24.588232     0.000000 
  26.920000    24.038857     0.041599    24.592992     0.000000 
  26.925000    23.669717     0.042248    24.597982     0.000000 
  26.930000    24.478656     0.040852    24.603214     0.000000 
  26.935000    24.387054     0.041005    24.608700     0.000000 
  26.940000    24.455890     0.040890    24.614452     0.000000 
  26.945000    24.286768     0.041175    24.620486     0.000000 
  26.950000    23.681671     0.042227    24.626816     0.000000 
  26.955000    24.054584     0.041572    24.633457     0.000000 
  26.960000    25.306800     0.039515    24.640426     0.000000 
  26.965000    24.303991     0.041146    24.647743     0.000000 
  26.970000    24.471502     0.040864    24.655426     0.000000 
  26.975000    24.857463     0.040229    24.663495     0.000000 
  26.980000    23.435217     0.042671    24.671974     0.000000 
  26.985000    24.587014     0.040672    24.680886     0.000000 
  26.990000    24.203635     0.041316    24.690257     0.000000 
  26.995000    25.337935     0.039467    24.700115     0.000000 
  27.000000    23.804105     0.042010    24.710489     0.000000 
  27.005000    24.849655     0.040242    24.721411     0.000000 
  27.010000    24.926724     0.040118    24.732916     0.000000 
  27.015000    24.070010     0.041545    24.745042     0.000000 
  27.020000    24.192515     0.041335    24.757829     0.000000 
  27.025000    24.516119     0.040789    24.771320     0.000000 
  27.030000    23.944023     0.041764    24.785563     0.000000 
  27.035000    24.626960     0.040606    24.800611     0.000000 
  27.040000    24.762697     0.040383    24.816518     0.000000 
  27.045000    24.327594     0.041106    24.833346     0.000000 
  27.050000    24.667691     0.040539    24.851163     0.000000 
  27.055000    24.760071     0.040388    24.870039     0.000000 
  27.060000    24.479107     0.040851    24.890056     0.000000 
  27.065000    24.648849     0.040570    24.911300     0.000000 
  27.070000    24.823937     0.040284    24.933867     0.000000 
  27.075000    24.953305     0.040075    24.957862     0.000000 
  27.080000    25.227230     0.039640    24.983401     0.000000 
  27.085000    24.801435     0.040320    25.010613     0.000000 
  27.090000    24.676789     0.040524    25.039638     0.000000 
  27.095000    25.854656     0.038678    25.070634     0.000000 
  27.100000    24.233345     0.041265    25.103774     0.000000 
  27.105000    25.017946     0.039971    25.139252     0.000000 
  27.110000    25.626457     0.039022    25.177284     0.000000 
  27.115000    24.467083     0.040871    25.218112     0.000000 
  27.120000    25.367566     0.039420    25.262007     0.000000 
  27.125000    25.900598     0.038609    25.309272     0.000000 
  27.130000    25.574864     0.039101    25.360251     0.000000 
  27.135000    25.386327     0.039391    25.415331     0.000000 
  27.140000    25.447409     0.039297    25.474952     0.000000 
  27.145000    25.282982     0.039552    25.539615     0.000000 
  27.150000    25.404907     0.039362    25.609888     0.000000 
  27.155000    26.242251     0.038106    25.686427     0.000000 
  27.160000    25.578776     0.039095    25.769981     0.000000 
  27.165000    25.538414     0.039157    25.861418     0.000000 
  27.170000    26.049029     0.038389    25.961743     0.000000 
  27.175000    26.254507     0.038089    26.072126     0.000000 
  27.180000    26.918695     0.037149    26.193933     0.000000 
  27.185000    26.320606     0.037993    26.328774     0.000000 
  27.190000    26.491539     0.037748    26.478547     0.000000 
  27.195000    27.677785     0.036130    26.645510     0.000000 
  27.200000    26.388600     0.037895    26.832363     0.000000 
  27.205000    27.452787     0.036426    27.042353     0.000000 
  27.210000    26.751853     0.037381    27.279415     0.000000 
  27.215000    27.909886     0.035830    27.548354     0.000000 
  27.220000    28.434429     0.035169    27.855080     0.000000 
  27.225000    28.545435     0.035032    28.206931     0.000000 
  27.230000    29.511843     0.033885    28.613103     0.000000 
  27.235000    30.358747     0.032939    29.085237     0.000000 
  27.240000    30.611879     0.032667    29.638235     0.000000 
  27.245000    31.205114     0.032046    30.291410     0.000000 
  27.250000    32.338185     0.030923    31.070137     0.000000 
  27.255000    34.301543     0.029153    32.008367     0.000000 
  27.260000    35.226635     0.028388    33.153137     0.000000 
  27.265000    37.924536     0.026368    34.576287     0.000000 
  27.270000    41.010527     0.024384    36.417373     0.000000 
  27.275000    45.280236     0.022085    39.052072     0.000000 
  27.280000    51.432767     0.019443    43.679951     0.000000 
  27.285000    64.016920     0.015621    54.003874     0.000000 
  27.290000    85.156833     0.011743    79.926773     0.000000 
  27.295000   137.153635     0.007291   143.163498     0.000000 
  27.300000   250.100496     0.003998   280.819589     0.000000 
  27.305000   483.257435     0.002069   537.578547     0.000000 
  27.310000   913.268366     0.001095   937.891721     0.000000 
  27.315000  1462.463797     0.000684  1445.331880     0.000000 
  27.320000  2003.879028     0.000499  1939.406839     0.000000 
  27.325000  2356.967476     0.000424  2245.449307     0.000000 
  27.330000  2350.606963     0.000425  2229.805069     0.000000 
  27.335000  1990.030970     0.000503  1900.159612     0.000000 
  27.340000  1374.596652     0.000727  1398.606456     0.000000 
  27.345000   841.130280     0.001189   897.528955     0.000000 
  27.350000   415.598850     0.002406   509.893972     0.000000 
  27.355000   197.548719     0.005062   265.187217     0.000000 
  27.360000   124.215761     0.008051   135.705052     0.000000 
  27.365000    82.848660     0.012070    76.807973     0.000000 
  27.370000    57.912613     0.017267    52.771052     0.000000 
  27.375000    48.944116     0.020431    43.146906     0.000000 
  27.380000    42.473685     0.023544    38.757905     0.000000 
  27.385000    38.665063     0.025863    36.210436     0.000000 
  27.390000    36.434268     0.027447    34.410243     0.000000 
  27.395000    34.369969     0.029095    33.012100     0.000000 
  27.400000    31.993923     0.031256    31.884856     0.000000 
  27.405000    31.739656     0.031506    30.959471     0.000000 
  27.410000    29.718466     0.033649    30.190266     0.000000 
  27.415000    29.642431     0.033735    29.544148     0.000000 
  27.420000    28.650597     0.034903    28.996342     0.000000 
  27.425000    28.903553     0.034598    28.527968     0.000000 
  27.430000    28.488446     0.035102    28.124441     0.000000 
  27.435000    28.075259     0.035619    27.774360     0.000000 
  27.440000    27.403750     0.036491    27.468708     0.000000 
  27.445000    27.414545     0.036477    27.200284     0.000000 
  27.450000    26.067222     0.038362    26.963283     0.000000 
  27.455000    26.406492     0.037869    26.752985     0.000000 
  27.460000    26.424852     0.037843    26.565520     0.000000 
  27.465000    26.053307     0.038383    26.397692     0.000000 
  27.470000    26.163749     0.038221    26.246844     0.000000 
  27.475000    26.556999     0.037655    26.110751     0.000000 
  27.480000    25.738839     0.038852    25.987543     0.000000 
  27.485000    25.905667     0.038602    25.875633     0.000000 
  27.490000    25.199558     0.039683    25.773672     0.000000 
  27.495000    25.769428     0.038806    25.680505     0.000000 
  27.500000    25.153916     0.039755    25.595142     0.000000 
  27.505000    25.088278     0.039859    25.516726     0.000000 
  27.510000    25.446750     0.039298    25.444514     0.000000 
  27.515000    25.123890     0.039803    25.377861     0.000000 
  27.520000    25.453101     0.039288    25.316203     0.000000 
  27.525000    24.705381     0.040477    25.259046     0.000000 
  27.530000    24.710760     0.040468    25.205954     0.000000 
  27.535000    25.185040     0.039706    25.156545     0.000000 
  27.540000    25.055811     0.039911    25.110479     0.000000 
  27.545000    24.430427     0.040933    25.067454     0.000000 
  27.550000    25.000510     0.039999    25.027203     0.000000 
  27.555000    24.599769     0.040651    24.989486     0.000000 
  27.560000    24.647661     0.040572    24.954089     0.000000 
  27.565000    24.609862     0.040634    24.920821     0.000000 
  27.570000    24.902017     0.040157    24.889509     0.000000 
  27.575000    24.452114     0.040896    24.859997     0.000000 
  27.580000    24.468934     0.040868    24.832146     0.000000 
  27.585000    24.736259     0.040426    24.805828     0.000000 
  27.590000    24.782624     0.040351    24.780928     0.000000 
  27.595000    24.430182     0.040933    24.757343     0.000000 
  27.600000    24.442546     0.040912    24.734976     0.000000 
  27.605000    24.553190     0.040728    24.713743     0.000000 
  27.610000    24.330915     0.041100    24.693563     0.000000 
  27.615000    24.606150     0.040640    24.674364     0.000000 
  27.620000    24.573615     0.040694    24.656081     0.000000 
  27.625000    24.507441     0.040804    24.638652     0.000000 
  27.630000    24.663074     0.040546    24.622022     0.000000 
  27.635000    24.511651     0.040797    24.606140     0.000000 
  27.640000    24.750685     0.040403    24.590958     0.000000 
  27.645000    24.528584     0.040769    24.576433     0.000000 
  27.650000    23.551311     0.042460    24.562524     0.000000 
  27.655000    24.892388     0.040173    24.549196     0.000000 
  27.660000    24.398371     0.040986    24.536412     0.000000 
  27.665000    23.308753     0.042902    24.524142     0.000000 
  27.670000    24.142944     0.041420    24.512355     0.000000 
  27.675000    24.209714     0.041306    24.501024     0.000000 
  27.680000    23.868039     0.041897    24.490124     0.000000 
  27.685000    23.940386     0.041770    24.479631     0.000000 
  27.690000    24.091692     0.041508    24.469523     0.000000 
  27.695000    24.295315     0.041160    24.459779     0.000000 
  27.700000    24.890622     0.040176    24.450379     0.000000 
  27.705000    23.826078     0.041971    24.441306     0.000000 
  27.710000    23.676135     0.042237    24.432543     0.000000 
  27.715000    24.628145     0.040604    24.424074     0.000000 
  27.720000    24.972858     0.040043    24.415884     0.000000 
  27.725000    24.192585     0.041335    24.407960     0.000000 
  27.730000    24.519579     0.040784    24.400288     0.000000 
  27.735000    24.252031     0.041234    24.392856     0.000000 
  27.740000    23.982946     0.041696    24.385652     0.000000 
  27.745000    24.222791     0.041283    24.378667     0.000000 
  27.750000    24.230138     0.041271    24.371889     0.000000 
  27.755000    24.428657     0.040936    24.365309     0.000000 
  27.760000    24.487221     0.040838    24.358918     0.000000 
  27.765000    24.177838     0.041360    24.133337     0.000000 
  27.770000    23.592113     0.042387    24.132221     0.000000 
  27.775000    23.980314     0.041701    24.131106     0.000000 
  27.780000    23.538460     0.042484    24.129993     0.000000 
  27.785000    23.842595     0.041942    24.128880     0.000000 
  27.790000    24.070396     0.041545    24.127769     0.000000 
  27.795000    23.485541     0.042579    24.126658     0.000000 
  27.800000    23.144724     0.043206    24.125549     0.000000 
  27.805000    23.614446     0.042347    24.124441     0.000000 
  27.810000    23.850065     0.041929    24.123333     0.000000 
  27.815000    23.347702     0.042831    24.122227     0.000000 
  27.820000    23.912027     0.041820    24.121122     0.000000 
  27.825000    23.973095     0.041713    24.120018     0.000000 
  27.830000    24.220124     0.041288    24.118915     0.000000 
  27.835000    23.896916     0.041846    24.117813     0.000000 
  27.840000    23.799872     0.042017    24.116712     0.000000 
  27.845000    24.137231     0.041430    24.115612     0.000000 
  27.850000    23.349251     0.042828    24.114513     0.000000 
  27.855000    23.874962     0.041885    24.113415     0.000000 
  27.860000    24.275504     0.041194    24.112319     0.000000 
  27.865000    23.415294     0.042707    24.111223     0.000000 
  27.870000    23.693156     0.042206    24.110128     0.000000 
  27.875000    23.008668     0.043462    24.109034     0.000000 
  27.880000    24.290973     0.041168    24.107942     0.000000 
  27.885000    22.889121     0.043689    24.106850     0.000000 
  27.890000    23.182668     0.043136    24.105759     0.000000 
  27.895000    24.045478     0.041588    24.104669     0.000000 
  27.900000    23.654285     0.042276    24.103581     0.000000 
  27.905000    23.047118     0.043389    24.102493     0.000000 
  27.910000    23.516116     0.042524    24.101406     0.000000 
  27.915000    23.610275     0.042354    24.100321     0.000000 
  27.920000    24.069866     0.041546    24.099236     0.000000 
  27.925000    24.287150     0.041174    24.098153     0.000000 
  27.930000    23.944152     0.041764    24.097070     0.000000 
  27.935000    23.383714     0.042765    24.095988     0.000000 
  27.940000    24.033272     0.041609    24.094908     0.000000 
  27.945000    23.728086     0.042144    24.093828     0.000000 
  27.950000    24.508242     0.040803    24.092749     0.000000 
  27.955000    24.272696     0.041199    24.091671     0.000000 
  27.960000    23.648621     0.042286    24.090595     0.000000 
  27.965000    23.665457     0.042256    24.089519     0.000000 
  27.970000    23.934572     0.041781    24.088444     0.000000 
  27.975000    23.747563     0.042110    24.087370     0.000000 
  27.980000    23.759220     0.042089    24.086297     0.000000 
  27.985000    23.890446     0.041858    24.085225     0.000000 
  27.990000    23.446585     0.042650    24.084155     0.000000 
  27.995000    24.110805     0.041475    24.083085     0.000000 
  28.000000    22.885180     0.043696    24.082016     0.000000 
  28.005000    23.900008     0.041841    24.080947     0.000000 
  28.010000    23.601045     0.042371    24.079880     0.000000 
  28.015000    23.407290     0.042722    24.078814     0.000000 
  28.020000    23.992655     0.041679    24.077749     0.000000 
  28.025000    24.030007     0.041615    24.076685     0.000000 
  28.030000    24.073184     0.041540    24.075621     0.000000 
  28.035000    24.007601     0.041653    24.074559     0.000000 
  28.040000    23.183338     0.043134    24.073498     0.000000 
  28.045000    23.989725     0.041685    24.072437     0.000000 
  28.050000    23.329157     0.042865    24.071378     0.000000 
  28.055000    24.289133     0.041171    24.070319     0.000000 
  28.060000    24.753354     0.040399    24.069261     0.000000 
  28.065000    22.953330     0.043567    24.068204     0.000000 
  28.070000    23.637356     0.042306    24.067148     0.000000 
  28.075000    23.556934     0.042450    24.066094     0.000000 
  28.080000    23.682040     0.042226    24.065040     0.000000 
  28.085000    23.421416     0.042696    24.063986     0.000000 
  28.090000    23.414147     0.042709    24.062934     0.000000 
  28.095000    23.617080     0.042342    24.061883     0.000000 
  28.100000    23.789289     0.042036    24.060833     0.000000 
  28.105000    24.002470     0.041662    24.059783     0.000000 
  28.110000    24.030890     0.041613    24.058734     0.000000 
  28.115000    23.288652     0.042939    24.057687     0.000000 
  28.120000    23.300069     0.042918    24.056640     0.000000 
  28.125000    23.680452     0.042229    24.055594     0.000000 
  28.130000    23.328816     0.042865    24.054549     0.000000 
  28.135000    23.614899     0.042346    24.053505     0.000000 
  28.140000    23.973622     0.041713    24.052462     0.000000 
  28.145000    23.316052     0.042889    24.051419     0.000000 
  28.150000    23.817495     0.041986    24.050378     0.000000 
  28.155000    23.937162     0.041776    24.049337     0.000000 
  28.160000    24.213766     0.041299    24.048298     0.000000 
  28.165000    23.935015     0.041780    24.047259     0.000000 
  28.170000    23.962508     0.041732    24.046221     0.000000 
  28.175000    23.378922     0.042774    24.045184     0.000000 
  28.180000    23.980777     0.041700    24.044148     0.000000 
  28.185000    23.390173     0.042753    24.043112     0.000000 
  28.190000    23.655779     0.042273    24.042078     0.000000 
  28.195000    23.121242     0.043250    24.041044     0.000000 
  28.200000    23.290972     0.042935    24.040012     0.000000 
  28.205000    23.672896     0.042242    24.038980     0.000000 
  28.210000    24.127141     0.041447    24.037949     0.000000 
  28.215000    23.444112     0.042655    24.036919     0.000000 
  28.220000    23.576732     0.042415    24.035889     0.000000 
  28.225000    23.522683     0.042512    24.034861     0.000000 
  28.230000    23.873207     0.041888    24.033833     0.000000 
  28.235000    23.542569     0.042476    24.032806     0.000000 
  28.240000    24.242228     0.041250    24.031780     0.000000 
  28.245000    23.482018     0.042586    24.030755     0.000000 
  28.250000    23.149265     0.043198    24.029731     0.000000 
  28.255000    23.606424     0.042361    24.028707     0.000000 
  28.260000    23.726067     0.042148    24.027685     0.000000 
  28.265000    23.693402     0.042206    24.026663     0.000000 
  28.270000    23.508975     0.042537    24.025642     0.000000 
  28.275000    23.506832     0.042541    24.024622     0.000000 
  28.280000    23.404901     0.042726    24.023603     0.000000 
  28.285000    23.870419     0.041893    24.022584     0.000000 
  28.290000    23.478399     0.042592    24.021566     0.000000 
  28.295000    24.373377     0.041028    24.020550     0.000000 
  28.300000    23.329552     0.042864    24.019533     0.000000 
  28.305000    24.075866     0.041535    24.018518     0.000000 
  28.310000    22.997808     0.043482    24.017504     0.000000 
  28.315000    23.834478     0.041956    24.016490     0.000000 
  28.320000    23.301957     0.042915    24.015477     0.000000 
  28.325000    23.554203     0.042455    24.014465     0.000000 
  28.330000    23.419100     0.042700    24.013454     0.000000 
  28.335000    23.773805     0.042063    24.012443     0.000000 
  28.340000    23.609435     0.042356    24.011434     0.000000 
  28.345000    23.917065     0.041811    24.010425     0.000000 
  28.350000    23.525593     0.042507    24.009417     0.000000 
  28.355000    23.020638     0.043439    24.008410     0.000000 
  28.360000    23.802024     0.042013    24.007403     0.000000 
  28.365000    23.511497     0.042532    24.006397     0.000000 
  28.370000    24.041813     0.041594    24.005392     0.000000 
  28.375000    23.744861     0.042114    24.004388     0.000000 
  28.380000    23.721401     0.042156    24.003385     0.000000 
  28.385000    23.592612     0.042386    24.002382     0.000000 
  28.390000    23.850417     0.041928    24.001380     0.000000 
  28.395000    23.587575     0.042395    24.000379     0.000000 
  28.400000    23.702859     0.042189    23.999379     0.000000 
  28.405000    22.876123     0.043714    23.998379     0.000000 
  28.410000    23.763917     0.042081    23.997380     0.000000 
  28.415000    24.097153     0.041499    23.996382     0.000000 
  28.420000    23.906555     0.041830    23.995385     0.000000 
  28.425000    23.574067     0.042419    23.994389     0.000000 
  28.430000    22.889967     0.043687    23.993393     0.000000 
  28.435000    23.818222     0.041985    23.992398     0.000000 
  28.440000    23.679932     0.042230    23.991403     0.000000 
  28.445000    23.552333     0.042459    23.990410     0.000000 
  28.450000    23.687850     0.042216    23.989417     0.000000 
  28.455000    23.310760     0.042899    23.988425     0.000000 
  28.460000    22.925192     0.043620    23.987434     0.000000 
  28.465000    22.894963     0.043678    23.986443     0.000000 
  28.470000    23.267790     0.042978    23.985453     0.000000 
  28.475000    23.648935     0.042285    23.984464     0.000000 
  28.480000    23.526837     0.042505    23.983476     0.000000 
  28.485000    23.186686     0.043128    23.982488     0.000000 
  28.490000    22.947536     0.043578    23.981501     0.000000 
  28.495000    23.066622     0.043353    23.980515     0.000000 
  28.500000    23.436426     0.042669    23.979529     0.000000 
  28.505000    23.065138     0.043355    23.978545     0.000000 
  28.510000    24.033639     0.041608    23.977560     0.000000 
  28.515000    24.139214     0.041426    23.976577     0.000000 
  28.520000    23.963765     0.041730    23.975594     0.000000 
  28.525000    23.602930     0.042368    23.974613     0.000000 
  28.530000    23.635354     0.042309    23.973631     0.000000 
  28.535000    23.550159     0.042463    23.972651     0.000000 
  28.540000    23.381976     0.042768    23.971671     0.000000 
  28.545000    24.193857     0.041333    23.970692     0.000000 
  28.550000    23.719686     0.042159    23.969713     0.000000 
  28.555000    23.089391     0.043310    23.968736     0.000000 
  28.560000    23.370268     0.042789    23.967759     0.000000 
  28.565000    23.749599     0.042106    23.966782     0.000000 
  28.570000    23.171966     0.043156    23.965807     0.000000 
  28.575000    23.411561     0.042714    23.964832     0.000000 
  28.580000    23.924690     0.041798    23.963857     0.000000 
  28.585000    23.759563     0.042088    23.962884     0.000000 
  28.590000    23.854171     0.041921    23.961911     0.000000 
  28.595000    23.395660     0.042743    24.004317     0.000000 
  28.600000    23.491309     0.042569    24.004359     0.000000 
  28.605000    23.150360     0.043196    24.004437     0.000000 
  28.610000    23.516776     0.042523    24.004553     0.000000 
  28.615000    23.037115     0.043408    24.004709     0.000000 
  28.620000    23.017053     0.043446    24.004907     0.000000 
  28.625000    23.400800     0.042734    24.005150     0.000000 
  28.630000    23.427531     0.042685    24.005438     0.000000 
  28.635000    23.870237     0.041893    24.005775     0.000000 
  28.640000    23.929268     0.041790    24.006163     0.000000 
  28.645000    23.843180     0.041941    24.006605     0.000000 
  28.650000    24.130578     0.041441    24.007103     0.000000 
  28.655000    23.298753     0.042921    24.007661     0.000000 
  28.660000    23.796179     0.042024    24.008281     0.000000 
  28.665000    23.055493     0.043374    24.008967     0.000000 
  28.670000    23.576136     0.042416    24.009723     0.000000 
  28.675000    23.548119     0.042466    24.010552     0.000000 
  28.680000    23.771201     0.042068    24.011459     0.000000 
  28.685000    23.818437     0.041984    24.012448     0.000000 
  28.690000    23.307564     0.042905    24.013524     0.000000 
  28.695000    23.609267     0.042356    24.014692     0.000000 
  28.700000    23.507313     0.042540    24.015958     0.000000 
  28.705000    23.664797     0.042257    24.017328     0.000000 
  28.710000    24.664786     0.040544    24.018808     0.000000 
  28.715000    23.704210     0.042187    24.020405     0.000000 
  28.720000    23.425526     0.042688    24.022127     0.000000 
  28.725000    23.807870     0.042003    24.023982     0.000000 
  28.730000    23.865344     0.041902    24.025978     0.000000 
  28.735000    23.651092     0.042281    24.028126     0.000000 
  28.740000    22.888451     0.043690    24.030436     0.000000 
  28.745000    23.165482     0.043168    24.032918     0.000000 
  28.750000    23.820193     0.041981    24.035586     0.000000 
  28.755000    23.409006     0.042719    24.038453     0.000000 
  28.760000    23.660453     0.042265    24.041534     0.000000 
  28.765000    23.665988     0.042255    24.044844     0.000000 
  28.770000    23.028955     0.043424    24.048402     0.000000 
  28.775000    23.641791     0.042298    24.052227     0.000000 
  28.780000    24.528835     0.040768    24.056340     0.000000 
  28.785000    23.458861     0.042628    24.060765     0.000000 
  28.790000    24.028434     0.041617    24.065528     0.000000 
  28.795000    23.340686     0.042844    24.070657     0.000000 
  28.800000    23.557636     0.042449    24.076185     0.000000 
  28.805000    22.812420     0.043836    24.082147     0.000000 
  28.810000    23.994055     0.041677    24.088582     0.000000 
  28.815000    23.386812     0.042759    24.095535     0.000000 
  28.820000    24.493286     0.040828    24.103055     0.000000 
  28.825000    23.662111     0.042262    24.111197     0.000000 
  28.830000    23.579728     0.042409    24.120024     0.000000 
  28.835000    23.789682     0.042035    24.129606     0.000000 
  28.840000    23.902314     0.041837    24.140022     0.000000 
  28.845000    24.165990     0.041380    24.151363     0.000000 
  28.850000    24.147616     0.041412    24.163732     0.000000 
  28.855000    24.118161     0.041463    24.177245     0.000000 
  28.860000    24.047583     0.041584    24.192038     0.000000 
  28.865000    23.401570     0.042732    24.208266     0.000000 
  28.870000    23.749956     0.042105    24.226108     0.000000 
  28.875000    22.808018     0.043844    24.245772     0.000000 
  28.880000    24.334256     0.041094    24.267500     0.000000 
  28.885000    23.749014     0.042107    24.291577     0.000000 
  28.890000    23.612165     0.042351    24.318338     0.000000 
  28.895000    24.481495     0.040847    24.348177     0.000000 
  28.900000    23.452666     0.042639    24.381568     0.000000 
  28.905000    23.982295     0.041697    24.419075     0.000000 
  28.910000    24.210908     0.041304    24.461380     0.000000 
  28.915000    23.597742     0.042377    24.509310     0.000000 
  28.920000    24.369656     0.041035    24.563878     0.000000 
  28.925000    24.615203     0.040625    24.626334     0.000000 
  28.930000    23.502057     0.042549    24.698235     0.000000 
  28.935000    23.929474     0.041789    24.781536     0.000000 
  28.940000    25.000345     0.039999    24.878723     0.000000 
  28.945000    24.996613     0.040005    24.992987     0.000000 
  28.950000    24.595627     0.040658    25.128482     0.000000 
  28.955000    25.108401     0.039827    25.290695     0.000000 
  28.960000    25.261941     0.039585    25.487045     0.000000 
  28.965000    25.892222     0.038622    25.728168     0.000000 
  28.970000    26.744772     0.037390    26.031997     0.000000 
  28.975000    27.350997     0.036562    26.439640     0.000000 
  28.980000    27.812409     0.035955    27.074550     0.000000 
  28.985000    29.756547     0.033606    28.329897     0.000000 
  28.990000    30.937483     0.032323    31.342957     0.000000 
  28.995000    38.402165     0.026040    38.889518     0.000000 
  29.000000    50.910374     0.019642    56.425116     0.000000 
  29.005000    81.708763     0.012239    92.059108     0.000000 
  29.010000   144.703816     0.006911   153.503591     0.000000 
  29.015000   234.484587     0.004265   241.317608     0.000000 
  29.020000   352.838985     0.002834   341.811958     0.000000 
  29.025000   450.173866     0.002221   426.312322     0.000000 
  29.030000   488.591499     0.002047   461.738953     0.000000 
  29.035000   464.553712     0.002153   431.653700     0.000000 
  29.040000   377.475058     0.002649   350.257866     0.000000 
  29.045000   261.651720     0.003822   250.003686     0.000000 
  29.050000   152.027629     0.006578   160.430654     0.000000 
  29.055000    86.494069     0.011561    96.581181     0.000000 
  29.060000    59.587542     0.016782    58.904289     0.000000 
  29.065000    42.727223     0.023404    40.053994     0.000000 
  29.070000    32.754976     0.030530    31.824267     0.000000 
  29.075000    29.382788     0.034034    28.513515     0.000000 
  29.080000    27.606479     0.036223    27.144400     0.000000 
  29.085000    27.425525     0.036462    26.467815     0.000000 
  29.090000    26.807809     0.037303    26.042852     0.000000 
  29.095000    25.237681     0.039623    25.729445     0.000000 
  29.100000    25.552809     0.039135    25.481506     0.000000 
  29.105000    26.268935     0.038068    25.279668     0.000000 
  29.110000    24.921258     0.040126    25.112803     0.000000 
  29.115000    25.675645     0.038947    24.973253     0.000000 
  29.120000    24.729393     0.040438    24.855380     0.000000 
  29.125000    24.087646     0.041515    24.754924     0.000000 
  29.130000    24.143138     0.041420    24.668614     0.000000 
  29.135000    24.011103     0.041647    24.593911     0.000000 
  29.140000    23.986261     0.041691    24.528813     0.000000 
  29.145000    23.713487     0.042170    24.471733     0.000000 
  29.150000    24.202332     0.041318    24.421396     0.000000 
  29.155000    24.302451     0.041148    24.376769     0.000000 
  29.160000    24.060423     0.041562    24.337009     0.000000 
  29.165000    24.087604     0.041515    24.301422     0.000000 
  29.170000    23.865586     0.041901    24.269434     0.000000 
  29.175000    23.937605     0.041775    24.240565     0.000000 
  29.180000    24.039522     0.041598    24.214413     0.000000 
  29.185000    23.633010     0.042314    24.190638     0.000000 
  29.190000    24.220220     0.041288    24.168952     0.000000 
  29.195000    23.610703     0.042354    24.149108     0.000000 
  29.200000    23.979450     0.041702    24.130896     0.000000 
  29.205000    23.914327     0.041816    24.114134     0.000000 
  29.210000    23.673956     0.042241    24.098665     0.000000 
  29.215000    24.175153     0.041365    24.084352     0.000000 
  29.220000    23.619329     0.042338    24.071077     0.000000 
  29.225000    23.792823     0.042029    24.058735     0.000000 
  29.230000    23.674854     0.042239    24.047236     0.000000 
  29.235000    23.764190     0.042080    24.036498     0.000000 
  29.240000    23.789509     0.042035    24.026450     0.000000 
  29.245000    24.081507     0.041526    24.017030     0.000000 
  29.250000    23.602725     0.042368    24.008182     0.000000 
  29.255000    23.929721     0.041789    23.999856     0.000000 
  29.260000    23.559042     0.042447    23.992006     0.000000 
  29.265000    23.618715     0.042339    23.984594     0.000000 
  29.270000    24.299169     0.041154    23.977584     0.000000 
  29.275000    23.544069     0.042474    23.970942     0.000000 
  29.280000    23.480271     0.042589    23.964641     0.000000 
  29.285000    24.021831     0.041629    23.958654     0.000000 
  29.290000    24.118367     0.041462    23.952956     0.000000 
  29.295000    23.599969     0.042373    23.947528     0.000000 
  29.300000    24.021204     0.041630    23.942348     0.000000 
  29.305000    24.084744     0.041520    23.937399     0.000000 
  29.310000    23.673288     0.042242    23.932666     0.000000 
  29.315000    23.902724     0.041836    23.939110     0.000000 
  29.320000    23.862480     0.041907    23.935019     0.000000 
  29.325000    23.967790     0.041723    23.931110     0.000000 
  29.330000    23.645215     0.042292    23.927373     0.000000 
  29.335000    23.325673     0.042871    23.923798     0.000000 
  29.340000    23.544932     0.042472    23.920376     0.000000 
  29.345000    23.887948     0.041862    23.917098     0.000000 
  29.350000    23.583182     0.042403    23.913957     0.000000 
  29.355000    23.780733     0.042051    23.910945     0.000000 
  29.360000    23.153805     0.043189    23.908057     0.000000 
  29.365000    23.456108     0.042633    23.905286     0.000000 
  29.370000    23.906154     0.041830    23.902627     0.000000 
  29.375000    23.879253     0.041877    23.900075     0.000000 
  29.380000    23.690801     0.042210    23.897626     0.000000 
  29.385000    23.998241     0.041670    23.895276     0.000000 
  29.390000    23.924506     0.041798    23.893021     0.000000 
  29.395000    23.064639     0.043356    23.890857     0.000000 
  29.400000    23.528974     0.042501    23.888783     0.000000 
  29.405000    23.540139     0.042481    23.886795     0.000000 
  29.410000    24.293998     0.041162    23.884892     0.000000 
  29.415000    23.724557     0.042150    23.883071     0.000000 
  29.420000    24.074693     0.041537    23.881330     0.000000 
  29.425000    23.885803     0.041866    23.879669     0.000000 
  29.430000    23.840869     0.041945    23.878086     0.000000 
  29.435000    23.909123     0.041825    23.876581     0.000000 
  29.440000    23.648241     0.042286    23.875153     0.000000 
  29.445000    23.744478     0.042115    23.873803     0.000000 
  29.450000    23.716248     0.042165    23.872529     0.000000 
  29.455000    23.888401     0.041861    23.871333     0.000000 
  29.460000    23.616784     0.042343    23.870215     0.000000 
  29.465000    23.877092     0.041881    23.869177     0.000000 
  29.470000    23.543841     0.042474    23.868220     0.000000 
  29.475000    23.548879     0.042465    23.825806     0.000000 
  29.480000    23.914721     0.041815    23.825934     0.000000 
  29.485000    22.960821     0.043552    23.826119     0.000000 
  29.490000    23.250489     0.043010    23.826367     0.000000 
  29.495000    23.719016     0.042160    23.826681     0.000000 
  29.500000    24.285710     0.041176    23.827067     0.000000 
  29.505000    23.945543     0.041761    23.827531     0.000000 
  29.510000    24.463087     0.040878    23.828080     0.000000 
  29.515000    23.827301     0.041969    23.828720     0.000000 
  29.520000    23.697135     0.042199    23.829459     0.000000 
  29.525000    23.744099     0.042116    23.830307     0.000000 
  29.530000    23.775523     0.042060    23.831272     0.000000 
  29.535000    24.299124     0.041154    23.832367     0.000000 
  29.540000    24.569309     0.040701    23.833602     0.000000 
  29.545000    23.239372     0.043030    23.834992     0.000000 
  29.550000    23.759239     0.042089    23.836552     0.000000 
  29.555000    23.631294     0.042317    23.838299     0.000000 
  29.560000    23.923195     0.041800    23.840253     0.000000 
  29.565000    24.338501     0.041087    23.842437     0.000000 
  29.570000    23.713847     0.042169    23.844875     0.000000 
  29.575000    24.189785     0.041340    23.847596     0.000000 
  29.580000    24.120228     0.041459    23.850634     0.000000 
  29.585000    24.283855     0.041180    23.854026     0.000000 
  29.590000    23.139526     0.043216    23.857816     0.000000 
  29.595000    23.837101     0.041951    23.862055     0.000000 
  29.600000    23.980547     0.041700    23.866803     0.000000 
  29.605000    23.419172     0.042700    23.872128     0.000000 
  29.610000    23.668579     0.042250    23.878113     0.000000 
  29.615000    23.987728     0.041688    23.884853     0.000000 
  29.620000    23.488746     0.042574    23.892464     0.000000 
  29.625000    23.583605     0.042402    23.901081     0.000000 
  29.630000    23.977303     0.041706    23.910872     0.000000 
  29.635000    23.530876     0.042497    23.922034     0.000000 
  29.640000    24.313815     0.041129    23.934814     0.000000 
  29.645000    23.392489     0.042749    23.949511     0.000000 
  29.650000    24.580770     0.040682    23.966499     0.000000 
  29.655000    24.116804     0.041465    23.986248     0.000000 
  29.660000    24.117195     0.041464    24.009351     0.000000
[truncated: 1,132,020 more chars]
