# Supplementary material for: Remote and automated high-throughput powder diffraction measurements enabled by a robotic sample changer at SSRL beamline 2-1
Source: J Appl Crystallogr. 2023 Sep 20;56(Pt 5):1480–4. doi: 10.1107/S1600576723007148 (PMC10543666; doi:10.1107/S1600576723007148)
Supplement: Supplementary file 1 [file j-56-01480-sup1.zip › Example Data and Refinements/SSRL BL2-1 Sample 0002/BL21Robot_0002_Rietveld.inp]

'Auto_T(5) 
r_exp  14.4534483 r_exp_dash  21.3980628 r_wp  5.94732959 r_wp_dash  8.80491146 r_p  3.96948679 r_p_dash  7.02424273 weighted_Durbin_Watson  0.527719681 gof  0.411481709
iters 20000000 
chi2_convergence_criteria 0.000001 
'do_errors 
#include C:/Topas-6/cif.inc
 
xdd "BL21Robot_0002-2021-11-03-1653_scan2.xye" 
local CIF_DIFFRACTOGRAM_BLOCK_ID ="BL21Robot_0002-2021-11-03-1653_scan2";
local CIF_DIFFRACTOMETER_NAME = "SSRL beam line 2-1";
local CIF_TEMP = 300;
local CIF_SCAN_METHOD = step;
r_exp  14.4534483 r_exp_dash  21.3980628 r_wp  5.94732959 r_wp_dash  8.80491146 r_p  3.96948679 r_p_dash  7.02424273 weighted_Durbin_Watson  0.527719681 gof  0.411481709
	bkg @  19.252254`  18.9745203` -1.40830836`  9.96128445` -10.0554766`  9.83924318` -9.92455955`  8.38521389` -5.75494379`  3.80577202` -2.2112783`  0.597607017`
	One_on_X(@, 297.01376`) 
	Rp 9999
	Rs 700 
	start_X 2 
'	finish_X 89 
	Zero_Error(@, 0.00124`) 
	lam 
		ymin_on_ymax  0.0001 
		la  1 lo   0.7282913 lh   0.002 
	LP_Factor(90) 
	x_calculation_step 0.005 
	 
	' FWHM from LaB6 refinement 
	gauss_fwhm    0.0228274181 min 0.0001  
	lor_fwhm   0.00189065852 min 0.0001 
	
	PV(@, @, @, @, 34.91951`, 3.16061`, 0.41744`, 0.00000`_LIMIT_MIN_0)
 
str 
	local CIF_PHASE_ID  1.00000`
	local CIF_PHASE_BLOCK_ID ="alpha-Quartz";
	phase_name "SiO2"
	CS_L (@, 10000.00000`_LIMIT_MAX_940.559779) 
	Strain_G(@, 0.06858`) 
	scale @   0.000557835368`
	volume  113.028
	Trigonal(  4.91378,   5.40536) 
	space_group "P3221"

	site Si1 x 0 y @  0.46974` z =1/3; occ Si 1 ADPs { = 2 Get(u12); = 2 Get(u12); @  0.00578` @  0.00358` = 0; = 0; } num_posns  3
	site O1 x @  0.26711` y @  0.41306` z @  0.21422` occ O 1 ADPs { @  0.01081` @  0.01599` @  0.01015` @  0.00887` @  0.00384` @  0.00230` } num_posns  6
	
	Out_pdCIF("BL21Robot_0002_Rietveld.cif")
