# Supplementary material for: Remote and automated high-throughput powder diffraction measurements enabled by a robotic sample changer at SSRL beamline 2-1
Source: J Appl Crystallogr. 2023 Sep 20;56(Pt 5):1480–4. doi: 10.1107/S1600576723007148 (PMC10543666; doi:10.1107/S1600576723007148)
Supplement: Supplementary file 1 [file j-56-01480-sup1.zip › Example Data and Refinements/SSRL BL2-1 Sample 0003/BL21Robot_0003-2022-07-18-2331_scan2.xye]

/* SSRL BL2-1 Automated Data Collection 
# Sample ID: SSRL BL2-1 Sample 0003 
# Sample Composition:  ZnS 
# Proposal:  nan 
# User:  nan 
# Capillary Inner Diameter (in):  0.024 
# Capillary Outer Diameter (in):  0.027999999999999997 
# Sample Notes:  Zinc Sulfide phosphor material 
# Scan Command:  ascan tth 3 113.55 110 1 
# Sample Transmission:  0.030497 
# Wavelength:  0.7298172 
*/ 
   0.5   78.2393242   8.84529955 
 0.505   56.5776397   7.52181093 
  0.51   77.6076391    8.8095198 
 0.515   81.2072346   9.01150568 
  0.52   64.3681551    8.0229767 
 0.525   79.3439632   8.90752284 
  0.53   70.9724624   8.42451556 
 0.535   70.3333314   8.38649697 
  0.54   74.8018776   8.64880787 
 0.545   60.1854188   7.75792619 
  0.55   71.1115411   8.43276592 
 0.555   76.6079645   8.75259758 
  0.56   63.5956872   7.97469041 
 0.565   77.9129496   8.82683123 
  0.57    74.497805    8.6312111 
 0.575   55.0908138   7.42231862 
  0.58   74.1131347   8.60889858 
 0.585   61.6103499   7.84922607 
  0.59   56.4054809   7.51035824 
 0.595   78.0625609   8.83530197 
   0.6   66.0348954   8.12618579 
 0.605    65.768546   8.10978088 
  0.61   75.6254708   8.69629063 
 0.615   59.7066093   7.72700519 
  0.62   72.1886268   8.49638905 
 0.625   79.6300338    8.9235662 
  0.63   61.5172135   7.84329099 
 0.635   73.9886685   8.60166661 
  0.64   76.6822578   8.75684063 
 0.645   57.8863296   7.60830662 
  0.65   72.8591361   8.53575633 
 0.655   67.4673111   8.21384874 
  0.66   64.7977831   8.04970702 
 0.665   73.4677582   8.57133351 
  0.67   63.2305636   7.95176481 
 0.675   59.2863267   7.69976147 
  0.68   75.3136928    8.6783462 
 0.685   57.1296189   7.55841378 
  0.69   68.2418844   8.26086463 
 0.695   72.3077234   8.50339482 
   0.7   57.4566678   7.58001767 
 0.705   67.2845712    8.2027173 
  0.71   69.4246352   8.33214469 
 0.715   55.3739574   7.44136798 
  0.72   70.1894936   8.37791702 
 0.725   60.6384157   7.78706721 
  0.73   62.2503028   7.88988611 
 0.735   69.4357542    8.3328119 
  0.74   59.0818808   7.68647389 
 0.745   63.1155573   7.94453002 
  0.75   67.9669454   8.24420678 
 0.755    58.076099   7.62076761 
  0.76   62.9778753   7.93586008 
 0.765   70.2147786   8.37942591 
  0.77   54.1653078    7.3597084 
 0.775   68.1881701   8.25761286 
  0.78   63.8837543   7.99273134 
 0.785   57.2967296   7.56946032 
  0.79   64.1173309   8.00732982 
 0.795   58.8450715   7.67105413 
   0.8   56.8243412   7.53819217 
 0.805   64.0676981   8.00423001 
  0.81   55.3537214   7.44000816 
 0.815   62.6709247     7.916497 
  0.82   69.7056217   8.34898926 
 0.825   57.2013832    7.5631596 
  0.83   65.1387648   8.07085899 
 0.835   63.0953238    7.9432565 
  0.84    55.004192   7.41648111 
 0.845   66.2341934   8.13843925 
  0.85   64.0427589   8.00267199 
 0.855   62.5065646   7.90610932 
  0.86   66.8993249   8.17920075 
 0.865   57.9653095   7.61349522 
  0.87   62.2773423   7.89159948 
 0.875    64.750941   8.04679694 
  0.88    58.923369   7.67615587 
 0.885   61.3674537   7.83373817 
  0.89   67.9166109   8.24115349 
 0.895   57.5393158   7.58546741 
   0.9   63.9305849   7.99566038 
 0.905   65.2173858   8.07572819 
  0.91   51.9186041   7.20545655 
 0.915   66.6774806     8.165628 
  0.92    60.871827   7.80203992 
 0.925   60.8337948   7.79960222 
  0.93   69.0979255   8.31251619 
 0.935   59.9219486   7.74092686 
  0.94   60.0652452   7.75017711 
 0.945   64.3271259   8.02041931 
  0.95   55.4519863   7.44660905 
 0.955   65.0456133   8.06508607 
  0.96   67.0315405   8.18727919 
 0.965   57.4791456   7.58150022 
  0.97   65.5484308   8.09619854 
 0.975   62.5515603   7.90895444 
  0.98     63.61849   7.97611998 
 0.985   65.1777538   8.07327404 
  0.99   57.6720771   7.59421339 
 0.995   61.6475315    7.8515942 
   1.0    67.406074   8.21012022 
 1.005   59.9753536   7.74437561 
  1.01   61.9754469   7.87244859 
 1.015   64.2222431   8.01387816 
  1.02   57.1852018   7.56208978 
 1.025   67.3856046   8.20887353 
  1.03    70.577906   8.40106577 
 1.035   59.7042917   7.72685523 
  1.04   67.9698271   8.24438155 
 1.045   62.6434787   7.91476334 
  1.05   61.4621526   7.83978014 
 1.055   68.3246971   8.26587546 
  1.06   62.5194986   7.90692725 
 1.065   66.7312276   8.16891839 
  1.07   65.8988975   8.11781359 
 1.075   60.4087965    7.7723096 
  1.08   68.4615177   8.27414755 
 1.085    69.847152   8.35746086 
  1.09   61.0444907   7.81309738 
 1.095    66.813386   8.17394556 
   1.1   66.4153798   8.14956317 
 1.105   60.2063751   7.75927671 
  1.11   69.0369732   8.30884909 
 1.115   61.9869999   7.87318232 
  1.12   65.0205275   8.06353071 
 1.125   69.9445828    8.3632878 
  1.13    64.747459   8.04658058 
 1.135   65.0696811   8.06657803 
  1.14   69.6845227    8.3477256 
 1.145   61.0375855   7.81265547 
  1.15   69.3890499   8.33000899 
 1.155   67.6009552   8.22198001 
  1.16   63.6725476   7.97950798 
 1.165   65.2740674   8.07923681 
  1.17   71.2567974   8.44137414 
 1.175   62.6566781   7.91559714 
  1.18   71.1907703   8.43746231 
 1.185   62.0721357   7.87858716 
  1.19   66.6814836   8.16587311 
 1.195    71.434758   8.45190854 
   1.2   65.2311414   8.07657981 
 1.205   66.8181783    8.1742387 
  1.21   72.2124889   8.49779318 
 1.215   58.1441077   7.62522837 
  1.22   73.5808163   8.57792611 
 1.225   70.7252367   8.40982976 
  1.23   64.8244444   8.05136289 
 1.235   69.6095367   8.34323299 
  1.24   65.9979591    8.1239128 
 1.245   62.3615941   7.89693574 
  1.25   68.2153717   8.25925976 
 1.255   67.9558846   8.24353593 
  1.26   68.5062947   8.27685294 
 1.265   73.8746844   8.59503836 
  1.27   68.7197673   8.28973868 
 1.275   73.3791531   8.56616326 
  1.28   71.9334008   8.48135607 
 1.285   66.1768746     8.134917 
  1.29   71.8632074   8.47721696 
 1.295   70.0587802   8.37011232 
   1.3   69.4350896   8.33277202 
 1.305    72.347717   8.50574612 
  1.31   72.4438964   8.51139803 
 1.315   70.7212746    8.4095942 
  1.32   72.5037173   8.51491147 
 1.325   67.8164753   8.23507592 
  1.33   69.3333458   8.32666475 
 1.335   73.9852194   8.60146612 
  1.34   65.2484293   8.07764999 
 1.345   70.9425369   8.42273928 
  1.35   71.2084047   8.43850726 
 1.355   67.7208383   8.22926718 
  1.36   72.7733408   8.53072921 
 1.365   73.1319431   8.55172165 
  1.37     70.45449   8.39371729 
 1.375   76.4996266   8.74640649 
  1.38   66.3052262   8.14280211 
 1.385   70.1338211   8.37459379 
  1.39    72.694804    8.5261248 
 1.395    70.487077   8.39565822 
   1.4   68.0021831   8.24634362 
 1.405   75.3511721   8.68050529 
  1.41   66.9877144   8.18460227 
 1.415   71.2061177   8.43837175 
  1.42   71.3427077   8.44646125 
 1.425   65.3412991   8.08339651 
  1.43   71.3462666   8.44667192 
 1.435   69.8124648   8.35538538 
  1.44   69.3339639   8.32670186 
 1.445   72.4220059   8.51011198 
  1.45   63.7332786   7.98331251 
 1.455   71.2686211   8.44207446 
  1.46   74.8424411   8.65115259 
 1.465   68.3462428   8.26717865 
  1.47   71.1741725   8.43647868 
 1.475   74.2439323   8.61649188 
  1.48   73.1560611   8.55313166 
 1.485   78.6248156   8.86706353 
  1.49   77.0041228    8.7751993 
 1.495   74.6385781   8.63936214 
   1.5   77.2921103   8.79159316 
 1.505   79.9070163   8.93907245 
  1.51   74.6711465   8.64124681 
 1.515   78.2729209   8.84719848 
  1.52    79.098908   8.89375668 
 1.525   81.4543442   9.02520605 
  1.53   77.2192003   8.78744561 
 1.535   80.4994215   8.97214699 
  1.54   79.9887202   8.94364133 
 1.545   79.7594475   8.93081449 
  1.55   76.4961289   8.74620654 
 1.555   80.8419733   8.99121646 
  1.56   79.7238633   8.92882205 
 1.565   79.0517616   8.89110576 
  1.57   79.8480711   8.93577479 
 1.575   80.0828679   8.94890317 
  1.58   80.6271837   8.97926409 
 1.585   79.6842027   8.92660085 
  1.59   80.7256241   8.98474396 
 1.595   80.5936441   8.97739629 
   1.6   80.3535598   8.96401472 
 1.605   81.3607627    9.0200201 
  1.61   82.4451712   9.07993234 
 1.615   82.2428118   9.06878226 
  1.62   82.9143341   9.10573084 
 1.625   84.1044885   9.17084994 
  1.63   79.9828913   8.94331545 
 1.635   81.4074503   9.02260773 
  1.64   83.0649449   9.11399719 
 1.645   83.2772876   9.12563903 
  1.65   80.7402437    8.9855575 
 1.655   84.2997474   9.18148939 
  1.66   81.9754414   9.05402901 
 1.665   85.1407621    9.2271752 
  1.67   83.8099906   9.15477966 
 1.675   83.8866248   9.15896418 
  1.68   83.8400532   9.15642142 
 1.685   82.3698314   9.07578269 
  1.69   84.4626897   9.19035852 
 1.695   84.0870719   9.16990032 
   1.7    86.793854   9.31632191 
 1.705   84.8656408   9.21225492 
  1.71   84.5892571   9.19724182 
 1.715   85.6071872   9.25241521 
  1.72   83.1348025   9.11782883 
 1.725   82.9864417   9.10968944 
  1.73   83.8503158   9.15698181 
 1.735   83.4401504   9.13455803 
  1.74   85.8990032   9.26817151 
 1.745   84.2451464   9.17851548 
  1.75   84.5072722    9.1927837 
 1.755   85.8248973   9.26417278 
  1.76    86.222301   9.28559643 
 1.765   87.2243388   9.33939713 
  1.77   82.4429078    9.0798077 
 1.775    84.163749   9.17408028 
  1.78   85.4636891   9.24465732 
 1.785   85.9191178   9.26925659 
  1.79   85.0647685   9.22305635 
 1.795    83.894872   9.15941439 
   1.8   85.0113732   9.22016124 
 1.805   84.6708277   9.20167527 
  1.81   84.0390142   9.16727954 
 1.815   83.7123206   9.14944373 
  1.82   86.8546494   9.31958418 
 1.825   84.1555691   9.17363446 
  1.83     88.05671   9.38385369 
 1.835    87.044701   9.32977497 
  1.84   85.2921029   9.23537238 
 1.845   87.2019189   9.33819677 
  1.85   85.8812519   9.26721382 
 1.855   89.1678981   9.44287552 
  1.86    84.551189   9.19517205 
 1.865   86.5797488   9.30482395 
  1.87   84.0178554   9.16612543 
 1.875   85.5714633   9.25048449 
  1.88   84.8805435   9.21306374 
 1.885   85.4684052    9.2449124 
  1.89   86.5987959    9.3058474 
 1.895   87.6521172   9.36227094 
   1.9   85.2331458    9.2321799 
 1.905   87.1969799   9.33793231 
  1.91   88.1977765   9.39136713 
 1.915   86.7914171   9.31619112 
  1.92   87.1036115   9.33293156 
 1.925   85.7123522   9.25809657 
  1.93   84.4565833    9.1900263 
 1.935   86.5689128   9.30424165 
  1.94   87.9943025   9.38052784 
 1.945    83.847006   9.15680108 
  1.95   86.7919303   9.31621867 
 1.955   87.6430947   9.36178908 
  1.96   89.2323046   9.44628523 
 1.965   86.2162799   9.28527221 
  1.97   84.8049173   9.20895854 
 1.975   87.4905325   9.35363739 
  1.98   85.7528349   9.26028266 
 1.985   86.9651531   9.32551088 
  1.99   88.7540952   9.42093919 
 1.995    89.745373   9.47340345 
   2.0   89.6412986   9.46790888 
 2.005   85.0798477   9.22387379 
  2.01   86.1020862   9.27912098 
 2.015   87.1621193   9.33606552 
  2.02    86.737053   9.31327295 
 2.025   86.3970119   9.29499929 
  2.03   86.3135203     9.290507 
 2.035    87.704442   9.36506498 
  2.04   86.9738147   9.32597527 
 2.045    84.629351   9.19942123 
  2.05   86.3279469   9.29128338 
 2.055   85.8132431   9.26354377 
  2.06   86.5605121    9.3037902 
 2.065   84.7906289   9.20818272 
  2.07   85.4049964   9.24148237 
 2.075   84.9217454   9.21529953 
  2.08   83.7211648   9.14992704 
 2.085     85.36902    9.2395357 
  2.09   86.8549888    9.3196024 
 2.095   86.3966339   9.29497896 
   2.1   88.1839585   9.39063142 
 2.105   85.7841418   9.26197289 
  2.11   83.9749074   9.16378238 
 2.115   86.2754223    9.2884564 
  2.12   86.2277445   9.28588954 
 2.125   85.4061998   9.24154748 
  2.13   87.9386037   9.37755851 
 2.135   87.5810449    9.3584745 
  2.14   86.2213608    9.2855458 
 2.145   86.2130384   9.28509765 
  2.15   85.0396949   9.22169696 
 2.155   84.2311639   9.17775375 
  2.16   84.1825654   9.17510574 
 2.165   85.3740992   9.23981056 
  2.17   84.3135856   9.18224295 
 2.175   85.7106673   9.25800558 
  2.18   86.6141365   9.30667161 
 2.185   85.8019758   9.26293559 
  2.19   85.8991197    9.2681778 
 2.195   87.0366051   9.32934109 
   2.2   86.2956761    9.2895466 
 2.205   83.8236046   9.15552318 
  2.21   83.9713212    9.1635867 
 2.215   87.1238603    9.3340163 
  2.22   85.8335403   9.26463925 
 2.225   86.2067305   9.28475797 
  2.23    85.112268   9.22563104 
 2.235   83.0466029   9.11299089 
  2.24   86.7766894   9.31540066 
 2.245   85.3320069   9.23753251 
  2.25   86.2232463   9.28564733 
 2.255   84.6861254   9.20250648 
  2.26   84.8013428   9.20876445 
 2.265   84.4915652   9.19192935 
  2.27    87.327857   9.34493751 
 2.275   84.4067435   9.18731427 
  2.28   84.8177075   9.20965295 
 2.285    85.824168   9.26413342 
  2.29   84.8781916    9.2129361 
 2.295   84.6551085   9.20082108 
   2.3   85.6046705   9.25227921 
 2.305   83.2883517   9.12624521 
  2.31   86.0962034   9.27880398 
 2.315   83.9861632    9.1643965 
  2.32   84.0766524   9.16933217 
 2.325   86.1299794   9.28062387 
  2.33   85.3649181   9.23931372 
 2.335   86.1922371   9.28397744 
  2.34   83.3247974   9.12824175 
 2.345    83.794533   9.15393538 
  2.35   86.0014352   9.27369587 
 2.355   81.5962295   9.03306313 
  2.36   82.8808278    9.1038908 
 2.365   83.7536027   9.15169944 
  2.37   84.9179033   9.21509107 
 2.375   84.3443405   9.18391749 
  2.38     84.49907   9.19233757 
 2.385   84.9991139    9.2194964 
  2.39   85.4663572   9.24480163 
 2.395   85.6212618   9.25317577 
   2.4   83.5320499   9.13958696 
 2.405   86.1057735   9.27931967 
  2.41   83.9150698    9.1605169 
 2.415   84.9839409   9.21867349 
  2.42   86.1755479   9.28307858 
 2.425   83.1402418    9.1181271 
  2.43   84.6282931   9.19936373 
 2.435   83.3698963   9.13071171 
  2.44   82.2251252   9.06780708 
 2.445   82.8692931   9.10325728 
  2.45   83.0580234   9.11361747 
 2.455   84.0554042   9.16817344 
  2.46   84.9552274     9.217116 
 2.465   84.0391971   9.16728952 
  2.47   82.3545311   9.07493973 
 2.475   83.8527487   9.15711465 
  2.48   82.6781686   9.09275363 
 2.485   82.3008713   9.07198277 
  2.49   83.1934327    9.1210434 
 2.495   83.1918484   9.12095655 
   2.5   84.1251369   9.17197562 
 2.505   87.0749076   9.33139366 
  2.51   79.8366642   8.93513649 
 2.515   82.5278234   9.08448256 
  2.52   84.0920009   9.17016908 
 2.525   80.6806322   8.98223982 
  2.53   83.7595984   9.15202701 
 2.535   81.7233511   9.04009685 
  2.54   80.0239048   8.94560813 
 2.545   85.4840963   9.24576099 
  2.55    85.406161   9.24154538 
 2.555   84.0842571   9.16974684 
  2.56   83.6575088   9.14644788 
 2.565   85.0277604   9.22104985 
  2.57   84.1439985   9.17300379 
 2.575   84.9160481    9.2149904 
  2.58   84.4266475   9.18839744 
 2.585   83.3827933   9.13141792 
  2.59   82.7348798   9.09587158 
 2.595   83.1062976   9.11626555 
   2.6   83.6201623   9.14440607 
 2.605   82.8262599   9.10089336 
  2.61   82.4608155   9.08079377 
 2.615   83.5342147   9.13970539 
  2.62   83.2238051   9.12270821 
 2.625   84.5549557   9.19537686 
  2.63    84.685258   9.20245934 
 2.635   81.7815493   9.04331517 
  2.64   83.5666346   9.14147879 
 2.645   82.5389642   9.08509572 
  2.65   83.1373244   9.11796712 
 2.655   82.6257197   9.08986907 
  2.66   81.2850851   9.01582415 
 2.665   81.1121648   9.00622922 
  2.67   85.2227795   9.23161847 
 2.675    82.661919   9.09186004 
  2.68   82.4790782   9.08179928 
 2.685   81.8570085   9.04748631 
  2.69   82.0562373   9.05848979 
 2.695    82.635407   9.09040191 
   2.7   84.2083298   9.17650968 
 2.705   84.4940548   9.19206477 
  2.71   83.4088946   9.13284701 
 2.715   83.6170635   9.14423663 
  2.72   80.9398867   8.99665975 
 2.725   82.2008207   9.06646683 
  2.73   81.5170364   9.02867855 
 2.735   81.2691138   9.01493837 
  2.74   84.2244776   9.17738947 
 2.745   83.7497099   9.15148676 
  2.75   83.5811171   9.14227089 
 2.755   82.6659254   9.09208037 
  2.76   82.0393728   9.05755888 
 2.765    83.565309   9.14140629 
  2.77   80.9113357   8.99507285 
 2.775   82.2003392   9.06644027 
  2.78   83.6671823   9.14697668 
 2.785   83.7615776   9.15213514 
  2.79   81.5493476   9.03046774 
 2.795   82.7682167   9.09770393 
   2.8   82.8072695   9.09984997 
 2.805   81.2447848    9.0135889 
  2.81   79.1897633   8.89886304 
 2.815   82.0519396   9.05825257 
  2.82   84.2273111   9.17754385 
 2.825   82.7884036   9.09881331 
  2.83   83.1513843   9.11873809 
 2.835    81.744454   9.04126396 
  2.84   83.5063888   9.13818302 
 2.845   81.4194227   9.02327118 
  2.85   81.3190026   9.01770495 
 2.855   82.1814345   9.06539765 
  2.86   81.1071202   9.00594916 
 2.865   81.0041457   9.00023031 
  2.87    84.113979   9.17136734 
 2.875   82.0073965   9.05579353 
  2.88   82.5765289   9.08716286 
 2.885   81.3792922   9.02104718 
  2.89   81.4139329   9.02296697 
 2.895   82.2848605   9.07110029 
   2.9   81.7697934   9.04266517 
 2.905   79.3598319   8.90841354 
  2.91   80.5793616   8.97660078 
 2.915   82.6960399    9.0937363 
  2.92   80.4700416   8.97050955 
 2.925   83.0847669   9.11508458 
  2.93   81.1268491   9.00704441 
 2.935   81.5639327   9.03127525 
  2.94   83.0739071   9.11448885 
 2.945    81.477979   9.02651533 
  2.95    79.686113   8.92670785 
 2.955   80.4789708   8.97100724 
  2.96   80.9756056   8.99864465 
 2.965   78.8337498   8.87883719 
  2.97   80.2993355   8.96098965 
 2.975    82.412628   9.07814012 
  2.98   80.9790541   8.99883626 
 2.985   82.5698182   9.08679362 
  2.99   80.5602861   8.97553821 
 2.995   79.5309206   8.91801102 
   3.0   80.1491395   8.95260518 
 3.005   79.6841487   8.92659782 
  3.01    81.414717   9.02301042 
 3.015   80.7057305   8.98363682 
  3.02   80.4421554   8.96895509 
 3.025   79.8610324   8.93650001 
  3.03   79.0309214   8.88993371 
 3.035   82.0012653     9.055455 
  3.04   78.6175259   8.86665246 
 3.045   79.9969042   8.94409885 
  3.05   82.5360016   9.08493267 
 3.055   80.5714614   8.97616073 
  3.06   80.3520127   8.96392842 
 3.065   80.3455888   8.96357009 
  3.07   79.6742229   8.92604184 
 3.075   82.8099905   9.09999948 
  3.08   79.9997047    8.9442554 
 3.085   79.0881511   8.89315192 
  3.09   80.3505344   8.96384596 
 3.095   79.1447269   8.89633221 
   3.1   80.0516519   8.94715887 
 3.105    78.703271   8.87148641 
  3.11   79.9305048   8.94038617 
 3.115   82.1915697   9.06595663 
  3.12   78.8484576    8.8796654 
 3.125   81.2570164   9.01426738 
  3.13   80.6219585   8.97897313 
 3.135   77.9266667   8.82760821 
  3.14   79.6678604   8.92568543 
 3.145    80.690201   8.98277246 
  3.15     78.98743   8.88748727 
 3.155   79.8838553   8.93777686 
  3.16   80.2509332   8.95828852 
 3.165   77.7292961   8.81642196 
  3.17   78.4508973   8.85725112 
 3.175   81.9442287   9.05230516 
  3.18   80.3911149   8.96610924 
 3.185   80.2674528    8.9592105 
  3.19   79.7699719   8.93140369 
 3.195    80.701517   8.98340231 
   3.2   79.8025251    8.9332259 
 3.205   80.1368408   8.95191828 
  3.21    79.573285   8.92038592 
 3.215   79.2983292   8.90496093 
  3.22   81.1199069   9.00665903 
 3.225   79.3421235   8.90741957 
  3.23   79.3686287   8.90890727 
 3.235   79.1957713    8.8992006 
  3.24   79.8887747   8.93805206 
 3.245   79.4802066   8.91516722 
  3.25   78.9719066    8.8866139 
 3.255   81.6507508    9.0360805 
  3.26   79.0820063   8.89280644 
 3.265   81.1970048   9.01093807 
  3.27   76.1576699   8.72683619 
 3.275    78.577847   8.86441464 
  3.28   77.9845984   8.83088888 
 3.285    79.013029   8.88892733 
  3.29   80.3404934   8.96328586 
 3.295    79.805974   8.93341894 
   3.3    79.309562   8.90559162 
 3.305   78.0250232   8.83317741 
  3.31   79.6871462   8.92676572 
 3.315   77.8370428   8.82253041 
  3.32   79.0658868   8.89190007 
 3.325    81.270216    9.0149995 
  3.33   79.2239934   8.90078611 
 3.335   79.6690505    8.9257521 
  3.34   79.3487258   8.90779018 
 3.345   78.7519192   8.87422781 
  3.35   77.5003875   8.80343044 
 3.355    77.131429   8.78245006 
  3.36   76.8010749   8.76362225 
 3.365   78.9417684   8.88491803 
  3.37   78.0737438    8.8359348 
 3.375   79.2004004   8.89946068 
  3.38   80.2516952   8.95833105 
 3.385   78.2502592   8.84591766 
  3.39   78.7626234   8.87483089 
 3.395    78.272361   8.84716683 
   3.4    79.031184   8.88994848 
 3.405   78.4829385   8.85905968 
  3.41   77.2819834    8.7910172 
 3.415   79.2545414   8.90250198 
  3.42   77.8293104   8.82209218 
 3.425   77.8303806   8.82215284 
  3.43   78.3592486   8.85207595 
 3.435   77.2617044   8.78986373 
  3.44   76.5243921   8.74782214 
 3.445   77.5285965   8.80503245 
  3.45   79.0330051   8.89005091 
 3.455   80.1971826   8.95528797 
  3.46   77.2817898   8.79100619 
 3.465   78.5972302   8.86550789 
  3.47   77.5534964    8.8064463 
 3.475   77.9897906   8.83118285 
  3.48   78.7606744   8.87472109 
 3.485   76.9474371   8.77196883 
  3.49   78.2117791   8.84374237 
 3.495    77.528306   8.80501596 
   3.5   76.8855233   8.76843905 
 3.505   77.9558773   8.82926256 
  3.51   77.8845763   8.82522386 
 3.515   79.0026905   8.88834577 
  3.52   78.7516548   8.87421291 
 3.525   77.5216303   8.80463686 
  3.53     77.74477   8.81729947 
 3.535   79.7853011   8.93226181 
  3.54   79.5709454   8.92025478 
 3.545   78.6111945   8.86629542 
  3.55   78.6853766   8.87047781 
 3.555   79.5766667   8.92057547 
  3.56   81.2483212   9.01378506 
 3.565   78.4800186   8.85889489 
  3.57   78.0255538   8.83320745 
 3.575   77.8173295   8.82141312 
  3.58   78.5113292   8.86066189 
 3.585    77.961281   8.82956856 
  3.59   76.1137094   8.72431713 
 3.595   76.5333358   8.74833332 
   3.6   79.4829826   8.91532291 
 3.605   79.3911637   8.91017192 
  3.61   77.9987839   8.83169202 
 3.615   77.5857976   8.80828006 
  3.62   77.1775808   8.78507716 
 3.625   77.0137089   8.77574549 
  3.63   78.6233191   8.86697914 
 3.635   77.2391719   8.78858191 
  3.64   77.8241176   8.82179786 
 3.645   78.2196239   8.84418588 
  3.65   77.4184927   8.79877791 
 3.655   77.2467532   8.78901321 
  3.66   77.2482995   8.78910118 
 3.665   76.0571055    8.7210725 
  3.67   77.6309374   8.81084204 
 3.675   76.8773113   8.76797076 
  3.68   76.1609214   8.72702248 
 3.685   79.6940193   8.92715068 
  3.69   77.7893234   8.81982559 
 3.695   78.8392911   8.87914923 
   3.7   75.9123054   8.71276681 
 3.705   76.6659599      8.75591 
  3.71   77.0157659   8.77586269 
 3.715   75.6322652   8.69668127 
  3.72   77.8077625   8.82087085 
 3.725   77.6790156   8.81356997 
  3.73    75.638736   8.69705329 
 3.735   76.6282527   8.75375649 
  3.74   75.6347372    8.6968234 
 3.745   76.4612371   8.74421163 
  3.75   76.6859362   8.75705065 
 3.755   76.8941454   8.76893068 
  3.76   76.2875525   8.73427458 
 3.765   75.4381005   8.68551095 
  3.77   75.8448528   8.70889504 
 3.775   77.6302176   8.81080119 
  3.78   79.1852707   8.89861061 
 3.785   76.5761974   8.75078267 
  3.79   75.5399836   8.69137409 
 3.795   77.1239119   8.78202209 
   3.8    76.798516   8.76347625 
 3.805   78.1343804   8.83936539 
  3.81   78.0029461   8.83192766 
 3.815   75.2527922   8.67483672 
  3.82   76.4299431   8.74242204 
 3.825   75.4823512   8.68805796 
  3.83   76.6941129   8.75751751 
 3.835   74.3930196   8.62513882 
  3.84   77.3531069   8.79506151 
 3.845   76.8872625   8.76853822 
  3.85   76.1183286   8.72458186 
 3.855   74.8128827   8.64944407 
  3.86   77.0550977   8.77810331 
 3.865   75.1207889   8.66722498 
  3.87   76.7928679   8.76315399 
 3.875   74.4786841   8.63010336 
  3.88   75.0541501   8.66337983 
 3.885   77.0449914   8.77752764 
  3.89   77.5274847   8.80496932 
 3.895   76.6835278   8.75691314 
   3.9   74.4930357   8.63093481 
 3.905   75.8235751   8.70767334 
  3.91   76.3617315   8.73851998 
 3.915    76.495102   8.74614784 
  3.92    77.899965   8.82609568 
 3.925   74.9258602   8.65597252 
  3.93   77.0606123   8.77841742 
 3.935   76.4962122    8.7462113 
  3.94   76.9748192   8.77352946 
 3.945   74.6569689   8.64042643 
  3.95   76.5519197   8.74939539 
 3.955   76.5992569   8.75210014 
  3.96   75.6196937   8.69595847 
 3.965   77.5535428   8.80644893 
  3.97   75.4780624   8.68781114 
 3.975   75.9544499   8.71518502 
  3.98   75.6078012   8.69527465 
 3.985   75.2867803   8.67679551 
  3.99   75.1353544    8.6680652 
 3.995    74.517966   8.63237893 
   4.0   74.9224258   8.65577413 
 4.005   76.8209993   8.76475894 
  4.01    77.483023   8.80244415 
 4.015   76.2793454   8.73380475 
  4.02   75.4574651   8.68662565 
 4.025   76.6916329   8.75737591 
  4.03   75.4766613    8.6877305 
 4.035   76.2422521   8.73168095 
  4.04   75.9112347   8.71270536 
 4.045   75.7711878   8.70466472 
  4.05   76.2868954   8.73423697 
 4.055   76.6310751    8.7539177 
  4.06   74.9468147   8.65718284 
 4.065   74.0447627   8.60492665 
  4.07   75.7953525   8.70605264 
 4.075   74.9000751   8.65448295 
  4.08   75.8206703   8.70750655 
 4.085   74.5417338   8.63375549 
  4.09   76.2711756   8.73333703 
 4.095   75.7701699   8.70460625 
   4.1   77.6558355   8.81225485 
 4.105   74.2219676   8.61521721 
  4.11   76.0916727   8.72305409 
 4.115   74.1358099   8.61021544 
  4.12   75.7560023   8.70379241 
 4.125   74.1193126   8.60925738 
  4.13   76.9660685   8.77303074 
 4.135   75.5012201   8.68914381 
  4.14   74.0522414    8.6053612 
 4.145   74.9776902   8.65896589 
  4.15   75.2877267   8.67685004 
 4.155   75.5762685   8.69346125 
  4.16   74.7919953   8.64823654 
 4.165   75.7654563   8.70433549 
  4.17   75.4046061   8.68358256 
 4.175   75.7213748   8.70180296 
  4.18   75.4903694    8.6885194 
 4.185   75.8267643   8.70785647 
  4.19   72.9426345   8.54064602 
 4.195   73.5264014   8.57475372 
   4.2   73.5096645   8.57377772 
 4.205   75.3627469   8.68117198 
  4.21    73.972901   8.60075002 
 4.215   76.0277531   8.71938949 
  4.22   76.9266995   8.77078671 
 4.225   73.6464891   8.58175326 
  4.23    74.863724   8.65238256 
 4.235   74.0703357   8.60641248 
  4.24   75.1397579   8.66831921 
 4.245   76.1762296   8.72789949 
  4.25    75.178741   8.67056751 
 4.255    74.285289    8.6188914 
  4.26   75.9231752   8.71339057 
 4.265    75.365543   8.68133302 
  4.27   77.5570905   8.80665036 
 4.275   76.3570516   8.73825221 
  4.28   72.5556454   8.51796016 
 4.285   76.7211385   8.75906037 
  4.29   74.0741913   8.60663647 
 4.295   74.7647089   8.64665883 
   4.3   72.9263147   8.53969055 
 4.305   76.7243194   8.75924194 
  4.31   76.3273021   8.73654978 
 4.315   75.9515432   8.71501826 
  4.32   76.3430595   8.73745154 
 4.325   73.9615926   8.60009259 
  4.33   74.4815411   8.63026889 
 4.335   74.0124589    8.6030494 
  4.34   74.3632216   8.62341125 
 4.345   73.8182413   8.59175426 
  4.35   75.3390915   8.67980942 
 4.355   74.3551838   8.62294519 
  4.36   74.5605236   8.63484358 
 4.365   73.6511975   8.58202759 
  4.37   73.5154089   8.57411272 
 4.375   75.0125251   8.66097714 
  4.38   77.1343429   8.78261595 
 4.385   74.7101269     8.643502 
  4.39   72.5827493     8.519551 
 4.395   75.2476867   8.67454245 
   4.4   74.2664568   8.61779884 
 4.405    73.576875   8.57769637 
  4.41   74.6510251   8.64008247 
 4.415   75.0579922   8.66360157 
  4.42    74.083306   8.60716597 
 4.425   75.2167754   8.67276054 
  4.43   75.3675668   8.68144958 
 4.435   72.3031492   8.50312585 
  4.44   74.2585223   8.61733847 
 4.445   73.7302578   8.58663251 
  4.45   74.4286394   8.62720345 
 4.455    74.083941   8.60720286 
  4.46     75.25698    8.6750781 
 4.465   73.2376921   8.55790232 
  4.47   73.5769218    8.5776991 
 4.475   73.9381487   8.59872948 
  4.48   74.5944099   8.63680554 
 4.485   74.7744111   8.64721985 
  4.49   73.0275738   8.54561723 
 4.495   74.7556289   8.64613375 
   4.5   72.6000735   8.52056768 
 4.505   72.9495945   8.54105348 
  4.51    74.358902   8.62316079 
 4.515   74.0155075   8.60322658 
  4.52   74.9646561   8.65821322 
 4.525   74.4892794    8.6307172 
  4.53   73.3559194   8.56480703 
 4.535   73.3786457   8.56613365 
  4.54   73.7994555   8.59066095 
 4.545   74.2522577   8.61697497 
  4.55   75.3679666   8.68147261 
 4.555   72.7183261    8.5275041 
  4.56   73.8026695   8.59084801 
 4.565   73.3179505   8.56259018 
  4.57   73.9476172   8.59928004 
 4.575   74.4433748   8.62805742 
  4.58   72.8253662   8.53377796 
 4.585   74.5303271   8.63309487 
  4.59   73.4200552   8.56855036 
 4.595   75.1027154   8.66618229 
   4.6   75.4967965   8.68888926 
 4.605   72.9252616   8.53962889 
  4.61   74.0345794   8.60433492 
 4.615   74.0246943   8.60376047 
  4.62   73.1187654   8.55095114 
 4.625   73.6417829   8.58147906 
  4.63   73.3280247   8.56317843 
 4.635   74.3949671   8.62525171 
  4.64   74.4938035   8.63097929 
 4.645   72.2649303   8.50087821 
  4.65   72.6106194    8.5211865 
 4.655   71.9612407   8.48299715 
  4.66    72.460607   8.51237963 
 4.665   72.6200397   8.52173924 
  4.67   73.0633773   8.54771182 
 4.675   72.8897557   8.53754975 
  4.68   73.7728146   8.58911023 
 4.685   73.2291146   8.55740116 
  4.69   73.8659526   8.59453039 
 4.695   74.6156781    8.6380367 
   4.7   72.7159899   8.52736711 
 4.705    71.699047   8.46752898 
  4.71   73.1438946    8.5524204 
 4.715    72.802119   8.53241578 
  4.72   73.8151071   8.59157186 
 4.725   73.4881899   8.57252529 
  4.73   72.7150488   8.52731193 
 4.735    73.080246    8.5486985 
  4.74   73.1281748   8.55150132 
 4.745   72.7761158   8.53089185 
  4.75   72.7903568   8.53172648 
 4.755   73.8327094   8.59259619 
  4.76   73.4169187   8.56836733 
 4.765   71.0060406   8.42650821 
  4.77   69.5751634   8.34117279 
 4.775   73.0685985   8.54801723 
  4.78   71.9613581   8.48300408 
 4.785   71.8611659   8.47709655 
  4.79   72.2559245    8.5003485 
 4.795    72.667518   8.52452451 
   4.8   71.4309395   8.45168264 
 4.805   70.6509503   8.40541197 
  4.81   73.6005932   8.57907881 
 4.815    72.085737   8.49033197 
  4.82   72.5622111   8.51834556 
 4.825   72.3871987   8.50806668 
  4.83   71.4417246   8.45232066 
 4.835   71.6135539   8.46247918 
  4.84   72.7165407   8.52739941 
 4.845    71.860949   8.47708375 
  4.85   72.0204205   8.48648458 
 4.855   72.0553324   8.48854124 
  4.86   73.2993474    8.5615038 
 4.865   70.4308965   8.39231175 
  4.87   71.3119913   8.44464276 
 4.875    73.026973   8.54558207 
  4.88   71.6293934   8.46341499 
 4.885   72.2955198   8.50267721 
  4.89   71.5087815   8.45628651 
 4.895   70.4786166   8.39515435 
   4.9   72.5691655   8.51875375 
 4.905   72.4517573    8.5118598 
  4.91   71.9573779   8.48276947 
 4.915   72.7826469   8.53127464 
  4.92   72.1746881   8.49556873 
 4.925   71.1804034   8.43684795 
  4.93   70.7889625   8.41361768 
 4.935   72.1011515   8.49123969 
  4.94    72.772899   8.53070331 
 4.945   71.0690414   8.43024563 
  4.95   71.2241512   8.43944022 
 4.955   71.7334169   8.46955825 
  4.96   72.4981015    8.5145817 
 4.965   71.9289397   8.48109307 
  4.97   70.2387374   8.38085541 
 4.975   71.2468508   8.44078496 
  4.98   70.8157129   8.41520724 
 4.985   71.7025848   8.46773788 
  4.99   71.3805208   8.44869935 
 4.995   69.8412268   8.35710636 
   5.0   71.4119481   8.45055904 
 5.005     71.30896   8.44446327 
  5.01   70.6365307   8.40455416 
 5.015   71.8767874   8.47801789 
  5.02    71.638945   8.46397927 
 5.025   70.9072781   8.42064595 
  5.03   70.9191193   8.42134902 
 5.035   72.2683221    8.5010777 
  5.04   71.8781704   8.47809946 
 5.045   72.4120568   8.50952741 
  5.05   70.5838149   8.40141744 
 5.055    73.628417   8.58070026 
  5.06   71.9465246   8.48212972 
 5.065   70.4724309   8.39478594 
  5.07   71.7888143     8.472828 
 5.075   70.7126649   8.40908228 
  5.08   71.1638751   8.43586837 
 5.085   70.3092618   8.38506183 
  5.09   71.1332275   8.43405167 
 5.095   72.2776109   8.50162402 
   5.1   69.6806654   8.34749456 
 5.105   69.3474316   8.32751053 
  5.11   71.0269507   8.42774885 
 5.115   71.2582631   8.44146096 
  5.12    71.741726   8.47004876 
 5.125   70.1975483   8.37839771 
  5.13    70.122293   8.37390548 
 5.135   69.8962736   8.36039913 
  5.14   70.0906023   8.37201304 
 5.145   69.8923224   8.36016282 
  5.15   69.7704801   8.35287256 
 5.155   69.9901848   8.36601367 
  5.16   69.9755598   8.36513955 
 5.165   71.4380035   8.45210054 
  5.17    69.972142   8.36493526 
 5.175   69.6634681   8.34646441 
  5.18   70.0309996   8.36845264 
 5.185   70.1318753   8.37447761 
  5.19   69.7792292   8.35339626 
 5.195   70.7603818   8.41191903 
   5.2   69.2607109   8.32230202 
 5.205   68.1185731   8.25339767 
  5.21   72.3446257   8.50556439 
 5.215   70.7854692   8.41341008 
  5.22   69.3739862   8.32910476 
 5.225   69.9773504   8.36524658 
  5.23   69.1694433    8.3168169 
 5.235   69.5907553   8.34210737 
  5.24    70.467678   8.39450285 
 5.245   71.8917407   8.47889973 
  5.25   70.4868963   8.39564746 
 5.255   68.6947452   8.28822931 
  5.26   68.7753027   8.29308764 
 5.265   70.3335252   8.38650852 
  5.27   69.2485656    8.3215723 
 5.275   70.0334845   8.36860111 
  5.28    70.314553   8.38537733 
 5.285   70.2445171   8.38120022 
  5.29   69.7015073   8.34874286 
 5.295   70.7918158   8.41378724 
   5.3   70.1013883   8.37265719 
 5.305   69.8867409     8.359829 
  5.31     70.98642   8.42534391 
 5.315   70.3561913   8.38785976 
  5.32   70.4024793   8.39061853 
 5.325   70.6179524   8.40344884 
  5.33   69.7509226   8.35170178 
 5.335    68.256711   8.26176198 
  5.34   67.3778536    8.2084014 
 5.345    68.151591   8.25539769 
  5.35    69.126854   8.31425607 
 5.355   71.0291911   8.42788177 
  5.36   68.4202642   8.27165426 
 5.365   69.7150373   8.34955312 
  5.37   67.9912156    8.2456786 
 5.375   69.9559852   8.36396947 
  5.38   70.2757553    8.3830636 
 5.385   69.7803077   8.35346082 
  5.39   68.8237992   8.29601104 
 5.395   68.7294314   8.29032155 
   5.4    69.141345   8.31512748 
 5.405   68.8514865   8.29767958 
  5.41    69.322354   8.32600469 
 5.415   70.4495938   8.39342563 
  5.42   69.1612662   8.31632528 
 5.425   68.2511233   8.26142381 
  5.43   69.8030869   8.35482417 
 5.435   69.0828025   8.31160649 
  5.44   68.8005143   8.29460754 
 5.445   69.1599422   8.31624568 
  5.45   68.7856581   8.29371196 
 5.455   68.8647193   8.29847693 
  5.46   67.1724619   8.19588079 
 5.465   66.7255317   8.16856975 
  5.47   67.6251258   8.22344975 
 5.475   68.3774694   8.26906702 
  5.48   67.4937291   8.21545672 
 5.485   68.7632967   8.29236376 
  5.49   67.8507658   8.23715763 
 5.495    68.680382   8.28736279 
   5.5   69.9395278   8.36298558 
 5.505     68.57158   8.28079585 
  5.51   66.9300062    8.1810761 
 5.515    67.575683   8.22044299 
  5.52   67.1117916   8.19217869 
 5.525   68.2527598   8.26152285 
  5.53   67.3432941     8.206296 
 5.535    67.711918   8.22872517 
  5.54   67.1444929   8.19417433 
 5.545   67.8965779   8.23993798 
  5.55   66.4404991   8.15110416 
 5.555   66.1462649   8.13303541 
  5.56   68.0956283   8.25200753 
 5.565   67.9694684   8.24435979 
  5.57   69.1333172   8.31464474 
 5.575   68.1880323   8.25760451 
  5.58   67.3921502   8.20927221 
 5.585   67.5517913   8.21898968 
  5.59   65.9621464   8.12170834 
 5.595   67.0228622   8.18674919 
   5.6   66.7198427   8.16822151 
 5.605   65.7189022   8.10671957 
  5.61   67.4828806   8.21479644 
 5.615   67.2955474   8.20338634 
  5.62   68.1157844   8.25322873 
 5.625   66.9171284   8.18028902 
  5.63   67.0142605   8.18622383 
 5.635   67.0118242   8.18607502 
  5.64   66.8658269   8.17715274 
 5.645   66.4047282   8.14890964 
  5.65   67.6780514   8.22666709 
 5.655    66.851536   8.17627886 
  5.66   68.0363658   8.24841596 
 5.665   67.7843459   8.23312492 
  5.67   67.6142778   8.22279014 
 5.675   65.5540113   8.09654317 
  5.68   66.8558985   8.17654563 
 5.685   65.2078295    8.0751365 
  5.69    67.069083    8.1895716 
 5.695   67.1753958   8.19605977 
   5.7   68.1844677   8.25738868 
 5.705   66.4194457   8.14981262 
  5.71    66.829164   8.17491064 
 5.715   67.6131405   8.22272099 
  5.72   67.1662841   8.19550389 
 5.725   67.0748578   8.18992416 
  5.73   66.4604567    8.1523283 
 5.735   66.6177099   8.16196728 
  5.74   65.6870035   8.10475191 
 5.745   66.6301016   8.16272636 
  5.75    66.656399   8.16433702 
 5.755   66.1502869   8.13328266 
  5.76   67.3832246   8.20872856 
 5.765   66.7204037   8.16825585 
  5.77   64.1471918    8.0091942 
 5.775   65.8679397   8.11590658 
  5.78   66.7875724   8.17236639 
 5.785   66.8276689    8.1748192 
  5.79   66.7491161   8.17001323 
 5.795    66.359139    8.1461119 
   5.8   65.6963687   8.10532965 
 5.805   66.8232834   8.17455096 
  5.81    68.662347   8.28627462 
 5.815   66.5505975   8.15785495 
  5.82   66.2984451   8.14238571 
 5.825   66.4731843   8.15310888 
  5.83   67.0286243   8.18710109 
 5.835   66.8285315   8.17487196 
  5.84   65.4729457   8.09153543 
 5.845   66.5766742   8.15945306 
  5.85   66.6699066   8.16516421 
 5.855   65.3076226   8.08131318 
  5.86   66.7152922   8.16794296 
 5.865   65.5257677    8.0947988 
  5.87   66.1547748   8.13355856 
 5.875   66.2685693   8.14055092 
  5.88   67.4146676   8.21064356 
 5.885   65.8840388   8.11689835 
  5.89   65.9817076   8.12291251 
 5.895    65.877841   8.11651656 
   5.9   64.6546446   8.04081119 
 5.905   67.2807825   8.20248636 
  5.91   63.6075708   7.97543546 
 5.915   65.9101339   8.11850565 
  5.92    64.897526   8.05590007 
 5.925   64.4661406   8.02908093 
  5.93   63.9414013   7.99633674 
 5.935   64.1580241   8.00987042 
  5.94   64.2334609   8.01457802 
 5.945   65.8274377   8.11341098 
  5.95   66.4175244   8.14969474 
 5.955   65.4315357   8.08897618 
  5.96   66.2477253   8.13927057 
 5.965   64.9038248   8.05629101 
  5.97   65.4947708   8.09288396 
 5.975    65.735725   8.10775709 
  5.98   64.5515081   8.03439531 
 5.985   64.3385732   8.02113291 
  5.99   64.2481007   8.01549129 
 5.995   65.2437875   8.07736266 
   6.0   64.4213922    8.0262938 
 6.005   65.6587818   8.10301066 
  6.01   63.0147094   7.93818048 
 6.015   64.8702174   8.05420495 
  6.02   65.1507971   8.07160437 
 6.025   67.2577782   8.20108396 
  6.03   64.3805703   8.02375039 
 6.035   64.2827285   8.01765106 
  6.04   64.5378725   8.03354669 
 6.045   65.8365549   8.11397282 
  6.05   64.4747578   8.02961754 
 6.055   65.2646369   8.07865316 
  6.06   64.4055498   8.02530684 
 6.065    64.090891   8.00567867 
  6.07   63.7419589   7.98385615 
 6.075   64.8702385   8.05420626 
  6.08   64.9751897   8.06071893 
 6.085   62.6394748   7.91451039 
  6.09   65.1584933    8.0720811 
 6.095   63.2056238   7.95019646 
   6.1   64.2093771   8.01307539 
 6.105   64.4380284   8.02733009 
  6.11   65.0865793   8.06762538 
 6.115    64.526473   8.03283717 
  6.12   65.2382621   8.07702062 
 6.125   62.6343497   7.91418661 
  6.13   62.8485693   7.92770896 
 6.135   63.2678356   7.95410809 
  6.14   63.7512299   7.98443673 
 6.145   63.9442819   7.99651686 
  6.15   63.2314635    7.9518214 
 6.155   63.8368833    7.9897987 
  6.16   64.6918699   8.04312563 
 6.165   63.4912957   7.96814255 
  6.17   64.7512191   8.04681422 
 6.175   62.8408215   7.92722029 
  6.18    63.203106   7.95003811 
 6.185   65.0051766   8.06257878 
  6.19   64.3064924    8.0191329 
 6.195   63.4777056   7.96728973 
   6.2   66.0440377   8.12674829 
 6.205   64.5833351   8.03637574 
  6.21   64.0790883   8.00494149 
 6.215   63.6093586   7.97554754 
  6.22   63.5171692   7.96976594 
 6.225   63.6572196   7.97854746 
  6.23   64.7166968   8.04466884 
 6.235   64.5839986   8.03641703 
  6.24   63.4664631   7.96658416 
 6.245   61.8039531   7.86154903 
  6.25   65.0073133   8.06271129 
 6.255   64.3140494   8.01960407 
  6.26   62.8567268   7.92822343 
 6.265   62.0054704   7.87435524 
  6.27   63.2515592   7.95308489 
 6.275   63.7267311   7.98290243 
  6.28   62.6011144    7.9120866 
 6.285   65.0176307   8.06335108 
  6.29    62.581019   7.91081658 
 6.295   63.9303686   7.99564685 
   6.3   63.2341105   7.95198783 
 6.305   63.9206962   7.99504197 
  6.31   65.0932123   8.06803646 
 6.315   62.9599464    7.9347304 
  6.32   63.9007181   7.99379247 
 6.325   63.1705453   7.94799001 
  6.33   62.8165441   7.92568887 
 6.335   63.6791553   7.97992201 
  6.34    62.154579   7.88381754 
 6.345    62.093699   7.87995552 
  6.35   61.4821067   7.84105265 
 6.355   63.7406109   7.98377172 
  6.36   62.8678995   7.92892802 
 6.365   62.3219261   7.89442374 
  6.37   64.0105913   8.00066193 
 6.375    64.049621   8.00310071 
  6.38   62.9699123   7.93535836 
 6.385   63.3968703   7.96221516 
  6.39   61.0057763   7.81061946 
 6.395   63.3982768   7.96230349 
   6.4   63.0850607   7.94261045 
 6.405    64.447053   8.02789219 
  6.41   62.5439605   7.90847397 
 6.415   63.1612472   7.94740506 
  6.42   63.3391216   7.95858792 
 6.425   62.7805116    7.9234154 
  6.43   64.0370312   8.00231411 
 6.435   62.0751845   7.87878065 
  6.44   62.5952397   7.91171534 
 6.445   63.8943601   7.99339478 
  6.45   62.8041218   7.92490516 
 6.455   63.1843836   7.94886052 
  6.46   62.1117557   7.88110117 
 6.465   63.3689414   7.96046113 
  6.47   62.7568837   7.92192424 
 6.475   62.3652469   7.89716702 
  6.48   62.1756402   7.88515315 
 6.485   60.6672572   7.78891887 
  6.49   61.7760372   7.85977336 
 6.495   61.4622057   7.83978353 
   6.5   60.9989187   7.81018045 
 6.505   63.1177296   7.94466674 
  6.51    63.161261   7.94740593 
 6.515   62.6142976   7.91291966 
  6.52   63.4086099   7.96295234 
 6.525   61.7197844   7.85619401 
  6.53    62.668219   7.91632611 
 6.535    61.409127   7.83639758 
  6.54     62.14932     7.883484 
 6.545   62.6341928    7.9141767 
  6.55   61.7264118    7.8566158 
 6.555   62.9244066   7.93249057 
  6.56   62.1523945   7.88367899 
 6.565   62.4298432    7.9012558 
  6.57   60.7293503   7.79290385 
 6.575   62.4846876   7.90472565 
  6.58   61.9238398   7.86917021 
 6.585   62.9638409    7.9349758 
  6.59     61.30328   7.82964112 
 6.595   61.8710295   7.86581397 
   6.6   61.5978408   7.84842919 
 6.605   61.1523863   7.81999913 
  6.61   60.7996366   7.79741218 
 6.615   61.1549164   7.82016089 
  6.62   61.1975192   7.82288433 
 6.625   62.2745097      7.89142 
  6.63   62.1017106   7.88046386 
 6.635   61.2725895   7.82768098 
  6.64   60.6314437   7.78661953 
 6.645    61.409977   7.83645181 
  6.65   60.8595602   7.80125376 
 6.655   60.8243772   7.79899848 
  6.66    61.323408   7.83092638 
 6.665   61.7324427    7.8569996 
  6.67    61.433274   7.83793812 
 6.675   61.7659227    7.8591299 
  6.68   61.8607748    7.8651621 
 6.685   61.0810374   7.81543584 
  6.69   61.1339683   7.81882141 
 6.695   60.9461123   7.80679911 
   6.7   62.2367103   7.88902468 
 6.705    61.014252   7.81116201 
  6.71   61.7282284   7.85673141 
 6.715    60.255975   7.76247222 
  6.72   60.2859638   7.76440364 
 6.725   60.8483278   7.80053382 
  6.73   61.3962433   7.83557549 
 6.735   61.1325074   7.81872799 
  6.74   61.2462154   7.82599613 
 6.745   62.3330482   7.89512813 
  6.75   59.9759352   7.74441316 
 6.755   61.1336196   7.81879911 
  6.76   59.8141179   7.73395875 
 6.765   61.9736541   7.87233473 
  6.77   60.7648293   7.79517988 
 6.775   59.9571133   7.74319787 
  6.78   59.9327633   7.74162536 
 6.785   59.5707813   7.71821102 
  6.79   60.8016795   7.79754317 
 6.795    61.585654   7.84765277 
   6.8   60.4528373   7.77514227 
 6.805   60.9300933   7.80577308 
  6.81   60.6861885   7.79013405 
 6.815   61.1433717   7.81942272 
  6.82   60.3126761   7.76612362 
 6.825   61.0257831    7.8119001 
  6.83   59.3012582   7.70073102 
 6.835   61.2950986   7.82911864 
  6.84   60.8699929   7.80192239 
 6.845   61.0366205   7.81259371 
  6.85   59.6170423   7.72120731 
 6.855   59.9891843   7.74526851 
  6.86   60.0359336   7.74828585 
 6.865   61.0563193   7.81385432 
  6.87   60.0911993   7.75185134 
 6.875   59.6562038   7.72374286 
  6.88    59.094482   7.68729354 
 6.885   58.9921861   7.68063709 
  6.89   60.3909261   7.77115989 
 6.895   61.5053256   7.84253311 
   6.9   59.7979766   7.73291514 
 6.905    59.915325   7.74049902 
  6.91   61.4620735   7.83977509 
 6.915   60.1937324   7.75846199 
  6.92   60.2999275   7.76530279 
 6.925   59.4304735   7.70911626 
  6.93   60.2265914   7.76057932 
 6.935    59.439748   7.70971776 
  6.94   61.1724553    7.8212822 
 6.945   59.5530821   7.71706434 
  6.95   58.6337688   7.65726902 
 6.955   59.4579775   7.71089991 
  6.96   60.0219827   7.74738554 
 6.965   60.9526676   7.80721894 
  6.97   60.0475802   7.74903738 
 6.975   61.2477277   7.82609275 
  6.98   60.0074229   7.74644583 
 6.985   60.7492499   7.79418051 
  6.99   59.4022685   7.70728672 
 6.995    59.040403   7.68377531 
   7.0   61.2066184   7.82346588 
 7.005   59.7258396   7.72824945 
  7.01   58.1826461   7.62775498 
 7.015   61.0271356   7.81198666 
  7.02   58.0918696   7.62180225 
 7.025   59.5765774   7.71858649 
  7.03   59.9536776   7.74297602 
 7.035   61.2757232   7.82788114 
  7.04   59.8166113   7.73411994 
 7.045     59.15027   7.69092127 
  7.05   60.1994655   7.75883145 
 7.055   58.9414804    7.6773355 
  7.06   58.8888656    7.6739081 
 7.065   59.3227886   7.70212884 
  7.07   60.1463065   7.75540499 
 7.075    59.456061   7.71077564 
  7.08   58.5989602   7.65499577 
 7.085   59.0295267   7.68306753 
  7.09   58.2186282   7.63011325 
 7.095   60.4709486   7.77630687 
   7.1   58.3677565   7.63987935 
 7.105   60.3788364     7.770382 
  7.11   59.9049285   7.73982742 
 7.115   60.3666333   7.76959672 
  7.12   59.0693868   7.68566111 
 7.125   59.8597266   7.73690678 
  7.13   59.8465317   7.73605401 
 7.135   58.5247948   7.65014998 
  7.14   60.1853741   7.75792331 
 7.145   56.8555506   7.54026197 
  7.15   58.7759045   7.66654449 
 7.155   58.5073163   7.64900754 
  7.16   59.4293225   7.70904161 
 7.165   59.0143866   7.68208218 
  7.17    58.293275   7.63500327 
 7.175    58.898773    7.6745536 
  7.18   59.1228423   7.68913794 
 7.185   57.9280025   7.61104477 
  7.19   59.7881061    7.7322769 
 7.195   59.3704278   7.70522082 
   7.2   59.2544437    7.6976908 
 7.205   58.5740655   7.65336955 
  7.21   58.7410046   7.66426804 
 7.215   58.3638789   7.63962558 
  7.22   58.9179911   7.67580557 
 7.225   58.5943656   7.65469566 
  7.23   59.2193893   7.69541352 
 7.235   58.5598789   7.65244268 
  7.24   60.1256511   7.75407319 
 7.245   59.8297415   7.73496874 
  7.25   57.4521666   7.57972075 
 7.255   59.0978574   7.68751308 
  7.26   58.5189655   7.64976898 
 7.265   58.5748516   7.65342091 
  7.27    59.268461   7.69860124 
 7.275   58.2300667   7.63086277 
  7.28   57.2342366   7.56533123 
 7.285   57.3931661   7.57582775 
  7.29    59.561468   7.71760766 
 7.295   57.7718131   7.60077714 
   7.3   58.3991573   7.64193413 
 7.305    59.175688   7.69257356 
  7.31   57.6608987   7.59347738 
 7.315   57.9884273   7.61501328 
  7.32   56.8863565   7.54230446 
 7.325   58.3310943   7.63747958 
  7.33    57.588346   7.58869857 
 7.335   57.6281809   7.59132274 
  7.34   58.0228771   7.61727491 
 7.345   57.5198433   7.58418376 
  7.35   57.7255425   7.59773272 
 7.355    57.752567   7.59951097 
  7.36   57.5806463   7.58819124 
 7.365   57.5497949   7.58615811 
  7.37   56.8216851     7.538016 
 7.375   57.4944614   7.58251023 
  7.38   57.8630514   7.60677667 
 7.385    58.736073   7.66394631 
  7.39   57.6006734   7.58951075 
 7.395   57.7781198     7.601192 
   7.4    60.290086   7.76466908 
 7.405   57.4851668   7.58189731 
  7.41   58.7329837   7.66374476 
 7.415   57.1286756   7.55835138 
  7.42   57.7611761   7.60007737 
 7.425   56.8685027   7.54112078 
  7.43   58.3622562   7.63951937 
 7.435   59.0002881    7.6811645 
  7.44   58.4049803   7.64231512 
 7.445   57.9966319   7.61555198 
  7.45   56.6728579   7.52813774 
 7.455   57.0258494   7.55154616 
  7.46   57.6858166   7.59511794 
 7.465   56.7424834   7.53276068 
  7.47   56.4674814   7.51448477 
 7.475   59.1562125   7.69130759 
  7.48   57.4742181   7.58117525 
 7.485   56.4725325   7.51482085 
  7.49   57.0980088   7.55632244 
 7.495     57.19565   7.56278058 
   7.5   57.1186278   7.55768667 
 7.505   57.5048604   7.58319592 
  7.51    56.442996   7.51285538 
 7.515   57.1122732   7.55726625 
  7.52   57.0640238   7.55407333 
 7.525   57.8782267    7.6077741 
  7.53   58.7438991   7.66445687 
 7.535   55.7544352   7.46688926 
  7.54   56.5341563   7.51891989 
 7.545   56.4345427   7.51229278 
  7.55   56.8354615   7.53892973 
 7.555    55.371833   7.44122523 
  7.56   57.4695544   7.58086766 
 7.565   56.4748775   7.51497688 
  7.57    57.120859   7.55783428 
 7.575   57.5388625   7.58543753 
  7.58   55.7001299   7.46325197 
 7.585   58.3554299   7.63907258 
  7.59   57.1154027    7.5574733 
 7.595   56.9369335    7.5456566 
   7.6    55.880302   7.47531284 
 7.605   56.3068004   7.50378574 
  7.61   57.6352695   7.59178961 
 7.615   55.9185871   7.47787317 
  7.62   55.6275197   7.45838586 
 7.625   56.2647904   7.50098596 
  7.63   57.1979972   7.56293575 
 7.635   57.1496908   7.55974145 
  7.64   56.1386923   7.49257581 
 7.645   55.5077755   7.45035405 
  7.65   55.8411566   7.47269407 
 7.655    56.911449   7.54396772 
  7.66   56.8231085   7.53811041 
 7.665   57.1972005   7.56288308 
  7.67   57.1664287   7.56084841 
 7.675   56.3113559   7.50408928 
  7.68   57.1988184   7.56299004 
 7.685   56.6862361   7.52902624 
  7.69   56.3693664   7.50795355 
 7.695   56.9363988   7.54562117 
   7.7    56.071655    7.4881009 
 7.705   55.2307971   7.43174253 
  7.71   55.6969899    7.4630416 
 7.715   56.1245529   7.49163219 
  7.72   55.8911059   7.47603544 
 7.725   56.9863909    7.5489331 
  7.73   56.5191385   7.51792115 
 7.735   57.2255661   7.56475817 
  7.74   55.8671951   7.47443611 
 7.745   56.7675812    7.5344264 
  7.75   56.9741565   7.54812272 
 7.755   57.2182961   7.56427763 
  7.76   55.0628477   7.42043447 
 7.765   56.3162692   7.50441665 
  7.77   55.5712411   7.45461207 
 7.775   57.1464675   7.55952826 
  7.78   55.8752624   7.47497575 
 7.785   55.5642014   7.45413988 
  7.79   56.0353912   7.48567907 
 7.795   55.9672629   7.48112712 
   7.8   57.1113417   7.55720462 
 7.805   56.0692951   7.48794332 
  7.81   55.6182033   7.45776128 
 7.815   56.3981113    7.5098676 
  7.82   55.2752051   7.43472966 
 7.825   56.8528318   7.54008168 
  7.83   55.6352334   7.45890296 
 7.835   54.9937325   7.41577592 
  7.84   56.7960511   7.53631548 
 7.845    55.722495   7.46475016 
  7.85   55.9433977   7.47953192 
 7.855   54.8137965     7.403634 
  7.86   55.1154312   7.42397678 
 7.865   55.5045026    7.4501344 
  7.87   55.5562812    7.4536086 
 7.875   55.9303672   7.47866079 
  7.88   55.3694189   7.44106302 
 7.885   54.0294451   7.35047244 
  7.89   56.4126087   7.51083276 
 7.895   54.5548259   7.38612388 
   7.9   55.3061663   7.43681157 
 7.905   55.7641425   7.46753925 
  7.91   55.2103194   7.43036469 
 7.915    55.864402   7.47424926 
  7.92   55.5542028   7.45346918 
 7.925   54.5000864   7.38241738 
  7.93   54.9556634   7.41320871 
 7.935   54.6100453   7.38986098 
  7.94   53.8385019   7.33747245 
 7.945    55.713126   7.46412259 
  7.95   56.7077348   7.53045383 
 7.955   55.5067512   7.45028531 
  7.96   55.0527087   7.41975126 
 7.965   54.5110887   7.38316252 
  7.97   55.2165224   7.43078208 
 7.975   53.8284804   7.33678951 
  7.98   54.9712021   7.41425668 
 7.985   55.6314378   7.45864853 
  7.99   54.7492732   7.39927518 
 7.995   54.6238763   7.39079673 
   8.0   56.6723481   7.52810388 
 8.005   54.9448449     7.412479 
  8.01   54.9498177   7.41281442 
 8.015   53.9045204   7.34196979 
  8.02   53.5750092   7.31949515 
 8.025   55.3920437   7.44258313 
  8.03   55.0866635   7.42203904 
 8.035   54.3236381   7.37045711 
  8.04   54.8572607   7.40656875 
 8.045   54.1978206   7.36191691 
  8.05       55.201   7.42973755 
 8.055   54.6523516   7.39272288 
  8.06   54.3139208   7.36979788 
 8.065   54.7074361   7.39644753 
  8.07   54.5036412   7.38265814 
 8.075   54.5944043   7.38880263 
  8.08   55.3946713   7.44275966 
 8.085   53.3461261   7.30384324 
  8.09   53.7072509   7.32852311 
 8.095   54.1622724   7.35950219 
   8.1   54.1789777   7.36063705 
 8.105   53.7849378    7.3338215 
  8.11   54.2805616   7.36753429 
 8.115   55.2610324   7.43377646 
  8.12    54.142657    7.3581694 
 8.125   54.7801297   7.40135999 
  8.13   54.8458582   7.40579895 
 8.135   56.0563927   7.48708172 
  8.14   56.0780739   7.48852949 
 8.145   54.2068243   7.36252839 
  8.15   54.2061074   7.36247971 
 8.155   54.7630325    7.4002049 
  8.16   54.7832792   7.40157275 
 8.165   55.2045988   7.42997973 
  8.17   54.1780361   7.36057308 
 8.175   55.5882205   7.45575083 
  8.18   52.8104081     7.267077 
 8.185   54.5158352   7.38348395 
  8.19   54.4701521    7.3803897 
 8.195   53.7415116   7.33086022 
   8.2   55.0598101   7.42022979 
 8.205    52.541869   7.24857703 
  8.21   53.9196954   7.34300316 
 8.215   53.7406986   7.33080477 
  8.22   53.8380981   7.33744493 
 8.225   54.1432649   7.35821071 
  8.23   53.9780466   7.34697534 
 8.235   52.5337024   7.24801369 
  8.24   54.9339395   7.41174335 
 8.245   53.8455049   7.33794964 
  8.25   53.7398089   7.33074409 
 8.255   54.8708032   7.40748292 
  8.26   52.4161114   7.23989719 
 8.265   54.7232808   7.39751856 
  8.27   54.7117892    7.3967418 
 8.275   54.6488943   7.39248905 
  8.28   54.9999244   7.41619339 
 8.285   54.2769415   7.36728861 
  8.29   54.1226092     7.356807 
 8.295   53.7914866   7.33426797 
   8.3   53.5922221   7.32067088 
 8.305   54.6762979   7.39434229 
  8.31   53.7207654    7.3294451 
 8.315   52.7017977   7.25960038 
  8.32   53.5807971   7.31989051 
 8.325   52.8748643   7.27151045 
  8.33   54.0243448    7.3501255 
 8.335   54.2036718    7.3623143 
  8.34   52.5767742   7.25098436 
 8.345   52.9318758    7.2754296 
  8.35   52.3958177   7.23849554 
 8.355   53.3214626   7.30215465 
  8.36   55.5416576   7.45262756 
 8.365   54.3413517   7.37165868 
  8.37   53.5812534   7.31992168 
 8.375    53.455456   7.31132382 
  8.38   52.9563561    7.2771118 
 8.385   52.7606417   7.26365209 
  8.39   54.6900019   7.39526889 
 8.395   53.2579218   7.29780253 
   8.4   52.9023934   7.27340315 
 8.405   53.5440928   7.31738292 
  8.41    52.752855   7.26311606 
 8.415    53.296657   7.30045594 
  8.42   53.1468247   7.29018688 
 8.425   53.2804302    7.2993445 
  8.43   51.4309324   7.17153626 
 8.435     50.60605   7.11379294 
  8.44   54.0510211   7.35193996 
 8.445   52.9262003   7.27503954 
  8.45   53.5638455   7.31873251 
 8.455   52.1067662   7.21850166 
  8.46   53.6353423   7.32361538 
 8.465   52.9427646   7.27617788 
  8.47   53.5186101   7.31564147 
 8.475   53.1078649   7.28751431 
  8.48   53.1696163   7.29174988 
 8.485   53.3444933   7.30373147 
  8.49   53.0639257     7.284499 
 8.495   54.0541324   7.35215155 
   8.5   49.9797856    7.0696383 
 8.505    53.423834   7.30916097 
  8.51    52.845872   7.26951662 
 8.515   53.3140081    7.3016442 
  8.52   52.7707639   7.26434883 
 8.525   53.7572694    7.3319349 
  8.53   53.1852449   7.29282147 
 8.535   52.5624542   7.24999684 
  8.54   52.9406766    7.2760344 
 8.545   53.0937669   7.28654698 
  8.55   51.7197585   7.19164505 
 8.555   52.0188416   7.21240886 
  8.56   53.2299232   7.29588399 
 8.565   51.6013871   7.18341055 
  8.57   52.2582926   7.22898973 
 8.575   52.0915933   7.21745061 
  8.58   51.5952621    7.1829842 
 8.585   52.3994909   7.23874926 
  8.59   52.5495481   7.24910671 
 8.595   51.8916092   7.20358308 
   8.6   52.2817452   7.23061168 
 8.605   51.6671548   7.18798684 
  8.61   53.3049917   7.30102676 
 8.615   52.8704117   7.27120428 
  8.62   53.1565186   7.29085171 
 8.625   51.4409565   7.17223511 
  8.63    52.140591    7.2208442 
 8.635   52.3060926   7.23229511 
  8.64   51.8543734   7.20099808 
 8.645   52.7459587    7.2626413 
  8.65    53.282007   7.29945251 
 8.655    52.338295   7.23452106 
  8.66   52.8969112   7.27302628 
 8.665     51.01631   7.14257027 
  8.67    51.667136   7.18798553 
 8.675   52.7055824   7.25986105 
  8.68   51.6537206   7.18705229 
 8.685   51.7715524   7.19524512 
  8.69   51.0858774   7.14743852 
 8.695   51.9336937   7.20650357 
   8.7   51.9488987   7.20755845 
 8.705    52.033611   7.21343268 
  8.71   51.5161658   7.17747628 
 8.715   50.8200008   7.12881482 
  8.72   51.5182923   7.17762442 
 8.725   52.9573875   7.27718266 
  8.73   52.3668906   7.23649712 
 8.735   51.9333511    7.2064798 
  8.74   51.7797951   7.19581789 
 8.745   51.9301595   7.20625835 
  8.75   50.9625427   7.13880541 
 8.755    52.733213   7.26176377 
  8.76   53.8893463   7.34093634 
 8.765   50.8708947   7.13238352 
  8.77   51.2154252   7.15649532 
 8.775    53.113287   7.28788632 
  8.78   52.1554961   7.22187622 
 8.785   51.1825377   7.15419721 
  8.79   51.7492418   7.19369459 
 8.795   51.1344739   7.15083729 
   8.8   51.7635599    7.1946897 
 8.805   52.6294273   7.25461421 
  8.81   52.0843968   7.21695204 
 8.815   52.2301544   7.22704327 
  8.82   50.9963282   7.14117135 
 8.825   52.6636657   7.25697359 
  8.83   51.1752654   7.15368894 
 8.835   51.2847852   7.16133962 
  8.84   50.9278157   7.13637273 
 8.845   51.8387004   7.19990975 
  8.85   51.6981744   7.19014425 
 8.855   51.5259364   7.17815689 
  8.86   52.1008098   7.21808907 
 8.865   51.0943133   7.14802863 
  8.87   51.3553158   7.16626233 
 8.875   52.3061407   7.23229844 
  8.88   52.3752593   7.23707533 
 8.885   50.2266255   7.08707454 
  8.89   50.4301954   7.10142207 
 8.895   52.9998613   7.28010036 
   8.9   51.4992702    7.1762992 
 8.905   50.7535425   7.12415205 
  8.91   51.3031795   7.16262379 
 8.915   51.6411608   7.18617845 
  8.92   51.0502231   7.14494389 
 8.925   51.1905127   7.15475455 
  8.93   50.7950363   7.12706365 
 8.935   53.0383912   7.28274613 
  8.94   51.1768349   7.15379864 
 8.945   52.1668159   7.22265989 
  8.95   51.4992273   7.17629621 
 8.955   50.6554117   7.11726153 
  8.96   49.9906018   7.07040323 
 8.965   52.2641928   7.22939782 
  8.97   50.4847941   7.10526524 
 8.975   50.7941281   7.12699994 
  8.98   50.4190549   7.10063764 
 8.985   51.0932354   7.14795323 
  8.99   52.8100039   7.26704919 
 8.995   51.9642836   7.20862564 
   9.0   49.8290369   7.05896854 
 9.005   51.1979192   7.15527213 
  9.01   50.8921601   7.13387413 
 9.015   50.2286408   7.08721672 
  9.02   49.4525727   7.03225232 
 9.025    51.412657   7.17026199 
  9.03   50.5913024   7.11275632 
 9.035   51.2747708   7.16064039 
  9.04   49.4883804   7.03479783 
 9.045    50.439103   7.10204921 
  9.05   51.9712849   7.20911124 
 9.055   51.3096946   7.16307857 
  9.06   51.0599078   7.14562158 
 9.065   50.8694028   7.13227894 
  9.07   49.8552127   7.06082238 
 9.075   50.3389624   7.09499559 
  9.08   51.6751651   7.18854402 
 9.085   50.9574012   7.13844529 
  9.09   50.7094835   7.12105915 
 9.095    48.689444   6.97778217 
   9.1   50.8650236   7.13197193 
 9.105    49.760385   7.05410413 
  9.11    50.987985   7.14058716 
 9.115   50.4300247   7.10141005 
  9.12   50.1225416   7.07972751 
 9.125   49.2710022   7.01933061 
  9.13   50.1116411   7.07895763 
 9.135   49.8230325   7.05854323 
  9.14   50.4179957   7.10056305 
 9.145   50.8443731   7.13052404 
  9.15   50.6893128   7.11964274 
 9.155   49.4761928   7.03393153 
  9.16   50.0535212   7.07485132 
 9.165   49.7650059   7.05443165 
  9.17   50.9535152    7.1381731 
 9.175   50.8690211   7.13225217 
  9.18   48.8943938   6.99245263 
 9.185   50.5438454   7.10941948 
  9.19   51.7045217   7.19058563 
 9.195   49.4999098   7.03561723 
   9.2   50.6539576   7.11715938 
 9.205   50.0861308   7.07715556 
  9.21    50.062257   7.07546868 
 9.215   50.7628783   7.12480725 
  9.22   48.9074417   6.99338557 
 9.225   50.8204789   7.12884836 
  9.23   48.7953923   6.98536988 
 9.235   50.8277823   7.12936058 
  9.24   49.6488896   7.04619682 
 9.245   49.7283057   7.05182996 
  9.25    50.328989   7.09429271 
 9.255   48.6847372   6.97744489 
  9.26   50.2183905   7.08649352 
 9.265   50.3661222   7.09690934 
  9.27   49.8290662   7.05897062 
 9.275   50.0631681   7.07553306 
  9.28   49.7650605   7.05443552 
 9.285   50.3582137   7.09635214 
  9.29   49.4811199   7.03428176 
 9.295   48.8063743   6.98615591 
   9.3   50.3748752   7.09752599 
 9.305   49.5323761   7.03792413 
  9.31   50.3637476   7.09674204 
 9.315   49.0714803   7.00510388 
  9.32   49.3625295   7.02584725 
 9.325   49.6555724   7.04667101 
  9.33   50.6593755   7.11753999 
 9.335   50.6533666   7.11711786 
  9.34   50.3196241   7.09363264 
 9.345   48.9575106   6.99696439 
  9.35   49.7110481   7.05060623 
 9.355   48.5783187   6.96981483 
  9.36   48.7330428   6.98090559 
 9.365   49.9778991   7.06950487 
  9.37   49.1081527   7.00772094 
 9.375    49.511697   7.03645486 
  9.38   49.7989632   7.05683805 
 9.385   48.7661538   6.98327673 
  9.39   49.4272904   7.03045449 
 9.395   49.0072022   7.00051442 
   9.4   48.0669165   6.93303083 
 9.405   49.4343126   7.03095389 
  9.41   49.4848511   7.03454697 
 9.415   48.5432189   6.96729639 
  9.42   48.0856595   6.93438241 
 9.425   50.0859327   7.07714156 
  9.43   49.3571964    7.0254677 
 9.435   49.7358712   7.05236635 
  9.44    49.548577   7.03907501 
 9.445   50.9467367   7.13769828 
  9.45   48.9655762   6.99754073 
 9.455    50.510203   7.10705304 
  9.46    49.957156   7.06803764 
 9.465   49.4525382   7.03224987 
  9.47   48.6326157   6.97370889 
 9.475    47.805206   6.91413089 
  9.48   48.2337067   6.94504908 
 9.485   47.3895904   6.88400976 
  9.49   48.1897046   6.94188048 
 9.495   48.3628209   6.95433828 
   9.5   47.8393603   6.91660034 
 9.505   48.4576145   6.96115037 
  9.51   49.2670639   7.01905007 
 9.515   48.6083909   6.97197181 
  9.52    49.269382    7.0192152 
 9.525    48.479908   6.96275147 
  9.53   49.0035456   7.00025325 
 9.535   49.1411789   7.01007696 
  9.54   48.8229185   6.98733987 
 9.545   48.0308944   6.93043249 
  9.55   48.4833624   6.96299953 
 9.555   48.9033945   6.99309621 
  9.56   49.3034292   7.02164006 
 9.565   49.4743194   7.03379836 
  9.57   47.9052971   6.92136526 
 9.575   48.0264968   6.93011521 
  9.58    48.493475   6.96372565 
 9.585   47.5695169   6.89706582 
  9.59   48.9186447   6.99418649 
 9.595   48.7239173   6.98025195 
   9.6   48.5838204   6.97020949 
 9.605   48.0311124   6.93044821 
  9.61   48.5355789   6.96674809 
 9.615    48.742559   6.98158714 
  9.62   47.7053323   6.90690468 
 9.625   48.4250724   6.95881257 
  9.63   48.4736178   6.96229975 
 9.635   47.2644765   6.87491647 
  9.64   48.2088916   6.94326232 
 9.645   47.4339847   6.88723346 
  9.65   46.8209537   6.84258385 
 9.655   48.7059069   6.97896174 
  9.66   47.6866281   6.90555052 
 9.665   48.0614626   6.93263749 
  9.67   47.9783058   6.92663741 
 9.675   47.3577703   6.88169822 
  9.68   48.2476251   6.94605104 
 9.685   49.7334191   7.05219251 
  9.69   47.5935392   6.89880709 
 9.695   48.1851156   6.94154994 
   9.7   46.7297373   6.83591525 
 9.705    47.476855   6.89034506 
  9.71   47.7500279    6.9101395 
 9.715   48.3396038   6.95266883 
  9.72   47.9600683   6.92532081 
 9.725   46.2916026   6.80379325 
  9.73   48.1402709   6.93831902 
 9.735   48.0791706   6.93391452 
  9.74   47.9283705   6.92303189 
 9.745   47.8288836   6.91584294 
  9.75    47.687715   6.90562923 
 9.755   46.2661204   6.80192035 
  9.76   46.8172334   6.84231199 
 9.765   47.3712114   6.88267473 
  9.77   47.5760144   6.89753683 
 9.775   47.0516997   6.85942416 
  9.78   47.1901116   6.86950592 
 9.785   46.3084162   6.80502875 
  9.79    49.035022   7.00250113 
 9.795   47.3581395   6.88172504 
   9.8    47.733224   6.90892351 
 9.805   48.0709648   6.93332278 
  9.81   47.6443935   6.90249183 
 9.815   47.2252737   6.87206473 
  9.82   47.5029618   6.89223925 
 9.825   46.4234703   6.81347711 
  9.83   48.1866537   6.94166073 
 9.835    45.894001   6.77451113 
  9.84    47.037386   6.85838072 
 9.845   47.3729294   6.88279954 
  9.85   47.2521289   6.87401839 
 9.855   47.4024541   6.88494401 
  9.86   47.2582345   6.87446249 
 9.865    46.568605   6.82411936 
  9.87   46.2263461   6.79899596 
 9.875   47.6418916    6.9023106 
  9.88    46.841195   6.84406276 
 9.885   46.9611009     6.852817 
  9.89   47.1437674   6.86613191 
 9.895   46.5336711   6.82155928 
   9.9   47.2338429   6.87268819 
 9.905   46.5205534   6.82059773 
  9.91   46.8411967   6.84406288 
 9.915   47.0875656     6.862038 
  9.92   45.7518832   6.76401384 
 9.925   47.5792239   6.89776948 
  9.93   46.3763136   6.81001568 
 9.935   46.5488552   6.82267215 
  9.94   47.8369726   6.91642773 
 9.945   47.6107662   6.90005552 
  9.95   47.0925446   6.86240079 
 9.955   46.6408355    6.8294096 
  9.96   47.3719919   6.88273142 
 9.965   47.0130438   6.85660585 
  9.97   46.0574154   6.78656138 
 9.975   45.7408059   6.76319495 
  9.98   45.6388561   6.75565364 
 9.985   46.9712677   6.85355876 
  9.99   46.3677904   6.80938987 
 9.995   45.7264582   6.76213415 
  10.0   45.8839188   6.77376696 
10.005   47.2646775   6.87493109 
 10.01   45.8870018   6.77399453 
10.015   46.4667945   6.81665567 
 10.02   46.2992812   6.80435752 
10.025   47.1489952   6.86651259 
 10.03   46.9506446   6.85205404 
10.035    46.506392   6.81955952 
 10.04   47.6129505    6.9002138 
10.045   45.9200131   6.77643071 
 10.05   46.7361374   6.83638336 
10.055    45.463848   6.74268849 
 10.06   45.4130895   6.73892347 
10.065   46.0407618   6.78533432 
 10.07   46.9062963   6.84881714 
10.075   44.7374049   6.68860261 
 10.08   46.4862267   6.81808087 
10.085   45.6011898    6.7528653 
 10.09   46.1804505   6.79561995 
10.095   46.2322786   6.79943223 
  10.1   46.9057393   6.84877648 
10.105   46.2582366    6.8013408 
 10.11   45.3597113   6.73496186 
10.115   44.5497799   6.67456215 
 10.12   45.8476508   6.77108934 
10.125   46.9668412   6.85323582 
 10.13    47.097492   6.86276125 
10.135   46.2819096   6.80308089 
 10.14   45.3945249   6.73754591 
10.145   45.3497321   6.73422097 
 10.15   46.0925624   6.78915034 
10.155   45.4133222   6.73894073 
 10.16   46.2494948   6.80069811 
10.165   45.2324564   6.72550789 
 10.17    45.639589   6.75570789 
10.175    46.551969   6.82290034 
 10.18   45.2180653   6.72443792 
10.185   45.1776545   6.72143248 
 10.19   46.9108115   6.84914677 
10.195   44.1032395   6.64102699 
  10.2   46.0133079   6.78331099 
10.205   45.7497399    6.7638554 
 10.21   45.5987309   6.75268324 
10.215   45.0262895   6.71016315 
 10.22   46.2327822   6.79946926 
10.225   46.0858169   6.78865354 
 10.23   46.5894305   6.82564506 
10.235   44.5488873   6.67449528 
 10.24   43.2531191   6.57671036 
10.245   46.1051505   6.79007735 
 10.25    44.556546   6.67506899 
10.255   45.5461739   6.74879055 
 10.26   46.1770866   6.79537244 
10.265   45.3295491   6.73272227 
 10.27   45.9046932   6.77530023 
10.275   44.6815625   6.68442687 
 10.28   43.8066563   6.61865971 
10.285   45.2831714   6.72927718 
 10.29   46.7989931   6.84097896 
10.295   44.6382438   6.68118581 
  10.3   45.0176029   6.70951584 
10.305   45.7597251   6.76459349 
 10.31   44.8814077   6.69935876 
10.315   45.4156966    6.7391169 
 10.32   45.5475003   6.74888882 
10.325   43.6498719   6.60680497 
 10.33    45.567664   6.75038251 
10.335   44.5817839   6.67695918 
 10.34   44.6562172   6.68253075 
10.345   45.1749708   6.72123284 
 10.35   45.0389431   6.71110595 
10.355   44.7210863   6.68738262 
 10.36   45.3315359   6.73286981 
10.365   44.8911541   6.70008613 
 10.37   44.7572935    6.6900892 
10.375   45.9690709   6.78004947 
 10.38   45.1403962    6.7186603 
10.385   44.7591799   6.69023018 
 10.39   45.2612769   6.72765018 
10.395   45.8244964   6.76937932 
  10.4   44.8612431   6.69785362 
10.405    44.496026   6.67053416 
 10.41   45.0676932   6.71324759 
10.415   44.7017218   6.68593463 
 10.42   43.8824218   6.62438086 
10.425   44.2272743   6.65035896 
 10.43   44.9943805   6.70778507 
10.435   44.5836007   6.67709523 
 10.44   45.6971684   6.75996808 
10.445   44.5824713   6.67701066 
 10.45   44.8886446   6.69989885 
10.455   45.1002939   6.71567524 
 10.46     44.92088   6.70230408 
10.465   44.5952813   6.67796985 
 10.47    44.814084   6.69433223 
10.475   45.3693323   6.73567608 
 10.48   44.4815781   6.66945111 
10.485   44.5893752   6.67752763 
 10.49   44.7002194   6.68582227 
10.495   46.1708557   6.79491396 
  10.5   43.5313776   6.59783128 
10.505   44.0707858   6.63858312 
 10.51   43.3993172   6.58781581 
10.515   44.1676028   6.64587111 
 10.52   44.3598696   6.66032053 
10.525    43.919361    6.6271684 
 10.53   44.4700265   6.66858505 
10.535   44.1666344   6.64579825 
 10.54   44.5005577   6.67087384 
10.545   44.9300167   6.70298566 
 10.55   45.2076952   6.72366679 
10.555   43.9364555     6.628458 
 10.56   44.2507213   6.65212157 
10.565   44.1530592   6.64477684 
 10.57   44.5314155   6.67318631 
10.575   44.6302668    6.6805888 
 10.58   43.5832149   6.60175847 
10.585   43.7415664   6.61374072 
 10.59   43.2339527   6.57525305 
10.595   44.5166809    6.6720822 
  10.6   44.4065408   6.66382329 
10.605   44.6377095   6.68114582 
 10.61   44.4378322   6.66617073 
10.615   43.1402956   6.56812725 
 10.62   44.1943181   6.64788072 
10.625   45.0331321     6.710673 
 10.63    44.667317    6.6833612 
10.635   43.6582099   6.60743595 
 10.64   44.2971194   6.65560812 
10.645   44.1297407   6.64302195 
 10.65   44.3510717   6.65966003 
10.655   43.1958598   6.57235573 
 10.66   43.6644553   6.60790855 
10.665   44.1657106   6.64572875 
 10.67   42.9076826   6.55039561 
10.675   43.9099637   6.62645936 
 10.68   43.9955845   6.63291674 
10.685   42.9464571   6.55335465 
 10.69    44.140582    6.6438379 
10.695   43.2905141   6.57955273 
  10.7   44.2573947   6.65262315 
10.705   43.1941311   6.57222421 
 10.71   43.6155066    6.6042037 
10.715   44.1248847   6.64265645 
 10.72   43.6722052   6.60849492 
10.725   43.7104952   6.61139132 
 10.73   43.7625237   6.61532491 
10.735   43.8653401   6.62309143 
 10.74   43.3030163   6.58050274 
10.745    43.548684   6.59914267 
 10.75   43.7803238   6.61667014 
10.755   43.3453765   6.58372057 
 10.76   43.9268833   6.62773591 
10.765   43.1728562   6.57060547 
 10.77   43.0136609   6.55848007 
10.775   41.1821951   6.41733551 
 10.78   43.8770595   6.62397611 
10.785   43.2068937   6.57319509 
 10.79   43.1481791   6.56872736 
10.795   42.3024552   6.50403377 
  10.8   42.8646646   6.54711116 
10.805   43.0066412   6.55794489 
 10.81   43.1588434   6.56953905 
10.815   42.9987958    6.5573467 
 10.82   42.9974023   6.55724044 
10.825   43.1550786   6.56925251 
 10.83   42.8240201   6.54400643 
10.835   44.4863148   6.66980621 
 10.84    42.791438   6.54151649 
10.845   43.3475795   6.58388787 
 10.85   42.7394463    6.5375413 
10.855   42.7554574   6.53876574 
 10.86   43.7061142   6.61105999 
10.865   43.0596293   6.56198364 
 10.87    43.230909    6.5750216 
10.875   43.0815976   6.56365733 
 10.88   42.7673968   6.53967864 
10.885   41.8005836   6.46533708 
 10.89   43.4993363   6.59540266 
10.895   42.1965418   6.49588653 
  10.9    43.007531   6.55801273 
10.905   43.0703035   6.56279693 
 10.91   43.1478112   6.56869936 
10.915   42.4651279   6.51652729 
 10.92   42.9041788   6.55012815 
10.925   42.2660084    6.5012313 
 10.93   41.6017572   6.44994242 
10.935    42.831547    6.5445815 
 10.94   42.2668637   6.50129708 
10.945   43.2661446   6.57770056 
 10.95   43.2958967   6.57996175 
10.955   43.4853511   6.59434236 
 10.96   42.3199631   6.50537955 
10.965   42.1503589   6.49233078 
 10.97   42.3812018   6.51008462 
10.975   42.3525448   6.50788328 
 10.98   42.1477499   6.49212984 
10.985   41.8377085   6.46820751 
 10.99   42.1622847   6.49324917 
10.995   42.6408528   6.52999638 
  11.0   42.9688887   6.55506588 
11.005   41.8134385   6.46633114 
 11.01    41.537356    6.4449481 
11.015   42.8355998   6.54489112 
 11.02   42.7706545   6.53992771 
11.025   41.7513173   6.46152593 
 11.03   41.9147585   6.47416084 
11.035   41.9398894    6.4761014 
 11.04   41.7437058   6.46093692 
11.045   41.9252136   6.47496823 
 11.05   42.4001703   6.51154132 
11.055   42.9827906   6.55612619 
 11.06   41.8696401    6.4706754 
11.065   43.0432922   6.56073869 
 11.07    41.695791   6.45722781 
11.075   41.8250062   6.46722554 
 11.08    41.785134   6.46414217 
11.085   42.1963923   6.49587502 
 11.09   41.2007617   6.41878195 
11.095   41.6211491   6.45144551 
  11.1   42.2186853   6.49759073 
11.105   42.1831501   6.49485566 
 11.11   41.1834696   6.41743481 
11.115   42.6223643   6.52858057 
 11.12   42.0133536   6.48177087 
11.125   41.4205368   6.43587887 
 11.13   41.8638859   6.47023075 
11.135   42.2327779   6.49867508 
 11.14   42.1600847   6.49307976 
11.145    41.874476   6.47104907 
 11.15   42.0434698    6.4840936 
11.155   42.0437295   6.48411362 
 11.16    40.218288   6.34178902 
11.165   42.2931062   6.50331502 
 11.17   42.1398849   6.49152408 
11.175   41.8238986   6.46713991 
 11.18   42.1362195   6.49124176 
11.185   41.3823061   6.43290806 
 11.19    40.876207   6.39345032 
11.195   41.1337336   6.41355858 
  11.2   41.2808367   6.42501648 
11.205   41.9403809   6.47613935 
 11.21   41.6949214   6.45716048 
11.215   41.4626069   6.43914644 
 11.22    41.571385   6.44758753 
11.225   41.0275041   6.40527159 
 11.23   41.9274097   6.47513781 
11.235   42.1441762   6.49185461 
 11.24   41.3004146   6.42653987 
11.245   41.6330724   6.45236952 
 11.25   41.6344036   6.45247267 
11.255   41.0441118   6.40656786 
 11.26   41.0296833    6.4054417 
11.265   41.7356093   6.46031031 
 11.27   40.9606575   6.40005136 
11.275   40.5038065   6.36426009 
 11.28   41.3833792   6.43299146 
11.285    40.314211   6.34934729 
 11.29   40.3617602    6.3530906 
11.295   41.9093953   6.47374662 
  11.3   41.3132695   6.42753992 
11.305    41.428925   6.43653051 
 11.31   41.5790419   6.44818129 
11.315     42.13561    6.4911948 
 11.32   41.3325359   6.42903849 
11.325   41.3821729   6.43289771 
 11.33   41.8767965   6.47122836 
11.335   41.8076735   6.46588536 
 11.34   41.7052803   6.45796255 
11.345   39.3532517   6.27321701 
 11.35   40.5980769   6.37166202 
11.355   39.4090272   6.27766097 
 11.36   40.9901492   6.40235497 
11.365   40.0158844   6.32581097 
 11.37   40.8348872   6.39021809 
11.375   40.0530572   6.32874847 
 11.38   41.4004553   6.43431855 
11.385   41.2318511   6.42120324 
 11.39   40.0933333   6.33192967 
11.395    41.786509   6.46424852 
  11.4   42.3712511   6.50932032 
11.405   40.5619672   6.36882777 
 11.41   41.7820778   6.46390577 
11.415   40.3339992   6.35090538 
 11.42   41.1042563   6.41126012 
11.425    40.000101   6.32456331 
 11.43     40.01799    6.3259774 
11.435   40.9813565   6.40166826 
 11.44    40.875917   6.39342764 
11.445   40.8194181    6.3890076 
 11.45   39.6401676    6.2960438 
11.455   41.2728257   6.42439302 
 11.46   40.7547547   6.38394507 
11.465   41.4509011   6.43823742 
 11.47   39.6254175   6.29487232 
11.475    40.569412   6.36941222 
 11.48   41.0941698   6.41047344 
11.485   40.6132298   6.37285099 
 11.49   41.8767516   6.47122489 
11.495     40.40756   6.35669411 
  11.5   39.0156004   6.24624691 
11.505   41.3402937   6.42964181 
 11.51   39.9784845   6.32285414 
11.515   38.8103445    6.2297949 
 11.52   40.7796515   6.38589473 
11.525   40.2115342   6.34125652 
 11.53    40.655047   6.37613104 
11.535   40.5698115   6.36944358 
 11.54   40.6573549   6.37631202 
11.545   40.7608628   6.38442345 
 11.55   39.9161126   6.31791996 
11.555   40.6256289   6.37382372 
 11.56    40.540667   6.36715533 
11.565   39.3492226   6.27289587 
 11.57   41.0790346   6.40929283 
11.575   41.9882487     6.479834 
 11.58   41.1014784   6.41104347 
11.585   41.1618098   6.41574702 
 11.59   40.8942486    6.3948611 
11.595   40.4118007   6.35702766 
  11.6   41.3029948   6.42674061 
11.605   40.6422861   6.37513028 
 11.61    40.255852   6.34474996 
11.615   40.1431394   6.33586138 
 11.62   40.3891913   6.35524912 
11.625   39.9972304   6.32433636 
 11.63   40.9099115   6.39608564 
11.635   39.8672686   6.31405326 
 11.64   39.7706438   6.30639705 
11.645   39.6263814   6.29494888 
 11.65    39.351511   6.27307827 
11.655   39.7371073   6.30373757 
 11.66   40.4490506   6.35995681 
11.665    39.551169   6.28897201 
 11.67   40.1354095   6.33525134 
11.675   39.5451666   6.28849478 
 11.68   40.7608568   6.38442298 
11.685   40.2890028   6.34736187 
 11.69   39.7310008   6.30325319 
11.695   40.1702607   6.33800132 
  11.7   39.9610271   6.32147349 
11.705   39.6329136   6.29546771 
 11.71   39.8628391   6.31370249 
11.715    39.773835   6.30665006 
 11.72   39.3628269   6.27398015 
11.725   39.8407825   6.31195552 
 11.73   40.5967097   6.37155473 
11.735   39.6799102   6.29919918 
 11.74    39.525584   6.28693757 
11.745   39.7574886   6.30535396 
 11.75   39.8612709    6.3135783 
11.755   39.1166273   6.25432869 
 11.76   40.3617331   6.35308847 
11.765   39.6444528    6.2963841 
 11.77   40.0752709   6.33050321 
11.775   40.0000222   6.32455707 
 11.78   39.3396834   6.27213548 
11.785   40.0790391   6.33080083 
 11.79   39.6960587   6.30048083 
11.795   39.5240742   6.28681749 
  11.8   39.1142396    6.2541378 
11.805   39.3391263   6.27209106 
 11.81   39.9616718   6.32152449 
11.815   39.2038576   6.26129839 
 11.82   40.0705636   6.33013141 
11.825   38.6141172   6.21402585 
 11.83   38.8872292   6.23596257 
11.835   39.0281868   6.24725434 
 11.84   39.2057204   6.26144715 
11.845   38.8278018   6.23119586 
 11.85   39.9850709   6.32337496 
11.855    39.957677   6.32120851 
 11.86   38.8740651   6.23490698 
11.865     39.65088   6.29689447 
 11.87   39.1020087    6.2531599 
11.875   39.2453197    6.2646085 
 11.88   39.7761181   6.30683106 
11.885   40.0187837   6.32604012 
 11.89    39.088572   6.25208541 
11.895   39.3707901   6.27461474 
  11.9   38.8336175    6.2316625 
11.905   39.1088897   6.25371007 
 11.91   39.4173359    6.2783227 
11.915   39.1142924   6.25414202 
 11.92   38.9701141   6.24260475 
11.925   39.5188984   6.28640585 
 11.93   38.2312195   6.18313994 
11.935   39.0755217   6.25104165 
 11.94   38.7336184   6.22363386 
11.945   39.2348308   6.26377129 
 11.95   38.4517888   6.20095064 
11.955   39.7173005   6.30216634 
 11.96   39.7565257    6.3052776 
11.965   38.3631195   6.19379686 
 11.97   37.5568638   6.12836551 
11.975   38.2782026   6.18693806 
 11.98   38.9980385   6.24484095 
11.985   39.0643402   6.25014721 
 11.99   38.5656503   6.21012482 
11.995   38.8819266    6.2355374 
  12.0   38.7576641   6.22556536 
12.005   38.7375069   6.22394625 
 12.01   38.9312002   6.23948718 
12.015   39.5623751   6.28986289 
 12.02   38.5338028   6.20756013 
12.025    39.834302   6.31144215 
 12.03   38.9372464   6.23997166 
12.035   39.8983322   6.31651266 
 12.04   38.8001929   6.22898009 
12.045   38.8666811    6.2343148 
 12.05   38.9782582   6.24325702 
12.055   39.3083923   6.26964053 
 12.06   38.7726426   6.22676823 
12.065   38.8365305   6.23189622 
 12.07   38.5990902   6.21281661 
12.075   39.0112885   6.24590174 
 12.08   39.4104887   6.27777737 
12.085   38.8872912   6.23596755 
 12.09   39.2385642    6.2640693 
12.095   39.5809751   6.29134128 
  12.1   38.6425466   6.21631294 
12.105   39.1696641   6.25856726 
 12.11   38.6093031   6.21363847 
12.115   39.7549541   6.30515298 
 12.12    39.224132   6.26291721 
12.125   39.1609529   6.25787128 
 12.13   40.2166304   6.34165833 
12.135    39.005259   6.24541904 
 12.14   39.6583799   6.29748997 
12.145   39.0900107   6.25220047 
 12.15   39.8380857   6.31174189 
12.155   39.2917699   6.26831476 
 12.16   39.7742626   6.30668397 
12.165   39.6916926   6.30013433 
 12.17   39.9738642   6.32248876 
12.175   39.1833634    6.2596616 
 12.18     39.38354   6.27563064 
12.185   41.3616525   6.43130255 
 12.19   41.8942589   6.47257745 
12.195   43.2135345   6.57370021 
  12.2   43.3658609   6.58527607 
12.205   47.5673798   6.89691089 
 12.21   53.8984367   7.34155547 
12.215   59.2096266   7.69477918 
 12.22   74.3337474   8.62170212 
12.225   96.0399819   9.79999908 
 12.23   126.033412   11.2264604 
12.235   189.277505   13.7578161 
 12.24    252.09628   15.8775401 
12.245   353.541586   18.8027016 
 12.25   497.896181   22.3135874 
12.255   593.222929   24.3561682 
 12.26   745.363075   27.3013383 
12.265   823.406393   28.6950587 
 12.27   840.785939   28.9963091 
12.275   767.054353   27.6957461 
 12.28    653.97576   25.5729498 
12.285   534.796401   23.1256654 
 12.29   384.734986   19.6146625 
12.295   303.781063   17.4293162 
  12.3    209.43311    14.471804 
12.305   142.932458   11.9554363 
 12.31   110.044243   10.4901975 
12.315   83.3910897   9.13187219 
 12.32   65.2676878   8.07884199 
12.325   58.5498477   7.65178722 
 12.33    51.038008   7.14408902 
12.335   46.6733239   6.83178776 
 12.34   45.0388807    6.7111013 
12.345   42.7221923   6.53622157 
 12.35   40.8667995   6.39271456 
12.355   41.2928477   6.42595111 
 12.36   39.6942459   6.30033697 
12.365   39.4860586   6.28379333 
 12.37   39.7357213   6.30362763 
12.375   38.0954767   6.17215332 
 12.38   38.4343311   6.19954282 
12.385    38.902975   6.23722494 
 12.39    37.453866   6.11995637 
12.395   38.5212883   6.20655205 
  12.4    38.198965   6.18053113 
12.405   38.3047529   6.18908336 
 12.41   37.7819101   6.14669912 
12.415   38.5757068   6.21093445 
 12.42   37.0617133   6.08783322 
12.425   38.9170165   6.23835047 
 12.43   38.7591158   6.22568195 
12.435   36.5047259   6.04191409 
 12.44   37.4656731   6.12092094 
12.445   38.9269577    6.2391472 
 12.45   38.2819766   6.18724306 
12.455   36.7458456   6.06183516 
 12.46   37.5492088   6.12774092 
12.465   37.1610088     6.095983 
 12.47   37.8097254   6.14896133 
12.475   37.6958593   6.13969538 
 12.48   37.1750595   6.09713535 
12.485   36.7703241    6.0638539 
 12.49   38.1645704   6.17774801 
12.495    37.387995   6.11457235 
  12.5    37.966476   6.16169425 
12.505   37.0827596   6.08956153 
 12.51   38.3194595   6.19027136 
12.515   36.8325647   6.06898383 
 12.52   37.6270545   6.13408955 
12.525   37.7410223   6.14337222 
 12.53   36.7139288   6.05920199 
12.535   37.1918461   6.09851179 
 12.54   37.8554503    6.1526783 
12.545    36.324844   6.02700954 
 12.55   37.5414528   6.12710803 
12.555   37.6589535   6.13668913 
 12.56   36.5298609   6.04399379 
12.565   37.4310505   6.11809206 
 12.57   36.0611158   6.00509082 
12.575    36.954522   6.07902311 
 12.58   36.3722235   6.03093886 
12.585     38.18441   6.17935353 
 12.59   37.6282842   6.13418977 
12.595   36.8399453   6.06959186 
  12.6   37.2265057   6.10135278 
12.605   37.7390471   6.14321146 
 12.61   37.3238618   6.10932581 
12.615   37.8017792   6.14831515 
 12.62   36.2297309    6.0191138 
12.625   36.8919833   6.07387712 
 12.63   38.3387404   6.19182851 
12.635   37.7204409   6.14169691 
 12.64   37.6700515    6.1375933 
12.645   37.4370123   6.11857927 
 12.65   37.8181346   6.14964508 
12.655   36.6541816    6.0542697 
 12.66   37.9077473   6.15692678 
12.665   36.2437756   6.02028036 
 12.67    35.445355   5.95360017 
12.675   37.0329366    6.0854693 
 12.68   36.9704164   6.08033029 
12.685   37.1878778   6.09818644 
 12.69   36.7311995   6.06062699 
12.695   35.8916104   5.99096073 
  12.7   36.8111479   6.06721912 
12.705   35.8482978    5.9873448 
 12.71   36.5321244   6.04418104 
12.715   36.5313936   6.04412058 
 12.72   37.1151994    6.0922245 
12.725   36.6313044   6.05238006 
 12.73   36.9914672    6.0820611 
12.735   35.6850823   5.97369921 
 12.74   36.5884017   6.04883474 
12.745   36.7895882   6.06544213 
 12.75   36.2943832   6.02448199 
12.755   36.7278287   6.06034889 
 12.76   37.2504616   6.10331562 
12.765   35.6530537   5.97101781 
 12.77   36.1612397   6.01342163 
12.775   36.2098679   6.01746358 
 12.78   36.8250064    6.0683611 
12.785   36.7946105   6.06585613 
 12.79   37.1275183   6.09323545 
12.795   35.8495296   5.98744767 
  12.8   37.1300278   6.09344137 
12.805   36.7018768   6.05820739 
 12.81   37.7212234   6.14176061 
12.815   36.9950352   6.08235441 
 12.82   36.4143029   6.03442647 
12.825   36.1968592   6.01638257 
 12.83   37.0238477   6.08472249 
12.835   37.2379375   6.10228953 
 12.84   35.8601435   5.98833395 
12.845   37.4981623   6.12357431 
 12.85    35.586462   5.96543896 
12.855    35.721814   5.97677287 
 12.86   36.3794944   6.03154163 
12.865   36.1704596   6.01418819 
 12.87   36.5512691   6.04576456 
12.875   36.2083275   6.01733558 
 12.88   36.2669153   6.02220186 
12.885   36.7325214   6.06073604 
 12.89   36.0974874   6.00811846 
12.895   36.3095028    6.0257367 
  12.9   35.5932075   5.96600432 
12.905   37.1154692   6.09224665 
 12.91   36.8415042   6.06972028 
12.915   36.3056521   6.02541717 
 12.92   36.1149716   6.00957333 
12.925   37.5514874   6.12792685 
 12.93   36.6393388   6.05304376 
12.935   37.0926735   6.09037548 
 12.94   37.4411569   6.11891795 
12.945   37.0274687   6.08502002 
 12.95   38.2546624   6.18503536 
12.955   40.1211106   6.33412272 
 12.96   42.7581662   6.53897287 
12.965   46.7971622   6.84084514 
 12.97   52.1759829   7.22329446 
12.975   67.9446908   8.24285696 
 12.98   85.4751999   9.24527987 
12.985   113.019358   10.6310563 
 12.99   168.817218    12.992968 
12.995   217.755877   14.7565537 
  13.0   306.818665     17.51624 
13.005   407.515841   20.1870216 
 13.01   470.623783   21.6938651 
13.015   552.735023   23.5103174 
 13.02   578.061816   24.0429161 
13.025   570.553542   23.8862626 
 13.03   487.914807   22.0887937 
13.035   411.434123    20.283839 
 13.04   318.838898   17.8560605 
13.045   224.055467   14.9684825 
 13.05   170.166392   13.0447841 
13.055   120.004725   10.9546668 
 13.06   87.2868737   9.34274444 
13.065   70.4119135    8.3911807 
 13.07   56.2583101   7.50055398 
13.075   49.5557527    7.0395847 
 13.08   44.8883659   6.69987805 
13.085   41.1454192   6.41446952 
 13.09   39.6630896   6.29786389 
13.095   38.1956266   6.18026105 
  13.1   38.0530383   6.16871448 
13.105   35.4634602    5.9551205 
 13.11   36.8672262   6.07183878 
13.115   35.9201772   5.99334441 
 13.12   36.0050073   6.00041726 
13.125   36.8837333   6.07319795 
 13.13   35.6802533   5.97329501 
13.135   34.6698521   5.88811108 
 13.14     35.27496   5.93927268 
13.145   35.7573359    5.9797438 
 13.15   35.9025233   5.99187143 
13.155   36.7013304    6.0581623 
 13.16   35.1156672   5.92584738 
13.165   35.2377272    5.9361374 
 13.17   34.0242354   5.83302969 
13.175   34.8502749   5.90341214 
 13.18   35.9468444   5.99556873 
13.185    36.281251   6.02339199 
 13.19   34.6099177   5.88301944 
13.195   34.6302309   5.88474561 
  13.2   35.0733585   5.92227646 
13.205   34.5770554    5.8802258 
 13.21   35.0781413   5.92268025 
13.215   35.4113822   5.95074635 
 13.22   34.8373904   5.90232076 
13.225   33.5968537    5.7962793 
 13.23   35.6129725   5.96766056 
13.235   35.8238215   5.98530045 
 13.24   34.4130301   5.86626202 
13.245   34.8401145   5.90255153 
 13.25    35.225078   5.93507186 
13.255    33.954066   5.82701176 
 13.26    34.637821   5.88539047 
13.265   34.2883603   5.85562638 
 13.27   35.0243374   5.91813631 
13.275   34.3075856   5.85726776 
 13.28   34.5587475   5.87866885 
13.285   34.2591397   5.85313076 
 13.29   34.8550309   5.90381494 
13.295   33.1612883   5.75858388 
  13.3   34.8762547   5.90561214 
13.305   34.6776583   5.88877392 
 13.31   33.3928955   5.77865863 
13.315   34.5440599    5.8774195 
 13.32   34.7586692   5.89564833 
13.325   35.3940921   5.94929341 
 13.33   34.3678728   5.86241186 
13.335   34.2761545   5.85458406 
 13.34   35.0998644   5.92451385 
13.345   33.9566714   5.82723531 
 13.35   33.8241216   5.81585089 
13.355   33.8607904   5.81900253 
 13.36   33.8631337   5.81920388 
13.365   35.4048654   5.95019877 
 13.37   33.8938224   5.82184012 
13.375     34.65847   5.88714447 
 13.38   34.2805546   5.85495983 
13.385   34.7776854   5.89726084 
 13.39   34.0048389   5.83136681 
13.395   34.2220919   5.84996512 
  13.4   34.5455617   5.87754725 
13.405   33.5055861     5.788401 
 13.41   34.3452074   5.86047843 
13.415   33.8865643   5.82121673 
 13.42   34.5592626   5.87871266 
13.425   34.2918989   5.85592852 
 13.43   34.9562513   5.91238119 
13.435    33.674193   5.80294692 
 13.44   34.5036166   5.87397792 
13.445   34.1963075   5.84776089 
 13.45     34.16603   5.84517151 
13.455   34.2693035   5.85399894 
 13.46   34.8539379   5.90372237 
13.465   34.1352944   5.84254178 
 13.47   33.4488433    5.7834975 
13.475   35.4138077   5.95095015 
 13.48   32.8284073   5.72960795 
13.485   33.9702648   5.82840157 
 13.49   32.8178793   5.72868914 
13.495   34.1891861   5.84715196 
  13.5   33.9595674    5.8274838 
13.505    33.386162   5.77807598 
 13.51   33.7853475   5.81251645 
13.515   34.5159989   5.87503182 
 13.52   35.9006375   5.99171407 
13.525   33.7214132   5.80701413 
 13.53    34.711996   5.89168872 
13.535   33.4041033   5.77962831 
 13.54   33.7059571   5.80568318 
13.545   34.3460289   5.86054852 
 13.55   33.9607361   5.82758407 
13.555   34.9308879   5.91023586 
 13.56   34.0932694   5.83894421 
13.565   34.3972312   5.86491528 
 13.57   34.1199036   5.84122449 
13.575    34.721732   5.89251491 
 13.58   34.3074458   5.85725583 
13.585   33.6303431   5.79916745 
 13.59   34.3590028    5.8616553 
13.595   34.2283902   5.85050342 
  13.6   34.3598556   5.86172804 
13.605    34.295082    5.8562003 
 13.61   35.0807303   5.92289881 
13.615   33.7793836   5.81200341 
 13.62   33.7654203   5.81080204 
13.625   33.5416183   5.79151261 
 13.63   33.9267716   5.82466922 
13.635   33.8958551   5.82201469 
 13.64   33.6627856   5.80196395 
13.645   33.7175822   5.80668427 
 13.65   34.5813363   5.88058979 
13.655   34.0250773   5.83310186 
 13.66   32.9569485   5.74081427 
13.665   33.2029016    5.7621959 
 13.67    34.110859   5.84045024 
13.675   34.0666459   5.83666393 
 13.68   33.5761657   5.79449443 
13.685   33.4376684   5.78253132 
 13.69   34.3011412   5.85671762 
13.695   34.1551093   5.84423727 
  13.7   33.8954608   5.82198083 
13.705    33.178984   5.76012014 
 13.71    32.788846   5.72615455 
13.715   34.3130307   5.85773255 
 13.72   33.8078536   5.81445214 
13.725   34.6534059   5.88671436 
 13.73   33.0930515   5.75265604 
13.735   33.7122686   5.80622671 
 13.74   34.7088163   5.89141887 
13.745   33.6667013   5.80230138 
 13.75   33.2539581    5.7666245 
13.755   34.6530264   5.88668212 
 13.76    34.291639   5.85590633 
13.765   34.5839062    5.8808083 
 13.77   34.4376145   5.86835705 
13.775   33.7728583   5.81144202 
 13.78   33.8047186   5.81418254 
13.785   33.9740114   5.82872296 
 13.79   35.7308026   5.97752479 
13.795   35.4254142   5.95192526 
  13.8   36.0656383   6.00546736 
13.805   36.6329895   6.05251927 
 13.81   37.3870958   6.11449882 
13.815   39.2575149   6.26558176 
 13.82   41.9716908   6.47855622 
13.825   46.2130087   6.79801506 
 13.83   51.2706333   7.16035148 
13.835   58.9226454   7.67610874 
 13.84   77.0993602   8.78062414 
13.845   92.0143443   9.59241077 
 13.85   127.484631   11.2909092 
13.855   188.146821   13.7166622 
 13.86   255.734348   15.9916962 
13.865    367.73092   19.1763114 
 13.87   520.508558   22.8146567 
13.875   636.402784   25.2270249 
 13.88   824.141818   28.7078703 
13.885   972.502276   31.1849687 
 13.89   1024.24985   32.0039036 
13.895   1022.65827   31.9790286 
  13.9   934.720349   30.5731966 
13.905   817.945081   28.5997392 
 13.91   617.958264   24.8587664 
13.915   488.788925   22.1085713 
 13.92   355.300689   18.8494215 
13.925   238.844591   15.4545977 
 13.93   178.542389   13.3619755 
13.935    125.48915    11.202194 
 13.94   94.2386753   9.70766065 
13.945   78.0727138   8.83587651 
 13.95   62.3475203    7.8960446 
13.955   54.0134462   7.34938407 
 13.96   47.3534079   6.88138125 
13.965   42.2414307   6.49934079 
 13.97   40.0574328   6.32909415 
13.975   39.3040532   6.26929448 
 13.98   36.4294272   6.03567952 
13.985   36.0621885   6.00518014 
 13.99   35.9673513   5.99727866 
13.995   35.1056164   5.92499927 
  14.0   35.2920311   5.94070964 
14.005   35.6779795   5.97310468 
 14.01   34.0562878   5.83577654 
14.015   33.2830978   5.76915052 
 14.02   34.3062106   5.85715038 
14.025   34.0753113   5.83740621 
 14.03   33.6746421   5.80298562 
14.035   33.1094809   5.75408384 
 14.04   33.3341456   5.77357303 
14.045    32.846171   5.73115791 
 14.05   33.3071297   5.77123295 
14.055   32.4676444   5.69803865 
 14.06   33.0556009   5.74940005 
14.065   32.6793807   5.71658821 
 14.07   33.0640145   5.75013169 
14.075   33.0131803   5.74570973 
 14.08   32.9578411   5.74089201 
14.085   31.9916436    5.6561156 
 14.09   32.4066798   5.69268652 
14.095   32.2763134   5.68122464 
  14.1   32.4268328   5.69445632 
14.105   32.3592604   5.68852005 
 14.11   32.3774326   5.69011709 
14.115   32.4763061   5.69879865 
 14.12   32.1609431   5.67106191 
14.125   32.7417048   5.72203677 
 14.13    31.833405   5.64210998 
14.135   32.1876778   5.67341853 
 14.14   31.4485189   5.60789791 
14.145   33.0709393    5.7507338 
 14.15    31.864376   5.64485394 
14.155   31.5352966   5.61562967 
 14.16   32.0423424   5.66059559 
14.165   31.5292513   5.61509139 
 14.17   31.3616424   5.60014664 
14.175   30.8185096   5.55144212 
 14.18   31.5008264    5.6125597 
14.185   31.2731228   5.59223773 
 14.19   31.7786691   5.63725723 
14.195    32.542855   5.70463452 
  14.2   31.0258137   5.57008202 
14.205   31.0830461   5.57521713 
 14.21    31.670555   5.62765981 
14.215   32.0495485   5.66123206 
 14.22   31.5442168   5.61642384 
14.225    31.940985    5.6516356 
 14.23   31.3250004   5.59687417 
14.235   31.2484024   5.59002705 
 14.24   31.6499835    5.6258318 
14.245   31.8544178   5.64397181 
 14.25     31.74725   5.63446981 
14.255   32.3043867   5.68369481 
 14.26   32.0747045    5.6634534 
14.265   31.5484081   5.61679696 
 14.27   31.5688734   5.61861846 
14.275   31.5771941   5.61935887 
 14.28   31.3074165   5.59530308 
14.285   30.5562936   5.52777474 
 14.29   31.9245738   5.65018352 
14.295   31.1628257   5.58236739 
  14.3   30.6198787   5.53352317 
14.305   32.1018229   5.66584706 
 14.31   31.2577634   5.59086428 
14.315   31.8397996   5.64267664 
 14.32    31.298062   5.59446709 
14.325   31.2911521   5.59384949 
 14.33   32.1999919   5.67450367 
14.335   31.8380364   5.64252039 
 14.34   31.3428399   5.59846764 
14.345   30.8115383    5.5508142 
 14.35   32.0303621   5.65953727 
14.355    30.778988    5.5478814 
 14.36   30.5306521   5.52545492 
14.365   31.5516897   5.61708908 
 14.37   30.0000927   5.47723404 
14.375   31.7276052   5.63272627 
 14.38   31.3556709   5.59961346 
14.385   30.4412169   5.51735597 
 14.39   31.4776513   5.61049474 
14.395   30.9767582    5.5656768 
  14.4    30.064218   5.48308471 
14.405   30.0703124   5.48364044 
 14.41   30.7649372   5.54661493 
14.415   30.4630706   5.51933607 
 14.42   30.6914681    5.5399881 
14.425   31.2609208   5.59114664 
 14.43   31.7172022   5.63180275 
14.435   30.9063175   5.55934506 
 14.44   30.7488368   5.54516337 
14.445    30.508508   5.52345073 
 14.45   31.3389974   5.59812446 
14.455   30.9766405   5.56566623 
 14.46   31.2879324   5.59356169 
14.465   30.9192764   5.56051045 
 14.47   30.8534018   5.55458386 
14.475   31.4969174   5.61221145 
 14.48   31.5830028    5.6198757 
14.485   30.4485656   5.51802189 
 14.49    30.164505   5.49222223 
14.495    30.858341   5.55502844 
  14.5   29.9353948   5.47132478 
14.505   30.9375056   5.56214937 
 14.51   30.6708631   5.53812812 
14.515   30.2116928   5.49651643 
 14.52   30.4806296   5.52092652 
14.525   30.5167719   5.52419875 
 14.53   31.0993674   5.57668068 
14.535   30.5269104   5.52511633 
 14.54   30.0611817   5.48280783 
14.545   31.1337289   5.57976064 
 14.55   30.0390626   5.48079033 
14.555   30.6306971   5.53450062 
 14.56    30.012952    5.4784078 
14.565   30.2606343   5.50096667 
 14.57   31.1760976     5.583556 
14.575   30.0136837   5.47847458 
 14.58   29.6388395   5.44415646 
14.585   29.7464754   5.45403295 
 14.59   30.5768615   5.52963484 
14.595   30.7588135   5.54606288 
  14.6   30.6118459   5.53279729 
14.605   30.9507586    5.5633406 
 14.61   30.0393919   5.48082037 
14.615   30.0934455   5.48574931 
 14.62   30.3526216   5.50932134 
14.625   30.9947361   5.56729163 
 14.63   30.1214718   5.48830318 
14.635   30.0349332    5.4804136 
 14.64    30.319032   5.50627206 
14.645   29.7373861   5.45319962 
 14.65   30.3928694   5.51297283 
14.655   31.4263919   5.60592471 
 14.66   29.8615394   5.46457129 
14.665   30.0428448   5.48113536 
 14.67   30.4351699   5.51680795 
14.675   30.8527155   5.55452208 
 14.68   29.8807449   5.46632828 
14.685   29.6551426   5.44565356 
 14.69   29.7181465   5.45143527 
14.695   29.6057995   5.44112116 
  14.7    30.181384   5.49375864 
14.705    29.934046   5.47120151 
 14.71   30.0244227    5.4794546 
14.715   29.9445106   5.47215776 
 14.72   29.8088829   5.45975117 
14.725   30.6055067   5.53222439 
 14.73   31.1647876   5.58254311 
14.735   30.1675626   5.49250058 
 14.74   30.7203223   5.54259165 
14.745    29.361716   5.41864522 
 14.75   30.0133332   5.47844258 
14.755   29.6172395   5.44217232 
 14.76   29.6018094   5.44075449 
14.765   30.1701548   5.49273655 
 14.77   30.3841392   5.51218099 
14.775   30.2339115   5.49853722 
 14.78   30.2822936     5.502935 
14.785   29.7133435   5.45099472 
 14.79   29.4200958   5.42402948 
14.795   30.3017767   5.50470496 
  14.8   29.9570322   5.47330176 
14.805   29.1853934   5.40235073 
 14.81   30.4083689   5.51437838 
14.815   29.9693258    5.4744247 
 14.82   30.0717496   5.48377148 
14.825   30.4001029   5.51362883 
 14.83   28.6814297   5.35550462 
14.835   29.3576717   5.41827202 
 14.84   30.0840211   5.48489026 
14.845    29.832782    5.4619394 
 14.85   29.6804562   5.44797725 
14.855    30.098959   5.48625181 
 14.86   29.4827871   5.42980544 
14.865    29.195179   5.40325633 
 14.87   29.2108668   5.40470784 
14.875   30.2324865   5.49840763 
 14.88   29.8549298   5.46396649 
14.885   29.4651979   5.42818551 
 14.89   29.5956579   5.44018914 
14.895    29.895278   5.46765745 
  14.9    30.185722   5.49415344 
14.905   29.4011713    5.4222847 
 14.91   30.2755245   5.50231992 
14.915   30.4462848   5.51781522 
 14.92   29.4244399   5.42442991 
14.925   29.8128154    5.4601113 
 14.93   30.0745549   5.48402725 
14.935   29.2498763   5.40831548 
 14.94   29.8568746   5.46414445 
14.945   29.3342124   5.41610675 
 14.95   29.0222099   5.38722655 
14.955   29.5336097   5.43448338 
 14.96   29.4645716   5.42812781 
14.965   29.3384789   5.41650062 
 14.97   29.4350247   5.42540549 
14.975   29.2211203   5.40565632 
 14.98   28.3354003   5.32310063 
14.985   29.2360922   5.40704098 
 14.99   29.3832829   5.42063492 
14.995   29.7990784   5.45885321 
  15.0   29.3652499    5.4189713 
15.005   29.3658389   5.41902564 
 15.01   29.4391815   5.42578856 
15.015   29.4099052      5.42309 
 15.02    28.922291   5.37794486 
15.025    28.993199   5.38453331 
 15.03   28.7117181   5.35833165 
15.035   28.5804403   5.34606774 
 15.04   29.7488239   5.45424824 
15.045   27.9199948   5.28393743 
 15.05   29.9944085   5.47671512 
15.055   28.8728751   5.37334859 
 15.06   29.0082177   5.38592775 
15.065   29.6431712   5.44455427 
 15.07   27.8420809   5.27655957 
15.075   29.8518837   5.46368774 
 15.08    28.786342   5.36529049 
15.085   28.1190831   5.30274298 
 15.09   28.7749035    5.3642244 
15.095   28.9302797   5.37868754 
  15.1   28.7250284   5.35957352 
15.105   28.6639977   5.35387688 
 15.11   28.8887621    5.3748267 
15.115   29.3082364   5.41370819 
 15.12   28.6401402   5.35164836 
15.125   29.3165529   5.41447623 
 15.13   28.6992205   5.35716534 
15.135   28.5523911   5.34344375 
 15.14   28.3316852   5.32275166 
15.145   28.1418477   5.30488904 
 15.15   28.6070702   5.34855777 
15.155   29.0704568   5.39170259 
 15.16   27.9472921   5.28651985 
15.165   28.4839419   5.33703493 
 15.17   27.4543328   5.23968823 
15.175   29.3392471   5.41657152 
 15.18   27.8727769   5.27946749 
15.185   28.1412921   5.30483667 
 15.19   27.7667665   5.26941804 
15.195   27.7484418   5.26767898 
  15.2   29.3218305   5.41496357 
15.205   28.4072377   5.32984406 
 15.21   28.4274774   5.33174243 
15.215   28.5592315   5.34408378 
 15.22   28.5816212   5.34617818 
15.225   29.0309909   5.38804148 
 15.23   28.6673862   5.35419333 
15.235   28.7218673   5.35927861 
 15.24   28.5785933   5.34589499 
15.245   28.7456194   5.36149413 
 15.25   27.9628546   5.28799155 
15.255   28.7380182   5.36078522 
 15.26   28.4018056   5.32933444 
15.265    28.109364   5.30182647 
 15.27    27.867264   5.27894535 
15.275   28.2555909   5.31559882 
 15.28   28.1498985    5.3056478 
15.285    28.556621   5.34383954 
 15.29   28.6306062   5.35075754 
15.295   28.5265789   5.34102788 
  15.3   28.6448829   5.35209146 
15.305   28.1357753   5.30431667 
 15.31   29.1185382   5.39615958 
15.315   28.3169171   5.32136421 
 15.32   28.4833596   5.33698039 
15.325   27.9272326   5.28462227 
 15.33   28.2178241   5.31204519 
15.335   26.8746868   5.18408013 
 15.34   27.7937935   5.27198193 
15.345   29.0479181   5.38961206 
 15.35   28.1808022   5.30855934 
15.355   28.3190534   5.32156494 
 15.36   28.1603859   5.30663602 
15.365   28.2132009   5.31161001 
 15.37    28.452676   5.33410499 
15.375   28.7153616   5.35867163 
 15.38   28.0109668   5.29253878 
15.385   28.2186757   5.31212535 
 15.39   29.2604364   5.40929167 
15.395    28.397626   5.32894229 
  15.4   28.4667309   5.33542228 
15.405   27.9652863   5.28822147 
 15.41   27.8801989   5.28017034 
15.415   28.1815065   5.30862567 
 15.42   28.2759802   5.31751636 
15.425   27.5372509   5.24759478 
 15.43   28.3839572   5.32765964 
15.435   27.7451408   5.26736565 
 15.44   28.9418535   5.37976333 
15.445    27.980954   5.28970264 
 15.45   27.9057902   5.28259313 
15.455   29.0642253   5.39112468 
 15.46   27.7238271   5.26534207 
15.465   28.7240938   5.35948634 
 15.47   27.8545555   5.27774151 
15.475   28.3395955   5.32349467 
 15.48   28.3399451   5.32352751 
15.485   27.8333867   5.27573566 
 15.49   27.8664519   5.27886843 
15.495   27.8873998   5.28085218 
  15.5   28.1533141   5.30596966 
15.505   27.4080959   5.23527419 
 15.51   27.3358197   5.22836683 
15.515   27.8031097   5.27286542 
 15.52   28.1473061   5.30540348 
15.525   27.7315143     5.266072 
 15.53   28.8355767   5.36987678 
15.535   27.9131186   5.28328672 
 15.54   27.8193346   5.27440372 
15.545    27.624307   5.25588309 
 15.55     27.93947   5.28577998 
15.555   27.3968378   5.23419887 
 15.56    27.229028   5.21814412 
15.565   27.2585155   5.22096883 
 15.57   26.7068138   5.16786356 
15.575   27.8629974   5.27854122 
 15.58   27.1007859   5.20584151 
15.585   27.8408557   5.27644347 
 15.59   27.0642146   5.20232781 
15.595   27.0060117   5.19673086 
  15.6   27.3004893   5.22498701 
15.605   27.0232827   5.19839232 
 15.61   27.2870956   5.22370516 
15.615   27.9412968   5.28595278 
 15.62   27.6759361   5.26079234 
15.625   28.2342106   5.31358735 
 15.63    27.202534   5.21560485 
15.635   27.7927474   5.27188272 
 15.64   27.0305033   5.19908677 
15.645   27.6665659    5.2599017 
 15.65   27.6075226   5.25428612 
15.655   27.1671609   5.21221266 
 15.66   27.2793445   5.22296319 
15.665   27.0733381    5.2032046 
 15.67   26.7541273    5.1724392 
15.675   27.5741169   5.25110625 
 15.68   26.8118584   5.17801684 
15.685   26.9026075   5.18677235 
 15.69   27.7029878   5.26336279 
15.695   26.6904458   5.16627969 
  15.7   26.8680494   5.18343992 
15.705   27.4782978   5.24197461 
 15.71   28.0078427   5.29224363 
15.715   28.0048722   5.29196299 
 15.72   26.9769863   5.19393746 
15.725   26.7483009   5.17187595 
 15.73   27.6919208   5.26231136 
15.735   26.0524259   5.10415771 
 15.74   26.3418242   5.13242869 
15.745   26.8775763   5.18435881 
 15.75   26.5647931   5.15410449 
15.755   26.4789713   5.14577218 
 15.76   27.0913092   5.20493124 
15.765   27.8261558   5.27505031 
 15.77   26.7821729   5.17514955 
15.775   27.0933814    5.2051303 
 15.78   26.6815497   5.16541863 
15.785   26.8579599   5.18246659 
 15.79    27.215829   5.21687924 
15.795   26.8993737   5.18646062 
  15.8   26.7285818   5.16996922 
15.805   27.0136645   5.19746712 
 15.81   27.4405836   5.23837604 
15.815   26.7504876   5.17208735 
 15.82   26.4518177   5.14313307 
15.825    27.438033   5.23813259 
 15.83    27.686223   5.26176995 
15.835   26.5658903   5.15421093 
 15.84    27.111131   5.20683503 
15.845   26.7766061   5.17461168 
 15.85   25.9210753   5.09127443 
15.855   26.3323228   5.13150298 
 15.86   26.3888271   5.13700566 
15.865   27.1177012    5.2074659 
 15.87   26.7639507    5.1733887 
15.875   27.0847642   5.20430247 
 15.88   26.3952599   5.13763174 
15.885   27.2786913   5.22290066 
 15.89   26.0449433   5.10342467 
15.895   26.4963126   5.14745691 
  15.9    27.112178   5.20693557 
15.905   27.0581364   5.20174359 
 15.91   25.9498463   5.09409916 
15.915   27.1518761   5.21074621 
 15.92   27.6175277   5.25523812 
15.925   27.3302376   5.22783297 
 15.93   26.5804139   5.15561965 
15.935   26.7106821   5.16823781 
 15.94   25.8409614   5.08340058 
15.945   26.8566129   5.18233663 
 15.95   26.3966396   5.13776601 
15.955   26.9243588   5.18886874 
 15.96   26.7056435   5.16775033 
15.965   26.6997785   5.16718284 
 15.97   26.7012788   5.16732802 
15.975   25.7969759   5.07907234 
 15.98   25.4740298   5.04718038 
15.985   26.8331808   5.18007537 
 15.99   25.5818496   5.05785029 
15.995   26.3213973   5.13043832 
  16.0   26.0771083   5.10657501 
16.005   26.6805158   5.16531856 
 16.01   26.7719753   5.17416421 
16.015   26.9438087    5.1907426 
 16.02   26.6898083   5.16621798 
16.025   26.4665113   5.14456134 
 16.03   26.2259834   5.12113107 
16.035   25.9882603   5.09786821 
 16.04   26.0067988   5.09968615 
16.045   26.2974635   5.12810526 
 16.05   26.4940729   5.14723934 
16.055   26.5032934   5.14813495 
 16.06   26.4462152   5.14258837 
16.065   25.2341965   5.02336505 
 16.07   25.9553332   5.09463769 
16.075   26.6210816   5.15956215 
 16.08   26.7104131   5.16821179 
16.085   27.1097367   5.20670113 
 16.09   26.0508479   5.10400312 
16.095      26.4891   5.14675626 
  16.1   26.7936176   5.17625517 
16.105   26.6953946   5.16675862 
 16.11   26.2302857    5.1215511 
16.115   26.4760773   5.14549097 
 16.12   25.1451229   5.01449129 
16.125   26.6367973    5.1610849 
 16.13   26.3799582   5.13614234 
16.135   25.9298392   5.09213503 
 16.14   26.2115002   5.11971681 
16.145   25.4745494   5.04723186 
 16.15   25.5944241   5.05909321 
16.155   25.9945197    5.0984821 
 16.16   26.4466411   5.14262978 
16.165   26.0842361   5.10727286 
 16.17   25.7406439   5.07352381 
16.175   26.1039029   5.10919787 
 16.18   25.9757896   5.09664493 
16.185   26.2170561   5.12025938 
 16.19   26.0887837   5.10771805 
16.195   26.0806246   5.10691929 
  16.2   25.3138209   5.03128422 
16.205   26.4636609   5.14428429 
 16.21   25.7170328   5.07119639 
16.215   26.9001722   5.18653759 
 16.22   26.2925833    5.1276294 
16.225   24.8919336   4.98918166 
 16.23   25.2754934   5.02747386 
16.235   25.8032997   5.07969484 
 16.24   26.1653999    5.1152126 
16.245   25.8958855       5.0888 
 16.25   25.7727411   5.07668603 
16.255   25.2231967   5.02227007 
 16.26   26.6411893   5.16151037 
16.265   25.7236895   5.07185267 
 16.27   26.3065599   5.12899209 
16.275   25.6747053   5.06702134 
 16.28   26.8707997   5.18370521 
16.285   26.1635987   5.11503653 
 16.29   25.1520661   5.01518356 
16.295   26.0697252   5.10585206 
  16.3   25.9335014   5.09249462 
16.305   26.3619685   5.13439076 
 16.31   25.5242121   5.05214926 
16.315     26.74056   5.17112753 
 16.32   25.7165638   5.07115015 
16.325   25.6590891   5.06548014 
 16.33   25.6267401   5.06228605 
16.335    25.407416   5.04057695 
 16.34   25.1020863   5.01019823 
16.345    25.949911   5.09410552 
 16.35   26.2833454   5.12672853 
16.355   26.2137794   5.11993939 
 16.36   25.7138718   5.07088472 
16.365   25.7431311   5.07376893 
 16.37   25.3932699   5.03917353 
16.375   25.1011717   5.01010695 
 16.38   26.1809486   5.11673222 
16.385    24.836796   4.98365288 
 16.39   25.4387144   5.04368064 
16.395   25.9556846   5.09467218 
  16.4   25.9636625   5.09545508 
16.405    26.505598   5.14835877 
 16.41   25.7340996   5.07287883 
16.415   26.2760633   5.12601827 
 16.42   25.0622978   5.00622591 
16.425   26.1180738   5.11058449 
 16.43   25.3514741   5.03502474 
16.435   25.8627984     5.085548 
 16.44   24.8045828   4.98041995 
16.445   25.6023712   5.05987857 
 16.45   26.0553183   5.10444103 
16.455   25.2296667   5.02291417 
 16.46   25.0515653   5.00515387 
16.465   25.4263542   5.04245517 
 16.47   25.0671367   5.00670917 
16.475   25.7651923   5.07594251 
 16.48    25.653292    5.0649079 
16.485   25.7412312    5.0735817 
 16.49   25.2847728   5.02839664 
16.495   25.1240902   5.01239366 
  16.5   25.6287619   5.06248574 
16.505   25.8523315    5.0845188 
 16.51   25.5822472    5.0578896 
16.515   25.4482992   5.04463073 
 16.52   25.3755995   5.03741992 
16.525   24.7062415   4.97053735 
 16.53   25.5970401   5.05935175 
16.535   25.3750034   5.03736076 
 16.54   25.6782114    5.0673673 
16.545   25.7726858   5.07668059 
 16.55    25.179987   5.01796642 
16.555   25.2350878   5.02345377 
 16.56   25.8438281   5.08368254 
16.565   25.3710291   5.03696626 
 16.57   25.7403635   5.07349619 
16.575    24.995479   4.99954788 
 16.58    25.026313   5.00263061 
16.585    25.468095   5.04659241 
 16.59   24.9227815   4.99227218 
16.595   25.4017604   5.04001591 
  16.6   25.1023741   5.01022695 
16.605   25.2619601   5.02612775 
 16.61   25.3081975   5.03072535 
16.615   25.4164002   5.04146806 
 16.62   25.7196548    5.0714549 
16.625   24.3074828   4.93026194 
 16.63   25.4930055   5.04905986 
16.635   25.0877457   5.00876688 
 16.64   25.9400215   5.09313474 
16.645   26.0859415   5.10743982 
 16.65   25.1389061   5.01387136 
16.655   25.2657815   5.02650788 
 16.66   24.8256811   4.98253762 
16.665   25.6790303    5.0674481 
 16.67   24.5564248   4.95544395 
16.675   24.7879084   4.97874566 
 16.68     24.86578   4.98655993 
16.685   24.1427972   4.91353205 
 16.69   25.7672013   5.07614039 
16.695   25.5125125   5.05099124 
  16.7     24.41722   4.94137835 
16.705   25.2805761   5.02797933 
 16.71   25.0570468   5.00570143 
16.715   24.7727415   4.97722227 
 16.72   25.1339739   5.01337949 
16.725   24.7130764   4.97122484 
 16.73   24.6408734   4.96395743 
16.735   24.4453616   4.94422507 
 16.74   25.1659759   5.01657013 
16.745   24.8173752   4.98170404 
 16.75   24.7322995    4.9731579 
16.755   24.8705131    4.9870345 
 16.76   24.6733451    4.9672271 
16.765   25.5414092   5.05385092 
 16.77    25.423293   5.04215162 
16.775    25.425016   5.04232248 
 16.78   24.7589823   4.97583986 
16.785   23.6793417   4.86614239 
 16.79    24.393302   4.93895758 
16.795   24.0946357    4.9086287 
  16.8   24.6553347   4.96541385 
16.805   24.4716152   4.94687934 
 16.81   24.9467971   4.99467688 
16.815   24.6354572   4.96341185 
 16.82   24.8596795   4.98594821 
16.825   24.6900401   4.96890733 
 16.83   24.0425549   4.90332081 
16.835   24.6999276   4.96990217 
 16.84   24.1390973   4.91315554 
16.845   24.5770155    4.9575211 
 16.85   25.0176931   5.00176899 
16.855   24.7235626   4.97227942 
 16.86   24.4976717   4.94951227 
16.865   25.0610494   5.00610122 
 16.87    24.234265   4.92283099 
16.875   24.9966073   4.99966072 
 16.88   24.6029622   4.96013731 
16.885   24.0059971   4.89959152 
 16.89   24.8924263   4.98923103 
16.895   24.6506912   4.96494625 
  16.9   23.8662716   4.88531182 
16.905   24.4427607   4.94396204 
 16.91   24.4502524   4.94471965 
16.915   24.8365899    4.9836322 
 16.92   24.7756364   4.97751308 
16.925   24.3919208   4.93881775 
 16.93   24.5017019   4.94991938 
16.935    24.173911   4.91669716 
 16.94   24.2978601   4.92928596 
16.945   24.5280793   4.95258309 
 16.95   24.6861766   4.96851855 
16.955   24.1412171   4.91337126 
 16.96   24.4308604   4.94275838 
16.965    23.888676   4.88760432 
 16.97   23.9440555   4.89326635 
16.975   23.9410568   4.89295993 
 16.98   24.2502779   4.92445711 
16.985   24.6098783   4.96083443 
 16.99   24.7290561    4.9728318 
16.995   23.8998053   4.88874271 
  17.0   24.2994102    4.9294432 
17.005   24.3825626   4.93787025 
 17.01   25.0280434   5.00280355 
17.015   24.4132715    4.9409788 
 17.02   23.9407469   4.89292826 
17.025   23.6782965   4.86603499 
 17.03   24.2003345   4.91938355 
17.035   24.1889466   4.91822596 
 17.04   23.3380836   4.83095059 
17.045   24.2107477   4.92044181 
 17.05    24.600744   4.95991371 
17.055   23.9949711    4.8984662 
 17.06   24.6270772    4.9625676 
17.065   23.9995223   4.89893073 
 17.07   23.6493899   4.86306384 
17.075   24.5168228   4.95144653 
 17.08   24.0003783   4.89901809 
17.085    24.992521   4.99925205 
 17.09   23.6331745   4.86139635 
17.095   23.4304433   4.84050032 
  17.1   23.8780779   4.88652002 
17.105   23.4254608   4.83998562 
 17.11   24.7092541   4.97084039 
17.115   24.4322078   4.94289468 
 17.12   24.0274323   4.90177848 
17.125   24.7410317   4.97403575 
 17.13   24.1479697   4.91405838 
17.135   23.6398192   4.86207972 
 17.14   24.1811555   4.91743383 
17.145    24.592592   4.95909185 
 17.15   23.9061786    4.8893945 
17.155   24.2551423   4.92495099 
 17.16   23.9845949   4.89740696 
17.165   24.3880107   4.93842189 
 17.17   24.2011409   4.91946551 
17.175   24.0302412   4.90206499 
 17.18   23.5398708   4.85179047 
17.185   23.5538737   4.85323333 
 17.19   23.8992431   4.88868521 
17.195   23.6877457   4.86700582 
  17.2   23.8181941   4.88038872 
17.205   24.0598193   4.90508097 
 17.21   23.3007369   4.82708368 
17.215   23.6841593   4.86663737 
 17.22   23.3404105   4.83119142 
17.225   24.1113728   4.91033326 
 17.23   24.0046253   4.89945153 
17.235   23.7187355   4.87018845 
 17.24    24.141295   4.91337918 
17.245   24.3828238   4.93789669 
 17.25   24.1083954   4.91003008 
17.255   23.8674335   4.88543074 
 17.26   22.4023768   4.73311491 
17.265   23.2021325   4.81685919 
 17.27   23.3699847    4.8342512 
17.275   24.0281589    4.9018526 
 17.28   24.0088727   4.89988497 
17.285    23.436602   4.84113644 
 17.29   23.9566923   4.89455741 
17.295   23.6653873   4.86470835 
  17.3   23.0974751   4.80598326 
17.305   24.3885661   4.93847811 
 17.31   23.6107784   4.85909234 
17.315   23.7399749   4.87236851 
 17.32   23.3894954   4.83626875 
17.325    23.687018   4.86693106 
 17.33    23.229572   4.81970663 
17.335   24.0694753   4.90606515 
 17.34   24.0338968   4.90243785 
17.345   23.5274282   4.85050804 
 17.35   24.3471951    4.9342877 
17.355   23.4109767   4.83848909 
 17.36   23.5898471   4.85693804 
17.365   23.9271862   4.89154231 
 17.37   23.3937858    4.8367123 
17.375    23.820989   4.88067506 
 17.38   23.6848716   4.86671056 
17.385   23.4073837   4.83811778 
 17.39   23.6787683   4.86608346 
17.395   23.9509314   4.89396888 
  17.4   23.0973396   4.80596917 
17.405   23.5984046   4.85781892 
 17.41   23.6032029   4.85831276 
17.415   23.6764426   4.86584449 
 17.42   23.8331647   4.88192223 
17.425   24.0768227   4.90681391 
 17.43   23.0747816   4.80362171 
17.435   23.6789555    4.8661027 
 17.44   22.9468228    4.7902842 
17.445   23.0885374   4.80505332 
 17.45   24.4398322   4.94366587 
17.455   22.7281796   4.76740806 
 17.46   22.7193263   4.76647945 
17.465   22.8269045   4.77775098 
 17.47   24.0839758   4.90754275 
17.475   23.3865329   4.83596245 
 17.48   23.0130826   4.79719529 
17.485   24.1272795   4.91195272 
 17.49     22.79723   4.77464449 
17.495   22.9172992    4.7872016 
  17.5   23.5550466   4.85335416 
17.505   22.7702284   4.77181605 
 17.51   22.9628112   4.79195275 
17.515   23.3287749   4.82998705 
 17.52   23.7337945   4.87173424 
17.525    23.064222   4.80252246 
 17.53   23.2599159   4.82285351 
17.535   23.3300201   4.83011595 
 17.54   22.7683902   4.77162344 
17.545   23.0766346   4.80381459 
 17.55   23.8918084   4.88792475 
17.555   23.6393405   4.86203049 
 17.56   22.3350441   4.72599662 
17.565   23.4181268   4.83922791 
 17.57   23.5592593   4.85378814 
17.575    23.123861   4.80872758 
 17.58   22.9356395   4.78911678 
17.585   22.4770858    4.7410005 
 17.59   23.2204207   4.81875717 
17.595   22.9570567   4.79135228 
  17.6   23.2306639    4.8198199 
17.605   23.2834015   4.82528771 
 17.61   23.1395306    4.8103566 
17.615   23.2916616   4.82614355 
 17.62   23.3331112   4.83043592 
17.625   23.3213979   4.82922332 
 17.63   23.4951232   4.84717683 
17.635   23.0250776   4.79844533 
 17.64   22.4702797   4.74028266 
17.645   23.4463219   4.84214022 
 17.65    23.045639   4.80058736 
17.655   24.2048479   4.91984226 
 17.66   23.4636211    4.8439262 
17.665   23.7005469   4.86832074 
 17.67   23.0534856   4.80140455 
17.675   23.3310872   4.83022641 
 17.68   22.7348524   4.76810784 
17.685   23.4516871    4.8426942 
 17.69   22.9268886   4.78820307 
17.695   23.2801314   4.82494885 
  17.7   22.9334516   4.78888834 
17.705   23.0651964   4.80262391 
 17.71   22.4062119   4.73352004 
17.715   23.5196928   4.84971059 
 17.72    23.425033   4.83994142 
17.725   23.2507783   4.82190609 
 17.73    23.457471   4.84329134 
17.735   22.6540281   4.75962478 
 17.74   23.6399256   4.86209066 
17.745   23.6493352   4.86305822 
 17.75   22.1995168   4.71163632 
17.755    23.384802   4.83578349 
 17.76   23.6547331   4.86361317 
17.765   23.3505405   4.83223969 
 17.77   22.6545874   4.75968354 
17.775   24.0297269   4.90201254 
 17.78   23.9103004   4.88981599 
17.785   23.6736375   4.86555624 
 17.79   23.9330078   4.89213735 
17.795   23.4133579   4.83873515 
  17.8   23.2065287    4.8173155 
17.805    23.453354    4.8428663 
 17.81   23.7204443   4.87036388 
17.815    23.584486    4.8563861 
 17.82   23.8604906   4.88472011 
17.825   24.4107439   4.94072302 
 17.83   25.3407645   5.03396111 
17.835   25.9253731   5.09169648 
 17.84   27.6616389   5.25943333 
17.845   28.6426316   5.35188113 
 17.85   31.0328962   5.57071774 
17.855   35.2882178    5.9403887 
 17.86   38.7690179   6.22647716 
17.865    44.048683   6.63691819 
 17.87   54.3641945   7.37320788 
17.875   71.4416649   8.45231713 
 17.88    85.953956   9.27113564 
17.885    114.07013   10.6803619 
 17.89   152.365972   12.3436612 
17.895   181.189053   13.4606483 
  17.9   226.147228   15.0381923 
17.905    269.70935   16.4228301 
 17.91   293.976564   17.1457448 
17.915   308.739396   17.5709816 
 17.92   297.238243   17.2405987 
17.925   277.796645   16.6672327 
 17.93   230.114931   15.1695396 
17.935   197.151911   14.0410794 
 17.94   161.191799   12.6961332 
17.945    118.54801   10.8879755 
 17.95   96.0858929   9.80234119 
17.955   72.4139719   8.50963994 
 17.96    57.871989   7.60736413 
17.965   50.1720467    7.0832229 
 17.97    40.933271   6.39791146 
17.975   37.1207776    6.0926823 
 17.98    33.784857   5.81247426 
17.985   31.1950826   5.58525582 
 17.99   29.3164873   5.41447018 
17.995   27.8434937   5.27669344 
  18.0   27.1252426   5.20818996 
18.005   25.2270711   5.02265578 
 18.01   25.3440862   5.03429103 
18.015   23.9244976   4.89126748 
 18.02   24.2052064    4.9198787 
18.025   23.6766444   4.86586522 
 18.03   23.6185208   4.85988897 
18.035   24.2556378    4.9250013 
 18.04     23.68794   4.86702579 
18.045    22.893754   4.78474179 
 18.05   23.1113585   4.80742743 
18.055   23.0534831   4.80140429 
 18.06   23.1035761   4.80661795 
18.065   23.2072243    4.8173877 
 18.07   23.0073477   4.79659752 
18.075    23.535862   4.85137733 
 18.08   22.9211128    4.7875999 
18.085   22.9390388   4.78947167 
 18.09   22.5951946   4.75344029 
18.095   23.5371568   4.85151077 
  18.1   22.1915889   4.71079494 
18.105   22.8226061   4.77730113 
 18.11   22.4769519   4.74098639 
18.115   22.2918936   4.72142919 
 18.12   23.3295792   4.83007031 
18.125   22.0050096   4.69094975 
 18.13   22.2441248   4.71636775 
18.135   21.5280566   4.63983368 
 18.14   21.9559815   4.68572102 
18.145    21.678426   4.65600966 
 18.15   21.8838401   4.67801668 
18.155   22.4017273    4.7330463 
 18.16   22.5113456   4.74461228 
18.165   22.0160255   4.69212377 
 18.17   22.6548108   4.75970701 
18.175   22.2332936   4.71521936 
 18.18   21.8573949   4.67518929 
18.185   22.8926466   4.78462607 
 18.19   22.2391071   4.71583578 
18.195   21.4009213   4.62611298 
  18.2   21.9988351   4.69029158 
18.205   22.0676594   4.69762274 
 18.21   21.7749908   4.66636805 
18.215   21.5613362    4.6434186 
 18.22   21.2470681   4.60945421 
18.225   22.4790249     4.741205 
 18.23   22.5166328   4.74516942 
18.235   22.2379813   4.71571642 
 18.24   22.3197417   4.72437739 
18.245   21.7031129   4.65865999 
 18.25   21.9679385   4.68699675 
18.255   23.0277191   4.79872057 
 18.26   22.1818879   4.70976517 
18.265   21.8812986   4.67774504 
 18.27   21.2087311   4.60529381 
18.275   21.6603173    4.6540646 
 18.28   21.9161209   4.68146568 
18.285   20.8991196   4.57155549 
 18.29    22.298651   4.72214474 
18.295   22.0309072   4.69370933 
  18.3   21.5635905   4.64366133 
18.305    22.152145   4.70660653 
 18.31   21.7362402   4.66221409 
18.315   21.1402796   4.59785598 
 18.32   21.0591086   4.58902044 
18.325   22.0032403   4.69076117 
 18.33   21.9489758    4.6849734 
18.335    21.838065   4.67312155 
 18.34   21.6026405   4.64786408 
18.345   21.6144058   4.64912957 
 18.35   21.0679892   4.58998793 
18.355   22.0634299   4.69717254 
 18.36   21.7931082   4.66830892 
18.365   21.9486943   4.68494336 
 18.37   22.3890249   4.73170422 
18.375   20.9206532   4.57391006 
 18.38   22.2077837   4.71251352 
18.385   21.8599617    4.6754638 
 18.39   22.4534359   4.73850566 
18.395   22.2087464   4.71261567 
  18.4   21.3575373   4.62142157 
18.405    22.258758   4.71791882 
 18.41    21.003127   4.58291687 
18.415   21.4375585   4.63007111 
 18.42   21.1344853   4.59722582 
18.425   21.4420051   4.63055127 
 18.43   22.4024501   4.73312265 
18.435   21.6290798   4.65070745 
 18.44   21.5770507    4.6451104 
18.445   20.9327282   4.57522985 
 18.45   21.9610861   4.68626569 
18.455   22.4705293   4.74030899 
 18.46   21.6774804   4.65590812 
18.465   21.2074026   4.60514957 
 18.47    22.058015   4.69659611 
18.475   21.5935949   4.64689088 
 18.48   21.5411372   4.64124306 
18.485   22.0899285   4.69999239 
 18.49   22.0473555   4.69546116 
18.495   22.0962629   4.70066622 
  18.5   21.3049928   4.61573318 
18.505   21.1914234   4.60341432 
 18.51   21.4798328   4.63463406 
18.515    22.223214    4.7141504 
 18.52   21.2248375   4.60704217 
18.525   20.6127246   4.54012385 
 18.53    21.554658   4.64269943 
18.535   22.2434492   4.71629613 
 18.54   21.4723304    4.6338246 
18.545    20.845012    4.5656338 
 18.55   21.4290836   4.62915582 
18.555   21.6450745   4.65242674 
 18.56   20.8942497   4.57102283 
18.565   21.3780164    4.6236367 
 18.57   21.6460844   4.65253527 
18.575   21.8326662   4.67254386 
 18.58   21.8472745   4.67410681 
18.585    21.296473   4.61481018 
 18.59   21.5226399   4.63924993 
18.595   21.2222955   4.60676628 
  18.6   20.6991642   4.54963342 
18.605   21.0252378   4.58532854 
 18.61     21.94717   4.68478068 
18.615   21.0102974   4.58369909 
 18.62   21.1797301   4.60214407 
18.625   21.3063974   4.61588534 
 18.63   20.7526691   4.55550975 
18.635   20.9437044   4.57642922 
 18.64   21.6069509   4.64832775 
18.645   21.3127722    4.6165758 
 18.65   21.1730933   4.60142296 
18.655   21.0402936   4.58696999 
 18.66   21.0100533   4.58367246 
18.665   21.5465006   4.64182082 
 18.67   20.8629255   4.56759515 
18.675   21.4401532    4.6303513 
 18.68    20.466357   4.52397579 
18.685   21.4913982    4.6358816 
 18.69   20.5365576   4.53172789 
18.695   21.2963771   4.61479979 
  18.7   21.5405721   4.64118218 
18.705   20.9252678   4.57441448 
 18.71   20.7896986   4.55957219 
18.715   20.6954746   4.54922791 
 18.72   20.1665171   4.49071454 
18.725   21.0142341   4.58412849 
 18.73   21.3206178   4.61742545 
18.735   21.4779047   4.63442604 
 18.74   21.5919491   4.64671379 
18.745   20.8639097   4.56770289 
 18.75   21.4300849   4.62926397 
18.755   20.8710362   4.56848292 
 18.76   21.1652267   4.60056809 
18.765   21.0671479   4.58989629 
 18.77    21.297125   4.61488082 
18.775   20.8563297   4.56687307 
 18.78   20.9410016   4.57613391 
18.785   20.4887187   4.52644658 
 18.79   21.3765196   4.62347484 
18.795    20.867788   4.56812741 
  18.8   20.9241666    4.5742941 
18.805   20.3101078    4.5066737 
 18.81    20.878566   4.56930695 
18.815   20.7160681   4.55149075 
 18.82    21.510731   4.63796626 
18.825   21.0834065   4.59166707 
 18.83   20.8235719   4.56328521 
18.835   21.3230154   4.61768507 
 18.84   21.0714797   4.59036815 
18.845   21.1204075   4.59569445 
 18.85   21.1047333   4.59398882 
18.855   21.6163961   4.64934362 
 18.86    20.748075   4.55500548 
18.865   20.8272615   4.56368946 
 18.87   20.7358452   4.55366283 
18.875   20.8664879    4.5679851 
 18.88   21.0882191    4.5921911 
18.885   21.0852113    4.5918636 
 18.89   21.0719432   4.59041863 
18.895   20.6370999   4.54280749 
  18.9    21.171583   4.60125884 
18.905   20.8332053   4.56434062 
 18.91   19.9482052   4.46634136 
18.915   21.4029316   4.62633025 
 18.92   20.5928379   4.53793322 
18.925   21.3723447   4.62302333 
 18.93   20.5802546   4.53654655 
18.935   21.1997077   4.60431403 
 18.94   20.7173009   4.55162619 
18.945   21.2555475    4.6103739 
 18.95   20.6978527   4.54948928 
18.955   20.8322852   4.56423983 
 18.96   20.6537381   4.54463839 
18.965   21.3078423   4.61604185 
 18.97   19.9199329   4.46317521 
18.975   20.6439401   4.54356029 
 18.98    20.194188   4.49379439 
18.985   20.6413331   4.54327339 
 18.99   20.7815461   4.55867811 
18.995   21.1378962   4.59759678 
  19.0   21.0341288   4.58629794 
19.005   21.1138816   4.59498439 
 19.01   20.1980326   4.49422213 
19.015   20.8866485    4.5701913 
 19.02   21.4153279   4.62766981 
19.025   20.4670562   4.52405307 
 19.03   21.1919601   4.60347261 
19.035   20.2657972    4.5017549 
 19.04   21.2681084   4.61173594 
19.045   20.9834337   4.58076781 
 19.05   20.1136951   4.48482944 
19.055   20.8712879   4.56851047 
 19.06   20.8125031   4.56207223 
19.065   21.0490624   4.58792572 
 19.07   20.3841324     4.514879 
19.075   21.2476888   4.60952153 
 19.08   20.6512181   4.54436113 
19.085    20.694652    4.5491375 
 19.09   20.8371071   4.56476802 
19.095   20.9707213   4.57938002 
  19.1   20.3988326   4.51650668 
19.105   20.5673502   4.53512406 
 19.11   20.6412644   4.54326583 
19.115   20.8726962   4.56866459 
 19.12   20.5058874   4.52834268 
19.125    21.241139   4.60881101 
 19.13     20.46978    4.5243541 
19.135   20.4444848   4.52155778 
 19.14   20.2088915   4.49543007 
19.145   20.0779552   4.48084313 
 19.15   21.2425019   4.60895887 
19.155   20.1674491   4.49081831 
 19.16   20.0907945   4.48227559 
19.165   20.2262084   4.49735571 
 19.17   19.9265473   4.46391614 
19.175   20.6070886   4.53950312 
 19.18   20.6337969   4.54244393 
19.185   20.7215145   4.55208902 
 19.19   20.5732999   4.53577996 
19.195   20.8597312   4.56724547 
  19.2   20.2576473   4.50084962 
19.205   20.3695928   4.51326852 
 19.21   20.8373436   4.56479393 
19.215   20.5918418   4.53782346 
 19.22   20.0011628   4.47226595 
19.225   20.9344115   4.57541381 
 19.23   20.3900424   4.51553346 
19.235    20.635926   4.54267829 
 19.24   20.3122039   4.50690624 
19.245   21.2150339   4.60597806 
 19.25   20.0072498   4.47294643 
19.255   20.2501637   4.50001819 
 19.26   20.9042002   4.57211114 
19.265   20.6106286   4.53989302 
 19.27   19.7427172   4.44327776 
19.275   20.0004517   4.47218645 
 19.28   20.7284409   4.55284975 
19.285    20.889803    4.5705364 
 19.29   20.0805948   4.48113767 
19.295   20.1010139   4.48341543 
  19.3   20.1802115   4.49223903 
19.305   20.7823924   4.55877093 
 19.31   21.0565967   4.58874674 
19.315   20.6504237   4.54427372 
 19.32   20.6826151   4.54781432 
19.325   19.8802064    4.4587225 
 19.33   21.1859936   4.60282453 
19.335   20.5748394   4.53594967 
 19.34   20.3259205   4.50842772 
19.345   20.7760168   4.55807161 
 19.35   19.9347982   4.46484022 
19.355    19.853463    4.4557225 
 19.36   20.4758881   4.52502907 
19.365   20.3173921   4.50748179 
 19.37   20.8809848   4.56957162 
19.375   20.8604942     4.567329 
 19.38    20.488083   4.52637637 
19.385   20.6040164   4.53916473 
 19.39   21.3760394   4.62342291 
19.395   19.8267071   4.45271907 
  19.4   19.9144794   4.46256422 
19.405     20.43451   4.52045463 
 19.41    20.083625   4.48147576 
19.415   20.0639222   4.47927698 
 19.42    20.256901   4.50076671 
19.425    19.268314   4.38956877 
 19.43   19.8270656   4.45275933 
19.435    19.910395   4.46210657 
 19.44   19.9803131   4.46993435 
19.445   20.4389709   4.52094801 
 19.45   19.3981346   4.40433134 
19.455   19.9183511   4.46299799 
 19.46   20.6530323   4.54456074 
19.465   20.0610944   4.47896131 
 19.47   20.4152563   4.51832451 
19.475   19.9304961   4.46435842 
 19.48   20.1537124   4.48928863 
19.485    19.955622   4.46717159 
 19.49   20.6600918   4.54533737 
19.495   19.9058607   4.46159845 
  19.5   19.8764133   4.45829713 
19.505   20.4564367   4.52287925 
 19.51    19.606677   4.42794275 
19.515   21.0035775   4.58296601 
 19.52   19.6492898   4.43275195 
19.525   19.6122866   4.42857613 
 19.53   19.7818585   4.44768012 
19.535   20.1624014   4.49025628 
 19.54   20.4352792    4.5205397 
19.545   20.1153431   4.48501317 
 19.55   19.4479933    4.4099879 
19.555   20.2548705   4.50054113 
 19.56   20.2083757    4.4953727 
19.565   19.5946373   4.42658302 
 19.57   20.0016335   4.47231858 
19.575   20.3998932    4.5166241 
 19.58   19.9006223   4.46101136 
19.585   20.7083669   4.55064467 
 19.59    19.837306   4.45390907 
19.595   19.6645806   4.43447636 
  19.6   19.8010547   4.44983761 
19.605   20.2075816   4.49528438 
 19.61   20.0533793   4.47809996 
19.615   20.9713184   4.57944521 
 19.62   20.1088535   4.48428964 
19.625   20.2796429   4.50329245 
 19.63   20.0845174   4.48157532 
19.635    20.185181   4.49279212 
 19.64   20.1797848   4.49219153 
19.645   19.8552877   4.45592725 
 19.65   20.0444511   4.47710298 
19.655   20.2146254   4.49606777 
 19.66   19.7765596   4.44708439 
19.665   21.0938873   4.59280821 
 19.67   20.1769773   4.49187904 
19.675   19.9761167   4.46946493 
 19.68   19.8287732   4.45295107 
19.685   19.6788002   4.43607938 
 19.69   20.2304426   4.49782643 
19.695    20.102519   4.48358328 
  19.7    19.776943    4.4471275 
19.705    19.739387   4.44290299 
 19.71   19.9708065   4.46887084 
19.715   19.9715051   4.46894899 
 19.72   20.1752442   4.49168613 
19.725   20.0398327   4.47658717 
 19.73   20.4904067   4.52663305 
19.735   20.0011119   4.47226027 
 19.74   19.4735083   4.41287982 
19.745   20.6721601   4.54666472 
 19.75   19.8216561   4.45215185 
19.755   19.5673138   4.42349566 
 19.76   19.6675625   4.43481257 
19.765   20.0598286      4.47882 
 19.77   19.8793445   4.45862585 
19.775   19.9250668    4.4637503 
 19.78   19.9594921   4.46760474 
19.785   19.5916742   4.42624832 
 19.79   20.0590968    4.4787383 
19.795   20.3649923   4.51275884 
  19.8   19.9315302   4.46447424 
19.805   20.5899832   4.53761867 
 19.81    19.480655    4.4136895 
19.815   20.1839823   4.49265871 
 19.82     20.02738   4.47519608 
19.825   19.7122564   4.43984869 
 19.83   20.1864872   4.49293748 
19.835   19.4944936   4.41525692 
 19.84   20.0904125   4.48223299 
19.845   20.2765506    4.5029491 
 19.85   19.8340772   4.45354659 
19.855   19.8942752   4.46029991 
 19.86    19.545123   4.42098666 
19.865   19.6287525   4.43043479 
 19.87    20.126418   4.48624765 
19.875   19.6175979   4.42917576 
 19.88   19.6647204   4.43449212 
19.885   20.2334299    4.4981585 
 19.89   19.1680649   4.37813487 
19.895   19.9534465   4.46692808 
  19.9   20.1462273   4.48845489 
19.905   20.0237129   4.47478635 
 19.91   19.4318125   4.40815296 
19.915   19.4763627   4.41320322 
 19.92   19.3996003   4.40449774 
19.925    19.732933   4.44217661 
 19.93   20.4781071   4.52527426 
19.935   20.3701647   4.51333189 
 19.94   20.2153995   4.49615386 
19.945   18.9566543   4.35392401 
 19.95   20.6432377     4.543483 
19.955   20.0394503   4.47654446 
 19.96    19.896888   4.46059278 
19.965    19.849588   4.45528764 
 19.97   20.6513305    4.5443735 
19.975   20.2312017   4.49791081 
 19.98    20.401664   4.51682012 
19.985   20.3540804   4.51154966 
 19.99   20.3098236   4.50664216 
19.995   19.7835274   4.44786774 
  20.0   20.6191965   4.54083654 
20.005   19.0604194   4.36582402 
 20.01   20.7902247   4.55962989 
20.015   19.3335427   4.39699246 
 20.02   19.3327352   4.39690064 
20.025   19.2435731   4.38674972 
 20.03   20.1022106   4.48354889 
20.035   19.8508683   4.45543132 
 20.04   19.5520691   4.42177217 
20.045   19.4289375   4.40782684 
 20.05   19.6419218   4.43192078 
20.055    19.516902   4.41779379 
 20.06   19.6551923   4.43341768 
20.065    19.773724   4.44676557 
 20.07   18.5610701   4.30825604 
20.075    19.330684   4.39666737 
 20.08   19.3892857   4.40332667 
20.085   19.8499502    4.4553283 
 20.09    19.557356   4.42236995 
20.095   19.6138971   4.42875796 
  20.1   19.7054757   4.43908501 
20.105   19.6936105   4.43774836 
 20.11    19.439187   4.40898934 
20.115   19.3203595   4.39549308 
 20.12    18.996331   4.35847806 
20.125   19.7612448   4.44536217 
 20.13   19.5825291   4.42521515 
20.135   19.6948436    4.4378873 
 20.14   19.8464292   4.45493313 
20.145   18.8623889   4.34308518 
 20.15   20.2770036   4.50299941 
20.155   19.9986451   4.47198447 
 20.16   19.5166279   4.41776277 
20.165   18.9338198   4.35130093 
 20.17   19.6893091   4.43726369 
20.175   19.4476534   4.40994936 
 20.18   18.1606649   4.26153316 
20.185   20.1574736   4.48970752 
 20.19   19.8385411   4.45404772 
20.195   18.9217173   4.34991004 
  20.2   19.5286703   4.41912552 
20.205   19.2103672   4.38296329 
 20.21   18.8621364   4.34305611 
20.215   19.1570558   4.37687741 
 20.22   19.1542103   4.37655233 
20.225   19.1730367   4.37870263 
 20.23   19.2155207   4.38355115 
20.235   19.3295189   4.39653487 
 20.24   19.6827291   4.43652218 
20.245    19.707157   4.43927438 
 20.25   19.0979044   4.37011491 
20.255   19.6164289   4.42904379 
 20.26   19.7536037   4.44450264 
20.265   19.7852682   4.44806342 
 20.27   19.9239431   4.46362443 
20.275   19.1995319   4.38172704 
 20.28   19.6890481   4.43723428 
20.285    19.898021   4.46071979 
 20.29   19.2729642   4.39009843 
20.295   20.3427013   4.51028838 
  20.3    19.038929   4.36336212 
20.305   19.7630409   4.44556418 
 20.31   20.4530214   4.52250167 
20.315   19.7027433   4.43877723 
 20.32   19.7073561    4.4392968 
20.325   19.7226508   4.44101912 
 20.33   19.7663065   4.44593145 
20.335    19.515305   4.41761304 
 20.34   19.2177369   4.38380393 
20.345   19.9272109   4.46399047 
 20.35   19.9957681   4.47166279 
20.355   19.0818562    4.3682784 
 20.36   18.6372978   4.31709368 
20.365   18.5879215   4.31137118 
 20.37   19.3964459   4.40413963 
20.375   18.8320362   4.33958941 
 20.38   20.0253167   4.47496555 
20.385   19.5170723   4.41781307 
 20.39   19.2844925   4.39141122 
20.395   18.9066153   4.34817379 
  20.4   19.3176871   4.39518908 
20.405   19.9828701   4.47022037 
 20.41   18.7616231   4.33146893 
20.415   19.2908775   4.39213815 
 20.42    18.464898   4.29708017 
20.425   19.0156334   4.36069185 
 20.43   18.8733864   4.34435109 
20.435    19.603245    4.4275552 
 20.44   19.1115037   4.37167059 
20.445   19.6244285   4.42994678 
 20.45   18.4800739   4.29884565 
20.455   19.3523364   4.39912905 
 20.46   19.6357056   4.43121942 
20.465   19.8150335   4.45140803 
 20.47   19.0306092   4.36240865 
20.475   19.1635112   4.37761479 
 20.48   18.9958754    4.3584258 
20.485   19.0218102   4.36140003 
 20.49   19.9014306   4.46110195 
20.495   19.6351478   4.43115649 
  20.5   19.7514146   4.44425637 
20.505   19.2073806   4.38262258 
 20.51   19.0604878   4.36583186 
20.515   18.6750989   4.32146953 
 20.52   19.2436085   4.38675375 
20.525   18.7267049   4.32743629 
 20.53   19.3601708   4.40001941 
20.535   19.2883802   4.39185385 
 20.54   18.0865455   4.25282794 
20.545   19.4431379   4.40943736 
 20.55    19.457335   4.41104692 
20.555   19.5825728   4.42522009 
 20.56   18.9702074   4.35548016 
20.565   18.5766028   4.31005833 
 20.57   18.9018703   4.34762812 
20.575   19.1731881   4.37871992 
 20.58    19.573636   4.42421022 
20.585   19.1223423   4.37291005 
 20.59   18.9415472   4.35218878 
20.595   19.4101189   4.40569164 
  20.6   19.4872479   4.41443631 
20.605   19.3154757    4.3949375 
 20.61   19.4888895   4.41462224 
20.615   19.0659331   4.36645544 
 20.62    18.930778    4.3509514 
20.625   19.5719407   4.42401861 
 20.63   19.0182878   4.36099619 
20.635   19.8328284   4.45340638 
 20.64    18.724975   4.32723642 
20.645   19.4502989    4.4102493 
 20.65    19.229094   4.38509908 
20.655   19.0444081   4.36398993 
 20.66   20.1423658   4.48802471 
20.665   19.6985107   4.43830043 
 20.67   19.3116666   4.39450414 
20.675   19.3600143   4.40000163 
 20.68   19.2604474   4.38867263 
20.685   18.5854857   4.31108869 
 20.69   19.3284279    4.3964108 
20.695   19.5313472   4.41942838 
  20.7   19.7627052   4.44552642 
20.705   19.7400637   4.44297915 
 20.71   19.5690302   4.42368966 
20.715   18.8656312   4.34345844 
 20.72   18.9112743    4.3487095 
20.725   18.9245979   4.35024113 
 20.73   19.7720449   4.44657676 
20.735   19.1815636    4.3796762 
 20.74   19.3246701    4.3959834 
20.745   19.5558198   4.42219626 
 20.75   18.9018162    4.3476219 
20.755   18.9651817   4.35490318 
 20.76   19.0454409   4.36410826 
20.765    19.286564   4.39164707 
 20.77   19.0986725    4.3702028 
20.775   18.8545436   4.34218189 
 20.78   18.8580281   4.34258311 
20.785    19.101459    4.3705216 
 20.79   19.4118674   4.40589009 
20.795   19.1808369   4.37959323 
  20.8   19.0453499   4.36409783 
20.805   19.2476719   4.38721687 
 20.81   19.7561499   4.44478907 
20.815   19.2621962   4.38887186 
 20.82   19.2102342   4.38294812 
20.825   19.3971503    4.4042196 
 20.83   19.4014584   4.40470866 
20.835   18.8610287   4.34292859 
 20.84   19.1491829   4.37597793 
20.845   18.7206998    4.3267424 
 20.85   19.0629423   4.36611295 
20.855   19.0511285   4.36475985 
 20.86   19.0694037   4.36685284 
20.865   19.1508113   4.37616399 
 20.87   18.7720855   4.33267648 
20.875   18.9444311   4.35252009 
 20.88    18.529546   4.30459591 
20.885   18.8444965   4.34102482 
 20.89   18.9081742   4.34835304 
20.895   18.7465126   4.32972431 
  20.9   18.3435691    4.2829393 
20.905   18.9189764   4.34959497 
 20.91    19.422111   4.40705242 
20.915   19.2961971   4.39274369 
 20.92   18.8825048   4.34540042 
20.925   19.6923821   4.43760995 
 20.93   19.1203028   4.37267684 
20.935   18.7839875   4.33404979 
 20.94   18.7931012   4.33510106 
20.945   19.1492716   4.37598807 
 20.95   18.8068849   4.33669055 
20.955   18.8645895   4.34333852 
 20.96   18.9919434   4.35797469 
20.965   18.7986695   4.33574325 
 20.97   18.8684905   4.34378758 
20.975   18.2592306    4.2730821 
 20.98   18.8688615   4.34383028 
20.985   19.2762638   4.39047421 
 20.99   18.9273693   4.35055966 
20.995   19.2784415   4.39072221 
  21.0   18.9040235   4.34787574 
21.005   18.7442957   4.32946829 
 21.01    18.407207   4.29036211 
21.015   18.6944387   4.32370659 
 21.02    18.945347    4.3526253 
21.025    19.114652   4.37203065 
 21.03   18.9386222   4.35185273 
21.035   19.0725854   4.36721712 
 21.04   18.6361196   4.31695721 
21.045   18.5066635   4.30193718 
 21.05   18.6626235   4.32002587 
21.055   19.2817944   4.39110401 
 21.06   19.6012615   4.42733119 
21.065   19.4051236    4.4051247 
 21.07   18.9648427   4.35486426 
21.075   19.3539401   4.39931133 
 21.08   18.7302417   4.32784493 
21.085   18.3341228   4.28183639 
 21.09   18.8730519    4.3443126 
21.095   18.8511517    4.3417913 
  21.1   18.7587987   4.33114289 
21.105   18.6955865   4.32383932 
 21.11   19.2028311    4.3821035 
21.115   18.9696988   4.35542177 
 21.12   19.1835561   4.37990366 
21.125   18.7873304   4.33443542 
 21.13    19.153795   4.37650489 
21.135   19.2034185   4.38217052 
 21.14   19.0241254   4.36166544 
21.145   18.8025258   4.33618793 
 21.15   19.7866822   4.44822236 
21.155   19.8202023   4.45198858 
 21.16   19.2056105   4.38242063 
21.165    18.900502   4.34747076 
 21.17   19.1802859   4.37953033 
21.175   19.8817205    4.4588923 
 21.18   18.7104001     4.325552 
21.185   20.0402061   4.47662888 
 21.19   20.6847665   4.54805085 
21.195   20.4454867   4.52166858 
  21.2   21.6851957   4.65673659 
21.205   20.4164586   4.51845755 
 21.21   22.4111246   4.73403893 
21.215   22.7661026   4.77138372 
 21.22   23.1130669   4.80760511 
21.225   26.2896757   5.12734587 
 21.23   26.8602664   5.18268911 
21.235   30.2332647    5.4984784 
 21.24   35.5511318   5.96247699 
21.245   37.9075101   6.15690751 
 21.25   47.9753787   6.92642611 
21.255   57.6430781   7.59230387 
 21.26   68.2016397   8.25842841 
21.265   89.1166795   9.44016311 
 21.27   109.368931   10.4579602 
21.275   137.089261   11.7085123 
 21.28   188.987396   13.7472687 
21.285   223.959296   14.9652697 
 21.29   290.059953   17.0311465 
21.295   366.883238   19.1541963 
  21.3   409.014279   20.2241014 
21.305   476.744985   21.8344907 
 21.31   512.084479   22.6292837 
21.315   516.537147   22.7274536 
 21.32    487.43158   22.0778527 
21.325   440.911745   20.9978986 
 21.33   393.938584   19.8478861 
21.335   304.385512   17.4466476 
 21.34   267.697268   16.3614568 
21.345   209.957569   14.4899126 
 21.35    152.30136   12.3410437 
21.355   129.435842   11.3769874 
 21.36    98.887589    9.9442239 
21.365   73.8287255   8.59236437 
 21.37    66.888819   8.17855849 
21.375   51.4396578   7.17214457 
 21.38   44.1011618   6.64087056 
21.385   39.9700135   6.32218424 
 21.39   34.5349416   5.87664373 
21.395   31.4332273   5.60653434 
  21.4   28.0765784   5.29873366 
21.405   25.6518381   5.06476437 
 21.41   25.0653722   5.00653296 
21.415   22.5792902   4.75176706 
 21.42    22.479704   4.74127662 
21.425   22.5190805   4.74542733 
 21.43   20.9463905   4.57672268 
21.435   20.0615381   4.47901084 
 21.44   20.9537376   4.57752527 
21.445   20.8113211   4.56194269 
 21.45   19.7851895   4.44805457 
21.455   20.1550342   4.48943584 
 21.46   19.4883328   4.41455919 
21.465   19.7805419   4.44753211 
 21.47   19.1940114   4.38109705 
21.475   18.6888463   4.32305983 
 21.48   20.0082715   4.47306065 
21.485   18.6767165   4.32165669 
 21.49   19.1351721   4.37437676 
21.495   18.2400269   4.27083445 
  21.5   19.5968832   4.42683671 
21.505   18.3761168   4.28673731 
 21.51   18.6252723   4.31570067 
21.515   18.9390523   4.35190215 
 21.52   18.0988423   4.25427341 
21.525   18.4553053   4.29596384 
 21.53   18.5553501   4.30759214 
21.535   19.1157918     4.372161 
 21.54   19.4540591   4.41067558 
21.545   18.8993006   4.34733259 
 21.55   18.9597471   4.35427917 
21.555   18.6052148   4.31337626 
 21.56   18.2185684   4.26832149 
21.565   19.1083357   4.37130823 
 21.57   17.7769295   4.21626962 
21.575   18.6127679   4.31425173 
 21.58   18.8931319   4.34662304 
21.585   18.3958302   4.28903604 
 21.59   18.3277604   4.28109337 
21.595   18.6473702   4.31826009 
  21.6   18.4110994    4.2908157 
21.605   18.7676275   4.33216199 
 21.61   19.1311186   4.37391342 
21.615   17.8176404   4.22109469 
 21.62   18.6573207   4.31941207 
21.625   18.1581535    4.2612385 
 21.63   18.1296379   4.25789125 
21.635   18.6920202   4.32342691 
 21.64   18.4470445   4.29500227 
21.645   18.7576606    4.3310115 
 21.65   18.3262603   4.28091817 
21.655   18.2172862   4.26817129 
 21.66   18.2556614   4.27266443 
21.665   18.2689195   4.27421566 
 21.67   18.0896284   4.25319037 
21.675   17.5320831   4.18713304 
 21.68   18.4703014   4.29770886 
21.685   17.7259389   4.21021839 
 21.69   17.6277562   4.19854216 
21.695    17.771252   4.21559628 
  21.7    18.717659   4.32639099 
21.705   17.5105013   4.18455509 
 21.71   18.3355087   4.28199822 
21.715    17.822507   4.22167112 
 21.72   18.2148294   4.26788348 
21.725   18.6074157   4.31363139 
 21.73   17.9749124   4.23968305 
21.735   18.5260045   4.30418453 
 21.74    18.030087     4.246185 
21.745   17.8269128   4.22219289 
 21.75   18.6438548   4.31785303 
21.755   17.8220133   4.22161264 
 21.76    19.012879   4.36037601 
21.765   18.8954074   4.34688479 
 21.77   18.1460075   4.25981308 
21.775   18.2823384   4.27578512 
 21.78   17.9094099   4.23195107 
21.785   18.7388334   4.32883742 
 21.79   18.2901842   4.27670249 
21.795   17.7911366   4.21795407 
  21.8   18.3639608   4.28531922 
21.805   18.0413364   4.24750943 
 21.81   17.5673074   4.19133718 
21.815   18.0484901   4.24835145 
 21.82   18.5671953   4.30896685 
21.825   18.1300122   4.25793521 
 21.83   18.0296454   4.24613299 
21.835   18.0865305   4.25282618 
 21.84    18.496742   4.30078388 
21.845   18.6381194   4.31718883 
 21.85   18.0833456   4.25245171 
21.855   18.4316942    4.2932149 
 21.86   18.7333659   4.32820585 
21.865   17.3190411    4.1616152 
 21.87   17.8474909   4.22462909 
21.875   18.4328688    4.2933517 
 21.88   18.2317692   4.26986759 
21.885   18.0622795   4.24997406 
 21.89   18.1797693   4.26377407 
21.895   17.9615993    4.2381127 
  21.9   18.2464367   4.27158481 
21.905   17.6196539   4.19757715 
 21.91   18.2392416   4.27074252 
21.915   17.9940948   4.24194469 
 21.92   18.2259622   4.26918754 
21.925   17.1569902   4.14209974 
 21.93   17.5131097   4.18486675 
21.935   17.9558452    4.2374338 
 21.94   17.4155144   4.17318995 
21.945   18.3695027   4.28596579 
 21.95   17.8663184    4.2268568 
21.955   17.2793442   4.15684306 
 21.96   17.8844904   4.22900584 
21.965    17.700803   4.20723223 
 21.97   17.8746084   4.22783731 
21.975    17.851431   4.22509539 
 21.98    17.704445   4.20766503 
21.985   18.0923664   4.25351224 
 21.99   17.9398477   4.23554573 
21.995   17.5049508   4.18389182 
  22.0   17.5303344   4.18692422 
22.005   17.9667946   4.23872559 
 22.01   17.9951337   4.24206715 
22.015   17.8066262   4.21978983 
 22.02   17.8810758   4.22860211 
22.025     18.39973   4.28949065 
 22.03   17.9888702   4.24132882 
22.035   17.7879167   4.21757237 
 22.04    18.204619   4.26668713 
22.045   18.0040741    4.2431208 
 22.05   18.1401868   4.25912982 
22.055   18.3144341   4.27953667 
 22.06   17.5331841   4.18726451 
22.065   17.6149802   4.19702039 
 22.07   17.6417479   4.20020807 
22.075   18.2740772   4.27481897 
 22.08   17.7770849   4.21628805 
22.085   17.7080343   4.20809153 
 22.09   17.9452562   4.23618416 
22.095   18.5329177   4.30498754 
  22.1   17.7990028   4.21888644 
22.105    18.061865   4.24992529 
 22.11   17.9331929   4.23476008 
22.115   17.6913302    4.2061063 
 22.12   18.3564108   4.28443821 
22.125   17.8339367   4.22302459 
 22.13   17.7872211   4.21748991 
22.135   17.7889808   4.21769852 
 22.14   17.3500101   4.16533433 
22.145   16.8864075   4.10930743 
 22.15   17.0495664   4.12911207 
22.155   17.7233263   4.20990811 
 22.16   17.4696247   4.17966801 
22.165   17.6473511   4.20087504 
 22.17     17.80736   4.21987678 
22.175   17.4347081   4.17548897 
 22.18    18.243702   4.27126468 
22.185   17.8801177   4.22848882 
 22.19    17.542434   4.18836889 
22.195    18.211726   4.26751989 
  22.2   17.4887236   4.18195212 
22.205   16.8806386   4.10860543 
 22.21   17.9596656   4.23788457 
22.215   17.6061556   4.19596898 
 22.22    17.575106    4.1922674 
22.225    17.609916   4.19641704 
 22.23   17.7564724   4.21384295 
22.235     17.48889   4.18197203 
 22.24    17.355638   4.16600985 
22.245   17.8082929   4.21998732 
 22.25   17.4222169   4.17399292 
22.255   17.2068118   4.14810942 
 22.26   17.8390311   4.22362771 
22.265   17.9760264   4.23981443 
 22.27   17.8704681   4.22734764 
22.275   17.2132473   4.14888507 
 22.28   17.7980802    4.2187771 
22.285   17.5159206   4.18520257 
 22.29   17.9508501   4.23684436 
22.295   17.6006274   4.19531017 
  22.3   17.6569979   4.20202307 
22.305   17.4702884    4.1797474 
 22.31   17.8441889   4.22423826 
22.315   17.3082775    4.1603218 
 22.32   17.3724795   4.16803065 
22.325   17.5768646   4.19247715 
 22.33   17.6548781   4.20177083 
22.335   17.8549027   4.22550621 
 22.34   17.8352869   4.22318445 
22.345   17.4265616   4.17451334 
 22.35   17.2757734   4.15641353 
22.355   17.7097572   4.20829623 
 22.36   17.4310405   4.17504976 
22.365   17.8035486   4.21942515 
 22.37   17.7776835   4.21635903 
22.375    18.010534   4.24388195 
 22.38   17.6068728   4.19605443 
22.385   17.1218016   4.13784988 
 22.39    18.278246   4.27530653 
22.395   17.7645564   4.21480206 
  22.4   17.5763846   4.19241989 
22.405    17.203323   4.14768888 
 22.41   17.8891929   4.22956179 
22.415   16.8233643   4.10162947 
 22.42   17.0479896   4.12892112 
22.425   17.1333134   4.13924067 
 22.43   17.6659419   4.20308719 
22.435   17.3276564   4.16265016 
 22.44   17.2628453   4.15485803 
22.445   17.2745532   4.15626673 
 22.45   18.1314803   4.25810759 
22.455   17.7012942    4.2072906 
 22.46   17.3535865   4.16576362 
22.465    17.573687   4.19209817 
 22.47   18.0045811   4.24318055 
22.475   17.2670657   4.15536589 
 22.48   17.2762934   4.15647608 
22.485   18.0093528   4.24374278 
 22.49   17.3006129   4.15940055 
22.495   17.2195288   4.14964201 
  22.5   17.5163836   4.18525789 
22.505   17.7200723   4.20952163 
 22.51   17.4054515   4.17198412 
22.515   17.2772717   4.15659377 
 22.52   17.5630429   4.19082842 
22.525   17.5319821   4.18712098 
 22.53   17.1236315   4.13807098 
22.535   17.7168421   4.20913793 
 22.54   17.5272204   4.18655233 
22.545   17.1995085   4.14722902 
 22.55   18.1632035     4.261831 
22.555   17.7540034   4.21354997 
 22.56   17.5668106   4.19127792 
22.565   16.9290007   4.11448669 
 22.57   16.9248186   4.11397844 
22.575   16.5740038   4.07111825 
 22.58   17.0025018     4.123409 
22.585   16.7364824   4.09102462 
 22.59   18.1057864   4.25508947 
22.595   17.6618565   4.20260115 
  22.6   16.9713834   4.11963389 
22.605   17.6855192   4.20541546 
 22.61    17.202889   4.14763655 
22.615   17.8088133   4.22004897 
 22.62   17.5029071   4.18364759 
22.625   17.6630758   4.20274622 
 22.63   17.3447433   4.16470206 
22.635   17.6445199   4.20053805 
 22.64    17.542212    4.1883424 
22.645   17.1648588   4.14304945 
 22.65    17.453332   4.17771852 
22.655    17.747174   4.21273949 
 22.66   17.8200253   4.22137718 
22.665   17.5868608   4.19366913 
 22.67   17.4709804   4.17983019 
22.675   17.3025437   4.15963264 
 22.68   17.6865272    4.2055353 
22.685   17.3321456   4.16318936 
 22.69   17.7551053   4.21368074 
22.695   16.7115948   4.08798175 
  22.7   17.4776906    4.1806328 
22.705   17.4826983   4.18123168 
 22.71   17.2570769    4.1541638 
22.715    17.320784    4.1618246 
 22.72   17.1161112   4.13716221 
22.725   17.3569301   4.16616492 
 22.73   16.8053273   4.09943012 
22.735    17.860469   4.22616481 
 22.74   17.6432285   4.20038433 
22.745   17.9567899   4.23754527 
 22.75   17.4228409   4.17406767 
22.755   17.6484621   4.20100727 
 22.76    17.108646    4.1362599 
22.765   16.7139964   4.08827548 
 22.77   17.9350329   4.23497732 
22.775   17.4588157   4.17837477 
 22.78   17.1045208   4.13576121 
22.785   17.5084866   4.18431435 
 22.79   18.0498476   4.24851122 
22.795   17.2909006   4.15823287 
  22.8   17.2067364   4.14810033 
22.805   17.1413619   4.14021278 
 22.81   17.0852145   4.13342648 
22.815   17.4485007   4.17714026 
 22.82   16.9985675    4.1229319 
22.825   16.8856754   4.10921834 
 22.83   16.8756554   4.10799896 
22.835   16.8410724   4.10378756 
 22.84   17.1530754   4.14162715 
22.845   17.4492172   4.17722602 
 22.85    17.041131   4.12809047 
22.855   17.4283304   4.17472518 
 22.86   17.1448554   4.14063466 
22.865   16.7952028   4.09819507 
 22.87   17.4940599    4.1825901 
22.875   17.0967696   4.13482401 
 22.88   17.1217008   4.13783769 
22.885   17.3015332   4.15951117 
 22.89   17.6376695   4.19972255 
22.895   17.2437593   4.15256057 
  22.9   17.0258416   4.12623819 
22.905   17.5792746   4.19276455 
 22.91   16.8686384   4.10714479 
22.915   17.8755619   4.22795009 
 22.92   17.4498426   4.17730087 
22.925   17.0199897   4.12552902 
 22.93   17.3257322   4.16241904 
22.935   17.5646917   4.19102514 
 22.94   17.6036713   4.19567293 
22.945   17.7371012    4.2115438 
 22.95   17.2066204   4.14808635 
22.955   17.6588946   4.20224875 
 22.96     17.54106   4.18820486 
22.965   17.3428972   4.16448042 
 22.97   17.2931108   4.15849863 
22.975   17.8934595   4.23006614 
 22.98   17.4405494   4.17618839 
22.985   17.7011839   4.20727749 
 22.99   17.8996111   4.23079319 
22.995   17.5147272      4.18506 
  23.0   17.6097833   4.19640123 
23.005   18.1064915   4.25517232 
 23.01   18.1620932   4.26170074 
23.015   17.9083259     4.231823 
 23.02   18.2396534   4.27079072 
23.025   18.7703222   4.33247299 
 23.03   19.0860004   4.36875272 
23.035   19.4551948   4.41080432 
 23.04   19.9903331   4.47105503 
23.045   19.4476383   4.40994765 
 23.05   21.1038959   4.59389768 
23.055   21.7179651   4.66025376 
 23.06   23.4163626   4.83904563 
23.065   26.2071095   5.11928799 
 23.07   27.9173271   5.28368499 
23.075   30.3857183   5.51232422 
 23.08   35.1962415   5.93264204 
23.085   40.7354271   6.38243113 
 23.09    47.943743   6.92414204 
23.095   62.0301275   7.87592074 
  23.1   70.9392938   8.42254675 
23.105   92.8623596    9.6365118 
 23.11   123.717288   11.1228274 
23.115   141.303273   11.8871053 
 23.12   189.822288   13.7776009 
23.125   247.115001   15.7198919 
 23.13   289.274511   17.0080719 
23.135    368.63441   19.1998544 
 23.14   419.771277   20.4883205 
23.145    468.32181   21.6407442 
 23.15   509.201996   22.5655046 
23.155   514.394506   22.6802669 
 23.16   501.160198   22.3866076 
23.165   439.232872   20.9578833 
 23.17   400.591978    20.014794 
23.175   325.763145   18.0489098 
 23.18   248.703155   15.7703251 
23.185    212.02984   14.5612444 
 23.19   153.459315   12.3878697 
23.195   120.789463    10.990426 
  23.2   100.213496   10.0106691 
23.205   75.8300609   8.70804576 
 23.21   63.7415272   7.98382911 
23.215   56.2976059   7.50317306 
 23.22   43.5298433     6.597715 
23.225   39.4214381   6.27864938 
 23.23   34.6495681   5.88638838 
23.235   30.7098499   5.54164686 
 23.24   27.8945708    5.2815311 
23.245    26.556717   5.15332097 
 23.25   24.1355641   4.91279596 
23.255   23.7303125   4.87137686 
 23.26   22.1383983   4.70514593 
23.265   21.1695478   4.60103768 
 23.27   20.2932843    4.5048068 
23.275   19.7276416   4.44158098 
 23.28   19.6554368   4.43344525 
23.285   18.2175444   4.26820154 
 23.29   18.6679415   4.32064133 
23.295   19.1525111    4.3763582 
  23.3   17.5172687   4.18536363 
23.305   18.6118088   4.31414056 
 23.31   17.8883546   4.22946268 
23.315   17.3833175   4.16933059 
 23.32    17.624915   4.19820379 
23.325   18.1396633   4.25906836 
 23.33   17.6576586   4.20210169 
23.335   17.6809841   4.20487622 
 23.34   17.7212092   4.20965666 
23.345   17.4509233   4.17743022 
 23.35   17.3293287   4.16285103 
23.355   17.3246263   4.16228619 
 23.36   16.3977256   4.04941052 
23.365   17.9113002    4.2321744 
 23.37   17.4073894   4.17221637 
23.375   17.0275732   4.12644801 
 23.38   17.0741766   4.13209107 
23.385   17.2482083   4.15309624 
 23.39   16.9371765   4.11548011 
23.395   17.2679053   4.15546692 
  23.4   17.1671006      4.14332 
23.405   16.4301945   4.05341763 
 23.41   15.9153535   3.98940516 
23.415   16.8124623   4.10030027 
 23.42   17.0858399   4.13350214 
23.425   16.6697178   4.08285657 
 23.43   16.6817212   4.08432629 
23.435   17.4852034   4.18153123 
 23.44   16.8188399    4.1010779 
23.445   16.8769749   4.10815955 
 23.45   16.4952205   4.06143084 
23.455   17.0736901    4.1320322 
 23.46   16.6467511   4.08004303 
23.465   16.7291663   4.09013035 
 23.47   16.2094308   4.02609374 
23.475   16.0071603   4.00089494 
 23.48   17.9017611   4.23104728 
23.485   16.2394319   4.02981785 
 23.49   16.5262571   4.06524995 
23.495   16.9771196   4.12033004 
  23.5   16.6338915   4.07846681 
23.505   16.2538654   4.03160829 
 23.51   16.7620212   4.09414475 
23.515   16.3193429   4.03972065 
 23.52   17.0208544   4.12563382 
23.525   16.5127905    4.0635933 
 23.53   16.3793444   4.04714027 
23.535   16.4646965   4.05767132 
 23.54    16.262366   4.03266239 
23.545   16.8756281   4.10799563 
 23.55   16.4123046   4.05121026 
23.555   16.3467979   4.04311734 
 23.56   16.3920432   4.04870883 
23.565   16.4047667   4.05027983 
 23.57   15.9202385   3.99001736 
23.575   16.0956008    4.0119323 
 23.58   16.5012112   4.06216829 
23.585    16.301573   4.03752065 
 23.59   16.5231697   4.06487019 
23.595   16.0320374   4.00400267 
  23.6   16.3728302    4.0463354 
23.605   15.9828418   3.99785465 
 23.61   16.0636106   4.00794343 
23.615   15.7226107   3.96517473 
 23.62   16.9044069   4.11149692 
23.625   16.1785209   4.02225321 
 23.63    16.032356   4.00404246 
23.635   16.4799254   4.05954743 
 23.64   15.9370415   3.99212243 
23.645   16.4318812   4.05362569 
 23.65   16.3828956   4.04757898 
23.655   16.2372752   4.02955025 
 23.66   16.2377115   4.02960439 
23.665   16.3537201    4.0439733 
 23.67    15.697708   3.96203332 
23.675   16.7112596   4.08794075 
 23.68   16.2474535   4.03081301 
23.685   16.6760655   4.08363386 
 23.69   16.3021092   4.03758705 
23.695   16.1528307   4.01905843 
  23.7   16.5904568   4.07313844 
23.705   16.1699038   4.02118189 
 23.71   16.3556786   4.04421544 
23.715   15.9311167   3.99138031 
 23.72     16.52501   4.06509655 
23.725   16.1417402   4.01767845 
 23.73   15.8529095   3.98157124 
23.735   16.6883737    4.0851406 
 23.74   15.9250645   3.99062206 
23.745    16.237788   4.02961388 
 23.75   16.3152094   4.03920901 
23.755   15.6797477   3.95976612 
 23.76   16.4088329   4.05078177 
23.765   15.9947758   3.99934692 
 23.77   15.6813179   3.95996438 
23.775   16.6387949    4.0790679 
 23.78   15.8100701   3.97618789 
23.785   16.4525158   4.05617009 
 23.79   16.1786913    4.0222744 
23.795   16.2707397    4.0337005 
  23.8   15.8525333   3.98152399 
23.805   16.2563522   4.03191669 
 23.81   15.8767163   3.98455973 
23.815   16.2947322    4.0366734 
 23.82   16.0462102   4.00577211 
23.825   15.6048263   3.95029445 
 23.83   16.0829267   4.01035244 
23.835   15.9784954   3.99731102 
 23.84   16.0581657   4.00726412 
23.845   16.2632414   4.03277093 
 23.85   16.2614003   4.03254266 
23.855   15.8551777   3.98185607 
 23.86   16.2094957   4.02610181 
23.865   15.7178861   3.96457893 
 23.87   15.9343715   3.99178801 
23.875   16.4966747   4.06160987 
 23.88   16.1460414    4.0182137 
23.885   16.0037755   4.00047191 
 23.89   15.7576532   3.96959107 
23.895   15.8880445   3.98598099 
  23.9   15.6146001   3.95153136 
23.905   15.3253631   3.91476221 
 23.91   16.0440497   4.00550243 
23.915   15.5905875    3.9484918 
 23.92   16.1272504    4.0158748 
23.925   15.7109432   3.96370321 
 23.93   16.5209935    4.0646025 
23.935   15.3669007   3.92006386 
 23.94   16.1175641   4.01466862 
23.945   15.5771965   3.94679572 
 23.95   15.2548664   3.90574787 
23.955   16.4783307   4.05935102 
 23.96    16.375363   4.04664837 
23.965   15.7467635   3.96821918 
 23.97   16.2709816   4.03373048 
23.975   16.1420375   4.01771546 
 23.98   15.8851198   3.98561411 
23.985   16.3362334   4.04181066 
 23.99   15.6332545   3.95389105 
23.995   16.3870819   4.04809609 
  24.0   15.5312058   3.94096509 
24.005   16.1040844   4.01298946 
 24.01   15.2779538   3.90870232 
24.015   15.4403517   3.92942129 
 24.02   16.3064282   4.03812186 
24.025   16.2847591   4.03543791 
 24.03   16.1406852   4.01754716 
24.035   16.1212586   4.01512872 
 24.04   16.3165182   4.03937102 
24.045   15.7786549   3.97223551 
 24.05   15.5801861   3.94717444 
24.055   15.7792621   3.97231194 
 24.06   15.5823353   3.94744668 
24.065   15.7793579   3.97232399 
 24.07   16.0638124   4.00796861 
24.075   15.4943198   3.93628248 
 24.08   15.2610209   3.90653566 
24.085   15.1351972   3.89039808 
 24.09   16.0985852   4.01230422 
24.095   16.3856471   4.04791886 
  24.1   15.7324467   3.96641484 
24.105   15.3600862   3.91919458 
 24.11   16.1788008     4.022288 
24.115   15.3719333   3.92070572 
 24.12   15.7060428   3.96308501 
24.125   15.7949371   3.97428447 
 24.13   16.1649179   4.02056189 
24.135   15.6876397   3.96076252 
 24.14   15.4086242   3.92538204 
24.145   15.2119008   3.90024368 
 24.15   15.9315199   3.99143081 
24.155   15.8961625   3.98699919 
 24.16   16.1212863   4.01513217 
24.165   15.7543177   3.96917091 
 24.17   15.7127849   3.96393554 
24.175   15.3906332   3.92308975 
 24.18    15.576048   3.94665022 
24.185   15.6812157   3.95995148 
 24.19   15.5622196   3.94489793 
24.195   15.4596527   3.93187649 
  24.2   15.6203266   3.95225589 
24.205   15.2392886   3.90375314 
 24.21   15.4286717   3.92793479 
24.215   15.6675883   3.95823045 
 24.22   15.0932465   3.88500277 
24.225   15.6613409    3.9574412 
 24.23   16.5209406   4.06459599 
24.235   15.5849809   3.94778177 
 24.24   15.6304591   3.95353755 
24.245   16.0156947   4.00196136 
 24.25   15.7654596   3.97057421 
24.255   15.3443444   3.91718577 
 24.26   15.7179391   3.96458562 
24.265   15.9460092   3.99324544 
 24.27   16.0076197   4.00095235 
24.275   15.9106751   3.98881876 
 24.28   15.8163774   3.97698094 
24.285   15.2124265   3.90031108 
 24.29   15.8134333   3.97661079 
24.295    15.146669   3.89187217 
  24.3   15.5578534   3.94434449 
24.305   15.3589973   3.91905567 
 24.31    15.706278   3.96311469 
24.315   15.4510623   3.93078393 
 24.32   16.1256414   4.01567446 
24.325   15.7687993   3.97099475 
 24.33   15.0701817   3.88203319 
24.335   15.0698942   3.88199616 
 24.34   15.9822068   3.99777523 
24.345   15.6514746   3.95619446 
 24.35   15.4071132   3.92518958 
24.355   15.5636904   3.94508433 
 24.36   15.6500528   3.95601477 
24.365   15.3200211   3.91407985 
 24.37   15.6610842   3.95740878 
24.375   15.8229019   3.97780114 
 24.38   14.9409321   3.86535019 
24.385   15.6418277   3.95497506 
 24.39   15.5343155    3.9413596 
24.395   15.5280861   3.94056926 
  24.4     15.68894   3.96092666 
24.405   16.1813569   4.02260573 
 24.41    16.033091   4.00413424 
24.415   15.5530365   3.94373382 
 24.42   14.9093873   3.86126758 
24.425   15.9642264   3.99552579 
 24.43   15.6443336   3.95529184 
24.435   15.8273684   3.97836253 
 24.44   15.2477073   3.90483128 
24.445   15.3907083   3.92309932 
 24.45   15.7044189   3.96288013 
24.455   15.9737531   3.99671779 
 24.46   15.2839824   3.90947341 
24.465   15.2618217   3.90663816 
 24.47   15.1717536   3.89509353 
24.475   15.3003489   3.91156604 
 24.48   15.7943315   3.97420829 
24.485   15.6252333   3.95287658 
 24.49   15.3541733   3.91844017 
24.495   16.1758401   4.02191995 
  24.5   16.0402863   4.00503262 
24.505   15.2661086   3.90718678 
 24.51   15.4998438    3.9369841 
24.515   15.6619875    3.9575229 
 24.52   16.4640054   4.05758615 
24.525   15.0115069    3.8744686 
 24.53   15.8113533   3.97634924 
24.535   15.1840946   3.89667738 
 24.54   15.0510892   3.87957333 
24.545   16.3756686   4.04668613 
 24.55   15.9768805   3.99710902 
24.555   16.5922557   4.07335926 
 24.56   16.5333865   4.06612672 
24.565   16.6158948   4.07625991 
 24.57   17.2922325   4.15839302 
24.575   17.8346515   4.22310923 
 24.58   18.4441762   4.29466835 
24.585   19.2897012   4.39200423 
 24.59   20.3322333   4.50912778 
24.595   21.8446797   4.67382924 
  24.6   23.9072728   4.88950639 
24.605   26.2843463   5.12682614 
 24.61   30.3786389   5.51168204 
24.615   35.4955007   5.95781006 
 24.62   39.3197993   6.27055016 
24.625   46.9849477   6.85455671 
 24.63   55.9792231   7.48192643 
24.635    61.857987   7.86498487 
 24.64   72.9521153   8.54120105 
24.645   79.7614685   8.93092764 
 24.65   83.6209306   9.14444807 
24.655   86.3718354   9.29364489 
 24.66    85.961339    9.2715338 
24.665     82.67852   9.09277295 
 24.67    73.055536   8.54725312 
24.675   67.6636761   8.22579334 
 24.68   59.9010705   7.73957819 
24.685   48.0105274   6.92896293 
 24.69   42.9542356   6.55394809 
24.695   36.1738585   6.01447076 
  24.7   31.4377633   5.60693885 
24.705   28.5964485   5.34756473 
 24.71   25.7872723   5.07811701 
24.715   22.8996637    4.7853593 
 24.72   21.5255904   4.63956791 
24.725   20.8019035   4.56091038 
 24.73   19.4529732   4.41055248 
24.735   18.2494986   4.27194319 
 24.74   16.9529301   4.11739361 
24.745   17.0481866   4.12894498 
 24.75   16.9968002   4.12271758 
24.755   16.0121474   4.00151814 
 24.76   16.1481787   4.01847965 
24.765   16.1038954   4.01296591 
 24.77   15.6033184    3.9501036 
24.775   15.9229421   3.99035614 
 24.78   15.8801761   3.98499386 
24.785   15.4122892   3.92584885 
 24.79   15.9468232   3.99334736 
24.795   15.3979142   3.92401761 
  24.8   15.3081199   3.91255925 
24.805   15.9250358   3.99061848 
 24.81   15.2642349     3.906947 
24.815    15.524985   3.94017576 
 24.82   15.8824689   3.98528153 
24.825   14.9673417   3.86876488 
 24.83   15.1843095   3.89670495 
24.835   15.2920923   3.91051049 
 24.84   15.1802531   3.89618443 
24.845   15.7436764   3.96783018 
 24.85   15.1362464   3.89053292 
24.855   15.4431596   3.92977857 
 24.86   15.4372155    3.9290222 
24.865   15.6387592   3.95458711 
 24.87   15.2326528   3.90290312 
24.875   15.5536209   3.94380792 
 24.88   15.9854471   3.99818047 
24.885   15.7305701   3.96617827 
 24.89   15.3405426   3.91670047 
24.895   15.9256547   3.99069602 
  24.9   16.1227817   4.01531839 
24.905   16.1923815   4.02397583 
 24.91   16.1633621    4.0203684 
24.915   16.6580368   4.08142583 
 24.92   16.2167723   4.02700538 
24.925   17.1658345    4.1431672 
 24.93   17.0612041   4.13052104 
24.935   17.3123523    4.1608115 
 24.94   18.1907101   4.26505686 
24.945   19.0061001   4.35959861 
 24.95   20.2268159   4.49742325 
24.955   21.9107662   4.68089374 
 24.96   23.6874635   4.86697683 
24.965   26.7144568   5.16860299 
 24.97   28.9660962     5.382016 
24.975   32.5548635   5.70568695 
 24.98   39.8037541   6.30902164 
24.985   44.5115572   6.67169822 
 24.99   54.7670625   7.40047718 
24.995   68.4055591   8.27076533 
  25.0   80.2939488   8.96068908 
25.005   104.158502   10.2058073 
 25.01   132.162161   11.4961803 
25.015   157.931732   12.5670893 
 25.02   205.156198   14.3232747 
25.025   236.090771   15.3652456 
 25.03   279.055873   16.7049655 
25.035   320.523684   17.9031752 
 25.04    338.46666   18.3974634 
25.045   360.070796   18.9755315 
 25.05   348.338125   18.6638186 
25.055   337.081932   18.3597912 
 25.06   297.261236   17.2412655 
25.065   253.319528   15.9160148 
 25.07   221.964114   14.8984601 
25.075   171.060358   13.0790045 
 25.08   139.501736   11.8110853 
25.085   114.935675   10.7208057 
 25.09   88.9470036   9.43117191 
25.095   75.2879999   8.67686579 
  25.1   60.9304248   7.80579431 
25.105   48.8040247   6.98598774 
 25.11   44.3343235   6.65840247 
25.115   37.7230645   6.14191049 
 25.12   32.4409414   5.69569498 
25.125   30.1292876   5.48901517 
 25.13   27.2453622   5.21970901 
25.135   24.4606799   4.94577395 
 25.14   22.3895397   4.73175863 
25.145   20.6884868   4.54845983 
 25.15   20.1493772   4.48880576 
25.155   19.5783046    4.4247378 
 25.16   18.6358646   4.31692768 
25.165    17.675156   4.20418316 
 25.17   17.0981359   4.13498923 
25.175    16.824668   4.10178839 
 25.18   17.2568275   4.15413378 
25.185   15.8842422   3.98550401 
 25.19   15.6341662   3.95400635 
25.195   15.6658971   3.95801681 
  25.2   15.8504323   3.98126014 
25.205   15.5794785   3.94708481 
 25.21   14.7835498   3.84493821 
25.215   15.6767712   3.95939026 
 25.22   14.8306859   3.85106296 
25.225   15.1266373   3.88929779 
 25.23   15.3646598   3.91977803 
25.235   15.2105621   3.90007207 
 25.24   14.9696401   3.86906191 
25.245   14.5333758    3.8122665 
 25.25   15.6951834   3.96171471 
25.255   14.9250002   3.86328879 
 25.26   15.1244735   3.88901961 
25.265   15.0218191   3.87579915 
 25.27   15.2047749   3.89933006 
25.275   15.0281912    3.8766211 
 25.28   14.9035486   3.86051144 
25.285   14.6482899   3.82730844 
 25.29   14.9848492   3.87102689 
25.295   14.8643458   3.85543069 
  25.3   15.1919395   3.89768386 
25.305   15.0832499   3.88371599 
 25.31   14.5807907   3.81848016 
25.315   14.9659122   3.86858012 
 25.32   14.8100955   3.84838869 
25.325   14.9391555   3.86512038 
 25.33    15.500324   3.93704508 
25.335   14.6639591   3.82935492 
 25.34   14.5977576    3.8207012 
25.345   14.6940299   3.83327926 
 25.35   15.2107632   3.90009784 
25.355   14.8109307   3.84849721 
 25.36   15.2746898   3.90828476 
25.365   15.0970927   3.88549774 
 25.37   15.2027913   3.89907569 
25.375   15.1604002   3.89363585 
 25.38   14.7404908   3.83933468 
25.385   15.2044995   3.89929474 
 25.39   15.5288158   3.94066185 
25.395   15.3933658   3.92343801 
  25.4   15.8982386   3.98725953 
25.405   16.0748902   4.00935035 
 25.41   16.1667341   4.02078775 
25.415   16.2545971   4.03169903 
 25.42   16.2290938   4.02853494 
25.425   16.0494796   4.00618017 
 25.43   17.9215879   4.23338964 
25.435   18.3554497   4.28432605 
 25.44   19.9539335    4.4669826 
25.445   21.0379598   4.58671558 
 25.45    22.533636   4.74696072 
25.455   24.0334781   4.90239514 
 25.46   27.4926792   5.24334618 
25.465   31.4579028   5.60873451 
 25.47   35.2968504   5.94111525 
25.475   41.2818426   6.42509475 
 25.48   52.1153041   7.21909303 
25.485   59.4844174   7.71261418 
 25.49   73.5887171   8.57838663 
25.495   89.2351177   9.44643413 
  25.5   101.297348   10.0646584 
25.505   116.897768   10.8119271 
 25.51   131.729856   11.4773628 
25.515   138.702518   11.7772033 
 25.52   145.979669   12.0822046 
25.525   143.843828   11.9934911 
 25.53   141.018618    11.875126 
25.535   126.200081   11.2338809 
 25.54   111.797982   10.5734565 
25.545   96.7699475   9.83717172 
 25.55   78.5211345   8.86121518 
25.555   67.7838499    8.2330948 
 25.56    56.091601   7.48943262 
25.565   44.7672312   6.69083188 
 25.57   40.5297807   6.36630039 
25.575   34.7759741   5.89711575 
 25.58   28.8779373   5.37381962 
25.585   27.2190071   5.21718383 
 25.59   23.7575166    4.8741683 
25.595   21.9147483   4.68131908 
  25.6   20.6045118   4.53921929 
25.605   19.4757651   4.41313552 
 25.61   18.8052097    4.3364974 
25.615   17.6571063   4.20203597 
 25.62   16.7319533   4.09047104 
25.625   16.5606457   4.06947732 
 25.63   16.8360727   4.10317836 
25.635   15.3290932   3.91523859 
 25.64   16.1333528   4.01663451 
25.645   15.3198319   3.91405568 
 25.65   14.5888203   3.81953143 
25.655   15.2306902   3.90265168 
 25.66   15.4496772   3.93060774 
25.665   14.8165952   3.84923307 
 25.67   15.1253716   3.88913507 
25.675   14.5988614   3.82084563 
 25.68   14.4600287   3.80263444 
25.685   14.8172108   3.84931302 
 25.69   14.1164607   3.75718787 
25.695   14.6830174   3.83184256 
  25.7   14.8393159   3.85218327 
25.705   14.3902855   3.79345297 
 25.71   14.4854182   3.80597139 
25.715    13.933025   3.73269674 
 25.72   13.7351518   3.70609657 
25.725   14.3277004    3.7851949 
 25.73   14.2209867   3.77107236 
25.735    14.466406   3.80347289 
 25.74   14.5800318   3.81838078 
25.745   14.6142605   3.82286025 
 25.75   14.6315008   3.82511448 
25.755   14.5855544   3.81910387 
 25.76   14.2152886   3.77031678 
25.765   13.5585177   3.68218925 
 25.77   14.5053513   3.80858915 
25.775   13.9693047    3.7375533 
 25.78   14.1890254   3.76683228 
25.785   14.3968544    3.7943187 
 25.79   14.4165196   3.79690922 
25.795   13.8491608   3.72144606 
  25.8   13.8952258   3.72763005 
25.805    14.099243   3.75489587 
 25.81   14.1174853   3.75732422 
25.815   14.5483128   3.81422506 
 25.82   14.3819344   3.79235209 
25.825   14.3303508   3.78554499 
 25.83   14.0079945   3.74272555 
25.835   13.9030647   3.72868137 
 25.84   14.5202687   3.81054703 
25.845   13.9068439    3.7291881 
 25.85   13.6892312   3.69989611 
25.855   14.3658919   3.79023639 
 25.86   14.2751039   3.77824085 
25.865   13.9677492   3.73734521 
 25.87   13.8987846   3.72810738 
25.875   14.1101711   3.75635076 
 25.88   14.4916206   3.80678612 
25.885   14.4630365   3.80302991 
 25.89   14.1064783    3.7558592 
25.895    13.779743   3.71210762 
  25.9   13.7535656      3.70858 
25.905   13.7487381   3.70792909 
 25.91   13.8541765    3.7221199 
25.915    14.406561   3.79559759 
 25.92   14.2947437   3.78083902 
25.925   14.2105883   3.76969339 
 25.93   13.9239486   3.73148075 
25.935   13.9907904   3.74042649 
 25.94   14.1698866   3.76429098 
25.945   14.7507921     3.840676 
 25.95   14.3888307   3.79326122 
25.955   14.0815158   3.75253459 
 25.96   13.7839045   3.71266811 
25.965   13.7350027   3.70607645 
 25.97   13.6336548   3.69237793 
25.975   14.0082003   3.74275304 
 25.98   14.1516747   3.76187117 
25.985   13.9278763     3.732007 
 25.99   13.3641709   3.65570388 
25.995   14.1376164   3.76000218 
  26.0   13.6064164   3.68868763 
26.005   13.9007821   3.72837526 
 26.01   13.8068069   3.71575118 
26.015   14.0114439   3.74318633 
 26.02   13.8748236   3.72489242 
26.025   14.7501031   3.84058629 
 26.03   14.3835475   3.79256477 
26.035   13.6949931   3.70067468 
 26.04   13.7912786   3.71366108 
26.045   13.8792557   3.72548731 
 26.05   13.6828988   3.69904025 
26.055   13.6153758   3.68990187 
 26.06   14.1787033   3.76546189 
26.065   14.1109204    3.7564505 
 26.07   13.9937154   3.74081747 
26.075   14.1796485    3.7655874 
 26.08   13.8405117   3.72028382 
26.085   14.0372612   3.74663331 
 26.09   13.8345108   3.71947722 
26.095    13.926499   3.73182248 
  26.1   14.4850657   3.80592508 
26.105   14.5701643   3.81708846 
 26.11   14.7565657   3.84142755 
26.115   14.8382828   3.85204917 
 26.12   14.9004216   3.86010642 
26.125   15.5994259   3.94961086 
 26.13   15.3841346   3.92226142 
26.135   16.5739944    4.0711171 
 26.14   17.0499616   4.12915992 
26.145   17.7729926   4.21580272 
 26.15   19.4148414   4.40622758 
26.155   21.4007181   4.62609102 
 26.16     23.18849   4.81544287 
26.165   25.8387341   5.08318149 
 26.17   27.5718559   5.25089096 
26.175   29.6411605   5.44436961 
 26.18   31.5634135   5.61813257 
26.185   33.1965279   5.76164281 
 26.19   33.1327908     5.756109 
26.195   32.6022187   5.70983526 
  26.2   30.9858658   5.56649493 
26.205   28.5651727   5.34463962 
 26.21   25.4466945   5.04447168 
26.215   24.0021961   4.89920362 
 26.22   20.8636368   4.56767302 
26.225   19.5540058   4.42199115 
 26.23   18.1359423    4.2586315 
26.235   16.3587732   4.04459802 
 26.24   15.7797172   3.97236922 
26.245   16.0564472   4.00704968 
 26.25   15.1375672   3.89070267 
26.255    14.551206   3.81460431 
 26.26   14.8397279   3.85223674 
26.265   14.4980486   3.80763031 
 26.27   14.2283049   3.77204254 
26.275   14.0367722   3.74656806 
 26.28   13.7272558   3.70503115 
26.285   14.1461235   3.76113328 
 26.29    13.952188   3.73526277 
26.295   13.8874811   3.72659109 
  26.3     13.93796   3.73335773 
26.305   13.7841515   3.71270137 
 26.31   14.2421202   3.77387337 
26.315   13.6350523   3.69256716 
 26.32   13.7472967   3.70773471 
26.325   13.2926139   3.64590372 
 26.33   13.1607267   3.62777159 
26.335   13.3099978   3.64828696 
 26.34      13.5065   3.67511905 
26.345   13.3357754   3.65181809 
 26.35   13.2724963   3.64314374 
26.355    13.518988   3.67681765 
 26.36   13.6000132   3.68781957 
26.365   12.9538047   3.59913943 
 26.37    13.735344    3.7061225 
26.375   13.3644588   3.65574326 
 26.38    13.768772   3.71062959 
26.385   13.5563568   3.68189582 
 26.39   13.5709403   3.68387572 
26.395   13.6406975   3.69333149 
  26.4   13.1029809   3.61980399 
26.405   13.5400996   3.67968743 
 26.41   13.3056696   3.64769374 
26.415   13.6680815   3.69703685 
 26.42   13.5252474   3.67766875 
26.425   13.0598977   3.61384805 
 26.43   13.1243565   3.62275537 
26.435   13.6287649   3.69171572 
 26.44   13.3087356   3.64811398 
26.445   13.1268789   3.62310349 
 26.45   14.3515498   3.78834394 
26.455   12.6691819   3.55937942 
 26.46    13.253554   3.64054309 
26.465    13.386429   3.65874691 
 26.47   13.1164948   3.62167017 
26.475   13.0774839   3.61628039 
 26.48   13.1314841   3.62373896 
26.485   13.0362518     3.610575 
 26.49   13.7660193   3.71025865 
26.495   13.6746365   3.69792326 
  26.5   13.7645137   3.71005575 
26.505   13.5069504   3.67518032 
 26.51   13.4904903   3.67294027 
26.515   14.1650505   3.76364856 
 26.52   13.5393387   3.67958403 
26.525    13.269968   3.64279673 
 26.53   13.1128455   3.62116631 
26.535   13.4692946   3.67005377 
 26.54   12.8803454   3.58891981 
26.545   13.1372172   3.62452992 
 26.55   13.5178852   3.67666768 
26.555   13.0184586   3.60811012 
 26.56   13.3132671     3.648735 
26.565   13.5854645   3.68584652 
 26.57   13.9193206   3.73086057 
26.575   12.9042652   3.59225072 
 26.58   13.4164489   3.66284711 
26.585    13.072395   3.61557672 
 26.59   12.8693483   3.58738739 
26.595   13.0935871    3.6185062 
  26.6   13.7340702   3.70595064 
26.605   13.0312163    3.6098776 
 26.61    13.487615   3.67254885 
26.615   13.2248871   3.63660379 
 26.62   13.2698434   3.64277963 
26.625    13.607065   3.68877555 
 26.63   14.0745333    3.7516041 
26.635   12.9052048   3.59238149 
 26.64   13.2961019   3.64638202 
26.645   12.9765244   3.60229433 
 26.65   13.6630958   3.69636251 
26.655   13.1154112   3.62152057 
 26.66   13.3248463    3.6503214 
26.665   13.1292486    3.6234305 
 26.67   12.7270506   3.56749921 
26.675   13.1317417   3.62377451 
 26.68   13.7090576   3.70257446 
26.685   13.1061266   3.62023848 
 26.69   12.9332877   3.59628804 
26.695   13.0786999   3.61644853 
  26.7   13.0169446   3.60790031 
26.705   12.7773094   3.57453625 
 26.71   13.4252111     3.664043 
26.715    13.466653   3.66969386 
 26.72    13.171478   3.62925309 
26.725   12.9273646   3.59546444 
 26.73   13.1208553   3.62227212 
26.735    12.983074    3.6032033 
 26.74   13.2713958    3.6429927 
26.745   13.2281198   3.63704822 
 26.75   13.5148873   3.67625997 
26.755   13.2243828   3.63653445 
 26.76   12.6494387   3.55660494 
26.765   13.5559535   3.68184105 
 26.77   13.6277817   3.69158255 
26.775   13.1969727   3.63276379 
 26.78   12.9995906    3.6054945 
26.785   13.2066106   3.63409007 
 26.79   13.5312408   3.67848349 
26.795   13.5902357   3.68649368 
  26.8     13.53654   3.67920372 
26.805   13.5697031   3.68370779 
 26.81   13.0128268   3.60732959 
26.815   13.4495658   3.66736497 
 26.82    13.437189   3.66567715 
26.825   13.1132855   3.62122706 
 26.83   13.3327405   3.65140254 
26.835   13.5532372   3.68147215 
 26.84   12.9594254   3.59992019 
26.845   13.4461271   3.66689611 
 26.85   13.6820922   3.69893122 
26.855   12.9470542   3.59820152 
 26.86   13.1933778   3.63226896 
26.865   13.1584559    3.6274586 
 26.87   13.2486809   3.63987375 
26.875   13.0062448   3.60641717 
 26.88   12.9830698   3.60320272 
26.885   13.3406217   3.65248158 
 26.89   13.0765227   3.61614749 
26.895   13.3081348   3.64803163 
  26.9   12.5248854   3.53905149 
26.905    13.263065   3.64184911 
 26.91   12.9398975    3.5972069 
26.915   13.1573835   3.62731079 
 26.92   12.9802122   3.60280616 
26.925   12.5579887   3.54372525 
 26.93   12.9051203   3.59236973 
26.935   12.9481737   3.59835708 
 26.94   13.4984263   3.67402045 
26.945   13.3057063   3.64769877 
 26.95   12.9260469    3.5952812 
26.955   13.2500663   3.64006405 
 26.96   12.9051368   3.59237203 
26.965   12.8004788   3.57777568 
 26.97   13.2575007    3.6410851 
26.975   13.0762364    3.6161079 
 26.98   12.5396558   3.54113764 
26.985   12.6851454   3.56162117 
 26.99   13.0914456   3.61821028 
26.995    13.436946   3.66564401 
  27.0   12.8480361   3.58441573 
27.005   13.0232497   3.60877399 
 27.01   13.1912623   3.63197774 
27.015   12.7520047   3.57099492 
 27.02   13.2329524   3.63771253 
27.025    13.373332   3.65695666 
 27.03   13.2613228   3.64160992 
27.035   12.9965447   3.60507208 
 27.04   13.0178086   3.60802004 
27.045   12.6480929   3.55641574 
 27.05   12.9069434   3.59262346 
27.055   12.7942471   3.57690468 
 27.06   12.9168881   3.59400725 
27.065   13.1400566    3.6249216 
 27.07   13.2986313   3.64672886 
27.075   13.0707708    3.6153521 
 27.08   13.1297884   3.62350499 
27.085    12.411865   3.52304769 
 27.09    13.024721   3.60897783 
27.095   13.0989119    3.6192419 
  27.1   13.3097479   3.64825272 
27.105   13.2153265   3.63528905 
 27.11   13.4351956   3.66540524 
27.115   12.5089583   3.53680057 
 27.12   13.1705699   3.62912798 
27.125   12.8043594   3.57831796 
 27.13   13.0235397   3.60881417 
27.135    12.940675   3.59731497 
 27.14    13.092392   3.61834106 
27.145   13.1201845   3.62217953 
 27.15    13.041638   3.61132082 
27.155   12.8173848   3.58013754 
 27.16   12.7557686   3.57152189 
27.165   12.7251196   3.56722856 
 27.17   13.0951574   3.61872317 
27.175    12.704158   3.56428928 
 27.18   12.7491265    3.5705919 
27.185   13.0915496   3.61822465 
 27.19   13.0666182   3.61477775 
27.195    12.975961   3.60221612 
  27.2   12.7727256   3.57389501 
27.205   12.5127047   3.53733017 
 27.21   13.1226387   3.62251829 
27.215   13.1069078   3.62034636 
 27.22    12.529193   3.53966001 
27.225    12.463466   3.53036344 
 27.23   13.0230448    3.6087456 
27.235   13.0771641   3.61623618 
 27.24   12.4920464   3.53440892 
27.245   13.0594463   3.61378559 
 27.25   12.6866689   3.56183505 
27.255   13.3671563   3.65611218 
 27.26   12.4534685   3.52894722 
27.265   12.4113673   3.52297705 
 27.27   12.9357916   3.59663615 
27.275   12.7014381    3.5639077 
 27.28   12.8360638   3.58274529 
27.285   12.9741139   3.60195973 
 27.29   12.7745252   3.57414678 
27.295   13.2270722    3.6369042 
  27.3   12.9415912   3.59744232 
27.305   12.5029731   3.53595434 
 27.31   12.3616038   3.51590725 
27.315   12.7952032   3.57703832 
 27.32   12.5405417   3.54126272 
27.325   13.1613804   3.62786169 
 27.33   12.9087175   3.59287037 
27.335   12.5302838   3.53981409 
 27.34   12.8827387   3.58925322 
27.345   12.2828699   3.50469255 
 27.35   13.1629975   3.62808455 
27.355   12.9284184   3.59561099 
 27.36   12.5443784   3.54180439 
27.365   12.6353098   3.55461809 
 27.37   12.2132041   3.49473949 
27.375   13.2138055   3.63507984 
 27.38   12.9480314   3.59833731 
27.385   12.9452556   3.59795158 
 27.39   12.8375511   3.58295284 
27.395   12.7140592   3.56567794 
  27.4   12.6492589   3.55657966 
27.405   12.8918125   3.59051702 
 27.41   13.0534375   3.61295412 
27.415    12.567666   3.54509041 
 27.42   12.4398466   3.52701668 
27.425   13.1201974   3.62218131 
 27.43   13.0932355   3.61845762 
27.435   12.6067683   3.55060112 
 27.44   12.0683944   3.47395947 
27.445   12.8074531   3.57875022 
 27.45   12.0548639   3.47201151 
27.455   13.5026261   3.67459197 
 27.46   12.6691687   3.55937757 
27.465    12.779987   3.57491077 
 27.47   13.1684289     3.628833 
27.475    12.963066   3.60042581 
 27.48   12.4360997   3.52648547 
27.485   13.0013716   3.60574148 
 27.49   13.1794646   3.63035324 
27.495   12.9409462   3.59735266 
  27.5   13.0493909   3.61239407 
27.505    12.881354   3.58906032 
 27.51   12.2469489   3.49956411 
27.515   12.8368818   3.58285945 
 27.52   12.8761631    3.5883371 
27.525   12.8687043   3.58729763 
 27.53   13.0974523   3.61904024 
27.535   12.8563552   3.58557599 
 27.54   13.2692647   3.64270019 
27.545   13.1054631   3.62014683 
 27.55   12.6537379   3.55720928 
27.555   12.6757548   3.56030263 
 27.56   12.6117745   3.55130603 
27.565   12.8353161   3.58264094 
 27.57   12.6286915   3.55368703 
27.575   12.7038873    3.5642513 
 27.58   13.2860027   3.64499694 
27.585   13.2646694   3.64206938 
 27.59    12.859793   3.58605536 
27.595   12.6913604   3.56249356 
  27.6   12.7963247   3.57719509 
27.605   12.1146578    3.4806117 
 27.61   13.5132162   3.67603268 
27.615   12.3341193   3.51199648 
 27.62   12.9926022   3.60452524 
27.625   12.5645517   3.54465114 
 27.63   12.4835389   3.53320518 
27.635   12.2966044   3.50665145 
 27.64   12.6416495   3.55550973 
27.645   13.0813125   3.61680971 
 27.65   12.8618496   3.58634209 
27.655   13.0658865   3.61467654 
 27.66   12.5929955   3.54866108 
27.665   12.2777738   3.50396544 
 27.67   12.7084982   3.56489806 
27.675   12.2821291   3.50458686 
 27.68   12.3613332   3.51586877 
27.685     13.03384   3.61024098 
 27.69   12.6134704   3.55154479 
27.695   12.8394364   3.58321592 
  27.7   12.7227996   3.56690336 
27.705     12.53701   3.54076404 
 27.71   12.5710049    3.5455613 
27.715   12.4254081   3.52496923 
 27.72   12.9316061   3.59605424 
27.725   12.8850328   3.58957278 
 27.73   12.9237778   3.59496562 
27.735   13.0101728   3.60696171 
 27.74   12.7625217   3.57246717 
27.745   12.3444021   3.51346014 
 27.75   12.4879642   3.53383137 
27.755   12.4748999   3.53198243 
 27.76   12.8298894    3.5818835 
27.765   12.7237786   3.56704059 
 27.77   12.6826708   3.56127376 
27.775   13.4651795   3.66949309 
 27.78   12.8674352   3.58712074 
27.785   12.3395485   3.51276935 
 27.79   12.7465314   3.57022848 
27.795   12.4747609   3.53196275 
  27.8    12.479172   3.53258715 
27.805   12.8840062   3.58942978 
 27.81   12.7280537   3.56763979 
27.815   12.7652532   3.57284945 
 27.82   13.0824779   3.61697082 
27.825   12.7721916   3.57382032 
 27.83   13.4165212   3.66285697 
27.835   13.0179487   3.60803945 
 27.84   13.1622346   3.62797941 
27.845   12.9667971   3.60094392 
 27.85   13.1343632    3.6241362 
27.855   13.6098965   3.68915932 
 27.86   13.1774228   3.63007202 
27.865   13.3735143   3.65698158 
 27.87   13.3995956   3.66054581 
27.875   14.1534314   3.76210465 
 27.88   14.1654345   3.76369957 
27.885   15.1311549   3.88987852 
 27.89   14.7429074   3.83964938 
27.895   16.2068695   4.02577564 
  27.9   17.1389335    4.1399195 
27.905   17.8704508    4.2273456 
 27.91    19.172849    4.3786812 
27.915   21.0095359   4.58361603 
 27.92   23.7096592   4.86925654 
27.925    27.852535   5.27755009 
 27.93   29.7481635    5.4541877 
27.935   35.2545819    5.9375569 
 27.94   41.1128575   6.41193087 
27.945   45.0960326   6.71535797 
 27.95   52.1654667   7.22256649 
27.955   58.3797786   7.64066611 
 27.96   62.3220492   7.89443153 
27.965    67.505196   8.21615457 
 27.97    64.534567   8.03334096 
27.975   65.6779114   8.10419098 
 27.98   59.6850887   7.72561251 
27.985   56.2030746   7.49687099 
 27.99   51.9674091   7.20884242 
27.995   44.1627688   6.64550741 
  28.0   40.6316598   6.37429681 
28.005   32.9751123   5.74239604 
 28.01   28.1705407   5.30759274 
28.015   26.8015687   5.17702315 
 28.02   22.5241672   4.74596326 
28.025   20.8412231   4.56521885 
 28.03   19.2039919   4.38223595 
28.035   17.6839325   4.20522681 
 28.04    16.653955   4.08092576 
28.045   16.5368101   4.06654769 
 28.05   15.0091584   3.87416551 
28.055   15.5705758   3.94595689 
 28.06   14.7653912   3.84257611 
28.065    14.303969   3.78205883 
 28.07    13.428811   3.66453422 
28.075   13.4843898   3.67210971 
 28.08   13.6715957    3.6975121 
28.085   13.2648292   3.64209132 
 28.09   12.9866257   3.60369612 
28.095   13.0900349   3.61801533 
  28.1   13.0618268   3.61411494 
28.105   12.8341949   3.58248447 
 28.11   13.1134914    3.6212555 
28.115   13.2855477   3.64493453 
 28.12   12.4963887   3.53502315 
28.125   12.8354872   3.58266482 
 28.13    13.363683   3.65563715 
28.135   12.6873519   3.56193092 
 28.14   12.8105758   3.57918647 
28.145   12.7104418   3.56517065 
 28.15   13.0869748   3.61759241 
28.155    12.121658   3.48161716 
 28.16   12.5632469   3.54446709 
28.165    12.391903   3.52021349 
 28.17   12.8089436   3.57895846 
28.175   12.4068493   3.52233577 
 28.18   12.5975899   3.54930837 
28.185   12.7862233   3.57578289 
 28.19   11.8788892   3.44657644 
28.195   12.6818603   3.56115997 
  28.2   12.7082415   3.56486205 
28.205   13.3364828   3.65191495 
 28.21   12.3773542   3.51814642 
28.215   12.3958729   3.52077732 
 28.22   12.6818511   3.56115867 
28.225   12.4614556   3.53007869 
 28.23   12.3945599   3.52059084 
28.235   12.6168627   3.55202234 
 28.24    12.566073   3.54486572 
28.245   12.4672127   3.53089404 
 28.25   12.6513979   3.55688036 
28.255   12.5080937   3.53667834 
 28.26   12.4392477   3.52693178 
28.265    12.310868   3.50868466 
 28.27   12.1337296   3.48335035 
28.275   12.7660382    3.5729593 
 28.28   12.0434729   3.47037072 
28.285    12.564695   3.54467136 
 28.29   12.7040661   3.56427638 
28.295   12.5195574   3.53829866 
  28.3   12.6594929   3.55801812 
28.305   12.8898021   3.59023706 
 28.31   12.5602659   3.54404655 
28.315   12.7880537   3.57603883 
 28.32   12.7488897   3.57055873 
28.325   12.7410592   3.56946204 
 28.33   12.9560074   3.59944543 
28.335   12.4883019   3.53387915 
 28.34   12.3232183   3.51044417 
28.345   12.8275807   3.58156121 
 28.35   12.4480062   3.52817321 
28.355   12.1174828   3.48101749 
 28.36   13.1164329   3.62166161 
28.365   12.9768741   3.60234286 
 28.37   12.9980732   3.60528407 
28.375   12.8604721   3.58615003 
 28.38   12.9935894   3.60466217 
28.385   12.5280192    3.5394942 
 28.39   13.0789074   3.61647721 
28.395   12.7733843   3.57398718 
  28.4   12.3099707   3.50855679 
28.405   12.0527056   3.47170067 
 28.41    12.623383   3.55294004 
28.415   12.7560944    3.5715675 
 28.42    12.955578   3.59938579 
28.425    12.528103   3.53950603 
 28.43   12.7290039   3.56777296 
28.435    11.772655   3.43113028 
 28.44   12.3171282   3.50957665 
28.445   12.4420904   3.52733474 
 28.45   12.4092253   3.52267303 
28.455   12.2819189   3.50455688 
 28.46   12.2312726   3.49732363 
28.465   12.2461441   3.49944912 
 28.47    12.659982   3.55808685 
28.475   12.0296312   3.46837587 
 28.48    12.621586   3.55268715 
28.485   12.7793149   3.57481677 
 28.49   12.3598947    3.5156642 
28.495   12.3593665   3.51558907 
  28.5   11.9341713     3.454587 
28.505   12.6720167   3.55977762 
 28.51   12.8984378   3.59143952 
28.515   12.2852416    3.5050309 
 28.52   12.2131687   3.49473442 
28.525   12.3620872     3.515976 
 28.53   12.3788809   3.51836339 
28.535   12.4472388   3.52806446 
 28.54   12.6236031   3.55297103 
28.545   12.2578114   3.50111573 
 28.55   12.4301074   3.52563574 
28.555   12.1042804   3.47912063 
 28.56   12.0105643    3.4656261 
28.565   12.4246326   3.52485923 
 28.57   12.0797767   3.47559732 
28.575   12.6799099   3.56088611 
 28.58   12.5684629    3.5452028 
28.585   12.7828755   3.57531474 
 28.59    12.465505   3.53065221 
28.595   12.2796385   3.50423152 
  28.6   12.4934736   3.53461081 
28.605   12.5532107   3.54305104 
 28.61   12.1728962   3.48896779 
28.615   12.9402325   3.59725347 
 28.62   11.7380689   3.42608653 
28.625   12.7187085   3.56632984 
 28.63   12.2277052   3.49681357 
28.635   12.7291028   3.56778682 
 28.64   12.6842104   3.56148992 
28.645   12.5140617   3.53752197 
 28.65   12.5652836   3.54475438 
28.655   12.4986594   3.53534432 
 28.66   12.6773983   3.56053343 
28.665   11.9833783   3.46170165 
 28.67    12.348738   3.51407712 
28.675   12.3191793   3.50986884 
 28.68   12.1587043   3.48693336 
28.685   12.5559703   3.54344046 
 28.69   12.3317742    3.5116626 
28.695   12.6835698   3.56139998 
  28.7   12.3775455    3.5181736 
28.705   11.9549062   3.45758676 
 28.71   12.3489723   3.51411046 
28.715   12.5588172   3.54384215 
 28.72    12.101826   3.47876789 
28.725    12.584338   3.54744105 
 28.73    12.017879   3.46668127 
28.735   12.5529601   3.54301568 
 28.74    12.104349    3.4791305 
28.745   12.4442969   3.52764751 
 28.75    12.143677    3.4847779 
28.755   12.3220895   3.51028339 
 28.76   12.2926051   3.50608116 
28.765   12.1642256   3.48772499 
 28.77   12.3102133   3.50859136 
28.775   12.5041823   3.53612532 
 28.78   11.9792922   3.46111141 
28.785   12.6676783   3.55916821 
 28.79   12.2516953   3.50024218 
28.795   12.2236245   3.49623005 
  28.8   12.3222965   3.51031288 
28.805   12.2906259    3.5057989 
 28.81   12.5429073   3.54159672 
28.815   12.0619425   3.47303074 
 28.82   12.7360186   3.56875589 
28.825    12.331147    3.5115733 
 28.83   12.5417108   3.54142779 
28.835   12.5156512   3.53774662 
 28.84   12.1344447   3.48345298 
28.845   12.4217065   3.52444414 
 28.85   12.1935649   3.49192853 
28.855   12.3530945   3.51469693 
 28.86   12.1375715   3.48390176 
28.865    12.552047   3.54288682 
 28.87   12.5230398   3.53879073 
28.875   12.4858634   3.53353412 
 28.88   12.2780552   3.50400559 
28.885   12.4007939   3.52147609 
 28.89   12.9677324   3.60107378 
28.895   12.5934445   3.54872435 
  28.9   12.1624423   3.48746933 
28.905   12.5105027    3.5370189 
 28.91   12.8689659   3.58733409 
28.915   12.9680419   3.60111675 
 28.92   12.8980699    3.5913883 
28.925   13.2658137   3.64222648 
 28.93   13.3666431   3.65604199 
28.935    13.840844   3.72032848 
 28.94   14.1049964   3.75566191 
28.945    14.801636   3.84728943 
 28.95   15.4357273   3.92883282 
28.955   16.6399025   4.07920366 
 28.96   17.8076832   4.21991507 
28.965   18.2968266     4.277479 
 28.97   20.4785352   4.52532156 
28.975   22.1289915    4.7041462 
 28.98   23.7736029   4.87581818 
28.985   26.1329172   5.11203651 
 28.99   27.9881622   5.29038394 
28.995   28.2128474   5.31157674 
  29.0   30.4561037   5.51870489 
29.005   30.9090207   5.55958818 
 29.01   29.5506604   5.43605191 
29.015   28.5192424   5.34034104 
 29.02   27.2183808    5.2171238 
29.025   24.7209932   4.97202104 
 29.03   22.7639043   4.77115335 
29.035    20.869533    4.5683184 
 29.04    18.850809   4.34175184 
29.045   17.8039453   4.21947216 
 29.05   16.6153032   4.07618733 
29.055   14.8448232   3.85289803 
 29.06   15.4128323   3.92591802 
29.065   14.4086784   3.79587649 
 29.07   14.2741635   3.77811639 
29.075    13.521644   3.67717882 
 29.08   13.2184928   3.63572452 
29.085   13.0230384   3.60874471 
 29.09   13.4131543   3.66239734 
29.095   13.1027311   3.61976949 
  29.1   12.9614657   3.60020356 
29.105    12.709351   3.56501767 
 29.11   12.9549736   3.59930182 
29.115   11.9723386   3.46010673 
 29.12   12.6401036   3.55529234 
29.125   12.6868657   3.56186267 
 29.13   12.1312469   3.48299396 
29.135   12.4182563   3.52395464 
 29.14   12.6820243   3.56118299 
29.145   12.4125797   3.52314912 
 29.15   12.4753766   3.53204992 
29.155   12.3871503   3.51953837 
 29.16   11.9859038    3.4620664 
29.165   12.4705677   3.53136909 
 29.17   12.3834057   3.51900636 
29.175   12.0521554   3.47162144 
 29.18   12.0567568   3.47228409 
29.185    12.529002   3.53963303 
 29.19   12.4193737   3.52411318 
29.195   11.7199317   3.42343858 
  29.2   11.9465012    3.4563711 
29.205   12.1348358   3.48350913 
 29.21   12.1255057   3.48216969 
29.215   12.2782173   3.50402873 
 29.22   11.9523774   3.45722106 
29.225   13.0033296   3.60601297 
 29.23   11.7659044   3.43014641 
29.235   12.3420912   3.51313125 
 29.24   12.0554374    3.4720941 
29.245    12.216152   3.49516123 
 29.25   12.4221434   3.52450612 
29.255   12.4625124   3.53022837 
 29.26    12.319041   3.50984914 
29.265   12.1111611   3.48010935 
 29.27    11.962717   3.45871609 
29.275   12.1076813   3.47960935 
 29.28   12.2778931   3.50398247 
29.285   11.6737416   3.41668577 
 29.29   12.6291365   3.55374964 
29.295    12.102806   3.47890873 
  29.3   12.1943401   3.49203953 
29.305   12.0241866    3.4675909 
 29.31   12.4902798   3.53415899 
29.315   12.2497439   3.49996342 
 29.32     12.16836   3.48831765 
29.325   11.8632211    3.4443027 
 29.33   12.0087371   3.46536248 
29.335   11.8850636   3.44747206 
 29.34   12.1257008   3.48219769 
29.345    12.186686   3.49094343 
 29.35    12.378827   3.51835572 
29.355   12.5343265   3.54038508 
 29.36   12.2683349   3.50261829 
29.365   11.8169629   3.43758096 
 29.37   12.0672093    3.4737889 
29.375   12.0097178   3.46550398 
 29.38   12.4411599   3.52720284 
29.385   11.7187023   3.42325902 
 29.39   12.1735671   3.48906393 
29.395   12.0478137   3.47099606 
  29.4    12.303754   3.50767074 
29.405   12.1283198   3.48257374 
 29.41    12.004562   3.46476002 
29.415   11.9231481   3.45299118 
 29.42   11.7076135     3.421639 
29.425    12.268518   3.50264443 
 29.43   12.1693544   3.48846017 
29.435   11.6289657   3.41012694 
 29.44    11.932134   3.45429211 
29.445   11.7472867    3.4274315 
 29.45   12.5341185   3.54035571 
29.455   12.1570633   3.48669805 
 29.46   12.0593098   3.47265169 
29.465   12.1405459   3.48432861 
 29.47   12.2231274   3.49615896 
29.475   11.4313466   3.38102744 
 29.48   12.1446597    3.4849189 
29.485   12.4158915   3.52361909 
 29.49    12.057696   3.47241934 
29.495   11.9932727   3.46313048 
  29.5   11.8110705    3.4367238 
29.505   11.5916557   3.40465207 
 29.51   12.0917139   3.47731418 
29.515   12.1831015   3.49042998 
 29.52   12.5125568   3.53730926 
29.525   11.9408502   3.45555353 
 29.53   11.9144862   3.45173669 
29.535   11.8831217   3.44719041 
 29.54   11.8712825   3.44547275 
29.545   12.4486682   3.52826703 
 29.55    12.049532   3.47124358 
29.555   11.5053321   3.39195108 
 29.56   11.9790151   3.46107138 
29.565   12.4584185   3.52964849 
 29.57   11.9485867   3.45667278 
29.575   12.1940757   3.49200168 
 29.58    12.110987   3.48008433 
29.585   11.6001563   3.40590022 
 29.59     12.18625   3.49088098 
29.595    11.743237   3.42684067 
  29.6   12.3851171   3.51924951 
29.605   11.6297848   3.41024703 
 29.61   12.2937341   3.50624216 
29.615   12.3720311   3.51738982 
 29.62   11.9752863   3.46053266 
29.625    12.027178    3.4680222 
 29.63   12.3350203   3.51212476 
29.635   12.0122545   3.46586995 
 29.64    12.023017   3.46742224 
29.645   11.8129341   3.43699492 
 29.65   12.1016801   3.47874691 
29.655   12.2325895    3.4975119 
 29.66   12.3781224   3.51825559 
29.665   12.2792209   3.50417193 
 29.67   11.9827084   3.46160489 
29.675   12.3249405   3.51068947 
 29.68   12.1683657   3.48831846 
29.685   12.0793943    3.4755423 
 29.69   12.4775996    3.5323646 
29.695   12.2466614   3.49952302 
  29.7    12.447194   3.52805811 
29.705   11.7813159   3.43239215 
 29.71    12.324068    3.5105652 
29.715   12.2090456   3.49414447 
 29.72   12.3480115   3.51397375 
29.725   11.9544535   3.45752129 
 29.73   11.7408074   3.42648616 
29.735   12.2237367   3.49624609 
 29.74   12.1709949    3.4886953 
29.745   12.2815376   3.50450248 
 29.75   12.3418637   3.51309888 
29.755   12.1166271   3.48089458 
 29.76    12.188781   3.49124347 
29.765   12.0488833   3.47115015 
 29.77   11.9981991   3.46384167 
29.775   12.4206621   3.52429597 
 29.78   11.8289205   3.43931977 
29.785   11.9038665   3.45019804 
 29.79   11.9250422   3.45326544 
29.795   12.0867666   3.47660273 
  29.8   12.0305142   3.46850316 
29.805   11.9206049    3.4526229 
 29.81   12.1424807   3.48460625 
29.815   12.0730549   3.47463019 
 29.82    12.409621   3.52272919 
29.825   12.7397539   3.56927918 
 29.83   12.0669031   3.47374482 
29.835   12.7075423   3.56476399 
 29.84   11.8949636   3.44890759 
29.845   12.0847817   3.47631727 
 29.85   12.2698756   3.50283822 
29.855   12.0526875   3.47169808 
 29.86   12.4203109   3.52424615 
29.865    12.279387   3.50419563 
 29.87   12.2403543   3.49862176 
29.875   12.0604633   3.47281777 
 29.88   12.5806597   3.54692257 
29.885   12.0098541   3.46552363 
 29.89   11.9553841   3.45765587 
29.895   12.0858904   3.47647673 
  29.9   11.9473249   3.45649025 
29.905   12.1830668   3.49042502 
 29.91   12.7983073   3.57747219 
29.915    12.305584   3.50793159 
 29.92   12.1752008   3.48929804 
29.925   12.2874951   3.50535234 
 29.93   12.0496925    3.4712667 
29.935   12.5106977   3.53704647 
 29.94   11.6094763   3.40726816 
29.945   12.2629563   3.50185041 
 29.95   12.0380856   3.46959444 
29.955   11.8612822   3.44402122 
 29.96   12.0686091   3.47399037 
29.965   12.2357046   3.49795721 
 29.97   12.6026358   3.55001913 
29.975   12.2411267   3.49873216 
 29.98   12.5655828   3.54479659 
29.985   12.1497296   3.48564622 
 29.99   12.0942523   3.47767915 
29.995   12.4811663   3.53286941 
  30.0   12.1584391   3.48689534 
30.005   12.3983694   3.52113183 
 30.01   12.3950977   3.52066722 
30.015   11.8926859   3.44857737 
 30.02   11.6065891   3.40684445 
30.025   12.2938605   3.50626019 
 30.03   12.1993851   3.49276181 
30.035   11.8586066   3.44363277 
 30.04   12.2053132   3.49361034 
30.045   12.0903623   3.47711982 
 30.05   12.1778922   3.48968369 
30.055   12.4032334   3.52182245 
 30.06   11.8225908   3.43839945 
30.065   12.2128198   3.49468451 
 30.07   11.9242886   3.45315633 
30.075   11.9724481   3.46012255 
 30.08     11.93773   3.45510203 
30.085   12.1838495   3.49053714 
 30.09   11.7577241   3.42895379 
30.095   12.0619095   3.47302599 
  30.1   12.1417218   3.48449735 
30.105   11.7702715   3.43078292 
 30.11   12.0514186   3.47151532 
30.115   11.9851493   3.46195744 
 30.12   11.9279227   3.45368249 
30.125   12.2640616   3.50200823 
 30.13   11.8167048   3.43754342 
30.135   12.0022591   3.46442767 
 30.14   12.0738914   3.47475055 
30.145   11.9665949   3.45927664 
 30.15   11.7013303   3.42072072 
30.155   12.1674501   3.48818722 
 30.16   12.0645938   3.47341242 
30.165   12.1608387   3.48723942 
 30.17   11.9903967   3.46271522 
30.175   11.9028699   3.45005361 
 30.18   11.8755604   3.44609349 
30.185   11.9847953   3.46190632 
 30.19   12.0740996   3.47478051 
30.195   12.2948992   3.50640831 
  30.2   12.0151396   3.46628615 
30.205   11.9633726   3.45881087 
 30.21   11.7002263   3.42055936 
30.215   12.0642811    3.4733674 
 30.22   11.7970814   3.43468796 
30.225   12.2097747    3.4942488 
 30.23   12.4609964   3.53001365 
30.235   12.0959017   3.47791628 
 30.24   12.1645016   3.48776456 
30.245   11.9644999   3.45897382 
 30.25   11.7057597    3.4213681 
30.255   12.1760303    3.4894169 
 30.26   11.8750531    3.4460199 
30.265    12.027086   3.46800894 
 30.27   11.9739281   3.46033642 
30.275   12.1384472   3.48402743 
 30.28   12.2603485   3.50147805 
30.285   12.1515423   3.48590623 
 30.29   11.8770487   3.44630944 
30.295   11.8388437   3.44076208 
  30.3   12.0687534   3.47401114 
30.305   12.1420006   3.48453736 
 30.31   12.3525566    3.5146204 
30.315   11.8753842   3.44606794 
 30.32    12.020443   3.46705105 
30.325   12.2754878   3.50363922 
 30.33   12.4660699    3.5307322 
30.335   12.2599471   3.50142073 
 30.34   12.3450313   3.51354967 
30.345   12.2629829   3.50185421 
 30.35   11.9446583   3.45610451 
30.355   12.1997629    3.4928159 
 30.36   12.1476862    3.4853531 
30.365   11.8748866   3.44599573 
 30.37   11.9434519   3.45592996 
30.375   11.7155405   3.42279717 
 30.38   11.9878283   3.46234434 
30.385   12.5192684   3.53825782 
 30.39   12.1577204   3.48679228 
30.395   11.9787851   3.46103815 
  30.4   12.0739022   3.47475211 
30.405   12.1628475   3.48752743 
 30.41   11.7666883   3.43026067 
30.415   11.8377072   3.44059692 
 30.42   12.2838996   3.50483945 
30.425   11.5704224   3.40153236 
 30.43   12.1454167    3.4850275 
30.435   11.7370321   3.42593521 
 30.44    11.684497   3.41825935 
30.445   12.3062784   3.50803055 
 30.45   11.8322084   3.43979773 
30.455   12.4587813   3.52969989 
 30.46   12.1767278   3.48951684 
30.465    12.325183     3.510724 
 30.47   12.7726277   3.57388132 
30.475   12.0727309   3.47458356 
 30.48   11.9881815   3.46239534 
30.485   12.3457474   3.51365157 
 30.49   11.7993675   3.43502074 
30.495   12.1929693   3.49184325 
  30.5   12.3012043   3.50730727 
30.505   12.1861414   3.49086542 
 30.51   12.5458979    3.5420189 
30.515   11.9631883   3.45878422 
 30.52   12.0717499   3.47444238 
30.525   12.5899916   3.54823781 
 30.53   12.2885489   3.50550266 
30.535   12.1381883   3.48399028 
 30.54   11.9187629   3.45235614 
30.545   12.2186964    3.4955252 
 30.55   12.0563078   3.47221943 
30.555   12.3933328   3.52041657 
 30.56   11.8730436   3.44572832 
30.565    12.103764   3.47904642 
 30.57   12.3733629   3.51757913 
30.575   12.0118138   3.46580637 
 30.58   12.2617334    3.5016758 
30.585   12.5080555   3.53667295 
 30.59   12.0195045    3.4669157 
30.595   12.3420269    3.5131221 
  30.6   12.1715756   3.48877853 
30.605   11.6971974   3.42011657 
 30.61   12.4306881   3.52571809 
30.615   12.2161694   3.49516372 
 30.62    11.929304   3.45388245 
30.625   12.6871093   3.56189687 
 30.63   12.3792082    3.5184099 
30.635   12.3192218    3.5098749 
 30.64   11.7630849    3.4297354 
30.645   12.3761246   3.51797166 
 30.65   12.7896821    3.5762665 
30.655   11.8515727   3.44261132 
 30.66   11.8391865    3.4408119 
30.665   11.9993952   3.46401431 
 30.67   12.3478259   3.51394733 
30.675   11.9178323   3.45222135 
 30.68   12.1640547   3.48770049 
30.685   11.8827408   3.44713516 
 30.69    12.242662   3.49895156 
30.695   12.2958168   3.50653915 
  30.7   12.3830188   3.51895138 
30.705    12.272983   3.50328175 
 30.71   12.4473059   3.52807397 
30.715   11.8475855   3.44203218 
 30.72   12.1040292   3.47908454 
30.725   11.8467374   3.44190898 
 30.73   11.9084443   3.45086138 
30.735    11.987109   3.46224046 
 30.74    12.430783   3.52573155 
30.745   11.8896352   3.44813503 
 30.75   12.2092336   3.49417138 
30.755    11.507965   3.39233916 
 30.76   11.8799596   3.44673172 
30.765   12.4626787   3.53025193 
 30.77   11.9767824   3.46074882 
30.775   12.2169291   3.49527239 
 30.78   12.4417661   3.52728878 
30.785   12.2962069   3.50659477 
 30.79   12.3823918   3.51886228 
30.795   11.8829164   3.44716062 
  30.8   12.3465975   3.51377255 
30.805   12.1204992   3.48145073 
 30.81   12.2918514   3.50597368 
30.815   12.1396979   3.48420692 
 30.82    12.485784   3.53352289 
30.825   12.3377609    3.5125149 
 30.83   12.1678634   3.48824647 
30.835   12.4227924   3.52459819 
 30.84   11.7538296   3.42838586 
30.845   12.4586491   3.52968117 
 30.85   12.3866163    3.5194625 
30.855   12.0357154   3.46925287 
 30.86   12.1222038   3.48169553 
30.865   12.3053683   3.50790083 
 30.87    12.155472   3.48646984 
30.875   11.9488344   3.45670861 
 30.88   12.0845137   3.47627872 
30.885   12.0103749   3.46559878 
 30.89   12.5683132   3.54518168 
30.895   12.3436126   3.51334778 
  30.9   12.1822875   3.49031338 
30.905   11.8505421   3.44246163 
 30.91   12.4543189   3.52906771 
30.915   12.2245747   3.49636593 
 30.92   12.3779904   3.51823683 
30.925   12.0886619    3.4768753 
 30.93   11.8588798   3.44367242 
30.935   12.0232321   3.46745326 
 30.94   12.0404483   3.46993491 
30.945   12.6935592   3.56280216 
 30.95   12.2196721   3.49566476 
30.955   11.7460584   3.42725231 
 30.96   12.2139071   3.49484007 
30.965   12.4180398   3.52392393 
 30.97   11.8921689   3.44850242 
30.975   12.1647844    3.4878051 
 30.98   12.3178354   3.50967739 
30.985   11.5948431   3.40512014 
 30.99   12.0782512   3.47537785 
30.995   11.8911017   3.44834768 
  31.0   12.0867943   3.47660672 
31.005   12.3841638   3.51911406 
 31.01   12.0376054   3.46952523 
31.015   12.4024184   3.52170675 
 31.02   12.6358455   3.55469345 
31.025   11.3635509   3.37098664 
 31.03   12.2310402    3.4972904 
31.035    11.744343   3.42700205 
 31.04    11.595318   3.40518986 
31.045   12.8979362   3.59136968 
 31.05   12.4010052   3.52150611 
31.055   12.5003886   3.53558886 
 31.06   11.8817635   3.44699339 
31.065   11.9150443   3.45181754 
 31.07   11.8962362   3.44909208 
31.075   11.8355254   3.44027985 
 31.08   12.0572092   3.47234924 
31.085   12.1933322   3.49189522 
 31.09   11.6316115   3.41051484 
31.095   12.4132893   3.52324982 
  31.1   12.5192747   3.53825871 
31.105   11.7908945   3.43378719 
 31.11   12.4618835    3.5301393 
31.115   12.4361889   3.52649811 
 31.12   12.1245663   3.48203479 
31.125   11.6035696   3.40640126 
 31.13   12.1307059    3.4829163 
31.135   12.7283994   3.56768825 
 31.14   12.3291042   3.51128241 
31.145   12.1189447   3.48122747 
 31.15   12.5001628   3.53555693 
31.155    12.006093   3.46498095 
 31.16     12.49053   3.53419439 
31.165   12.3629034   3.51609206 
 31.17   12.3471815   3.51385565 
31.175   12.1110883    3.4800989 
 31.18   11.8274892   3.43911168 
31.185   12.2215889   3.49593892 
 31.19   11.8732171   3.44575348 
31.195   11.7823846   3.43254783 
  31.2   12.8407698   3.58340199 
31.205   12.1665734   3.48806156 
 31.21   11.7438861   3.42693538 
31.215    12.079584   3.47556959 
 31.22   12.2766298    3.5038022 
31.225   12.1640318    3.4876972 
 31.23   11.8409507   3.44106825 
31.235   11.6536424   3.41374316 
 31.24    12.634757   3.55454034 
31.245   12.0257042   3.46780971 
 31.25   12.0449162   3.47057866 
31.255   12.4442509   3.52764098 
 31.26   11.9539322   3.45744591 
31.265   12.2586788   3.50123961 
 31.27   12.3630706   3.51611584 
31.275   12.8235275   3.58099532 
 31.28   12.6204156   3.55252243 
31.285   12.2905972    3.5057948 
 31.29     12.46514   3.53060052 
31.295   12.2058342    3.4936849 
  31.3   12.5291675    3.5396564 
31.305   11.9259476   3.45339654 
 31.31   12.4571637   3.52947074 
31.315   12.6369272   3.55484559 
 31.32   12.4286105   3.52542346 
31.325   12.4500262   3.52845946 
 31.33   12.2046117   3.49350994 
31.335   12.6964453   3.56320717 
 31.34   12.3267922   3.51095317 
31.345   12.3956525   3.52074601 
 31.35   13.0689907   3.61510591 
31.355   12.4446433    3.5276966 
 31.36   12.7813684   3.57510396 
31.365   12.8417391   3.58353723 
 31.37   12.4305709   3.52570148 
31.375   12.6000169   3.54965026 
 31.38   12.4497867   3.52842553 
31.385   12.6668904   3.55905751 
 31.39   12.2913595   3.50590352 
31.395   12.7754571   3.57427714 
  31.4    12.144956    3.4849614 
31.405   12.7642295   3.57270619 
 31.41   12.4894336   3.53403927 
31.415   12.5402372   3.54121974 
 31.42   12.3271751    3.5110077 
31.425   12.5644853   3.54464177 
 31.43    12.880839   3.58898858 
31.435   12.4677965    3.5309767 
 31.44   12.6472942   3.55630344 
31.445   12.4885042   3.53390777 
 31.45   12.7377113   3.56899304 
31.455   12.0674979   3.47383044 
 31.46   13.0917384   3.61825073 
31.465   12.3872296   3.51954963 
 31.47   12.8492487   3.58458487 
31.475   12.4555735   3.52924546 
 31.48   12.1935176   3.49192177 
31.485   12.6746261   3.56014411 
 31.49   12.8666994   3.58701818 
31.495   12.4815228   3.53291988 
  31.5   13.2065959   3.63408805 
31.505   13.3265657    3.6505569 
 31.51   12.7720339   3.57379825 
31.515    13.737102   3.70635966 
 31.52   13.4257795   3.66412056 
31.525   13.8574065   3.72255376 
 31.53   14.0534169   3.74878873 
31.535   13.9934421   3.74078094 
 31.54   14.7182397    3.8364358 
31.545   14.3901198   3.79343114 
 31.55   15.6656098   3.95798052 
31.555    15.250487   3.90518719 
 31.56   16.0996612   4.01243832 
31.565    17.272371   4.15600421 
 31.57   18.5300768   4.30465757 
31.575   19.2183764   4.38387687 
 31.58   21.1862289   4.60285008 
31.585   22.1875384     4.710365 
 31.59    24.328887   4.93243216 
31.595    28.277491   5.31765842 
  31.6   30.0645321   5.48311336 
31.605   35.5821312   5.96507596 
 31.61   42.7114668   6.53540105 
31.615   45.8759383   6.77317786 
 31.62   56.6093725   7.52392002 
31.625   67.3994134   8.20971458 
 31.63    75.719773   8.70171092 
31.635    92.690316   9.62758101 
 31.64   102.515911   10.1250141 
31.645   117.745764    10.851072 
 31.65   133.902115   11.5716081 
31.655   139.581713   11.8144705 
 31.66   147.768101   12.1559903 
31.665   147.841351   12.1590029 
 31.67   147.647814   12.1510417 
31.675   137.358796   11.7200169 
 31.68   124.480662   11.1570902 
31.685   117.374865   10.8339681 
 31.69    97.147752   9.85635592 
31.695   84.7447371   9.20569048 
  31.7   77.4408229   8.80004676 
31.705   60.5384627   7.78064668 
 31.71   53.8641658   7.33922106 
31.715   45.3870077   6.73698803 
 31.72   37.9276124    6.1585398 
31.725   35.3033509    5.9416623 
 31.73   30.7883369    5.5487239 
31.735   26.2373716   5.12224283 
 31.74   25.1496536   5.01494303 
31.745   22.7681163   4.77159473 
 31.75   20.1570583   4.48966127 
31.755   19.8539108   4.45577275 
 31.76   18.2646292   4.27371375 
31.765   16.9522179   4.11730712 
 31.77   17.0073888   4.12400156 
31.775   15.7094546   3.96351544 
 31.78   15.6005211    3.9497495 
31.785    15.132183   3.89001066 
 31.79   14.2700473   3.77757162 
31.795   14.3387297   3.78665152 
  31.8    14.440072   3.80000947 
31.805   13.9877999   3.74002673 
 31.81   13.9824586   3.73931258 
31.815   13.7645221   3.71005688 
 31.82   13.3781927   3.65762118 
31.825   13.6858045   3.69943299 
 31.83   13.7452664   3.70746091 
31.835   13.7303789   3.70545259 
 31.84   13.3822071   3.65816991 
31.845   13.1780984   3.63016507 
 31.85   12.9314353   3.59603049 
31.855    12.982589   3.60313599 
 31.86   12.8349088   3.58258409 
31.865   12.7442017   3.56990219 
 31.87   12.8852209   3.58959899 
31.875   13.0392521   3.61099046 
 31.88   12.5363435   3.54066993 
31.885   12.5429657   3.54160497 
 31.89   12.7090154    3.5649706 
31.895   12.3314878   3.51162181 
  31.9   12.5349147   3.54046814 
31.905    12.456785   3.52941708 
 31.91   12.8980388   3.59138397 
31.915   12.4786769   3.53251708 
 31.92   12.5601577   3.54403128 
31.925   12.6803741   3.56095129 
 31.93   12.1748453   3.48924709 
31.935   12.6560421   3.55753314 
 31.94   12.9848523   3.60345005 
31.945   12.0658529   3.47359366 
 31.95   12.8690324   3.58734337 
31.955   12.8118556   3.57936525 
 31.96   13.1637241   3.62818469 
31.965   12.5963992   3.54914063 
 31.97   12.7435031   3.56980436 
31.975   12.2415485   3.49879243 
 31.98   12.2844119   3.50491253 
31.985    12.402364   3.52169902 
 31.99   12.7644855   3.57274201 
31.995   12.6113406   3.55124493 
  32.0   12.6759051   3.56032373 
32.005   12.6488908   3.55652791 
 32.01   12.5429126   3.54159746 
32.015   12.4647664    3.5305476 
 32.02   12.4512348   3.52863073 
32.025   13.2531982   3.64049423 
 32.03   12.2097647   3.49424737 
32.035   12.3389667   3.51268653 
 32.04   12.3554395   3.51503052 
32.045   12.6082867   3.55081493 
 32.05   11.7088644    3.4218218 
32.055   12.6425273   3.55563318 
 32.06   12.5696161   3.54536544 
32.065   12.7321245   3.56821027 
 32.07   12.7461082   3.57016921 
32.075   12.2560333   3.50086179 
 32.08   12.3352307   3.51215471 
32.085   12.3154642   3.50933957 
 32.09   11.9292281   3.45387146 
32.095   12.7583499   3.57188324 
  32.1    12.257971   3.50113853 
32.105   12.5399877    3.5411845 
 32.11   12.5963898    3.5491393 
32.115   12.2621553   3.50173604 
 32.12   12.5476199   3.54226198 
32.125   12.2243254   3.49633028 
 32.13   12.2173354   3.49533051 
32.135   12.4331797   3.52607142 
 32.14   12.1607918   3.48723269 
32.145   12.5601215   3.54402618 
 32.15   12.8093906    3.5790209 
32.155    12.696309   3.56318804 
 32.16   12.5263399   3.53925697 
32.165   12.6267951   3.55342019 
 32.17   12.4882256   3.53386836 
32.175     12.62042   3.55252305 
 32.18   12.6371242    3.5548733 
32.185   12.5971166   3.54924169 
 32.19    12.499182   3.53541821 
32.195   12.4511415   3.52861751 
  32.2   11.9333127   3.45446273 
32.205   12.4527962   3.52885197 
 32.21   12.3792522   3.51841615 
32.215   12.7447116   3.56997361 
 32.22   12.4100476   3.52278975 
32.225   13.0446183   3.61173342 
 32.23    12.463364   3.53034899 
32.235    12.461789   3.53012592 
 32.24   12.4858916   3.53353812 
32.245   12.6753295    3.5602429 
 32.25   12.8199289   3.58049283 
32.255   12.1110856    3.4800985 
 32.26   12.3858495   3.51935356 
32.265   12.4281576   3.52535922 
 32.27   12.5073834   3.53657792 
32.275   12.5035244    3.5360323 
 32.28    12.838103   3.58302987 
32.285   12.4308378   3.52573933 
 32.29   12.1411148   3.48441024 
32.295     12.74105   3.56946074 
  32.3   12.8202779   3.58054156 
32.305   12.2713839   3.50305351 
 32.31   11.9742937   3.46038924 
32.315   12.9461911   3.59808158 
 32.32     12.79338   3.57678347 
32.325   12.6410687   3.55542807 
 32.33   12.8554062   3.58544365 
32.335   12.3537492   3.51479007 
 32.34   12.4323634   3.52595567 
32.345   12.8551969   3.58541446 
 32.35   12.5597077   3.54396778 
32.355   12.8496196   3.58463661 
 32.36   13.2145636   3.63518412 
32.365   12.5254356   3.53912921 
 32.37   12.9246435   3.59508602 
32.375   12.5144704   3.53757974 
 32.38   12.1123024   3.48027332 
32.385   12.5836968   3.54735067 
 32.39   12.7511998   3.57088222 
32.395    12.509433   3.53686768 
  32.4    12.368315   3.51686152 
32.405   12.6933256   3.56276938 
 32.41    12.543425   3.54166981 
32.415   12.5662642   3.54489269 
 32.42   12.3827404   3.51891182 
32.425   12.9366691   3.59675813 
 32.43   12.9242878   3.59503655 
32.435   12.5744816   3.54605156 
 32.44   12.1520884   3.48598457 
32.445   12.6405595   3.55535645 
 32.45   12.5027999   3.53592985 
32.455   12.4631307   3.53031595 
 32.46   12.7053939   3.56446264 
32.465   12.2722926   3.50318321 
 32.47   12.5014987   3.53574585 
32.475   12.3575937   3.51533693 
 32.48   12.2151581   3.49501904 
32.485   12.3699524   3.51709431 
 32.49   12.9655821   3.60077521 
32.495   12.4070692   3.52236699 
  32.5   12.7010124   3.56384798 
32.505   12.7519891   3.57099274 
 32.51   12.5452311   3.54192478 
32.515   12.6516391   3.55691427 
 32.52   13.1399239   3.62490329 
32.525   12.6399464   3.55527023 
 32.53   12.8169191    3.5800725 
32.535   12.4720025   3.53157225 
 32.54   12.6926739   3.56267791 
32.545    12.375061   3.51782049 
 32.55    13.150735   3.62639422 
32.555   12.5053508   3.53629054 
 32.56   13.2192924   3.63583448 
32.565   12.6413807   3.55547193 
 32.57   12.3261548    3.5108624 
32.575   12.3590023   3.51553727 
 32.58   12.7262642   3.56738899 
32.585   12.4537247   3.52898353 
 32.59   12.9792892   3.60267806 
32.595   12.9320686   3.59611855 
  32.6   12.6415034    3.5554892 
32.605    13.045655   3.61187693 
 32.61   12.5215688   3.53858288 
32.615   12.4693102   3.53119105 
 32.62   13.0226283   3.60868789 
32.625   12.5673068   3.54503975 
 32.63   12.8347969   3.58256848 
32.635   12.4419618   3.52731652 
 32.64    12.826643   3.58143031 
32.645   12.4670822   3.53087555 
 32.65   13.1248698   3.62282622 
32.655    12.793797   3.57684176 
 32.66   13.2038495   3.63371016 
32.665   13.1026639    3.6197602 
 32.67   12.7724928   3.57386245 
32.675   13.7889763   3.71335109 
 32.68   13.5115732   3.67580919 
32.685   13.4788588   3.67135653 
 32.69   13.7469709   3.70769078 
32.695   14.1120489   3.75660071 
  32.7   13.9622419   3.73660834 
32.705   14.3845115   3.79269186 
 32.71   15.0073417   3.87393104 
32.715   14.6378209   3.82594052 
 32.72   16.1166108   4.01454988 
32.725   15.8469823   3.98082684 
 32.73    17.065958   4.13109646 
32.735   16.9073445   4.11185414 
 32.74   19.1889151   4.38051539 
32.745   20.5419733   4.53232537 
 32.75   22.9991643    4.7957444 
32.755   25.3646044   5.03632847 
 32.76   27.2172123   5.21701181 
32.765   31.3221551   5.59661997 
 32.77   36.9426195   6.07804405 
32.775   38.6352781   6.21572828 
 32.78   44.3092875   6.65652218 
32.785   47.0515096    6.8594103 
 32.79   51.3706694   7.16733349 
32.795   54.3305472    7.3709258 
  32.8   55.5987794    7.4564589 
32.805   56.2283736    7.4985581 
 32.81   54.7015092   7.39604686 
32.815   53.8419831   7.33770967 
 32.82   48.8647236   6.99033072 
32.825   43.4843698   6.59426795 
 32.83   41.5847138   6.44862108 
32.835   35.0084393   5.91679299 
 32.84   31.7373213   5.63358867 
32.845   29.6386171   5.44413603 
 32.85   25.6998382   5.06950078 
32.855   23.7783269   4.87630259 
 32.86   22.7446235   4.76913236 
32.865   19.7941557   4.44906234 
 32.87   19.2677932   4.38950944 
32.875   18.6544879   4.31908415 
 32.88   17.1056949   4.13590315 
32.885   16.3650401   4.04537268 
 32.89   15.9855372   3.99819175 
32.895    14.967123   3.86873661 
  32.9   15.0168029   3.87515198 
32.905   14.7320264   3.83823219 
 32.91   14.0694552   3.75092724 
32.915    13.931032   3.73242977 
 32.92   13.5741644   3.68431328 
32.925   13.7371529   3.70636654 
 32.93    13.520063   3.67696383 
32.935   13.2167834   3.63548944 
 32.94    13.346317   3.65326115 
32.945   13.0427442   3.61147396 
 32.95   13.2681037   3.64254083 
32.955    12.694136    3.5628831 
 32.96   12.8989943   3.59151699 
32.965   13.1756888   3.62983317 
 32.97   12.9153231   3.59378952 
32.975   13.4121052   3.66225412 
 32.98   12.9460901   3.59806756 
32.985   13.0250521    3.6090237 
 32.99   13.3106327   3.64837398 
32.995   13.3571604   3.65474492 
  33.0   13.2729773   3.64320975 
33.005    12.770753   3.57361904 
 33.01   13.1571958   3.62728491 
33.015   12.9281209   3.59556963 
 33.02   12.6668633   3.55905371 
33.025   13.6684881   3.69709184 
 33.03    12.698771   3.56353351 
33.035   12.8272333   3.58151271 
 33.04   12.3312082   3.51158201 
33.045   12.9871455   3.60376823 
 33.05   12.5799015   3.54681569 
33.055   12.9443568   3.59782668 
 33.06   12.6953985   3.56306027 
33.065   12.1579513   3.48682539 
 33.07    13.162993   3.62808392 
33.075   12.6070574   3.55064183 
 33.08   12.9251678   3.59515894 
33.085   12.4992111   3.53542234 
 33.09   12.9478945   3.59831829 
33.095   12.1491561   3.48556396 
  33.1   12.7418147   3.56956787 
33.105   13.4600155   3.66878938 
 33.11    12.800638   3.57779792 
33.115   13.2239245   3.63647143 
 33.12   13.0584751   3.61365121 
33.125   12.8734198   3.58795482 
 33.13   13.1782479   3.63018566 
33.135   12.4285241    3.5254112 
 33.14   12.3107223    3.5086639 
33.145   12.8485375   3.58448566 
 33.15   12.6900085   3.56230382 
33.155   12.8995118   3.59158903 
 33.16   12.8095706   3.57904604 
33.165   13.0139871   3.60749041 
 33.17   13.4071235   3.66157391 
33.175   12.6103464   3.55110495 
 33.18   12.7864677   3.57581707 
33.185   13.2167752   3.63548831 
 33.19   13.0726611   3.61561352 
33.195   12.9962084   3.60502544 
  33.2    12.595023   3.54894674 
33.205   12.7394347   3.56923448 
 33.21    13.533532   3.67879491 
33.215   12.4512892   3.52863843 
 33.22    12.823957   3.58105529 
33.225   12.8772459   3.58848797 
 33.23   13.0846122   3.61726585 
33.235   13.2279487    3.6370247 
 33.24   12.4070744   3.52236773 
33.245   12.7748635    3.5741941 
 33.25   12.7452992   3.57005591 
33.255   13.0710953   3.61539698 
 33.26   12.8316694   3.58213196 
33.265   13.1617367   3.62791079 
 33.27   12.9267948   3.59538522 
33.275   13.0106078   3.60702202 
 33.28    13.184786   3.63108606 
33.285    13.000617   3.60563683 
 33.29   12.8462712   3.58416953 
33.295   13.0367377   3.61064228 
  33.3   13.0045118    3.6061769 
33.305   13.6657889   3.69672678 
 33.31   12.8815582   3.58908878 
33.315   13.1751553   3.62975968 
 33.32    13.476855   3.67108363 
33.325   13.5609716   3.68252245 
 33.33   13.4890522    3.6727445 
33.335   13.6763799   3.69815899 
 33.34   14.0033968   3.74211127 
33.345   14.1938748   3.76747592 
 33.35   14.1296521   3.75894294 
33.355   14.0813319   3.75251009 
 33.36   15.1315107   3.88992426 
33.365   15.6139449   3.95144846 
 33.37   15.8201144   3.97745074 
33.375   16.2623257    4.0326574 
 33.38    17.161498   4.14264384 
33.385   18.3757831   4.28669839 
 33.39   18.7060329   4.32504716 
33.395   20.3042756   4.50602659 
  33.4   21.7089946   4.65929121 
33.405   23.6780964   4.86601443 
 33.41   26.6978124   5.16699259 
33.415   28.1337313   5.30412399 
 33.42   31.9357112   5.65116901 
33.425   37.5286294   6.12606149 
 33.43   39.9236583    6.3185171 
33.435   47.6401287    6.9021829 
 33.44    54.748318   7.39921063 
33.445   59.8628015    7.7371055 
 33.45    71.740276   8.46996316 
33.455   75.6572167    8.6981157 
 33.46    84.798924   9.20863313 
33.465   91.6631599   9.57408794 
 33.47   92.1668134   9.60035486 
33.475   95.7469795   9.78503856 
 33.48   92.2711988   9.60578986 
33.485   92.5241458   9.61894723 
 33.49   84.8616281   9.21203713 
33.495   75.7538577   8.70366921 
  33.5   71.3145996   8.44479719 
33.505    60.299337   7.76526477 
 33.51   53.4589545   7.31156307 
33.515   47.9515573    6.9247063 
 33.52   40.8524987   6.39159594 
33.525   36.4137314   6.03437913 
 33.53   32.4182898   5.69370616 
33.535    28.076215   5.29869937 
 33.54   26.9591428   5.19221945 
33.545   24.4929274   4.94903297 
 33.55   22.5081606   4.74427661 
33.555   21.4779625   4.63443227 
 33.56   19.5033986   4.41626524 
33.565   18.4062514   4.29025074 
 33.57   17.4534287   4.17773008 
33.575   17.3122571   4.16080005 
 33.58   16.4499445   4.05585312 
33.585   16.0791552   4.00988219 
 33.59   15.2490968   3.90500919 
33.595   15.0721408   3.88228552 
  33.6   14.5814293   3.81856378 
33.605   14.2032723    3.7687229 
 33.61   13.7108041   3.70281029 
33.615   13.9174772   3.73061351 
 33.62   13.9126118   3.72996136 
33.625   14.0829771   3.75272929 
 33.63       13.518   3.67668328 
33.635   13.4190566   3.66320306 
 33.64   13.3724492   3.65683595 
33.645   13.0626188   3.61422451 
 33.65   13.3178707   3.64936579 
33.655   13.5229084   3.67735073 
 33.66   13.4176414   3.66300988 
33.665   13.1688959   3.62889734 
 33.67   13.2237411   3.63644621 
33.675   13.0597664   3.61382988 
 33.68   13.0360575   3.61054809 
33.685   13.2651369   3.64213357 
 33.69   13.6027393   3.68818916 
33.695   13.2570127   3.64101809 
  33.7   13.1604292   3.62773059 
33.705   12.9883614   3.60393693 
 33.71    13.723052    3.7044638 
33.715   12.7530515   3.57114149 
 33.72   13.0785198   3.61642362 
33.725   12.8198269   3.58047859 
 33.73   13.0739662   3.61579399 
33.735   12.2439324    3.4991331 
 33.74   13.1765585   3.62995296 
33.745   12.8474335   3.58433167 
 33.75   13.1976512   3.63285716 
33.755   12.6471866   3.55628832 
 33.76   12.5874985   3.54788649 
33.765   13.0399167   3.61108248 
 33.77   13.1923865   3.63213249 
33.775   12.9038173   3.59218837 
 33.78   12.9048591   3.59233338 
33.785   13.1552716   3.62701966 
 33.79   12.7586783   3.57192921 
33.795   13.2464717   3.63957026 
  33.8   12.6211806    3.5526301 
33.805   12.8272871   3.58152022 
 33.81   12.7278909   3.56761698 
33.815   12.8835529   3.58936665 
 33.82   13.3426741   3.65276254 
33.825   12.9607233   3.60010046 
 33.83   12.9771429   3.60238017 
33.835   12.8401252   3.58331204 
 33.84   13.0730242   3.61566373 
33.845   12.8508604   3.58480968 
 33.85   12.9747099   3.60204246 
33.855   12.9555649   3.59938396 
 33.86   13.3083891   3.64806649 
33.865   13.1991101   3.63305795 
 33.87   13.4583026   3.66855593 
33.875   13.4107134    3.6620641 
 33.88   13.8232052   3.71795713 
33.885   13.7470922   3.70770714 
 33.89   14.1814189   3.76582247 
33.895   13.7345286    3.7060125 
  33.9   14.7725809   3.84351154 
33.905   15.3181549   3.91384145 
 33.91   14.4912704   3.80674013 
33.915   15.2938993   3.91074153 
 33.92   16.0222251   4.00277718 
33.925   16.5453534   4.06759798 
 33.93   17.2321585   4.15116351 
33.935   17.3710306   4.16785683 
 33.94   19.8975602   4.46066813 
33.945   20.9817451   4.58058349 
 33.95   22.7996296   4.77489577 
33.955   25.7736571   5.07677625 
 33.96   28.0797594   5.29903382 
33.965   31.5610492   5.61792214 
 33.97   36.7823713   6.06484717 
33.975   38.4021442   6.19694636 
 33.98   42.1067812   6.48897382 
33.985   46.6768822   6.83204817 
 33.99   48.5278583   6.96619396 
33.995   48.6315485   6.97363237 
  34.0   48.7343331     6.980998 
34.005   49.3963858   7.02825624 
 34.01   45.0019721   6.70835092 
34.015   43.0108769   6.55826783 
 34.02   39.8317205   6.31123763 
34.025   34.8281125   5.90153475 
 34.03    32.983445   5.74312154 
34.035   28.7216766   5.35926083 
 34.04   25.2827254   5.02819306 
34.045   23.9232256   4.89113745 
 34.05   21.2419391   4.60889782 
34.055   19.7504257    4.4441451 
 34.06   18.9980496   4.35867521 
34.065   17.4000943   4.17134203 
 34.07   17.2109774    4.1486115 
34.075   16.4493166   4.05577571 
 34.08    16.002711   4.00033887 
34.085   15.2728267   3.90804641 
 34.09   15.3632691   3.91960063 
34.095   14.4948431   3.80720936 
  34.1   13.8465142   3.72109046 
34.105   13.7935875   3.71397193 
 34.11   13.4105942   3.66204781 
34.115   14.3296719   3.78545531 
 34.12    12.990264   3.60420089 
34.125   14.0700263   3.75100337 
 34.13   13.0013684   3.60574104 
34.135   13.4044314   3.66120628 
 34.14   13.1962451   3.63266364 
34.145    13.261172   3.64158921 
 34.15    13.270401   3.64285616 
34.155   12.9657836   3.60080319 
 34.16   13.7816596   3.71236577 
34.165   12.8993233    3.5915628 
 34.17    12.651398   3.55688037 
34.175   13.2700478   3.64280768 
 34.18   13.3250329   3.65034696 
34.185   12.8015118   3.57792003 
 34.19   12.5622279   3.54432333 
34.195   12.8671073   3.58707503 
  34.2   12.6143582   3.55166978 
34.205   12.7925428   3.57666643 
 34.21   13.3129081   3.64868581 
34.215   13.3261194   3.65049577 
 34.22   12.6403483   3.55532675 
34.225    13.101128   3.61954804 
 34.23   12.5188526   3.53819906 
34.235   12.6776024    3.5605621 
 34.24   12.9398808   3.59720458 
34.245   12.4962642   3.53500554 
 34.25     12.76974   3.57347729 
34.255   12.5981343   3.54938506 
 34.26    12.971101   3.60154148 
34.265   12.2659801   3.50228213 
 34.27   12.4902155   3.53414989 
34.275   12.9246306   3.59508422 
 34.28   12.7954168   3.57706819 
34.285   12.4232104   3.52465749 
 34.29   12.9472707   3.59823161 
34.295   12.8842809   3.58946805 
  34.3   12.8399118   3.58328226 
34.305    12.898906    3.5915047 
 34.31   13.4253028   3.66405551 
34.315   12.9557616   3.59941128 
 34.32   12.8177149   3.58018364 
34.325   12.4782058    3.5324504 
 34.33    13.095885    3.6188237 
34.335   12.7125734    3.5654696 
 34.34   12.6054147    3.5504105 
34.345   12.7369368   3.56888453 
 34.35   12.3838847   3.51907441 
34.355   12.9592103   3.59989031 
 34.36   12.6485468   3.55647954 
34.365    12.806629   3.57863507 
 34.37   12.6781265   3.56063569 
34.375    12.992689   3.60453728 
 34.38   12.5807488   3.54693513 
34.385   12.9473117    3.5982373 
 34.39    12.976238   3.60225456 
34.395   12.7789822   3.57477023 
  34.4     12.81944   3.58042455 
34.405    13.158012   3.62739742 
 34.41   12.4161447   3.52365503 
34.415   12.7495032   3.57064465 
 34.42    12.646007   3.55612247 
34.425   13.2745014   3.64341892 
 34.43   12.5073939   3.53657941 
34.435   12.6974729   3.56335136 
 34.44   12.9195818   3.59438198 
34.445   13.0980663   3.61912507 
 34.45   12.7393186    3.5692182 
34.455   13.1256986    3.6229406 
 34.46   12.4365204   3.52654511 
34.465   12.5629202   3.54442099 
 34.47   12.6254634   3.55323281 
34.475   12.7149645   3.56580489 
 34.48   13.0582779   3.61362393 
34.485   12.8715968   3.58770077 
 34.49   12.9118213   3.59330228 
34.495   13.1078821   3.62048092 
  34.5   12.3800648   3.51853163 
34.505   12.5019791   3.53581378 
 34.51    13.144691   3.62556079 
34.515   12.9633226   3.60046144 
 34.52   12.7926552   3.57668216 
34.525   12.3865132   3.51944785 
 34.53   12.8069387   3.57867835 
34.535   13.0600539   3.61386965 
 34.54   13.0199884    3.6083221 
34.545   12.9570216   3.59958631 
 34.55   12.9310074   3.59597099 
34.555   12.8042032   3.57829614 
 34.56   12.6996511   3.56365699 
34.565   13.1865286   3.63132601 
 34.57    12.604838   3.55032929 
34.575   13.0654502   3.61461619 
 34.58   12.7576566   3.57178619 
34.585   12.7118526   3.56536851 
 34.59   13.1741298   3.62961841 
34.595   12.5696128   3.54536497 
  34.6    12.904745    3.5923175 
34.605   12.7816471   3.57514295 
 34.61    12.496258   3.53500467 
34.615   12.7299999   3.56791254 
 34.62   12.8307132   3.58199849 
34.625   12.6626554   3.55846251 
 34.63   13.0676141   3.61491551 
34.635   12.9580882   3.59973446 
 34.64   13.4809843     3.671646 
34.645   12.7787249   3.57473424 
 34.65   12.4013262   3.52155168 
34.655   12.2086077   3.49408181 
 34.66    12.962276   3.60031609 
34.665   12.8833128    3.5893332 
 34.67   12.4460223   3.52789205 
34.675   12.5775241   3.54648052 
 34.68   12.5088458   3.53678467 
34.685   12.9947188   3.60481884 
 34.69   12.9526309   3.59897636 
34.695    12.674973   3.56019283 
  34.7   12.9065005   3.59256183 
34.705   12.9309397   3.59596159 
 34.71   13.0025735   3.60590814 
34.715   12.8238695   3.58104307 
 34.72   13.3836498    3.6583671 
34.725   12.9871201   3.60376471 
 34.73   12.9273321   3.59545993 
34.735   13.1488753    3.6261378 
 34.74   12.8095167   3.57903851 
34.745   12.6764418   3.56039911 
 34.75   12.8162456   3.57997844 
34.755   12.8665029   3.58699078 
 34.76   12.7806964   3.57500998 
34.765   13.1654267   3.62841931 
 34.77   12.5669642   3.54499143 
34.775   12.9683947   3.60116574 
 34.78   13.2420056   3.63895667 
34.785   13.0160744    3.6077797 
 34.79   12.8470139   3.58427313 
34.795   12.7218211   3.56676619 
  34.8   13.1418454   3.62516833 
34.805   13.1808787   3.63054798 
 34.81   13.1081941   3.62052401 
34.815   12.5321545   3.54007831 
 34.82   13.0335181    3.6101964 
34.825   12.8049868   3.57840562 
 34.83   13.0552964   3.61321136 
34.835   12.5644629   3.54463862 
 34.84   13.1060861   3.62023288 
34.845   13.1523906   3.62662247 
 34.85   12.9295705    3.5957712 
34.855   12.9350474   3.59653269 
 34.86    13.079788   3.61659895 
34.865   12.5530801   3.54303261 
 34.87    12.868056   3.58720726 
34.875    13.519501    3.6768874 
 34.88   12.3974146   3.52099624 
34.885   12.8129484    3.5795179 
 34.89   12.5788651   3.54666958 
34.895   12.8966554   3.59119137 
  34.9   12.8392252   3.58318645 
34.905   12.4540768   3.52903341 
 34.91   13.1102258   3.62080457 
34.915   12.9253507   3.59518437 
 34.92   13.5266734   3.67786261 
34.925   12.9139603   3.59359991 
 34.93   12.9829932   3.60319209 
34.935   12.8184111   3.58028088 
 34.94   13.3627777   3.65551333 
34.945   13.2334454   3.63778028 
 34.95   12.9085019   3.59284037 
34.955   13.4788055   3.67134928 
 34.96   13.1450105   3.62560485 
34.965   13.0404473   3.61115595 
 34.97   12.9577193   3.59968322 
34.975    12.730286   3.56795263 
 34.98   12.8049145   3.57839553 
34.985   12.7933679   3.57678179 
 34.99   13.0854754   3.61738516 
34.995   13.0247573   3.60898287 
  35.0   13.3637389   3.65564479 
35.005   12.8450947    3.5840054 
 35.01   13.2677274   3.64248918 
35.015   13.1635097   3.62815514 
 35.02   13.0799705   3.61662419 
35.025   13.5966591   3.68736478 
 35.03   13.3240522   3.65021262 
35.035    12.915075     3.593755 
 35.04   12.8581367   3.58582442 
35.045   13.9637538   3.73681064 
 35.05   13.1741658   3.62962337 
35.055   13.4490623   3.66729631 
 35.06   13.6024873   3.68815501 
35.065   13.4254427    3.6640746 
 35.07   13.5846205   3.68573202 
35.075   13.5665438   3.68327894 
 35.08   13.9141457   3.73016698 
35.085   14.1491535   3.76153606 
 35.09   13.7433682   3.70720491 
35.095   13.9853144   3.73969443 
  35.1   14.3140611    3.7833928 
35.105   14.8103382   3.84842022 
 35.11   15.0021925   3.87326639 
35.115   15.4202273   3.92685973 
 35.12   16.6809723   4.08423461 
35.125   16.5376562   4.06665171 
 35.13   17.2590109   4.15439658 
35.135   18.1429078   4.25944924 
 35.14   19.2990752   4.39307128 
35.145   20.1797152   4.49218379 
 35.15   22.5490445   4.74858342 
35.155   25.8471964   5.08401381 
 35.16   27.4778438    5.2419313 
35.165   30.7560393   5.54581278 
 35.17   36.1166327   6.00971154 
35.175    37.943566    6.1598349 
 35.18   43.9524066   6.62966112 
35.185   51.4928846   7.17585428 
 35.19    57.335846   7.57204371 
35.195   68.2569536   8.26177666 
  35.2   75.0159253   8.66117344 
35.205   83.3565478   9.12998071 
 35.21    94.436703   9.71785486 
35.215   98.0917253   9.90412668 
 35.22   104.165606   10.2061553 
35.225   103.759447   10.1862381 
 35.23   102.414162   10.1199883 
35.235   98.2416073   9.91169044 
 35.24   87.6404275   9.36164662 
35.245   86.6274048   9.30738442 
 35.25   71.5610251   8.45937498 
35.255   62.6242866   7.91355082 
 35.26   57.3925497   7.57578707 
35.265   46.3733779   6.80980014 
 35.27   41.7278609   6.45971059 
35.275   37.2130499   6.10024999 
 35.28   31.2142108   5.58696794 
35.285   30.2641787   5.50128882 
 35.29   26.6384364   5.16124368 
35.295   24.8727234   4.98725609 
  35.3   23.6823405   4.86645051 
35.305   21.7279525   4.66132519 
 35.31   20.5551248   4.53377599 
35.315   20.3247373    4.5082965 
 35.32    19.716561   4.44033344 
35.325   20.2407445   4.49897149 
 35.33   18.9097242   4.34853126 
35.335   19.0193624   4.36111939 
 35.34   18.9048286   4.34796833 
35.345   20.0748414   4.48049567 
 35.35   20.8242905   4.56336394 
35.355    20.384272   4.51489446 
 35.36   21.8790966   4.67750965 
35.365   23.2971363   4.82671071 
 35.37   23.4599332   4.84354552 
35.375   27.2261113   5.21786463 
 35.38   30.2470362   5.49973056 
35.385   31.7530634   5.63498566 
 35.39   35.8391882   5.98658402 
35.395    38.137776     6.175579 
  35.4   42.7909735   6.54148098 
35.405   45.8228318   6.76925637 
 35.41   46.4122935   6.81265686 
35.415   49.3838514   7.02736447 
 35.42   50.9676446   7.13916274 
35.425   50.5871952   7.11246759 
 35.43   51.0626087   7.14581057 
35.435   47.0934857   6.86246936 
 35.44   45.9407926   6.77796375 
35.445   40.8571119   6.39195681 
 35.45    38.445069   6.20040878 
35.455   35.0365929   5.91917164 
 35.46   29.4646139   5.42813171 
35.465   28.3819581   5.32747202 
 35.47   26.2141449   5.11997509 
35.475   23.3991374   4.83726548 
 35.48   21.2481572   4.60957234 
35.485   20.2628367   4.50142608 
 35.49   19.2377556   4.38608659 
35.495   18.4617073   4.29670889 
  35.5   17.5102419    4.1845241 
35.505   16.4778444   4.05929112 
 35.51   16.4507635   4.05595408 
35.515   15.3688244   3.92030922 
 35.52   15.0059403   3.87375016 
35.525   15.2071715   3.89963736 
 35.53    14.612007    3.8225655 
35.535   14.2109587   3.76974252 
 35.54   14.5673466   3.81671935 
35.545   14.2840435    3.7794237 
 35.55    14.027052   3.74527062 
35.555   13.6680236   3.69702902 
 35.56   13.3919269   3.65949817 
35.565   13.7354219   3.70613301 
 35.57   13.5688478    3.6835917 
35.575   13.2262231   3.63678747 
 35.58   13.0258075   3.60912836 
35.585   13.0712355   3.61541637 
 35.59   13.2623124   3.64174579 
35.595   13.3310604   3.65117247 
  35.6   13.1622872   3.62798666 
35.605   13.2690644    3.6426727 
 35.61   13.0675505    3.6149067 
35.615   13.4607581   3.66889058 
 35.62   12.8301139   3.58191484 
35.625   13.0946942   3.61865917 
 35.63   13.0359559   3.61053402 
35.635   13.3695759   3.65644306 
 35.64   12.7419047   3.56958047 
35.645   13.0405854   3.61117508 
 35.65   13.3139966   3.64883496 
35.655   12.9352955   3.59656718 
 35.66   12.9471123    3.5982096 
35.665   12.8705448   3.58755415 
 35.67   12.4692477   3.53118219 
35.675   13.1798997   3.63041316 
 35.68   12.9387498   3.59704738 
35.685   13.2368208   3.63824419 
 35.69   12.7526965   3.57109178 
35.695   12.9548069   3.59927866 
  35.7   12.6560992   3.55754118 
35.705   12.9340499   3.59639401 
 35.71   13.0566968   3.61340516 
35.715   13.7735658    3.7112755 
 35.72   12.3426575   3.51321185 
35.725   12.7351016   3.56862741 
 35.73   12.7376962   3.56899093 
35.735   12.8057857   3.57851725 
 35.74    12.935305   3.59656851 
35.745   12.6012047   3.54981756 
 35.75   12.5191506   3.53824117 
35.755   12.4517546   3.52870438 
 35.76   12.8483059   3.58445336 
35.765   12.7576704   3.57178812 
 35.77   13.0382969   3.61085819 
35.775   13.0662321   3.61472435 
 35.78   12.6393793   3.55519048 
35.785   12.5539626   3.54315715 
 35.79   13.3019056   3.64717775 
35.795   13.0622004   3.61416662 
  35.8   12.4053865   3.52212811 
35.805   12.7193471   3.56641937 
 35.81   12.7766687   3.57444663 
35.815   12.5331163   3.54021416 
 35.82    12.673028   3.55991966 
35.825   12.6137882   3.55158954 
 35.83    12.456191   3.52933294 
35.835   12.6224454   3.55280811 
 35.84    12.418234   3.52395147 
35.845   12.2540838   3.50058336 
 35.85   12.6657346   3.55889514 
35.855   13.1713077   3.62922963 
 35.86   12.5234638   3.53885063 
35.865   12.6045412   3.55028748 
 35.87   12.5968157    3.5491993 
35.875   12.9932184   3.60461071 
 35.88   12.1833239   3.49046184 
35.885   12.7187981    3.5663424 
 35.89   12.6673463   3.55912156 
35.895   12.1152895   3.48070244 
  35.9   12.7282073   3.56766132 
35.905   12.3817077   3.51876508 
 35.91   12.4660303    3.5307266 
35.915   12.6673121   3.55911676 
 35.92   12.6353621   3.55462545 
35.925   12.6793941   3.56081369 
 35.93   12.4636989   3.53039643 
35.935   12.4551647   3.52918755 
 35.94   12.6447622   3.55594744 
35.945   12.5188871   3.53820394 
 35.95   12.8663192   3.58696517 
35.955   12.5908852   3.54836373 
 35.96   12.6377238   3.55495764 
35.965   12.2474929   3.49964183 
 35.97   12.4537196    3.5289828 
35.975   12.5722718   3.54573995 
 35.98   12.5672235   3.54502799 
35.985   12.9235909   3.59493963 
 35.99   12.3425849   3.51320151 
35.995   12.7090956   3.56498185 
  36.0   12.8973275   3.59128493 
36.005   12.6879489   3.56201473 
 36.01   12.8375611   3.58295425 
36.015   12.4050595    3.5220817 
 36.02   12.4819162   3.53297554 
36.025   12.9040301     3.592218 
 36.03   12.4355384   3.52640587 
36.035   12.6936635    3.5628168 
 36.04   12.2996396   3.50708421 
36.045   12.4536017   3.52896609 
 36.05   12.5962362   3.54911767 
36.055   12.6453667   3.55603244 
 36.06   12.8705116   3.58754953 
36.065   12.6694392   3.55941557 
 36.07   12.6974169   3.56334349 
36.075   12.4179355   3.52390913 
 36.08   12.2298903   3.49712601 
36.085   12.2925735   3.50607666 
 36.09   12.3803323   3.51856963 
36.095   11.9366551   3.45494647 
  36.1   12.7218812   3.56677462 
36.105   12.1391818   3.48413286 
 36.11   12.6268083   3.55342206 
36.115   12.6990344   3.56357046 
 36.12   12.6893041   3.56220496 
36.125   12.7223176    3.5668358 
 36.13   13.2905909   3.64562627 
36.135   12.1857099   3.49080362 
 36.14   12.6730294   3.55991986 
36.145   12.6458732   3.55610366 
 36.15   12.7235911   3.56701431 
36.155   13.1982369   3.63293777 
 36.16    13.637473   3.69289493 
36.165   13.1817165   3.63066337 
 36.17   13.0211202   3.60847893 
36.175   13.2222288   3.63623828 
 36.18    13.191484   3.63200826 
36.185   13.6570306   3.69554199 
 36.19   13.4146194   3.66259735 
36.195   13.3050254   3.64760544 
  36.2   13.8834672   3.72605249 
36.205   13.5330113   3.67872414 
 36.21   14.4511609   3.80146826 
36.215   14.8269615   3.85057937 
 36.22   14.6555254   3.82825357 
36.225   15.1404191   3.89106914 
 36.23   16.6259328     4.077491 
36.235    16.023561   4.00294405 
 36.24   17.3649173   4.16712339 
36.245   17.4058312   4.17202962 
 36.25   18.4466756   4.29495932 
36.255   18.7680762   4.33221377 
 36.26   19.2607072   4.38870222 
36.265    18.458228   4.29630399 
 36.27   18.6896921   4.32315766 
36.275   18.6760476   4.32157929 
 36.28   18.6069514   4.31357757 
36.285   17.6633357   4.20277714 
 36.29    16.750513   4.09273906 
36.295   16.1620194   4.02020141 
  36.3     16.08719   4.01088395 
36.305   15.6242234   3.95274884 
 36.31   14.8190643   3.84955378 
36.315   14.4343984   3.79926287 
 36.32   13.9281928   3.73204941 
36.325   13.9762364    3.7384805 
 36.33   13.6944708   3.70060412 
36.335   14.2201408    3.7709602 
 36.34   13.3399429   3.65238865 
36.345    13.773251   3.71123309 
 36.35   12.9123855   3.59338079 
36.355   13.2673758   3.64244092 
 36.36   13.6895339   3.69993701 
36.365   13.2590984   3.64130449 
 36.37    12.706137   3.56456688 
36.375   12.5440712   3.54176103 
 36.38   12.5249202   3.53905639 
36.385   12.9637989   3.60052759 
 36.39   12.9692162    3.6012798 
36.395   12.8833462   3.58933785 
  36.4   12.8943825   3.59087489 
36.405   12.8600315    3.5860886 
 36.41   12.1598217   3.48709359 
36.415   12.3121367   3.50886544 
 36.42   12.6763373   3.56038443 
36.425   12.2946775    3.5063767 
 36.43    12.210383   3.49433585 
36.435   12.3754025   3.51786903 
 36.44   12.7680605    3.5732423 
36.445   12.2195627   3.49564912 
 36.45   12.6353739   3.55462711 
36.455   12.2612224   3.50160283 
 36.46   12.4714178   3.53148945 
36.465   12.2189066   3.49555527 
 36.47   12.4908052   3.53423332 
36.475   12.0815609   3.47585398 
 36.48   12.6588609   3.55792929 
36.485   11.7521713     3.428144 
 36.49   12.7213359   3.56669819 
36.495   12.3019961   3.50742015 
  36.5    12.464587    3.5305222 
36.505   12.6728145   3.55988968 
 36.51   12.6444678   3.55590604 
36.515   12.7639589   3.57266831 
 36.52   12.7262501   3.56738701 
36.525   12.2983854   3.50690539 
 36.53   12.5915322    3.5484549 
36.535   12.7436259   3.56982155 
 36.54   12.7616904   3.57235082 
36.545   12.7248139   3.56718571 
 36.55   12.6223874   3.55279993 
36.555   12.9353947   3.59658098 
 36.56   12.5993989    3.5495632 
36.565   12.3482872   3.51401298 
 36.57   12.4117923   3.52303737 
36.575   12.5359976   3.54062108 
 36.58   12.8798276   3.58884767 
36.585   12.6132323   3.55151127 
 36.59   12.6268507   3.55342803 
36.595   12.5380121   3.54090555 
  36.6    12.716614   3.56603617 
36.605   12.2196923   3.49566764 
 36.61   12.6278267   3.55356535 
36.615   12.7697569   3.57347966 
 36.62   12.2839451   3.50484595 
36.625   12.2200023   3.49571199 
 36.63    12.545369   3.54194424 
36.635   13.0245616   3.60895574 
 36.64   12.4943132   3.53472957 
36.645   12.1184064   3.48115015 
 36.65   12.3936412   3.52046037 
36.655    12.686036    3.5617462 
 36.66   12.7286368   3.56772151 
36.665   11.5857321   3.40378202 
 36.67   12.2817208   3.50452862 
36.675   12.5260045   3.53920959 
 36.68   12.6109808   3.55119428 
36.685   12.1693331   3.48845712 
 36.69   13.1020199   3.61967124 
36.695   12.5452039   3.54192094 
  36.7    12.437031    3.5266175 
36.705   12.9682723   3.60114874 
 36.71   12.7475506   3.57037121 
36.715   12.4242222   3.52480102 
 36.72   12.9128269   3.59344221 
36.725   12.5150576   3.53766273 
 36.73   12.1900942   3.49143154 
36.735   12.3542377   3.51485956 
 36.74   12.6614796   3.55829729 
36.745   12.8138308   3.57964116 
 36.75   12.2655277   3.50221754 
36.755   12.8056623   3.57850001 
 36.76   12.5860768   3.54768613 
36.765   12.4600415    3.5298784 
 36.77   12.5605258   3.54408322 
36.775   12.3553571   3.51501879 
 36.78   11.9051174   3.45037932 
36.785   12.2980258   3.50685412 
 36.79   13.3192529   3.64955516 
36.795   12.1282457    3.4825631 
  36.8    12.941138   3.59737932 
36.805   12.0294158   3.46834482 
 36.81   12.6272314   3.55348158 
36.815   12.6559933   3.55752629 
 36.82   12.0700367   3.47419584 
36.825   12.1794669    3.4899093 
 36.83   12.2181816   3.49545156 
36.835   12.6043355   3.55025851 
 36.84   12.5790219   3.54669168 
36.845   12.5735419   3.54591905 
 36.85   12.7223891   3.56684583 
36.855   12.7308105   3.56802613 
 36.86    12.721664   3.56674417 
36.865   12.6741868   3.56008242 
 36.87   12.6436043   3.55578463 
36.875   12.3934967   3.52043984 
 36.88    12.785582   3.57569322 
36.885    12.678759    3.5607245 
 36.89   12.3250081   3.51069909 
36.895   12.4802663   3.53274204 
  36.9   12.3743749   3.51772297 
36.905   12.4878234   3.53381146 
 36.91   12.5843737   3.54744608 
36.915   12.7037471   3.56423163 
 36.92   12.3069043   3.50811977 
36.925   12.4940529   3.53469276 
 36.93   12.9043628    3.5922643 
36.935   12.6508928   3.55680935 
 36.94   12.5692781   3.54531777 
36.945    12.584722   3.54749517 
 36.95   12.5946522    3.5488945 
36.955   12.6291635   3.55375344 
 36.96   12.5395322   3.54112019 
36.965   12.6908685   3.56242453 
 36.97   12.3922533   3.52026325 
36.975   12.8665113   3.58699196 
 36.98   12.4352321   3.52636245 
36.985   12.9864239   3.60366812 
 36.99   12.6875091   3.56195299 
36.995   12.8627199   3.58646342 
  37.0   12.6161649   3.55192411 
37.005   12.7217097   3.56675058 
 37.01   12.9587193   3.59982213 
37.015   12.3262046   3.51086949 
 37.02   12.6942084   3.56289326 
37.025   12.6895936   3.56224558 
 37.03   12.3343604   3.51203081 
37.035   12.4861298   3.53357182 
 37.04   12.5575863   3.54366848 
37.045   12.0955952   3.47787222 
 37.05   12.8987168   3.59147836 
37.055    12.415902   3.52362058 
 37.06   12.3985634   3.52115939 
37.065   12.5066712   3.53647722 
 37.07   12.5599439   3.54400111 
37.075   12.9239631   3.59499139 
 37.08   12.4151996    3.5235209 
37.085   12.7061522     3.564569 
 37.09   12.7893756   3.57622365 
37.095    12.282463    3.5046345 
  37.1   12.3885868   3.51974244 
37.105   12.4802666   3.53274208 
 37.11   12.7844801   3.57553913 
37.115   12.2634511   3.50192105 
 37.12   12.5237325    3.5388886 
37.125   12.9551192   3.59932205 
 37.13   12.8056389   3.57849673 
37.135   12.6708516   3.55961397 
 37.14   12.5064247   3.53644238 
37.145   12.0282169   3.46817198 
 37.15   12.3954598   3.52071864 
37.155   12.9719881   3.60166463 
 37.16    12.859396   3.58600001 
37.165   12.7952986   3.57705167 
 37.17   13.9603766   3.73635873 
37.175   13.0253314    3.6090624 
 37.18   12.9719766   3.60166304 
37.185   12.5867323   3.54777851 
 37.19   13.3274935   3.65068398 
37.195   13.2180351   3.63566158 
  37.2   13.3527808   3.65414569 
37.205   13.4880897   3.67261347 
 37.21   13.2002916   3.63322055 
37.215   14.0144659   3.74358997 
 37.22   13.9299359   3.73228294 
37.225   13.9704102    3.7377012 
 37.23   14.5427329   3.81349353 
37.235   14.5723752   3.81737805 
 37.24   15.0913295   3.88475604 
37.245   15.3766646   3.92130905 
 37.25   16.1497497   4.01867511 
37.255   16.2794717   4.03478274 
 37.26   17.6291666   4.19871011 
37.265   17.8721198     4.227543 
 37.27   19.4170642   4.40647979 
37.275   20.6519583   4.54444257 
 37.28   23.0482561   4.80085993 
37.285   24.3524037   4.93481546 
 37.29    27.718541   5.26484007 
37.295   28.2332538   5.31349732 
  37.3    32.230065   5.67715289 
37.305    37.042894   6.08628737 
 37.31     39.04328   6.24846221 
37.315   45.5767264   6.75105373 
 37.32   50.5199029   7.10773543 
37.325   52.1426171    7.2209845 
 37.33   57.0897525    7.5557761 
37.335   58.4582065   7.64579665 
 37.34   60.2853107   7.76436158 
37.345   60.7301719   7.79295656 
 37.35   60.1118351   7.75318226 
37.355   57.1731417   7.56129233 
 37.36    53.627473   7.32307811 
37.365   51.5786685   7.18182905 
 37.37   46.5514294   6.82286079 
37.375   40.2656042   6.34551844 
 37.38   39.9052589   6.31706094 
37.385   33.4002799   5.77929753 
 37.39   29.6134684   5.44182583 
37.395   27.8646642    5.2786991 
  37.4   25.1214273   5.01212802 
37.405   24.0177859   4.90079441 
 37.41   22.0345402   4.69409632 
37.415    19.868918   4.45745645 
 37.42   19.2375864    4.3860673 
37.425   18.1811271   4.26393329 
 37.43   17.1539615   4.14173411 
37.435   16.9853132    4.1213242 
 37.44   16.0181186   4.00226419 
37.445   15.3888988    3.9228687 
 37.45   14.6521847   3.82781722 
37.455   14.9403408    3.8652737 
 37.46   14.7744971    3.8437608 
37.465   14.0444548    3.7475932 
 37.47   14.2488109   3.77475971 
37.475   13.3239526   3.65019899 
 37.48   13.5246581   3.67758863 
37.485   13.8620417   3.72317629 
 37.49   13.5631126   3.68281314 
37.495    13.068523   3.61504122 
  37.5   13.3560953    3.6545992 
37.505   12.9025402   3.59201061 
 37.51   13.2667457   3.64235442 
37.515   12.7107118   3.56520852 
 37.52   13.1793211   3.63033347 
37.525   12.6894111   3.56221997 
 37.53   13.0624832   3.61420575 
37.535   12.3652091   3.51641993 
 37.54   12.9543238   3.59921155 
37.545   12.5919039   3.54850727 
 37.55   13.2103411   3.63460329 
37.555   12.2554562   3.50077938 
 37.56   12.8088949   3.57895164 
37.565   12.7501518   3.57073547 
 37.57    12.837221   3.58290678 
37.575   13.1184226   3.62193631 
 37.58   12.5434638   3.54167528 
37.585   12.5030436   3.53596431 
 37.59   12.8900247   3.59026806 
37.595   12.5571986   3.54361378 
  37.6   13.1547404   3.62694642 
37.605   12.4071914   3.52238433 
 37.61   12.7815286   3.57512638 
37.615   12.4216745    3.5244396 
 37.62   13.0505268   3.61255129 
37.625   12.6590135   3.55795075 
 37.63   12.3899917     3.519942 
37.635     12.76166   3.57234657 
 37.64   12.6861021   3.56175547 
37.645   12.5052014   3.53626941 
 37.65   12.7481479   3.57045485 
37.655   12.0751101   3.47492591 
 37.66   12.3995795   3.52130367 
37.665   12.5899977   3.54823867 
 37.67   12.8864708   3.58977308 
37.675    12.632082   3.55416404 
 37.68   12.5965418   3.54916072 
37.685   12.6618225   3.55834547 
 37.69   12.8014353   3.57790934 
37.695   12.7682083   3.57326297 
  37.7    12.774005   3.57407401 
37.705    12.866247   3.58695511 
 37.71   12.4355348   3.52640536 
37.715   13.0346104   3.61034769 
 37.72   12.3254343   3.51075979 
37.725   12.8109634   3.57924062 
 37.73   12.8693999   3.58739458 
37.735   12.1826745   3.49036882 
 37.74   12.7870722    3.5759016 
37.745   13.1207511   3.62225774 
 37.75   12.4603753   3.52992568 
37.755   12.9557546   3.59941031 
 37.76   12.8611343   3.58624236 
37.765   12.4677733   3.53097343 
 37.77   12.7150472   3.56581648 
37.775   12.3697317   3.51706293 
 37.78   12.7390025   3.56917393 
37.785   12.5950669   3.54895293 
 37.79   12.8033484   3.57817669 
37.795   12.7527699   3.57110205 
  37.8   12.5196454    3.5383111 
37.805    12.258045    3.5011491 
 37.81   12.4785078   3.53249315 
37.815   12.9202255   3.59447152 
 37.82   12.1979011   3.49254937 
37.825   12.4614074   3.53007186 
 37.83    12.401945   3.52163953 
37.835   11.8336751   3.44001092 
 37.84   13.0175585   3.60798537 
37.845    12.739616   3.56925987 
 37.85   12.4290506   3.52548587 
37.855    12.395288   3.52069425 
 37.86   12.7429681   3.56972942 
37.865   12.5713293   3.54560705 
 37.87   12.7132825   3.56556902 
37.875   12.7470642   3.57030309 
 37.88   12.3721908   3.51741252 
37.885   12.4941942   3.53471275 
 37.89   12.6521249   3.55698255 
37.895   12.4162805    3.5236743 
  37.9   12.5670784   3.54500753 
37.905   12.7716394   3.57374306 
 37.91   12.2473477   3.49962108 
37.915    12.679903   3.56088514 
 37.92   12.3934718   3.52043631 
37.925   12.5632922   3.54447347 
 37.93   13.0106815   3.60703223 
37.935   12.4019967   3.52164688 
 37.94   12.7353723   3.56866533 
37.945   12.4701759   3.53131363 
 37.95   12.8582638   3.58584214 
37.955   12.5304583   3.53983874 
 37.96   12.1232594   3.48184712 
37.965   12.6708408   3.55961246 
 37.97   12.3879144   3.51964691 
37.975   12.4626687   3.53025051 
 37.98   12.1901974   3.49144632 
37.985   12.3482712    3.5140107 
 37.99   12.3876669   3.51961175 
37.995   12.7151812   3.56583527 
  38.0   12.6821794   3.56120477 
38.005   12.8922213   3.59057394 
 38.01   12.6684823   3.55928114 
38.015   12.4493036   3.52835707 
 38.02   12.5009337   3.53566594 
38.025   12.5409189   3.54131598 
 38.03   12.2902995   3.50575235 
38.035   12.2255957   3.49651194 
 38.04   12.6565887   3.55760996 
38.045    12.599403   3.54956377 
 38.05   12.7941018   3.57688437 
38.055   12.3261614   3.51086335 
 38.06   12.1076217   3.47960079 
38.065   13.4147962    3.6626215 
 38.07   12.4654907   3.53065019 
38.075   12.0402365    3.4699044 
 38.08   12.9162833   3.59392311 
38.085   12.6265115    3.5533803 
 38.09   12.4414499   3.52724396 
38.095   12.2379843   3.49828305 
  38.1   12.5225991   3.53872845 
38.105   12.6263314   3.55335494 
 38.11     12.72449    3.5671403 
38.115   12.7841821   3.57549746 
 38.12   12.5844984   3.54746366 
38.125   12.6532695   3.55714344 
 38.13   12.5905463   3.54831598 
38.135   12.8717619   3.58772378 
 38.14   12.5150374   3.53765988 
38.145   12.7478488   3.57041297 
 38.15   12.6489984   3.55654304 
38.155   12.5685764   3.54521881 
 38.16   12.9496243   3.59855864 
38.165   12.7511305   3.57087252 
 38.17   12.2906767   3.50580615 
38.175   12.5011076   3.53569054 
 38.18   12.7917719   3.57655867 
38.185   12.7679859   3.57323185 
 38.19   12.7966085   3.57723476 
38.195   12.3121542   3.50886794 
  38.2   12.8911769   3.59042852 
38.205    12.815259   3.57984063 
 38.21   12.3167202   3.50951852 
38.215   12.6726116   3.55986118 
 38.22   12.7373505   3.56894249 
38.225     12.85931   3.58598801 
 38.23    13.074638   3.61588689 
38.235   12.9625687   3.60035674 
 38.24   13.1208713   3.62227433 
38.245    12.430456   3.52568518 
 38.25   13.1320596   3.62381837 
38.255   13.2260556   3.63676444 
 38.26   12.8134804   3.57959222 
38.265   12.7600162   3.57211648 
 38.27   12.6563337   3.55757414 
38.275   12.5955767   3.54902475 
 38.28   13.2192562   3.63582951 
38.285   12.4831845   3.53315503 
 38.29   13.1508153   3.62640529 
38.295   13.3830329   3.65828278 
  38.3    13.715676    3.7034681 
38.305   13.6548542   3.69524752 
 38.31   13.1445298   3.62553855 
38.315   13.7169938   3.70364601 
 38.32   14.0938945    3.7541836 
38.325   14.0053648   3.74237422 
 38.33   14.2662637   3.77707078 
38.335   14.3254073   3.78489198 
 38.34   15.2936469   3.91070925 
38.345   15.2759767    3.9084494 
 38.35   15.7738163    3.9716264 
38.355   16.1649767    4.0205692 
 38.36   16.7297827   4.09020571 
38.365   17.4844188   4.18143741 
 38.37   18.0209131   4.24510461 
38.375   18.7577087   4.33101705 
 38.38   20.8163877   4.56249796 
38.385   21.3669764   4.62244268 
 38.39   23.5246213   4.85021868 
38.395   25.2420613   5.02414781 
  38.4    27.531429   5.24704002 
38.405    31.249114   5.59009069 
 38.41    34.476208    5.8716444 
38.415   38.0323123   6.16703432 
 38.42   44.6329683   6.68079099 
38.425   47.8297435   6.91590511 
 38.43   55.0629303   7.42044003 
38.435   64.1949152   8.01217294 
 38.44   68.6628644   8.28630584 
38.445   82.4696657   9.08128106 
 38.45   92.5162431   9.61853643 
38.455   99.1512814   9.95747364 
 38.46   111.605793   10.5643643 
38.465   117.352031   10.8329143 
 38.47   122.986574   11.0899312 
38.475   124.114249   11.1406575 
 38.48   125.437351   11.1998818 
38.485   121.547507   11.0248586 
 38.49   114.147178   10.6839683 
38.495   108.551421   10.4188013 
  38.5   98.2585686   9.91254602 
38.505   86.7379855   9.31332301 
 38.51   79.4938306   8.91593128 
38.515   68.7235312   8.28996569 
 38.52   59.8110133   7.73375803 
38.525   55.0738628   7.42117665 
 38.53   45.0194137   6.70965079 
38.535   41.8831629   6.47172024 
 38.54    37.351612   6.11159652 
38.545   33.0146047   5.74583368 
 38.55   31.5232854   5.61456012 
38.555   28.4584241   5.33464376 
 38.56   25.3452755   5.03440915 
38.565   24.4634532   4.94605431 
 38.57   22.4727778   4.74054615 
38.575   20.4652153   4.52384961 
 38.58   20.5998521     4.538706 
38.585   18.6525809   4.31886338 
 38.59   17.6872868   4.20562562 
38.595    17.558256   4.19025727 
  38.6   16.8823766   4.10881694 
38.605   16.1158743   4.01445815 
 38.61   16.2508861   4.03123878 
38.615   15.1174849     3.888121 
 38.62   14.6779896   3.83118645 
38.625   15.2842579   3.90950866 
 38.63   14.5320842   3.81209709 
38.635   14.2168909   3.77052926 
 38.64   14.3434739    3.7872779 
38.645   13.9444722   3.73422979 
 38.65    13.907935   3.72933439 
38.655   13.5537662     3.681544 
 38.66   13.1676605   3.62872712 
38.665   13.4256695   3.66410555 
 38.67   13.1621874    3.6279729 
38.675   12.9922351   3.60447432 
 38.68   12.7824514   3.57525543 
38.685   13.0093007   3.60684083 
 38.69   13.0316942   3.60994379 
38.695   13.0121381   3.60723414 
  38.7   12.8989786   3.59151481 
38.705   12.9443797   3.59782986 
 38.71   13.1944294   3.63241372 
38.715    12.693083   3.56273532 
 38.72   13.3348383   3.65168979 
38.725   12.5898968   3.54822446 
 38.73   12.7300732   3.56792281 
38.735   12.9850375   3.60347575 
 38.74   12.6802642   3.56093586 
38.745   13.0520012   3.61275535 
 38.75   12.6731746   3.55994025 
38.755   12.6262611   3.55334506 
 38.76   12.9422933    3.5975399 
38.765   12.8372307   3.58290813 
 38.77    12.781416   3.57511063 
38.775   12.4464244   3.52794903 
 38.78   12.4018216   3.52162201 
38.785   12.8672222   3.58709105 
 38.79   12.6818535   3.56115901 
38.795    12.820769   3.58061015 
  38.8   12.7487917   3.57054501 
38.805   12.7268638   3.56747302 
 38.81   12.3349906   3.51212052 
38.815   12.3923301   3.52027415 
 38.82   12.6811866   3.56106537 
38.825   12.9167743   3.59399142 
 38.83   12.8058731   3.57852947 
38.835   12.5136276   3.53746061 
 38.84   12.7589626   3.57196901 
38.845   12.6896809   3.56225783 
 38.85   12.3526553   3.51463445 
38.855   12.3392189   3.51272243 
 38.86    12.571203   3.54558923 
38.865   12.6081975   3.55080238 
 38.87   12.4083529    3.5225492 
38.875   12.5497408   3.54256134 
 38.88   12.6456959   3.55607873 
38.885   12.9926172   3.60452732 
 38.89   12.7024947   3.56405593 
38.895   12.3442849   3.51344345 
  38.9   12.1544036   3.48631663 
38.905   12.3072575   3.50817011 
 38.91   12.3646013   3.51633351 
38.915   12.4469878   3.52802889 
 38.92   12.7682393   3.57326732 
38.925   12.6865442   3.56181755 
 38.93   12.3721091    3.5174009 
38.935   12.6736525   3.56000737 
 38.94   12.5488637   3.54243754 
38.945    12.850563   3.58476819 
 38.95   12.3752193   3.51784299 
38.955    12.622514   3.55281776 
 38.96   12.4468258   3.52800592 
38.965   12.4434016    3.5275206 
 38.97   12.7686957   3.57333118 
38.975    12.165182    3.4878621 
 38.98   12.5474241   3.54223433 
38.985   12.1603769    3.4871732 
 38.99   12.4058614   3.52219554 
38.995   11.7459063   3.42723013 
  39.0   12.6065888   3.55057584 
39.005   12.3962539   3.52083142 
 39.01   12.0300085   3.46843026 
39.015   12.2764108   3.50377094 
 39.02   12.6739321   3.56004664 
39.025    12.228094   3.49686916 
 39.03   12.7382621    3.5690702 
39.035   12.0919783    3.4773522 
 39.04    12.431492   3.52583209 
39.045   12.9352849    3.5965657 
 39.05   12.1715504   3.48877492 
39.055   12.9397277    3.5971833 
 39.06   12.4417874   3.52729179 
39.065   12.5774208   3.54646595 
 39.07   12.6244453   3.55308954 
39.075   12.2727017    3.5032416 
 39.08   12.4692879   3.53118788 
39.085    12.149616   3.48562993 
 39.09   12.3332376   3.51187095 
39.095   12.3364977   3.51233508 
  39.1   12.5137125   3.53747261 
39.105   12.5584805   3.54379464 
 39.11   12.8399579    3.5832887 
39.115   12.4933502   3.53459336 
 39.12   12.6809561   3.56103301 
39.125   12.6016472   3.54987988 
 39.13   12.9225412   3.59479362 
39.135   12.0225501   3.46735491 
 39.14   12.6378921    3.5549813 
39.145   12.2186964    3.4955252 
 39.15   12.4213992   3.52440054 
39.155   11.9455334    3.4562311 
 39.16   12.5900613   3.54824764 
39.165   12.2833531   3.50476149 
 39.17   12.3636265   3.51619489 
39.175   12.7479685   3.57042973 
 39.18   12.2565553   3.50093634 
39.185   12.3937723   3.52047899 
 39.19   12.1509771   3.48582516 
39.195   12.2086337   3.49408553 
  39.2   12.4616002   3.53009917 
39.205   12.6511116   3.55684012 
 39.21   12.2730888   3.50329685 
39.215   12.7275696   3.56757195 
 39.22   12.4006697   3.52145846 
39.225   12.4030459   3.52179584 
 39.23   12.3217972   3.51024176 
39.235   12.4757275   3.53209958 
 39.24   12.6671431   3.55909301 
39.245   12.2304333   3.49720364 
 39.25   12.6345765   3.55451495 
39.255   12.1995981   3.49279231 
 39.26   12.1439991   3.48482412 
39.265   12.2105747   3.49436327 
 39.27   12.5488642    3.5424376 
39.275   11.5403481   3.39710878 
 39.28   12.1926761   3.49180127 
39.285   12.3634936   3.51617599 
 39.29    12.398835   3.52119795 
39.295   11.9522831   3.45720742 
  39.3   12.3480222   3.51397528 
39.305   12.5412444   3.54136194 
 39.31    12.263621   3.50194532 
39.315   12.4454859   3.52781602 
 39.32   12.7216974   3.56674886 
39.325    12.438686   3.52685214 
 39.33   11.9698959   3.45975373 
39.335   12.6820003   3.56117962 
 39.34   12.2244548   3.49634878 
39.345   12.1135967   3.48045927 
 39.35   12.1599412   3.48711073 
39.355   12.8675698    3.5871395 
 39.36   12.0938203   3.47761704 
39.365   12.5339991   3.54033884 
 39.37   12.6320831   3.55416419 
39.375    12.502383    3.5358709 
 39.38   12.4894379   3.53403989 
39.385   12.7414548   3.56951745 
 39.39   12.3648473   3.51636848 
39.395   12.5269533   3.53934362 
  39.4   12.4828197    3.5331034 
39.405   12.3116066   3.50878991 
 39.41   12.8853023   3.58961033 
39.415   12.8504301   3.58474965 
 39.42   12.3828591   3.51892869 
39.425   12.4312849   3.52580273 
 39.43   12.5319916   3.54005531 
39.435   12.1187494   3.48119941 
 39.44   11.9545753    3.4575389 
39.445   12.4780511   3.53242851 
 39.45   12.3309178   3.51154066 
39.455   12.4710232   3.53143359 
 39.46   12.8214605   3.58070671 
39.465   12.5770425   3.54641263 
 39.47   12.3386787   3.51264554 
39.475   12.1197454   3.48134246 
 39.48   12.4174632    3.5238421 
39.485   12.5783919   3.54660286 
 39.49   12.2254229   3.49648722 
39.495   12.0585009   3.47253523 
  39.5   12.0917628   3.47732121 
39.505   12.6824443   3.56124197 
 39.51   12.3421452   3.51313894 
39.515   12.3876755   3.51961298 
 39.52   12.5955226   3.54901714 
39.525   12.1109743   3.48008251 
 39.53   13.0472698   3.61210047 
39.535   12.8308167   3.58201294 
 39.54   12.8745959   3.58811872 
39.545   12.8675667   3.58713907 
 39.55   13.0480718   3.61221148 
39.555   13.3181673   3.64940643 
 39.56   13.2975094   3.64657503 
39.565   13.1811264   3.63058211 
 39.57   13.6268177   3.69145198 
39.575   13.6515312   3.69479786 
 39.58   14.4503996   3.80136812 
39.585   14.1057707   3.75576499 
 39.59   14.3811396   3.79224731 
39.595   14.6201899   3.82363569 
  39.6   16.0892733   4.01114364 
39.605   16.8099062   4.09998857 
 39.61   16.7616372   4.09409785 
39.615   17.4675923   4.17942488 
 39.62   18.2243651   4.26900048 
39.625   18.9569256   4.35395517 
 39.63   20.0504373   4.47777147 
39.635   21.7126492   4.65968338 
 39.64    22.752821   4.76999172 
39.645   26.5015141   5.14796214 
 39.65   29.4423306   5.42607875 
39.655   30.5382541   5.52614278 
 39.66   34.9116465   5.90860783 
39.665   37.7743118   6.14608101 
 39.67   42.5519692   6.52318705 
39.675   47.7130845   6.90746585 
 39.68   50.6596045   7.11755608 
39.685   54.7571024   7.39980421 
 39.69   58.7177451   7.66275049 
39.695   61.5692142   7.84660527 
  39.7   64.4080856   8.02546482 
39.705   65.2970691   8.08066019 
 39.71    64.918202   8.05718325 
39.715   62.8642988   7.92870095 
 39.72   58.9950953   7.68082647 
39.725   58.3505116   7.63875066 
 39.73   51.2854563   7.16138648 
39.735    48.548737   6.96769237 
 39.74   45.2331457   6.72555913 
39.745   39.0396492   6.24817167 
 39.75    35.541826   5.96169657 
39.755   32.5523687   5.70546832 
 39.76   28.5889219   5.34686093 
39.765   27.3822323   5.23280349 
 39.77   24.3864869    4.9382676 
39.775   21.6974484     4.658052 
 39.78   21.7997193   4.66901695 
39.785   19.7240969   4.44118192 
 39.79   18.5919065   4.31183332 
39.795   17.6315086     4.198989 
  39.8   16.7740204   4.09560989 
39.805   16.6060519   4.07505238 
 39.81   16.4049447    4.0503018 
39.815   15.1717583   3.89509413 
 39.82   14.8809758   3.85758678 
39.825   15.1196719   3.88840223 
 39.83    13.965765   3.73707974 
39.835   13.7596139   3.70939535 
 39.84   13.8121667   3.71647235 
39.845   13.6117953   3.68941666 
 39.85   13.4562703   3.66827893 
39.855   13.8243186   3.71810686 
 39.86   13.2588138   3.64126541 
39.865   13.4277801   3.66439355 
 39.87    12.787886   3.57601539 
39.875   12.7576587   3.57178649 
 39.88   13.2245319   3.63655495 
39.885   12.5267602   3.53931635 
 39.89   12.8279945   3.58161898 
39.895   12.8624751    3.5864293 
  39.9   12.4041609   3.52195413 
39.905   12.1202827   3.48141964 
 39.91   12.5770976   3.54642039 
39.915   12.7114564   3.56531295 
 39.92   12.4613327   3.53006128 
39.925   12.6841904    3.5614871 
 39.93   12.3525418   3.51461831 
39.935   12.3555062      3.51504 
 39.94   12.2585423   3.50122012 
39.945   12.2073729   3.49390511 
 39.95   12.4319484   3.52589682 
39.955   12.6708424   3.55961267 
 39.96   12.4552504   3.52919968 
39.965   12.2804199   3.50434301 
 39.97   12.4980669   3.53526052 
39.975    12.302748   3.50752733 
 39.98   12.4097716   3.52275057 
39.985   12.4744328    3.5319163 
 39.99   12.6764178   3.56039573 
39.995   12.3038089   3.50767856 
  40.0   12.0248405   3.46768518 
40.005   11.9847616   3.46190144 
 40.01   12.2307703   3.49725182 
40.015   12.1695549   3.48848891 
 40.02   12.5588814   3.54385121 
40.025   12.4219879   3.52448406 
 40.03   12.3022854   3.50746139 
40.035    12.282322   3.50461439 
 40.04   12.2131061   3.49472546 
40.045   12.2835905   3.50479536 
 40.05   12.2895823   3.50565005 
40.055    11.999195   3.46398542 
 40.06   12.4243088   3.52481329 
40.065   11.9745028   3.46041946 
 40.07   11.6455661   3.41256005 
40.075   11.4861377   3.38912049 
 40.08   11.8761381   3.44617732 
40.085   12.4139015    3.5233367 
 40.09   12.5300126   3.53977578 
40.095   12.1207565   3.48148768 
  40.1   11.9151291   3.45182982 
40.105   11.8648189   3.44453464 
 40.11   12.1862462   3.49088044 
40.115   12.2839116   3.50484116 
 40.12   12.2860764   3.50514998 
40.125   12.0641702   3.47335144 
 40.13   12.0719163   3.47446633 
40.135   12.0325145    3.4687915 
 40.14   12.1252508   3.48213308 
40.145   12.2735721   3.50336583 
 40.15   12.2398399   3.49854825 
40.155   12.5474398   3.54223655 
 40.16   12.2735596   3.50336404 
40.165   12.0769535   3.47519115 
 40.17   12.2442447   3.49917771 
40.175   12.3413677   3.51302828 
 40.18   11.8435908   3.44145185 
40.185    12.097167   3.47809819 
 40.19   12.0736055   3.47470942 
40.195   12.0492077   3.47119686 
  40.2   12.3044738   3.50777334 
40.205   12.1105186   3.48001703 
 40.21   11.9567573   3.45785444 
40.215   12.3098518   3.50853984 
 40.22    11.524258   3.39473975 
40.225   12.4081785   3.52252445 
 40.23   12.2841224   3.50487124 
40.235   12.4186634    3.5240124 
 40.24   12.4143446   3.52339958 
40.245   12.0440071   3.47044769 
 40.25   12.4087188   3.52260114 
40.255   12.4974793   3.53517741 
 40.26   12.0713969   3.47439158 
40.265   12.6247507   3.55313252 
 40.27   12.5033915   3.53601351 
40.275   12.0730442   3.47462865 
 40.28   11.9550728   3.45761085 
40.285   11.9656316   3.45913741 
 40.29   11.9086204    3.4508869 
40.295   11.9740989   3.46036109 
  40.3   12.2403558   3.49862199 
40.305   12.0417781   3.47012653 
 40.31   12.3818287   3.51878228 
40.315   11.9718879   3.46004161 
 40.32   11.6247507   3.40950887 
40.325   11.7631289   3.42974182 
 40.33   11.7839151   3.43277076 
40.335   12.3507132   3.51435815 
 40.34   12.0443546   3.47049775 
40.345   12.2377317   3.49824695 
 40.35   11.6699561   3.41613174 
40.355   12.0015395   3.46432382 
 40.36   12.1651264   3.48785412 
40.365   12.1555824   3.48648568 
 40.37   11.8793799   3.44664763 
40.375   12.2389784   3.49842513 
 40.38    11.822889   3.43844282 
40.385   12.1561861   3.48657226 
 40.39   12.1315531   3.48303792 
40.395    11.736381   3.42584019 
  40.4   12.0285119   3.46821451 
40.405   11.5727439   3.40187358 
 40.41   12.4754028   3.53205363 
40.415   12.0304138   3.46848869 
 40.42   11.9248706    3.4532406 
40.425   12.3856968   3.51933187 
 40.43    12.094792   3.47775675 
40.435   12.1219302   3.48165624 
 40.44   12.2553513   3.50076439 
40.445    11.839363   3.44083754 
 40.45    11.702925   3.42095382 
40.455   12.4291652   3.52550212 
 40.46   12.1920709   3.49171461 
40.465   12.1853456   3.49075144 
 40.47    12.398028   3.52108336 
40.475   11.9366255   3.45494219 
 40.48   12.4047829   3.52204243 
40.485   12.2067773   3.49381988 
 40.49   11.6303444   3.41032907 
40.495   12.1778759   3.48968134 
  40.5    12.107126   3.47952957 
40.505    12.320779   3.51009673 
 40.51   12.2782363   3.50403144 
40.515   12.6350376   3.55457981 
 40.52    12.119218   3.48126672 
40.525   12.5390319   3.54104954 
 40.53   11.9550038   3.45760087 
40.535   12.3360427    3.5122703 
 40.54   11.4735425    3.3872618 
40.545   11.6238004    3.4093695 
 40.55   12.0927083   3.47745716 
40.555   11.7807746    3.4323133 
 40.56   11.7708507   3.43086734 
40.565   12.2919232   3.50598392 
 40.57   12.4090487   3.52264797 
40.575   12.1661147    3.4879958 
 40.58   12.4783848   3.53247574 
40.585   12.0364541   3.46935932 
 40.59   12.5940247    3.5488061 
40.595   12.0819598   3.47591136 
  40.6   12.2631854   3.50188312 
40.605   12.3030871   3.50757567 
 40.61     11.95824   3.45806882 
40.615   12.1600206   3.48712211 
 40.62   12.1610795   3.48727394 
40.625   12.2281943   3.49688351 
 40.63    11.955401   3.45765831 
40.635   12.4038022   3.52190321 
 40.64   12.1059167   3.47935579 
40.645   12.1677295   3.48822727 
 40.65   11.9965686   3.46360629 
40.655   11.9052819   3.45040315 
 40.66    11.805678   3.43593917 
40.665   12.4150602   3.52350112 
 40.67   11.8922637   3.44851616 
40.675   11.9842204   3.46182327 
 40.68   12.0511694   3.47147942 
40.685   11.5297632   3.39555051 
 40.69   12.0135443   3.46605602 
40.695   12.1163953   3.48086129 
  40.7    12.010406   3.46560327 
40.705   12.2897143   3.50566888 
 40.71   11.9408737   3.45555693 
40.715   11.9747279   3.46045197 
 40.72   12.6852789   3.56163992 
40.725   11.9183743   3.45229985 
 40.73   12.2189046   3.49555498 
40.735   12.3490085    3.5141156 
 40.74   11.6509719   3.41335201 
40.745   12.1186987   3.48119214 
 40.75   11.9942443   3.46327075 
40.755   12.5346056   3.54042449 
 40.76   12.4271404   3.52521494 
40.765   11.9461517   3.45632055 
 40.77    12.095246   3.47782202 
40.775   12.4134677   3.52327514 
 40.78   12.0671494   3.47378028 
40.785   12.0817312   3.47587848 
 40.79    12.235244   3.49789137 
40.795   12.0100908   3.46555779 
  40.8   12.0702793   3.47423075 
40.805   11.9324812   3.45434237 
 40.81   11.8973326   3.44925102 
40.815   11.9101562   3.45110941 
 40.82   11.8797733    3.4467047 
40.825   11.7739524   3.43131933 
 40.83   12.2633693   3.50190937 
40.835   12.2141971   3.49488155 
 40.84    12.427714    3.5252963 
40.845   11.8952286   3.44894601 
 40.85   11.7283088   3.42466185 
40.855   12.1637141   3.48765166 
 40.86   12.3516516   3.51449166 
40.865   12.0338739   3.46898744 
 40.87   12.0479781   3.47101975 
40.875   12.4551665    3.5291878 
 40.88   12.3449313   3.51353544 
40.885   12.0769348   3.47518846 
 40.89   12.2288841   3.49698214 
40.895   12.1142377   3.48055135 
  40.9   12.4000901   3.52137616 
40.905   12.0533223   3.47178949 
 40.91   11.5182186   3.39385012 
40.915   12.3091452   3.50843914 
 40.92   11.8728647   3.44570236 
40.925   11.6931998    3.4195321 
 40.93   12.0513861   3.47151063 
40.935   11.8200297   3.43802701 
 40.94   12.0974215   3.47813477 
40.945   11.8371369   3.44051405 
 40.95   12.0614194   3.47295543 
40.955   12.1339421   3.48338085 
 40.96   12.2428065   3.49897221 
40.965   12.2392954   3.49847044 
 40.97   12.2847796     3.504965 
40.975   12.1926788   3.49180166 
 40.98   11.5954188   3.40520466 
40.985   11.7802855   3.43224205 
 40.99   11.6416408   3.41198488 
40.995   12.2934215   3.50619758 
  41.0   12.0862166   3.47652364 
41.005   11.9936957   3.46319155 
 41.01   12.4271856   3.52522136 
41.015   12.2631184   3.50187356 
 41.02   11.9375485   3.45507576 
41.025   12.2071679   3.49387577 
 41.03   12.1932004   3.49187634 
41.035   12.2353626   3.49790832 
 41.04   12.1226986   3.48176659 
41.045   12.2279595   3.49684994 
 41.05   11.8068569   3.43611073 
41.055   12.1235755   3.48189252 
 41.06   11.7091948   3.42187007 
41.065   12.3132549   3.50902478 
 41.07   12.4280996   3.52535099 
41.075   11.9144925    3.4517376 
 41.08   12.0510309   3.47145948 
41.085   12.4950685   3.53483642 
 41.09   11.8346389   3.44015101 
41.095   12.2372699   3.49818094 
  41.1   12.0291277   3.46830329 
41.105   11.7883974   3.43342357 
 41.11   11.8128546   3.43698336 
41.115   11.9513757   3.45707618 
 41.12   12.3048087   3.50782108 
41.125   11.9866203   3.46216988 
 41.13   12.3487168    3.5140741 
41.135    12.192382   3.49175915 
 41.14   11.7886083   3.43345428 
41.145   11.7897714   3.43362365 
 41.15   12.5425918   3.54155218 
41.155    11.815532   3.43737284 
 41.16   12.4534471   3.52894418 
41.165   12.1075124   3.47958508 
 41.17   11.7556735   3.42865477 
41.175   11.5975345   3.40551531 
 41.18   12.0787172   3.47544489 
41.185   12.5967625    3.5491918 
 41.19   11.6196337   3.40875838 
41.195   12.1398903   3.48423454 
  41.2   12.2430605    3.4990085 
41.205    12.117265   3.48098621 
 41.21   12.5977637   3.54933286 
41.215   12.2340344   3.49771845 
 41.22   12.0339317   3.46899578 
41.225   12.0759774    3.4750507 
 41.23   12.1949379   3.49212513 
41.235   12.0226384   3.46736764 
 41.24   12.2496105   3.49994436 
41.245   12.2245032    3.4963557 
 41.25   12.0007291   3.46420685 
41.255   12.5880079   3.54795828 
 41.26   12.5128787   3.53735476 
41.265   12.2757751   3.50368022 
 41.27   11.8845997   3.44740478 
41.275   12.2170065   3.49528346 
 41.28   12.0323284   3.46876467 
41.285   11.9315339   3.45420524 
 41.29   12.3004503   3.50719978 
41.295   12.4823246   3.53303334 
  41.3   11.9242234   3.45314688 
41.305   12.4001683   3.52138727 
 41.31   12.1777344   3.48966107 
41.315   12.0442669   3.47048511 
 41.32   12.5776153   3.54649338 
41.325   11.9449159   3.45614177 
 41.33    12.514129   3.53753148 
41.335    12.674425   3.56011587 
 41.34   13.0245961   3.60896053 
41.345   12.4872454   3.53372968 
 41.35    12.355149   3.51498918 
41.355   13.0031624   3.60598979 
 41.36   12.9316995   3.59606723 
41.365   12.5142824   3.53755316 
 41.37   13.3543984   3.65436703 
41.375   12.2097186   3.49424078 
 41.38   12.5746053   3.54606899 
41.385    12.952016   3.59889094 
 41.39   13.3813814   3.65805705 
41.395   13.4916497    3.6730981 
  41.4   13.5955092   3.68720886 
41.405   13.6930156   3.70040749 
 41.41    13.580629    3.6851905 
41.415   14.2736754    3.7780518 
 41.42   14.9214026   3.86282314 
41.425   14.8901413   3.85877459 
 41.43   15.0881372   3.88434514 
41.435    16.029562   4.00369355 
 41.44   16.3686205   4.04581518 
41.445   17.2178469   4.14943935 
 41.45   17.9794112   4.24021358 
41.455   18.4782038   4.29862813 
 41.46   19.8198224   4.45194591 
41.465   22.3370603   4.72620993 
 41.47   22.7526986   4.76997889 
41.475     24.90007     4.989997 
 41.48   27.3068939   5.22559986 
41.485   29.5418519   5.43524166 
 41.49   33.7354655   5.80822395 
41.495   36.3998303   6.03322719 
  41.5   39.2854147   6.26780781 
41.505   43.8315784   6.62054215 
 41.51    46.607533     6.826971 
41.515    48.277291   6.94818617 
 41.52   51.2849216   7.16134914 
41.525   53.1575285   7.29092096 
 41.53   52.4628345   7.24312326 
41.535   53.4257719   7.30929353 
 41.54   51.0936304   7.14798086 
41.545   47.6503918   6.90292632 
 41.55   46.1817381   6.79571469 
41.555   43.2148698   6.57380177 
 41.56   38.1409683   6.17583745 
41.565   35.3416069   5.94488073 
 41.57   31.9126186   5.64912547 
41.575   28.5714734   5.34522903 
 41.58   26.8922251   5.18577141 
41.585   25.0143308   5.00143288 
 41.59   22.3158607   4.72396663 
41.595   22.3617767   4.72882403 
  41.6   20.1435018   4.48815126 
41.605   18.9536357   4.35357734 
 41.61   18.5890244   4.31149909 
41.615   17.6607372   4.20246799 
 41.62   17.4680634   4.17948124 
41.625   16.4979704   4.06176937 
 41.63   16.3580469   4.04450824 
41.635   16.2821158   4.03511038 
 41.64   16.0729281   4.00910564 
41.645   15.6577066   3.95698201 
 41.65   15.3651371   3.91983891 
41.655   15.4632929   3.93233936 
 41.66   16.4730771   4.05870387 
41.665   15.8418214   3.98017857 
 41.67    16.385082   4.04784905 
41.675   16.9352474   4.11524572 
 41.68   16.9971436   4.12275922 
41.685   18.2611035   4.27330125 
 41.69   19.2638432   4.38905949 
41.695   19.6400603   4.43171076 
  41.7   20.5010362   4.52780699 
41.705   20.6201307   4.54093941 
 41.71   21.0178802   4.58452617 
41.715   21.2921383   4.61434051 
 41.72   21.3131705   4.61661894 
41.725   21.6797479   4.65615162 
 41.73    20.561571   4.53448685 
41.735   20.8657549   4.56790487 
 41.74   19.9851865   4.47047945 
41.745   19.3497695   4.39883729 
 41.75   19.0645045   4.36629184 
41.755     17.33969   4.16409534 
 41.76   16.8548672   4.10546796 
41.765   15.9194345   3.98991661 
 41.77    15.651499   3.95619754 
41.775   15.5611081   3.94475704 
 41.78   14.8392484    3.8521745 
41.785   14.1106956   3.75642059 
 41.79   13.8390031   3.72008106 
41.795   13.9909792   3.74045174 
  41.8   13.4406684   3.66615172 
41.805   13.5687631    3.6835802 
 41.81   13.2110153   3.63469604 
41.815    12.811942   3.57937732 
 41.82   12.8128109   3.57949869 
41.825   12.5865321   3.54775028 
 41.83     12.40463   3.52202073 
41.835    12.600591   3.54973112 
 41.84   12.7861947   3.57577889 
41.845   12.7316613   3.56814535 
 41.85   12.8872348   3.58987949 
41.855   12.6709249   3.55962426 
 41.86   12.2333615   3.49762226 
41.865   11.9731645   3.46022607 
 41.87   11.9393455    3.4553358 
41.875   12.5887731    3.5480661 
 41.88   12.3199172   3.50997396 
41.885   12.4698153   3.53126257 
 41.89   12.4020894   3.52166004 
41.895    12.212223   3.49459912 
  41.9   12.4208949     3.524329 
41.905   12.6727355   3.55987858 
 41.91    11.989263   3.46255151 
41.915   12.6098718   3.55103813 
 41.92   11.8761779   3.44618309 
41.925   12.1526663   3.48606746 
 41.93   11.5887333   3.40422286 
41.935   12.0950068   3.47778762 
 41.94   12.2691258   3.50273119 
41.945   11.9927155   3.46305003 
 41.95   12.1479355   3.48538886 
41.955   11.8946715   3.44886525 
 41.96   12.3461481   3.51370859 
41.965   11.5319305   3.39586962 
 41.97   12.0921439     3.477376 
41.975   11.9074741   3.45072081 
 41.98   11.7851989   3.43295775 
41.985   12.1243638   3.48200571 
 41.99   12.6718784   3.55975819 
41.995   12.5496705   3.54255141 
  42.0   12.0782915   3.47538365 
42.005   12.1415808   3.48447712 
 42.01   11.8466852   3.44190139 
42.015   12.7851973   3.57563943 
 42.02   12.4570329   3.52945221 
42.025   12.0947089   3.47774481 
 42.03   12.1669673   3.48811802 
42.035   12.2675337   3.50250391 
 42.04   12.1026476   3.47888597 
42.045   12.3280218   3.51112828 
 42.05   11.8638633   3.44439593 
42.055   12.4404446   3.52710144 
 42.06    11.927693   3.45364923 
42.065   12.1254924   3.48216778 
 42.07   11.8728503   3.44570027 
42.075   11.9384112    3.4552006 
 42.08   12.4400343   3.52704327 
42.085    12.145517   3.48504189 
 42.09   11.7124323    3.4223431 
42.095   12.1214791   3.48159146 
  42.1   12.1419472    3.4845297 
42.105   11.5725566   3.40184606 
 42.11   12.2071919   3.49387921 
42.115   11.8679858   3.44499432 
 42.12   12.1270222   3.48238743 
42.125   11.9234151   3.45302984 
 42.13   12.4759367   3.53212921 
42.135   12.0458588   3.47071445 
 42.14   11.7846015   3.43287074 
42.145    12.084288   3.47624625 
 42.15   12.2816439   3.50451765 
42.155   12.1235821   3.48189346 
 42.16   11.9576686   3.45798621 
42.165   12.0660684   3.47362468 
 42.17   12.0655949   3.47355652 
42.175   12.5192359   3.53825323 
 42.18   12.1702674   3.48859103 
42.185   12.2439532   3.49913606 
 42.19   12.4544426   3.52908524 
42.195   11.8042021   3.43572439 
  42.2   12.2260154   3.49657195 
42.205   12.0807103   3.47573162 
 42.21   12.0493381   3.47121565 
42.215    12.008701   3.46535726 
 42.22    12.268719   3.50267312 
42.225   12.4895584   3.53405693 
 42.23   12.3312391   3.51158641 
42.235   12.3209097   3.51011534 
 42.24   12.1283201   3.48257378 
42.245   11.8480432   3.44209866 
 42.25   12.2326599   3.49752197 
42.255   11.7057457   3.42136606 
 42.26   12.4922748   3.53444123 
42.265   12.7391708    3.5691975 
 42.27   12.1036515   3.47903026 
42.275   12.2315904   3.49736907 
 42.28    12.370718   3.51720315 
42.285   11.7330055   3.42534749 
 42.29   11.9030301   3.45007683 
42.295   12.1401285   3.48426871 
  42.3   11.7808361   3.43232227 
42.305   12.2859546    3.5051326 
 42.31   12.3285227   3.51119961 
42.315   12.0469353   3.47086952 
 42.32   12.6575771   3.55774889 
42.325   12.4422957   3.52736384 
 42.33    12.425198   3.52493944 
42.335   12.3525552    3.5146202 
 42.34   12.3432824   3.51330078 
42.345   13.3418388   3.65264818 
 42.35   12.9795279   3.60271118 
42.355   12.4362854   3.52651179 
 42.36    12.909816   3.59302323 
42.365   12.9693607   3.60129987 
 42.37   13.4726646   3.67051285 
42.375   14.2815119   3.77908877 
 42.38   13.9270483   3.73189608 
42.385   14.8290861   3.85085525 
 42.39   14.2961063   3.78101921 
42.395   14.9188061   3.86248703 
  42.4   15.4251436   3.92748566 
42.405   15.5537384   3.94382282 
 42.41   16.9995354   4.12304928 
42.415    16.366841   4.04559526 
 42.42   18.1724402   4.26291452 
42.425   17.6058237   4.19592942 
 42.43   18.0734534   4.25128844 
42.435   18.0964813   4.25399592 
 42.44   17.7671763   4.21511285 
42.445   18.2973511   4.27754031 
 42.45   17.7035512   4.20755882 
42.455   17.1869452   4.14571407 
 42.46   17.3799737   4.16892957 
42.465   16.9684453   4.11927728 
 42.47   15.8393195   3.97986425 
42.475    15.394872   3.92362995 
 42.48    15.192516   3.89775782 
42.485   15.1400764   3.89102511 
 42.49   14.5754432   3.81777988 
42.495   13.7596574   3.70940122 
  42.5    13.844739   3.72085192 
42.505    13.635904    3.6926825 
 42.51   13.0086493   3.60675052 
42.515    12.961538   3.60021361 
 42.52   12.6390845   3.55514901 
42.525   12.5041198   3.53611649 
 42.53   12.8311491   3.58205934 
42.535    12.264587   3.50208324 
 42.54   12.3323756   3.51174823 
42.545   12.4452542   3.52778319 
 42.55   12.4975957   3.53519387 
42.555   12.2181711   3.49545006 
 42.56   12.6724459    3.5598379 
42.565   12.1189019   3.48122132 
 42.57   12.0902379   3.47710194 
42.575   12.2822099   3.50459839 
 42.58   12.6232486   3.55292114 
42.585   12.6975959   3.56336862 
 42.59   12.7468176   3.57026856 
42.595   12.2612793   3.50161095 
  42.6   12.5341674    3.5403626 
42.605   12.1714741   3.48876398 
 42.61   11.8600889   3.44384798 
42.615   12.2604116   3.50148706 
 42.62   12.5634464   3.54449522 
42.625   12.1711283   3.48871442 
 42.63   12.3748697    3.5177933 
42.635   11.8495382   3.44231582 
 42.64   12.3256501   3.51079052 
42.645   11.9398944   3.45541523 
 42.65   11.6159091     3.408212 
42.655   11.6514611   3.41342367 
 42.66   12.1241723   3.48197822 
42.665   12.3485008   3.51404337 
 42.67   12.0691836   3.47407305 
42.675   12.1605082   3.48719202 
 42.68   12.2968656    3.5066887 
42.685   11.8714489    3.4454969 
 42.69   12.4523041   3.52878224 
42.695   12.4371609   3.52663592 
  42.7   12.4210803   3.52435531 
42.705   12.0645081   3.47340008 
 42.71   11.9477608   3.45655331 
42.715   11.8636931   3.44437122 
 42.72   11.8625122   3.44419979 
42.725   12.0079957    3.4652555 
 42.73   11.8121666   3.43688326 
42.735   12.1972765   3.49245994 
 42.74    11.971455   3.45997905 
42.745   12.0876547   3.47673046 
 42.75    12.259423   3.50134588 
42.755   12.3848999   3.51921864 
 42.76   12.2224554   3.49606284 
42.765   12.6595613   3.55802773 
 42.77    12.191342   3.49161023 
42.775   12.5304343   3.53983535 
 42.78   12.0947162   3.47774585 
42.785    11.690292    3.4191069 
 42.79   12.2922225    3.5060266 
42.795   12.4696705   3.53124206 
  42.8   12.2858849   3.50512266 
42.805   12.1542341   3.48629231 
 42.81   12.0095261   3.46547632 
42.815   11.7645392    3.4299474 
 42.82    11.926155   3.45342655 
42.825    11.958449   3.45809904 
 42.83    11.972976   3.46019883 
42.835   12.5615732   3.54423098 
 42.84   11.7825697   3.43257479 
42.845   12.0970501   3.47808138 
 42.85   12.5260039    3.5392095 
42.855    12.118543   3.48116977 
 42.86   12.0878938   3.47676485 
42.865   12.1306389   3.48290667 
 42.87   11.6585188   3.41445732 
42.875   12.2467625   3.49953746 
 42.88   11.9787047   3.46102654 
42.885   12.3027006   3.50752058 
 42.89   12.0689551   3.47404016 
42.895   12.7118067   3.56536206 
  42.9   12.3178601   3.50968091 
42.905   12.5064253   3.53644246 
 42.91    12.114058   3.48052553 
42.915    12.029464   3.46835178 
 42.92   12.2778855   3.50398137 
42.925   12.0450501   3.47059794 
 42.93   12.5791149   3.54670479 
42.935   12.0452122   3.47062131 
 42.94   12.6328897   3.55427766 
42.945   12.1653901   3.48789193 
 42.95   12.7328687   3.56831455 
42.955   11.9262081   3.45343425 
 42.96   12.0309657   3.46856825 
42.965   12.0357694   3.46926065 
 42.97   12.2106772   3.49437794 
42.975    12.256707   3.50095802 
 42.98    12.026344   3.46790196 
42.985   12.1322099    3.4831322 
 42.99   12.1465043   3.48518354 
42.995   12.0163118   3.46645522 
  43.0   12.3211374   3.51014778 
43.005   11.9612893   3.45850969 
 43.01   12.3081226   3.50829341 
43.015   12.3270258   3.51098644 
 43.02   12.2282279   3.49688831 
43.025   11.9761787    3.4606616 
 43.03   12.2498965   3.49998521 
43.035   12.0656643   3.47356651 
 43.04   12.2374191   3.49820226 
43.045   12.3143187   3.50917636 
 43.05   12.1910249   3.49156482 
43.055   12.3196949   3.50994229 
 43.06   12.4594604   3.52979609 
43.065   12.5549067   3.54329038 
 43.07   12.0889935   3.47692299 
43.075   12.3174923   3.50962851 
 43.08   11.8349116   3.44019063 
43.085    12.082266   3.47595541 
 43.09   11.6939684   3.41964449 
43.095   12.2124774   3.49463552 
  43.1   11.9184507   3.45231092 
43.105   12.2373654   3.49819459 
 43.11   12.5351231   3.54049758 
43.115   12.0200337   3.46699202 
 43.12   12.0377751    3.4695497 
43.125    11.937315   3.45504197 
 43.13   12.2930393   3.50614308 
43.135   11.9718907   3.46004201 
 43.14   12.0039861   3.46467691 
43.145   11.7782323   3.43194294 
 43.15   11.4422295   3.38263647 
43.155    12.022345   3.46732534 
 43.16   12.6119449   3.55133002 
43.165   12.1913035   3.49160472 
 43.17   11.8245428    3.4386833 
43.175   12.2817367   3.50453088 
 43.18   12.0163054    3.4664543 
43.185   12.2212824   3.49589508 
 43.19   12.6052037   3.55038078 
43.195   12.2433207   3.49904568 
  43.2   12.0889327   3.47691425 
43.205   12.2864121   3.50519787 
 43.21   12.5157195   3.53775628 
43.215   12.2683523   3.50262078 
 43.22   12.6767978   3.56044911 
43.225   12.8554953   3.58545608 
 43.23   12.3683093   3.51686072 
43.235   12.6161139   3.55191693 
 43.24   12.9204875   3.59450797 
43.245   12.5535884   3.54310434 
 43.25   12.6556987   3.55748488 
43.255   13.1434503   3.62538968 
 43.26   13.4340074   3.66524315 
43.265   13.5657838   3.68317578 
 43.27   13.9589424   3.73616681 
43.275   13.6999945   3.70135036 
 43.28   13.7657925    3.7102281 
43.285    13.872558    3.7245883 
 43.29   14.2379036   3.77331467 
43.295   14.9467718   3.86610551 
  43.3    15.157087   3.89321037 
43.305   15.6232414   3.95262463 
 43.31   16.1409097    4.0175751 
43.315   17.0773843   4.13247919 
 43.32   18.2457107   4.27149982 
43.325   18.4006503   4.28959792 
 43.33   20.3213873   4.50792495 
43.335   21.4935205   4.63611049 
 43.34   21.9080831   4.68060713 
43.345   24.2180232   4.92118108 
 43.35    26.643291   5.16171396 
43.355    27.695486   5.26265009 
 43.36   30.1903641   5.49457588 
43.365   30.2472915   5.49975377 
 43.37   32.9144947   5.73711554 
43.375   34.4492393   5.86934743 
 43.38   34.8931175   5.90703965 
43.385   35.4052142   5.95022808 
 43.39   35.2494065   5.93712106 
43.395   35.7287414   5.97735237 
  43.4   33.2090599   5.76273024 
43.405   32.0429063    5.6606454 
 43.41   30.9410572   5.56246863 
43.415   28.7544035   5.36231326 
 43.42   27.2733974   5.22239384 
43.425    25.962673   5.09535799 
 43.43   23.7361136   4.87197225 
43.435   22.0358179    4.6942324 
 43.44   21.5046257   4.63730802 
43.445   19.6081569   4.42810985 
 43.45   19.4185165   4.40664459 
43.455   18.3959431    4.2890492 
 43.46   16.8704522    4.1073656 
43.465   17.3720188   4.16797538 
 43.47   15.8810381   3.98510202 
43.475   14.9494544   3.86645243 
 43.48   15.1606463   3.89366747 
43.485   14.7623817    3.8421845 
 43.49    14.194772   3.76759499 
43.495   13.9014486   3.72846464 
  43.5   13.5503265   3.68107681 
43.505   13.8667853   3.72381327 
 43.51   13.8968172   3.72784351 
43.515   12.8125917   3.57946807 
 43.52   13.3229306   3.65005899 
43.525   13.0153673   3.60768171 
 43.53   12.8219916   3.58078087 
43.535   13.2138247   3.63508248 
 43.54   12.9844666   3.60339654 
43.545   12.8034522   3.57819119 
 43.55   12.3733952   3.51758372 
43.555   12.4687614   3.53111333 
 43.56   12.5335525   3.54027576 
43.565   12.5874613   3.54788124 
 43.57   12.0078448   3.46523373 
43.575   12.7052657   3.56444466 
 43.58   12.3665232   3.51660677 
43.585   12.1666598   3.48807394 
 43.59   12.6396705   3.55523142 
43.595   12.3735578   3.51760684 
  43.6   11.9574129   3.45794924 
43.605   12.4492521   3.52834977 
 43.61   12.6168108   3.55201503 
43.615   12.1428197   3.48465489 
 43.62    12.373739   3.51763259 
43.625   12.4524469   3.52880247 
 43.63   12.2657052   3.50224288 
43.635   12.2545515   3.50065016 
 43.64   12.3218014   3.51024235 
43.645   11.9914784   3.46287141 
 43.65   12.4692181   3.53117801 
43.655   12.2646589    3.5020935 
 43.66   12.0646774   3.47342445 
43.665    12.291951   3.50598787 
 43.67   11.7121448    3.4223011 
43.675   11.7941659   3.43426351 
 43.68   12.0548993   3.47201661 
43.685    12.258297   3.50118508 
 43.69   12.4397409   3.52700169 
43.695   12.3387474   3.51265532 
  43.7   11.9231083   3.45298542 
43.705   11.9445256   3.45608529 
 43.71   12.2258583   3.49654949 
43.715   12.4787868   3.53253264 
 43.72   12.0508064   3.47142715 
43.725   11.7416184    3.4266045 
 43.73   12.1223412   3.48171527 
43.735   12.2658017   3.50225666 
 43.74   12.0892665   3.47696225 
43.745   12.1574204   3.48674926 
 43.75   12.0593955   3.47266404 
43.755   12.2956765   3.50651914 
 43.76     12.19015   3.49143953 
43.765   12.2385399   3.49836246 
 43.77   12.4079298   3.52248915 
43.775   12.4506503    3.5285479 
 43.78   12.1781391   3.48971906 
43.785   12.4443244   3.52765141 
 43.79   12.2597161   3.50138773 
43.795   12.1083792   3.47970965 
  43.8   12.1420979   3.48455132 
43.805   12.4176667   3.52387099 
 43.81    11.708888   3.42182525 
43.815   12.2494498    3.4999214 
 43.82   12.0573818   3.47237409 
43.825   12.4392383   3.52693044 
 43.83   12.1267893   3.48235398 
43.835   12.0182897   3.46674051 
 43.84   12.3046995   3.50780551 
43.845   12.5077075   3.53662375 
 43.85   12.4646858   3.53053619 
43.855   11.6742943   3.41676664 
 43.86   12.5349386   3.54047152 
43.865   11.7737128   3.43128443 
 43.87   12.1096842   3.47989716 
43.875   12.1585217   3.48690718 
 43.88   12.3484691   3.51403886 
43.885   12.2654969   3.50221315 
 43.89   12.4659909   3.53072101 
43.895   12.8072984    3.5787286 
  43.9   12.2061653   3.49373229 
43.905    11.992694   3.46304692 
 43.91    12.067405   3.47381707 
43.915   12.0683529   3.47395349 
 43.92   12.4409207   3.52716894 
43.925   12.2820435   3.50457466 
 43.93   12.0179845   3.46669649 
43.935   12.0412227   3.47004649 
 43.94   12.5722472   3.54573649 
43.945   12.1308048   3.48293049 
 43.95   12.0008754   3.46422797 
43.955    11.932047   3.45427952 
 43.96   12.2995108   3.50706584 
43.965   12.6263884   3.55336297 
 43.97   12.2883831   3.50547901 
43.975   11.8721597   3.44560005 
 43.98   12.0093848   3.46545592 
43.985   12.1208038   3.48149448 
 43.99   12.5687613   3.54524489 
43.995    12.328656   3.51121859 
  44.0   12.4775941   3.53236382 
44.005   11.8407864   3.44104438 
 44.01   12.2312327   3.49731793 
44.015   11.9073038   3.45069614 
 44.02   12.2935469   3.50621546 
44.025   12.3901313   3.51996183 
 44.03   11.9643432   3.45895118 
44.035   12.5671225   3.54501376 
 44.04   12.6122675   3.55137544 
44.045     12.41986   3.52418218 
 44.05   12.3998896   3.52134769 
44.055   12.5276243   3.53943841 
 44.06   12.3839467   3.51908321 
44.065   11.6247896   3.40951457 
 44.07   12.2522242   3.50031772 
44.075   12.2124202   3.49462733 
 44.08   11.9792478   3.46110499 
44.085   12.2408619   3.49869432 
 44.09   12.2682778   3.50261013 
44.095   12.2154379   3.49505907 
  44.1   12.5655878   3.54479729 
44.105   12.7556736   3.57150859 
 44.11   11.7784974   3.43198155 
44.115   12.8718427   3.58773504 
 44.12   12.6679417    3.5592052 
44.125   12.3532768   3.51472286 
 44.13   11.8174248   3.43764816 
44.135    12.105204   3.47925337 
 44.14    12.287908   3.50541125 
44.145   12.2031567   3.49330169 
 44.15   11.8024305   3.43546656 
44.155    12.288137    3.5054439 
 44.16   12.3515788    3.5144813 
44.165   11.9218341    3.4528009 
 44.17   12.5754011   3.54618119 
44.175   11.7890234   3.43351473 
 44.18   12.3521171   3.51455788 
44.185   12.7114023   3.56530535 
 44.19   12.0207748    3.4670989 
44.195   12.0267951   3.46796699 
  44.2   12.1590265   3.48697957 
44.205   11.9370988   3.45501068 
 44.21   12.2155357   3.49507307 
44.215    12.097093   3.47808756 
 44.22   12.1067932   3.47948174 
44.225   12.1172863   3.48098927 
 44.23   12.1385152    3.4840372 
44.235   12.1158949    3.4807894 
 44.24   12.4549617   3.52915879 
44.245   11.8729991   3.44572185 
 44.25   11.9367708   3.45496321 
44.255   12.1120987   3.48024406 
 44.26   11.7674717   3.43037486 
44.265   12.4750665   3.53200601 
 44.27     12.31006   3.50856951 
44.275   12.3368982   3.51239209 
 44.28   12.1722767   3.48887901 
44.285   11.7712018    3.4309185 
 44.29    11.973186   3.46022918 
44.295   12.1110655   3.48009562 
  44.3   11.7573628   3.42890111 
44.305    12.160307   3.48716318 
 44.31   12.2266026   3.49665591 
44.315    11.754678   3.42850959 
 44.32   12.0872005   3.47666514 
44.325   11.9799638   3.46120843 
 44.33   12.2795753    3.5042225 
44.335   12.3343454   3.51202867 
 44.34   11.9247079   3.45321703 
44.345   12.4598068   3.52984515 
 44.35   12.4553423    3.5292127 
44.355   12.6094248   3.55097519 
 44.36   12.4043284   3.52197791 
44.365   11.9620425   3.45861859 
 44.37   12.1733258   3.48902936 
44.375   12.5638016   3.54454533 
 44.38   12.5587956    3.5438391 
44.385   11.9497018   3.45683407 
 44.39   12.4034853   3.52185822 
44.395   11.8975589   3.44928382 
  44.4     12.19357   3.49192927 
44.405   11.8810308   3.44688711 
 44.41    12.013991   3.46612046 
44.415   12.1472877   3.48529593 
 44.42   12.2883706   3.50547723 
44.425   12.1864888   3.49091519 
 44.43   12.1336859   3.48334407 
44.435   12.4870446   3.53370126 
 44.44   12.4459663    3.5278841 
44.445   12.7658499   3.57293295 
 44.45   11.9829774   3.46164374 
44.455   12.6302891   3.55391181 
 44.46     12.44712   3.52804762 
44.465    11.980552    3.4612934 
 44.47   12.2226932   3.49609685 
44.475   11.8102783   3.43660854 
 44.48   12.3606168   3.51576689 
44.485   12.2366543   3.49809296 
 44.49   11.9314785   3.45419723 
44.495   12.4304931   3.52569045 
  44.5   12.1108674   3.48006716 
44.505    12.049116   3.47118366 
 44.51   12.1749864   3.48926731 
44.515    12.130052   3.48282242 
 44.52   12.0122751   3.46587292 
44.525   12.1409187   3.48438211 
 44.53   12.2330411   3.49757646 
44.535   12.1482895   3.48543964 
 44.54   12.2340168   3.49771594 
44.545   12.0106976   3.46564533 
 44.55   11.8572438   3.44343489 
44.555   12.7364487   3.56881616 
 44.56   11.8414602   3.44114227 
44.565   11.8545472   3.44304331 
 44.57   12.0073604   3.46516383 
44.575   11.8734201   3.44578294 
 44.58   12.0954947   3.47785778 
44.585   12.2649127   3.50212974 
 44.59   12.3806622   3.51861652 
44.595   12.3257017   3.51079787 
  44.6   12.3994367   3.52128339 
44.605   12.5363471   3.54067043 
 44.61   12.4104929   3.52285295 
44.615   12.4396622   3.52699054 
 44.62   12.1572878   3.48673024 
44.625   11.9935716   3.46317362 
 44.63   12.0977126   3.47817662 
44.635   12.1411749   3.48441887 
 44.64   12.7766622   3.57444572 
44.645   12.1299258    3.4828043 
 44.65   11.9414776   3.45564432 
44.655   11.7747089   3.43142957 
 44.66   12.3483227   3.51401802 
44.665   11.8646092   3.44450421 
 44.67     12.53656   3.54070049 
44.675   12.3308891   3.51153657 
 44.68   12.2806332   3.50437343 
44.685   12.3264678   3.51090698 
 44.69   12.4156608   3.52358635 
44.695    12.550697   3.54269629 
  44.7   12.3732608   3.51756461 
44.705   12.1126112   3.48031769 
 44.71   11.6706134   3.41622796 
44.715   11.7575263   3.42892495 
 44.72   12.2823939   3.50462464 
44.725    12.515434   3.53771593 
 44.73   11.8139667   3.43714515 
44.735   11.8779127   3.44643478 
 44.74   12.3803268   3.51856885 
44.745   11.9870691    3.4622347 
 44.75   12.1336802   3.48334325 
44.755   12.1986969    3.4926633 
 44.76   12.1725371   3.48891632 
44.765   12.5186103   3.53816482 
 44.77   12.1591817   3.48700181 
44.775   12.2335406   3.49764787 
 44.78   12.5284937   3.53956123 
44.785   12.3582925   3.51543632 
 44.79   12.3599536   3.51567256 
44.795   12.1561848   3.48657207 
  44.8   12.3986671   3.52117411 
44.805   12.2346269   3.49780316 
 44.81   12.2015241   3.49306801 
44.815   12.0619704   3.47303476 
 44.82    12.477611   3.53236621 
44.825   11.9309353    3.4541186 
 44.83   12.2290211   3.49700173 
44.835   12.2825729   3.50465018 
 44.84   12.3829495   3.51894153 
44.845   12.4247328   3.52487345 
 44.85   12.1708984   3.48868147 
44.855   12.2378475    3.4982635 
 44.86   12.3940081   3.52051247 
44.865   12.5776636   3.54650019 
 44.87   12.2160032   3.49513994 
44.875   11.8262731   3.43893488 
 44.88   11.9762865   3.46067717 
44.885    11.851907   3.44265988 
 44.89   12.2495952   3.49994216 
44.895    12.394391   3.52056686 
  44.9   12.5508045   3.54271147 
44.905   12.5498871   3.54258199 
 44.91   12.5931954   3.54868925 
44.915   12.5191643    3.5382431 
 44.92   12.4553268   3.52921051 
44.925   12.7536166    3.5712206 
 44.93   12.3774097   3.51815431 
44.935   12.5381259   3.54092162 
 44.94   12.2368576   3.49812202 
44.945   12.3220142   3.51027267 
 44.95   12.4278323   3.52531308 
44.955    12.295783   3.50653433 
 44.96   12.2053696   3.49361842 
44.965    12.324191   3.51058272 
 44.97   12.1095926   3.47988399 
44.975   12.1771561   3.48957821 
 44.98   12.3608938   3.51580628 
44.985   12.5460368   3.54203851 
 44.99   12.0856925   3.47644826 
44.995   12.2394591   3.49849383 
  45.0   12.4619142   3.53014366 
45.005   12.6603311   3.55813591 
 45.01    12.238965   3.49842321 
45.015   12.5863488   3.54772445 
 45.02   12.3634397   3.51616833 
45.025   12.5064241    3.5364423 
 45.03   12.7765532   3.57443048 
45.035   12.6744754   3.56012295 
 45.04   12.0250702    3.4677183 
45.045   12.3512047   3.51442807 
 45.05   12.8808756   3.58899368 
45.055   12.4471418   3.52805071 
 45.06   12.4899043   3.53410587 
45.065   12.1477806   3.48536663 
 45.07   12.0465728    3.4708173 
45.075   12.5361722   3.54064573 
 45.08   12.5889134   3.54808587 
45.085   12.4336036   3.52613153 
 45.09   12.9151081    3.5937596 
45.095    12.839852   3.58327392 
  45.1   11.8768742   3.44628412 
45.105   12.7324047   3.56824952 
 45.11      12.3725   3.51745646 
45.115   12.7929443   3.57672256 
 45.12   12.8279642   3.58161474 
45.125    12.788646   3.57612164 
 45.13    13.178933   3.63028002 
45.135   13.0302578   3.60974483 
 45.14   13.0700874   3.61525758 
45.145   13.3201956   3.64968432 
 45.15   13.4281842   3.66444869 
45.155   13.2053849   3.63392142 
 45.16   13.7747241   3.71143154 
45.165    13.834729   3.71950656 
 45.17   14.0107932   3.74309941 
45.175    14.155122   3.76232933 
 45.18   14.6024841   3.82131968 
45.185   14.7654665   3.84258591 
 45.19   15.3330081   3.91573852 
45.195   16.3866659    4.0480447 
  45.2   16.4017071   4.04990211 
45.205   17.0816303    4.1329929 
 45.21   17.4082828   4.17232342 
45.215   18.2763607   4.27508605 
 45.22   19.3325435   4.39687883 
45.225   18.9393463   4.35193592 
 45.23    20.393292   4.51589327 
45.235    20.678425   4.54735363 
 45.24   21.1455802   4.59843236 
45.245    21.585728   4.64604434 
 45.25   22.7289248   4.76748621 
45.255   22.5204627   4.74557296 
 45.26   21.0820899    4.5915237 
45.265   21.6562199   4.65362439 
 45.27   20.7412855   4.55426015 
45.275   20.3131067    4.5070064 
 45.28   20.3906861   4.51560473 
45.285   19.0904306   4.36925973 
 45.29   18.4769777   4.29848551 
45.295      18.0645   4.25023529 
  45.3   17.0799746   4.13279259 
45.305   16.5794796   4.07179071 
 45.31   16.4266512   4.05298054 
45.315   16.3206396   4.03988113 
 45.32   15.6738916    3.9590266 
45.325   15.5679542   3.94562469 
 45.33   15.0007489   3.87308003 
45.335   15.5765812   3.94671778 
 45.34    15.521321   3.93971078 
45.345   14.9806157   3.87048004 
 45.35   15.4634009   3.93235311 
45.355   15.0571322   3.88035207 
 45.36   15.7768216   3.97200473 
45.365   15.3763406   3.92126773 
 45.37   15.8476361   3.98090895 
45.375   16.0604436   4.00754833 
 45.38   16.3767772    4.0468231 
45.385   16.4297866   4.05336731 
 45.39   17.1665208   4.14325003 
45.395   17.3324162   4.16322185 
  45.4   18.8298414   4.33933651 
45.405   18.9262141   4.35042689 
 45.41   19.9664633   4.46838487 
45.415   21.3642426   4.62214697 
 45.42   22.4470297   4.73782964 
45.425   25.1315909   5.01314182 
 45.43   27.2068055   5.21601433 
45.435   28.3087087   5.32059289 
 45.44   31.8215471   5.64105904 
45.445   35.1462594   5.92842807 
 45.45   36.4500449   6.03738726 
45.455    40.216337    6.3416352 
 45.46    42.509646   6.51994218 
45.465    46.738015   6.83652068 
 45.47     50.51911   7.10767965 
45.475   51.6421846   7.18624969 
 45.48   55.1017575   7.42305581 
45.485   57.8044365   7.60292289 
 45.49   56.5448853   7.51963332 
45.495   58.0348122    7.6180583 
  45.5   57.1746697   7.56139337 
45.505   56.7743553   7.53487593 
 45.51   52.6074746   7.25310103 
45.515   50.1876932    7.0843273 
 45.52    47.580761   6.89788091 
45.525   43.4989782   6.59537552 
 45.53   41.4103491   6.43508734 
45.535   37.4008192   6.11562092 
 45.54   33.9545305   5.82705161 
45.545   32.8872851   5.73474369 
 45.55    29.191164   5.40288479 
45.555     26.65149   5.16250811 
 45.56   25.9730219   5.09637341 
45.565   22.4731727    4.7405878 
 45.57   22.0386376   4.69453273 
45.575   21.3351363   4.61899733 
 45.58   19.4566188   4.41096575 
45.585   18.9363091   4.35158697 
 45.59   18.3961774   4.28907652 
45.595   17.1622092   4.14272968 
  45.6   16.8404374    4.1037102 
45.605   16.4827276   4.05989255 
 45.61   16.1306872   4.01630268 
45.615   15.8313049   3.97885724 
 45.62    15.417423   3.92650265 
45.625   15.3592128   3.91908316 
 45.63   14.8106275   3.84845781 
45.635   15.2881634   3.91000811 
 45.64   15.2338396   3.90305516 
45.645   14.7173629   3.83632154 
 45.65    15.095374   3.88527657 
45.655   15.4172541   3.92648113 
 45.66   15.2991888   3.91141774 
45.665   15.2762165   3.90848008 
 45.67   15.0740131   3.88252664 
45.675   15.6204915   3.95227674 
 45.68   15.7470773   3.96825872 
45.685   16.3923679   4.04874892 
 45.69   16.5690218   4.07050634 
45.695   17.2301278   4.15091891 
  45.7   17.3337529   4.16338239 
45.705   18.5108614   4.30242506 
 45.71   19.2572133   4.38830415 
45.715   19.6742686   4.43556858 
 45.72   21.5556109   4.64280205 
45.725   21.9796564   4.68824662 
 45.73   23.3720772   4.83446763 
45.735   26.2166824   5.12022288 
 45.74   25.7388446   5.07334649 
45.745   27.5652008   5.25025721 
 45.75    29.990302   5.47634021 
45.755   29.2099964   5.40462731 
 45.76   29.9061987   5.46865602 
45.765   31.0391604   5.57127996 
 45.77   30.5372065     5.526048 
45.775   29.9049665   5.46854336 
 45.78    30.521321   5.52461048 
45.785    29.172903   5.40119459 
 45.79   27.5028235   5.24431344 
45.795    26.614078    5.1588834 
  45.8   25.0312846   5.00312748 
45.805   23.2798854   4.82492336 
 45.81   23.2741983   4.82433397 
45.815   21.0797609   4.59127007 
 45.82   19.4719451    4.4127027 
45.825   19.3538735   4.39930376 
 45.83   17.8788876   4.22834337 
45.835   17.5915609   4.19422947 
 45.84   16.4954809    4.0614629 
45.845   16.3148402   4.03916331 
 45.85   15.6890938   3.96094607 
45.855     14.92731   3.86358771 
 45.86   14.7451111   3.83993634 
45.865   14.4324514   3.79900664 
 45.87   14.5767588   3.81795217 
45.875   14.0628992   3.75005323 
 45.88   13.9501039   3.73498379 
45.885    14.035265   3.74636691 
 45.89   13.8495294   3.72149558 
45.895    13.254606   3.64068757 
  45.9     13.22486   3.63660007 
45.905   12.9515731   3.59882941 
 45.91   13.3918299   3.65948492 
45.915   12.7246553   3.56716348 
 45.92   13.3982492   3.66036189 
45.925   13.1113194   3.62095559 
 45.93   12.5172238   3.53796888 
45.935    12.954273   3.59920449 
 45.94   13.0940584   3.61857132 
45.945   12.7551542   3.57143587 
 45.95    12.645313   3.55602488 
45.955   13.0104454    3.6069995 
 45.96   12.7370718   3.56890345 
45.965    12.740005   3.56931436 
 45.97   12.3546021   3.51491139 
45.975   12.4530823   3.52889251 
 45.98    12.218189   3.49545262 
45.985   12.9135563    3.5935437 
 45.99   12.3333854     3.511892 
45.995   12.7364078   3.56881042 
  46.0   12.4244231   3.52482952 
46.005   12.4658111   3.53069555 
 46.01   12.3798017   3.51849424 
46.015   12.2795575   3.50421995 
 46.02   12.5513654   3.54279063 
46.025   12.8625715   3.58644274 
 46.03   12.7257587   3.56731814 
46.035   12.6791085   3.56077358 
 46.04   12.7831254   3.57534969 
46.045   12.0938539   3.47762187 
 46.05   13.1530809   3.62671765 
46.055   13.0146871   3.60758744 
 46.06   13.3570829   3.65473431 
46.065   13.1164409   3.62166273 
 46.07   13.2841225   3.64473902 
46.075   13.2695958   3.64274564 
 46.08   13.2645569   3.64205394 
46.085   13.1888306   3.63164296 
 46.09   13.5570285   3.68198703 
46.095   13.7836357   3.71263191 
  46.1    13.868554   3.72405074 
46.105   14.5265816    3.8113753 
 46.11   14.3914332   3.79360424 
46.115   14.9473252   3.86617708 
 46.12   15.5760534   3.94665091 
46.125   15.7857783   3.97313206 
 46.13   16.7448385   4.09204576 
46.135   17.1592876   4.14237705 
 46.14   18.1431067   4.25947259 
46.145   17.8241706   4.22186814 
 46.15   18.5873739   4.31130768 
46.155   19.0397342   4.36345439 
 46.16    20.131942   4.48686327 
46.165    19.866833   4.45722256 
 46.17   19.9313947   4.46445906 
46.175   19.9922732   4.47127199 
 46.18   19.6066145   4.42793569 
46.185   19.9144677   4.46256291 
 46.19     19.60047    4.4272418 
46.195   18.1808774     4.263904 
  46.2   17.7485389   4.21290148 
46.205   17.8353345   4.22319009 
 46.21   17.2012478   4.14743871 
46.215   16.8243261   4.10174671 
 46.22   15.7026567   3.96265778 
46.225    15.276074   3.90846185 
 46.23   15.2629377   3.90678099 
46.235   14.8733927   3.85660378 
 46.24    14.757831   3.84159225 
46.245     14.24872   3.77474767 
 46.25    13.717436   3.70370572 
46.255   13.7340258   3.70594465 
 46.26   13.4565394    3.6683156 
46.265    13.444816   3.66671733 
 46.27   12.9947226   3.60481935 
46.275   13.1736855   3.62955721 
 46.28    12.629911   3.55385861 
46.285   12.7395033   3.56924408 
 46.29   13.1214091   3.62234856 
46.295   12.6922012   3.56261157 
  46.3   12.6996471   3.56365642 
46.305   12.5576818   3.54368196 
 46.31   12.2308872   3.49726854 
46.315   12.8060395   3.57855271 
 46.32   12.5335753   3.54027899 
46.325   11.8853732   3.44751697 
 46.33   12.9834924   3.60326136 
46.335   12.5865287    3.5477498 
 46.34   12.5371466   3.54078333 
46.345   12.8507335   3.58479197 
 46.35   12.4588201   3.52970538 
46.355   12.2630292   3.50186082 
 46.36   12.4462427   3.52792328 
46.365   12.3834084   3.51900674 
 46.37   12.3053175    3.5078936 
46.375   12.4655156   3.53065371 
 46.38   12.7488302    3.5705504 
46.385   12.0926751   3.47745238 
 46.39   12.5864936   3.54774487 
46.395   12.2862322    3.5051722 
  46.4   12.3192058   3.50987262 
46.405    12.101316   3.47869458 
 46.41   12.2061156   3.49372517 
46.415   12.2994413   3.50705593 
 46.42   12.3295409    3.5113446 
46.425   12.3045612   3.50778579 
 46.43   12.4001424   3.52138359 
46.435   12.3751017   3.51782627 
 46.44   12.4772632   3.53231697 
46.445   12.5102235   3.53697944 
 46.45     12.20719   3.49387893 
46.455   12.6725336   3.55985022 
 46.46   12.5189558   3.53821364 
46.465   12.5933315   3.54870842 
 46.47    12.198453   3.49262837 
46.475   12.2519618   3.50028024 
 46.48   12.0038624   3.46465906 
46.485   12.5645757   3.54465452 
 46.49   12.3492881   3.51415539 
46.495   12.0660513   3.47362221 
  46.5   12.1813659   3.49018135 
46.505   12.9004492   3.59171953 
 46.51   12.4223858   3.52454051 
46.515   12.0909098   3.47719856 
 46.52   12.3269954   3.51098212 
46.525   12.1456861   3.48506615 
 46.53   11.9236041   3.45305721 
46.535   12.6970466   3.56329154 
 46.54   11.7106718   3.42208589 
46.545   12.1215365    3.4815997 
 46.55    11.916402    3.4520142 
46.555   12.4224702   3.52455249 
 46.56   12.6136463   3.55156955 
46.565   11.8853279   3.44751039 
 46.57   12.2903819    3.5057641 
46.575    11.958994   3.45817784 
 46.58   12.5216727   3.53859756 
46.585   12.4263165   3.52509808 
 46.59   12.5908865   3.54836392 
46.595   12.7631542    3.5725557 
  46.6   11.7231183   3.42390395 
46.605   11.9519522   3.45715956 
 46.61    12.279197   3.50416852 
46.615   12.2376978    3.4982421 
 46.62   11.7689322   3.43058773 
46.625   12.2789483   3.50413303 
 46.63   12.7600776   3.57212508 
46.635   12.8426055   3.58365812 
 46.64   12.3509163   3.51438704 
46.645   12.6669081      3.55906 
 46.65   12.2326408   3.49751923 
46.655   12.4997007   3.53549158 
 46.66   12.0413223   3.47006085 
46.665   12.0702772   3.47423045 
 46.67   12.5248096   3.53904078 
46.675   12.2641798    3.5020251 
 46.68   11.7831923   3.43266548 
46.685   12.0516673   3.47155114 
 46.69   12.3189264   3.50983282 
46.695   12.1325933   3.48318724 
  46.7   12.7098594   3.56508897 
46.705   12.2144973   3.49492451 
 46.71   12.4154643   3.52355847 
46.715   12.2650869   3.50215461 
 46.72   12.6017612   3.54989594 
46.725   12.4036177   3.52187701 
 46.73   12.3903264   3.51998955 
46.735   11.9857097   3.46203837 
 46.74   11.6810664   3.41775751 
46.745   12.5431696   3.54163374 
 46.75   12.4459659   3.52788405 
46.755   12.4562464   3.52934078 
 46.76   12.2639181   3.50198774 
46.765   12.4806777   3.53280026 
 46.77   12.3303903   3.51146555 
46.775   12.2106473   3.49437366 
 46.78   12.5853346   3.54758152 
46.785   12.1993737   3.49276019 
 46.79   12.2227576   3.49610606 
46.795   12.3316864   3.51165009 
  46.8   12.1024615   3.47885922 
46.805   12.1167368   3.48091034 
 46.81   12.5072528   3.53655946 
46.815   12.5083393   3.53671307 
 46.82   12.5173746   3.53799019 
46.825   12.0643093   3.47337146 
 46.83   12.4522362   3.52877262 
46.835    12.236406   3.49805746 
 46.84   12.3000419   3.50714156 
46.845   12.4913476   3.53431006 
 46.85   12.4632454   3.53033219 
46.855    12.341695   3.51307486 
 46.86   12.2195385   3.49564565 
46.865   12.0951437   3.47780732 
 46.87   12.3352477   3.51215713 
46.875   12.4747252    3.5319577 
 46.88   12.1929823   3.49184512 
46.885   12.3405259   3.51290847 
 46.89   11.9695157   3.45969879 
46.895   12.3060216   3.50799396 
  46.9   12.3976956   3.52103615 
46.905   12.7015991   3.56393029 
 46.91   12.5380171   3.54090626 
46.915   13.2274872   3.63696126 
 46.92   12.5807435   3.54693438 
46.925   12.4578433   3.52956702 
 46.93   12.6156547   3.55185229 
46.935   12.4273219   3.52524069 
 46.94   12.8826205   3.58923676 
46.945   12.5243397   3.53897438 
 46.95   12.6247295   3.55312953 
46.955   13.2631631   3.64186258 
 46.96    13.226758   3.63686101 
46.965   12.9563767   3.59949673 
 46.97   13.2319728   3.63757787 
46.975   13.5755371   3.68449957 
 46.98   13.2034712    3.6336581 
46.985   13.4136279   3.66246199 
 46.99   14.1844624   3.76622655 
46.995   13.9309272   3.73241573 
  47.0   14.5150335   3.80986004 
47.005   14.7487482    3.8404099 
 47.01   14.6770651    3.8310658 
47.015   15.3851277   3.92238801 
 47.02   15.4940267   3.93624525 
47.025   16.3552538   4.04416293 
 47.03   16.9960434   4.12262578 
47.035   17.7183694   4.20931935 
 47.04   18.0579319   4.24946255 
47.045   19.2381085   4.38612682 
 47.05    20.332937   4.50920581 
47.055   22.0121623   4.69171209 
 47.06   24.1036211   4.90954387 
47.065   25.6115303   5.06078356 
 47.07   26.8483273   5.18153716 
47.075   30.4627961    5.5193112 
 47.08   31.6769636   5.62822917 
47.085   33.8880149   5.82134133 
 47.09   38.4245469   6.19875366 
47.095   39.2352037   6.26380106 
  47.1   44.0836202    6.6395497 
47.105   47.7824335   6.91248389 
 47.11   48.0074971   6.92874427 
47.115   53.0215529   7.28158999 
 47.12   54.5250929   7.38411084 
47.125   54.4731418   7.38059224 
 47.13   55.2054345   7.43003597 
47.135   54.8127339   7.40356225 
 47.14   54.4251613   7.37734107 
47.145   50.7193801     7.121754 
 47.15   48.5309047   6.96641262 
47.155   46.9282095   6.85041674 
 47.16   41.8426332   6.46858819 
47.165   41.5318437   6.44452044 
 47.17   36.5400599   6.04483746 
47.175   33.0205075   5.74634731 
 47.18   32.5642862   5.70651261 
47.185   29.1593378   5.39993869 
 47.19   27.6589079   5.25917369 
47.195   26.4825922   5.14612399 
  47.2     25.10322   5.01031136 
47.205   23.8383011   4.88244827 
 47.21   23.4924175   4.84689772 
47.215    22.487255   4.74207286 
 47.22   22.3947956   4.73231398 
47.225    22.091128      4.70012 
 47.23   22.7424955   4.76890925 
47.235   22.1136461   4.70251487 
 47.24   22.5714747   4.75094461 
47.245   22.8861148   4.78394344 
 47.25   23.0332637   4.79929825 
47.255   24.0957919   4.90874647 
 47.26   24.6052114   4.96036404 
47.265   25.7323723   5.07270857 
 47.27   26.8258308   5.17936587 
47.275   25.7876095    5.0781502 
 47.28   26.7890326   5.17581227 
47.285   26.5847463   5.15603978 
 47.29   27.7811938   5.27078683 
47.295   28.1402922   5.30474242 
  47.3   26.6648142   5.16379843 
47.305   26.3183768   5.13014394 
 47.31   24.5850882   4.95833523 
47.315   23.7800057   4.87647472 
 47.32   23.6028782   4.85827935 
47.325   22.2280478   4.71466306 
 47.33   20.7668895   4.55707027 
47.335   20.3305688    4.5089432 
 47.34   19.0506046   4.36469982 
47.345   18.9848883   4.35716517 
 47.35   17.4924598   4.18239881 
47.355   16.7713464   4.09528343 
 47.36   16.6303376   4.07803109 
47.365   16.3688306   4.04584114 
 47.37    15.427257    3.9277547 
47.375   15.0882882   3.88436458 
 47.38   14.8904072   3.85880904 
47.385   14.7053244   3.83475219 
 47.39   14.4999035   3.80787389 
47.395   14.2112974   3.76978745 
  47.4    13.762665   3.70980659 
47.405   13.5679509   3.68346995 
 47.41   12.6167647   3.55200854 
47.415   13.4261787   3.66417504 
 47.42   13.4490225   3.66729089 
47.425   12.8524184   3.58502697 
 47.43   13.6337093   3.69238531 
47.435   12.9535809   3.59910834 
 47.44    13.355243   3.65448258 
47.445   13.1829763   3.63083686 
 47.45   13.3028173   3.64730275 
47.455   12.5733826   3.54589658 
 47.46    12.723615   3.56701766 
47.465   12.5869513   3.54780937 
 47.47   12.3821154   3.51882301 
47.475   12.4957693   3.53493554 
 47.48   12.6572247   3.55769936 
47.485   12.1827725   3.49038285 
 47.49   12.2256512   3.49651987 
47.495   12.1604444   3.48718287 
  47.5   12.3310569   3.51156046 
47.505   12.2249437    3.4964187 
 47.51   12.1723681    3.4888921 
47.515    12.376689   3.51805188 
 47.52   12.0391634   3.46974975 
47.525   11.9161173   3.45197295 
 47.53   12.2575111   3.50107285 
47.535   12.4262192   3.52508429 
 47.54   12.2209012   3.49584056 
47.545   12.2880427   3.50543046 
 47.55   12.5041994   3.53612775 
47.555   11.9021129    3.4499439 
 47.56   11.6476021   3.41285835 
47.565    12.008973   3.46539651 
 47.57    12.540415   3.54124483 
47.575   11.7554376   3.42862036 
 47.58   11.7712365   3.43092356 
47.585   11.8814049   3.44694139 
 47.59   11.6403445   3.41179491 
47.595   12.3300957   3.51142361 
  47.6   12.1304958   3.48288614 
47.605   11.7967634   3.43464167 
 47.61   12.7832058   3.57536093 
47.615   12.1282211   3.48255956 
 47.62   12.1170327   3.48095284 
47.625   12.6555848   3.55746887 
 47.63   12.2198079   3.49568419 
47.635   11.9177729   3.45221276 
 47.64   11.7924852   3.43401881 
47.645   11.8430683   3.44137594 
 47.65   12.6627118   3.55847043 
47.655   11.8952402   3.44894769 
 47.66   11.6749539   3.41686316 
47.665   12.2083811   3.49404938 
 47.67   12.1901552   3.49144028 
47.675   12.1885473      3.49121 
 47.68   12.3405986   3.51291881 
47.685   11.7339693   3.42548818 
 47.69   11.9767234    3.4607403 
47.695    12.296223   3.50659706 
  47.7   12.6141057   3.55163422 
47.705   12.0916621   3.47730672 
 47.71   12.3338288   3.51195512 
47.715   12.1854023   3.49075956 
 47.72   12.3477777   3.51394047 
47.725   11.9237508   3.45307846 
 47.73   12.1540818   3.48627047 
47.735   12.2081034   3.49400965 
 47.74   11.8612008    3.4440094 
47.745   12.1769972   3.48955545 
 47.75   12.2449541   3.49927908 
47.755   12.3435804   3.51334319 
 47.76   12.0243076   3.46760835 
47.765   12.3614038   3.51587881 
 47.77   12.1804272   3.49004687 
47.775   12.3547669   3.51493483 
 47.78   12.2974636   3.50677396 
47.785    12.343306   3.51330414 
 47.79   11.9886427   3.46246194 
47.795   11.7591564   3.42916263 
  47.8   11.6548832    3.4139249 
47.805   11.9960103   3.46352571 
 47.81   12.0289291   3.46827466 
47.815   11.8561071   3.44326983 
 47.82   11.9515084   3.45709538 
47.825   12.4744925   3.53192476 
 47.83   12.1979353   3.49255426 
47.835   11.9406524    3.4555249 
 47.84   11.6953932    3.4198528 
47.845   12.0564231   3.47223603 
 47.85     11.99247   3.46301459 
47.855   11.7581787   3.42902007 
 47.86   11.8595868   3.44377507 
47.865   12.5023251    3.5358627 
 47.87   11.8530511   3.44282603 
47.875   12.1550962   3.48641595 
 47.88   12.1843115   3.49060331 
47.885   12.3221059   3.51028573 
 47.89   12.1486986   3.48549833 
47.895   11.9008267   3.44975749 
  47.9   12.0557149   3.47213405 
47.905   11.8502228   3.44241525 
 47.91   11.9872728   3.46226412 
47.915   11.8473642   3.44200003 
 47.92   11.6746416   3.41681747 
47.925   12.2283209   3.49690162 
 47.93   12.2499945   3.49999922 
47.935   12.2627426   3.50181991 
 47.94   12.0683209   3.47394889 
47.945   12.2385193   3.49835952 
 47.95   12.1532261   3.48614775 
47.955   12.0827838   3.47602989 
 47.96   12.2346352   3.49780434 
47.965    11.804918   3.43582857 
 47.97   11.6500865   3.41322231 
47.975   12.1063992   3.47942513 
 47.98   12.0712113   3.47436487 
47.985   12.0383178   3.46962791 
 47.99   11.7563117   3.42874783 
47.995   12.2806162   3.50437101 
  48.0   12.0686081   3.47399023 
48.005   11.7212135   3.42362578 
 48.01   11.8971216   3.44922044 
48.015   11.7550982   3.42857087 
 48.02   12.1645653   3.48777369 
48.025   11.9627136   3.45871561 
 48.03   11.8277818   3.43915423 
48.035   12.2085343   3.49407131 
 48.04   11.9326203    3.4543625 
48.045   12.2420196   3.49885975 
 48.05   12.5683544    3.5451875 
48.055   12.0504252   3.47137223 
 48.06   12.2974984   3.50677892 
48.065   12.3605772   3.51576126 
 48.07   11.7330389   3.42535237 
48.075   12.2344806   3.49778224 
 48.08   12.4341865   3.52621419 
48.085    11.788238   3.43340036 
 48.09   11.9101168    3.4511037 
48.095    12.010119   3.46556185 
  48.1   12.2624886   3.50178363 
48.105   11.6599282    3.4146637 
 48.11   11.7479112    3.4275226 
48.115   12.2987753   3.50696098 
 48.12    11.694831    3.4197706 
48.125   11.9176355   3.45219286 
 48.13   12.2528778   3.50041109 
48.135   12.2643953   3.50205587 
 48.14   11.5965449   3.40537001 
48.145   11.7624431   3.42964183 
 48.15   11.6856158     3.418423 
48.155   12.0222962    3.4673183 
 48.16   12.3415074   3.51304816 
48.165   12.0906373   3.47715938 
 48.17    11.998092   3.46382621 
48.175   11.5406674   3.39715578 
 48.18   11.8470115   3.44194879 
48.185   12.1909457   3.49155347 
 48.19   11.9627143    3.4587157 
48.195   11.8382451    3.4406751 
  48.2   11.9701611   3.45979206 
48.205   11.9465437   3.45637725 
 48.21   12.0820709   3.47592734 
48.215   11.9982594   3.46385038 
 48.22   12.0231656   3.46744367 
48.225   12.1070451   3.47951794 
 48.23    11.846246    3.4418376 
48.235   11.4960692   3.39058538 
 48.24   12.3629859   3.51610379 
48.245   11.6432253   3.41221706 
 48.25   12.1030839   3.47894867 
48.255   12.1360181   3.48367881 
 48.26   12.0905736   3.47715022 
48.265   11.6810081   3.41774898 
 48.27   11.8796249   3.44668318 
48.275   12.4451133   3.52776322 
 48.28   12.5035215   3.53603189 
48.285   11.9199767   3.45253192 
 48.29   12.0322553   3.46875415 
48.295   11.9521477   3.45718783 
  48.3   11.3693297   3.37184367 
48.305   11.9776909   3.46088007 
 48.31   12.3232707   3.51045164 
48.315   12.0468345   3.47085501 
 48.32   11.9230566   3.45297793 
48.325   12.2832457   3.50474616 
 48.33    12.193419   3.49190765 
48.335   12.0995072   3.47843459 
 48.34   12.1291289   3.48268989 
48.345   11.7528796   3.42824731 
 48.35   12.1455018   3.48503972 
48.355   12.2464908   3.49949865 
 48.36   12.5698492   3.54539831 
48.365   12.8165855   3.58002591 
 48.37   13.0117358   3.60717837 
48.375   13.1174573   3.62180304 
 48.38   13.0919587   3.61828118 
48.385   13.0541519   3.61305298 
 48.39   13.7244677   3.70465487 
48.395   13.3538509   3.65429212 
  48.4   14.0650483   3.75033976 
48.405    14.298676   3.78135902 
 48.41   14.9820934   3.87067092 
48.415   15.3363364   3.91616348 
 48.42   15.4577198   3.93163068 
48.425   16.1141145   4.01423896 
 48.43   17.4925882   4.18241416 
48.435   17.5420057   4.18831777 
 48.44   17.6665374   4.20315803 
48.445   18.7661955   4.33199671 
 48.45   19.0467632   4.36425976 
48.455   19.2603924   4.38866635 
 48.46   19.6756565   4.43572502 
48.465   19.0588931   4.36564922 
 48.47   19.3418859    4.3979411 
48.475    18.085536   4.25270925 
 48.48   18.1981413   4.26592795 
48.485   17.8156914   4.22086382 
 48.49   17.6116472   4.19662331 
48.495   17.2965227   4.15890884 
  48.5   16.2140331   4.02666525 
48.505   15.8361656   3.97946801 
 48.51   15.3410059   3.91675962 
48.515   14.6674314   3.82980827 
 48.52    14.601204   3.82115218 
48.525    14.120558   3.75773309 
 48.53   13.4498053   3.66739762 
48.535   13.5428876   3.68006625 
 48.54   13.4573281    3.6684231 
48.545    12.526313   3.53925318 
 48.55   12.9479378   3.59832431 
48.555   13.0032226   3.60599815 
 48.56   12.9984703   3.60533914 
48.565   12.5808255   3.54694594 
 48.57   12.4670394   3.53086949 
48.575   12.8274707   3.58154585 
 48.58   12.1085347   3.47973199 
48.585    12.268838    3.5026901 
 48.59   11.8961529   3.44908001 
48.595   12.0714315   3.47439657 
  48.6    12.205842   3.49368603 
48.605   12.4556611   3.52925787 
 48.61   12.5251835    3.5390936 
48.615   12.4173981   3.52383287 
 48.62   12.1052878   3.47926541 
48.625   12.0859122   3.47647986 
 48.63   11.9014743   3.44985134 
48.635   11.7231267   3.42390518 
 48.64   12.0184509   3.46676374 
48.645   11.8576895   3.44349959 
 48.65   12.0423799   3.47021324 
48.655   12.3557703   3.51507756 
 48.66   12.5691469   3.54529927 
48.665   11.9014008   3.44984069 
 48.67   12.0270564   3.46800468 
48.675   11.9271833   3.45357544 
 48.68   12.0158091    3.4663827 
48.685   11.8845069   3.44739132 
 48.69    12.165435   3.48789837 
48.695   12.1287485   3.48263528 
  48.7   11.5074256   3.39225965 
48.705   12.0744866    3.4748362 
 48.71   12.2577016   3.50110005 
48.715   12.3857766    3.5193432 
 48.72   12.1569434   3.48668086 
48.725   12.1420915    3.4845504 
 48.73   11.6274241   3.40990089 
48.735   11.7546087   3.42849948 
 48.74   12.2867677   3.50524859 
48.745   11.7001805   3.42055265 
 48.75   11.8803291   3.44678533 
48.755   11.8341742   3.44008347 
 48.76    12.355233   3.51500114 
48.765   11.7295115   3.42483744 
 48.77   12.1266494   3.48233389 
48.775   12.0098666   3.46552545 
 48.78   11.8106381   3.43666089 
48.785   12.0495223   3.47124219 
 48.79    12.049993   3.47130999 
48.795   12.1755973   3.48935486 
  48.8   11.9554765   3.45766923 
48.805   11.8597627   3.44380061 
 48.81   11.7972658    3.4347148 
48.815   11.8961247   3.44907592 
 48.82   12.0364811   3.46936321 
48.825   11.7369188   3.42591868 
 48.83   12.0635251   3.47325857 
48.835   12.1812205   3.49016053 
 48.84   11.5398584   3.39703671 
48.845   11.4647185   3.38595903 
 48.85     11.96095   3.45846064 
48.855   11.8834226   3.44723406 
 48.86   11.9745971   3.46043308 
48.865   11.7115481   3.42221392 
 48.87   11.9965734   3.46360699 
48.875     11.57335   3.40196266 
 48.88   11.9085924   3.45088284 
48.885   12.2986474   3.50694275 
 48.89   11.6710237   3.41628801 
48.895   11.9777421   3.46088747 
  48.9   11.8814773   3.44695188 
48.905   11.8012202   3.43529041 
 48.91   12.2072894   3.49389315 
48.915   11.9694432   3.45968831 
 48.92   11.8169454   3.43757843 
48.925   11.8440199   3.44151419 
 48.93   11.8557751   3.44322162 
48.935   12.0842598   3.47624219 
 48.94   12.0440531   3.47045431 
48.945   11.7004856   3.42059726 
 48.95   11.5935834   3.40493515 
48.955   12.0253512   3.46775881 
 48.96   11.5375289   3.39669382 
48.965   12.2934501   3.50620166 
 48.97   12.0454649   3.47065771 
48.975   11.6281141   3.41000206 
 48.98   11.8491544   3.44226007 
48.985   11.6141495   3.40795385 
 48.99   11.7986246    3.4349126 
48.995   12.1437071   3.48478222 
  49.0   12.0297725   3.46839625 
49.005   11.6083889   3.40710859 
 49.01   11.9448816    3.4561368 
49.015   12.1010322   3.47865379 
 49.02   11.6613758   3.41487566 
49.025   12.0310303   3.46857756 
 49.03   11.4615043   3.38548435 
49.035   12.1102634   3.47998037 
 49.04   11.5980756   3.40559475 
49.045   11.8855242   3.44753886 
 49.05   11.7895536   3.43359194 
49.055   11.8870272   3.44775684 
 49.06   11.8008844   3.43524153 
49.065   12.2971251    3.5067257 
 49.07   11.7537124   3.42836876 
49.075    12.219805   3.49568377 
 49.08    11.847655   3.44204227 
49.085   11.6369079   3.41129124 
 49.09    11.852595   3.44275979 
49.095   11.9768441   3.46075774 
  49.1   11.8635587   3.44435171 
49.105   11.6084773   3.40712156 
 49.11   11.7079191   3.42168366 
49.115    12.020176   3.46701255 
 49.12   11.8121631   3.43688276 
49.125   12.0363487   3.46934413 
 49.13   11.9235721   3.45305258 
49.135   11.8500745   3.44239372 
 49.14   11.6358516   3.41113641 
49.145   11.9578967   3.45801919 
 49.15   11.9489542   3.45672593 
49.155   11.7988512   3.43494559 
 49.16   11.7704549   3.43080966 
49.165   11.5331498   3.39604914 
 49.17    11.931791   3.45424246 
49.175   11.9858537   3.46205917 
 49.18   11.6789468   3.41744741 
49.185   11.8192614   3.43791527 
 49.19   11.9761376   3.46065565 
49.195   11.6248861   3.40952872 
  49.2   12.0529433   3.47173492 
49.205   12.0079853   3.46525401 
 49.21   11.6172845   3.40841378 
49.215   11.9025247   3.45000358 
 49.22   12.0569298     3.472309 
49.225   11.6998959   3.42051106 
 49.23   11.7799008   3.43218601 
49.235   11.7898534   3.43363559 
 49.24   12.0611871   3.47292198 
49.245   12.0730399   3.47462802 
 49.25   12.1806944   3.49008516 
49.255    11.926001   3.45340426 
 49.26   12.1181948   3.48111976 
49.265   11.8365146   3.44042361 
 49.27    11.836441   3.44041291 
49.275   11.9328742   3.45439926 
 49.28   11.9513474   3.45707209 
49.285   11.8160995   3.43745538 
 49.29   12.1420947   3.48455086 
49.295   11.5956768   3.40524255 
  49.3   11.7540089     3.428412 
49.305   12.0069843   3.46510956 
 49.31   11.2288249   3.35094388 
49.315   11.7520945    3.4281328 
 49.32   11.7706113   3.43083245 
49.325   11.8438195   3.44148508 
 49.33   12.1270654   3.48239362 
49.335   12.0184056   3.46675722 
 49.34   11.4309946   3.38097539 
49.345   11.9683813   3.45953484 
 49.35   12.3622983   3.51600601 
49.355   11.7391546   3.42624497 
 49.36   11.8294199   3.43939238 
49.365   12.1302741    3.4828543 
 49.37   12.5427544   3.54157512 
49.375   11.8482839   3.44213363 
 49.38   11.4788622   3.38804696 
49.385   12.2391821   3.49845424 
 49.39   12.1443174   3.48486979 
49.395   12.1412783   3.48443372 
  49.4   12.0870722   3.47664668 
49.405   11.6791773   3.41748113 
 49.41   12.1345682   3.48347072 
49.415   12.0950722   3.47779703 
 49.42   11.5766537   3.40244819 
49.425   11.6744187   3.41678485 
 49.43   11.8933172   3.44866891 
49.435   11.4968954   3.39070721 
 49.44   12.2037096   3.49338083 
49.445   12.2849217   3.50498527 
 49.45   11.8790996   3.44660696 
49.455   12.4879271   3.53382612 
 49.46   12.4781275   3.53243931 
49.465   12.2065066   3.49378113 
 49.47   11.9814449   3.46142238 
49.475   12.0664739   3.47368305 
 49.48   12.0069376   3.46510283 
49.485   12.0912018   3.47724054 
 49.49   12.3423254   3.51316459 
49.495   11.6389537   3.41159108 
  49.5   12.0791963   3.47551382 
49.505   12.1681516   3.48828777 
 49.51   12.2995895   3.50707706 
49.515   12.0338595   3.46898537 
 49.52   12.4832147    3.5331593 
49.525   12.3281433   3.51114559 
 49.53   12.0202158   3.46701829 
49.535    12.629356   3.55378053 
 49.54   12.4913336   3.53430808 
49.545   12.7500947   3.57072747 
 49.55   12.7617814   3.57236356 
49.555   12.8763399   3.58836173 
 49.56   12.4287576   3.52544431 
49.565   12.6648224   3.55876698 
 49.57   12.7897515    3.5762762 
49.575   12.3932598    3.5204062 
 49.58   12.8548016   3.58535934 
49.585   13.0130123    3.6073553 
 49.59   12.7599633   3.57210908 
49.595   13.4242524   3.66391218 
  49.6   13.5402538   3.67970839 
49.605   14.3050297   3.78219905 
 49.61   13.7915318   3.71369516 
49.615   14.6213444   3.82378666 
 49.62   14.9094976   3.86128187 
49.625    14.909087   3.86122869 
 49.63   15.2314163   3.90274471 
49.635   15.4322839   3.92839458 
 49.64    16.733706   4.09068527 
49.645   16.9374813   4.11551714 
 49.65   17.3390881   4.16402307 
49.655    18.304878   4.27842003 
 49.66   19.1928159   4.38096062 
49.665   20.3865327   4.51514481 
 49.67   21.4795514    4.6346037 
49.675   22.3849026   4.73126861 
 49.68   24.3687251   4.93646889 
49.685   26.3251205   5.13080116 
 49.69   27.3804966   5.23263763 
49.695   29.6132712   5.44180772 
  49.7   32.6226731   5.71162614 
49.705   33.4982073   5.78776358 
 49.71   36.2911394   6.02421276 
49.715   38.9774894   6.24319545 
 49.72   39.0810607   6.25148468 
49.725   41.1622766    6.4157834 
 49.73   42.2309952   6.49853793 
49.735    41.688007   6.45662504 
 49.74   42.3449458   6.50729943 
49.745   42.4642203   6.51645765 
 49.75   40.3715782   6.35386325 
49.755   38.4107143    6.1976378 
 49.76   38.2090489   6.18134685 
49.765   34.7550316   5.89533982 
 49.77   33.1191459   5.75492362 
49.775   31.7848364   5.63780421 
 49.78   29.1380804   5.39797003 
49.785   27.1494991   5.21051812 
 49.79    26.838193   5.18055914 
49.795   24.1329392   4.91252879 
  49.8   23.1352718   4.80991391 
49.805   21.2547945   4.61029223 
 49.81   19.6357031   4.43121914 
49.815   19.6744882   4.43559333 
 49.82   18.9055405    4.3480502 
49.825   17.3209346   4.16184269 
 49.83   17.4140831   4.17301846 
49.835   16.3331433   4.04142838 
 49.84   15.4919973   3.93598746 
49.845   15.4315242   3.92829788 
 49.85   14.8091978   3.84827205 
49.855   14.3315354   3.78570144 
 49.86   14.4804952   3.80532458 
49.865   14.0156299   3.74374543 
 49.87   13.9769734   3.73857906 
49.875   13.9349407   3.73295335 
 49.88   13.5614876   3.68259252 
49.885   13.7943127   3.71406957 
 49.89   13.2466619   3.63959639 
49.895   12.9505836   3.59869192 
  49.9   13.0364253   3.61059903 
49.905   12.7724685   3.57385904 
 49.91   12.7563462   3.57160274 
49.915   12.5205658   3.53844115 
 49.92   12.6504118   3.55674174 
49.925   12.5787389   3.54665178 
 49.93   12.7446489   3.56996483 
49.935   12.2102906   3.49432262 
 49.94   12.3822412   3.51884089 
49.945   12.9172076   3.59405169 
 49.95   12.1345725   3.48347133 
49.955    12.781762   3.57515901 
 49.96   12.1797953   3.48995635 
49.965    12.301867   3.50740174 
 49.97   12.1843874   3.49061419 
49.975   11.7687139   3.43055592 
 49.98   12.3474609    3.5138954 
49.985   12.3179408   3.50969241 
 49.99   12.2778514   3.50397651 
49.995   12.1481906   3.48542545 
  50.0   12.3816303   3.51875409 
50.005   12.2766592   3.50380639 
 50.01   12.2836136   3.50479865 
50.015   11.9585512   3.45811382 
 50.02    12.013323   3.46602409 
50.025   11.9113259   3.45127888 
 50.03   12.3171689   3.50958244 
50.035   12.1457361   3.48507333 
 50.04   12.1324546   3.48316732 
50.045   12.2992801   3.50703295 
 50.05    12.130514   3.48288875 
50.055   12.2250726   3.49643713 
 50.06   12.0639962   3.47332638 
50.065   12.1770446   3.48956223 
 50.07   12.0262949   3.46789488 
50.075   11.6290368   3.41013736 
 50.08   11.6578865   3.41436473 
50.085   12.1997495   3.49281398 
 50.09   12.1380152   3.48396544 
50.095   12.1253418   3.48214615 
  50.1   11.9114892   3.45130254 
50.105   12.1716934    3.4887954 
 50.11   12.4506421   3.52854674 
50.115   11.8387016   3.44074144 
 50.12   11.6759738   3.41701241 
50.125   12.3049131   3.50783596 
 50.13   12.1898576   3.49139765 
50.135   11.6587182   3.41448653 
 50.14   12.1992383    3.4927408 
50.145   11.8454731   3.44172531 
 50.15   11.9853386   3.46198478 
50.155   11.9817766    3.4614703 
 50.16   11.7225078   3.42381481 
50.165   12.2437988     3.499114 
 50.17   12.0890354   3.47692902 
50.175   12.2260294   3.49657396 
 50.18   11.7188732   3.42328399 
50.185   11.8582381   3.44357926 
 50.19   11.7933959   3.43415141 
50.195   11.8337603    3.4400233 
  50.2   12.1892023   3.49130381 
50.205   11.4182488   3.37908994 
 50.21    11.911389   3.45128803 
50.215   11.7890813   3.43352316 
 50.22   11.9864586   3.46214653 
50.225    12.038876   3.46970835 
 50.23   12.3322595    3.5117317 
50.235   11.9133403    3.4515707 
 50.24   11.7584619   3.42906137 
50.245   12.0735803   3.47470578 
 50.25   12.0198428   3.46696449 
50.255   11.8667934   3.44482124 
 50.26   12.6329807   3.55429046 
50.265    12.335194   3.51214948 
 50.27   11.9173459    3.4521509 
50.275   11.7055037   3.42133069 
 50.28   12.0764692   3.47512146 
50.285   12.1259954      3.48224 
 50.29   11.4891536    3.3895654 
50.295   11.7820905   3.43250498 
  50.3   12.0750888   3.47492284 
50.305   11.8701796    3.4453127 
 50.31   11.8481402   3.44211275 
50.315   12.0748296   3.47488555 
 50.32   11.5959525   3.40528303 
50.325   11.9606348   3.45841506 
 50.33   12.3115707   3.50878479 
50.335   11.7283547   3.42466856 
 50.34   11.9554717   3.45766853 
50.345    11.833754   3.44002239 
 50.35   12.0790789   3.47549693 
50.355   12.2478758   3.49969653 
 50.36   12.0625656   3.47312044 
50.365   11.8908982   3.44831817 
 50.37   12.0046357   3.46477065 
50.375   12.4057809   3.52218411 
 50.38   11.9565755   3.45782815 
50.385   12.3223286   3.51031744 
 50.39   11.9935796   3.46317479 
50.395   11.9812724   3.46139747 
  50.4   12.1727812    3.4889513 
50.405   12.1483671   3.48545078 
 50.41   12.0889798   3.47692103 
50.415   11.4509612   3.38392689 
 50.42   12.2193172     3.495614 
50.425   12.0677182   3.47386214 
 50.43   12.1801056    3.4900008 
50.435   12.2737676   3.50339372 
 50.44   12.4259995   3.52505312 
50.445   12.3919619   3.52022185 
 50.45   12.1488016   3.48551311 
50.455   12.3503113   3.51430097 
 50.46   12.9186295    3.5942495 
50.465   12.6095116   3.55098741 
 50.47   12.7243355   3.56711865 
50.475   12.7296024   3.56785684 
 50.48   13.2274758    3.6369597 
50.485   13.5300042    3.6783154 
 50.49   13.8661994   3.72373461 
50.495   13.8655435   3.72364653 
  50.5   13.8482935   3.72132953 
50.505   13.9126902   3.72997187 
 50.51   14.4961677   3.80738332 
50.515   14.4256962   3.79811746 
 50.52   14.5446986   3.81375124 
50.525   14.4119994   3.79631392 
 50.53   15.2253099   3.90196231 
50.535   14.1779905   3.76536725 
 50.54    14.100296   3.75503609 
50.545   14.4945823    3.8071751 
 50.55   13.9113621   3.72979384 
50.555   13.8061582    3.7156639 
 50.56   13.7053077   3.70206804 
50.565   13.4619535   3.66905348 
 50.57   13.6806987   3.69874285 
50.575   13.2034677   3.63365762 
 50.58   12.9291314   3.59571014 
50.585   13.3804594   3.65793103 
 50.59   12.9558537   3.59942408 
50.595   12.9920761   3.60445226 
  50.6   13.0594439   3.61378525 
50.605   12.5634794   3.54449988 
 50.61   12.3410983   3.51298994 
50.615   12.4525126   3.52881178 
 50.62   12.6231074   3.55290127 
50.625   12.4451949   3.52777478 
 50.63   12.2446613   3.49923725 
50.635   12.5049804   3.53623818 
 50.64   12.1408397   3.48437077 
50.645   12.5538399   3.54313983 
 50.65   11.9115817   3.45131594 
50.655   12.4243496   3.52481909 
 50.66   12.1523078   3.48601604 
50.665   12.1088194    3.4797729 
 50.67   12.1798659   3.48996645 
50.675   12.0420201   3.47016139 
 50.68   12.3906588   3.52003676 
50.685   12.0864749   3.47656078 
 50.69   11.5771535   3.40252164 
50.695   12.2738872   3.50341079 
  50.7   12.2233105   3.49618514 
50.705   11.9616191   3.45855738 
 50.71   11.9562328    3.4577786 
50.715   11.6666234   3.41564392 
 50.72   11.6362706   3.41119783 
50.725   11.9450154   3.45615616 
 50.73   11.9042363   3.45025163 
50.735   12.2066415   3.49380044 
 50.74   12.1200298   3.48138331 
50.745   11.9543045   3.45749975 
 50.75   12.2748939   3.50355447 
50.755   12.4951879   3.53485331 
 50.76   11.4604097   3.38532269 
50.765   12.9868498   3.60372721 
 50.77   11.8410638   3.44108469 
50.775   12.2226024   3.49608386 
 50.78   11.8864653   3.44767534 
50.785   12.5018017    3.5357887 
 50.79   12.2011429   3.49301345 
50.795    12.052237   3.47163319 
  50.8   11.9105724   3.45116972 
50.805   12.4334819   3.52611428 
 50.81   11.9872255   3.46225728 
50.815   11.9281811   3.45371989 
 50.82    12.350138   3.51427631 
50.825   11.8876245   3.44784346 
 50.83   11.8812977   3.44692583 
50.835   12.1631143   3.48756567 
 50.84   12.4005202   3.52143723 
50.845   12.0404994   3.46994228 
 50.85   12.2273944   3.49676914 
50.855   12.2726183    3.5032297 
 50.86   12.7014214   3.56390535 
50.865   11.9846355   3.46188322 
 50.87   12.0425341   3.47023545 
50.875    12.451175   3.52862226 
 50.88   12.8502263   3.58472123 
50.885    12.518574    3.5381597 
 50.89   12.4456138   3.52783416 
50.895   12.5920883   3.54853326 
  50.9   12.8367678   3.58284353 
50.905    12.738099   3.56904735 
 50.91   13.0063591   3.60643301 
50.915   13.6850883    3.6993362 
 50.92   12.7910832   3.57646238 
50.925   13.5875094    3.6861239 
 50.93   13.4597151   3.66874844 
50.935    13.729189   3.70529203 
 50.94    13.705709   3.70212223 
50.945   14.1127287   3.75669118 
 50.95   14.6836822    3.8319293 
50.955   14.8089868   3.84824464 
 50.96   15.1499719   3.89229649 
50.965   15.1667761   3.89445453 
 50.97   16.0062813   4.00078509 
50.975   15.9709705   3.99636966 
 50.98   16.5047487   4.06260369 
50.985   16.4298254   4.05337211 
 50.99   17.1973677    4.1469709 
50.995   17.1196008   4.13758394 
  51.0   17.1425846   4.14036044 
51.005   17.4050359   4.17193431 
 51.01    17.401727   4.17153772 
51.015   16.7107887   4.08788316 
 51.02   16.7245065   4.08956068 
51.025   15.9258046   3.99071479 
 51.03   16.4371425    4.0542746 
51.035   16.0409867   4.00512007 
 51.04   15.1433942   3.89145143 
51.045   14.9623044   3.86811381 
 51.05   14.8137467   3.84886304 
51.055   14.3789623   3.79196022 
 51.06   14.3526333   3.78848694 
51.065   13.9788015   3.73882354 
 51.07   13.9454864    3.7343656 
51.075   14.1422969   3.76062453 
 51.08   13.4923618   3.67319504 
51.085   12.9392693   3.59711959 
 51.09   13.2771963   3.64378872 
51.095   12.9420592   3.59750736 
  51.1   12.9992283   3.60544426 
51.105   12.8065291   3.57862112 
 51.11   12.0547499   3.47199509 
51.115   12.4574724   3.52951448 
 51.12   12.9239383   3.59498795 
51.125   12.3320731   3.51170515 
 51.13   12.4385534   3.52683333 
51.135   12.7974854   3.57735732 
 51.14   12.4678207   3.53098013 
51.145   12.2436191   3.49908833 
 51.15   12.5554342   3.54336481 
51.155   12.6353788    3.5546278 
 51.16   12.5506719   3.54269274 
51.165   12.1682222    3.4882979 
 51.17   12.5986455   3.54945707 
51.175    12.695842   3.56312251 
 51.18    12.584256   3.54742949 
51.185   12.4844809    3.5333385 
 51.19   12.1940706   3.49200095 
51.195   12.2296834   3.49709643 
  51.2   12.4766866   3.53223535 
51.205   12.0074953    3.4651833 
 51.21   12.2620817   3.50172553 
51.215   12.2248751   3.49640889 
 51.22   11.8204944   3.43809459 
51.225   12.2613616   3.50162271 
 51.23   12.4012459   3.52154027 
51.235   12.3839573   3.51908472 
 51.24   12.1184115   3.48115089 
51.245   12.5046511   3.53619161 
 51.25   12.0720989   3.47449261 
51.255   12.4514366   3.52865932 
 51.26   12.2308629   3.49726506 
51.265   12.7647695   3.57278176 
 51.27   12.5833897   3.54730739 
51.275   12.6053489   3.55040123 
 51.28   12.8175125   3.58015538 
51.285   12.9038975   3.59219954 
 51.29   12.6866458   3.56183181 
51.295   13.1769707   3.63000974 
  51.3   13.0904561   3.61807353 
51.305   13.4783128   3.67128217 
 51.31   13.5407966   3.67978214 
51.315     13.51299   3.67600191 
 51.32   13.9522123   3.73526603 
51.325   13.6127752   3.68954945 
 51.33   14.6285177   3.82472453 
51.335    14.780848   3.84458684 
 51.34   14.8806517   3.85754477 
51.345   15.6939841   3.96156334 
 51.35   16.1492528    4.0186133 
51.355   15.4443849   3.92993446 
 51.36   16.2456624   4.03059083 
51.365   16.3819039   4.04745648 
 51.37   17.2584603   4.15433031 
51.375   15.9076298   3.98843702 
 51.38   16.4003519    4.0497348 
51.385   16.2352724   4.02930173 
 51.39   16.2870374   4.03572019 
51.395   16.4996128   4.06197154 
  51.4   15.9096811   3.98869416 
51.405   15.3432847   3.91705051 
 51.41   15.6052265   3.95034512 
51.415   14.8325791   3.85130875 
 51.42   14.2742755   3.77813122 
51.425    14.617997   3.82334892 
 51.43   14.0549246   3.74898982 
51.435   13.6047738   3.68846497 
 51.44   14.0086146   3.74280838 
51.445   13.7975833   3.71450983 
 51.45       13.511   3.67573121 
51.455   13.0448828   3.61177004 
 51.46   13.0561558   3.61333029 
51.465   12.8420447   3.58357987 
 51.47   12.6834405   3.56138183 
51.475   13.1859149   3.63124151 
 51.48   12.8450136   3.58399409 
51.485   12.7496659   3.57066742 
 51.49   12.3538762   3.51480813 
51.495   12.6999341   3.56369668 
  51.5   12.2757574   3.50367769 
51.505   12.3034947   3.50763377 
 51.51   12.3348523   3.51210084 
51.515   11.8953693   3.44896642 
 51.52   12.5661813     3.544881 
51.525   12.4434292   3.52752452 
 51.53   12.0397227   3.46983035 
51.535   12.3087278   3.50837965 
 51.54   12.3434796   3.51332885 
51.545   12.4879425   3.53382831 
 51.55   12.4855743   3.53349321 
51.555   12.5679163   3.54512571 
 51.56    11.658407   3.41444095 
51.565   12.0338749   3.46898759 
 51.57   12.2098544   3.49426021 
51.575   12.2202673   3.49574989 
 51.58   11.9847439   3.46189889 
51.585   11.8106359   3.43666057 
 51.59    12.140685   3.48434857 
51.595    12.119542   3.48131326 
  51.6    12.549338   3.54250448 
51.605   12.3610058   3.51582221 
 51.61   12.0701149   3.47420709 
51.615     11.37493   3.37267402 
 51.62    12.112183   3.48025617 
51.625    12.093782   3.47761154 
 51.63   12.1959632   3.49227193 
51.635   12.0824626   3.47598369 
 51.64   12.2061339    3.4937278 
51.645   12.4775719   3.53236067 
 51.65   12.1619874    3.4874041 
51.655   12.2929382   3.50612866 
 51.66    11.966296   3.45923344 
51.665   11.9464161   3.45635879 
 51.67   12.3520388   3.51454674 
51.675   12.1266154   3.48232902 
 51.68   12.3730044   3.51752816 
51.685   12.2219284   3.49598747 
 51.69   12.1523107   3.48601646 
51.695   12.1606765   3.48721615 
  51.7   12.2960297   3.50656951 
51.705   11.9781549   3.46094711 
 51.71   12.0064435   3.46503153 
51.715   11.6932723   3.41954271 
 51.72   11.9459711   3.45629441 
51.725   12.0918595   3.47733512 
 51.73    12.191635   3.49165219 
51.735   11.4250305   3.38009326 
 51.74    11.989107   3.46252899 
51.745   12.0833696   3.47611416 
 51.75   12.4703968    3.5313449 
51.755   12.2494689   3.49992413 
 51.76   11.8190237    3.4378807 
51.765    12.038292   3.46962418 
 51.77   12.1975518   3.49249937 
51.775   12.3098923   3.50854561 
 51.78     12.16063   3.48720948 
51.785   12.3032315   3.50759625 
 51.79   11.8715739   3.44551505 
51.795   12.0351444   3.46917057 
  51.8   12.2617566   3.50167911 
51.805   12.4252357   3.52494478 
 51.81   12.0791708   3.47551015 
51.815   12.5499307   3.54258813 
 51.82   11.4723179   3.38708103 
51.825   12.7493477   3.57062287 
 51.83   12.2844651   3.50492013 
51.835   11.5575684    3.3996424 
 51.84   11.8709254   3.44542093 
51.845   12.1947471   3.49209781 
 51.85   12.2468802   3.49955428 
51.855   11.9824667   3.46156998 
 51.86   11.9335827    3.4545018 
51.865   11.7540634   3.42841995 
 51.87   11.9206329   3.45262695 
51.875   12.1949863   3.49213205 
 51.88   11.9779003   3.46091033 
51.885   11.9594794   3.45824803 
 51.89   11.7425653   3.42674266 
51.895   12.4320566   3.52591216 
  51.9   12.2641928   3.50202696 
51.905   12.0727131   3.47458099 
 51.91   12.0865538   3.47657213 
51.915    12.126345   3.48229019 
 51.92   12.0377439    3.4695452 
51.925   12.0238394   3.46754083 
 51.93   12.5876846   3.54791271 
51.935   12.2355002   3.49792799 
 51.94   12.3712914   3.51728466 
51.945   12.1705154   3.48862658 
 51.95   12.1374388   3.48388272 
51.955   12.1126703   3.48032618 
 51.96   12.2468649    3.4995521 
51.965    12.622598   3.55282957 
 51.97   11.9871766   3.46225023 
51.975   12.1829484   3.49040805 
 51.98    12.128155   3.48255007 
51.985   11.9617804   3.45858069 
 51.99   12.4269167   3.52518321 
51.995   12.2741852   3.50345332 
  52.0   12.1797335   3.48994749 
52.005   12.2663502   3.50233497 
 52.01   12.4053738   3.52212632 
52.015   11.9851841   3.46196247 
 52.02   11.8971388   3.44922293 
52.025   12.3972333    3.5209705 
 52.03   12.0444186   3.47050696 
52.035   12.0863815   3.47654736 
 52.04   12.1053282   3.47927122 
52.045   12.0051589   3.46484616 
 52.05   12.3384972   3.51261971 
52.055   12.2824629   3.50463449 
 52.06   12.1010179   3.47865173 
52.065   11.9111736   3.45125681 
 52.07   11.9702034   3.45979818 
52.075   12.1355416   3.48361043 
 52.08   12.2238129   3.49625699 
52.085   12.2104312   3.49434274 
 52.09   12.2635281   3.50193206 
52.095   12.0433254   3.47034946 
  52.1   11.6652793   3.41544716 
52.105   12.4125163   3.52314012 
 52.11     12.21074   3.49438693 
52.115   12.1213181   3.48156833 
 52.12    12.148162   3.48542135 
52.125   12.2417903   3.49882699 
 52.13   11.9922776   3.46298681 
52.135   12.3740924   3.51768282 
 52.14   12.0147686   3.46623263 
52.145   11.9311909    3.4541556 
 52.15   11.9616735   3.45856524 
52.155   12.2035889   3.49336355 
 52.16   12.0979004   3.47820362 
52.165   12.1390425   3.48411288 
 52.17   12.3740015    3.5176699 
52.175   12.1180339   3.48109665 
 52.18   12.1774591   3.48962163 
52.185   12.1504884   3.48575506 
 52.19   11.9786783   3.46102272 
52.195   11.8771403   3.44632273 
  52.2   12.2710514   3.50300605 
52.205   12.3660025   3.51653274 
 52.21   12.2267716   3.49668009 
52.215   11.9773338   3.46082849 
 52.22   12.0679288   3.47389245 
52.225   12.2594139   3.50134459 
 52.23   12.2809043   3.50441212 
52.235   12.5303984   3.53983028 
 52.24   12.4275945   3.52527935 
52.245   12.4115811    3.5230074 
 52.25   12.3103216   3.50860679 
52.255   12.3908768   3.52006773 
 52.26   12.7018945   3.56397173 
52.265   12.6747742   3.56016492 
 52.27    12.985054   3.60347804 
52.275   12.9799452   3.60276911 
 52.28    12.170607    3.4886397 
52.285   12.3962041   3.52082435 
 52.29    13.012634   3.60730287 
52.295   12.7826507   3.57528331 
  52.3   13.0562372   3.61334156 
52.305   13.2682548   3.64256157 
 52.31    13.630063   3.69189152 
52.315   13.2114603   3.63475725 
 52.32   13.1581992   3.62742322 
52.325   13.4256545    3.6641035 
 52.33   13.8070481   3.71578364 
52.335   13.8415514   3.72042355 
 52.34   13.8668039   3.72381578 
52.345   14.8359383   3.85174484 
 52.35   15.1570198   3.89320174 
52.355   15.5048777   3.93762336 
 52.36    15.939008   3.99236872 
52.365   16.5020716   4.06227419 
 52.37   16.4575035   4.05678487 
52.375   17.2950785    4.1587352 
 52.38   17.9321322   4.23463483 
52.385   17.7318626   4.21092182 
 52.39    18.648254   4.31836243 
52.395   19.6012954   4.42733503 
  52.4   20.0626226   4.47913191 
52.405   20.2449351   4.49943719 
 52.41   20.1371254   4.48744085 
52.415    20.377576   4.51415285 
 52.42   20.6700627   4.54643406 
52.425   20.6027889   4.53902951 
 52.43   20.0073951   4.47296268 
52.435   18.9158458   4.34923508 
 52.44   18.8696012   4.34391542 
52.445    18.816544   4.33780405 
 52.45   17.9682635   4.23889886 
52.455   17.7248816   4.21009283 
 52.46   16.6999956   4.08656281 
52.465    16.565461   4.07006892 
 52.47   15.6751808   3.95918941 
52.475   15.2576658   3.90610622 
 52.48   15.4240634   3.92734814 
52.485   14.6772139   3.83108521 
 52.49   14.5499338   3.81443754 
52.495   14.4479151   3.80104132 
  52.5   13.9393615   3.73354544 
52.505   13.8818762     3.725839 
 52.51   13.9482921   3.73474123 
52.515   13.6830073   3.69905492 
 52.52    12.769757   3.57347968 
52.525   12.8255145   3.58127275 
 52.53   12.8197915   3.58047364 
52.535   12.9958441   3.60497492 
 52.54   12.9691741   3.60127396 
52.545   12.5648058   3.54468698 
 52.55   12.5980468   3.54937274 
52.555   13.0489142   3.61232809 
 52.56    12.502722   3.53591883 
52.565   12.8963841   3.59115358 
 52.57   12.8115333   3.57932023 
52.575   12.4905354   3.53419515 
 52.58   12.2669897   3.50242626 
52.585   12.5099493   3.53694068 
 52.59   12.4027068   3.52174769 
52.595   12.4999448    3.5355261 
  52.6   12.6480496   3.55640965 
52.605    12.545542   3.54196865 
 52.61   12.3497095   3.51421534 
52.615   12.6376832   3.55495193 
 52.62   12.2085807   3.49407795 
52.625   12.4810201   3.53284872 
 52.63    12.218974    3.4955649 
52.635   12.5013756   3.53572843 
 52.64    12.459624   3.52981927 
52.645   12.1489477   3.48553406 
 52.65   12.6493185   3.55658804 
52.655    12.379758   3.51848803 
 52.66   12.3304096   3.51146829 
52.665   12.2097896   3.49425094 
 52.67   12.2874023   3.50533911 
52.675   12.1571544   3.48671112 
 52.68   12.3437183   3.51336282 
52.685   12.7402292   3.56934577 
 52.69   12.0672952   3.47380125 
52.695   11.9958826   3.46350727 
  52.7   12.1249318   3.48208728 
52.705   12.4335323   3.52612143 
 52.71    12.196472   3.49234478 
52.715   12.4416937   3.52727851 
 52.72   12.8218206   3.58075698 
52.725   12.3093825   3.50847296 
 52.73   12.3288758   3.51124989 
52.735   12.4793851   3.53261731 
 52.74   12.5420544    3.5414763 
52.745   12.1412545   3.48443029 
 52.75   12.2732189   3.50331541 
52.755   12.6289679   3.55372591 
 52.76    12.367402   3.51673172 
52.765   12.5030205   3.53596104 
 52.77   12.4333028   3.52608888 
52.775   12.5999206   3.54963669 
 52.78   12.5669303   3.54498665 
52.785   12.2839114   3.50484114 
 52.79   12.7571745    3.5717187 
52.795   12.1766405   3.48950434 
  52.8   12.1904055   3.49147612 
52.805   12.2014427   3.49305636 
 52.81   12.2963219   3.50661118 
52.815   12.0626445   3.47313179 
 52.82   12.4312692   3.52580051 
52.825   12.1961708   3.49230165 
 52.83   12.4208396   3.52432115 
52.835    12.465097   3.53059442 
 52.84   12.4786942   3.53251953 
52.845   12.4220746   3.52449636 
 52.85   12.4198442   3.52417993 
52.855   12.3093714   3.50847137 
 52.86   12.3076919   3.50823202 
52.865   12.1300238   3.48281837 
 52.87   12.0060973   3.46498157 
52.875   12.5403346   3.54123349 
 52.88   12.1162598   3.48084183 
52.885   12.6137193   3.55157983 
 52.89   12.3112898   3.50874477 
52.895   12.2595724   3.50136722 
  52.9   12.6325885   3.55423529 
52.905   12.2202299   3.49574454 
 52.91   12.6943128   3.56290791 
52.915    12.197328   3.49246732 
 52.92   12.1371228   3.48383737 
52.925   12.4045865   3.52201455 
 52.93   12.8647933   3.58675247 
52.935   12.5331236    3.5402152 
 52.94   12.8916848   3.59049924 
52.945   12.4847876    3.5333819 
 52.95    12.918826   3.59427684 
52.955   12.7440644   3.56988297 
 52.96   13.1505061   3.62636265 
52.965   12.7558881   3.57153862 
 52.97    13.065699   3.61465061 
52.975   13.0243312   3.60892383 
 52.98   13.2409411   3.63881039 
52.985   13.0318321    3.6099629 
 52.99   13.7204439   3.70411176 
52.995   13.8568265   3.72247586 
  53.0   13.0885462   3.61780958 
53.005   13.7674405   3.71045017 
 53.01   13.6709009   3.69741814 
53.015   13.8553852   3.72228225 
 53.02   14.6680613   3.82989051 
53.025   13.9905453   3.74039374 
 53.03   14.1160769   3.75713679 
53.035   14.3126843   3.78321085 
 53.04   13.8874088   3.72658139 
53.045   14.0282143   3.74542579 
 53.05   13.6860145   3.69946137 
53.055   13.6652789   3.69665781 
 53.06   13.5602058   3.68241847 
53.065   13.8343718   3.71945854 
 53.07   13.6964558    3.7008723 
53.075    13.425409      3.66407 
 53.08   13.1095501   3.62071127 
53.085   13.5809634   3.68523587 
 53.09   12.9807574   3.60288182 
53.095   12.8035362   3.57820292 
  53.1   13.1128659   3.62116914 
53.105   12.5913726   3.54843241 
 53.11   12.9319061   3.59609595 
53.115   13.0426126   3.61145574 
 53.12   12.4826459   3.53307882 
53.125    12.638881   3.55512039 
 53.13   12.4654285   3.53064137 
53.135   12.8876575   3.58993837 
 53.14   12.7428838   3.56971761 
53.145      12.7886   3.57611521 
 53.15     12.58475   3.54749911 
53.155   12.0356696   3.46924626 
 53.16   12.2255675    3.4965079 
53.165   12.1328466   3.48322359 
 53.17   12.3223937   3.51032672 
53.175   12.5471001    3.5421886 
 53.18   12.4144168   3.52340982 
53.185   12.6241708   3.55305091 
 53.19   11.5734402   3.40197593 
53.195   12.6137557   3.55158495 
  53.2    12.450844   3.52857534 
53.205   12.3925133   3.52030018 
 53.21   12.2364162   3.49805893 
53.215   12.9740927   3.60195679 
 53.22    12.707372   3.56474011 
53.225   12.5283777   3.53954484 
 53.23   12.6568159    3.5576419 
53.235   11.9055097   3.45043615 
 53.24   12.4536381   3.52897125 
53.245   12.5663189   3.54490041 
 53.25   12.6309815   3.55400922 
53.255   12.4064501   3.52227911 
 53.26   12.6071334   3.55065254 
53.265   12.4046847   3.52202849 
 53.27   12.5016393   3.53576573 
53.275   12.9328824    3.5962317 
 53.28   12.3914649   3.52015126 
53.285   12.1013479   3.47869917 
 53.29   12.6952934   3.56304552 
53.295    12.329606   3.51135386 
  53.3   12.6373917   3.55491092 
53.305   13.2294544   3.63723169 
 53.31   12.9266481    3.5953648 
53.315   12.7125928   3.56547232 
 53.32   12.4916677   3.53435534 
53.325   12.2755713   3.50365114 
 53.33   12.5726158   3.54578846 
53.335   12.4396071   3.52698272 
 53.34   12.7817055   3.57515112 
53.345   12.5685393   3.54521358 
 53.35   12.8874171   3.58990489 
53.355   12.7486172   3.57052058 
 53.36   12.4518028   3.52871121 
53.365   12.7303434   3.56796067 
 53.37   12.5933633   3.54871291 
53.375   12.8619092   3.58635041 
 53.38   12.7227307   3.56689371 
53.385   12.7214782   3.56671813 
 53.39   12.8956168   3.59104675 
53.395   12.7326426   3.56828287 
  53.4   12.9330998   3.59626192 
53.405   12.9795051   3.60270802 
 53.41   13.6972345   3.70097751 
53.415   13.4215259   3.66354007 
 53.42   13.6135081   3.68964878 
53.425   13.9866535   3.73987346 
 53.43    13.640659   3.69332628 
53.435   14.2070364   3.76922225 
 53.44   13.7653042   3.71016229 
53.445   14.4142709   3.79661308 
 53.45   15.0478376   3.87915424 
53.455   14.8547325   3.85418376 
 53.46   15.0770309   3.88291526 
53.465   15.3424718   3.91694675 
 53.47   15.7771281   3.97204332 
53.475   16.2231824   4.02780118 
 53.48   16.4308571   4.05349936 
53.485   16.4888099   4.06064156 
 53.49   16.4918784   4.06101937 
53.495   16.9694924   4.11940437 
  53.5   16.4291227   4.05328542 
53.505   16.8605158   4.10615584 
 53.51   16.4828914   4.05991273 
53.515   16.2171298   4.02704976 
 53.52    15.893482   3.98666302 
53.525   15.2739152   3.90818566 
 53.53   15.0817909   3.88352815 
53.535   15.3506975   3.91799662 
 53.54   14.6227061   3.82396472 
53.545     15.28131   3.90913161 
 53.55   14.4281429   3.79843953 
53.555   13.9135198   3.73008309 
 53.56   14.2897449    3.7801779 
53.565   13.9056271   3.72902495 
 53.57   13.7784962   3.71193969 
53.575   13.6895425   3.69993818 
 53.58   13.2451217    3.6393848 
53.585   13.0474883   3.61213072 
 53.59    13.382103   3.65815569 
53.595   13.2460276   3.63950925 
  53.6   13.2151362   3.63526287 
53.605   13.3627356   3.65550757 
 53.61     12.63397   3.55442963 
53.615   12.8901251   3.59028203 
 53.62   12.9042413   3.59224739 
53.625    12.872927   3.58788615 
 53.63   12.8533564   3.58515779 
53.635   12.7532106   3.57116377 
 53.64   13.1208903   3.62227695 
53.645   13.0237647   3.60884534 
 53.65   12.6241799   3.55305219 
53.655   13.1028325   3.61978349 
 53.66   13.1950227   3.63249538 
53.665   12.8574004   3.58572174 
 53.67   12.5128598   3.53735209 
53.675   12.4955224   3.53490062 
 53.68   12.7172586   3.56612656 
53.685   12.1328056   3.48321771 
 53.69   12.5261865    3.5392353 
53.695   12.5231799   3.53881052 
  53.7   12.6754813   3.56026422 
53.705   12.1396498   3.48420002 
 53.71   13.0249165   3.60900492 
53.715   12.9047238   3.59231455 
 53.72   12.7613746   3.57230662 
53.725   12.3826987    3.5189059 
 53.73   12.6458228   3.55609656 
53.735   12.5405799   3.54126812 
 53.74   13.2246546   3.63657181 
53.745   12.8881984    3.5900137 
 53.75   12.5795091   3.54676036 
53.755   12.4874273   3.53375541 
 53.76   12.5944181   3.54886153 
53.765   12.4907546   3.53422617 
 53.77   13.0359896   3.61053868 
53.775   12.9556405   3.59939446 
 53.78   12.9621337   3.60029633 
53.785   13.1670857   3.62864792 
 53.79   13.2815068   3.64438017 
53.795    13.444833   3.66671965 
  53.8   13.9647444    3.7369432 
53.805   13.9228094   3.73132811 
 53.81   13.4526943   3.66779148 
53.815    14.054454   3.74892704 
 53.82   14.8975641   3.85973628 
53.825   14.4442656   3.80056123 
 53.83    15.018353   3.87535198 
53.835   15.2642541   3.90694947 
 53.84   15.0600636   3.88072977 
53.845   15.1028086   3.88623322 
 53.85   14.9601754    3.8678386 
53.855   15.0126072   3.87461058 
 53.86   15.1597442   3.89355162 
53.865   15.0292858   3.87676228 
 53.87   15.0204785   3.87562621 
53.875   15.4199076   3.92681902 
 53.88   15.3517938   3.91813652 
53.885   14.3970725   3.79434744 
 53.89    14.516819   3.81009435 
53.895   14.8343719    3.8515415 
  53.9   14.6350733   3.82558144 
53.905   13.8073521   3.71582455 
 53.91   14.0456312   3.74775015 
53.915    13.055827    3.6132848 
 53.92   13.5292366   3.67821106 
53.925   13.4753091   3.67087308 
 53.93   13.1206004   3.62223694 
53.935   13.3419903   3.65266892 
 53.94    13.155228   3.62701364 
53.945   12.6276825   3.55354506 
 53.95   13.4368387   3.66562937 
53.955   12.4149804    3.5234898 
 53.96   13.3110472   3.64843079 
53.965   12.7134715   3.56559553 
 53.97    12.801706   3.57794718 
53.975   13.2453348   3.63941408 
 53.98   12.6224722   3.55281187 
53.985   12.8070387   3.57869231 
 53.99   12.9123008   3.59336901 
53.995   12.9505855   3.59869219 
  54.0   12.8171832   3.58010938 
54.005   12.8115629   3.57932436 
 54.01   12.3547586   3.51493366 
54.015   12.6050467   3.55035867 
 54.02   12.5411702   3.54135146 
54.025   12.5634378   3.54449402 
 54.03   12.8487589   3.58451656 
54.035     13.05297   3.61288942 
 54.04   12.4464567   3.52795361 
54.045   12.3997131   3.52132264 
 54.05   12.5064446   3.53644519 
54.055   12.6082145   3.55080477 
 54.06   12.5901737   3.54826347 
54.065   12.1307002   3.48291547 
 54.07   12.7319245   3.56818225 
54.075   12.3672252   3.51670659 
 54.08   12.6390032   3.55513759 
54.085   12.6559816   3.55752464 
 54.09   12.7860521   3.57575895 
54.095   12.7901315   3.57632933 
  54.1   12.6956278   3.56309246 
54.105   12.9300559   3.59583869 
 54.11   12.6235402   3.55296217 
54.115   12.6605191   3.55816231 
 54.12   12.5926783    3.5486164 
54.125   12.6319388   3.55414389 
 54.13   12.2795406   3.50421754 
54.135   12.1888702   3.49125624 
 54.14   12.6227876   3.55285627 
54.145   13.1304175    3.6235918 
 54.15   12.4714585   3.53149522 
54.155   12.1791479   3.48986359 
 54.16    12.626554   3.55338627 
54.165   12.1606023   3.48720551 
 54.17   12.4827211   3.53308945 
54.175   12.2155782   3.49507913 
 54.18   12.2326981   3.49752743 
54.185    12.621104   3.55261932 
 54.19    12.315034   3.50927827 
54.195   12.5420616   3.54147732 
  54.2   12.4514169   3.52865653 
54.205   12.3254038   3.51075545 
 54.21   12.4114471   3.52298838 
54.215   12.3342145   3.51201004 
 54.22   12.4732489    3.5317487 
54.225   12.9397643   3.59718839 
 54.23   12.4887281   3.53393946 
54.235    12.117441   3.48101149 
 54.24   12.2823569   3.50461936 
54.245   12.7037959   3.56423847 
 54.25   12.7292831   3.56781209 
54.255   12.7490912   3.57058695 
 54.26    12.363772   3.51621558 
54.265   12.7566512   3.57164544 
 54.27   12.3605918   3.51576333 
54.275   12.6705396   3.55957014 
 54.28   12.7284263   3.56769201 
54.285    12.697415   3.56334323 
 54.29   12.4387012   3.52685429 
54.295   12.4319392   3.52589551 
  54.3   12.9681181   3.60112733 
54.305   12.7264944   3.56742126 
 54.31   12.0242846   3.46760503 
54.315   12.6737806   3.56002537 
 54.32   12.2087327    3.4940997 
54.325   12.5965097   3.54915619 
 54.33   12.1670163   3.48812504 
54.335   12.1124415    3.4802933 
 54.34   12.4984497   3.53531465 
54.345   12.2539814   3.50056872 
 54.35   12.6448331    3.5559574 
54.355   12.5478454    3.5422938 
 54.36   12.3822688   3.51884482 
54.365   12.4806084   3.53279046 
 54.37   12.3695809   3.51704149 
54.375   12.2076745   3.49394827 
 54.38   12.3485141   3.51404526 
54.385   12.8625951   3.58644602 
 54.39   12.7812444   3.57508663 
54.395   12.5714948   3.54563038 
  54.4   13.0215625   3.60854021 
54.405   12.7311288   3.56807074 
 54.41   12.6110647   3.55120609 
54.415   12.9099233   3.59303817 
 54.42   12.4209359   3.52433482 
54.425   12.7573316    3.5717407 
 54.43   12.6233416   3.55293422 
54.435   12.4593259   3.52977703 
 54.44   12.5324064    3.5401139 
54.445   12.5579263   3.54371646 
 54.45   12.8219939   3.58078119 
54.455   12.7756925   3.57431008 
 54.46    12.627567   3.55352882 
54.465   12.5538139   3.54313617 
 54.47   12.7799621   3.57490729 
54.475   12.6420121   3.55556073 
 54.48    12.952804   3.59900041 
54.485   12.9080839   3.59278219 
 54.49   13.0882392   3.61776715 
54.495   13.2210979   3.63608277 
  54.5   13.1690038   3.62891221 
54.505    12.886498   3.58977688 
 54.51   13.0011245   3.60570721 
54.515   13.4344495   3.66530347 
 54.52   12.6286943   3.55368742 
54.525   13.3122939   3.64860164 
 54.53   13.2429722   3.63908947 
54.535    12.993588   3.60466198 
 54.54    12.999992   3.60555017 
54.545   13.0703457   3.61529331 
 54.55   13.2319406   3.63757346 
54.555   12.9150383   3.59374989 
 54.56   13.5785862   3.68491332 
54.565   13.1655385   3.62843472 
 54.57   14.1654165   3.76369719 
54.575   13.4656666   3.66955946 
 54.58   14.4768473   3.80484524 
54.585   13.8797425   3.72555264 
 54.59   14.4029154    3.7951173 
54.595   14.5204375   3.81056919 
  54.6   15.0341985   3.87739584 
54.605   14.8389056   3.85213001 
 54.61   15.1174279   3.88811367 
54.615    16.438835   4.05448332 
 54.62   16.0280351   4.00350285 
54.625   16.2660944   4.03312464 
 54.63   16.5321829   4.06597871 
54.635   17.4903194   4.18214292 
 54.64   18.8866557   4.34587801 
54.645    18.656612   4.31933004 
 54.65   19.1195169   4.37258698 
54.655   20.0921032   4.48242158 
 54.66   19.8081547   4.45063531 
54.665    20.503754   4.52810711 
 54.67   21.0722934   4.59045678 
54.675   21.1386034    4.5976737 
 54.68   21.5976426   4.64732639 
54.685   22.0163855   4.69216213 
 54.69   21.5652492   4.64383992 
54.695   22.1307266   4.70433062 
  54.7   21.7485316   4.66353209 
54.705   21.3342603   4.61890249 
 54.71   20.4537035   4.52257708 
54.715   20.5552085   4.53378523 
 54.72   19.7650384   4.44578883 
54.725   19.4969716   4.41553752 
 54.73   18.3717992   4.28623368 
54.735    18.413124   4.29105162 
 54.74   17.6310777   4.19893769 
54.745    17.491833   4.18232387 
 54.75   16.1801532   4.02245612 
54.755   16.2079678   4.02591205 
 54.76   15.7118826   3.96382171 
54.765   15.4234832   3.92727427 
 54.77   15.4450891   3.93002406 
54.775     14.75703   3.84148799 
 54.78   14.8272344    3.8506148 
54.785   15.5254532   3.94023518 
 54.79   14.4579137   3.80235633 
54.795   14.2829174   3.77927472 
  54.8   14.3138835   3.78336934 
54.805   13.6955189   3.70074572 
 54.81     13.50897   3.67545507 
54.815   13.9610129   3.73644389 
 54.82   13.7443082   3.70733168 
54.825   13.7933646   3.71394193 
 54.83   13.3966686   3.66014598 
54.835   13.4120009   3.66223987 
 54.84   13.4791753   3.67139964 
54.845   13.3465969   3.65329945 
 54.85   13.6456356   3.69399994 
54.855   13.0752824     3.615976 
 54.86   13.5849689   3.68577928 
54.865   12.6302026   3.55389964 
 54.87   12.6453898   3.55603568 
54.875   12.9219122   3.59470613 
 54.88   12.9010449   3.59180246 
54.885   13.0641882   3.61444161 
 54.89   13.0332393    3.6101578 
54.895   12.9709839   3.60152522 
  54.9   12.9279402    3.5955445 
54.905   12.9672905   3.60101243 
 54.91   13.2704197   3.64285872 
54.915   12.8008855   3.57783252 
 54.92   12.7670687   3.57310351 
54.925   12.5978672   3.54934743 
 54.93   12.5870403   3.54782191 
54.935   12.9914905   3.60437103 
 54.94   12.7006318   3.56379458 
54.945   12.9841166   3.60334797 
 54.95   12.6010874   3.54980104 
54.955    12.650773   3.55679251 
 54.96   12.6687598   3.55932013 
54.965   12.7215171   3.56672357 
 54.97   12.6562737    3.5575657 
54.975   12.9906459   3.60425386 
 54.98   13.0786003   3.61643476 
54.985   12.6134983   3.55154872 
 54.99   12.3250174   3.51070042 
54.995    12.320187    3.5100124 
  55.0   12.8291129   3.58177511 
55.005   12.4111167   3.52294148 
 55.01    13.008384   3.60671374 
55.015   12.4799759   3.53270093 
 55.02   12.9428162   3.59761256 
55.025   12.6888944   3.56214744 
 55.03    12.765132   3.57283249 
55.035   13.0910409   3.61815434 
 55.04   12.6715519   3.55971233 
55.045   12.9209322   3.59456982 
 55.05   12.9437939   3.59774846 
55.055   12.8736769   3.58799065 
 55.06    12.578848   3.54666717 
55.065   13.0532246   3.61292467 
 55.07    12.719831    3.5664872 
55.075   12.9450297    3.5979202 
 55.08   12.1839947   3.49055794 
55.085   12.8352052   3.58262547 
 55.09   12.8443316   3.58389894 
55.095   13.3955536   3.65999366 
  55.1   13.0409153   3.61122075 
55.105   13.0834053   3.61709902 
 55.11   13.0949837   3.61869917 
55.115    12.854479   3.58531435 
 55.12   12.7856353   3.57570067 
55.125   12.4131269   3.52322677 
 55.13   13.1712504   3.62922174 
55.135   12.7786805   3.57472803 
 55.14   12.9020596   3.59194371 
55.145   12.4535555   3.52895955 
 55.15   12.2695774   3.50279565 
55.155   12.9773084   3.60240315 
 55.16   12.9990166    3.6054149 
55.165   12.9684905   3.60117904 
 55.17   12.6811358   3.56105824 
55.175   12.8391325   3.58317352 
 55.18   13.1665153   3.62856932 
55.185   12.9079423   3.59276249 
 55.19   12.8150373   3.57980967 
55.195    13.086832   3.61757266 
  55.2   12.8260038   3.58134106 
55.205   12.9934233   3.60463913 
 55.21    12.889152   3.59014651 
55.215   12.9902898   3.60420446 
 55.22   13.1549505    3.6269754 
55.225   13.1185373   3.62195213 
 55.23   12.4896228   3.53406604 
55.235   13.0770738    3.6162237 
 55.24   13.3358817   3.65183265 
55.245   13.1260523   3.62298941 
 55.25   12.8388533   3.58313456 
55.255   13.0337476   3.61022819 
 55.26   13.2860144   3.64499854 
55.265   13.2438883   3.63921534 
 55.27   12.9707288    3.6014898 
55.275   12.7800264   3.57491628 
 55.28   13.1467949   3.62585092 
55.285   13.5665063   3.68327386 
 55.29   13.1809063   3.63055179 
55.295   13.2568814   3.64100005 
  55.3   13.4356322    3.6654648 
55.305   13.4045312    3.6612199 
 55.31    13.390067   3.65924405 
55.315   13.3618816   3.65539076 
 55.32   13.3699394   3.65649277 
55.325   13.6271522   3.69149729 
 55.33   13.4970706   3.67383595 
55.335   13.6612642   3.69611475 
 55.34    13.598007   3.68754755 
55.345   14.1870211   3.76656622 
 55.35   14.0239049   3.74485045 
55.355   14.2702712   3.77760125 
 55.36   15.0110512   3.87440979 
55.365   15.1045205   3.88645346 
 55.37   14.8064662   3.84791712 
55.375   14.9311202   3.86408077 
 55.38   15.5390034   3.94195427 
55.385   15.0337555   3.87733871 
 55.39   16.0798752   4.00997196 
55.395   16.5125748   4.06356676 
  55.4   17.1197022   4.13759619 
55.405   17.1111375   4.13656107 
 55.41   18.0938885   4.25369116 
55.415   17.8914877   4.22983306 
 55.42   18.2864114   4.27626138 
55.425   19.1529953   4.37641352 
 55.43   19.0296473    4.3622984 
55.435   18.9444569   4.35252305 
 55.44   19.2109298   4.38302747 
55.445   19.5554512   4.42215459 
 55.45   19.1816316   4.37968396 
55.455   19.3573803    4.3997023 
 55.46   19.4652983   4.41194949 
55.465   18.2267411   4.26927876 
 55.47    18.785683   4.33424538 
55.475   18.7321573   4.32806623 
 55.48   18.3389009    4.2823943 
55.485   17.5670433   4.19130568 
 55.49   16.9974503   4.12279642 
55.495   17.0443284   4.12847774 
  55.5   16.7686368    4.0949526 
55.505   15.4328405   3.92846541 
 55.51   16.3293712   4.04096167 
55.515   16.0080184   4.00100218 
 55.52    15.585825   3.94788868 
55.525   16.0894007   4.01115952 
 55.53   15.7335106   3.96654895 
55.535   15.2941397   3.91077227 
 55.54   15.2820213   3.90922259 
55.545    15.352397    3.9182135 
 55.55   15.1286864    3.8895612 
55.555   15.7306969   3.96619425 
 55.56   15.4357367   3.92883401 
55.565   15.3439258   3.91713234 
 55.57    16.292561   4.03640447 
55.575   16.3547305   4.04409823 
 55.58   16.1829509   4.02280386 
55.585   16.7396801   4.09141542 
 55.59   17.3484912     4.165152 
55.595   17.1922452   4.14635324 
  55.6   18.4718696   4.29789129 
55.605   19.0049483   4.35946651 
 55.61   18.7877303   4.33448154 
55.615   19.5345638   4.41979228 
 55.62   19.8070993   4.45051675 
55.625   20.0702013   4.47997782 
 55.63   20.9992893   4.58249815 
55.635   20.6552188   4.54480129 
 55.64   21.0765222   4.59091736 
55.645   20.7623268   4.55656963 
 55.65   21.4767124    4.6342974 
55.655   21.1071771   4.59425479 
 55.66   20.4535478   4.52255987 
55.665   21.3207885   4.61744393 
 55.67   19.4966263   4.41549842 
55.675   19.2843739   4.39139771 
 55.68   18.9255246   4.35034764 
55.685   18.3617273   4.28505861 
 55.69    17.590032   4.19404721 
55.695    17.464947    4.1791084 
  55.7   16.9234881   4.11381673 
55.705   16.5151492   4.06388351 
 55.71   16.8167255    4.1008201 
55.715   15.8282764   3.97847665 
 55.72   16.0612084   4.00764375 
55.725   15.3816325   3.92194244 
 55.73   15.6051407   3.95033425 
55.735   15.3195125   3.91401488 
 55.74   14.8870063   3.85836835 
55.745    14.949205   3.86642017 
 55.75   15.1696383   3.89482198 
55.755   15.0812998   3.88346492 
 55.76   14.9769673    3.8700087 
55.765   14.6109691   3.82242974 
 55.77   14.8843009   3.85801774 
55.775   14.8560487   3.85435452 
 55.78   14.6442073   3.82677505 
55.785   15.7181993   3.96461843 
 55.79   14.9236308   3.86311154 
55.795   15.4769071   3.93407004 
  55.8   15.8689765    3.9835884 
55.805    15.806949   3.97579539 
 55.81   16.1889083   4.02354424 
55.815   16.1720284   4.02144606 
 55.82   16.4388755   4.05448831 
55.825   16.9852761   4.12131971 
 55.83   17.1349106    4.1394336 
55.835   17.3932789   4.17052502 
 55.84   17.6165487   4.19720724 
55.845   18.4393446   4.29410579 
 55.85   18.2189977   4.26837179 
55.855   18.5561666   4.30768692 
 55.86   19.2626989   4.38892913 
55.865   19.7066765   4.43922026 
 55.87   19.0796478   4.36802562 
55.875   19.1427195   4.37523937 
 55.88   19.2587015   4.38847371 
55.885   18.6531442   4.31892859 
 55.89   19.0961944   4.36991927 
55.895   18.2869909   4.27632913 
  55.9   18.1204698   4.25681451 
55.905   18.3893849   4.28828461 
 55.91   17.9020024   4.23107579 
55.915   17.0645979   4.13093185 
 55.92   16.4592043   4.05699449 
55.925   16.1884278   4.02348454 
 55.93   16.0111561   4.00139427 
55.935   16.1287846   4.01606581 
 55.94   15.4597812   3.93189282 
55.945   15.3580476    3.9189345 
 55.95   14.9786308   3.87022361 
55.955   15.3078938   3.91253036 
 55.96   14.9230543   3.86303693 
55.965   14.6776863   3.83114686 
 55.97   14.3494064   3.78806103 
55.975   14.5365895   3.81268796 
 55.98    14.105115   3.75567771 
55.985   14.2258103   3.77171185 
 55.99   14.2109011   3.76973489 
55.995   13.6881425   3.69974898 
  56.0   13.5352465   3.67902793 
56.005   13.6782149   3.69840708 
 56.01   13.4670209   3.66974399 
56.015   14.1629708   3.76337226 
 56.02   13.5087338   3.67542294 
56.025   13.4383762   3.66583909 
 56.03   12.9974474   3.60519728 
56.035    13.486296   3.67236926 
 56.04   13.0496781   3.61243382 
56.045   13.4133079   3.66241832 
 56.05   13.3929236   3.65963435 
56.055    13.557948   3.68211189 
 56.06   13.2432302   3.63912493 
56.065    13.012755   3.60731964 
 56.07   12.9575477   3.59965939 
56.075   13.2051371   3.63388733 
 56.08   12.7478358   3.57041115 
56.085   13.0640184   3.61441812 
 56.09   12.8558306   3.58550283 
56.095   12.9188942   3.59428633 
  56.1   13.0917902    3.6182579 
56.105   12.6521507   3.55698618 
 56.11    13.425233   3.66404599 
56.115   13.2695849   3.64274414 
 56.12   13.2233613     3.636394 
56.125   13.5025064   3.67457568 
 56.13   13.0631372   3.61429622 
56.135    13.128537   3.62333231 
 56.14   13.2666958   3.64234756 
56.145    13.006802   3.60649442 
 56.15   12.8346113   3.58254257 
56.155   13.2344737   3.63792162 
 56.16   12.9186859   3.59425735 
56.165   13.0623579   3.61418842 
 56.17   13.3227068   3.65002832 
56.175   13.0675276   3.61490354 
 56.18   12.5353916   3.54053549 
56.185   12.6959035   3.56313114 
 56.19   12.7822816   3.57523169 
56.195   12.7998222   3.57768391 
  56.2   12.8598293   3.58606041 
56.205   12.5013966   3.53573141 
 56.21   13.1589849   3.62753152 
56.215    13.289835    3.6455226 
 56.22     12.99037   3.60421559 
56.225   13.2729381   3.64320437 
 56.23   13.0837019   3.61714001 
56.235   12.8838631   3.58940986 
 56.24   13.0669071   3.61481771 
56.245   13.0601073   3.61387704 
 56.25   12.6222394   3.55277911 
56.255    13.314948   3.64896533 
 56.26   13.2546006   3.64068684 
56.265   13.3102775    3.6483253 
 56.27   13.6675114   3.69695974 
56.275   12.6278315   3.55356602 
 56.28   13.2376507   3.63835825 
56.285   13.0627882   3.61424795 
 56.29   13.0110491   3.60708318 
56.295   13.0328817   3.61010827 
  56.3   12.6695127   3.55942589 
56.305   13.0468592   3.61204363 
 56.31   13.4206871    3.6634256 
56.315   12.9575105   3.59965421 
 56.32    12.460163   3.52989561 
56.325   12.6298463    3.5538495 
 56.33   13.2858369    3.6449742 
56.335   12.8294706   3.58182504 
 56.34   12.7155748   3.56589046 
56.345   13.0510568   3.61262465 
 56.35   13.5693049   3.68365375 
56.355   12.9562075   3.59947322 
 56.36   13.2552193    3.6407718 
56.365   13.2600552   3.64143587 
 56.37   12.4719888    3.5315703 
56.375   13.2106764   3.63464942 
 56.38    12.849626   3.58463749 
56.385   13.0725686   3.61560073 
 56.39   12.9063101   3.59253532 
56.395   13.3588447   3.65497534 
  56.4   13.2420061   3.63895673 
56.405   13.2720155   3.64307776 
 56.41   12.8075818   3.57876819 
56.415   12.9108386   3.59316555 
 56.42    12.864921   3.58677028 
56.425   13.1982076   3.63293375 
 56.43    13.065257   3.61458947 
56.435   13.4574371   3.66843797 
 56.44   13.1198174   3.62212884 
56.445    13.245401   3.63942317 
 56.45   12.9030742   3.59208494 
56.455   13.0076028   3.60660544 
 56.46    12.803807   3.57824077 
56.465   12.8563896   3.58558078 
 56.47   12.5319263   3.54004609 
56.475   12.9761414   3.60224116 
 56.48   13.0564048   3.61336474 
56.485   12.8896139   3.59021084 
 56.49   13.3712709   3.65667485 
56.495    12.888904   3.59011197 
  56.5   12.7083755   3.56488085 
56.505   12.9841603   3.60335404 
 56.51   12.9196308    3.5943888 
56.515   13.4535491     3.667908 
 56.52   13.0161014   3.60778344 
56.525   13.2574379   3.64107648 
 56.53   13.0198221   3.60829906 
56.535   13.3010337   3.64705823 
 56.54   13.2306255   3.63739268 
56.545   13.2151619   3.63526641 
 56.55   13.2780846   3.64391062 
56.555   12.5867957   3.54778743 
 56.56   13.2629812   3.64183762 
56.565   13.0104245   3.60699661 
 56.57   13.3841693   3.65843809 
56.575     12.80315   3.57814896 
 56.58   12.7023656   3.56403783 
56.585   12.8202717    3.5805407 
 56.59   13.4226899   3.66369894 
56.595   13.2208368   3.63604687 
  56.6   13.0514329   3.61267669 
56.605   13.1761845   3.62990145 
 56.61   12.6802973   3.56094051 
56.615   12.8774613   3.58851799 
 56.62   13.2907176   3.64564364 
56.625   13.1796685   3.63038131 
 56.63    13.247406   3.63969861 
56.635   12.9256278   3.59522292 
 56.64    13.052455   3.61281815 
56.645   12.8126079   3.57947034 
 56.65   13.1515973   3.62651311 
56.655   13.3344768   3.65164029 
 56.66   13.0712638   3.61542028 
56.665   13.1994103   3.63309927 
 56.67   13.2700096   3.64280243 
56.675     13.46982   3.67012533 
 56.68   12.3723916   3.51744106 
56.685   13.0099385   3.60692924 
 56.69    13.553868   3.68155782 
56.695   12.5418182   3.54144295 
  56.7   13.3297474   3.65099265 
56.705   13.0871966   3.61762306 
 56.71   12.9565592   3.59952207 
56.715    12.704203   3.56429558 
 56.72   12.7941346   3.57688895 
56.725   13.4316094   3.66491601 
 56.73   13.4182433   3.66309204 
56.735   12.9913095   3.60434591 
 56.74   13.3053746    3.6476533 
56.745   13.1738484   3.62957964 
 56.75   13.0385466   3.61089278 
56.755   13.4550544    3.6681132 
 56.76   13.2835665   3.64466274 
56.765   13.0424909    3.6114389 
 56.77   12.6390578   3.55514525 
56.775   13.3498013   3.65373799 
 56.78   13.3852321   3.65858334 
56.785   13.0316075   3.60993179 
 56.79   12.9348417    3.5965041 
56.795   13.4024702   3.66093844 
  56.8   12.9217578   3.59468466 
56.805   13.0276689   3.60938622 
 56.81   13.5869637   3.68604988 
56.815    13.400351   3.66064899 
 56.82   13.1447411   3.62556769 
56.825   13.8739193   3.72477104 
 56.83   13.2691389   3.64268293 
56.835   13.4485569   3.66722741 
 56.84   13.1745411   3.62967507 
56.845   13.5902022   3.68648915 
 56.85   13.4944781   3.67348311 
56.855   13.5481401   3.68077982 
 56.86   13.7427398   3.70712015 
56.865    13.502303   3.67454799 
 56.87   13.4939171   3.67340674 
56.875   13.7727762   3.71116911 
 56.88   13.9944071   3.74090993 
56.885   13.8287443   3.71870197 
 56.89   13.6629088   3.69633721 
56.895   13.7586322   3.70926303 
  56.9   13.7730729   3.71120908 
56.905   14.4650897   3.80329985 
 56.91   13.9449149   3.73428907 
56.915   14.2024492   3.76861369 
 56.92   14.5034181   3.80833534 
56.925   14.6615182   3.82903619 
 56.93   14.5051538   3.80856322 
56.935   14.7821993   3.84476258 
 56.94   15.1374835   3.89069191 
56.945   15.2362968   3.90336993 
 56.95   15.5448447   3.94269511 
56.955   16.2319855   4.02889383 
 56.96   15.7190373   3.96472411 
56.965   16.2065599   4.02573719 
 56.97   17.0560622   4.12989857 
56.975   17.2232626   4.15009188 
 56.98   17.6299658   4.19880528 
56.985   18.1497525   4.26025264 
 56.99   19.1084649   4.37132302 
56.995   19.3466939   4.39848768 
  57.0   20.4528707   4.52248501 
57.005    20.461301   4.52341696 
 57.01   22.5607474   4.74981551 
57.015   22.4564036    4.7388188 
 57.02   23.9055876   4.88933406 
57.025   24.5974096   4.95957757 
 57.03   25.9362238   5.09276191 
57.035   25.9219363   5.09135898 
 57.04   26.9302044   5.18943199 
57.045   27.8599976   5.27825707 
 57.05   27.4510615   5.23937606 
57.055   28.1720986    5.3077395 
 57.06   28.5769021   5.34573681 
57.065    28.027397   5.29409077 
 57.07   27.3072696   5.22563581 
57.075   27.9779835   5.28942185 
 57.08   27.4333854   5.23768894 
57.085   25.7175816    5.0712505 
 57.09   25.6643952   5.06600387 
57.095    24.066661   4.90577833 
  57.1   22.8502863   4.78019731 
57.105   22.7646216   4.77122852 
 57.11   21.9044899   4.68022327 
57.115   21.5553372   4.64277258 
 57.12   21.3739367   4.62319551 
57.125   20.2613727   4.50126346 
 57.13   19.9467014   4.46617301 
57.135   19.7332195   4.44220886 
 57.14   19.3018717   4.39338954 
57.145   19.2332602    4.3855741 
 57.15   18.5454388   4.30644155 
57.155    18.942039   4.35224529 
 57.16   18.5452361   4.30641802 
57.165   17.9279829   4.23414489 
 57.17   18.3355124   4.28199865 
57.175   18.3975315   4.28923438 
 57.18   18.0317459   4.24638033 
57.185   17.5350088   4.18748239 
 57.19   17.9130902   4.23238588 
57.195    17.551024   4.18939423 
  57.2   17.5112268   4.18464178 
57.205   17.2198515   4.14968089 
 57.21   17.3387696   4.16398482 
57.215   17.6653792   4.20302024 
 57.22   16.7620322   4.09414608 
57.225   16.3960137   4.04919915 
 57.23   16.1901083   4.02369337 
57.235   16.4359389   4.05412616 
 57.24   15.1176762   3.88814559 
57.245   15.7015204    3.9625144 
 57.25   14.7262916   3.83748506 
57.255   15.0735685   3.88246938 
 57.26   15.2659307   3.90716402 
57.265   14.7962152   3.84658488 
 57.27   14.9286708   3.86376381 
57.275   14.6235072   3.82406945 
 57.28   14.5126311   3.80954474 
57.285    14.579481   3.81830865 
 57.29   14.2557298   3.77567607 
57.295   14.1721413   3.76459046 
  57.3   14.0147893   3.74363317 
57.305   13.8711053   3.72439328 
 57.31   13.7440368   3.70729508 
57.315   13.9072112   3.72923734 
 57.32   13.5352174   3.67902397 
57.325   13.5417614   3.67991323 
 57.33   13.6338278   3.69240136 
57.335   13.2740723   3.64336003 
 57.34   13.2310711   3.63745393 
57.345   13.4289807   3.66455736 
 57.35   13.6326937   3.69224778 
57.355    13.149322   3.62619939 
 57.36   13.2183436     3.635704 
57.365   13.1965693   3.63270826 
 57.37   13.7910048   3.71362421 
57.375   13.4858607      3.67231 
 57.38   13.1150651   3.62147278 
57.385   13.2296903   3.63726413 
 57.39   13.2903936   3.64559921 
57.395   13.3591482   3.65501685 
  57.4   13.0175881   3.60798948 
57.405   13.4622424   3.66909286 
 57.41   13.4680064   3.66987825 
57.415   13.1669028   3.62862271 
 57.42   13.2412392   3.63885136 
57.425   12.9997871   3.60552175 
 57.43   12.9922138   3.60447136 
57.435   13.4325762   3.66504791 
 57.44   13.3328544   3.65141814 
57.445   13.3275131   3.65068666 
 57.45   13.5743537   3.68433898 
57.455   13.0804885   3.61669579 
 57.46   13.2539489   3.64059733 
57.465    13.090264   3.61804699 
 57.47   12.8621765   3.58638766 
57.475   13.0399967   3.61109356 
 57.48   13.4754979   3.67089878 
57.485   13.0450455   3.61179256 
 57.49   13.1698132   3.62902373 
57.495   13.3770724   3.65746803 
  57.5   13.4611682   3.66894646 
57.505   13.2743054   3.64339202 
 57.51   13.4384616   3.66585074 
57.515   13.1861594   3.63127517 
 57.52   13.9093699   3.72952676 
57.525    13.395411   3.65997418 
 57.53   13.2738465   3.64332904 
57.535   13.0033992   3.60602263 
 57.54   13.0037035   3.60606482 
57.545   13.0371534   3.61069985 
 57.55   13.1800632   3.63043567 
57.555   12.9611565   3.60016062 
 57.56   12.8571858   3.58569182 
57.565   12.9741036    3.6019583 
 57.57    13.086236   3.61749029 
57.575   12.8204417   3.58056444 
 57.58   12.9876896   3.60384372 
57.585   13.4989453   3.67409109 
 57.59   12.8339018   3.58244355 
57.595   13.5921786    3.6867572 
  57.6   13.2191084   3.63580918 
57.605   13.0538864   3.61301625 
 57.61   13.3816427   3.65809277 
57.615   13.6487796   3.69442547 
 57.62    13.267112   3.64240469 
57.625   13.1963693   3.63268073 
 57.63   13.3440284    3.6529479 
57.635    13.027868   3.60941381 
 57.64   13.0821576   3.61692654 
57.645   13.5728568   3.68413583 
 57.65   13.6357097   3.69265618 
57.655   13.1635706   3.62816353 
 57.66   13.5559281    3.6818376 
57.665   13.5353138   3.67903707 
 57.67   13.2424735   3.63902095 
57.675   13.2934993   3.64602514 
 57.68   12.9664385   3.60089413 
57.685   13.9624752   3.73663956 
 57.69   13.0560109   3.61331024 
57.695   13.3260392   3.65048479 
  57.7    13.185472   3.63118053 
57.705   13.5492061   3.68092462 
 57.71   12.9529359   3.59901875 
57.715   13.7946495    3.7141149 
 57.72   13.4320041   3.66496987 
57.725   13.1744723   3.62966559 
 57.73      13.5842   3.68567497 
57.735   13.8227905   3.71790136 
 57.74   13.3636075   3.65562682 
57.745   13.6678459   3.69700499 
 57.75   13.5460492   3.68049578 
57.755   13.7665584   3.71033131 
 57.76   13.8629162   3.72329373 
57.765   14.2861825   3.77970666 
 57.77   13.8418221   3.72045994 
57.775    13.789258   3.71338902 
 57.78   13.8433647   3.72066724 
57.785   13.9191422   3.73083667 
 57.79   14.2349505   3.77292334 
57.795   13.7595615   3.70938829 
  57.8   13.7893196   3.71339731 
57.805   13.9153951   3.73033445 
 57.81   13.6251238   3.69122254 
57.815   13.9034213   3.72872918 
 57.82   13.7938316    3.7140048 
57.825    13.410718   3.66206472 
 57.83   13.2600785   3.64143907 
57.835   13.7113472   3.70288363 
 57.84    13.295542   3.64630526 
57.845   14.0430679   3.74740815 
 57.85   13.3297926   3.65099885 
57.855    13.099855   3.61937218 
 57.86   13.8168848   3.71710705 
57.865    13.629742   3.69184804 
 57.87   13.5299114   3.67830279 
57.875   13.1125667   3.62112782 
 57.88   13.3801934   3.65789466 
57.885    13.200831   3.63329478 
 57.89   13.5730164   3.68415748 
57.895   13.0694236   3.61516578 
  57.9    13.002716    3.6059279 
57.905   13.7663935   3.71030909 
 57.91   13.1669133   3.62862417 
57.915   13.6810353   3.69878835 
 57.92   12.9930768   3.60459107 
57.925   13.3291772   3.65091456 
 57.93   13.5450155   3.68035536 
57.935   13.3838604   3.65839588 
 57.94   13.2504612    3.6401183 
57.945   13.8053406   3.71555387 
 57.95   13.1555595   3.62705935 
57.955   13.2247627   3.63658669 
 57.96   13.4279819   3.66442108 
57.965   12.9981355   3.60529271 
 57.97   13.4313206   3.66487661 
57.975    13.451228   3.66759158 
 57.98    13.313077   3.64870895 
57.985   13.4224739   3.66366946 
 57.99   13.3455449   3.65315547 
57.995   13.3287255    3.6508527 
  58.0   13.5256246   3.67772002 
58.005   13.4122638   3.66227577 
 58.01   13.4927806   3.67325204 
58.015   13.3620597   3.65541512 
 58.02    13.295988   3.64636641 
58.025    13.579949   3.68509823 
 58.03   13.1898933   3.63178927 
58.035   13.7936206   3.71397639 
 58.04   13.7002325   3.70138251 
58.045     13.23693   3.63825921 
 58.05   13.9195063   3.73088546 
58.055   13.4713086   3.67032814 
 58.06    13.213151   3.63498983 
58.065   13.8184411   3.71731639 
 58.07   13.9029521   3.72866626 
58.075   13.4818982   3.67177045 
 58.08   13.2690886   3.64267602 
58.085     13.43185   3.66494884 
 58.09   13.5648568   3.68304994 
58.095   13.9741217   3.73819765 
  58.1   13.7540342   3.70864317 
58.105   13.6823275   3.69896304 
 58.11   13.7454937   3.70749157 
58.115   14.4559683   3.80210051 
 58.12   13.9143209   3.73019046 
58.125   14.3827771   3.79246319 
 58.13   14.4553517   3.80201943 
58.135    14.092381   3.75398202 
 58.14   14.3931876   3.79383547 
58.145   15.4500181    3.9306511 
 58.15   15.4376477    3.9290772 
58.155   15.3040306   3.91203664 
 58.16    16.259824   4.03234721 
58.165   15.5371999    3.9417255 
 58.17   15.8677281    3.9834317 
58.175   16.6395476   4.07916016 
 58.18   16.6901263   4.08535511 
58.185   17.0445977   4.12851034 
 58.19   17.4481346   4.17709643 
58.195   17.7583662   4.21406765 
  58.2   17.8478946   4.22467687 
58.205   18.4280706   4.29279287 
 58.21   18.5079114   4.30208221 
58.215    18.515279   4.30293841 
 58.22   18.9053757   4.34803124 
58.225   18.8016859   4.33609109 
 58.23   18.6281324   4.31603203 
58.235   18.5426518   4.30611795 
 58.24   18.2017737   4.26635368 
58.245   18.0710115   4.25100123 
 58.25    18.086576   4.25283152 
58.255   17.9682564   4.23889802 
 58.26    17.613666   4.19686383 
58.265   17.3409728   4.16424937 
 58.27   17.0495269   4.12910727 
58.275   16.9069394   4.11180488 
 58.28   16.5224529   4.06478203 
58.285   16.0507413   4.00633764 
 58.29   15.6447186   3.95534052 
58.295   15.8163107   3.97697255 
  58.3   16.0242357   4.00302831 
58.305   15.4030136   3.92466733 
 58.31   15.2703267   3.90772654 
58.315   14.9878556   3.87141519 
 58.32   14.6751646   3.83081774 
58.325   14.8941149   3.85928943 
 58.33   14.2901788   3.78023528 
58.335   14.3500438   3.78814517 
 58.34   14.0983757   3.75478038 
58.345    14.338801   3.78666092 
 58.35   14.6835955   3.83191799 
58.355   14.3543678   3.78871585 
 58.36   14.4261732   3.79818025 
58.365   14.2502158    3.7749458 
 58.37   14.5261887   3.81132375 
58.375    14.757968   3.84161007 
 58.38   14.7855377   3.84519671 
58.385   14.2066466   3.76917054 
 58.39   14.2431579   3.77401085 
58.395    14.929332   3.86384938 
  58.4   14.4334418   3.79913698 
58.405   14.6859549   3.83222585 
 58.41   15.4741146   3.93371512 
58.415   15.1846219   3.89674505 
 58.42    15.087481   3.88426067 
58.425   16.0675967   4.00844068 
 58.43   15.9922109   3.99902624 
58.435   15.9074713   3.98841714 
 58.44   16.3207867   4.03989935 
58.445   16.4264895   4.05296058 
 58.45   17.1224424   4.13792731 
58.455    17.431336   4.17508515 
 58.46   18.1284782   4.25775507 
58.465   18.5624833   4.30842005 
 58.47   19.4347161   4.40848229 
58.475   19.7499146    4.4440876 
 58.48   19.6051191   4.42776683 
58.485   21.0974405   4.59319502 
 58.49   22.1536733   4.70676888 
58.495   23.2315228     4.819909 
  58.5   23.4418295   4.84167631 
58.505   25.4905997   5.04882161 
 58.51   25.9801595   5.09707362 
58.515   26.9909481   5.19528133 
 58.52   28.7386049   5.36083994 
58.525   29.2313992   5.40660699 
 58.53   29.9350782   5.47129584 
58.535   30.5117954   5.52374831 
 58.54    31.499091    5.6124051 
58.545   31.2726712   5.59219735 
 58.55   31.9062373   5.64856064 
58.555   32.4176403   5.69364912 
 58.56   32.4717819    5.6984017 
58.565   32.6079875    5.7103404 
 58.57   32.2862573   5.68209973 
58.575   30.8597697   5.55515703 
 58.58   30.6244387   5.53393519 
58.585   29.9751765   5.47495904 
 58.59   27.8773513   5.27990069 
58.595   26.8593374   5.18259948 
  58.6   25.7270656   5.07218549 
58.605   24.6726029    4.9671524 
 58.61   23.8001934   4.87854419 
58.615   22.5250347   4.74605465 
 58.62   21.8054581   4.66963147 
58.625   21.3970517   4.62569473 
 58.63   20.0618702   4.47904791 
58.635   19.5978249   4.42694307 
 58.64   18.5890077   4.31149715 
58.645   18.0811027   4.25218799 
 58.65   17.7155132   4.20898007 
58.655   17.3674171   4.16742331 
 58.66   17.1385634   4.13987481 
58.665   17.0109233   4.12443005 
 58.67   16.2876894   4.03580096 
58.675   15.7857344   3.97312653 
 58.68   16.3174701   4.03948884 
58.685   15.5540798    3.9438661 
 58.69   15.4917849   3.93596048 
58.695   15.7003895    3.9623717 
  58.7   15.0162227   3.87507712 
58.705   14.5749825   3.81771954 
 58.71   15.1721924   3.89514986 
58.715   14.2404119   3.77364703 
 58.72   14.5126499   3.80954721 
58.725    13.980244   3.73901645 
 58.73   13.9488037   3.73480973 
58.735   14.0884526   3.75345875 
 58.74   14.5291834    3.8117166 
58.745   13.6845795   3.69926742 
 58.75   14.5205292   3.81058122 
58.755   13.9608224    3.7364184 
 58.76   13.5145533   3.67621453 
58.765   14.0792088   3.75222717 
 58.77   13.8695047    3.7241784 
58.775   13.8219908    3.7177938 
 58.78    13.756227    3.7089388 
58.785   13.3414417   3.65259383 
 58.79   13.7015304   3.70155783 
58.795   13.6869989   3.69959442 
  58.8   13.8135589   3.71665964 
58.805   13.6669214   3.69687995 
 58.81   13.8214602   3.71772245 
58.815   13.7906914   3.71358202 
 58.82   13.6218192   3.69077487 
58.825   13.3613447   3.65531732 
 58.83   13.4475496   3.66709007 
58.835   13.4921592   3.67316746 
 58.84   13.5027304   3.67460616 
58.845   13.1652346   3.62839285 
 58.85   13.4859678   3.67232457 
58.855   13.1621565   3.62796864 
 58.86   12.8223638   3.58083284 
58.865   13.2961338    3.6463864 
 58.87   13.4794391   3.67143557 
58.875   13.6260496   3.69134794 
 58.88   13.2970221   3.64650821 
58.885   13.3974366   3.66025089 
 58.89   13.8129408   3.71657649 
58.895   14.0934568    3.7541253 
  58.9   13.7349561   3.70607016 
58.905   13.7539888   3.70863705 
 58.91   12.9367495   3.59676931 
58.915   13.8465983   3.72110176 
 58.92   13.3474071   3.65341033 
58.925   13.4774707   3.67116749 
 58.93   13.6185972   3.69033836 
58.935   13.3006212   3.64700168 
 58.94   13.6015226   3.68802421 
58.945   13.0658057   3.61466537 
 58.95   12.9571058   3.59959801 
58.955   13.2196092   3.63587805 
 58.96   13.3917994   3.65948076 
58.965   13.6329271   3.69227939 
 58.97   13.5574585   3.68204542 
58.975    13.456059   3.66825013 
 58.98   13.0968238   3.61895341 
58.985   13.3933154   3.65968789 
 58.99   13.7733985   3.71125296 
58.995   13.5793508   3.68501707 
  59.0   13.5025968   3.67458798 
59.005   13.4669036   3.66972801 
 59.01    13.449463   3.66735096 
59.015   14.0608838    3.7497845 
 59.02   13.3711849   3.65666309 
59.025   13.3799269   3.65785824 
 59.03   13.8534226   3.72201861 
59.035   13.0553464   3.61321829 
 59.04   13.6329735   3.69228568 
59.045   13.4459405   3.66687067 
 59.05   13.8222656   3.71783077 
59.055   13.5604251   3.68244825 
 59.06   13.5270452   3.67791316 
59.065   13.2316849   3.63753831 
 59.07   13.3666838   3.65604756 
59.075   13.1960514   3.63263698 
 59.08   13.4693897   3.67006671 
59.085   13.3994319   3.66052345 
 59.09     13.24418   3.63925542 
59.095   13.8511987   3.72171986 
  59.1     12.97996   3.60277116 
59.105   13.3823104   3.65818403 
 59.11   13.5438153   3.68019229 
59.115   13.5795902   3.68504955 
 59.12   13.0273785     3.609346 
59.125    13.244803   3.63934101 
 59.13   13.5831927   3.68553831 
59.135   13.5340744   3.67886863 
 59.14   13.8846097    3.7262058 
59.145   13.4807177   3.67160969 
 59.15   13.8243125   3.71810603 
59.155   14.0847214   3.75296168 
 59.16   13.5521506   3.68132457 
59.165   13.7120302   3.70297586 
 59.17   13.9828471   3.73936454 
59.175   13.8104692   3.71624396 
 59.18   13.8237808   3.71803454 
59.185   13.8835895   3.72606891 
 59.19   13.7987008   3.71466025 
59.195   13.4359833   3.66551269 
  59.2   14.1774881   3.76530053 
59.205   14.2652576   3.77693759 
 59.21   14.1516271   3.76186484 
59.215   14.7334459   3.83841711 
 59.22   14.2693676   3.77748165 
59.225   14.8596705   3.85482432 
 59.23   14.7797053   3.84443823 
59.235   14.8739863   3.85668074 
 59.24   15.6230797   3.95260416 
59.245    15.172103   3.89513838 
 59.25   15.3712048    3.9206128 
59.255   16.0764107   4.00953996 
 59.26   16.0905186   4.01129887
[truncated: 389,848 more chars]
