# Supplementary material for: Remote and automated high-throughput powder diffraction measurements enabled by a robotic sample changer at SSRL beamline 2-1
Source: J Appl Crystallogr. 2023 Sep 20;56(Pt 5):1480–4. doi: 10.1107/S1600576723007148 (PMC10543666; doi:10.1107/S1600576723007148)
Supplement: Supplementary file 1 [file j-56-01480-sup1.zip › Example Data and Refinements/SSRL BL2-1 Sample 0003/BL21Robot_0003_indexing.inp]

'--------------------------------------------------------------
'Input File for Indexing powder data

'Paste 2theta/Area values from peak fitting
'Comment out header line and any peaks you don't want to include
'e.g. exclude high angle and weak/broad peaks
'Change wavelength as needed
'Comment out any crystal systems not to be checked
'Load filename.ndx after running

'Use save/set current button then run with F6 in TOPAS-Academic
'--------------------------------------------------------------
seed             
index_zero_error 
index_lam  0.7298172
index_min_lp 1   
index_max_lp 40  

Bravais_Cubic_sgs              
Bravais_Trigonal_Hexagonal_sgs 
Bravais_Tetragonal_sgs         
Bravais_Orthorhombic_sgs       
Bravais_Monoclinic_sgs         
Bravais_Triclinic_sgs          

load index_th2 {
'Paste position and area values below here
12.268442
13.020248
13.892185
17.915682
21.313764
23.153353
24.655961
25.046101
25.521534
26.187802
27.969344
29.003335
31.664216
32.803413
33.475141
33.997924
35.223960
35.422028
36.264893
37.343555
38.476897
39.705987

}
