# Supplementary material for: Remote and automated high-throughput powder diffraction measurements enabled by a robotic sample changer at SSRL beamline 2-1
Source: J Appl Crystallogr. 2023 Sep 20;56(Pt 5):1480–4. doi: 10.1107/S1600576723007148 (PMC10543666; doi:10.1107/S1600576723007148)
Supplement: Supplementary file 1 [file j-56-01480-sup1.zip › Example Data and Refinements/SSRL BL2-1 Sample 0003/BL21Robot_0003_indexing.ndx]

' Indexing method - Alan Coelho (2003), J. Appl. Cryst. 36, 86-95
' Time: 6.3698337 seconds

     'Sg     Status UNI      Vol       Gof     Zero      Lps...

Indexing_Solutions_With_Zero_Error_2 {

   0) P31c       3   0      87.167  1000.67   0.0232     3.9507     3.9507     6.4486     90.000     90.000    120.000 ' ===  20  17
   1) Cc         3   0     174.337   981.12   0.0237     6.8427     3.9509     6.4487     90.000     89.993     90.000 ' ===  18  19  17  14
   2) P63        3   0      87.167   880.59   0.0232     3.9507     3.9507     6.4486     90.000     90.000    120.000 ' ===  20  17
   3) P3         3   0      87.171   822.81   0.0235     3.9508     3.9508     6.4487     90.000     90.000    120.000 ' ===  20  17
   4) C2         2   0     174.338   806.97   0.0237     6.8427     3.9509     6.4487     90.000     89.992     90.000 ' ===  18  18  17  14
   5) Ccc2       2   0     174.319   800.26   0.0231     6.8422     3.9508     6.4486     90.000     90.000     90.000 ' ===  17  19  17
   6) Cc         2   0     174.322   798.39   0.0236     6.8420     3.9509     6.4487     90.000     89.993     90.000 ' ===  18  18  17  14
   7) Cc         3   0     174.322   779.32   0.0236     6.8420     3.9509     6.4487     90.000     89.993     90.000 ' ===  17  17  17  13
   8) P2         3   0      43.586   774.50   0.0236     6.4487     1.9754     3.4214     90.000     89.996     90.000 ' ===  17  10  17  13
   9) P2         3   0      43.586   771.68   0.0236     7.3003     1.9754     3.4214     90.000    117.952     90.000 ' ===  21   9  17  17
  10) P222       2   0      43.584   768.96   0.0232     6.4486     3.4214     1.9754     90.000     90.000     90.000 ' ===  17  17   9
  11) Cmc21      2   0     174.319   749.18   0.0231     6.8422     3.9508     6.4486     90.000     90.000     90.000 ' ===  17  19  17
  12) Ccc2       2   0     174.318   737.59   0.0228     6.8423     3.9508     6.4485     90.000     90.000     90.000 ' ===  17  18  17
  13) C2221      2   0     174.319   712.08   0.0231     6.8422     3.9508     6.4486     90.000     90.000     90.000 ' ===  17  17  17
  14) C2221      2   0     174.322   695.74   0.0229     6.8424     3.9508     6.4485     90.000     90.000     90.000 ' ===  17  16  17
  15) P2         2   0      43.585   693.70   0.0235     6.4487     1.9754     3.4214     90.000     90.004     90.000 ' ===  17   9  17  13
  16) Ccc2       3   0     174.325   692.94   0.0229     6.8430     3.9505     6.4485     90.000     90.000     90.000 ' ===  20  16  17
  17) P2         3   0      43.585   691.93   0.0235     7.3003     1.9754     3.4214     90.000    117.952     90.000 ' ===  20  10  17  16
  18) Cmc21      2   0     174.318   690.51   0.0228     6.8423     3.9508     6.4485     90.000     90.000     90.000 ' ===  17  18  17
  19) Cc         3   0     174.328   687.98   0.0232     6.8426     3.9508     6.4485     90.000     90.006     90.000 ' ===  18  17  17  14
  20) Ccca       2   0     174.334   685.32   0.0233     6.8430     3.9507     6.4486     90.000     90.000     90.000 ' ===  19  15  17
  21) Cc         2   0     174.324   682.41   0.0231     6.8425     3.9508     6.4485     90.000     90.005     90.000 ' ===  17  16  17  13
  22) P21        2   0      43.582   676.85   0.0230     3.4213     6.4486     1.9754     90.000     90.002     90.000 ' ===  17  17  11   8
  23) C222       3   0     174.318   674.00   0.0231     6.8422     3.9508     6.4486     90.000     90.000     90.000 ' ===  17  17  17
  24) Cc         3   0     174.316   670.97   0.0227     6.8424     3.9507     6.4484     90.000     89.995     90.000 ' ===  18  15  17  14
  25) P21        2   0      43.583   670.43   0.0231     3.4214     6.4486     1.9754     90.000     89.999     90.000 ' ===  17  17   9   6
  26) Ccca       3   0     174.337   669.54   0.0233     6.8429     3.9508     6.4486     90.000     90.000     90.000 ' ===  17  15  17
  27) C222       2   0     174.322   658.47   0.0229     6.8424     3.9508     6.4485     90.000     90.000     90.000 ' ===  17  16  17
  28) C2         3   0     174.322   650.86   0.0236     6.8420     3.9509     6.4487     90.000     89.993     90.000 ' ===  17  17  17  13
  29) Cmc21      2   0     174.325   648.71   0.0229     6.8430     3.9505     6.4485     90.000     90.000     90.000 ' ===  20  16  17
  30) C2221      2   0     174.324   646.07   0.0231     6.8430     3.9505     6.4485     90.000     90.000     90.000 ' ===  20  12  17
  31) P2         2   0      43.584   645.92   0.0232     3.4214     6.4486     1.9754     90.000     89.999     90.000 ' ===  17  17   9   6
  32) Ccca       2   0     174.333   639.41   0.0232     6.8427     3.9508     6.4485     90.000     90.000     90.000 ' ===  17  16  17
  33) P3c1       3   0     174.342   638.97   0.0235     3.9508     3.9508    12.8973     90.000     90.000    120.000 ' ===  20  17
  34) Cc         3   0     174.332   637.01   0.0237     3.9509     6.8424     6.4487     90.000     89.997     90.000 ' ===  19  18  17  14
  35) Aba2       3   0     174.334   636.37   0.0233     6.4486     3.9507     6.8430     90.000     90.000     90.000 ' ===  17  15  19
  36) C222       3   0     174.322   631.89   0.0230     6.8430     3.9504     6.4485     90.000     90.000     90.000 ' ===  20  12  17
  37) P2         3   0      43.582   628.50   0.0230     3.4213     6.4486     1.9754     90.000     90.002     90.000 ' ===  17  17  11   8
  38) P222       3   1      43.586   627.90   0.0235     6.4487     3.4215     1.9754     90.000     90.000     90.000 ' ===  16  16  10
  39) P2         3   0      43.583   622.11   0.0231     3.4214     6.4486     1.9754     90.000     89.999     90.000 ' ===  17  17  10   7
  40) C222       3   0     174.332   622.00   0.0238     6.8432     3.9504     6.4488     90.000     90.000     90.000 ' ===  20  11  17
  41) P21        3   0      87.164   621.28   0.0234     3.9509     6.4487     3.9505     90.000    120.001     90.000 ' ===  17  17  13  10
  42) C222       3   0     174.330   605.21   0.0230     6.8426     3.9509     6.4485     90.000     90.000     90.000 ' ===  18  15  17
  43) Aba2       3   0     174.338   603.49   0.0233     6.4486     3.9509     6.8428     90.000     90.000     90.000 ' ===  17  15  17
  44) Cc         2   0     174.322   601.01   0.0231     6.8426     3.9508     6.4484     90.000     90.006     90.000 ' ===  19  17  17  15
  45) P2         3   0      87.164   600.10   0.0234     3.9509     6.4487     3.9505     90.000    120.001     90.000 ' ===  17  17  13  10
  46) Aba2       2   0     174.333   593.74   0.0232     6.4485     3.9508     6.8427     90.000     90.000     90.000 ' ===  17  16  17
  47) P2         3   0      43.585   584.76   0.0233     6.4486     3.4214     1.9754     90.000     90.002     90.000 ' ===  17  17  11   9
  48) C2         3   0     174.327   582.94   0.0232     6.8426     3.9508     6.4485     90.000     90.006     90.000 ' ===  18  16  17  14
  49) C2         3   0     174.318   581.61   0.0229     6.8424     3.9508     6.4484     90.000     90.006     90.000 ' ===  19  15  17  15
  50) C2         2   0     174.324   579.74   0.0231     6.8425     3.9508     6.4485     90.000     90.005     90.000 ' ===  17  15  17  13
  51) P2         3   0      43.584   576.72   0.0231     6.7443     3.4214     1.9754     90.000     72.970     90.000 ' ===  18  17  10   9
  52) C2         3   0     174.322   570.33   0.0230     6.8425     3.9508     6.4485     90.000     90.005     90.000 ' ===  18  15  17  14
  53) C222       2   0     174.330   567.57   0.0234     6.8424     3.9509     6.4487     90.000     90.000     90.000 ' ===  17  18  17
  54) Abm2       2   0     174.335   566.40   0.0234     6.4486     3.9506     6.8430     90.000     90.000     90.000 ' ===  17  12  19
  55) P61        2   0     261.512   560.87   0.0235     3.9508     3.9508    19.3459     90.000     90.000    120.000 ' ===  20  17
  56) Cc         3   0     174.327   558.68   0.0232     3.9508     6.8425     6.4486     90.000     90.003     90.000 ' ===  16  18  17  12
  57) P2         2   0      43.583   558.63   0.0231     6.4486     3.4214     1.9754     90.000     90.002     90.000 ' ===  17  17  10   8
  58) C2         3   0     174.327   554.54   0.0232     3.9505     6.8430     6.4486     90.000     90.004     90.000 ' ===  15  19  17  11
  59) P21        3   0      49.717   549.26   0.0231     3.4419     6.4486     2.2534     90.000     96.263     90.000 ' ===  20  17   7   7
  60) C2         3   0     174.327   547.68   0.0232     3.9506     6.8430     6.4485     90.000     89.995     90.000 ' ===  15  20  17  11
  61) C2         2   0     174.317   547.18   0.0230     3.9505     6.8429     6.4484     90.000     90.008     90.000 ' ===  13  20  17  10
  62) P2         2   0      43.583   545.65   0.0231     6.4486     3.4214     1.9754     90.000     89.999     90.000 ' ===  17  17   9   7
  63) P2         3   0      43.582   542.51   0.0232     6.4484     1.9754     3.4214     90.000     90.005     90.000 ' ===  17  11  17  13
  64) Cc         2   0     174.337   540.10   0.0235     3.9508     6.8429     6.4486     90.000     89.996     90.000 ' ===  17  18  17  14
  65) P31        2   0     261.512   536.84   0.0235     3.9508     3.9508    19.3459     90.000     90.000    120.000 ' ===  20  17
  66) Abm2       2   0     174.341   534.65   0.0234     6.4486     3.9509     6.8428     90.000     90.000     90.000 ' ===  17  13  18
  67) Abm2       3   0     174.331   524.87   0.0231     6.4485     3.9508     6.8427     90.000     90.000     90.000 ' ===  17  14  17
  68) Abm2       2   0     174.335   524.05   0.0233     6.4486     3.9508     6.8427     90.000     90.000     90.000 ' ===  17  13  17
  69) C2         2   0     174.327   514.74   0.0232     6.8430     3.9505     6.4485     90.000     90.002     90.000 ' ===  20  12  17  15
  70) P2         2   0      49.717   514.20   0.0231     3.4419     6.4486     2.2534     90.000     96.263     90.000 ' ===  20  17   7   7
  71) C2         3   0     174.323   508.83   0.0234     3.9508     6.8423     6.4486     90.000     89.997     90.000 ' ===  18  17  17  13
  72) C2         3   0     174.334   506.45   0.0232     6.8427     3.9509     6.4485     90.000     90.003     90.000 ' ===  18  14  17  13
  73) Pba2       2   0      87.167   505.39   0.0232     6.8428     6.4486     1.9754     90.000     90.000     90.000 ' ===  17  17   9
  74) C2         2   0     174.333   501.87   0.0231     6.8427     3.9509     6.4485     90.000     89.996     90.000 ' ===  18  12  17  13
  75) C2         2   0     174.327   500.21   0.0232     3.9508     6.8425     6.4486     90.000     90.003     90.000 ' ===  16  18  17  12
  76) C2         3   0     174.326   499.99   0.0232     6.8430     3.9505     6.4485     90.000     90.002     90.000 ' ===  20  13  17  15
  77) P21/c      2   0      87.165   498.89   0.0234     3.9509     6.4486     3.9507     90.000    120.004     90.000 ' ===  17  17  16  13
  78) P21/c      2   0      87.166   498.85   0.0234     3.9505     6.4486     3.9507     90.000    119.995     90.000 ' ===  14  17  16  10
  79) Pnna       2   0     174.319   498.20   0.0230     6.8430     6.4485     3.9504     90.000     90.000     90.000 ' ===  20  17  11
  80) P2         3   0      87.163   493.89   0.0229     3.9507     6.4485     3.9509     90.000    120.005     90.000 ' ===  15  17  16  11
  81) Pban       2   0     174.319   491.73   0.0230     6.8430     3.9504     6.4485     90.000     90.000     90.000 ' ===  20  11  17
  82) Pnna       3   0     174.322   485.19   0.0229     6.8424     6.4485     3.9508     90.000     90.000     90.000 ' ===  17  17  16
  83) C2         3   0     174.337   483.58   0.0235     3.9508     6.8429     6.4486     90.000     90.004     90.000 ' ===  17  18  17  14
  84) Pc         2   0      87.166   479.66   0.0234     3.9509     6.4486     3.9507     90.000    120.004     90.000 ' ===  17  17  16  13
  85) F222       3   0     348.666   477.43   0.0231    12.8971     6.8428     3.9508     90.000     90.000     90.000 ' ===  17  17   9
  86) C2         3   0     174.323   477.20   0.0232     6.8429     3.9505     6.4485     90.000     89.997     90.000 ' ===  20  11  17  15
  87) C2         3   0     174.338   473.39   0.0232     3.9510     6.8427     6.4485     90.000     89.997     90.000 ' ===  16  19  17  13
  88) Pbcn       3   0     174.330   463.91   0.0237     3.9504     6.8431     6.4488     90.000     90.000     90.000 ' ===  11  20  17
  89) C222       2   0     174.336   460.39   0.0232    12.8972     3.9508     3.4214     90.000     90.000     90.000 ' ===  17   9  17
  90) P21212     3   0      87.167   458.59   0.0232     6.4486     3.9508     3.4214     90.000     90.000     90.000 ' ===  17   9  17
  91) Cc         2   0     174.331   456.85   0.0233     6.8430     3.9507     6.4486     90.000     89.996     90.000 ' ===  20  16  17  15
  92) C2         3   0     174.335   453.48   0.0234     6.8428     3.9508     6.4485     90.000     89.996     90.000 ' ===  18   9  17  14
  93) P21212     3   0      87.167   450.25   0.0232     6.4486     6.8428     1.9754     90.000     90.000     90.000 ' ===  17  17   9
  94) Pnn2       3   0     174.315   439.86   0.0227     6.4484     6.8429     3.9504     90.000     90.000     90.000 ' ===  17  20  12
  95) P21        2   0      57.320   439.41   0.0231     3.4368     6.4486     2.5980     90.000     95.420     90.000 ' ===  16  17   7   3
  96) Pna21      3   0     174.319   435.21   0.0230     6.4485     6.8430     3.9504     90.000     90.000     90.000 ' ===  17  20  11
  97) Pna21      2   0     174.319   433.79   0.0231     6.4486     6.8422     3.9508     90.000     90.000     90.000 ' ===  17  17  17
  98) Pnn2       3   0     174.319   430.26   0.0230     6.8430     6.4485     3.9504     90.000     90.000     90.000 ' ===  20  17  11
  99) Pnna       2   0     174.332   428.42   0.0231     6.8426     6.4485     3.9509     90.000     90.000     90.000 ' ===  18  17  15
 100) C222       2   0     174.334   425.61   0.0231    12.8971     6.8428     1.9754     90.000     90.000     90.000 ' ===  17  17   9
 101) Pnn2       3   0     174.319   425.43   0.0230     6.4485     6.8430     3.9504     90.000     90.000     90.000 ' ===  17  20  11
 102) Pnc2       2   0     174.319   420.70   0.0230     6.4485     6.8430     3.9504     90.000     90.000     90.000 ' ===  17  20  11
 103) P222       2   0     130.756   419.42   0.0234    19.3459     3.4215     1.9754     90.000     90.000     90.000 ' ===  17  17  10
 104) P222       3   0      87.167   418.47   0.0232     6.4486     3.9508     3.4214     90.000     90.000     90.000 ' ===  17   9  17
 105) Pbcn       3   0     174.325   417.66   0.0229     6.8430     3.9505     6.4485     90.000     90.000     90.000 ' ===  20  16  17
 106) Pnnn       2   0     174.324   417.03   0.0233     6.8423     6.4486     3.9508     90.000     90.000     90.000 ' ===  17  17  19
 107) P2         2   0      57.320   416.68   0.0231     2.5980     6.4486     3.4368     90.000     95.420     90.000 ' ===   7  17  16   3
 108) Pnnn       2   0     174.318   416.08   0.0228     3.9508     6.4485     6.8423     90.000     90.000     90.000 ' ===  18  17  17
 109) Pnna       2   0     174.322   412.25   0.0228     6.4485     6.8430     3.9505     90.000     90.000     90.000 ' ===  17  20  15
 110) P222       3   1      43.584   412.05   0.0232     6.4486     3.4214     1.9754     90.000     90.000     90.000 ' ===  16  16   9
 111) P6cc       3   1     174.345   411.64   0.0236     3.9508     3.9508    12.8974     90.000     90.000    120.000 ' ===  19  16
 112) Pnna       3   0     174.329   410.81   0.0231     6.4486     6.8430     3.9506     90.000     90.000     90.000 ' ===  17  20  16
 113) P21/c      3   0      87.166   408.05   0.0232     3.9506     6.4486     3.9508     90.000    120.000     90.000 ' ===  14  17  15   9
 114) Pba2       3   0     174.324   407.64   0.0231     6.8430     3.9505     6.4485     90.000     90.000     90.000 ' ===  20  12  17
 115) Pbca       3   0     174.335   401.20   0.0234     6.8430     6.4486     3.9506     90.000     90.000     90.000 ' ===  19  17  12
 116) P-1        3  10      22.659   401.12   0.0235     2.5351     3.8251     2.6512    107.784     99.807     68.048 ' ===   9  10   5   7   4   4
 117) Ima2       2   0     348.643   396.50   0.0229    12.8970     6.8424     3.9508     90.000     90.000     90.000 ' ===  17  17  16
 118) Pnnn       2   0     174.322   396.40   0.0228     6.4485     6.8430     3.9505     90.000     90.000     90.000 ' ===  17  20  15
 119) P2         3  11      12.252   396.15   0.0239     3.4290     3.2244     1.1105     90.000     86.233     90.000 ' ===   8   6   2   1
 120) Pc         3   0      87.166   392.36   0.0232     3.9506     6.4486     3.9508     90.000    120.000     90.000 ' ===  14  17  15   9
 121) Pna21      3   0     174.318   391.01   0.0228     3.9508     6.8423     6.4485     90.000     90.000     90.000 ' ===  18  17  17
 122) Pnnn       3   0     174.325   390.89   0.0229     6.8430     3.9505     6.4485     90.000     90.000     90.000 ' ===  20  16  17
 123) Pnn2       3   0     174.324   389.11   0.0231     6.8430     6.4485     3.9505     90.000     90.000     90.000 ' ===  20  17  12
 124) P2221      3   1      43.584   386.52   0.0231     6.4485     3.4214     1.9754     90.000     90.000     90.000 ' ===  17  17   8
 125) Ibca       3   0     348.670   385.15   0.0234    12.8973     6.8430     3.9506     90.000     90.000     90.000 ' ===  17  19  12
 126) Pcca       2   0     174.335   385.15   0.0234     6.8430     6.4486     3.9506     90.000     90.000     90.000 ' ===  19  17  12
 127) P-1        3   0      49.717   381.50   0.0233     2.2534     3.4419     6.4486     89.996     89.999     83.737 ' ===   7  20  17   7   5  15
 128) Pna21      3   0     174.322   372.52   0.0228     3.9505     6.8430     6.4485     90.000     90.000     90.000 ' ===  15  20  17
 129) Pbca       2   0     174.334   371.22   0.0233     6.4486     6.8430     3.9507     90.000     90.000     90.000 ' ===  17  19  15
 130) Ima2       2   0     348.647   368.19   0.0231    12.8971     6.8430     3.9505     90.000     90.000     90.000 ' ===  17  20  12
 131) Pba2       3   2      43.582   366.78   0.0228     6.4485     3.4213     1.9754     90.000     90.000     90.000 ' ===  17  15  10
 132) Pnn2       3   0     174.322   363.75   0.0228     3.9505     6.8430     6.4485     90.000     90.000     90.000 ' ===  15  20  17
 133) P2         3  11      12.574   363.14   0.0239     3.2449     3.4215     1.1397     90.000     83.550     90.000 ' ===   7   8   2   1
 134) P2         3  11      12.620   363.14   0.0239     3.4320     3.2244     1.1439     90.000     94.476     90.000 ' ===   8   7   2   1
 135) Pccn       2   0     174.334   361.18   0.0233     6.8430     6.4486     3.9507     90.000     90.000     90.000 ' ===  19  17  15
 136) Pbcn       3   0     174.334   356.37   0.0233     6.4486     6.8430     3.9507     90.000     90.000     90.000 ' ===  17  19  15
 137) Ibca       3   0     348.670   356.36   0.0233    12.8972     6.8427     3.9508     90.000     90.000     90.000 ' ===  17  17  13
 138) Pcca       2   0     174.337   354.49   0.0233     6.4486     6.8428     3.9508     90.000     90.000     90.000 ' ===  17  17  15
 139) P21        2   0      87.168   353.38   0.0234     6.4486     3.9508     3.4214     90.000     90.005     90.000 ' ===  17  11  17  13
 140) P3c1       3  11      43.588   352.15   0.0239     3.9509     3.9509     3.2244     90.000     90.000    120.000 ' ===  10   6
 141) Pnna       2   0     174.334   351.68   0.0233     3.9507     6.8430     6.4486     90.000     90.000     90.000 ' ===  15  19  17
 142) Pbca       3   0     174.334   347.84   0.0232     6.4486     6.8427     3.9508     90.000     90.000     90.000 ' ===  17  17  16
 143) Pban       2   0     174.334   347.11   0.0233     6.8430     6.4486     3.9507     90.000     90.000     90.000 ' ===  19  17  15
 144) Pnn2       2   0     174.328   346.77   0.0230     6.8426     3.9509     6.4485     90.000     90.000     90.000 ' ===  18  17  17
 145) P21        3   1      43.585   346.16   0.0235     7.2998     1.9755     3.4214     90.000    117.946     90.000 ' ===  19   9  17  15
 146) C2         3   0     174.335   345.38   0.0231     6.8428    12.8971     1.9754     90.000     90.001     90.000 ' ===  17  17   9   6
 147) P-1        3  10      23.458   344.39   0.0239     3.4933     2.1262     3.4328     94.640     88.214    112.627 ' ===   8   3  10   2   6   3
 148) Pccn       2   0     174.336   344.18   0.0233     6.4486     6.8428     3.9508     90.000     90.000     90.000 ' ===  17  17  15
 149) Pba2       3   0     174.335   339.84   0.0234     6.8430     6.4486     3.9506     90.000     90.000     90.000 ' ===  19  17  12
 150) Pca21      3   2      43.584   339.38   0.0231     6.4485     3.4214     1.9754     90.000     90.000     90.000 ' ===  17  16   7
 151) Pccn       3   0     174.333   336.99   0.0232     6.4485     6.8427     3.9508     90.000     90.000     90.000 ' ===  17  17  16
 152) Cc         3   9      54.145   335.68   0.0237     3.3720     6.8430     2.3487     90.000     92.438     90.000 ' ===   9  11   5   4
 153) P2         3  11      12.718   335.21   0.0239     3.4258     3.2244     1.1528     90.000     92.866     90.000 ' ===   9   6   2   2
 154) C2         2   0     174.329   334.14   0.0230     6.8427    12.8971     1.9754     90.000     89.998     90.000 ' ===  17  17  11   8
 155) C2         3   7      48.212   332.77   0.0238     6.8430     1.0925     7.3000     90.000     62.053     90.000 ' ===  13   1  13  11
 156) C2         3   7      49.001   332.77   0.0238    12.8975     1.1104     3.4215     90.000     89.997     90.000 ' ===  12   1  12   9
 157) Pbcn       3   0     174.332   332.59   0.0232     6.8427     6.4485     3.9508     90.000     90.000     90.000 ' ===  17  17  16
 158) Pca21      3   0     174.335   332.03   0.0234     6.8430     6.4486     3.9506     90.000     90.000     90.000 ' ===  19  17  12
 159) Pban       2   0     174.334   329.20   0.0232    12.8971     3.9508     3.4214     90.000     90.000     90.000 ' ===  17   9  17
 160) P21        3   0      87.167   328.51   0.0231     6.4486     6.8428     1.9754     90.000     90.001     90.000 ' ===  17  17  10   8
 161) Pcc2       3   0     174.335   328.26   0.0234     6.8430     6.4486     3.9506     90.000     90.000     90.000 ' ===  19  17  12
 162) P21        3   0      87.169   326.16   0.0233     6.4486     6.8429     1.9754     90.000     90.002     90.000 ' ===  17  17  11   9
 163) P21        2   0      87.165   325.89   0.0230     3.9508     6.4486     3.4213     90.000     90.002     90.000 ' ===  11  17  17   8
 164) P21        3   3      29.059   324.94   0.0235     3.4845     6.4486     1.3170     90.000     79.084     90.000 ' ===  13  15   5   1
 165) Pban       2   0     174.334   323.16   0.0231    12.8972     6.8428     1.9754     90.000     90.000     90.000 ' ===  17  17   9
 166) P21        3   0      87.167   322.80   0.0231     3.9508     6.4486     3.4214     90.000     90.001     90.000 ' ===   9  17  17   6
 167) F222       3   2     174.339   321.15   0.0233     6.8428     6.4486     3.9509     90.000     90.000     90.000 ' ===  15  15  12
 168) Iba2       3   0     348.670   320.96   0.0234    12.8973     6.8430     3.9506     90.000     90.000     90.000 ' ===  17  19  12
 169) C2         3   0     174.338   320.91   0.0233    12.8973     6.8429     1.9754     90.000     90.002     90.000 ' ===  17  17  11   9
 170) Pcc2       2   0     174.335   317.43   0.0234     6.4486     6.8430     3.9506     90.000     90.000     90.000 ' ===  17  19  12
 171) C2         3   0     174.335   316.93   0.0232    12.8972     6.8428     1.9754     90.000     90.001     90.000 ' ===  17  17  10   8
 172) Pnn2       2   0     174.322   316.91   0.0229     6.8425     6.4485     3.9507     90.000     90.000     90.000 ' ===  17  17  17
 173) P21        3   1      46.087   315.43   0.0231     3.4252     6.4485     2.0889     90.000     92.717     90.000 ' ===  19  16   7   7
 174) P21212     3   2      43.582   314.39   0.0228     6.4485     3.4213     1.9754     90.000     90.000     90.000 ' ===  17  15  10
 175) P2         3   0      87.165   314.25   0.0230     3.9508     6.4486     3.4213     90.000     89.998     90.000 ' ===  11  17  17   8
 176) P212121    3   0     174.322   313.35   0.0229     6.8425     6.4485     3.9507     90.000     90.000     90.000 ' ===  17  17  17
 177) F222       3   2     174.340   312.86   0.0233     6.8428     6.4486     3.9509     90.000     90.000     90.000 ' ===  15  15  11
 178) Cc         3   7      98.001   312.60   0.0238    12.8975     1.1104     6.8430     90.000     89.997     90.000 ' ===  12   1  12   9
 179) P21/c      3   6      24.874   312.18   0.0235     3.4291     6.4487     1.1274     90.000     93.824     90.000 ' ===  13  13   2   1
 180) Cc         3  11      56.227   311.62   0.0237     3.3837     6.8430     2.4390     90.000     95.348     90.000 ' ===   9  10   4   4
 181) P2         2   0      87.167   311.27   0.0231     3.9508     6.4486     3.4214     90.000     90.001     90.000 ' ===   9  17  17   6
 182) R3c        2   0     784.505   310.07   0.0232     6.8429     6.8429    19.3458     90.000     90.000    120.000 ' ===  20  17
 183) Pmn21      3   0     174.322   306.46   0.0229     6.8425     6.4485     3.9507     90.000     90.000     90.000 ' ===  17  17  17
 184) P21        2   0      90.186   305.72   0.0231     4.0877     6.4485     3.6049     90.000    108.361     90.000 ' ===   8  17  16   4
 185) P212121    2   0     174.337   303.60   0.0234     6.8432     6.4486     3.9506     90.000     90.000     90.000 ' ===  20  17  14
 186) P2221      2   0     174.322   303.13   0.0229     6.8425     6.4485     3.9507     90.000     90.000     90.000 ' ===  17  17  17
 187) Pmn21      2   0     174.331   303.02   0.0231     6.8431     3.9506     6.4485     90.000     90.000     90.000 ' ===  20  17  17
 188) C2         3  11      33.795   297.61   0.0237     2.5000     6.8431     1.9770     90.000     92.270     90.000 ' ===   6   8   4   1
 189) P222       2   0      87.162   297.59   0.0229     6.4485     6.8426     1.9754     90.000     90.000     90.000 ' ===  17  17  12
 190) Iba2       3   0     348.670   296.96   0.0233    12.8972     6.8427     3.9508     90.000     90.000     90.000 ' ===  17  17  13
 191) P21212     2   0     174.338   296.21   0.0234     6.8431     6.4487     3.9506     90.000     90.000     90.000 ' ===  20  17  14
 192) P-1        3   9      23.779   295.74   0.0240     3.3168     2.1553     3.8906     61.575     96.410    103.559 ' ===  10   4  10   4   7   3
 193) P2         3   0      90.186   295.18   0.0231     4.0877     6.4485     3.6049     90.000    108.361     90.000 ' ===   8  17  16   4
 194) P21        3   6      24.502   294.84   0.0235     3.4289     6.4487     1.1105     90.000     86.233     90.000 ' ===  13  11   2   1
 195) P2         3   3      30.447   294.48   0.0235     3.4231     6.4486     1.3800     90.000     88.228     90.000 ' ===  17  15   5   5
 196) P2         3   1      46.087   292.90   0.0231     3.4252     6.4485     2.0889     90.000     87.283     90.000 ' ===  19  16   7   7
 197) Cc         3  11      30.996   292.51   0.0236     3.3763     6.8430     1.3445     90.000     93.790     90.000 ' ===   7  10   2   1
 198) P61        3   2      87.165   291.51   0.0230     3.9507     3.9507     6.4486     90.000     90.000    120.000 ' ===  20  15
 199) F222       3   2     174.337   289.82   0.0233     3.9508     6.4486     6.8428     90.000     90.000     90.000 ' ===  11  15  15
 200) P2         3   0      88.091   289.70   0.0233     3.9926     6.4486     3.4576     90.000     98.295     90.000 ' ===   8  17  17   5
 201) P21        3   0      88.088   289.64   0.0230     3.9926     6.4486     3.4576     90.000     98.301     90.000 ' ===   8  17  17   5
 202) Pmn21      3   0     174.335   289.43   0.0234     6.8432     6.4486     3.9506     90.000     90.000     90.000 ' ===  20  17  14
 203) P2221      3   0     174.335   286.29   0.0234     6.8432     6.4486     3.9506     90.000     90.000     90.000 ' ===  20  17  14
 204) C222       3  10      45.540   286.28   0.0236     6.8430     3.3689     1.9754     90.000     90.000     90.000 ' ===  10   7   4
 205) P21        3   2      28.658   285.58   0.0231     3.4365     6.4486     1.2989     90.000     95.377     90.000 ' ===  14  15   5   1
 206) P222       3   0     174.325   284.51   0.0232     6.8424     6.4486     3.9508     90.000     90.000     90.000 ' ===  17  17  18
 207) F222       2   0     697.343   281.35   0.0232     7.9017    12.8972     6.8428     90.000     90.000     90.000 ' ===   9  17  17
 208) Pbca       2   0     348.703   281.29   0.0235     7.9022     6.8429     6.4486     90.000     90.000     90.000 ' ===  11  20  17
 209) P21        3   2      29.975   280.40   0.0232     3.4310     6.4486     1.3586     90.000     85.705     90.000 ' ===  17  16   6   5
 210) Pbca       3   6      50.322   280.12   0.0235     6.8430     6.4487     1.1404     90.000     90.000     90.000 ' ===  13  13   2
 211) P31        2   2      87.165   279.36   0.0230     3.9507     3.9507     6.4486     90.000     90.000    120.000 ' ===  20  15
 212) P21        3   6      24.874   279.32   0.0235     3.4291     6.4487     1.1274     90.000     93.824     90.000 ' ===  13  13   2   1
 213) Pnc2       3   0     174.333   278.62   0.0232     6.8428     6.4486     3.9508     90.000     90.000     90.000 ' ===  17  17  14
 214) Pc         3   4      28.617   277.79   0.0235     3.7603     6.4486     1.2970     90.000     65.490     90.000 ' ===  16  15   4   4
 215) P21        3   0     105.325   277.79   0.0231     4.7738     6.4486     4.2100     90.000     54.358     90.000 ' ===   7  17  16   3
 216) P21        3   0      93.464   277.79   0.0231     4.2362     6.4486     3.6686     90.000     68.848     90.000 ' ===   7  17  17   4
 217) C222       3  11      33.769   277.57   0.0237     6.8431     2.4981     1.9754     90.000     90.000     90.000 ' ===   9   6   4
 218) P222       2   0     174.334   275.96   0.0231     7.9017     6.4486     3.4214     90.000     90.000     90.000 ' ===   9  17  17
 219) P21        3   2      28.845   275.38   0.0231     3.4589     6.4486     1.3074     90.000     98.448     90.000 ' ===  14  16   5   1
 220) P222       3   0     174.337   275.03   0.0234     6.8432     6.4486     3.9506     90.000     90.000     90.000 ' ===  20  17  14
 221) C2         3   1     174.316   272.70   0.0229     6.8424     3.9507     6.4484     90.000     90.007     90.000 ' ===  18  15  16  14
 222) C2221      3   7      48.039   272.09   0.0235     6.8430     1.0886     6.4487     90.000     90.000     90.000 ' ===  13   1  11
 223) P21/c      3   7    -999.000   272.09   0.0235     3.4637     6.4487     1.1038     90.000   -999.000     90.000 ' ===  12  12   1   0
 224) P2         3   0      93.464   268.53   0.0231     4.2362     6.4486     3.6686     90.000     68.848     90.000 ' ===   7  17  17   4
 225) Abm2       3   0     348.669   266.96   0.0231     6.4486     3.9508    13.6855     90.000     90.000     90.000 ' ===  17   9  17
 226) Pc         3   6      24.874   265.35   0.0235     3.4291     6.4487     1.1274     90.000     93.824     90.000 ' ===  13  13   2   1
 227) P21        3   6      25.238   265.35   0.0235     3.4320     6.4487     1.1439     90.000     85.525     90.000 ' ===  13  12   2   1
 228) P2         3   7      29.398   264.51   0.0238     6.4487     1.3324     3.4215     90.000     90.003     90.000 ' ===  12   1  13  10
 229) P212121    3   3      43.581   263.37   0.0227     6.4484     3.4213     1.9754     90.000     90.000     90.000 ' ===  17  15   9
 230) P-1        3  11      19.108   261.15   0.0237     2.2356     2.5518     3.9465    103.365    112.642    101.784 ' ===   3   7   9   2   2   5
 231) P222       3   7      43.585   260.27   0.0234     6.4487     3.4214     1.9754     90.000     90.000     90.000 ' ===  11  12   8
 232) P-1        3  11      19.453   259.93   0.0237     2.2760     2.5110     3.6790    110.609     98.098     84.178 ' ===   3   7  10   2   3   6
 233) Cc         3   9      54.299   258.25   0.0235     6.8686     3.3689     2.3554     90.000     85.041     90.000 ' ===  11   9   6   5
 234) C2221      3  11      45.540   257.05   0.0236     6.8430     3.3689     1.9754     90.000     90.000     90.000 ' ===  10   7   3
 235) P2         3   2      28.658   257.02   0.0231     3.4365     6.4486     1.2989     90.000     95.377     90.000 ' ===  14  15   5   1
 236) Cc         3  10      42.204   256.26   0.0236     3.3743     6.8430     1.8307     90.000     93.231     90.000 ' ===   7  11   3   1
 237) P21        3   7    -999.000   256.08   0.0235     3.4846     6.4487     1.0949     90.000   -999.000     90.000 ' ===  12  11   1   0
 238) C2         3  11      30.996   255.95   0.0236     3.3763     6.8430     1.3445     90.000     93.790     90.000 ' ===   7  10   2   1
 239) P2         3   2      29.975   253.27   0.0232     3.4310     6.4486     1.3586     90.000     85.705     90.000 ' ===  17  16   6   5
 240) P2         3   6      24.502   252.72   0.0235     3.4289     6.4487     1.1105     90.000     86.233     90.000 ' ===  13  11   2   1
 241) P-1        3  11      17.717   252.14   0.0237     2.0729     2.5785     3.6571    107.984     95.134    104.346 ' ===   3   6   9   1   2   5
 242) Pmn21      3   3      30.818   249.72   0.0231     6.4486     3.4214     1.3968     90.000     90.000     90.000 ' ===  15  17   4
 243) C2         3   8      54.145   249.14   0.0236     3.3720     6.8430     2.3487     90.000     92.438     90.000 ' ===   9  11   6   4
 244) P2         3   2      29.975   248.73   0.0231     3.4310     6.4486     1.3586     90.000     85.707     90.000 ' ===  17  16   5   4
 245) P21        3  11      24.283   247.17   0.0230     3.0246     3.4214     2.3482     90.000     92.188     90.000 ' ===   8   3   8   6
 246) P21/c      3   2      43.583   247.10   0.0230     3.4214     6.4485     1.9754     90.000     90.001     90.000 ' ===  16  17   7   5
 247) P21        3   2      34.799   244.48   0.0232     3.5060     6.4486     1.5772     90.000     77.388     90.000 ' ===  18  16   6   6
 248) P-1        3  11      18.621   243.74   0.0237     2.1786     2.9844     3.7950    115.410     73.692    123.171 ' ===   3   7   9   2   2   6
 249) Pna21      3   4      43.581   242.34   0.0226     6.4484     3.4213     1.9754     90.000     90.000     90.000 ' ===  17  14   8
 250) P21/c      3   1      57.319   241.27   0.0231     3.4367     6.4486     2.5980     90.000     95.418     90.000 ' ===  15  17   6   2
 251) P2         3   6      24.874   241.23   0.0235     3.4291     6.4487     1.1274     90.000     93.824     90.000 ' ===  13  13   2   1
 252) P2         3   2      31.716   240.96   0.0231     3.4287     6.4486     1.4375     90.000     86.263     90.000 ' ===  18  16   5   5
 253) P-1        3  11      18.704   240.67   0.0237     2.1884     2.5535     3.6919    107.287     99.396    101.964 ' ===   3   6   9   1   2   4
 254) Pmc21      3   3      30.818   239.90   0.0231     6.4485     3.4214     1.3968     90.000     90.000     90.000 ' ===  15  17   4
 255) R3         2   0     784.505   239.29   0.0232     6.8429     6.8429    19.3458     90.000     90.000    120.000 ' ===  20  17
 256) C2         3  11      54.564   236.95   0.0237     3.3737     6.8430     2.3668     90.000     93.047     90.000 ' ===   8   9   3   3
 257) C222       3   3      58.111   235.31   0.0231     6.8428     1.3169     6.4486     90.000     90.000     90.000 ' ===  17   5  15
 258) P21        3   2      34.243   233.66   0.0231     3.4960     6.4486     1.5520     90.000    101.859     90.000 ' ===  18  16   5   5
 259) P21        3   2      33.776   233.66   0.0231     3.4802     6.4486     1.5309     90.000     79.456     90.000 ' ===  18  15   5   5
 260) P21/c      3   3      29.975   233.18   0.0232     3.4310     6.4486     1.3586     90.000     85.705     90.000 ' ===  16  16   5   4
 261) C2221      3   3      58.111   231.27   0.0232     6.8429     1.3169     6.4486     90.000     90.000     90.000 ' ===  17   5  15
 262) P2         3   6      25.238   230.74   0.0235     3.4320     6.4487     1.1439     90.000     85.525     90.000 ' ===  13  12   2   1
 263) P2         3   6      25.006   230.74   0.0235     6.4535     3.4215     1.1333     90.000     92.220     90.000 ' ===  12  13   2   1
 264) P212121    3   1      87.167   229.83   0.0231     6.8428     6.4486     1.9754     90.000     90.000     90.000 ' ===  17  17   8
 265) P21/c      3   3      29.407   229.48   0.0231     3.4547     6.4486     1.3329     90.000     82.033     90.000 ' ===  16  16   4   3
 266) C222       3   7      47.608   229.13   0.0235    12.8973     1.0789     3.4215     90.000     90.000     90.000 ' ===  12   1  12
 267) P222       3   7      23.721   229.13   0.0235     6.4487     3.4215     1.0751     90.000     90.000     90.000 ' ===  11  12   1
 268) C222       3   7      48.039   229.13   0.0235     6.8430     1.0886     6.4487     90.000     90.000     90.000 ' ===  13   1  11
 269) F222       3   7      96.422   229.13   0.0235    12.8973     6.8430     1.0925     90.000     90.000     90.000 ' ===  12  13   1
 270) Pc         3   7    -999.000   229.13   0.0235     3.4637     6.4487     1.1038     90.000   -999.000     90.000 ' ===  12  12   1   0
 271) Pc         3   7    -999.000   229.13   0.0235     6.4535     3.4215     1.1333     90.000   -999.000     90.000 ' ===  11  13   1   0
 272) P2         3   3      57.701   228.91   0.0231     4.8227     6.4486     2.6153     90.000     45.189     90.000 ' ===  17  15   4   4
 273) C2221      3   3      69.273   228.91   0.0231     6.8428     1.5699     6.4486     90.000     90.000     90.000 ' ===  17   4  15
 274) P21        3   3      28.544   228.36   0.0231     3.4229     6.4486     1.2937     90.000     88.314     90.000 ' ===  14  15   4   1
 275) C2         3   9      45.606   228.11   0.0236     3.3738     6.8430     1.9783     90.000     93.082     90.000 ' ===   8  10   4   2
 276) Cc         3  11      42.431   226.76   0.0236     3.3762     6.8430     1.8406     90.000     86.244     90.000 ' ===   8  10   2   2
 277) C2         3   8      54.299   224.49   0.0236     6.8686     3.3689     2.3554     90.000     85.045     90.000 ' ===  11   9   6   4
 278) C2221      3   9      47.606   224.04   0.0232    12.8971     1.0789     3.4215     90.000     90.000     90.000 ' ===  12   1  10
 279) P21/c      3   9    -999.000   224.04   0.0232     6.4534     3.4215     1.1333     90.000   -999.000     90.000 ' ===  11  11   1   0
 280) P21/c      3   2      46.087   224.04   0.0231     3.4252     6.4486     2.0889     90.000     92.717     90.000 ' ===  18  17   5   5
 281) Ccca       3   2     174.340   222.49   0.0234     6.8428     6.4486     3.9509     90.000     90.000     90.000 ' ===  15  15  11
 282) C2         3  11      35.934   222.10   0.0237     2.6582     6.8430     2.1021     90.000     70.009     90.000 ' ===   6   9   3   1
 283) P21        3   2      37.526   220.31   0.0231     3.4547     6.4486     1.7008     90.000     82.034     90.000 ' ===  17  15   5   4
 284) P6cc       3   5      87.170   220.08   0.0235     3.9508     3.9508     6.4487     90.000     90.000    120.000 ' ===  15  12
 285) P222       3   3      28.532   219.75   0.0231     6.4486     3.4214     1.2932     90.000     90.000     90.000 ' ===  15  13   4
 286) P21        3   3    -999.000   219.75   0.0231     3.4258     6.4486     1.2948     90.000   -999.000     90.000 ' ===  13  15   4   0
 287) Pca21      3   4      30.818   219.69   0.0231     6.4486     3.4214     1.3968     90.000     90.000     90.000 ' ===  15  16   3
 288) C2         3  10      61.062   218.27   0.0233     4.8821     6.8428     1.9014     90.000    105.996     90.000 ' ===   8   8   8   6
 289) C2         3   2      87.167   217.93   0.0233     3.9508     6.4486     3.9506     90.000    119.999     90.000 ' ===  13  15  15  10
 290) Pc         3   7      24.680   217.67   0.0235     3.7175     6.4487     1.1186     90.000     66.979     90.000 ' ===  13  12   1   1
 291) P2         3   7    -999.000   217.67   0.0235     3.4846     6.4487     1.0949     90.000   -999.000     90.000 ' ===  12  11   1   0
 292) P2         3   7    -999.000   217.67   0.0235     3.4215     6.4487     1.0904     90.000   -999.000     90.000 ' ===  12  12   1   0
 293) P21212     3   1      87.167   217.47   0.0231    12.8971     1.9754     3.4214     90.000     90.000     90.000 ' ===  17   8  17
 294) C2         3  11      42.101   216.61   0.0236     3.3801     6.8430     1.8263     90.000     85.332     90.000 ' ===   8   9   3   2
 295) P2         3   3      38.041   216.31   0.0235     3.4486     6.4487     1.7241     90.000     82.814     90.000 ' ===  16  15   6   5
 296) P21        3   3      28.798   215.64   0.0230     3.4533     6.4485     1.3053     90.000     97.803     90.000 ' ===  14  15   5   2
 297) P2         3   2      33.776   215.30   0.0231     3.4801     6.4485     1.5309     90.000    100.544     90.000 ' ===  18  15   5   5
 298) P21        3   2      43.581   213.52   0.0228     6.4485     3.4213     1.9754     90.000     90.001     90.000 ' ===  17  15  10   8
 299) C2221      3   1     174.334   213.25   0.0231    12.8971     6.8427     1.9754     90.000     90.000     90.000 ' ===  17  17   8
 300) Pmn21      3   3      43.584   213.19   0.0231     6.4486     3.4214     1.9754     90.000     90.000     90.000 ' ===  15  17   6
 301) C2         3   2      87.169   212.47   0.0234     3.9508     6.8428     3.7813     90.000     58.507     90.000 ' ===  11  15  13   7
 302) P2         3   6      25.618   212.28   0.0235     3.4227     6.4487     1.1611     90.000     91.520     90.000 ' ===  14  12   2   2
 303) P2221      3   3      30.818   211.30   0.0231     6.4486     3.4214     1.3968     90.000     90.000     90.000 ' ===  15  17   4
 304) P21/c      3   1      66.794   211.11   0.0231     3.5497     6.4486     3.0274     90.000     74.545     90.000 ' ===  19  17   6   6
 305) C2         3   3      58.110   209.13   0.0232     6.8427     1.3169     6.4485     90.000     89.996     90.000 ' ===  17   5  15  13
 306) P2221      3   0     130.757   207.72   0.0232    19.3464     3.4215     1.9754     90.000     90.000     90.000 ' ===  18  18  10
 307) Pc         3   3      29.975   207.27   0.0232     3.4310     6.4486     1.3586     90.000     85.705     90.000 ' ===  16  16   5   4
 308) P-1        3   5      66.299   207.27   0.0237     3.0048     3.5244     6.4507     90.339     88.572    103.881 ' ===   4  15  15   4   4  13
 309) C2         3   2      87.168   207.06   0.0233     3.9508     6.8428     3.7814     90.000     58.504     90.000 ' ===  11  15  17  11
 310) P21/c      3   4      38.041   206.40   0.0235     3.4486     6.4487     1.7241     90.000     82.814     90.000 ' ===  15  15   5   4
 311) Pc         3   3      30.543   206.33   0.0231     3.4223     6.4485     1.3844     90.000     91.290     90.000 ' ===  17  16   4   4
 312) Ccca       3   1     174.347   206.26   0.0234     6.4488     3.9509     6.8429     90.000     90.000     90.000 ' ===  16  12  16
 313) Pc         3   2      46.087   205.87   0.0231     3.4252     6.4486     2.0889     90.000     92.717     90.000 ' ===  18  17   5   5
 314) C2         3   8      54.298   205.73   0.0234     6.8686     3.3689     2.3554     90.000     85.042     90.000 ' ===  11   9   7   5
 315) Iba2       3  11      57.587   204.98   0.0236     6.8430     3.3689     2.4980     90.000     90.000     90.000 ' ===   9   6   2
 316) Pc         3   3      29.975   203.98   0.0231     3.5944     6.4486     1.3586     90.000     72.151     90.000 ' ===  14  16   4   1
 317) P21        3   3      29.892   203.89   0.0231     3.4333     6.4486     1.3548     90.000     85.222     90.000 ' ===  17  15   4   4
 318) C222       3   3      69.273   203.48   0.0231     6.8428     1.5699     6.4486     90.000     90.000     90.000 ' ===  17   4  15
 319) P2         3   2      37.526   202.91   0.0231     3.4547     6.4486     1.7008     90.000     82.034     90.000 ' ===  17  15   5   4
 320) Pmc21      3   3      43.586   202.59   0.0236     6.4487     3.4216     1.9754     90.000     90.000     90.000 ' ===  15  17   7
 321) C2         3  10      42.101   202.51   0.0236     3.3801     6.8430     1.8263     90.000     85.333     90.000 ' ===   8  10   3   2
 322) P-1        3  11      21.471   200.87   0.0237     2.0692     3.1084     3.4482     86.635     95.390     77.323 ' ===   6   6   9   4   6   4
 323) Pc         3   1      66.794   200.37   0.0231     3.5497     6.4486     3.0274     90.000     74.545     90.000 ' ===  19  17   6   6
 324) Pnn2       3   2      87.164   200.06   0.0228     6.4485     3.4213     3.9508     90.000     90.000     90.000 ' ===  17  15  10
 325) P21/c      3   4      28.544   199.02   0.0231     3.4229     6.4486     1.2937     90.000     88.314     90.000 ' ===  14  15   3   1
 326) P21212     3   5      28.530   199.00   0.0227     6.4485     3.4213     1.2932     90.000     90.000     90.000 ' ===  15  11   4
 327) Pcc2       3   4      30.818   198.77   0.0231     6.4486     3.4214     1.3968     90.000     90.000     90.000 ' ===  15  16   3
 328) P21        3   0      90.692   197.90   0.0234     3.4258    19.3467     1.3701     90.000     92.890     90.000 ' ===  19  17   7   6
 329) P21        3   3      30.475   197.71   0.0231     3.4228     6.4486     1.3813     90.000     91.628     90.000 ' ===  17  14   4   4
 330) P-1        3   9      24.535   196.81   0.0236     2.3500     3.0530     4.2897     52.974     93.101     91.865 ' ===   7   7  11   4   5   7
 331) P2         3   3    -999.000   196.21   0.0231     3.4258     6.4486     1.2948     90.000   -999.000     90.000 ' ===  13  15   4   0
 332) P21        3   2      43.911   195.79   0.0232     3.4471     6.4486     1.9903     90.000     82.999     90.000 ' ===  15  16   5   2
 333) Pnna       3   3      58.111   195.69   0.0232     6.8429     6.4486     1.3169     90.000     90.000     90.000 ' ===  17  15   5
 334) P21        3   2      43.620   195.64   0.0232     3.4242     6.4486     1.9770     90.000     92.329     90.000 ' ===  15  15   5   2
 335) C2         3  11      36.559   195.01   0.0236     6.8619     3.3689     1.5858     90.000     85.741     90.000 ' ===  10   7   2   2
 336) C2         3  10      35.848   193.82   0.0236     2.6519     6.8430     2.0971     90.000     70.389     90.000 ' ===   7  10   4   2
 337) C2         3  10      35.847   193.19   0.0236     2.6519     6.8430     2.0971     90.000    109.612     90.000 ' ===   7  10   5   2
 338) Aba2       3   1     174.347   191.53   0.0234     6.8429     3.9509     6.4488     90.000     90.000     90.000 ' ===  16  12  16
 339) P-1        3  11      22.506   191.12   0.0237     2.5382     3.8211     2.6331    107.598    100.205     67.962 ' ===   7   9   3   5   2   2
 340) P21/c      3   3      35.170   190.92   0.0231     3.4968     6.4486     1.5941     90.000     78.080     90.000 ' ===  17  16   4   4
 341) Pmn21      3   3      43.583   190.53   0.0233     6.4486     3.4214     1.9754     90.000     90.000     90.000 ' ===  15  17   7
 342) Pnc2       3   9      29.397   190.43   0.0232     6.4486     3.4215     1.3324     90.000     90.000     90.000 ' ===  12  11   1
 343) P-1        3   9      19.640   190.09   0.0236     2.2978     2.5159     3.6708    110.650     97.138     83.168 ' ===   5   7  12   2   5   6
 344) P2         3   9      24.284   189.77   0.0235     3.0247     3.4215     2.3483     90.000     92.187     90.000 ' ===   8   5   8   6
 345) P21/c      3   4    -999.000   189.73   0.0231     3.4247     6.4486     1.2945     90.000   -999.000     90.000 ' ===  13  15   3   0
 346) Aba2       3  11      79.641   188.83   0.0238     6.8431     1.8047     6.4488     90.000     90.000     90.000 ' ===   9   2   8
 347) P2         3   9      25.250   188.21   0.0238     3.4335     3.2244     2.2888     90.000     94.791     90.000 ' ===  10   9   4   3
 348) P2         3   3      29.155   187.63   0.0232     3.4961     6.4486     1.3214     90.000     78.135     90.000 ' ===  13  15   5   1
 349) P3         3   7      43.588   186.85   0.0238     3.9509     3.9509     3.2244     90.000     90.000    120.000 ' ===  13  10
 350) P21        3   3      33.387   186.52   0.0230     3.4679     6.4485     1.5133     90.000     99.392     90.000 ' ===  17  14   5   5
 351) P3c1       3   5      87.170   185.33   0.0235     3.9508     3.9508     6.4487     90.000     90.000    120.000 ' ===  15  12
 352) P2         3   3      29.646   184.16   0.0231     3.4422     6.4486     1.3437     90.000     83.692     90.000 ' ===  17  14   4   4
 353) I222       3   1     348.650   183.83   0.0230    12.8971     6.8424     3.9508     90.000     90.000     90.000 ' ===  16  16  16
 354) P2         3   3      28.810   183.37   0.0231     3.4547     6.4486     1.3058     90.000     97.964     90.000 ' ===  14  14   4   1
 355) Ccc2       3   1     174.347   182.82   0.0234     6.4488     3.9509     6.8429     90.000     90.000     90.000 ' ===  16  12  16
 356) Pc         3  10      25.756   182.76   0.0239     3.2304     3.4216     2.3346     90.000     93.480     90.000 ' ===   9   9   3   3
 357) P2         3   2      43.620   181.66   0.0232     3.4242     6.4486     1.9770     90.000     87.671     90.000 ' ===  15  15   5   2
 358) Abm2       3   4      58.111   181.48   0.0231     6.4486     1.3169     6.8428     90.000     90.000     90.000 ' ===  15   3  16
 359) P2         3   2      43.911   181.46   0.0232     3.4471     6.4486     1.9903     90.000     97.001     90.000 ' ===  15  16   5   2
 360) P2         3   3      43.582   180.71   0.0230     6.7442     3.4214     1.9754     90.000     72.969     90.000 ' ===  15  15  10   9
 361) C2         3   1     148.439   180.46   0.0231     3.3640    12.8971     3.4605     90.000     81.383     90.000 ' ===   6  17  19   6
 362) P-1        3  10      19.672   180.29   0.0236     2.3016     2.5200     3.6729     69.266     97.400     97.575 ' ===   4   6  11   1   4   5
 363) P21/c      3   6    -999.000   179.60   0.0231     3.4219     6.4486     1.1250     90.000   -999.000     90.000 ' ===  13  13   1   0
 364) F222       3   2     523.031   178.59   0.0235    19.3460     3.9508     6.8430     90.000     90.000     90.000 ' ===  15  13  15
 365) P-1        3  11      23.299   178.34   0.0235     2.1120     3.3278     4.7307    133.463     96.376     75.674 ' ===   3   8  10   2   2   7
 366) P21        3   0      83.777   177.81   0.0227     3.7972     6.4485     3.4234     90.000     88.003     90.000 ' ===   7  16  20   7
 367) Pnna       3   3      69.273   177.22   0.0231     6.8428     6.4486     1.5699     90.000     90.000     90.000 ' ===  17  15   4
 368) Pcc2       3   4      43.583   177.01   0.0230     6.4485     3.4214     1.9754     90.000     90.000     90.000 ' ===  15  16   5
 369) P2         3   3      28.531   176.61   0.0232     6.4485     1.2932     3.4214     90.000     90.004     90.000 ' ===  15   4  13  10
 370) C2         3   8      37.740   176.55   0.0235     3.4209     6.8430     1.6371     90.000     79.996     90.000 ' ===   8  11   5   2
 371) P-1        3   7      27.287   176.25   0.0235     2.3673     3.3828     3.8445    116.602     97.267     84.808 ' ===   7  10   9   5   1   6
 372) P2         3   3      32.357   175.55   0.0230     3.4407     6.4485     1.4666     90.000     83.932     90.000 ' ===  16  14   5   4
 373) P2         2   0      83.777   175.21   0.0226     3.7973     6.4485     3.4234     90.000     88.003     90.000 ' ===   7  16  20   7
 374) Pc         3   4      28.544   175.14   0.0231     3.4229     6.4486     1.2937     90.000     88.314     90.000 ' ===  14  15   3   1
 375) P2221      3   7      29.397   174.14   0.0235     6.4487     3.4215     1.3324     90.000     90.000     90.000 ' ===  12  13   1
 376) P2221      3   4      28.532   173.92   0.0231     6.4486     3.4214     1.2932     90.000     90.000     90.000 ' ===  15  13   3
 377) Pbca       3   4      61.636   173.92   0.0231     6.8428     6.4486     1.3968     90.000     90.000     90.000 ' ===  16  15   3
 378) C222       3   3      98.144   172.66   0.0231    12.8971     2.2242     3.4214     90.000     90.000     90.000 ' ===  16   5  15
 379) P21/c      3   3      43.912   171.90   0.0231     3.4471     6.4486     1.9903     90.000     82.999     90.000 ' ===  15  16   4   2
 380) F222       3   7     174.340   171.41   0.0234     6.8428     6.4487     3.9508     90.000     90.000     90.000 ' ===  12  11   5
 381) P2         3   0      83.777   171.30   0.0227     5.2004     6.4485     3.4234     90.000    133.136     90.000 ' ===  18  16  20  18
 382) C2         3   1     167.544   171.21   0.0231     6.8470    12.8970     1.8985     90.000     87.997     90.000 ' ===  18  15   8   7
 383) Cmc21      3   1     174.347   171.16   0.0234     6.4488     3.9509     6.8429     90.000     90.000     90.000 ' ===  16  12  16
 384) Cc         3   8      60.802   170.77   0.0233     3.6860     6.8428     2.6375     90.000     66.057     90.000 ' ===  12  12   6   6
 385) Cc         3  11      53.609   170.63   0.0236     6.8532     3.3689     2.3254     90.000     86.864     90.000 ' ===  10   8   2   2
 386) C2221      3   2     174.330   170.56   0.0229    12.8970     3.9508     3.4214     90.000     90.000     90.000 ' ===  17   9  15
 387) P2         3   3      33.387   170.54   0.0230     3.4679     6.4485     1.5133     90.000     80.608     90.000 ' ===  17  14   5   5
 388) P212121    3   2      87.164   169.28   0.0228     6.4485     3.9508     3.4213     90.000     90.000     90.000 ' ===  17  10  15
 389) Aba2       3   6      52.860   169.03   0.0231     6.4486     6.8428     1.1979     90.000     90.000     90.000 ' ===  13  14   1
 390) P21        3   6    -999.000   169.03   0.0231     3.4219     6.4486     1.1083     90.000   -999.000     90.000 ' ===  13  12   1   0
 391) Pca21      3   6      26.034   169.03   0.0231     6.4486     3.4214     1.1800     90.000     90.000     90.000 ' ===  13  13   1
 392) Pca21      3   6      26.278   169.03   0.0231     6.4486     3.4214     1.1910     90.000     90.000     90.000 ' ===  13  14   1
 393) P-1        3   9      31.854   168.95   0.0238     2.9210     3.4524     3.9559     96.294    114.208    112.599 ' ===   9   9  10   7   7   7
 394) P21/c      3   3      49.715   168.67   0.0227     2.2534     6.4484     3.4419     90.000     96.264     90.000 ' ===   6  17  17   6
 395) P-1        3  10      27.982   168.25   0.0232     2.6965     3.0331     3.5162     85.359     77.543     90.201 ' ===   8   7  10   5   8   5
 396) I222       3  10      57.587   168.10   0.0235     6.8429     3.3689     2.4980     90.000     90.000     90.000 ' ===  10   6   3
 397) P2         3   3      32.041   167.91   0.0231     3.4342     6.4486     1.4522     90.000     85.055     90.000 ' ===  16  15   4   3
 398) P-1        3   8      23.668   167.77   0.0233     2.2833     3.0320     3.4422     93.724     94.919     92.278 ' ===   8   8  13   5   8   7
 399) P222       3   7      29.397   167.44   0.0235     6.4487     3.4215     1.3324     90.000     90.000     90.000 ' ===  12  13   1
 400) Pcca       3   4      61.636   166.96   0.0231    12.8971     3.4214     1.3968     90.000     90.000     90.000 ' ===  15  16   3
 401) Pc         3   4    -999.000   166.96   0.0231     3.4275     6.4486     1.2955     90.000   -999.000     90.000 ' ===  13  15   3   0
 402) P21        2   0      83.779   166.64   0.0227     5.2005     6.4486     3.4234     90.000    133.135     90.000 ' ===  18  16  20  18
 403) Pcc2       3   3      57.063   166.48   0.0231     6.4486     3.4214     2.5864     90.000     90.000     90.000 ' ===  15  13   4
 404) P-1        3  10      20.856   166.28   0.0236     2.0120     3.3534     3.4339     92.325     87.139     64.616 ' ===   5   6   9   2   4   3
 405) Pmc21      3   2      87.164   166.09   0.0228     3.9508     6.4485     3.4213     90.000     90.000     90.000 ' ===  10  17  15
 406) P222       3   7      21.792   165.96   0.0234     3.4214     3.2243     1.9754     90.000     90.000     90.000 ' ===  10  10   6
 407) C2         3  11      39.001   165.03   0.0236     6.8700     2.4980     2.2815     90.000     84.918     90.000 ' ===  10   5   3   3
 408) P2         3   1      83.772   164.79   0.0231     6.8470     6.4485     1.8985     90.000     87.997     90.000 ' ===  18  15   8   7
 409) P2         3  11      33.885   164.60   0.0238     3.4045     6.8430     1.4698     90.000     81.713     90.000 ' ===   6  10   3   1
 410) C2         3   1     150.939   164.20   0.0231     6.9042    12.8971     1.7103     90.000     82.354     90.000 ' ===  19  17   6   6
 411) Pc         3   4      29.155   164.12   0.0232     3.4961     6.4486     1.3214     90.000     78.135     90.000 ' ===  13  15   4   1
 412) Pc         3   8      16.093   163.19   0.0239     3.2337     3.4215     1.4587     90.000     85.654     90.000 ' ===   9  12   4   2
 413) Cmc21      3   3     116.223   163.19   0.0233     6.8429     1.3169    12.8972     90.000     90.000     90.000 ' ===  17   5  15
 414) P-1        3  10      20.841   162.56   0.0235     2.0106     3.4078     3.7383    103.781     66.550    117.250 ' ===   5   8   6   4   1   3
 415) Pc         3   7      33.548   162.07   0.0235     6.4492     3.4215     1.5205     90.000     90.751     90.000 ' ===  12  13   2   2
 416) C2         3   9      60.918   161.67   0.0233     3.6796     6.8429     2.6426     90.000     66.283     90.000 ' ===   9  11   5   3
 417) C2         3  11      55.075   161.40   0.0239     2.4961     6.4488     3.4324     90.000     85.432     90.000 ' ===   2   7   9   2
 418) C2         3  11      54.804   161.40   0.0239     2.4838     6.4488     3.4295     90.000     86.095     90.000 ' ===   2   8   9   2
 419) P21/c      3   7      44.850   161.03   0.0227    12.9074     3.4213     2.0329     90.000    150.027     90.000 ' ===  14  13   2   2
 420) Abm2       3   1     174.347   160.89   0.0234     6.8429     6.4488     3.9509     90.000     90.000     90.000 ' ===  16  16  12
 421) C2         3  10      42.055   160.80   0.0235     6.8584     3.3689     1.8243     90.000     86.154     90.000 ' ===  10   6   3   2
 422) C2         3   9      54.532   160.68   0.0235     3.3961     6.8429     2.3655     90.000     97.255     90.000 ' ===   8   8   4   2
 423) Ibca       3   4     116.221   160.54   0.0231    12.8971     6.8428     1.3169     90.000     90.000     90.000 ' ===  15  16   3
 424) Abm2       3   1     174.347   160.46   0.0235     6.8429     3.9509     6.4488     90.000     90.000     90.000 ' ===  16  12  16
 425) Fdd2       3   6     122.087   160.40   0.0227    12.8969     6.8427     1.3834     90.000     90.000     90.000 ' ===  15  14   3
 426) Fdd2       3   8     102.660   160.32   0.0227    12.8969     6.8427     1.1633     90.000     90.000     90.000 ' ===  13  12   1
 427) P-1        3   2      44.515   160.25   0.0236     2.0175     3.4944     6.4487     89.996     89.999    101.726 ' ===   5  15  16   2   4  12
 428) C222       3  10      63.438   160.19   0.0233     4.6931     3.9508     3.4214     90.000     90.000     90.000 ' ===   7   7   6
 429) Ccc2       2   1     174.323   160.17   0.0229     6.8424     6.4485     3.9508     90.000     90.000     90.000 ' ===  16  16  13
 430) P-1        3   9      23.669   160.12   0.0236     2.2834     3.0320     3.4423     93.723     94.920     92.277 ' ===   6   8  11   4   6   6
 431) Pmn21      3   6      26.278   159.64   0.0231     6.4486     3.4214     1.1910     90.000     90.000     90.000 ' ===  13  14   1
 432) C2221      3   6      52.860   159.64   0.0231     6.8428     1.1979     6.4486     90.000     90.000     90.000 ' ===  14   1  13
 433) P2         3   7      21.793   159.46   0.0236     3.4214     1.9754     3.2243     90.000     90.004     90.000 ' ===  10   7  10   6
 434) P2221      3   2      87.165   159.17   0.0229     6.4485     3.9508     3.4213     90.000     90.000     90.000 ' ===  17   9  15
 435) P2         3   3      33.387   159.06   0.0230     6.4574     3.4214     1.5133     90.000     86.993     90.000 ' ===  15  15   5   4
 436) P-1        3   8      23.668   158.97   0.0234     2.2833     3.0320     3.4422     93.724     94.919     92.277 ' ===   7   8  12   4   7   6
 437) P21        3   2      51.820   158.93   0.0231     3.4246     6.4486     2.3487     90.000     87.522     90.000 ' ===  17  15   6   5
 438) Pc         3   6      46.781   158.74   0.0235     6.4607     3.4215     2.1202     90.000     86.501     90.000 ' ===  14  14   3   3
 439) Pc         3   3      43.912   157.57   0.0231     3.4471     6.4486     1.9903     90.000     97.001     90.000 ' ===  15  16   4   2
 440) C2221      3   7    -999.000   157.15   0.0231     6.8428  -999.0000     6.4486     90.000     90.000     90.000 ' ===  13   0  12
 441) P21        3   7    -999.000   157.15   0.0231     3.4815     6.4486  -999.0000     90.000   -999.000     90.000 ' ===  13  12   0   0
 442) Pnna       3   7    -999.000   157.15   0.0231     6.8428     6.4486  -999.0000     90.000     90.000     90.000 ' ===  13  12   0
 443) Pbca       3   7    -999.000   157.15   0.0231     6.8428     6.4486  -999.0000     90.000     90.000     90.000 ' ===  13  12   0
 444) P21/c      3   7    -999.000   157.15   0.0231     3.4845     6.4486  -999.0000     90.000   -999.000     90.000 ' ===  13  12   0   0
 445) Pmn21      3   7    -999.000   157.15   0.0231     6.4486     3.4214  -999.0000     90.000     90.000     90.000 ' ===  12  13   0
 446) Pca21      3   7    -999.000   157.15   0.0231     6.4486     3.4214  -999.0000     90.000     90.000     90.000 ' ===  12  13   0
 447) P-1        3  10      21.515   156.75   0.0235     2.0756     3.1018     3.4432     87.263     95.097     77.614 ' ===   5   8  10   4   5   6
 448) P-1        3  10      20.892   156.75   0.0235     2.0155     3.0629     3.4666     84.916     98.379     98.452 ' ===   5   7   9   3   4   5
 449) Pc         3   3      49.715   156.62   0.0227     2.2534     6.4484     3.4419     90.000     96.264     90.000 ' ===   6  17  17   6
 450) P-1        3   7      24.523   156.03   0.0235     2.3511     3.0516     3.4552     82.378     92.791     92.536 ' ===  10   9   7   7   4   3
 451) Pbca       3   6      79.638   155.97   0.0235     6.8430     6.4486     1.8047     90.000     90.000     90.000 ' ===  14  13   2
 452) C2         3   1     184.348   155.72   0.0231     6.8505    12.8971     2.0889     90.000     87.283     90.000 ' ===  19  16   7   7
 453) P21/c      3  10      16.091   155.53   0.0232     3.2336     3.4214     1.4587     90.000     94.346     90.000 ' ===   9  10   4   2
 454) C2221      3   1     174.347   154.70   0.0234     6.4488     3.9509     6.8429     90.000     90.000     90.000 ' ===  16  12  16
 455) C2         3   8      60.803   154.64   0.0234     3.6861     6.8430     2.6375     90.000    113.944     90.000 ' ===  12  12   6   6
 456) Fdd2       3   9    -999.000   154.59   0.0227    12.8969     6.8427  -999.0000     90.000     90.000     90.000 ' ===  12  11   0
 457) Pna21      3   9    -999.000   154.59   0.0227     6.4485     3.4213  -999.0000     90.000     90.000     90.000 ' ===  12  11   0
 458) Pba2       3   9    -999.000   154.59   0.0227     6.4485     3.4213  -999.0000     90.000     90.000     90.000 ' ===  12  11   0
 459) P63        3   8      43.584   154.57   0.0232     3.9507     3.9507     3.2243     90.000     90.000    120.000 ' ===  13   9
 460) C2221      3   4      91.043   154.12   0.0231     6.8428     2.0632     6.4486     90.000     90.000     90.000 ' ===  16   4  14
 461) P21        3  10      24.425   154.08   0.0237     3.4554     3.2244     2.2140     90.000     98.028     90.000 ' ===  11   7   4   4
 462) P2         2   0      90.691   153.93   0.0231     3.4257    19.3465     1.3701     90.000     92.890     90.000 ' ===  20  18   7   7
 463) P31        3   7     130.762   153.63   0.0238     3.9509     3.9509     9.6731     90.000     90.000    120.000 ' ===  13  10
 464) Aba2       3   6      59.361   153.56   0.0230     6.4485     6.8427     1.3453     90.000     90.000     90.000 ' ===  14  14   2
 465) F222       3  10     155.398   153.16   0.0235     6.8429     4.6931     4.8388     90.000     90.000     90.000 ' ===   9   8   7
 466) P-1        3   7      26.040   153.09   0.0234     2.3879     3.2017     3.6690    109.143    100.460     84.549 ' ===   8  10   7   6   2   4
 467) C2221      2   0     174.333   152.69   0.0232     6.8428     1.3169    19.3466     90.000     90.000     90.000 ' ===  20   6  18
 468) P2         3   1      92.171   152.63   0.0231     4.1777     6.4486     3.5410     90.000     75.060     90.000 ' ===   9  16  18   8
 469) Pcc2       3   3      61.636   152.61   0.0231     6.4486     3.4214     2.7936     90.000     90.000     90.000 ' ===  15  17   4
 470) Pmn21      3   0      92.451   152.36   0.0229    19.3464     3.4213     1.3967     90.000     90.000     90.000 ' ===  18  20   6
 471) C2         3   9      58.032   151.99   0.0235     4.4692     6.8429     2.5173     90.000     48.920     90.000 ' ===  10  10   4   4
 472) Pcc2       3   6      26.278   151.74   0.0231     6.4485     3.4214     1.1910     90.000     90.000     90.000 ' ===  13  14   1
 473) F222       3   5     122.090   151.28   0.0230    12.8971     6.8427     1.3834     90.000     90.000     90.000 ' ===  15  15   3
 474) Pbca       3   8      43.582   151.24   0.0230     6.4485     3.4214     1.9754     90.000     90.000     90.000 ' ===  12  12   8
 475) Pbca       3   6      52.068   151.24   0.0231     6.8428     6.4486     1.1800     90.000     90.000     90.000 ' ===  13  13   1
 476) Pbca       3   6      52.860   151.24   0.0231     6.8428     6.4486     1.1979     90.000     90.000     90.000 ' ===  14  13   1
 477) P21/c      3   2      60.457   151.19   0.0231     3.4257     6.4486     2.7402     90.000     92.889     90.000 ' ===  18  15   5   5
 478) P21/c      3   2      60.294   151.19   0.0231     3.4272     6.4486     2.7328     90.000     86.671     90.000 ' ===  18  16   5   5
 479) Pc         3   4      33.388   150.91   0.0234     6.4575     3.4215     1.5133     90.000     93.002     90.000 ' ===  15  16   4   4
 480) C222       3  11      54.095   150.89   0.0235     6.8429     3.3689     2.3466     90.000     90.000     90.000 ' ===   8   6   2
 481) Pcca       3   7      43.584   150.86   0.0233     6.4486     3.4214     1.9754     90.000     90.000     90.000 ' ===  12  13   6
 482) P-1        3   8      23.669   150.77   0.0235     2.2833     3.0320     4.7326     46.536     87.885     92.278 ' ===   7   8  14   4   7   8
 483) P2         3   1      92.170   150.70   0.0231     4.1776     6.4486     3.5410     90.000     75.060     90.000 ' ===  10  17  17   8
 484) P2         3  11    -999.000   150.60   0.0234     3.2257     3.4214     1.1086     90.000   -999.000     90.000 ' ===   7   8   1   0
 485) C222       3  11      24.776   150.60   0.0234     6.8428     1.1229     3.2243     90.000     90.000     90.000 ' ===   9   1   7
 486) Pcc2       3  11      16.276   150.60   0.0234     3.2243     3.4214     1.4754     90.000     90.000     90.000 ' ===   8   9   1
 487) Pnc2       3   6      43.581   150.55   0.0227     6.4484     3.4213     1.9754     90.000     90.000     90.000 ' ===  15  14   6
 488) P222       3   1     174.329   150.51   0.0231     6.8426     6.4486     3.9508     90.000     90.000     90.000 ' ===  16  16  15
 489) Cmc21      3   1     174.323   150.36   0.0229     6.8424     6.4485     3.9508     90.000     90.000     90.000 ' ===  16  16  13
 490) Pc         3   4      30.441   150.01   0.0231     3.7306     6.4486     1.3797     90.000     66.509     90.000 ' ===  16  15   3   3
 491) Pcca       3   4      58.111   149.92   0.0233     6.8429     6.4486     1.3169     90.000     90.000     90.000 ' ===  16  15   4
 492) Pba2       3   1     130.758   149.80   0.0235    19.3461     3.4214     1.9755     90.000     90.000     90.000 ' ===  18  16  11
 493) P-1        3  10      21.379   149.66   0.0235     2.0625     3.4471     3.1004     87.398     77.737     95.773 ' ===   5  10   8   5   4   6
 494) P2         3   3      38.041   149.48   0.0230     3.4484     6.4485     1.7242     90.000     82.817     90.000 ' ===  14  15   8   5
 495) P2         3   2      51.820   149.39   0.0231     2.3487     6.4486     3.4246     90.000     92.478     90.000 ' ===   6  15  17   5
 496) C222       3   4      98.143   149.39   0.0232    12.8972     2.2241     3.4214     90.000     90.000     90.000 ' ===  15   5  14
 497) Pc         3  10      15.574   149.36   0.0234     3.6911     3.2243     1.4118     90.000     67.963     90.000 ' ===  10   9   2   2
 498) P2         3   0      90.692   149.21   0.0233     3.4258    19.3467     1.3701     90.000     92.892     90.000 ' ===  19  18   8   7
 499) P-1        3   8      24.547   149.18   0.0234     2.3493     3.0565     4.2731     53.219     90.323     92.414 ' ===   9   9  11   7   6   8
 500) Ccca       3   4     123.272   149.07   0.0231    12.8971     6.8428     1.3968     90.000     90.000     90.000 ' ===  15  16   3
 501) P2         3   7      21.792   148.82   0.0235     3.4214     1.9754     3.2243     90.000     89.994     90.000 ' ===  10   6  10   6
 502) P21212     3   3      57.063   148.48   0.0231     6.4486     2.5864     3.4214     90.000     90.000     90.000 ' ===  15   4  13
 503) Pc         3   5      28.530   148.42   0.0231     6.4630     3.4214     1.2931     90.000     93.826     90.000 ' ===  14  15   2   2
 504) C2         3   2     114.403   148.28   0.0231     6.8593    12.8971     1.2963     90.000     86.017     90.000 ' ===  14  16   5   1
 505) P2         3   2      51.820   147.99   0.0231     3.4246     6.4485     2.3487     90.000     87.523     90.000 ' ===  17  15   7   6
 506) P-1        3  11      28.313   147.68   0.0237     2.4985     3.3125     3.9375     67.675     71.072     88.915 ' ===   6   3   9   1   4   2
 507) P2         3  10      25.756   147.62   0.0239     3.2304     3.4216     2.3346     90.000     93.480     90.000 ' ===   9   9   3   3
 508) P2         3   6      32.569   147.42   0.0235     3.7969     6.4487     1.4761     90.000     64.307     90.000 ' ===  14  13   2   2
 509) P-1        3   6      28.307   146.56   0.0235     2.5898     3.6262     3.7452    113.487    105.080     61.760 ' ===  11  11  12   9   9   7
 510) C222       3   1     174.347   146.26   0.0234     6.4488     3.9509     6.8429     90.000     90.000     90.000 ' ===  16  12  16
 511) P31c       3   9      43.584   146.14   0.0232     3.9507     3.9507     3.2243     90.000     90.000    120.000 ' ===  12   8
 512) P2         3   3      43.912   146.07   0.0232     3.4471     6.4486     1.9903     90.000     82.999     90.000 ' ===  14  15   5   2
 513) P2         3   3      33.388   145.97   0.0233     6.4576     3.4214     1.5133     90.000     93.008     90.000 ' ===  16  15   6   6
 514) Pmc21      3   1     174.336   145.73   0.0234     6.8430     6.4486     3.9506     90.000     90.000     90.000 ' ===  18  17  12
 515) Pmn21      3   4      53.378   145.60   0.0230     6.4486     3.4214     2.4194     90.000     90.000     90.000 ' ===  14  16   4
 516) Pmc21      3   2      87.166   145.53   0.0230     6.8427     6.4485     1.9754     90.000     90.000     90.000 ' ===  16  17   7
 517) P-1        3   9      20.975   145.46   0.0235     2.0235     3.0629     3.4625     84.980     97.911     98.451 ' ===   6   9  11   5   6   7
 518) P21        2   0     100.172   145.33   0.0234     3.5501    19.3471     1.5133     90.000     74.525     90.000 ' ===  18  17   8   6
 519) P-1        3   8      24.661   145.15   0.0234     2.3512     3.0688     3.4746     80.271     92.886     92.641 ' ===   9   8   6   6   3   2
 520) P-1        3   8      24.573   145.15   0.0234     3.4622     2.3497     3.0594     87.535     81.362     87.980 ' ===   6   9   9   3   3   7
 521) P-1        3   9      24.938   144.83   0.0235     2.3563     3.0939     3.5137     77.857     94.741     88.866 ' ===   8   8   5   6   2   2
 522) Pmn21      3   2      87.167   144.76   0.0230     6.8427     6.4485     1.9754     90.000     90.000     90.000 ' ===  16  17   7
 523) Pmc21      3   0     174.289   144.25   0.0225     6.4485     6.8429     3.9498     90.000     90.000     90.000 ' ===  17  20   9
 524) P2         3   6    -999.000   144.16   0.0231     3.4214     6.4485     1.1081     90.000   -999.000     90.000 ' ===  13  12   1   0
 525) Ibca       3   4     116.222   144.15   0.0233    12.8972     6.8429     1.3169     90.000     90.000     90.000 ' ===  15  16   4
 526) C2         3  10      54.576   143.72   0.0233     3.3989     6.8428     2.3675     90.000     82.375     90.000 ' ===   8   9   4   2
 527) Ibca       3   6     100.638   143.68   0.0231    12.8971     6.8428     1.1403     90.000     90.000     90.000 ' ===  13  14   1
 528) F222       3   6     102.665   143.68   0.0231    12.8971     6.8428     1.1633     90.000     90.000     90.000 ' ===  13  14   1
 529) Pc         3   6    -999.000   143.68   0.0231     3.4316     6.4486     1.1282     90.000   -999.000     90.000 ' ===  13  13   1   0
 530) Pmn21      3   6      29.123   143.68   0.0231     6.4486     3.4214     1.3200     90.000     90.000     90.000 ' ===  13  13   1
 531) Pmc21      3   6      25.841   143.68   0.0231     6.4486     3.4214     1.1712     90.000     90.000     90.000 ' ===  12  14   1
 532) Pnna       3   6      52.860   143.68   0.0231     6.8428     6.4486     1.1979     90.000     90.000     90.000 ' ===  14  13   1
 533) Pmc21      3   6      26.278   143.68   0.0231     6.4486     3.4214     1.1910     90.000     90.000     90.000 ' ===  13  14   1
 534) Cc         3   6      99.442   143.43   0.0235    12.8975     6.8430     1.1267     90.000     90.278     90.000 ' ===  13  14   2   2
 535) Cc         3   6      99.274   143.43   0.0235     6.8430    12.8973     1.1248     90.000     90.143     90.000 ' ===  13  13   2   1
 536) P2         3   4      37.226   143.39   0.0228     6.4595     3.4213     1.6873     90.000     93.352     90.000 ' ===  14  12   7   5
 537) C2         3  11      54.179   143.31   0.0233     6.8536     3.3689     2.3502     90.000     86.793     90.000 ' ===   8   7   3   1
 538) Pc         3   2      60.294   142.79   0.0231     3.4272     6.4486     2.7328     90.000     86.671     90.000 ' ===  18  16   5   5
 539) C2         3   2     114.631   142.79   0.0231     6.8730    12.8971     1.2989     90.000     84.623     90.000 ' ===  14  15   5   1
 540) C2         3  11      57.013   142.78   0.0236     7.7447     3.3689     2.4731     90.000     62.076     90.000 ' ===  10   8   2   2
 541) Fdd2       3   8     174.313   142.71   0.0224     3.9507     6.4484     6.8423     90.000     90.000     90.000 ' ===  11  13  11
 542) C2         3  10      54.147   142.70   0.0236     6.8494     3.3689     2.3488     90.000     92.478     90.000 ' ===   9   6   3   1
 543) P61        3   9      43.584   142.63   0.0232     3.9507     3.9507     3.2244     90.000     90.000    120.000 ' ===  13   8
 544) C2         3  10      54.124   142.16   0.0235     3.3707     6.8429     2.3478     90.000     88.135     90.000 ' ===   7   9   3   1
 545) C2         3  10      54.157   142.16   0.0235     3.3727     6.8429     2.3492     90.000     92.730     90.000 ' ===   7   8   3   1
 546) Pba2       3   1     130.759   142.13   0.0234    19.3459     3.4215     1.9754     90.000     90.000     90.000 ' ===  18  16  10
 547) P2         3  11      28.051   142.07   0.0237     3.4589     3.0225     2.7125     90.000     98.431     90.000 ' ===   9   7   6   6
 548) P2         3   3      38.006   141.80   0.0231     3.4489     6.4486     1.7226     90.000     82.764     90.000 ' ===  18  14   5   5
 549) P21/c      3   4      58.917   141.62   0.0235     3.4519    12.8973     1.3351     90.000     82.395     90.000 ' ===  16  15   4   4
 550) Pmc21      3   1     174.328   141.47   0.0230     6.8427     6.4485     3.9508     90.000     90.000     90.000 ' ===  16  17  15
 551) P2         3   3      33.388   141.37   0.0234     6.4575     3.4215     1.5133     90.000     93.005     90.000 ' ===  16  16   6   6
 552) Pmc21      3   4      53.378   141.32   0.0230     6.4486     3.4214     2.4194     90.000     90.000     90.000 ' ===  14  16   4
 553) P2         3   1      85.722   141.25   0.0231     3.8854     6.4486     3.4265     90.000     86.873     90.000 ' ===   6  17  15   2
 554) P2         3   3      43.984   141.18   0.0231     3.4528     6.4486     1.9936     90.000     97.739     90.000 ' ===  14  14   5   2
 555) P212121    3   0     174.289   141.18   0.0225     6.4485     6.8429     3.9498     90.000     90.000     90.000 ' ===  17  20   9
 556) C222       3  10      28.532   141.16   0.0234     6.4487     1.2932     3.4214     90.000     90.000     90.000 ' ===   9   2   8
 557) P212121    3   9      42.943   141.06   0.0232     6.4486     3.4215     1.9463     90.000     90.000     90.000 ' ===  12  10   1
 558) P2         3  11      28.307   140.57   0.0239     3.4551     3.2244     2.5658     90.000     97.993     90.000 ' ===   9   7   2   2
 559) Pmn21      2   0     130.748   140.45   0.0237    19.3470     3.4216     1.9751     90.000     90.000     90.000 ' ===  18  20   9
 560) C2         3   3      98.142   140.10   0.0233    12.8971     2.2241     3.4214     90.000     90.004     90.000 ' ===  16   5  15  12
 561) P-1        3   8      27.628   139.94   0.0235     1.9161     3.5353     4.8051    120.996     96.866     90.010 ' ===   7  13  12   6   7  11
 562) P2         3  10      25.274   139.85   0.0237     3.4369     3.2244     2.2910     90.000     84.588     90.000 ' ===   9   8   3   2
 563) P21212     2   0     174.289   139.69   0.0225     6.4485     6.8429     3.9498     90.000     90.000     90.000 ' ===  17  20   9
 564) C222       3   4      91.043   139.67   0.0231     6.8428     2.0632     6.4486     90.000     90.000     90.000 ' ===  16   4  14
 565) C2         3   6      98.009   139.66   0.0235     6.8578    12.8973     1.1105     90.000     86.233     90.000 ' ===  13  11   2   1
 566) C2         3   6      99.274   139.66   0.0235     6.8430    12.8973     1.1248     90.000     90.143     90.000 ' ===  13  13   2   1
 567) C2         3   9      55.982   139.58   0.0234     7.0816     3.3689     2.4284     90.000     75.082     90.000 ' ===  10   8   5   3
 568) P2         2   1      60.477   139.27   0.0231     3.7520     6.4486     2.7411     90.000     65.767     90.000 ' ===  18  16   6   5
 569) P2         2   0     100.176   139.19   0.0231     3.5500    19.3465     1.5134     90.000    105.470     90.000 ' ===  19  19   7   6
 570) Pba2       3   1     130.759   139.09   0.0235    19.3459     3.4215     1.9754     90.000     90.000     90.000 ' ===  18  16  12
 571) C2221      2   1     174.323   139.01   0.0229     6.4485     6.8424     3.9508     90.000     90.000     90.000 ' ===  16  16  13
 572) P-1        3  11      24.836   138.75   0.0236     2.3998     3.0912     3.4279     87.246     92.696    101.894 ' ===   6   6   7   4   4   4
 573) Aba2       3   6     184.470   138.33   0.0235     6.8430     2.0902    12.8973     90.000     90.000     90.000 ' ===  14   3  14
 574) P2         3   3      42.792   138.30   0.0230     6.4631     3.4214     1.9396     90.000     86.148     90.000 ' ===  15  15   8   7
 575) P-1        3  10      28.307   138.14   0.0235     3.3120     2.5898     3.7453    105.079    103.470    105.301 ' ===   5   8   8   4   3   5
 576) P21        3   7      44.850   138.03   0.0227    12.9074     3.4213     2.0329     90.000    150.027     90.000 ' ===  14  13   2   2
 577) Cc         3   1     251.437   137.84   0.0234     5.6980    12.8973     3.4500     90.000     97.379     90.000 ' ===  11  20  16   8
 578) P2221      3   3      57.063   137.35   0.0231     6.4486     3.4214     2.5864     90.000     90.000     90.000 ' ===  15  13   4
 579) P2         3   7      21.792   137.33   0.0233     3.4214     3.2243     1.9754     90.000     89.998     90.000 ' ===  10  10   8   5
 580) Pcca       3   6      52.859   137.29   0.0231     6.8428     6.4485     1.1979     90.000     90.000     90.000 ' ===  14  13   1
 581) C222       3   6      50.606   137.18   0.0231    12.8971     1.1469     3.4214     90.000     90.000     90.000 ' ===  13   1  13
 582) P-1        3   8      27.171   137.16   0.0235     2.4916     3.2234     3.8283     69.777     70.470     81.413 ' ===   7   9   6   5   1   3
 583) P2         3   1     105.326   137.12   0.0231     4.7738     6.4486     4.2100     90.000     54.358     90.000 ' ===   6  16  16   3
 584) P2         3  10      36.701   137.11   0.0239    10.2715     3.2244     1.1089     90.000     92.086     90.000 ' ===   9   7   2   1
 585) Fdd2       3   8     174.315   137.05   0.0223     3.9507     6.4484     6.8424     90.000     90.000     90.000 ' ===  10  13  11
 586) P21/c      3   3      57.317   137.04   0.0227     2.5980     6.4484     3.4367     90.000     95.417     90.000 ' ===   6  17  13   2
 587) Pc         3   5      30.563   137.00   0.0231     6.5436     3.4214     1.3853     90.000     80.221     90.000 ' ===  13  15   2   1
 588) P21/c      3   5      31.495   137.00   0.0231     3.5415     6.4486     1.4275     90.000     75.032     90.000 ' ===  14  14   2   1
 589) P2         3  11    -999.000   136.91   0.0234     3.4349     3.2243     1.1125     90.000   -999.000     90.000 ' ===   8   7   1   0
 590) Pmc21      3  11      15.213   136.91   0.0234     3.4214     3.2243     1.3791     90.000     90.000     90.000 ' ===   8   8   1
 591) Pc         3  11    -999.000   136.91   0.0234     3.2976     3.4214     1.1979     90.000   -999.000     90.000 ' ===   7   9   1   0
 592) Pcca       3  11      27.736   136.91   0.0234     6.4487     3.4214     1.2571     90.000     90.000     90.000 ' ===   8   9   1
 593) Ibca       3  11      52.861   136.91   0.0234     6.8428     6.4487     1.1979     90.000     90.000     90.000 ' ===   9   8   1
 594) P-1        3   2      44.512   136.89   0.0234     2.0175     7.6069     3.4943     83.811    101.720    122.035 ' ===   5  16  15   4   2  12
 595) Ccca       3   6     102.665   136.83   0.0231    12.8971     1.1633     6.8428     90.000     90.000     90.000 ' ===  13   1  14
 596) P2         3   6    -999.000   136.83   0.0231     6.4486     3.4214     1.1081     90.000   -999.000     90.000 ' ===  12  13   1   0
 597) C222       3   6      52.860   136.83   0.0231     6.8428     1.1979     6.4486     90.000     90.000     90.000 ' ===  14   1  13
 598) P-1        3  11      20.878   136.69   0.0235     3.4326     2.0141     3.0878     78.862     94.325     92.400 ' ===   7   4   7   2   4   3
 599) Pc         3   4      42.793   136.54   0.0231     6.6219     3.4214     1.9396     90.000     76.859     90.000 ' ===  13  16   5   3
 600) Pbca       3   5      87.163   136.35   0.0227    12.8969     3.4213     1.9754     90.000     90.000     90.000 ' ===  15  15   7
 601) Cc         3   1     251.427   136.24   0.0233     5.6979    12.8973     3.4500     90.000     82.618     90.000 ' ===  12  21  15   8
 602) F222       3   7     102.491   136.22   0.0230    12.8971     6.8427     1.1614     90.000     90.000     90.000 ' ===  13  13   1
 603) Pcca       3   4      87.169   136.15   0.0232    12.8972     3.4214     1.9754     90.000     90.000     90.000 ' ===  15  16   5
 604) C2         3   6      97.967   136.08   0.0235    12.9197     6.8430     1.1100     90.000     86.628     90.000 ' ===  12  13   2   1
 605) C2         3   6      99.194   136.08   0.0235    12.8974     6.8430     1.1239     90.000     89.730     90.000 ' ===  13  13   2   2
 606) P21212     3   9      42.943   136.02   0.0232     6.4486     3.4215     1.9463     90.000     90.000     90.000 ' ===  12  10   1
 607) P21        3   0    -999.000   135.89   0.0229     3.4246    19.3464     1.2944     90.000   -999.000     90.000 ' ===  14  18   6   0
 608) Pmc21      2   0      92.453   135.49   0.0233    19.3466     3.4214     1.3967     90.000     90.000     90.000 ' ===  18  20   6
 609) C222       3   1     174.329   135.28   0.0230     6.8426     6.4486     3.9508     90.000     90.000     90.000 ' ===  16  16  13
 610) P2         3   3      33.388   135.10   0.0233     6.4575     3.4215     1.5133     90.000     93.004     90.000 ' ===  16  16   5   5
 611) C2221      3   0     207.814   135.02   0.0232     6.8428     1.5698    19.3466     90.000     90.000     90.000 ' ===  20   7  18
 612) Pnn2       3   7      38.499   134.77   0.0227     6.4485     3.4213     1.7450     90.000     90.000     90.000 ' ===  14  12   3
 613) P2         3   3      33.388   134.77   0.0232     6.4574     3.4214     1.5133     90.000     93.004     90.000 ' ===  15  15   6   5
 614) P3c1       3  10     130.761   134.61   0.0238     3.9509     3.9509     9.6731     90.000     90.000    120.000 ' ===  11   7
 615) P2         3   4      50.002   134.49   0.0231     6.5120     3.4214     2.2663     90.000     98.003     90.000 ' ===  15  15   4   4
 616) P-1        3   7      21.792   134.41   0.0234     3.2243     1.9754     3.4214     89.998     89.993     90.003 ' ===  10   8  10   5   6   5
 617) P222       3   3      57.063   134.00   0.0231     6.4486     2.5864     3.4214     90.000     90.000     90.000 ' ===  15   4  13
 618) F222       3   9      87.168   133.98   0.0233     6.8429     3.2244     3.9507     90.000     90.000     90.000 ' ===  10   8   9
 619) Aba2       3   4     116.222   133.85   0.0233    12.8972     1.3169     6.8429     90.000     90.000     90.000 ' ===  15   4  16
 620) P21/c      3   4      46.581   133.74   0.0230     3.5184     6.4485     2.1113     90.000    103.489     90.000 ' ===  15  15   4   3
 621) P-1        3   4      28.010   133.63   0.0234     1.2695     3.4249     6.4499     89.943     88.820     87.410 ' ===   3  14  14   1   2  11
 622) Pna21      3   8      30.260   133.60   0.0227     6.4485     3.4213     1.3716     90.000     90.000     90.000 ' ===  13  12   1
 623) C222       2   1     174.335   133.59   0.0233     6.8429     3.9508     6.4486     90.000     90.000     90.000 ' ===  15  14  17
 624) Pc         3   9      16.116   133.28   0.0234     3.2385     3.4214     1.4608     90.000     95.354     90.000 ' ===   8  11   3   1
 625) Pba2       3   9      25.884   133.27   0.0227     6.4484     3.4213     1.1732     90.000     90.000     90.000 ' ===  11  10   1
 626) P21        2   0      85.594   132.97   0.0232     3.4214    19.3466     1.2931     90.000     90.002     90.000 ' ===  16  18   6   2
 627) C2         3   2     119.628   132.94   0.0231     6.8657    12.8971     1.3555     90.000     85.313     90.000 ' ===  18  16   5   5
 628) P222       3  10      14.266   132.86   0.0234     3.4214     3.2243     1.2932     90.000     90.000     90.000 ' ===   8   8   2
 629) P2         2   0      85.692   132.79   0.0235     3.4251    19.3471     1.2945     90.000     92.642     90.000 ' ===  14  18   7   1
 630) C222       3  10      38.501   132.63   0.0233     6.4486     1.7450     3.4214     90.000     90.000     90.000 ' ===   9   3   9
 631) Pc         3   5      37.228   132.62   0.0231     6.4596     3.4214     1.6873     90.000     93.350     90.000 ' ===  13  15   4   2
 632) P-1        3   9      22.760   132.59   0.0233     2.0632     3.5734     3.2243     90.005     89.996    106.774 ' ===   5   9   9   3   3   6
 633) Pca21      3   7      31.047   132.47   0.0232     6.4486     3.4214     1.4072     90.000     90.000     90.000 ' ===  12  13   1
 634) P222       3  11      35.584   132.28   0.0239    10.2647     3.2244     1.0751     90.000     90.000     90.000 ' ===   8   7   1
 635) P-1        3   6      28.308   132.10   0.0235     2.5898     3.3120     3.9607    113.131    114.067     74.701 ' ===  11   9  12   7   9   6
 636) P21212     3   1     130.758   132.01   0.0235    19.3461     3.4214     1.9754     90.000     90.000     90.000 ' ===  18  16  11
 637) P21        3   9      26.688   131.99   0.0230     3.4213     2.4194     3.2242     90.000     89.994     90.000 ' ===  11   4   9   7
 638) P222       3   7      42.944   131.92   0.0235     6.4487     3.4215     1.9463     90.000     90.000     90.000 ' ===  12  12   1
 639) P21        3   5      33.386   131.85   0.0227     6.4573     3.4213     1.5133     90.000     86.993     90.000 ' ===  15  13   5   4
 640) P-1        3   2      43.619   131.66   0.0232     1.9770     3.4242     7.5279     63.623     75.871     92.328 ' ===   5  15  20   2   5  15
 641) P2         3   3      61.639   131.43   0.0236     6.4487     2.7937     3.4214     90.000     89.996     90.000 ' ===  15   4  17  13
 642) P2         3   7    -999.000   131.39   0.0231     3.4225     6.4485  -999.0000     90.000   -999.000     90.000 ' ===  13  12   0   0
 643) P2         3   3      44.636   131.36   0.0231     3.5040     6.4486     2.0231     90.000    102.469     90.000 ' ===  14  15   6   3
 644) P2         3   7    -999.000   131.28   0.0231     6.5406     3.4214  -999.0000     90.000   -999.000     90.000 ' ===  12  13   0   0
 645) Pcca       3   7    -999.000   130.95   0.0231     6.8428     6.4486  -999.0000     90.000     90.000     90.000 ' ===  13  12   0
 646) C222       3   7    -999.000   130.95   0.0231     6.8428  -999.0000     6.4486     90.000     90.000     90.000 ' ===  13   0  12
 647) Pc         3   7    -999.000   130.95   0.0231     3.4225     6.4486  -999.0000     90.000   -999.000     90.000 ' ===  13  12   0   0
 648) Pcca       3   7    -999.000   130.95   0.0231    12.8971     3.4214  -999.0000     90.000     90.000     90.000 ' ===  12  13   0
 649) C222       3   7    -999.000   130.95   0.0231    12.8971  -999.0000     3.4214     90.000     90.000     90.000 ' ===  12   0  13
 650) Ccca       3   7    -999.000   130.95   0.0231    12.8971     6.8428  -999.0000     90.000     90.000     90.000 ' ===  12  13   0
 651) Abm2       3   7    -999.000   130.95   0.0231     6.4486  -999.0000     6.8428     90.000     90.000     90.000 ' ===  12   0  13
 652) Pcc2       3   7    -999.000   130.95   0.0231     6.4486     3.4214  -999.0000     90.000     90.000     90.000 ' ===  12  13   0
 653) Ccca       3   7    -999.000   130.95   0.0231    12.8971  -999.0000     6.8428     90.000     90.000     90.000 ' ===  12   0  13
 654) P2221      3   7    -999.000   130.95   0.0231     6.4486     3.4214  -999.0000     90.000     90.000     90.000 ' ===  12  13   0
 655) Pmc21      3   7    -999.000   130.95   0.0231     6.4486     3.4214  -999.0000     90.000     90.000     90.000 ' ===  12  13   0
 656) F222       3   7    -999.000   130.95   0.0231    12.8971     6.8428  -999.0000     90.000     90.000     90.000 ' ===  12  13   0
 657) Pc         3   7    -999.000   130.95   0.0231     6.5195     3.4214  -999.0000     90.000   -999.000     90.000 ' ===  12  13   0   0
 658) Ccc2       3   7    -999.000   130.95   0.0231    12.8971  -999.0000     6.8428     90.000     90.000     90.000 ' ===  12   0  13
 659) Cmc21      3   7    -999.000   130.95   0.0231    12.8971  -999.0000     6.8428     90.000     90.000     90.000 ' ===  12   0  13
 660) Ibca       3   7    -999.000   130.95   0.0231    12.8971     6.8428  -999.0000     90.000     90.000     90.000 ' ===  12  13   0
 661) C2         3   3      98.244   130.83   0.0231     2.2264    12.8972     3.4250     90.000     87.379     90.000 ' ===   4  16  15   2
 662) Pcca       3   6      55.471   130.61   0.0231    12.8971     3.4214     1.2571     90.000     90.000     90.000 ' ===  13  14   1
 663) Aba2       3   6     105.719   130.61   0.0231    12.8971     1.1979     6.8428     90.000     90.000     90.000 ' ===  13   1  14
 664) P222       2   0      92.451   130.59   0.0229    19.3464     3.4213     1.3967     90.000     90.000     90.000 ' ===  18  20   6
 665) Pcc2       3  10      17.978   130.49   0.0234     3.4214     3.2243     1.6297     90.000     90.000     90.000 ' ===  10   9   2
 666) P31c       3  11     130.763   130.43   0.0239     6.8431     6.8431     3.2244     90.000     90.000    120.000 ' ===  10   6
 667) P-1        3   9      26.180   130.35   0.0235     4.2884     3.0934     2.4871     95.986    102.012    122.754 ' ===  11   7   8   7   6   5
 668) C222       3  10      30.819   130.30   0.0234     6.4487     1.3968     3.4214     90.000     90.000     90.000 ' ===   9   2  10
 669) P21        3   0      85.673   130.22   0.0234     3.4245    19.3468     1.2943     90.000     92.405     90.000 ' ===  14  18   7   1
 670) Pcca       3   4      87.166   130.15   0.0230     6.8427     6.4485     1.9754     90.000     90.000     90.000 ' ===  16  15   5
 671) Ccc2       3   8      58.113   129.38   0.0236     6.8430     1.3169     6.4487     90.000     90.000     90.000 ' ===  12   5  10
 672) P21/c      3   1      59.955   129.32   0.0230     3.4309     6.4487     2.7174     90.000     94.277     90.000 ' ===  17  17   6   4
 673) P21212     3   1     130.758   129.23   0.0236    19.3460     3.4216     1.9754     90.000     90.000     90.000 ' ===  18  16  12
 674) P-1        3   2      43.619   129.21   0.0233     1.9770     3.4242     7.5275     63.630     75.869     92.329 ' ===   5  15  17   2   4  12
 675) P21/c      3   4      43.984   129.19   0.0231     3.4528     6.4486     1.9935     90.000     97.735     90.000 ' ===  14  15   4   2
 676) P21/c      2   1      57.315   129.16   0.0225     4.9471     6.4485     2.5979     90.000    136.245     90.000 ' ===  19  16   6   6
 677) Pmc21      2   0     130.745   128.97   0.0229    19.3463     3.4213     1.9753     90.000     90.000     90.000 ' ===  18  20   9
 678) P-1        3   9      26.097   128.80   0.0235     2.3701     3.2293     3.6770    110.508     97.790     85.245 ' ===   8   7   5   5   2   1
 679) P2         3  10      37.753   128.80   0.0239    10.2671     3.2244     1.1407     90.000     88.750     90.000 ' ===   9   8   2   1
 680) P2         3   9      14.847   128.64   0.0234     3.4402     3.2243     1.3459     90.000     95.998     90.000 ' ===  10   8   3   2
 681) P2         3   9      14.906   128.64   0.0234     3.4359     3.2243     1.3512     90.000     84.740     90.000 ' ===  11   8   3   3
 682) C2         3   2     120.915   128.51   0.0231     6.8515    12.8971     1.3701     90.000     92.889     90.000 ' ===  18  15   5   5
 683) P2         3   2      58.409   128.51   0.0231     3.5021    12.8971     1.3237     90.000    102.322     90.000 ' ===  14  16   5   1
 684) I222       3   3     116.221   128.34   0.0231    12.8971     6.8428     1.3169     90.000     90.000     90.000 ' ===  15  17   5
 685) P21/c      3  10      39.662   128.24   0.0236     3.3754     6.8430     1.7204     90.000     86.430     90.000 ' ===   9  11   3   3
 686) C222       3   0     174.333   128.06   0.0233     6.8429     1.3169    19.3466     90.000     90.000     90.000 ' ===  20   6  18
 687) C222       3   7      94.885   128.04   0.0235    12.8973     6.8430     1.0751     90.000     90.000     90.000 ' ===  11  12   1
 688) P2         3  11      35.207   127.97   0.0237     2.6045     6.8431     2.0596     90.000     73.563     90.000 ' ===   6   8   4   1
 689) Pcc2       3   6      32.939   127.97   0.0232     6.4486     3.4214     1.4929     90.000     90.000     90.000 ' ===  13  14   2
 690) Pc         3   6      30.193   127.84   0.0232     6.4642     3.4214     1.3685     90.000     93.983     90.000 ' ===  12  14   2   1
 691) P2         3   2      61.326   127.74   0.0231     3.4749     6.4486     2.7796     90.000    100.065     90.000 ' ===  18  14   6   6
 692) C2         3   3      98.140   127.36   0.0232    12.8970     2.2241     3.4214     90.000     89.996     90.000 ' ===  17   6  15  13
 693) P2         3   5      26.670   127.21   0.0231     6.4634     3.4214     1.2088     90.000     86.116     90.000 ' ===  14  14   2   2
 694) C2         3  11      64.186   127.18   0.0236     6.9738     3.3689     2.7842     90.000     78.886     90.000 ' ===  11   7   3   3
 695) P-1        3   9      26.857   127.17   0.0235     2.4513     3.2319     3.8737     75.015    110.647     82.225 ' ===   7   8  11   5   7   6
 696) P21212     3   1     130.759   127.08   0.0234    19.3459     3.4215     1.9754     90.000     90.000     90.000 ' ===  18  16  10
 697) P21212     3   1     130.759   126.95   0.0235    19.3460     3.4216     1.9754     90.000     90.000     90.000 ' ===  18  16  13
 698) P2         3  10      24.055   126.58   0.0237     3.2706     3.4215     2.1804     90.000     99.647     90.000 ' ===   7   9   3   1
 699) Cmc21      3   8      69.275   126.40   0.0234     6.8428     1.5699     6.4487     90.000     90.000     90.000 ' ===  12   4  10
 700) C2         3   6     100.952   126.36   0.0235     6.8639    12.8973     1.1439     90.000     94.475     90.000 ' ===  13  12   2   1
 701) Pmn21      3   5      45.784   126.32   0.0231     6.4486     3.4214     2.0751     90.000     90.000     90.000 ' ===  14  14   2
 702) Fddd       3   9     174.313   126.12   0.0224     6.4484     6.8423     3.9507     90.000     90.000     90.000 ' ===  12  11  10
 703) Pcc2       3   7      29.042   125.84   0.0232     6.4486     3.4214     1.3163     90.000     90.000     90.000 ' ===  12  13   1
 704) P2221      3   0      92.451   125.70   0.0229    19.3464     3.4213     1.3967     90.000     90.000     90.000 ' ===  18  20   6
 705) P21        3   3      57.200   125.69   0.0230     3.4296    12.8971     1.2963     90.000     86.030     90.000 ' ===  13  16   5   1
 706) P-1        3   9      20.045   125.67   0.0230     1.8172     3.2560     3.4705     88.654     80.343     81.986 ' ===   4  10  10   3   3   7
 707) Pnc2       3   9    -999.000   125.61   0.0227     6.4485     3.4213  -999.0000     90.000     90.000     90.000 ' ===  12  11   0
 708) P21        3   9    -999.000   125.61   0.0227     6.5193     3.4213  -999.0000     90.000   -999.000     90.000 ' ===  12  11   0   0
 709) P21/c      3   9    -999.000   125.61   0.0227     6.4485     3.4213  -999.0000     90.000   -999.000     90.000 ' ===  12  11   0   0
 710) C2221      3   9    -999.000   125.61   0.0227    12.8969  -999.0000     3.4213     90.000     90.000     90.000 ' ===  12   0  11
 711) Pnna       3   9    -999.000   125.61   0.0227    12.8969     3.4213  -999.0000     90.000     90.000     90.000 ' ===  12  11   0
 712) Pnn2       3   3      58.111   125.53   0.0233     6.8429     6.4486     1.3169     90.000     90.000     90.000 ' ===  17  15   5
 713) P2221      3  11      15.060   125.50   0.0234     3.4214     3.2243     1.3652     90.000     90.000     90.000 ' ===   9   7   1
 714) Pmc21      3  11      16.624   125.50   0.0234     3.4214     3.2243     1.5069     90.000     90.000     90.000 ' ===   9   8   1
 715) Pmc21      3  11      16.276   125.50   0.0234     3.2243     3.4214     1.4754     90.000     90.000     90.000 ' ===   8   9   1
 716) F222       3  11      61.624   125.50   0.0234     6.4487     6.8428     1.3965     90.000     90.000     90.000 ' ===   8   9   1
 717) F222       3   5     122.091   125.26   0.0233    12.8972     6.8429     1.3834     90.000     90.000     90.000 ' ===  14  15   3
 718) P21/c      3   6      33.386   125.22   0.0227     6.4573     3.4213     1.5133     90.000     93.007     90.000 ' ===  15  14   3   3
 719) Ccc2       3   6     102.665   124.94   0.0231    12.8971     1.1633     6.8428     90.000     90.000     90.000 ' ===  13   1  14
 720) Pmn21      3   6      32.090   124.94   0.0231     6.4486     3.4214     1.4545     90.000     90.000     90.000 ' ===  12  14   1
 721) C222       3   6      53.714   124.94   0.0231    12.8971     1.2173     3.4214     90.000     90.000     90.000 ' ===  13   1  14
 722) P2221      3   5      38.501   124.93   0.0231     6.4486     3.4214     1.7450     90.000     90.000     90.000 ' ===  14  14   3
 723) C222       3   5      80.787   124.93   0.0231    12.8971     1.8308     3.4214     90.000     90.000     90.000 ' ===  14   3  14
 724) Pnn2       3   3      69.273   124.86   0.0231     6.8428     6.4486     1.5699     90.000     90.000     90.000 ' ===  17  15   4
 725) P2         3   2      67.963   124.79   0.0233     3.4870     6.4486     3.0804     90.000    101.129     90.000 ' ===  16  14   8   6
 726) Pc         3   5      32.664   124.64   0.0232     6.4536     3.4214     1.4805     90.000     92.265     90.000 ' ===  14  15   3   3
 727) F222       3   5     122.091   124.49   0.0233     6.8429    12.8972     1.3834     90.000     90.000     90.000 ' ===  15  14   3
 728) Pc         3   9      17.156   124.40   0.0234     4.7186     3.4214     1.5551     90.000    136.896     90.000 ' ===  10  11   3   3
 729) Iba2       3   7     100.335   124.38   0.0235    12.8973     6.8430     1.1369     90.000     90.000     90.000 ' ===  12  13   1
 730) Cc         3   7    -999.000   124.38   0.0235     6.8550    12.8973     1.0923     90.000   -999.000     90.000 ' ===  12  12   1   0
 731) P2         3   3      43.741   124.31   0.0232     6.4718     3.4214     1.9825     90.000     94.853     90.000 ' ===  15  15   4   3
 732) Fdd2       3   8     174.317   124.26   0.0224     6.8425     3.9507     6.4484     90.000     90.000     90.000 ' ===  12  10  12
 733) P2         3   8      16.092   123.98   0.0234     3.2336     3.4214     1.4587     90.000     94.346     90.000 ' ===   9  12   4   2
 734) P21/c      3   1      93.462   123.90   0.0229     4.2362     6.4485     3.6686     90.000     68.846     90.000 ' ===   8  18  16   5
 735) C2221      3   7      60.553   123.84   0.0230     6.8427     1.3723     6.4485     90.000     90.000     90.000 ' ===  13   1  13
 736) P21/c      3   3      51.820   123.63   0.0231     3.4246     6.4485     2.3487     90.000     92.477     90.000 ' ===  17  16   5   5
 737) Fddd       3   9     174.315   123.58   0.0223     6.4484     6.8424     3.9507     90.000     90.000     90.000 ' ===  12  11   9
 738) Pc         3   4      46.581   123.45   0.0230     3.5184     6.4485     2.1113     90.000    103.489     90.000 ' ===  15  15   4   3
 739) F222       3   5     154.786   123.36   0.0231     6.8428    12.8971     1.7539     90.000     90.000     90.000 ' ===  15  14   2
 740) P2         3   0      85.595   123.24   0.0233     3.4214    19.3466     1.2931     90.000     90.002     90.000 ' ===  16  18   6   2
 741) F222       3   5     159.518   123.07   0.0231    12.8971     6.8428     1.8075     90.000     90.000     90.000 ' ===  14  15   2
 742) P31c       3   1     435.840   123.04   0.0233     3.9507     3.9507    32.2432     90.000     90.000    120.000 ' ===  19  16
 743) Cc         3   1     174.317   123.00   0.0227     6.8423     6.4484     3.9508     90.000     90.004     90.000 ' ===  16  16  13  10
 744) F222       3   6     135.164   122.85   0.0230    12.8971     6.8427     1.5316     90.000     90.000     90.000 ' ===  14  14   2
 745) P2         3   5      29.236   122.83   0.0231     3.7112     6.4486     1.3251     90.000     67.206     90.000 ' ===  14  13   2   1
 746) P21/c      3   5      36.000   122.83   0.0231     3.4854     6.4486     1.6317     90.000    100.999     90.000 ' ===  15  14   2   2
 747) Cmc21      3   6     184.470   122.74   0.0235    12.8973     2.0902     6.8430     90.000     90.000     90.000 ' ===  14   3  14
 748) Pnc2       2   0     348.730   122.67   0.0237     7.9027     6.8428     6.4488     90.000     90.000     90.000 ' ===  13  20  17
 749) C222       3   9      45.523   122.53   0.0234     6.8428     2.0633     3.2243     90.000     90.000     90.000 ' ===  11   4   9
 750) Ccca       3   9      58.113   122.50   0.0237     6.8430     1.3169     6.4487     90.000     90.000     90.000 ' ===  11   4  10
 751) Pmn21      3   6      32.090   122.40   0.0232     6.4486     3.4214     1.4544     90.000     90.000     90.000 ' ===  11  14   2
 752) Pmn21      3   6      32.939   122.40   0.0232     6.4486     3.4214     1.4929     90.000     90.000     90.000 ' ===  13  14   2
 753) P21        3   2      70.406   122.39   0.0231     3.1911     6.4486     3.5320     90.000    104.378     90.000 ' ===   5  15  18   5
 754) Ccc2       3   6     184.470   122.25   0.0235    12.8973     2.0902     6.8430     90.000     90.000     90.000 ' ===  14   3  14
 755) Pc         3   1      59.955   122.00   0.0230     3.4309     6.4487     2.7174     90.000     94.277     90.000 ' ===  17  17   6   4
 756) F222       3   6     132.622   121.88   0.0230    12.8970     6.8428     1.5028     90.000     90.000     90.000 ' ===  13  14   2
 757) Pc         3   3      58.110   121.87   0.0230     6.4485     6.8427     1.3169     90.000     90.001     90.000 ' ===  15  17   5   3
 758) Pc         3   1      57.315   121.85   0.0225     4.9471     6.4485     2.5979     90.000    136.245     90.000 ' ===  19  16   6   6
 759) P2         3   3      56.611   121.84   0.0229     6.4549     3.4213     2.5660     90.000     92.552     90.000 ' ===  16  13   8   7
 760) P21/c      2   1      60.461   121.83   0.0227     3.6251     6.4486     2.7404     90.000     70.697     90.000 ' ===  15  16   7   3
 761) Ibca       3   8      87.167   121.71   0.0233     6.8428     6.4486     1.9754     90.000     90.000     90.000 ' ===  12  11   4
 762) C2         3   3     174.348   121.14   0.0238     6.8432     3.9508     6.4488     90.000     90.002     90.000 ' ===  16  12  14  11
 763) Ima2       3   7     100.335   120.93   0.0235    12.8973     6.8430     1.1369     90.000     90.000     90.000 ' ===  12  13   1
 764) C2         3   7    -999.000   120.93   0.0235     6.8550    12.8973     1.0923     90.000   -999.000     90.000 ' ===  12  12   1   0
 765) P-1        3   8      28.030   120.72   0.0234     3.2984     3.5909     4.0750    122.548    116.116     43.765 ' ===   8   8  13   5   7   7
 766) P2         3   3      50.012   120.72   0.0231     3.5170     6.4486     2.2668     90.000    103.387     90.000 ' ===  16  15   5   4
 767) C222       3   6      53.796   120.67   0.0234     6.8429     1.2191     6.4486     90.000     90.000     90.000 ' ===  14   2  11
 768) Pc         3  10      16.656   120.67   0.0233     3.3471     3.4214     1.5098     90.000     74.433     90.000 ' ===   8  10   3   1
 769) P222       3   5      37.164   120.49   0.0231     6.4486     3.4214     1.6844     90.000     90.000     90.000 ' ===  11  14   3
 770) P222       3   5      38.501   120.49   0.0231     6.4486     3.4214     1.7450     90.000     90.000     90.000 ' ===  14  14   3
 771) Pcca       3  10      32.939   120.45   0.0234     6.4487     3.4214     1.4929     90.000     90.000     90.000 ' ===   9  10   2
 772) Pc         3  10      16.084   120.45   0.0234     3.6365     3.4214     1.4579     90.000     62.457     90.000 ' ===   9  10   2   2
 773) Pnn2       3   8      32.550   120.24   0.0227     6.4485     3.4213     1.4754     90.000     90.000     90.000 ' ===  13  12   1
 774) P212121    3   8      30.260   120.24   0.0227     6.4485     3.4213     1.3716     90.000     90.000     90.000 ' ===  13  12   1
 775) Pnc2       3   8      29.598   120.24   0.0227     6.4485     3.4213     1.3416     90.000     90.000     90.000 ' ===  12  12   1
 776) P212121    3   8      30.425   120.24   0.0227     6.4485     3.4213     1.3790     90.000     90.000     90.000 ' ===  13  11   1
 777) P21        2   0      94.565   120.18   0.0236     3.4261    19.3470     1.4286     90.000     92.976     90.000 ' ===  20  18   8   8
 778) Ccc2       3   3     196.285   120.13   0.0232    12.8972     2.2241     6.8428     90.000     90.000     90.000 ' ===  16   5  15
 779) P222       3   4      53.378   120.12   0.0230     3.4214     6.4486     2.4194     90.000     90.000     90.000 ' ===  16  14   4
 780) Pnn2       2   0     348.730   120.09   0.0237     7.9027     6.8428     6.4488     90.000     90.000     90.000 ' ===  13  20  17
 781) Pc         3   2      87.168   120.09   0.0232     6.8428     6.4486     1.9754     90.000     90.001     90.000 ' ===  16  17   7   5
 782) P2221      2   0     174.296   120.02   0.0226     6.4486     6.8429     3.9499     90.000     90.000     90.000 ' ===  17  19  11
 783) P2         3   6      25.168   119.93   0.0234     3.4349     3.2243     2.2814     90.000     95.087     90.000 ' ===  14  10   6   6
 784) Pmc21      3   7      28.455   119.85   0.0232     6.4486     3.4214     1.2897     90.000     90.000     90.000 ' ===  11  13   1
 785) P2         3   3      56.611   119.75   0.0229     6.4549     3.4213     2.5660     90.000     87.448     90.000 ' ===  16  13   9   8
 786) P2         3   6      29.925   119.73   0.0231     7.6345     3.4214     1.3563     90.000     57.636     90.000 ' ===  13  13   1   1
 787) Pc         3   6      48.953   119.73   0.0231     3.4214     6.4486     2.2188     90.000     90.000     90.000 ' ===  14  13   1   1
 788) P21/c      3   3      57.067   119.73   0.0231     6.8431     6.4486     1.2933     90.000     89.407     90.000 ' ===  14  16   4   1
 789) P-1        3  10      23.807   119.72   0.0230     2.1582     3.4694     3.2290     90.515     93.139     80.446 ' ===   4   9  10   3   3   7
 790) C222       3   0     207.814   119.64   0.0232     6.8428     1.5698    19.3466     90.000     90.000     90.000 ' ===  20   7  18
 791) Pc         3  10      16.994   119.49   0.0234     3.4547     3.2243     1.5405     90.000     97.966     90.000 ' ===   9   9   2   1
 792) P2         3  10      14.304   119.49   0.0234     3.5695     3.4214     1.2966     90.000     64.595     90.000 ' ===   8   9   2   1
 793) C2         3  11    -999.000   119.46   0.0235     3.3908     6.8429     2.3618     90.000   -999.000     90.000 ' ===   6   8   2   0
 794) C2         3  11    -999.000   119.46   0.0235     6.8515     3.3689     2.3495     90.000   -999.000     90.000 ' ===   8   6   2   0
 795) P212121    3   3      58.111   119.41   0.0233     6.8429     6.4486     1.3169     90.000     90.000     90.000 ' ===  17  15   5
 796) Pnc2       3  11      26.690   119.35   0.0232     3.2243     3.4214     2.4194     90.000     90.000     90.000 ' ===   9   9   3
 797) Pc         3   1      93.462   119.19   0.0229     4.2362     6.4485     3.6686     90.000     68.846     90.000 ' ===   8  18  16   5
 798) P-1        3   8      31.746   119.05   0.0233     2.3723     3.6336     3.9153    108.021     92.599     81.559 ' ===   8  12   9   6   5   9
 799) Pcc2       3   5      53.379   118.99   0.0231     6.4486     3.4214     2.4194     90.000     90.000     90.000 ' ===  14  15   3
 800) C2221      3   5      98.139   118.94   0.0228    12.8970     2.2241     3.4213     90.000     90.000     90.000 ' ===  16   5  13
 801) P21/c      3   2      87.166   118.89   0.0230     3.4213    12.8971     1.9754     90.000     90.001     90.000 ' ===  16  17   8   6
 802) P21/c      2   0     100.414   118.80   0.0233     3.5470    19.3468     1.5170     90.000     74.707     90.000 ' ===  19  19   6   5
 803) P21        3   5      31.574   118.73   0.0231     3.4552     6.4486     1.4311     90.000     98.027     90.000 ' ===  15  13   2   2
 804) P21        3   5      31.495   118.73   0.0231     3.5415     6.4486     1.4275     90.000    104.968     90.000 ' ===  14  14   2   1
 805) P2         3   5      31.495   118.71   0.0234     3.4598     6.4486     1.4275     90.000     98.534     90.000 ' ===  14  14   3   2
 806) P-1        3   9      27.382   118.55   0.0235     2.3755     3.8608     3.3770    116.493     93.985     81.041 ' ===   4  11   7   2   1   7
 807) Pc         3   4      43.984   118.42   0.0231     3.4528     6.4486     1.9935     90.000     97.735     90.000 ' ===  14  15   4   2
 808) Pban       3   2      87.169   118.38   0.0238     6.4488     6.8430     1.9753     90.000     90.000     90.000 ' ===  15  15  11
 809) Ima2       3   3     116.222   118.32   0.0232    12.8972     6.8429     1.3169     90.000     90.000     90.000 ' ===  15  17   5
 810) P2         3  10      18.582   118.29   0.0233     3.4214     3.2243     1.6844     90.000     90.001     90.000 ' ===   9   6   3   2
 811) P-1        3  10    -999.000   118.25   0.0235     2.3511     3.0598     3.4644     81.313     92.838   -999.000 ' ===   7   6   4   4   1   0
 812) P212121    3   9    -999.000   118.22   0.0227     6.4485     3.4213  -999.0000     90.000     90.000     90.000 ' ===  12  11   0
 813) Ccca       3   8      87.168   118.22   0.0233     6.8429     3.9507     3.2243     90.000     90.000     90.000 ' ===  12  10   9
 814) Ibca       3   6     118.723   118.12   0.0230    12.8971     6.8427     1.3453     90.000     90.000     90.000 ' ===  14  14   2
 815) Ccca       3   8      87.168   118.02   0.0233     6.8430     3.9507     3.2244     90.000     90.000     90.000 ' ===  11  10   9
 816) Pnc2       3   7    -999.000   117.86   0.0231     3.4214     6.4486  -999.0000     90.000     90.000     90.000 ' ===  13  12   0
 817) Abm2       3   7    -999.000   117.86   0.0231     6.4486     6.8428  -999.0000     90.000     90.000     90.000 ' ===  12  13   0
 818) Pccn       3   7     100.335   117.66   0.0235    12.8973     6.8430     1.1369     90.000     90.000     90.000 ' ===  12  13   1
 819) P-1        3   5      34.140   117.65   0.0235     3.2936     3.0328     3.4972     93.340    101.287     92.635 ' ===  10  11  11   7   6   7
 820) P21/c      3  11      19.910   117.62   0.0232     5.2743     3.4214     1.8049     90.000     37.685     90.000 ' ===  10   9   4   4
 821) Cmc21      3   3     196.285   117.57   0.0232    12.8972     2.2241     6.8428     90.000     90.000     90.000 ' ===  16   5  15
 822) P21        2   1      56.316   117.56   0.0225     3.4957     6.4485     2.5526     90.000    101.841     90.000 ' ===  17  16   6   4
 823) Pna21      3   3      87.167   117.47   0.0231     6.8427     6.4486     1.9754     90.000     90.000     90.000 ' ===  17  15   6
 824) F222       3  10      77.963   117.33   0.0233     6.8428     6.4486     1.7668     90.000     90.000     90.000 ' ===  10   9   2
 825) Pmc21      3   6      32.090   117.30   0.0232     6.4486     3.4214     1.4544     90.000     90.000     90.000 ' ===  11  14   2
 826) Pmc21      3   6      32.939   117.30   0.0232     6.4486     3.4214     1.4929     90.000     90.000     90.000 ' ===  13  14   2
 827) Pnc2       3  11      26.688   116.90   0.0226     3.4212     3.2243     2.4194     90.000     90.000     90.000 ' ===  10   8   3
 828) P222       3   3      57.063   116.89   0.0231     6.8428     6.4486     1.2932     90.000     90.000     90.000 ' ===  13  15   4
 829) Fdd2       3   8     174.315   116.89   0.0224     6.4485     6.8423     3.9507     90.000     90.000     90.000 ' ===  13  12  10
 830) P2         3   0    -999.000   116.86   0.0233     3.4250    19.3466     1.2945     90.000   -999.000     90.000 ' ===  14  18   6   0
 831) P21/c      3  11      48.312   116.82   0.0236     6.8741     3.3689     2.0957     90.000     84.549     90.000 ' ===  10   8   2   2
 832) P2         3   1      69.603   116.77   0.0226     3.1549     6.4484     3.5058     90.000    102.601     90.000 ' ===   6  17  19   6
 833) Pmc21      3   9      26.690   116.71   0.0236     3.2244     3.4215     2.4193     90.000     90.000     90.000 ' ===   9  11   4
 834) Pca21      3   1     130.756   116.64   0.0238    19.3471     3.4216     1.9752     90.000     90.000     90.000 ' ===  18  18   8
 835) Cmc21      3   4     149.938   116.63   0.0231    12.8971     1.6990     6.8428     90.000     90.000     90.000 ' ===  15   4  14
 836) P21212     3   3      58.111   116.56   0.0233     6.8429     6.4486     1.3169     90.000     90.000     90.000 ' ===  17  15   5
 837) Pca21      3  11      26.689   116.52   0.0235     3.2244     3.4215     2.4192     90.000     90.000     90.000 ' ===   8  10   3
 838) C222       3   7      74.967   116.48   0.0229    12.8968     1.6990     3.4214     90.000     90.000     90.000 ' ===  12   5  12
 839) C222       3   9      41.659   116.27   0.0233     6.8428     1.8882     3.2243     90.000     90.000     90.000 ' ===  11   3   8
 840) P21/c      3   3      58.110   116.22   0.0233     6.4486     6.8429     1.3169     90.000     90.007     90.000 ' ===  15  17   5   4
 841) Pban       3   6     100.644   116.15   0.0235    12.8973     6.8430     1.1404     90.000     90.000     90.000 ' ===  13  13   2
 842) P212121    3   5      53.377   116.12   0.0228     3.4213     6.4485     2.4194     90.000     90.000     90.000 ' ===  15  14   4
 843) Ccc2       3   4     149.943   116.00   0.0233    12.8972     1.6990     6.8429     90.000     90.000     90.000 ' ===  15   4  14
 844) C222       3  11      30.422   115.85   0.0234     6.8428     1.3788     3.2243     90.000     90.000     90.000 ' ===   9   1   8
 845) P222       3  11      14.357   115.85   0.0234     3.4214     3.2243     1.3014     90.000     90.000     90.000 ' ===   8   8   1
 846) P222       3  11      15.060   115.85   0.0234     3.4214     3.2243     1.3652     90.000     90.000     90.000 ' ===   9   7   1
 847) Pc         3  11      16.624   115.85   0.0234     3.4214     3.2243     1.5069     90.000     90.000     90.000 ' ===   9   8   1   1
 848) P2         3  11      13.408   115.85   0.0234     3.2997     3.4214     1.2154     90.000     77.727     90.000 ' ===   8   8   1   1
 849) P2         3   7      21.992   115.83   0.0233     3.4528     3.2243     1.9936     90.000     97.739     90.000 ' ===  10  10   5   2
 850) Pnna       3   3     116.221   115.76   0.0231    12.8971     6.8428     1.3169     90.000     90.000     90.000 ' ===  15  17   5
 851) P2         3   4      37.216   115.75   0.0231     6.4575     3.4214     1.6868     90.000     93.019     90.000 ' ===  12  14   4   1
 852) P21        2   0      98.575   115.73   0.0235     3.4529    19.3470     1.4891     90.000     97.736     90.000 ' ===  19  18   8   7
 853) Pc         3   5      41.785   115.66   0.0233     6.4660     3.4214     1.8939     90.000     85.798     90.000 ' ===  12  15   4   2
 854) P-1        3   9      28.305   115.56   0.0228     2.5661     4.9117     3.4213     90.008     90.006     41.027 ' ===   8   9   9   6   5   6
 855) P21        2   1      57.315   115.46   0.0225     4.9472     6.4485     2.5979     90.000     43.754     90.000 ' ===  19  16   6   6
 856) P21        3  10      14.847   115.38   0.0230     4.1407     3.2243     1.3459     90.000     55.719     90.000 ' ===  11   7   3   3
 857) Pmc21      3  10      26.690   115.38   0.0238     3.4215     3.2244     2.4192     90.000     90.000     90.000 ' ===  10   9   3
 858) Pc         3   4      53.450   115.35   0.0230     6.4572     3.4214     2.4226     90.000     92.967     90.000 ' ===  14  15   5   3
 859) Pc         2   1      60.461   115.18   0.0227     3.6251     6.4486     2.7404     90.000     70.697     90.000 ' ===  15  16   7   3
 860) Pnnn       3  10      34.413   115.18   0.0236     6.8430     3.3689     1.4928     90.000     90.000     90.000 ' ===  11   7   3
 861) F222       3   4     224.719   115.01   0.0232    12.8971     6.8428     2.5463     90.000     90.000     90.000 ' ===  15  16   5
 862) P21/c      3   6      37.227   114.97   0.0227     6.4595     3.4213     1.6873     90.000     93.350     90.000 ' ===  13  14   4   2
 863) P21/c      3   6      35.931   114.94   0.0231     3.5239     6.4486     1.6286     90.000     76.147     90.000 ' ===  14  13   1   1
 864) P2221      3   6      30.426   114.94   0.0231     6.4486     3.4214     1.3791     90.000     90.000     90.000 ' ===  13  13   1
 865) Ccca       3   6     112.427   114.94   0.0231    12.8971     6.8428     1.2739     90.000     90.000     90.000 ' ===  13  14   1
 866) Abm2       3   6      79.309   114.94   0.0231     6.4486     1.7973     6.8428     90.000     90.000     90.000 ' ===  13   1  14
 867) P2221      3   6      29.599   114.94   0.0231     6.4486     3.4214     1.3416     90.000     90.000     90.000 ' ===  12  14   1
 868) P2221      3   6      30.262   114.94   0.0231     6.4486     3.4214     1.3716     90.000     90.000     90.000 ' ===  13  14   1
 869) F222       3   6     125.320   114.94   0.0231     6.8428    12.8971     1.4200     90.000     90.000     90.000 ' ===  14  13   1
 870) Pc         3   5      33.888   114.90   0.0231     3.8107     6.4486     1.5360     90.000     63.875     90.000 ' ===  14  14   2   1
 871) C222       3   5      77.114   114.87   0.0231    12.8971     1.7476     3.4214     90.000     90.000     90.000 ' ===  14   2  13
 872) C2         3   6      49.077   114.83   0.0232    12.8969     1.1122     3.4214     90.000     90.004     90.000 ' ===  13   1  13  10
 873) Pca21      3   5      57.064   114.76   0.0231     6.4486     3.4214     2.5864     90.000     90.000     90.000 ' ===  13  13   2
 874) Ibca       3   5     130.345   114.74   0.0231    12.8971     6.8428     1.4770     90.000     90.000     90.000 ' ===  14  15   2
 875) P2221      3   9      26.690   114.73   0.0232     3.2243     3.4214     2.4194     90.000     90.000     90.000 ' ===   9  11   4
 876) Pc         3   4      53.449   114.72   0.0230     6.7782     3.4213     2.4226     90.000    107.944     90.000 ' ===  16  15   5   5
 877) Pnna       3   4      91.043   114.60   0.0231     6.8428     6.4486     2.0632     90.000     90.000     90.000 ' ===  16  14   4
 878) I222       3   7     100.335   114.56   0.0235    12.8973     6.8430     1.1369     90.000     90.000     90.000 ' ===  12  13   1
 879) F222       3   6     122.093   114.55   0.0234    12.8973     6.8429     1.3834     90.000     90.000     90.000 ' ===  13  14   3
 880) C2221      3   8      53.711   114.51   0.0227    12.8969     1.2173     3.4213     90.000     90.000     90.000 ' ===  13   1  12
 881) Pnc2       3   8      32.550   114.51   0.0227     6.4485     3.4213     1.4754     90.000     90.000     90.000 ' ===  13  12   1
 882) P21212     3   8      30.425   114.51   0.0227     6.4485     3.4213     1.3790     90.000     90.000     90.000 ' ===  13  11   1
 883) Ibca       3   2     348.680   114.25   0.0234     6.8428     7.9017     6.4486     90.000     90.000     90.000 ' ===  15  11  15
 884) P3         3   1     348.672   114.16   0.0233     3.9507     3.9507    25.7946     90.000     90.000    120.000 ' ===  19  16
 885) P21        3  10      16.091   114.05   0.0232     3.2336     3.4214     1.4587     90.000     94.346     90.000 ' ===   9  10   4   2
 886) Fdd2       3   8     174.316   114.03   0.0223     6.8424     6.4484     3.9507     90.000     90.000     90.000 ' ===  12  13   9
 887) C2         3   8      43.582   113.96   0.0233     1.9753     6.4486     3.4214     90.000     90.003     90.000 ' ===   4  11  12   4
 888) Pmn21      3   3      58.111   113.85   0.0233     6.8429     6.4486     1.3169     90.000     90.000     90.000 ' ===  17  15   5
 889) P-1        3  10      27.835   113.85   0.0235     3.2890     2.5764     3.6829    103.929    101.683    106.244 ' ===   6   7   6   4   2   3
 890) Pcca       3   3     114.127   113.83   0.0231     6.8428     6.4486     2.5864     90.000     90.000     90.000 ' ===  13  15   7
 891) Pnn2       3   6      53.378   113.72   0.0227     6.4485     3.4213     2.4194     90.000     90.000     90.000 ' ===  14  14   3
 892) P212121    3   5      57.061   113.72   0.0227     6.4485     2.5864     3.4213     90.000     90.000     90.000 ' ===  15   4  11
 893) Pc         3   0     100.414   113.57   0.0233     3.5470    19.3468     1.5170     90.000    105.293     90.000 ' ===  19  19   6   5
 894) P222       3  10      18.583   113.40   0.0234     3.4214     3.2243     1.6845     90.000     90.000     90.000 ' ===   9   6   3
 895) Ccca       3   7     105.549   113.34   0.0231    12.8971     6.8428     1.1960     90.000     90.000     90.000 ' ===  12  13   1
 896) Pcc2       3   7      29.890   113.34   0.0231     3.4214     6.4486     1.3548     90.000     90.000     90.000 ' ===  13  12   1
 897) P-1        3   9      22.760   113.25   0.0231     2.0633     3.5736     3.2242     89.996     89.999    106.784 ' ===   5  10   9   4   3   7
 898) C2         3   4     153.173   113.16   0.0235     6.8916    12.8973     1.7355     90.000     96.812     90.000 ' ===  16  14   5   5
 899) F222       3   3     308.004   113.04   0.0232    12.8972     6.8428     3.4900     90.000     90.000     90.000 ' ===  16  16   6
 900) P21        3   3      58.110   113.01   0.0230     6.4485     6.8427     1.3169     90.000     90.001     90.000 ' ===  15  17   5   3
 901) Cmc21      3   9     162.437   112.86   0.0235     6.8429     5.6646     4.1906     90.000     90.000     90.000 ' ===  10  10   8
 902) P2         3   8      19.911   112.79   0.0234     5.2742     3.4214     1.8049     90.000     37.686     90.000 ' ===  11  11   5   5
 903) P21        3   4    -999.000   112.71   0.0231     3.4719     6.4486     2.0046     90.000   -999.000     90.000 ' ===  13  14   3   0
 904) Pc         3   3      57.067   112.40   0.0231     6.9511     6.4486     1.2933     90.000     79.871     90.000 ' ===  16  16   4   3
 905) Cc         3   3     114.403   112.40   0.0231     6.8593    12.8971     1.2963     90.000     86.017     90.000 ' ===  14  16   4   1
 906) Pc         3   5      38.500   112.34   0.0231     3.4214     6.4486     1.7450     90.000     89.999     90.000 ' ===  14  14   3   2
 907) Cc         3   2     150.939   112.23   0.0231     6.9042    12.8971     1.7103     90.000     82.354     90.000 ' ===  18  17   5   5
 908) C222       3   3     123.272   112.12   0.0231    12.8971     6.8428     1.3968     90.000     90.000     90.000 ' ===  15  17   4
 909) Pmn21      3   3      69.273   112.12   0.0231     6.8428     6.4486     1.5699     90.000     90.000     90.000 ' ===  17  15   4
 910) P2         2   0     100.172   112.11   0.0234     3.5501    19.3472     1.5133     90.000    105.477     90.000 ' ===  18  18   9   7
 911) P2         3  10      14.737   112.02   0.0234     3.3307     3.4214     1.3359     90.000    104.520     90.000 ' ===   8   8   2   1
 912) P2         3   9      19.464   111.91   0.0237     3.3772     3.4215     1.7643     90.000    107.305     90.000 ' ===   7   9   4   1
 913) Pmc21      3  10      17.978   111.85   0.0234     3.4214     3.2243     1.6297     90.000     90.000     90.000 ' ===  10   9   2
 914) Pc         3   3      61.636   111.79   0.0231     6.4486     3.4214     2.7936     90.000     90.001     90.000 ' ===  15  17   4   3
 915) P2         3   2      70.323   111.67   0.0234     3.9846     6.4486     3.1873     90.000    120.832     90.000 ' ===  18  13   7   7
 916) P21        3   6      28.090   111.60   0.0232     3.6397     6.4486     1.2732     90.000    109.945     90.000 ' ===  14  13   1   1
 917) P2         3   4      53.378   111.54   0.0232     6.4485     2.4194     3.4214     90.000     89.996     90.000 ' ===  14   4  16  12
 918) P21        3   7      26.669   111.48   0.0227     6.4633     3.4213     1.2088     90.000     86.116     90.000 ' ===  14  12   2   2
 919) P2         3   1      56.316   111.48   0.0225     3.4957     6.4485     2.5526     90.000    101.841     90.000 ' ===  17  16   6   4
 920) Pnnn       3   3     116.221   111.39   0.0231    12.8971     6.8428     1.3169     90.000     90.000     90.000 ' ===  15  17   5
 921) P21        3   5      56.206   111.36   0.0235     3.4482     6.4486     2.5474     90.000     82.862     90.000 ' ===  15  14   3   3
 922) P2         3   5      30.456   111.31   0.0231     6.4511     3.4214     1.3804     90.000     88.383     90.000 ' ===  14  15   2   2
 923) C2         3   6      50.318   111.24   0.0232     6.8428     1.1403     6.4485     90.000     90.004     90.000 ' ===  14   1  13  11
 924) C2         3   6      49.550   111.24   0.0232     6.8428     1.1229     6.4485     90.000     90.004     90.000 ' ===  14   1  12  10
 925) Aba2       3   6     116.832   111.21   0.0231    12.8971     1.3238     6.8428     90.000     90.000     90.000 ' ===  14   2  14
 926) Pnn2       3   7      45.782   111.07   0.0228     6.4485     3.4213     2.0751     90.000     90.000     90.000 ' ===  14  12   2
 927) Pnc2       3   5      57.064   111.04   0.0231     3.4214     6.4486     2.5864     90.000     90.000     90.000 ' ===  13  13   2
 928) P2         3   3      52.966   110.81   0.0231     3.4216     6.4486     2.4007     90.000     90.634     90.000 ' ===  16  14   4   3
 929) P2         3   9      19.463   110.63   0.0233     3.3126     3.4214     1.7643     90.000     76.741     90.000 ' ===  10   9   4   4
 930) Pnc2       3   9      28.454   110.60   0.0228     6.4485     3.4213     1.2897     90.000     90.000     90.000 ' ===  11  11   1
 931) P2         3  11      34.358   110.54   0.0241     3.7390     3.4216     2.7468     90.000     77.881     90.000 ' ===   8   9   6   6
 932) P-1        3  11      28.598   110.52   0.0236     2.6790     3.2665     3.5911     79.664    100.420     72.773 ' ===   7   8   7   6   5   4
 933) P222       3   6      30.426   110.52   0.0231     6.4486     3.4214     1.3791     90.000     90.000     90.000 ' ===  13  13   1
 934) P222       3   6      30.262   110.52   0.0231     6.4486     3.4214     1.3716     90.000     90.000     90.000 ' ===  13  14   1
 935) P2         3   6      25.851   110.52   0.0231     6.5892     3.4214     1.1717     90.000    101.861     90.000 ' ===  13  14   1   1
 936) P-1        3   7    -999.000   110.40   0.0234  -999.0000     3.4308     6.4575   -999.000   -999.000     94.237 ' ===   0  13  12   0   0  10
 937) P2         3   4      39.926   110.37   0.0231     6.4889     3.4214     1.8096     90.000     96.391     90.000 ' ===  15  14   4   4
 938) P2         3   2      70.322   110.35   0.0234     3.6079     6.4486     3.1872     90.000     71.497     90.000 ' ===  16  13   7   5
 939) C2         3   9      46.182   110.33   0.0233     2.0931     6.8428     3.2710     90.000     80.308     90.000 ' ===   4  11   9   2
 940) Ibca       3   1     348.693   110.20   0.0234    13.6858     6.4488     3.9509     90.000     90.000     90.000 ' ===  16  16  12
 941) P-1        3  10      27.313   110.03   0.0236     2.4393     4.2984     3.3056     55.004     98.097     83.636 ' ===   9  10   5   7   5   5
 942) C222       3   5      88.207   110.02   0.0231    12.8971     1.9990     3.4214     90.000     90.000     90.000 ' ===  14   2  14
 943) Pnn2       3   9      32.088   110.01   0.0228     6.4485     3.4214     1.4544     90.000     90.000     90.000 ' ===  11  11   1
 944) P2         3   3      37.744   109.96   0.0238     6.4741     3.4215     1.7106     90.000     95.071     90.000 ' ===  16  15   5   5
 945) Pmn21      2   0     184.882   109.95   0.0222    19.3447     3.4212     2.7935     90.000     90.000     90.000 ' ===  18  20   8
 946) Ibca       3   1     348.695   109.91   0.0235    13.6857     3.9509     6.4488     90.000     90.000     90.000 ' ===  16  12  16
 947) F222       3   8     114.129   109.89   0.0233     6.8428     6.4486     2.5864     90.000     90.000     90.000 ' ===  10  10   4
 948) Pna21      3   4      58.111   109.84   0.0231     6.8428     6.4486     1.3169     90.000     90.000     90.000 ' ===  16  15   3
 949) P2         3   2      70.320   109.84   0.0234     3.6079     6.4486     3.1872     90.000     71.499     90.000 ' ===  16  13   8   6
 950) P2         3   1      59.955   109.60   0.0230     3.4309     6.4487     2.7174     90.000     85.723     90.000 ' ===  17  17   6   4
 951) Pc         3   1      67.557   109.46   0.0225     4.1933     6.4485     3.0621     90.000     54.675     90.000 ' ===  17  16   6   4
 952) P2         3   1      57.315   109.46   0.0225     3.7865     6.4485     2.5979     90.000     64.629     90.000 ' ===  19  16   6   6
 953) C2         3   5      77.463   109.28   0.0232     3.5110     6.8427     3.3603     90.000     73.641     90.000 ' ===   9  14   9   3
 954) P222       3   9      26.690   109.27   0.0232     3.4214     3.2243     2.4194     90.000     90.000     90.000 ' ===  11   9   4
 955) P21        3   1      60.461   109.22   0.0227     3.6251     6.4486     2.7404     90.000     70.697     90.000 ' ===  15  16   7   3
 956) C2221      3  10      45.520   108.94   0.0229     6.8427     2.0632     3.2243     90.000     90.000     90.000 ' ===  11   4   8
 957) Pca21      2   0     184.882   108.72   0.0222    19.3447     3.4212     2.7935     90.000     90.000     90.000 ' ===  18  20   8
 958) Pnc2       3   8      38.499   108.57   0.0227     6.4485     3.4213     1.7450     90.000     90.000     90.000 ' ===  13  12   2
 959) C2         2   1     174.317   108.53   0.0227     6.8423     6.4484     3.9508     90.000     90.004     90.000 ' ===  16  16  13  10
 960) Abm2       3   4     119.563   108.49   0.0231     6.4486     2.7096     6.8428     90.000     90.000     90.000 ' ===  15   4  15
 961) P2         3   8      21.923   108.22   0.0234     3.4420     3.2243     1.9873     90.000     96.269     90.000 ' ===   9  10   4   1
 962) P2         3   8      21.864   108.22   0.0234     3.4328     3.2243     1.9819     90.000     85.340     90.000 ' ===   9   9   4   1
 963) P2221      3   7      26.325   108.19   0.0231     6.4486     3.4214     1.1932     90.000     90.000     90.000 ' ===  12  12   1
 964) Pcca       3   7      53.469   108.19   0.0231     6.8428     6.4486     1.2117     90.000     90.000     90.000 ' ===  13  12   1
 965) Pnna       3   9      43.582   108.15   0.0230     6.4485     3.4214     1.9754     90.000     90.000     90.000 ' ===  12  11   7
 966) Pmc21      3   7      30.189   108.12   0.0232     3.4214     6.4486     1.3683     90.000     90.000     90.000 ' ===  12  12   1
 967) Pca21      3   6      57.584   108.11   0.0230     6.4485     3.4214     2.6100     90.000     90.000     90.000 ' ===  14  14   2
 968) P2         3   3      45.950   108.05   0.0230     6.4489     3.4214     2.0827     90.000     89.361     90.000 ' ===  16  15   4   4
 969) P21        3   4      53.377   108.03   0.0231     6.4484     2.4194     3.4213     90.000     90.004     90.000 ' ===  14   4  16  12
 970) Pcc2       3  10      28.533   107.95   0.0234     3.4214     3.2243     2.5864     90.000     90.000     90.000 ' ===   8   8   2
 971) C2         3   4     119.569   107.85   0.0236     6.8429     2.7096     6.4487     90.000     90.004     90.000 ' ===  15   4  15  12
 972) Pban       3   4      43.584   107.84   0.0232     6.4485     3.4214     1.9754     90.000     90.000     90.000 ' ===  15  12  10
 973) P2         3   8      21.923   107.80   0.0234     3.4420     3.2243     1.9873     90.000     96.265     90.000 ' ===   9  10   5   2
 974) Ccca       3   3     228.254   107.72   0.0231    12.8971     6.8428     2.5864     90.000     90.000     90.000 ' ===  15  13   4
 975) Pbca       3   3     123.272   107.72   0.0231     6.8428     6.4486     2.7936     90.000     90.000     90.000 ' ===  17  15   4
 976) Pca21      3  11      17.978   107.67   0.0231     3.2243     3.4214     1.6297     90.000     90.000     90.000 ' ===   8  10   2
 977) P21/c      3  11      16.994   107.61   0.0230     3.4547     3.2243     1.5405     90.000     97.966     90.000 ' ===   9   8   2   1
 978) Ccca       3  11      62.129   107.57   0.0234     6.8428     1.4080     6.4487     90.000     90.000     90.000 ' ===   9   1   8
 979) F222       3  11      79.636   107.57   0.0234     6.8428     6.4487     1.8047     90.000     90.000     90.000 ' ===   9   8   1
 980) C222       3  11      33.860   107.57   0.0234     6.4487     1.5347     3.4214     90.000     90.000     90.000 ' ===   8   1   8
 981) P2221      3  11      16.624   107.57   0.0234     3.4214     3.2243     1.5069     90.000     90.000     90.000 ' ===   9   8   1
 982) P2221      3  11      16.276   107.57   0.0234     3.2243     3.4214     1.4754     90.000     90.000     90.000 ' ===   8   9   1
 983) Pc         3  11    -999.000   107.57   0.0234     3.4334     3.2243     1.4764     90.000   -999.000     90.000 ' ===   8   8   1   0
 984) Cmc21      3   7    -999.000   107.50   0.0231     6.8428  -999.0000    12.8971     90.000     90.000     90.000 ' ===  13   0  12
 985) C2         3   8     106.735   107.37   0.0238     4.8374     6.4488     3.4215     90.000     90.026     90.000 ' ===   5  10  12   5
 986) Fddd       3   9     174.329   107.24   0.0228     6.8426     6.4485     3.9508     90.000     90.000     90.000 ' ===  11  12   8
 987) P2         3   3      58.110   107.16   0.0230     6.4485     6.8427     1.3169     90.000     90.001     90.000 ' ===  15  17   5   3
 988) C2221      3   4     119.565   107.16   0.0232     6.8428     2.7096     6.4486     90.000     90.000     90.000 ' ===  15   4  15
 989) Pca21      3   4      57.063   107.03   0.0231    12.8971     3.4214     1.2932     90.000     90.000     90.000 ' ===  15  13   3
 990) P-1        3   8      26.601   106.96   0.0233     2.3493     3.3102     3.8630     62.440     92.793     91.293 ' ===   8   8  12   5   6   8
 991) Pmc21      3   3      87.167   106.60   0.0231    12.8971     3.4214     1.9754     90.000     90.000     90.000 ' ===  15  17   6
 992) P2221      3   5      45.784   106.59   0.0231     6.4486     3.4214     2.0751     90.000     90.000     90.000 ' ===  14  14   2
 993) P2         3   8      21.865   106.57   0.0234     3.8218     3.2243     1.9820     90.000     63.538     90.000 ' ===  12   9   4   4
 994) P2         3   8      21.923   106.57   0.0234     3.7819     3.2243     1.9873     90.000    115.221     90.000 ' ===  11  10   4   3
 995) P222       3   9      23.712   106.45   0.0234     3.2243     3.4214     2.1494     90.000     90.000     90.000 ' ===   8  11   3
 996) Aba2       3   6      97.792   106.43   0.0231     6.4486     6.8428     2.2162     90.000     90.000     90.000 ' ===  12  13   1
 997) C222       3   6      67.307   106.43   0.0231     6.8428     1.5253     6.4486     90.000     90.000     90.000 ' ===  14   1  12
 998) C2         3   9      54.530   106.34   0.0234     4.7309     6.8429     1.6980     90.000     82.747     90.000 ' ===   7   8   8   5
 999) C222       3  10      45.786   106.30   0.0234     6.4487     2.0752     3.4214     90.000     90.000     90.000 ' ===   9   2   9
1000) C2         3   7      92.236   106.18   0.0235     2.0902    12.8973     3.4215     90.000     90.000     90.000 ' ===   1  12  13   1
1001) Ibca       3   2     348.674   106.10   0.0233     7.9017     6.8428     6.4486     90.000     90.000     90.000 ' ===  11  15  15
1002) C2         3   9      97.136   105.92   0.0235     6.0493     6.8429     2.3483     90.000     87.813     90.000 ' ===   8   5   8   6
1003) C2221      3   7      80.783   105.89   0.0227    12.8969     1.8308     3.4213     90.000     90.000     90.000 ' ===  14   3  12
1004) P2         3   4      43.612   105.87   0.0231     3.4237     6.4486     1.9767     90.000     92.081     90.000 ' ===  14  13   3   1
1005) Pnna       3   9      97.012   105.80   0.0232    25.7942     3.4215     1.0992     90.000     90.000     90.000 ' ===  12  10   1
1006) P2         3   4      44.782   105.77   0.0232     3.5155     6.4486     2.0297     90.000    103.284     90.000 ' ===  13  14   4   1
1007) Pbca       3   9    -999.000   105.77   0.0227    12.8969     3.4213  -999.0000     90.000     90.000     90.000 ' ===  12  11   0
1008) Pca21      3   9    -999.000   105.77   0.0227     3.4213     6.4485  -999.0000     90.000     90.000     90.000 ' ===  11  12   0
1009) Ccca       3   9      87.168   105.77   0.0233     6.8429     3.2244     3.9507     90.000     90.000     90.000 ' ===  10   8   9
1010) Pban       3   3     114.127   105.65   0.0231    12.8971     6.8428     1.2932     90.000     90.000     90.000 ' ===  15  13   4
1011) C2         3   3    -999.000   105.65   0.0231     6.8485    12.8971     1.2943     90.000   -999.000     90.000 ' ===  13  15   4   0
1012) C2         3  11      98.445   105.40   0.0231    14.5993     1.1155     7.3000     90.000     55.899     90.000 ' ===   9   1  10   8
1013) Cc         3   6      77.673   105.39   0.0233     3.5204     6.8429     3.3694     90.000     73.124     90.000 ' ===   9  14   7   3
1014) P-1        3   9      26.559   105.15   0.0236     2.5622     3.0374     3.7420     84.761    113.580     94.091 ' ===   7   8   7   5   3   3
1015) Abm2       3   6      91.536   105.07   0.0230     6.4485     2.0744     6.8428     90.000     90.000     90.000 ' ===  13   2  14
1016) P21212     3   9      28.454   105.07   0.0228     6.4485     3.4213     1.2897     90.000     90.000     90.000 ' ===  11  11   1
1017) Pca21      3   3      87.167   104.98   0.0233     6.8429     6.4486     1.9754     90.000     90.000     90.000 ' ===  17  15   7
1018) C2         3   4     119.569   104.98   0.0236     6.8429     2.7096     6.4487     90.000     90.004     90.000 ' ===  15   5  15  12
1019) Pnc2       3   6      53.375   104.91   0.0229     6.4485     3.4214     2.4192     90.000     90.000     90.000 ' ===  14  14   4
1020) P2221      3   7      28.455   104.87   0.0232     6.4486     3.4214     1.2897     90.000     90.000     90.000 ' ===  11  13   1
1021) Pca21      3   7      40.156   104.87   0.0232     6.4486     3.4214     1.8201     90.000     90.000     90.000 ' ===  12  12   1
1022) P2         3   5      34.483   104.83   0.0231     3.4845     6.4486     1.5629     90.000     79.082     90.000 ' ===  14  12   3   2
1023) Pba2       3   5      57.061   104.74   0.0227    12.8969     3.4213     1.2932     90.000     90.000     90.000 ' ===  15  11   4
1024) P2         3   6      33.861   104.60   0.0235     6.4486     1.5347     3.4214     90.000     89.995     90.000 ' ===  13   2  13  10
1025) Pmn21      3  10      26.689   104.51   0.0233     3.2244     3.4215     2.4192     90.000     90.000     90.000 ' ===   8  11   4
1026) P2         3   4    -999.000   104.46   0.0231     3.4728     6.4486     2.0051     90.000   -999.000     90.000 ' ===  13  14   3   0
1027) Pmn21      3  11      26.690   104.43   0.0232     3.4214     3.2243     2.4194     90.000     90.000     90.000 ' ===   9   9   3
1028) P2         3   9      21.956   104.42   0.0234     3.8097     3.4214     1.9902     90.000     57.818     90.000 ' ===   7  10   4   1
1029) Pnc2       3   4      58.111   104.35   0.0231     6.8428     6.4486     1.3169     90.000     90.000     90.000 ' ===  16  15   3
1030) Pmn21      3   5      57.064   104.31   0.0231     6.4486     3.4214     2.5864     90.000     90.000     90.000 ' ===  13  13   2
1031) P-1        3   9      32.721   104.28   0.0235     4.0755     2.3491     3.5606     91.049     73.930     92.650 ' ===   8   8  10   6   7   5
1032) P2         3   8      24.536   104.26   0.0234     3.2719     3.4214     2.2241     90.000     99.783     90.000 ' ===  11  10   5   5
1033) P-1        3   9      26.091   104.25   0.0230     3.2377     2.3653     3.9975     58.855     92.712     95.239 ' ===  10   4  10   3   7   3
1034) P21        3   2      77.930   104.20   0.0231     6.9253     6.4486     1.7661     90.000     81.144     90.000 ' ===  17  16   5   4
1035) P2221      3   3      58.111   104.16   0.0233     6.8429     6.4486     1.3169     90.000     90.000     90.000 ' ===  17  15   5
1036) P-1        3  10      20.185   104.14   0.0230     1.8298     3.2279     4.8948    130.142     73.840     87.254 ' ===   3   9  11   2   2   8
1037) C222       3  11    -999.000   104.08   0.0234    12.8973  -999.0000     3.4215     90.000     90.000     90.000 ' ===   8   0  10
1038) P21        3   7      25.168   103.95   0.0229     3.4348     3.2243     2.2815     90.000     95.083     90.000 ' ===  14   9   6   6
1039) Cmc21      3   4     182.086   103.94   0.0231     6.8428     2.0632    12.8972     90.000     90.000     90.000 ' ===  16   4  14
1040) P21/c      3   7      32.663   103.92   0.0228     6.4535     3.4214     1.4805     90.000     92.265     90.000 ' ===  14  13   3   3
1041) P2         3   1      60.461   103.85   0.0227     3.6251     6.4486     2.7404     90.000     70.697     90.000 ' ===  15  16   7   3
1042) Cmc21      3   6     116.832   103.80   0.0231     6.8428     1.3238    12.8971     90.000     90.000     90.000 ' ===  14   2  14
1043) P21/c      3   6      38.521   103.79   0.0230     3.4407     6.4485     1.7460     90.000     96.077     90.000 ' ===  14  14   2   2
1044) P21/c      3   4      54.735   103.73   0.0230     3.4806     6.4485     2.4809     90.000     79.411     90.000 ' ===  15  16   4   3
1045) Cc         3   3     119.898   103.64   0.0232     6.8621    12.8972     1.3586     90.000     94.295     90.000 ' ===  16  16   5   4
1046) P-1        3   9      26.412   103.58   0.0232     1.8318     4.7882     4.2142    134.020     90.419     85.077 ' ===   7   8   9   3   6   5
1047) P21/c      3   2     105.321   103.56   0.0228     4.7738     6.4485     4.2100     90.000     54.358     90.000 ' ===   7  17  14   3
1048) Abm2       3   7      61.776   103.48   0.0231     6.4486     6.8428     1.4000     90.000     90.000     90.000 ' ===  12  13   1
1049) Pc         3   4      49.298   103.37   0.0231     3.6840     6.4486     2.2344     90.000     68.236     90.000 ' ===  15  15   3   2
1050) P222       3   5      45.784   103.36   0.0231     6.4486     3.4214     2.0751     90.000     90.000     90.000 ' ===  14  14   2
1051) Cc         3   1     174.342   103.35   0.0235     3.9508     6.4488     6.8428     90.000     90.004     90.000 ' ===  13  16  16  10
1052) P2         3   1      87.695   103.29   0.0237     4.1572     6.4488     3.7828     90.000    120.147     90.000 ' ===  18  16  18  17
1053) P2         3   5      34.364   102.95   0.0231     3.4930     6.4486     1.5575     90.000    101.621     90.000 ' ===  14  13   3   2
1054) P-1        3   4      32.361   102.91   0.0232     2.4349     3.6020     4.0078     72.808     75.747     91.492 ' ===  11  15  11   8   7  10
1055) P-1        3   7      22.140   102.72   0.0232     2.0070     4.1015     5.4659    141.171    120.668     51.823 ' ===   5  12  14   5   4  11
1056) Pmn21      3   2     174.330   102.72   0.0229     7.9016     6.4485     3.4214     90.000     90.000     90.000 ' ===   9  17  15
1057) C2         2   1     138.887   102.51   0.0225     3.1476    12.8971     3.5079     90.000    102.756     90.000 ' ===   6  17  17   4
1058) P222       3   7    -999.000   102.49   0.0231     6.4486     3.4214  -999.0000     90.000     90.000     90.000 ' ===  12  13   0
1059) Fddd       3  10     122.089   102.47   0.0231     6.8429    12.8970     1.3834     90.000     90.000     90.000 ' ===  10  11   4
1060) Pc         3   2     105.321   102.33   0.0228     4.7738     6.4485     4.2100     90.000     54.358     90.000 ' ===   7  17  14   3
1061) Pc         3   6      33.754   102.27   0.0232     6.4661     3.4214     1.5299     90.000     85.789     90.000 ' ===  13  14   2   2
1062) P2         3   6      28.536   102.27   0.0232     6.5976     3.4214     1.2934     90.000     77.799     90.000 ' ===  13  12   2   2
1063) P2         3   4      43.606   102.20   0.0231     3.4232     6.4486     1.9764     90.000     91.840     90.000 ' ===  14  14   3   1
1064) Pnna       3   7      59.833   102.19   0.0227    12.8969     3.4213     1.3560     90.000     90.000     90.000 ' ===  14  11   2
1065) P21/c      3   4      52.832   102.06   0.0231     3.4218     6.4486     2.3946     90.000     90.845     90.000 ' ===  16  15   3   3
1066) P2221      3   5      57.061   102.05   0.0227     6.4485     2.5864     3.4213     90.000     90.000     90.000 ' ===  15   4  11
1067) P21        3   3      61.866   102.04   0.0232     3.4215    12.8972     1.4020     90.000     89.484     90.000 ' ===  17  15   5   5
1068) Pbca       3   3     116.223   101.99   0.0233     6.8429     6.4486     2.6338     90.000     90.000     90.000 ' ===  17  15   5
1069) P222       3   3      58.111   101.99   0.0233     6.8429     6.4486     1.3169     90.000     90.000     90.000 ' ===  17  15   5
1070) Cc         3   3     119.628   101.99   0.0231     6.8657    12.8971     1.3555     90.000     85.313     90.000 ' ===  17  16   4   4
1071) Fdd2       3   8     168.443   101.98   0.0227    12.8969     6.8427     1.9087     90.000     90.000     90.000 ' ===  13  12   2
1072) Pbca       3   5      57.060   101.93   0.0230     6.8427     6.4486     1.2931     90.000     90.000     90.000 ' ===  14  14   2
1073) C2         3   1     174.472   101.90   0.0230     6.8483    12.8971     1.9770     90.000     87.675     90.000 ' ===  16  16   6   3
1074) P2         3   5      32.860   101.77   0.0231     3.4227     6.4486     1.4893     90.000     88.428     90.000 ' ===  15  13   2   2
1075) P2         3   5      32.903   101.77   0.0231     3.4224     6.4486     1.4913     90.000     88.610     90.000 ' ===  15  14   2   2
1076) Pc         3   5      39.269   101.77   0.0231     3.4283     6.4486     1.7799     90.000     93.629     90.000 ' ===  15  14   2   2
1077) P2221      3   3      69.273   101.74   0.0231     6.8428     6.4486     1.5699     90.000     90.000     90.000 ' ===  17  15   4
1078) C2         3   3     114.127   101.65   0.0232     5.1728     6.4486     3.6576     90.000     69.294     90.000 ' ===  12  15  17  12
1079) Ccca       3   5     154.786   101.59   0.0231    12.8971     6.8428     1.7539     90.000     90.000     90.000 ' ===  14  15   2
1080) Fdd2       3   4     366.277   101.54   0.0232    12.8972     6.8428     4.1503     90.000     90.000     90.000 ' ===  17  15   5
1081) Pc         3   2      94.727   101.36   0.0232     4.2935     6.4486     3.6393     90.000    109.927     90.000 ' ===   7  18  16   5
1082) P-1        3   7      23.862   101.34   0.0232     2.1631     3.2446     3.4214     90.006     90.003     83.576 ' ===   5  10  13   3   5   8
1083) P2         3  11      47.267   101.33   0.0235     3.4296     4.5599     3.0296     90.000     86.062     90.000 ' ===   8   4   8   5
1084) P-1        3  11      26.091   101.29   0.0230     3.2377     2.3652     3.9974     58.857     92.712     95.236 ' ===   6   6   9   3   4   5
1085) C2221      3  10      41.658   101.27   0.0230     6.8427     1.8882     3.2243     90.000     90.000     90.000 ' ===  11   3   7
1086) P-1        3  10      23.596   101.25   0.0230     2.1391     3.3293     3.4345     91.246     84.971    104.434 ' ===   3  10   8   3   1   6
1087) P-1        3  10      23.634   101.25   0.0230     2.1425     3.3391     3.4289     90.986     86.184    105.077 ' ===   3   9  10   2   3   7
1088) P2         2   0      98.568   101.18   0.0234     3.4528    19.3468     1.4891     90.000     97.729     90.000 ' ===  19  19   8   7
1089) Cc         3   6      77.463   100.82   0.0231     3.5110     6.8428     3.3604     90.000    106.360     90.000 ' ===   9  14   8   3
1090) P-1        3  11      21.301   100.81   0.0235     2.3641     3.4525     2.6433     84.083     94.976     95.384 ' ===   8   6   6   3   6   3
1091) Pmc21      3   2     174.329   100.81   0.0229     7.9016     6.4485     3.4213     90.000     90.000     90.000 ' ===   9  17  15
1092) C2         3   7    -999.000   100.69   0.0232     6.8428  -999.0000     7.3001     90.000     62.047     90.000 ' ===  13   0  15  13
1093) P222       3   7      28.455   100.68   0.0232     6.4486     3.4214     1.2897     90.000     90.000     90.000 ' ===  11  13   1
1094) Pmn21      3   7      35.568   100.68   0.0232     6.4486     3.4214     1.6121     90.000     90.000     90.000 ' ===  12  13   1
1095) P212121    3   2     174.330   100.67   0.0229     7.9016     6.4485     3.4213     90.000     90.000     90.000 ' ===   9  17  15
1096) P2221      3   6      32.090   100.55   0.0232     6.4486     3.4214     1.4544     90.000     90.000     90.000 ' ===  11  14   2
1097) C222       3   6      64.592   100.55   0.0232    12.8972     1.4638     3.4214     90.000     90.000     90.000 ' ===  13   2  14
1098) P2221      3   6      32.939   100.55   0.0232     6.4486     3.4214     1.4929     90.000     90.000     90.000 ' ===  13  14   2
1099) P2         3   8      23.942   100.50   0.0233     3.2555     3.4214     2.1703     90.000     97.933     90.000 ' ===   9  11   5   3
1100) P21        3   8      21.991   100.44   0.0229     3.4528     3.2243     1.9935     90.000     82.261     90.000 ' ===  10   9   5   2
1101) P21        3  11      15.612   100.43   0.0230     3.4298     3.2243     1.4152     90.000     85.979     90.000 ' ===   9   7   2   1
1102) Fdd2       3   6     224.711   100.40   0.0230    12.8970     6.8428     2.5463     90.000     90.000     90.000 ' ===  15  14   5
1103) P2         3  11      14.121   100.40   0.0234     4.7724     3.2243     1.2800     90.000     45.801     90.000 ' ===   9   7   1   1
1104) P222       3  11      16.624   100.40   0.0234     3.4214     3.2243     1.5069     90.000     90.000     90.000 ' ===   9   8   1
1105) P222       3  11      16.276   100.40   0.0234     3.2243     3.4214     1.4754     90.000     90.000     90.000 ' ===   8   9   1
1106) Pccn       3  10      84.655   100.37   0.0236     6.8430     3.3689     3.6721     90.000     90.000     90.000 ' ===  10   9   3
1107) Pnna       3  10      76.556   100.37   0.0236     6.7378     6.8430     1.6604     90.000     90.000     90.000 ' ===   9  10   3
1108) C222       3   4     119.563   100.36   0.0231     6.8428     2.7096     6.4486     90.000     90.000     90.000 ' ===  15   4  15
1109) P-1        3   4      31.974   100.12   0.0232     1.4492     3.4217     6.4586     90.050     93.216     89.188 ' ===   3  14  15   1   3  11
1110) Pnnn       3   6     116.838    99.96   0.0234    12.8973     6.8429     1.3239     90.000     90.000     90.000 ' ===  14  13   3
1111) Pcca       3  10      45.523    99.92   0.0233     6.8428     3.2243     2.0633     90.000     90.000     90.000 ' ===  10   9   2
1112) P222       3   3      69.273    99.89   0.0231     6.8428     6.4486     1.5699     90.000     90.000     90.000 ' ===  17  15   4
1113) P-1        3   7      22.140    99.87   0.0232     2.0070     3.4307     3.2672     89.312     80.698     85.773 ' ===   5  11  10   3   3   7
1114) P-1        3   9      23.416    99.84   0.0235     2.1226     3.3439     3.4344     88.677     94.984    105.371 ' ===   4   9   9   3   2   5
1115) P-1        3   3      66.865    99.82   0.0236     3.0305     3.5437     6.4558     90.698     87.305    105.094 ' ===   4  15  16   2   4  12
1116) F222       3   7     185.485    99.58   0.0231     6.8428    12.8971     2.1018     90.000     90.000     90.000 ' ===  13  12   2
1117) P2         3   9      26.689    99.55   0.0235     3.2243     3.4215     2.4192     90.000     90.006     90.000 ' ===   9  11   4   3
1118) Pmn21      3   0     174.306    99.43   0.0227     6.4485     6.8421     3.9506     90.000     90.000     90.000 ' ===  17  17  19
1119) Pmn21      3   4      57.063    99.38   0.0231     6.8428     6.4486     1.2932     90.000     90.000     90.000 ' ===  13  15   3
1120) P-1        3  11    -999.000    99.36   0.0235     3.4625     2.3502     3.0591   -999.000   -999.000     87.670 ' ===   3   6   6   0   0   4
1121) P-1        3  10      21.107    99.27   0.0234     2.0124     3.1208     3.4702     80.607     89.732    100.802 ' ===   7   7   8   5   5   4
1122) P-1        3  10      21.982    99.22   0.0234     2.1207     3.2042     4.6113    131.785    106.678     70.999 ' ===   5   8   9   4   4   5
1123) Cmc21      3   7     103.973    99.17   0.0231    12.8971     1.1781     6.8428     90.000     90.000     90.000 ' ===  12   1  12
1124) C2         3   2     174.479    99.09   0.0232     3.9541    12.8972     3.4242     90.000     87.671     90.000 ' ===   5  15  15   2
1125) Cmc21      3   6     114.445    99.09   0.0231    12.8971     1.2968     6.8428     90.000     90.000     90.000 ' ===  13   1  14
1126) Ccc2       3   6     114.705    99.09   0.0231    12.8971     1.2997     6.8428     90.000     90.000     90.000 ' ===  13   1  13
1127) P222       3   6      32.090    99.09   0.0231     6.4486     3.4214     1.4545     90.000     90.000     90.000 ' ===  12  14   1
1128) P-1        3   3      44.866    98.95   0.0234     2.0335     3.5220     6.4486     89.996     89.999    103.730 ' ===   4  14  14   1   2  10
1129) P2         3   5      33.867    98.94   0.0231     3.4222     6.4486     1.5350     90.000     88.758     90.000 ' ===  14  14   2   1
1130) P21        3   2      92.172    98.90   0.0231     3.6178    12.8971     2.0888     90.000     71.031     90.000 ' ===  15  15   6   3
1131) Fddd       3  11     276.117    98.86   0.0235    13.6859     6.7378     2.9944     90.000     90.000     90.000 ' ===  10   8   2
1132) Pc         3   6      35.551    98.85   0.0232     3.4602     6.4486     1.6113     90.000     98.584     90.000 ' ===  14  13   2   2
1133) P-1        3   7      21.991    98.82   0.0232     1.9936     3.2242     3.4528     89.995     97.740     89.998 ' ===   5  10  10   3   2   6
1134) P212121    3   7      45.782    98.73   0.0228     6.4485     3.4213     2.0751     90.000     90.000     90.000 ' ===  14  12   2
1135) Pbca       3   5      91.045    98.69   0.0231     6.8428     6.4486     2.0633     90.000     90.000     90.000 ' ===  15  14   2
1136) Pba2       3   4      58.111    98.63   0.0233     6.8429     6.4486     1.3169     90.000     90.000     90.000 ' ===  16  15   4
1137) C222       3   7      74.331    98.62   0.0235     6.8429     3.3689     3.2243     90.000     90.000     90.000 ' ===  12   6   6
1138) P-1        3  10      23.855    98.51   0.0230     2.1625     3.2303     3.4708     90.587     80.315     93.527 ' ===   3   9   9   2   2   6
1139) P2         3   4      43.906    98.49   0.0231     6.4963     3.4214     1.9900     90.000     83.047     90.000 ' ===  13  15   3   1
1140) P2         3   4      43.649    98.49   0.0231     6.4583     3.4214     1.9784     90.000     93.144     90.000 ' ===  13  14   3   1
1141) P2         3   4      46.665    98.49   0.0231     6.4582     3.4214     2.1151     90.000     86.871     90.000 ' ===  15  14   3   3
1142) Ccca       3   5     159.518    98.46   0.0231    12.8971     1.8075     6.8428     90.000     90.000     90.000 ' ===  14   2  15
1143) P212121    2   0     174.306    98.37   0.0227     6.4485     6.8421     3.9506     90.000     90.000     90.000 ' ===  17  17  19
1144) Pba2       3   7      53.378    98.35   0.0227     3.4213     6.4485     2.4194     90.000     90.000     90.000 ' ===  13  14   2
1145) C2         3   9      73.637    98.34   0.0235     7.3036     2.4980     4.3077     90.000     69.543     90.000 ' ===  12   6   5   5
1146) Abm2       3   6      96.093    98.31   0.0231     6.4486     2.1777     6.8428     90.000     90.000     90.000 ' ===  14   2  14
1147) Ccca       3   6     132.622    98.29   0.0230    12.8970     1.5028     6.8428     90.000     90.000     90.000 ' ===  13   2  14
1148) Pcc2       3   6      57.584    98.28   0.0230     6.4485     3.4214     2.6100     90.000     90.000     90.000 ' ===  14  14   2
1149) P2         3   9      16.844    98.21   0.0234     3.3848     3.4214     1.5268     90.000     72.286     90.000 ' ===   8  10   3   1
1150) C2         3   3     116.221    97.87   0.0233    12.9641     6.8429     1.3169     90.000     84.176     90.000 ' ===  16  17   5   5
1151) Pnna       3   6      87.163    97.66   0.0227    12.8969     3.4213     1.9754     90.000     90.000     90.000 ' ===  15  14   6
1152) P2         3   4      46.911    97.53   0.0231     3.6826     6.4486     2.1262     90.000    111.710     90.000 ' ===  14  15   3   1
1153) P212121    3   8      32.088    97.46   0.0228     6.4485     3.4214     1.4544     90.000     90.000     90.000 ' ===  11  12   2
1154) P21        3   7    -999.000    97.34   0.0232     6.4485  -999.0000     3.4214     90.000     90.004     90.000 ' ===  12   0  13  10
1155) P21212     3   0     174.306    97.33   0.0227     6.4485     6.8421     3.9506     90.000     90.000     90.000 ' ===  17  17  19
1156) P2         3   3      57.064    97.13   0.0231    13.1540     3.4214     1.2932     90.000     78.659     90.000 ' ===  15  13   4   3
1157) Abm2       3   6      96.093    97.12   0.0231     6.4486     6.8428     2.1777     90.000     90.000     90.000 ' ===  14  14   2
1158) Pcca       3   6      65.877    97.08   0.0232     6.8428     6.4486     1.4929     90.000     90.000     90.000 ' ===  14  13   2
1159) P222       3   6      32.090    97.08   0.0232     6.4486     3.4214     1.4544     90.000     90.000     90.000 ' ===  11  14   2
1160) Ccc2       3   4     123.272    97.07   0.0231    12.8971     6.8428     1.3968     90.000     90.000     90.000 ' ===  15  16   3
1161) Pmc21      3   4      57.063    97.07   0.0231     6.8428     6.4486     1.2932     90.000     90.000     90.000 ' ===  13  15   3
1162) Cmc21      3   3     174.333    97.06   0.0233    12.8972     6.8429     1.9754     90.000     90.000     90.000 ' ===  15  17   7
1163) P-1        3   8      37.766    97.03   0.0234     3.1545     3.7755     4.1552    119.966    115.922     67.939 ' ===   7  11  12   7   5   9
1164) P2         3   5      32.664    96.94   0.0232     6.4536     3.4214     1.4805     90.000     92.265     90.000 ' ===  14  15   3   3
1165) Ibca       3   7     116.987    96.80   0.0232    12.8972     6.8428     1.3256     90.000     90.000     90.000 ' ===  12  13   1
1166) Cc         3  10      46.180    96.75   0.0231     2.0931     6.8427     3.2710     90.000     80.307     90.000 ' ===   4  11   8   2
1167) Pnnn       3   7     105.979    96.74   0.0235    12.8973     6.8430     1.2008     90.000     90.000     90.000 ' ===  12  13   1
1168) P21/c      3   6      36.983    96.64   0.0231     3.4445     6.4486     1.6762     90.000     83.366     90.000 ' ===  14  13   2   1
1169) C2         3   2     175.645    96.62   0.0232     6.8942    12.8972     1.9903     90.000     97.001     90.000 ' ===  15  16   5   2
1170) P21        3   7      30.123    96.62   0.0227     6.4715     3.4213     1.3654     90.000     85.158     90.000 ' ===  14  11   2   2
1171) C2221      3   3     152.173    96.62   0.0235    13.6860     1.7242     6.4487     90.000     90.000     90.000 ' ===  17   7  15
1172) P21/c      3   5      53.448    96.49   0.0228     6.4571     3.4213     2.4226     90.000     87.032     90.000 ' ===  14  14   5   3
1173) P2         3  10      49.972    96.48   0.0239     7.0025     3.2244     2.2648     90.000     77.750     90.000 ' ===  10   8   3   3
1174) Pna21      3  11      84.273    96.33   0.0236     6.8430     3.3689     3.6556     90.000     90.000     90.000 ' ===  10   6   2
1175) Fdd2       3   5     307.988    96.33   0.0227    12.8969     6.8427     3.4900     90.000     90.000     90.000 ' ===  16  14   5
1176) P2         3   4      45.523    96.30   0.0231     6.4497     3.4214     2.0633     90.000     88.949     90.000 ' ===  15  15   3   3
1177) Pnna       3   8      56.219    96.19   0.0227    12.8969     3.4213     1.2741     90.000     90.000     90.000 ' ===  13  11   1
1178) C222       3   8     162.437    96.17   0.0235     6.8429     5.6646     4.1906     90.000     90.000     90.000 ' ===  11  10   9
1179) P-1        3  10      22.078    96.13   0.0229     2.0014     4.7241     3.4491     43.040     82.718     84.370 ' ===   4  11   9   3   3   8
1180) C222       3   7      75.465    96.11   0.0232     6.8428     1.7102     6.4486     90.000     90.000     90.000 ' ===  13   1  12
1181) Pca21      3   4      58.111    96.10   0.0233     6.8429     6.4486     1.3169     90.000     90.000     90.000 ' ===  16  15   4
1182) P-1        3   7      21.991    95.97   0.0231     1.9935     3.2242     4.7239    133.036     84.348     90.003 ' ===   5  10  12   3   4   8
1183) Pcca       3   5      91.045    95.95   0.0231     6.8428     6.4486     2.0633     90.000     90.000     90.000 ' ===  15  14   2
1184) P2         3   6      30.063    95.88   0.0232     9.0056     3.4214     1.3626     90.000     45.731     90.000 ' ===  13  13   2   2
1185) Abm2       3   3     246.562    95.42   0.0236     6.4487     5.5873     6.8430     90.000     90.000     90.000 ' ===  15   5  17
1186) P-1        3   7      22.141    95.37   0.0236     2.0071     3.2673     3.4308     89.313     94.228     99.301 ' ===   5  10  11   3   3   7
1187) Aba2       3   6     132.622    95.22   0.0230    12.8970     1.5028     6.8428     90.000     90.000     90.000 ' ===  13   2  14
1188) P21212     3   7      45.782    95.20   0.0228     6.4485     3.4213     2.0751     90.000     90.000     90.000 ' ===  14  12   2
1189) P2         3   5      39.877    95.18   0.0231     6.5427     3.4214     1.8074     90.000     80.268     90.000 ' ===  14  13   4   4
1190) Pca21      3   7      53.378    95.07   0.0227     3.4213     6.4485     2.4194     90.000     90.000     90.000 ' ===  13  14   2
1191) Pmn21      3   4      61.636    94.87   0.0231     6.8428     6.4486     1.3968     90.000     90.000     90.000 ' ===  16  15   3
1192) P-1        3   5      31.134    94.71   0.0236     1.4111     4.8857     8.0908    115.536     52.848    135.549 ' ===   2  15  13   2   1  11
1193) P-1        3  10      17.073    94.68   0.0231     2.1145     2.3890     3.5485     93.686    104.134     98.945 ' ===   5   7   9   3   4   4
1194) P2         3   2      81.672    94.61   0.0232     3.8297     6.4486     3.7017     90.000    116.697     90.000 ' ===  17  14   6   5
1195) Pc         3  10    -999.000    94.36   0.0233     3.5092     3.2243     2.0262     90.000   -999.000     90.000 ' ===   8   9   2   0
1196) P2         3  10      16.589    94.33   0.0234     3.4304     3.2243     1.5038     90.000     85.851     90.000 ' ===  10   8   2   2
1197) P2         3  10      53.290    94.33   0.0234     4.8306     3.4214     3.3247     90.000     75.887     90.000 ' ===   2   9   8   1
1198) P2221      3   7    -999.000    94.29   0.0231     3.4214     6.4486  -999.0000     90.000     90.000     90.000 ' ===  13  12   0
1199) Pc         3   5      47.482    94.24   0.0234     3.5483     6.4486     2.1520     90.000    105.366     90.000 ' ===  14  13   3   2
1200) C2         3   7      77.091    94.17   0.0235     7.0971     3.3689     3.3441     90.000     74.621     90.000 ' ===  12   9   6   4
1201) Ccc2       3  11      62.756    94.13   0.0234     6.8428     1.4222     6.4487     90.000     90.000     90.000 ' ===   9   1   7
1202) P2         3  11    -999.000    94.13   0.0234     3.2489     3.4214     1.3518     90.000   -999.000     90.000 ' ===   7   9   1   0
1203) F222       3  11      97.795    94.13   0.0234     6.8428     6.4487     2.2162     90.000     90.000     90.000 ' ===   8   7   1
1204) Pcc2       3  11      27.976    94.13   0.0234     3.4214     3.2243     2.5359     90.000     90.000     90.000 ' ===   8   7   1
1205) Ccc2       3  11      62.129    94.13   0.0234     6.8428     1.4080     6.4487     90.000     90.000     90.000 ' ===   9   1   8
1206) Ccca       3  11      75.466    94.13   0.0234     6.8428     6.4487     1.7102     90.000     90.000     90.000 ' ===   9   8   1
1207) Pcc2       3  11      67.124    93.99   0.0239    10.2647     3.2244     2.0280     90.000     90.000     90.000 ' ===   9   8   1
1208) Cc         3   5      98.240    93.98   0.0228     2.2264    12.8970     3.4249     90.000     87.379     90.000 ' ===   4  16  13   2
1209) Pca21      3  11      84.273    93.86   0.0236     6.8430     3.3689     3.6556     90.000     90.000     90.000 ' ===  10   6   2
1210) R3         3  11     103.624    93.84   0.0231     6.8428     6.8428     2.5554     90.000     90.000    120.000 ' ===  11   6
1211) P-1        3   6      28.416    93.79   0.0231     3.7428     3.5193     2.3736     96.147     93.179    113.166 ' ===  14   9   9   9   7   5
1212) Pnc2       3   4      58.111    93.70   0.0233     6.8429     6.4486     1.3169     90.000     90.000     90.000 ' ===  16  15   4
1213) C2         3   5      88.209    93.47   0.0234    12.8972     1.9990     3.4214     90.000     90.004     90.000 ' ===  14   2  14  11
1214) P-1        3  10      24.874    93.46   0.0230     2.2550     3.3820     3.4213     89.992     90.009    107.572 ' ===   3   8  10   1   3   6
1215) C222       3   6      83.316    93.43   0.0232     6.8428     1.8881     6.4486     90.000     90.000     90.000 ' ===  14   2  12
1216) P2         3   5      45.785    93.38   0.0234     6.4486     2.0752     3.4214     90.000     89.996     90.000 ' ===  14   2  14  11
1217) P-1        3   9      22.319    93.34   0.0234     2.0232     4.1104     3.5759    103.861     64.378    123.657 ' ===   4  11   7   4   1   5
1218) Pmc21      3   7      44.238    93.22   0.0232     6.4486     3.4214     2.0051     90.000     90.000     90.000 ' ===  12  13   1
1219) P21        3   9      21.955    93.19   0.0230     3.7643     3.2243     1.9902     90.000     65.352     90.000 ' ===  12   9   4   4
1220) Pna21      3   5      57.063    93.14   0.0231     6.8428     6.4486     1.2932     90.000     90.000     90.000 ' ===  13  14   2
1221) P21        3   9      21.923    93.12   0.0230     3.4419     3.2243     1.9873     90.000     96.268     90.000 ' ===   9   9   4   1
1222) P21        3   9      21.841    93.12   0.0230     5.4097     3.2243     1.9799     90.000     39.231     90.000 ' ===  12   8   4   4
1223) C222       3  11      71.586    93.10   0.0231     4.8388     4.3242     3.4213     90.000     90.000     90.000 ' ===   9   7   8
1224) P2         3   4      53.450    93.03   0.0231     6.4572     3.4214     2.4226     90.000     87.032     90.000 ' ===  14  15   5   3
1225) Pbcn       3   2     348.720    93.02   0.0231     7.9029     6.8428     6.4485     90.000     90.000     90.000 ' ===   7  18  17
1226) C222       3  11      91.042    92.85   0.0231     6.8428     2.0632     6.4485     90.000     90.000     90.000 ' ===  10   4   7
1227) Ibca       3   6     149.939    92.78   0.0231    12.8971     6.8427     1.6990     90.000     90.000     90.000 ' ===  13  14   2
1228) P2         3   8      25.911    92.77   0.0235     3.4246     3.2243     2.3488     90.000     92.478     90.000 ' ===  11   9   5   4
1229) Pba2       3   4      69.273    92.76   0.0231     6.8428     6.4486     1.5699     90.000     90.000     90.000 ' ===  16  15   3
1230) Pnna       3   6      67.718    92.69   0.0231     6.8428     6.4486     1.5347     90.000     90.000     90.000 ' ===  13  13   1
1231) Aba2       3   6     131.878    92.69   0.0231     6.8428     1.4943    12.8971     90.000     90.000     90.000 ' ===  14   1  13
1232) Pmc21      3   6      57.584    92.66   0.0230     6.4485     3.4214     2.6100     90.000     90.000     90.000 ' ===  14  14   2
1233) Pnc2       3   5      61.633    92.56   0.0227    12.8969     3.4213     1.3968     90.000     90.000     90.000 ' ===  15  15   4
1234) Pbca       3   8      64.178    92.49   0.0227    12.8969     3.4213     1.4545     90.000     90.000     90.000 ' ===  12  12   1
1235) C2         3   0     123.300    92.41   0.0252     7.2121     3.9509     4.8386     90.000    116.581     90.000 ' ===  21  14  16  16
1236) C2         3   3     154.633    92.37   0.0232     3.5043    12.8971     3.4848     90.000     79.056     90.000 ' ===   5  16  16   4
1237) Pca21      3   3     116.221    92.24   0.0231     6.4486     6.8428     2.6338     90.000     90.000     90.000 ' ===  15  17   5
1238) Cc         3   2     202.737    92.23   0.0229     4.5946     6.8428     6.4937     90.000     96.768     90.000 ' ===   8  17  19   8
1239) Pba2       3   9      37.168    92.20   0.0237     6.8430     3.3689     1.6122     90.000     90.000     90.000 ' ===  11   7   4
1240) P2         3   9      22.081    92.12   0.0234     3.2671     3.4214     2.0016     90.000     99.276     90.000 ' ===   8   9   3   1
1241) C2         3   6      77.307    92.10   0.0236     3.5037     6.8430     3.3534     90.000     74.052     90.000 ' ===   8  13   8   2
1242) P2         3   2      92.172    92.00   0.0231     3.6178    12.8971     2.0888     90.000     71.031     90.000 ' ===  15  15   6   3
1243) P2         3   9      21.827    91.97   0.0239     3.4267     3.2244     1.9784     90.000     86.868     90.000 ' ===   8   9   4   1
1244) P2         3   9      24.151    91.89   0.0234     3.2610     3.4214     2.1892     90.000     98.595     90.000 ' ===  10  10   4   4
1245) P21        3   2      87.823    91.85   0.0232     4.1852     6.4486     3.7645     90.000    120.184     90.000 ' ===  18  16  18  18
1246) F222       3   4     366.281    91.82   0.0231    12.8971     6.8428     4.1504     90.000     90.000     90.000 ' ===  16  16   4
1247) P21/c      3   7      39.819    91.68   0.0228    10.5485     3.4214     1.8048     90.000    142.315     90.000 ' ===  14  13   4   4
1248) C2         3  11      28.187    91.66   0.0238     6.8501     2.4981     1.6489     90.000     92.606     90.000 ' ===  10   6   3   3
1249) P21        3   9      21.923    91.63   0.0231     3.4419     3.2243     1.9873     90.000     96.265     90.000 ' ===   9   9   5   2
1250) C2         3   7    -999.000    91.61   0.0236    12.8974  -999.0000     3.4214     90.000     89.996     90.000 ' ===  12   0  13  10
1251) P2         3   5      38.510    91.51   0.0231     6.4485     3.4214     1.7455     90.000     89.948     90.000 ' ===  14  14   3   3
1252) P2         3   6      54.908    91.50   0.0235     6.4510     3.4215     2.4886     90.000     91.560     90.000 ' ===  13  14   2   2
1253) Iba2       3   4     116.222    91.41   0.0233    12.8972     6.8429     1.3169     90.000     90.000     90.000 ' ===  15  16   4
1254) Pcc2       3   4      58.111    91.41   0.0233     6.8429     6.4486     1.3169     90.000     90.000     90.000 ' ===  16  15   4
1255) Fdd2       3   4     366.271    91.37   0.0232     6.8430    12.8971     4.1502     90.000     90.000     90.000 ' ===  16  18   7
1256) Pnn2       3   9    -999.000    91.35   0.0227     6.4485     3.4213  -999.0000     90.000     90.000     90.000 ' ===  12  11   0
1257) Ccc2       3   9      87.168    91.35   0.0233     6.8429     3.2244     3.9507     90.000     90.000     90.000 ' ===  10   8   9
1258) P21        3   5      46.137    91.33   0.0231     3.4478     6.4486     2.0911     90.000     97.095     90.000 ' ===  14  13   2   1
1259) P21        3   6      30.261    91.27   0.0232     6.4485     1.3716     3.4214     90.000     89.996     90.000 ' ===  13   1  14  11
1260) C2         3   7    -999.000    91.25   0.0232     6.8428  -999.0000     6.4485     90.000     89.996     90.000 ' ===  13   0  12  10
1261) C2         3   4     104.938    91.12   0.0231     2.3781    12.8971     3.4258     90.000     87.104     90.000 ' ===   3  15  16   3
1262) Fdd2       3   5     307.995    91.05   0.0230    12.8971     6.8427     3.4900     90.000     90.000     90.000 ' ===  16  14   6
1263) C2         3   3     133.551    90.95   0.0231    12.9149     6.8428     1.5133     90.000     93.007     90.000 ' ===  15  15   5   4
1264) Pnn2       3  10      34.413    90.93   0.0236     6.8430     3.3689     1.4928     90.000     90.000     90.000 ' ===  11   7   3
1265) C2         3   9      46.897    90.88   0.0233     2.1256     6.4486     3.4444     90.000     96.628     90.000 ' ===   3  10  11   3
1266) P42mc      3   7      75.486    90.66   0.0231     3.4214     3.4214     6.4486     90.000     90.000     90.000 ' ===  13  12
1267) P222       3   7    -999.000    90.66   0.0231     3.4214     6.4486  -999.0000     90.000     90.000     90.000 ' ===  13  12   0
1268) C2         3   6      88.208    90.61   0.0233    12.8971     1.9990     3.4214     90.000     89.996     90.000 ' ===  13   2  13  10
1269) Fdd2       3   4     366.269    90.60   0.0232    12.8971     6.8430     4.1502     90.000     90.000     90.000 ' ===  18  16   7
1270) Ccc2       3   9      91.046    90.56   0.0234     6.8428     2.0633     6.4487     90.000     90.000     90.000 ' ===  11   4   9
1271) P-1        3  10      26.699    90.50   0.0235     1.8517     3.5942     4.2145    104.454     90.653     79.615 ' ===   5   9   8   2   4   6
1272) P2         2   0      61.641    90.48   0.0238     6.6489     1.9754     4.8372     90.000     75.980     90.000 ' ===  18  10  18  15
1273) P2         3   9    -999.000    90.44   0.0234     3.4378     3.2243     1.9848     90.000   -999.000     90.000 ' ===   8   9   3   0
1274) P21/c      3   4      52.977    90.31   0.0235     3.4223     6.4487     2.4010     90.000     91.252     90.000 ' ===  15  14   4   3
1275) Ccca       3  10     106.758    90.30   0.0238     6.8431     6.4488     2.4192     90.000     90.000     90.000 ' ===  10   9   3
1276) C2         3   6      77.306    90.25   0.0233     3.5038     6.8428     4.1308     90.000     51.312     90.000 ' ===   8  13  14   8
1277) F222       3   3     456.505    90.22   0.0231    13.6855     5.1728     6.4486     90.000     90.000     90.000 ' ===  15  11  15
1278) Ccc2       3   9      85.589    90.18   0.0236     6.8431     3.6556     3.4214     90.000     90.000     90.000 ' ===  12  10   8
1279) Pc         3   1     100.176    90.10   0.0232     3.5500    19.3465     1.5134     90.000     74.532     90.000 ' ===  18  18   5   4
1280) C2         3   8      55.324    90.09   0.0233     2.5075     6.8428     3.2365     90.000     85.027     90.000 ' ===   7  10   9   4
1281) Pban       3   3     130.758    90.04   0.0235    19.3458     3.4215     1.9754     90.000     90.000     90.000 ' ===  16  14  12
1282) Ccc2       3   6     127.663    90.02   0.0231     6.8428     1.4466    12.8971     90.000     90.000     90.000 ' ===  14   1  13
1283) C2         3   8      55.323    90.00   0.0233     2.5075     6.8428     3.9186     90.000     55.369     90.000 ' ===   7  10  10   5
1284) Pcca       3   7      65.713    89.89   0.0232    12.8972     3.4214     1.4892     90.000     90.000     90.000 ' ===  12  13   1
1285) Iba2       2   1     348.646    89.85   0.0229     6.8424     6.4485     7.9016     90.000     90.000     90.000 ' ===  16  16  13
1286) P21        3   8      28.534    89.80   0.0228     6.5975     3.4213     1.2933     90.000     77.799     90.000 ' ===  13  10   2   2
1287) P2         3   6      44.761    89.80   0.0231     4.3176     6.4486     2.0288     90.000     52.412     90.000 ' ===  14  12   1   1
1288) P2         3   6      30.844    89.80   0.0231     4.1055     6.4486     1.3980     90.000    123.553     90.000 ' ===  14  13   1   1
1289) P2         3   6    -999.000    89.80   0.0231     3.4242     6.4486     1.3802     90.000   -999.000     90.000 ' ===  13  13   1   0
1290) P2         3  10      17.547    89.61   0.0234     3.4264     3.2243     1.5905     90.000     86.901     90.000 ' ===  10   9   2   2
1291) C2         3  10      45.783    89.53   0.0232     6.4485     2.0752     3.4214     90.000     89.994     90.000 ' ===  10   3   9   7
1292) C2221      3   3     228.254    89.45   0.0231     9.6774     3.6576     6.4486     90.000     90.000     90.000 ' ===  17  17  15
1293) C2         3   5     103.777    89.36   0.0233     6.8427     2.3518     7.3002     90.000     62.048     90.000 ' ===  15   3  17  15
1294) P-1        3  10    -999.000    89.26   0.0232     1.3518     3.3628     3.4297     88.857   -999.000    106.508 ' ===   2   8   8   1   0   5
1295) P222       3  10      25.885    89.25   0.0231     6.4485     3.4214     1.1733     90.000     90.000     90.000 ' ===   8  10   1
1296) Pnna       3   8      60.236    89.06   0.0227    12.8969     3.4213     1.3651     90.000     90.000     90.000 ' ===  12  12   1
1297) Pna21      3   8      52.961    89.06   0.0227     6.4485     3.4213     2.4005     90.000     90.000     90.000 ' ===  12  11   1
1298) P2         3   6      30.261    88.99   0.0232     6.4485     1.3716     3.4214     90.000     89.996     90.000 ' ===  13   1  14  11
1299) P-1        3  10    -999.000    88.93   0.0236     1.3515     3.2336     3.4447   -999.000     96.665     94.348 ' ===   2   7   9   0   1   5
1300) Pc         3   3      87.168    88.87   0.0230    12.8971     3.4214     1.9755     90.000     90.002     90.000 ' ===  15  17   7   6
1301) P2         3   9      17.544    88.86   0.0234     3.2285     3.4214     1.5903     90.000     92.921     90.000 ' ===  10  11   3   3
1302) Ibca       3   7     219.150    88.85   0.0235    12.8973     6.8430     2.4831     90.000     90.000     90.000 ' ===  12  12   1
1303) C2         3  10      45.786    88.78   0.0236     6.4487     2.0752     3.4214     90.000     90.004     90.000 ' ===   9   2   9   6
1304) P21/c      3  11    -999.000    88.74   0.0230     3.4380     3.2243     1.9850     90.000   -999.000     90.000 ' ===   8   8   2   0
1305) P2         3  11    -999.000    88.59   0.0234     3.4606     3.2243     1.3949     90.000   -999.000     90.000 ' ===   8   8   1   0
1306) Ibca       3  11      84.960    88.59   0.0234     6.4487     6.8428     1.9254     90.000     90.000     90.000 ' ===   8   9   1
1307) P2         3  11      15.435    88.59   0.0234     3.4447     3.4214     1.3992     90.000     69.393     90.000 ' ===   8   9   1   1
1308) P2         3   2      87.823    88.57   0.0232     4.1852     6.4486     3.7645     90.000    120.184     90.000 ' ===  18  16  18  18
1309) P21        3   2      85.883    88.55   0.0231     3.8926     6.4486     3.7679     90.000    114.764     90.000 ' ===   7  13  20   7
1310) P-1        3   8      22.122    88.48   0.0232     2.0054     3.7693     3.2245     89.714     89.306     65.188 ' ===   4  10  10   2   3   7
1311) P-1        3   8      22.123    88.48   0.0232     2.0055     3.2245     3.4474     90.080     82.948     90.699 ' ===   4  10  11   3   3   7
1312) P21/c      3   2     103.313    88.23   0.0232     4.6826     6.4486     3.9691     90.000    120.456     90.000 ' ===   7  18  16   5
1313) P-1        3   8      22.110    88.10   0.0231     2.0044     3.6300     4.7027    128.439     91.598     62.647 ' ===   5  10  10   4   3   7
1314) Ccc2       3  11      67.706    88.01   0.0233     6.8428     1.5344     6.4486     90.000     90.000     90.000 ' ===   9   2   8
1315) P-1        3   7      22.152    87.66   0.0234     3.2340     2.0081     3.7131    112.864     91.722     85.551 ' ===  10   6  11   4   6   4
1316) C2         3   3     137.201    87.59   0.0230     7.0395    12.8971     1.5547     90.000    103.578     90.000 ' ===  16  14   5   4
1317) P42/nmc    3   9      75.482    87.38   0.0227     3.4213     3.4213     6.4485     90.000     90.000     90.000 ' ===  11  12
1318) Pmn21      3   9    -999.000    87.38   0.0227     3.4213     6.4485  -999.0000     90.000     90.000     90.000 ' ===  11  12   0
1319) Cmc21      3   9      87.168    87.38   0.0233     6.8429     3.2244     3.9507     90.000     90.000     90.000 ' ===  10   8   9
1320) Pnna       3  10      45.520    87.33   0.0229     6.8427     3.2243     2.0632     90.000     90.000     90.000 ' ===  11   8   4
1321) C2         3   8      55.324    87.32   0.0233     2.5075     6.8428     3.2365     90.000     94.975     90.000 ' ===   6  10   9   3
1322) Aba2       3   7    -999.000    87.30   0.0231     6.4486     6.8428  -999.0000     90.000     90.000     90.000 ' ===  12  13   0
1323) P2         3   3      43.994    87.26   0.0233     6.5433     3.4214     1.9940     90.000     80.241     90.000 ' ===  16  16   4   4
1324) P21        3   6    -999.000    87.08   0.0231     3.4222     6.4486     1.5260     90.000   -999.000     90.000 ' ===  13  13   1   0
1325) Pccn       3   4     116.221    86.96   0.0231    12.8971     6.8428     1.3169     90.000     90.000     90.000 ' ===  15  16   3
1326) Pcca       3   4     114.640    86.96   0.0231    13.6856     6.4486     1.2990     90.000     90.000     90.000 ' ===  16  15   3
1327) Pc         3   4      32.187    86.92   0.0229     6.5214     3.4213     1.4589     90.000     81.425     90.000 ' ===  15  16   3   3
1328) I222       3   3     196.285    86.82   0.0232    12.8972     6.8428     2.2241     90.000     90.000     90.000 ' ===  16  15   5
1329) Ccca       3   7     126.280    86.79   0.0232    12.8972     1.4309     6.8428     90.000     90.000     90.000 ' ===  12   1  13
1330) P2         3   2      85.582    86.78   0.0231     6.4632     3.4214     3.8790     90.000     86.146     90.000 ' ===  18  15   9   9
1331) C2         3   6      76.697    86.65   0.0233     3.4762     6.8428     3.3270     90.000     75.725     90.000 ' ===   7  13   7   1
1332) Cc         3   3     160.771    86.62   0.0232     3.6434    12.8972     3.5128     90.000     76.900     90.000 ' ===   7  18  15   5
1333) C222       3   8      91.043    86.60   0.0231     6.8428     2.0632     6.4486     90.000     90.000     90.000 ' ===  12   3  10
1334) P-1        3   8      20.935    86.59   0.0233     1.8978     3.2396     3.4214     89.995     89.999     84.416 ' ===   4   9  12   2   4   7
1335) P2         3   6      45.784    86.56   0.0233     6.4485     2.0752     3.4214     90.000     89.995     90.000 ' ===  14   3  13  11
1336) Pcc2       3   3     116.220    86.54   0.0230     6.8427     6.4485     2.6338     90.000     90.000     90.000 ' ===  17  15   5
1337) P2         3   2      89.025    86.53   0.0232     4.0350     6.4486     3.4943     90.000    101.723     90.000 ' ===   5  16  15   2
1338) P-1        3   5      52.957    86.52   0.0235     2.9699     3.5482     5.2138     96.958     91.655     76.173 ' ===  10  17  11  10   7  11
1339) Ccc2       3   7     118.768    86.50   0.0232    12.8972     1.3458     6.8428     90.000     90.000     90.000 ' ===  12   1  12
1340) C222       3   5     129.149    86.46   0.0230    12.8971     2.9269     3.4213     90.000     90.000     90.000 ' ===  15   3  15
1341) P21        3   5      45.783    86.35   0.0232     6.4485     2.0752     3.4214     90.000     89.996     90.000 ' ===  15   3  14  12
1342) Aba2       3   5     182.089    86.35   0.0231    12.8971     2.0633     6.8428     90.000     90.000     90.000 ' ===  14   2  15
1343) P-1        3   4      47.098    86.30   0.0232     2.1347     3.5039     6.4662     89.082     94.238    102.463 ' ===   4  16  14   4   2  12
1344) Pc         3  10      25.559    86.29   0.0234     3.2302     3.4214     2.3168     90.000     86.546     90.000 ' ===   9  11   3   3
1345) C2221      3   8      64.589    86.22   0.0228    12.8970     1.4638     3.4214     90.000     90.000     90.000 ' ===  13   2  12
1346) P2         3   8      24.179    86.03   0.0233     3.5775     3.4214     2.1918     90.000     64.328     90.000 ' ===   9  11   4   2
1347) P-1        2   0      66.785    85.98   0.0239     4.2805     4.5672     3.9720     72.029     65.206     87.023 ' ===  16  20  19  15  13  17
1348) Pcc2       3   3     114.127    85.98   0.0231     6.8428     6.4486     2.5864     90.000     90.000     90.000 ' ===  13  15   7
1349) P-1        3  10      22.416    85.90   0.0234     2.0320     3.2614     3.4283     89.462     86.375     81.348 ' ===   3   8   9   2   2   5
1350) P-1        3  10      22.273    85.90   0.0234     2.0191     3.2464     4.8553     50.926     75.515     96.691 ' ===   3   8   9   2   1   6
1351) Pnn2       3   8      52.961    85.88   0.0227     6.4485     3.4213     2.4005     90.000     90.000     90.000 ' ===  12  11   1
1352) P21212     3   8      46.620    85.88   0.0227     6.4485     3.4213     2.1131     90.000     90.000     90.000 ' ===  13  12   1
1353) P-1        3   6      25.811    85.80   0.0232     2.3669     3.9901     3.1966    120.413     94.381     93.043 ' ===   9  13   9   6   5   8
1354) Ccca       3   4     224.719    85.69   0.0232    12.8971     2.5463     6.8428     90.000     90.000     90.000 ' ===  15   5  16
1355) P-1        3  10      21.398    85.67   0.0235     1.9397     3.2316     3.4214     89.993     90.003     93.856 ' ===   4   8  10   3   4   6
1356) C222       3   7      76.739    85.66   0.0231    12.8970     1.7391     3.4214     90.000     90.000     90.000 ' ===  12   1  13
1357) P-1        3   8      22.256    85.65   0.0232     2.0176     3.2416     3.4390     89.407     95.805     95.927 ' ===   4  10  12   3   4   8
1358) P-1        3  11      20.745    85.59   0.0234     2.0013     3.0296     3.4574     93.915     82.729     90.068 ' ===   4   7   7   3   2   3
1359) P-1        3   8      24.018    85.57   0.0236     2.1771     3.2335     3.4759     90.764    100.153     85.676 ' ===   5   8  12   2   5   6
1360) P-1        3   8      21.717    85.46   0.0236     1.9686     4.7878     3.4326     43.316     94.627    100.896 ' ===   4  13  12   4   4  11
1361) I222       3  11     135.075    85.41   0.0237     7.9017     6.8431     2.4981     90.000     90.000     90.000 ' ===   4   9   6
1362) Cc         3   4    -999.000    85.19   0.0231     6.8485    12.8971     1.2943     90.000   -999.000     90.000 ' ===  13  15   3   0
1363) Pmc21      3   4      58.111    85.18   0.0233     6.8429     6.4486     1.3169     90.000     90.000     90.000 ' ===  16  15   4
1364) Pc         3   8      29.106    85.15   0.0233     3.4437     3.2243     2.6383     90.000     96.516     90.000 ' ===  12  11   4   4
1365) P2         3   9      21.814    85.09   0.0233     3.7170     3.2243     1.9774     90.000    113.006     90.000 ' ===   9   8   3   1
1366) P2         3   9      20.425    85.09   0.0233     3.6303     3.2243     1.8515     90.000     70.470     90.000 ' ===  11   9   3   3
1367) Ccca       3  10      91.047    84.93   0.0233     6.8428     2.0633     6.4486     90.000     90.000     90.000 ' ===  10   2   9
1368) P2         3   6      38.601    84.92   0.0233     3.7371     3.2243     3.4991     90.000     66.281     90.000 ' ===  14   9   7   7
1369) P2         3   5      45.840    84.81   0.0231     3.4439     6.4486     2.0777     90.000     96.550     90.000 ' ===  15  12   2   2
1370) Cc         3   5     117.092    84.81   0.0231    17.7337     6.8428     1.3268     90.000     46.658     90.000 ' ===  14  15   2   2
1371) P2         3   5      45.783    84.66   0.0232     6.4485     2.0752     3.4214     90.000     90.004     90.000 ' ===  15   3  14  12
1372) Pna21      3   6      57.061    84.65   0.0227    12.8969     3.4213     1.2932     90.000     90.000     90.000 ' ===  15  11   3
1373) P2         3   4      52.035    84.59   0.0231     6.4927     3.4214     2.3585     90.000     83.316     90.000 ' ===  14  15   4   3
1374) P2         3   3      43.995    84.51   0.0234     6.5091     3.4214     1.9940     90.000     97.810     90.000 ' ===  14  16   4   2
1375) P2         3   9      23.713    84.27   0.0232     3.4214     2.1496     3.2242     90.000     90.005     90.000 ' ===  11   3   8   6
1376) P-1        3  10      21.067    84.23   0.0239     2.4648     2.6439     3.6459    109.754     92.502     70.883 ' ===   4   8  11   3   4   7
1377) I222       3   4     149.938    84.23   0.0231    12.8971     6.8428     1.6990     90.000     90.000     90.000 ' ===  15  14   4
1378) P-1        3   8      22.111    84.21   0.0232     2.0044     3.7507     3.2418     87.556     84.039     65.811 ' ===   4   9   9   1   2   5
1379) P-1        3   4      44.784    84.21   0.0234     2.0298     3.4862     6.5050     88.559     82.449     78.935 ' ===   3  15  14   2   2  12
1380) C2         3   5     129.153    84.17   0.0232    12.8971     2.9269     3.4214     90.000     90.004     90.000 ' ===  15   3  15  13
1381) P21212     3  11      33.623    84.05   0.0237     6.8430     3.3689     1.4585     90.000     90.000     90.000 ' ===   8   7   2
1382) Fdd2       3   6     348.652    84.03   0.0227    12.8969     6.8426     3.9508     90.000     90.000     90.000 ' ===  15  14   6
1383) C2         3   7      77.001    83.95   0.0233     3.4900     6.8428     3.3403     90.000     74.856     90.000 ' ===   6  12   9   3
1384) Cmc21      3  10      87.140    83.91   0.0234     6.8428     1.9748     6.4487     90.000     90.000     90.000 ' ===  10   2   9
1385) P-1        3   3      50.888    83.89   0.0234     2.3065     3.4567     6.4648     90.582     85.942     98.190 ' ===   5  15  16   3   5  12
1386) F222       3   4     366.261    83.87   0.0231    12.8971     6.8430     4.1501     90.000     90.000     90.000 ' ===  17  16   6
1387) P21        3   8      30.062    83.81   0.0228     9.0055     3.4213     1.3626     90.000     45.730     90.000 ' ===  13  11   2   2
1388) P-421c     3   9      75.482    83.74   0.0227     3.4213     3.4213     6.4485     90.000     90.000     90.000 ' ===  11  12
1389) P21        3  11      16.589    83.69   0.0230     3.4303     3.2243     1.5038     90.000     85.851     90.000 ' ===  10   7   2   2
1390) Cmc21      3  11      67.309    83.67   0.0234     6.8428     1.5253     6.4487     90.000     90.000     90.000 ' ===   9   1   7
1391) Pc         3   6      44.673    83.54   0.0232     6.4487     3.4214     2.0248     90.000     89.641     90.000 ' ===  13  14   1   1
1392) P21        3   4      74.452    83.49   0.0229     6.4595     6.8426     1.6873     90.000     93.352     90.000 ' ===  14  12   7   5
1393) P-1        3   8      22.518    83.36   0.0232     2.0413     3.4310     3.2518     90.553     97.463     85.696 ' ===   4  11  10   3   3   7
1394) Ccca       3   6     185.484    83.31   0.0231    12.8971     6.8428     2.1018     90.000     90.000     90.000 ' ===  13  14   2
1395) P-1        3   8      23.520    83.28   0.0232     3.5230     2.1321     3.4344     94.991     87.986    113.767 ' ===  10   4  12   3   8   4
1396) Ccc2       3   3     228.254    83.24   0.0231    12.8971     6.8428     2.5864     90.000     90.000     90.000 ' ===  15  13   4
1397) Pbca       3   8      65.874    83.02   0.0228    12.8970     3.4214     1.4929     90.000     90.000     90.000 ' ===  13  12   2
1398) P2         3   9      23.712    82.99   0.0234     3.2243     3.4214     2.1494     90.000     90.000     90.000 ' ===   8  11   3   1
1399) P21        3   2     107.490    82.84   0.0232     5.9802     6.4486     3.4216     90.000    125.448     90.000 ' ===  18  15  18  18
1400) Cmc21      3   5     161.777    82.84   0.0232     6.0449     4.1502     6.4486     90.000     90.000     90.000 ' ===  14  13  12
1401) Pc         3   5      52.966    82.84   0.0231     6.4489     3.4214     2.4007     90.000     89.399     90.000 ' ===  13  14   2   1
1402) P2         3   5      40.578    82.84   0.0231     6.4887     3.4214     1.8392     90.000     83.624     90.000 ' ===  13  15   2   1
1403) P-1        3   8      23.683    82.83   0.0236     2.1467     3.4924     4.9806     43.570     70.727     67.406 ' ===   4   9  12   2   3   8
1404) Pcca       3   5     106.757    82.57   0.0230    12.8971     3.4213     2.4194     90.000     90.000     90.000 ' ===  14  15   3
1405) P-1        3  10    -999.000    82.55   0.0235     2.3693     4.4056     4.9940     43.357   -999.000     97.048 ' ===   6   7   4   4   0   1
1406) Aba2       3   4     224.719    82.46   0.0232     6.8428     2.5463    12.8971     90.000     90.000     90.000 ' ===  16   5  15
1407) P2         3   7      29.106    82.44   0.0233     3.4437     3.2243     2.6383     90.000     83.484     90.000 ' ===  13  11   5   5
1408) Pbcn       3   3     174.335    82.23   0.0231    12.8971     6.8427     1.9754     90.000     90.000     90.000 ' ===  15  17   6
1409) C2         3   6      78.852    82.18   0.0233     3.5739     6.4486     4.2620     90.000    126.605     90.000 ' ===   7  12  14   7
1410) P2         3   5      43.672    82.17   0.0232     6.4616     3.4214     1.9794     90.000     86.365     90.000 ' ===  12  14   3   1
1411) P2         3   5      43.699    82.17   0.0232     6.4657     3.4214     1.9806     90.000     94.165     90.000 ' ===  12  13   3   1
1412) Iba2       3   6     100.638    82.10   0.0231    12.8971     6.8428     1.1403     90.000     90.000     90.000 ' ===  13  14   1
1413) Ima2       3   6      99.100    82.10   0.0231    12.8971     6.8428     1.1229     90.000     90.000     90.000 ' ===  12  14   1
1414) Fddd       3   7     456.526    81.79   0.0234    13.6859     5.1728     6.4486     90.000     90.000     90.000 ' ===  13   9  11
1415) P21        3   1      85.722    81.75   0.0225     3.8855     6.4485     3.4265     90.000     86.827     90.000 ' ===   6  16  15   2
1416) C2         3   3     152.172    81.71   0.0235    13.6858     1.7242     6.4486     90.000     89.996     90.000 ' ===  17   7  15  13
1417) Ccc2       3  10      77.963    81.58   0.0233     6.8428     1.7668     6.4486     90.000     90.000     90.000 ' ===  10   5   9
1418) P21        3   9      24.639    81.48   0.0230     3.8684     3.2243     2.2335     90.000    117.818     90.000 ' ===   9   8   4   1
1419) P21        3   9      24.538    81.48   0.0230     3.4512     3.2243     2.2244     90.000     82.453     90.000 ' ===  11   9   4   3
1420) Ima2       3  11     153.491    81.31   0.0239     6.4488     4.4553     5.3423     90.000     90.000     90.000 ' ===   7   9   9
1421) Ccc2       3   7    -999.000    81.28   0.0231     6.8428  -999.0000    12.8971     90.000     90.000     90.000 ' ===  13   0  12
1422) C2         3   6      92.231    81.27   0.0233     6.8428     2.0902     7.2998     90.000     62.054     90.000 ' ===  14   2  14  12
1423) Ima2       3   4     182.086    81.26   0.0231    12.8972     6.8428     2.0632     90.000     90.000     90.000 ' ===  14  16   4
1424) P-1        2   0      66.781    81.18   0.0237     4.2804     4.5671     3.9720     72.030     65.204     87.020 ' ===  16  20  21  15  15  19
1425) P-1        3   4      37.859    81.16   0.0233     3.4318     3.4717     3.6368     97.218    109.818     68.239 ' ===   9  11  14   5   7   9
1426) I222       3  10     174.348    81.04   0.0237     7.9017     6.8431     3.2244     90.000     90.000     90.000 ' ===   6   9   7
1427) C2         3   5     175.683    80.95   0.0231     3.9814    12.8971     3.4479     90.000     82.887     90.000 ' ===   2  13  14   1
1428) P-1        3   8      23.423    80.95   0.0233     2.1233     3.4753     4.9540     43.821     71.627     68.088 ' ===   4   9  14   2   4   9
1429) Ccca       3   6     184.460    80.93   0.0231    12.8971     6.8428     2.0902     90.000     90.000     90.000 ' ===  14  14   2
1430) P21        3   4      52.977    80.90   0.0235     3.4223     6.4487     2.4010     90.000     91.252     90.000 ' ===  15  14   4   3
1431) Cmc21      3   3     228.254    80.79   0.0231    12.8971     6.8428     2.5864     90.000     90.000     90.000 ' ===  15  13   4
1432) Cc         3   9      55.322    80.58   0.0230     2.5075     6.8427     3.2365     90.000     85.025     90.000 ' ===   6  11   8   3
1433) P2         3   3      82.814    80.57   0.0230     7.0197     6.4485     1.8768     90.000     77.104     90.000 ' ===  17  16   5   5
1434) P2         3   5      46.059    80.55   0.0231     6.4496     3.4214     2.0876     90.000     88.961     90.000 ' ===  14  13   3   3
1435) Pnna       3   3     152.173    80.55   0.0235    13.6860     6.4487     1.7242     90.000     90.000     90.000 ' ===  17  15   8
1436) Pmc21      3   3     116.220    80.53   0.0230     6.4485     6.8427     2.6338     90.000     90.000     90.000 ' ===  15  17   5
1437) P222       2   1      87.160    80.47   0.0226     6.4485     6.8424     1.9754     90.000     90.000     90.000 ' ===  16  15  11
1438) Cmc21      3   6     129.183    80.44   0.0232    12.8972     1.4638     6.8428     90.000     90.000     90.000 ' ===  13   2  14
1439) Pnna       3   5      65.871    80.38   0.0232     6.8428     6.4486     1.4928     90.000     90.000     90.000 ' ===  15  13   2
1440) P-1        3   6      22.773    80.34   0.0232     2.0644     5.2637     3.2971    133.870    102.069     63.267 ' ===   6  12  11   4   4   8
1441) C2         3   3     152.168    80.31   0.0232     6.8969    12.8971     1.7242     90.000     82.817     90.000 ' ===  14  15   8   5
1442) Pna21      3  10      37.168    80.30   0.0235     6.8429     3.3689     1.6123     90.000     90.000     90.000 ' ===  11   7   3
1443) C2         3   7      76.907    80.29   0.0236     3.4856     6.8430     4.1606     90.000     50.803     90.000 ' ===   7  12  13   7
1444) Pbca       3   4     119.563    80.29   0.0231     6.8428     6.4486     2.7096     90.000     90.000     90.000 ' ===  15  15   4
1445) P-1        3   6      27.128    80.21   0.0234     3.8137     2.3536     3.3757     93.662    116.107     90.611 ' ===  12   8  10   6   8   5
1446) Pnc2       3   8      53.802    80.16   0.0227     6.4485     3.4213     2.4386     90.000     90.000     90.000 ' ===  13  11   1
1447) Pbca       3   8      78.727    80.16   0.0227    12.8969     3.4213     1.7842     90.000     90.000     90.000 ' ===  13  12   1
1448) P2         3   8      29.725    79.91   0.0234     3.2379     3.4214     2.6945     90.000     95.256     90.000 ' ===  10  10   4   3
1449) Cmc21      3   4     224.723    79.90   0.0231    12.8970     2.5464     6.8428     90.000     90.000     90.000 ' ===  15   4  16
1450) Ima2       3   6     100.638    79.82   0.0231    12.8971     6.8428     1.1403     90.000     90.000     90.000 ' ===  13  14   1
1451) Ccc2       3   6     102.665    79.82   0.0231    12.8971     6.8428     1.1633     90.000     90.000     90.000 ' ===  13  14   1
1452) Pbcn       3   6      99.478    79.82   0.0231    12.8971     6.8428     1.1272     90.000     90.000     90.000 ' ===  13  14   1
1453) P2         3   6      57.588    79.78   0.0234     6.4486     2.6101     3.4214     90.000     90.004     90.000 ' ===  14   2  14  12
1454) Ccca       3   3     308.005    79.77   0.0232    12.8972     3.4900     6.8428     90.000     90.000     90.000 ' ===  16   6  16
1455) Pcca       3   5     106.754    79.74   0.0234     6.8430     6.4487     2.4192     90.000     90.000     90.000 ' ===  15  14   3
1456) Abm2       3   4     116.222    79.74   0.0233    12.8972     6.8429     1.3169     90.000     90.000     90.000 ' ===  15  16   4
1457) P2         3   4      54.252    79.58   0.0230     6.4500     3.4214     2.4590     90.000     91.221     90.000 ' ===  16  14   4   4
1458) P-1        3   6      27.127    79.51   0.0231     3.8137     2.3535     3.3757     93.662    116.107     90.611 ' ===  13   8  10   6   9   5
1459) P21        3   7      32.663    79.47   0.0228     6.4535     3.4214     1.4805     90.000     92.265     90.000 ' ===  14  13   3   3
1460) F222       3  11     121.708    79.26   0.0234     6.8428     6.4487     2.7581     90.000     90.000     90.000 ' ===   8   8   1
1461) P2         3  11      16.963    79.26   0.0234     3.4575     3.2243     1.5377     90.000     98.284     90.000 ' ===   9   8   1   1
1462) Pc         3   2      56.316    79.17   0.0225     3.4957     6.4485     2.5526     90.000     78.159     90.000 ' ===  16  16   5   3
1463) P-1        3   8      23.681    79.12   0.0232     2.1467     5.3966     3.3232    134.317    104.016     60.596 ' ===   4  14  10   4   3  10
1464) P2         3  10    -999.000    79.06   0.0234     3.4454     3.2243     1.9892     90.000   -999.000     90.000 ' ===   7   8   3   0
1465) Ccca       3   6     168.451    78.92   0.0231     6.8428     1.9088    12.8971     90.000     90.000     90.000 ' ===  14   2  13
1466) Pc         3   9      27.922    78.88   0.0233     3.2670     3.4214     2.5311     90.000     80.724     90.000 ' ===   9  10   3   2
1467) P-1        3   7      25.989    78.81   0.0232     3.2363     2.3560     3.4342     85.042     90.422     94.946 ' ===  12   5  11   5   8   3
1468) P2         3  11      61.106    78.78   0.0239     5.5387     3.4216     3.2569     90.000     98.103     90.000 ' ===   3  10   6   1
1469) Pban       3   4     116.221    78.76   0.0231    12.8971     6.8428     1.3169     90.000     90.000     90.000 ' ===  15  16   3
1470) P21        3   1      89.412    78.75   0.0225     5.5499     6.4485     3.4360     90.000    133.355     90.000 ' ===  17  16  19  17
1471) P2         3   1      85.722    78.75   0.0225     3.8855     6.4485     3.4265     90.000     86.827     90.000 ' ===   6  16  15   2
1472) P42        3   7      75.486    78.57   0.0231     3.4214     3.4214     6.4486     90.000     90.000     90.000 ' ===  13  12
1473) C2         3   2     454.450    78.56   0.0239    23.7861     6.8430     3.4231     90.000     54.650     90.000 ' ===  17  15  17  17
1474) P-1        3   9      23.636    78.55   0.0231     2.1426     3.7460     4.8970    135.173    106.267     59.397 ' ===   4  11  10   4   3   8
1475) P212121    3  10      34.413    78.53   0.0236     6.8430     3.3689     1.4928     90.000     90.000     90.000 ' ===  11   7   3
1476) F222       3   9     155.386    78.45   0.0232     4.6931     6.8429     4.8385     90.000     90.000     90.000 ' ===   9   9   8
1477) Ccca       3   5     207.552    78.37   0.0231    12.8972     6.8428     2.3518     90.000     90.000     90.000 ' ===  15  15   3
1478) P2         3   6      37.487    78.32   0.0231     3.4389     6.4485     1.6991     90.000     95.778     90.000 ' ===  14  11   2   2
1479) P-1        3   7      25.259    78.21   0.0236     2.2896     3.2358     3.4350     90.430     95.100     85.190 ' ===   5   9  13   2   5   7
1480) P-1        3  10      16.968    78.16   0.0238     2.1103     2.3740     3.4292     87.296     92.306     81.839 ' ===   7   7   8   5   5   3
1481) P21        3  10    -999.000    78.14   0.0230     3.4451     3.2243     1.9891     90.000   -999.000     90.000 ' ===   8   8   3   0
1482) R3         3  10     142.486    78.13   0.0232     6.8428     6.8428     3.5137     90.000     90.000    120.000 ' ===  12   7
1483) C2         3   9      54.403    78.13   0.0232     6.8821     3.3689     2.3600     90.000     83.872     90.000 ' ===  10   6   4   2
1484) P-1        3   7      22.141    78.10   0.0233     2.0070     3.5473     5.0103    136.811    110.224     65.358 ' ===   5   9  14   2   4   9
1485) Cmc21      3   5     158.925    78.09   0.0231     5.8350     4.2237     6.4486     90.000     90.000     90.000 ' ===  15  15  13
1486) Cc         3   9      55.323    78.08   0.0232     2.5075     6.8428     3.9186     90.000     55.368     90.000 ' ===   7  11   9   5
1487) Pccn       3   4     116.222    78.08   0.0233    12.8972     6.8429     1.3169     90.000     90.000     90.000 ' ===  15  16   4
1488) P-1        3   8      22.127    78.07   0.0233     2.0058     3.4330     3.2630     89.281     81.155     85.282 ' ===   4  11   9   3   2   7
1489) Ccc2       3   4     224.719    78.04   0.0232    12.8971     2.5463     6.8428     90.000     90.000     90.000 ' ===  15   5  16
1490) P21212     3   9      80.069    78.04   0.0237     5.9256     4.1907     3.2244     90.000     90.000     90.000 ' ===  11  11   9
1491) P2         3   9      25.894    77.95   0.0234     3.2363     3.4214     2.3472     90.000     85.072     90.000 ' ===  10   9   3   3
1492) Pna21      3  10      80.067    77.87   0.0236     4.1907     5.9255     3.2244     90.000     90.000     90.000 ' ===  11  11   8
1493) C2221      3   6     129.146    77.69   0.0228    12.8969     2.9268     3.4213     90.000     90.000     90.000 ' ===  15   3  14
1494) P21        3   1      89.403    77.67   0.0215     4.0526     6.4482     3.4358     90.000     84.703     90.000 ' ===   7  17  18   6
1495) C2         3   6    -999.000    77.66   0.0231     6.8436    12.8971     1.1082     90.000   -999.000     90.000 ' ===  13  12   1   0
1496) Cmc21      3   6     154.186    77.66   0.0231     6.8428     1.7471    12.8971     90.000     90.000     90.000 ' ===  14   1  13
1497) Pccn       3   6     100.638    77.66   0.0231    12.8971     6.8428     1.1403     90.000     90.000     90.000 ' ===  13  14   1
1498) Ccc2       3   6     151.586    77.66   0.0231     5.0718     4.6348     6.4486     90.000     90.000     90.000 ' ===  14  13  12
1499) Cmc21      3   6     102.665    77.66   0.0231    12.8971     6.8428     1.1633     90.000     90.000     90.000 ' ===  13  14   1
1500) Ccc2       3   6     153.375    77.66   0.0231     6.8428     1.7379    12.8971     90.000     90.000     90.000 ' ===  14   1  12
1501) Ccca       3   6     166.929    77.66   0.0231     6.8428     1.8915    12.8971     90.000     90.000     90.000 ' ===  14   1  13
1502) I222       3   6     101.212    77.66   0.0231    12.8971     6.8428     1.1469     90.000     90.000     90.000 ' ===  13  13   1
1503) I222       3   6      99.100    77.66   0.0231    12.8971     6.8428     1.1229     90.000     90.000     90.000 ' ===  12  14   1
1504) Pcca       3   6      96.093    77.62   0.0231     6.8428     6.4486     2.1777     90.000     90.000     90.000 ' ===  14  14   2
1505) P-1        3  10      29.608    77.55   0.0230     2.6841     3.2385     3.4240     89.790     87.704     84.610 ' ===   3  10  10   3   3   8
1506) P2         3   5    -999.000    77.52   0.0231     6.4623     3.4214     1.9796     90.000   -999.000     90.000 ' ===  12  14   2   0
1507) P-1        3  10      26.611    77.50   0.0234     1.8455     4.2633     4.7786    134.143     86.687     98.701 ' ===   5   6   9   2   4   4
1508) C2         3   5     102.852    77.43   0.0231     2.3309    12.8971     3.4328     90.000     85.337     90.000 ' ===   2  14  15   2
1509) C2         3   5     117.092    77.43   0.0231    17.7337     6.8428     1.3268     90.000    133.342     90.000 ' ===  14  15   2   2
1510) Aba2       3   8     114.129    77.33   0.0233     6.8428     2.5864     6.4486     90.000     90.000     90.000 ' ===  10   4  10
1511) C2         3   5      98.150    77.25   0.0233     4.4485     6.8428     3.6302     90.000     62.647     90.000 ' ===   8  14  12   6
1512) Pbcn       3   4      87.164    77.19   0.0230     6.8427     6.4486     1.9754     90.000     90.000     90.000 ' ===  14  15  10
1513) Cc         3   9      55.323    76.96   0.0231     2.5075     6.8428     3.2365     90.000     94.973     90.000 ' ===   7  11   8   4
1514) P2         3   1      89.412    76.88   0.0225     5.5499     6.4485     3.4360     90.000    133.355     90.000 ' ===  17  16  19  17
1515) P21        3   5      53.448    76.84   0.0228     6.4571     3.4213     2.4226     90.000     87.032     90.000 ' ===  14  14   5   3
1516) C2221      3   7     108.682    76.66   0.0228    12.8969     2.4631     3.4213     90.000     90.000     90.000 ' ===  14   2  13
1517) Pbcn       3   4     116.222    76.49   0.0233    12.8972     6.8429     1.3169     90.000     90.000     90.000 ' ===  15  16   4
1518) P-1        3   8      21.857    76.47   0.0232     1.9814     4.7024     3.2319     46.724     93.935     91.183 ' ===   4  13   9   3   2   9
1519) Pca21      3   1      92.450    76.42   0.0229    19.3465     3.4213     1.3967     90.000     90.000     90.000 ' ===  18  19   5
1520) P212121    3   1     130.762    76.35   0.0238    19.3468     3.4217     1.9753     90.000     90.000     90.000 ' ===  19  18  12
1521) P2         3   6      35.793    76.30   0.0231     3.4430     6.4486     1.6223     90.000     96.421     90.000 ' ===  14  12   2   1
1522) P2         3   3      32.186    76.29   0.0229     6.4667     3.4213     1.4588     90.000     94.302     90.000 ' ===  15  16   4   3
1523) C2         3   5     112.492    76.27   0.0234     6.9999    12.8973     1.2746     90.000     77.844     90.000 ' ===  15  14   3   3
1524) Cmc21      3   7     126.280    76.27   0.0232    12.8972     1.4309     6.8428     90.000     90.000     90.000 ' ===  12   1  13
1525) Pnna       3   4     119.565    76.25   0.0232     6.8428     6.4486     2.7096     90.000     90.000     90.000 ' ===  15  15   4
1526) P2         3   4      52.977    76.14   0.0235     3.4223     6.4487     2.4010     90.000     91.252     90.000 ' ===  15  14   4   3
1527) C2         3   3     171.168    76.06   0.0230    12.9261     6.8427     1.9396     90.000     93.852     90.000 ' ===  15  15   8   7
1528) Aba2       3   7    -999.000    76.04   0.0231     6.8428  -999.0000    12.8971     90.000     90.000     90.000 ' ===  13   0  12
1529) C2         3   7    -999.000    76.04   0.0231  -999.0000    12.8971     3.5003     90.000   -999.000     90.000 ' ===   0  12  13   0
1530) P-1        3   9      22.218    75.98   0.0232     2.0141     3.2249     4.7125    133.043     86.003     88.820 ' ===   3   9  11   2   3   7
1531) P-1        3   9      21.817    75.98   0.0232     1.9778     3.2247     3.4614     90.147     81.279     91.004 ' ===   3   8  10   1   2   5
1532) P-1        3   9      22.011    75.98   0.0232     1.9954     3.7211     3.4529     93.864     97.747     60.050 ' ===   3  10   9   3   1   6
1533) P-1        3   9      21.776    75.98   0.0232     1.9740     3.4549     3.2247     90.135     91.006     82.008 ' ===   3  10   9   2   2   6
1534) P-1        3   9      21.998    75.98   0.0232     1.9941     3.2252     3.4529     89.808     82.257     88.615 ' ===   3   8  10   1   2   6
1535) P-1        3   9      21.777    75.98   0.0232     1.9741     3.2247     3.4549     89.855     97.995     91.003 ' ===   3   9  10   2   2   6
1536) P-1        3   9      21.993    75.98   0.0232     1.9937     3.7473     3.2245     90.277     90.690     65.926 ' ===   3   9   8   1   1   5
1537) Pnn2       3  10      80.067    75.92   0.0236     5.9255     4.1907     3.2244     90.000     90.000     90.000 ' ===  11  11   8
1538) P-1        3   8      25.889    75.79   0.0232     2.3468     3.4454     3.2482     90.825     96.972     83.229 ' ===   4  12  10   4   3   8
1539) Pcc2       3   4      74.332    75.71   0.0234     6.4487     3.4214     3.3689     90.000     90.000     90.000 ' ===  12  15   4
1540) P-1        3   9      22.647    75.69   0.0236     2.0529     3.4203     4.8380    134.993    103.643     70.510 ' ===   3   9  12   2   3   8
1541) P-1        3   9      21.995    75.69   0.0236     1.9937     3.4529     3.2246     89.910     89.304     82.259 ' ===   3  10   8   2   1   6
1542) P-1        3   9      23.510    75.69   0.0236     2.1311     3.4218     3.2243     90.004     90.007     90.798 ' ===   3  11   9   3   2   7
1543) Pcca       3   7      96.140    75.68   0.0230    12.8971     3.4213     2.1788     90.000     90.000     90.000 ' ===  13  13   1
1544) C2         3   9      65.159    75.68   0.0235     6.9243     3.3689     2.8265     90.000     81.211     90.000 ' ===  11   8   4   3
1545) P-1        3   8      23.444    75.68   0.0232     3.2351     2.1253     3.7060    112.601     91.814     85.289 ' ===  10   4  10   3   6   2
1546) Aba2       3   7      87.162    75.67   0.0239     6.8431     1.9751     6.4488     90.000     90.000     90.000 ' ===  13   5  12
1547) I222       3   6     100.638    75.62   0.0231    12.8971     6.8428     1.1403     90.000     90.000     90.000 ' ===  13  14   1
1548) P-1        3   6      33.597    75.61   0.0232     3.2433     3.0456     3.4274     93.400     90.370     83.788 ' ===  12   8  12   6  10   6
1549) P2         3   7      44.512    75.42   0.0232     3.4943     6.4486     2.0175     90.000    101.723     90.000 ' ===  12  11   4   2
1550) Cmc21      3   4     224.719    75.35   0.0232    12.8971     2.5463     6.8428     90.000     90.000     90.000 ' ===  15   5  16
1551) Pcca       3   4     119.563    75.33   0.0232     6.8428     6.4486     2.7096     90.000     90.000     90.000 ' ===  15  15   4
1552) Pnna       3   3     152.173    75.30   0.0235    13.6860     6.4487     1.7242     90.000     90.000     90.000 ' ===  17  15   7
1553) C2221      3   3     228.254    75.26   0.0231    12.8971     6.8428     2.5864     90.000     90.000     90.000 ' ===  15  13   4
1554) F222       3  10     185.478    75.23   0.0229    12.8968     6.8427     2.1018     90.000     90.000     90.000 ' ===   9  11   2
1555) C2         3   3     152.281    75.15   0.0231     6.8618    12.8971     1.7255     90.000     85.728     90.000 ' ===  17  16   4   4
1556) Cmc21      3   5     167.193    75.12   0.0232     6.4069     4.0468     6.4486     90.000     90.000     90.000 ' ===  15  15  14
1557) P21212     3  10      34.413    75.12   0.0236     6.8430     3.3689     1.4928     90.000     90.000     90.000 ' ===  11   7   3
1558) Pcca       3   5     106.761    75.09   0.0231    12.8971     3.4214     2.4195     90.000     90.000     90.000 ' ===  14  15   2
1559) P2         3  10      26.904    75.03   0.0233     3.2502     3.4214     2.4388     90.000     97.238     90.000 ' ===   8  11   4   2
1560) P-1        3   2      48.916    75.03   0.0236     2.2170     3.4661     6.5653     91.723     79.184     99.207 ' ===   6  17  17   5   6  14
1561) P2         3  11      22.055    75.01   0.0233     3.4456     3.2243     1.9993     90.000     96.790     90.000 ' ===   9   8   2   2
1562) P2         3  10      33.798    75.01   0.0233     3.2684     3.4214     3.0637     90.000     80.584     90.000 ' ===   8   8   4   2
1563) P2         3  11      22.117    75.01   0.0232     3.4214     2.0050     3.2242     90.000     90.005     90.000 ' ===   9   1   8   6
1564) P2         3   1      89.403    74.92   0.0215     4.0526     6.4482     3.4358     90.000     84.703     90.000 ' ===   7  17  18   6
1565) P-1        3   7      25.258    74.83   0.0235     2.2895     3.2357     3.4351     90.424     95.098     85.195 ' ===   6   9  13   3   6   7
1566) Pnn2       3   3     116.221    74.73   0.0231    12.8971     6.8428     1.3169     90.000     90.000     90.000 ' ===  15  17   5
1567) C2         3  11      44.763    74.72   0.0236     6.4487     2.0288     3.4214     90.000     89.996     90.000 ' ===   8   1   9   6
1568) Pc         3  10      28.158    74.68   0.0234     3.4666     3.2243     2.5525     90.000     99.264     90.000 ' ===  10   8   2   2
1569) Ccca       3   5     207.551    74.50   0.0231    12.8971     2.3518     6.8428     90.000     90.000     90.000 ' ===  15   3  15
1570) C2         3   5      95.771    74.50   0.0234     4.3407     6.8428     3.6549     90.000     61.909     90.000 ' ===   8  14  14   8
1571) Pnna       3   6     159.276    74.49   0.0235     6.8430     6.4486     3.6094     90.000     90.000     90.000 ' ===  14  13   2
1572) I222       3   4     182.086    74.49   0.0231    12.8972     6.8428     2.0632     90.000     90.000     90.000 ' ===  14  16   4
1573) P42/n      3   9      75.482    74.43   0.0227     3.4213     3.4213     6.4485     90.000     90.000     90.000 ' ===  11  12
1574) C2221      3   9      87.168    74.43   0.0233     6.8429     3.2244     3.9507     90.000     90.000     90.000 ' ===  10   8   9
1575) P21        3  10      21.814    74.42   0.0229     3.7170     3.2243     1.9774     90.000    113.006     90.000 ' ===   9   7   3   1
1576) Cc         3   3     160.766    74.29   0.0232     3.6432    12.8971     3.5128     90.000     76.906     90.000 ' ===   8  19  13   4
1577) C222       3   3     228.254    74.24   0.0231    12.8971     6.8428     2.5864     90.000     90.000     90.000 ' ===  15  13   4
1578) C2         3   5     220.590    74.21   0.0231     4.9991     6.8428     6.4486     90.000     90.001     90.000 ' ===   2  15  14   2
1579) Cc         3   5     112.890    74.21   0.0231     7.0988    12.8971     1.2792     90.000     74.564     90.000 ' ===  15  14   2   2
1580) P2         3   4      62.447    74.16   0.0232     3.4884     6.4486     2.8303     90.000    101.247     90.000 ' ===  16  13   4   4
1581) Cc         3   6     114.704    74.16   0.0232    12.8969     1.2997     6.8428     90.000     90.004     90.000 ' ===  13   1  13  10
1582) Pnc2       3  10      80.067    74.07   0.0236     4.1907     5.9255     3.2244     90.000     90.000     90.000 ' ===  11  11   8
1583) Pccn       3   6     184.470    74.04   0.0235     6.8430    12.8973     2.0902     90.000     90.000     90.000 ' ===  14  14   3
1584) C2221      3   5     161.777    74.03   0.0232     6.0449     4.1502     6.4486     90.000     90.000     90.000 ' ===  14  13  12
1585) P-1        3   9      24.001    73.95   0.0236     2.1756     3.2312     3.4759     90.661    100.146     86.256 ' ===   4   7  10   1   3   4
1586) P-1        3   9      23.994    73.95   0.0236     2.1750     3.2303     3.4758     90.617    100.143     86.508 ' ===   4   7  11   1   4   5
1587) P-1        3   7      25.256    73.89   0.0231     2.2895     3.9551     3.8038    105.434     57.954    120.112 ' ===   5  11  12   3   5   8
1588) P-1        3   9      22.112    73.87   0.0232     2.0045     3.2671     3.4264     90.496     93.107     80.710 ' ===   3   9   9   2   1   6
1589) P-1        3   9      22.159    73.87   0.0232     2.0087     3.2720     3.4285     89.377     86.306     80.193 ' ===   3   9  10   2   2   7
1590) P-1        3   9      22.131    73.87   0.0232     2.0062     3.2672     3.4293     90.626     93.908     80.702 ' ===   3   8   9   1   1   5
1591) P-1        3   9      22.376    73.87   0.0232     2.0284     3.2656     3.4272     90.537     86.652     99.135 ' ===   3   8  11   1   3   6
1592) P-1        3   9      23.789    73.87   0.0232     2.1565     3.3037     3.4319     89.027     85.508     77.405 ' ===   3  10  11   3   3   8
1593) P-1        3   9      22.158    73.87   0.0232     2.0087     3.8603     3.2720     94.517     99.801     62.413 ' ===   3   9   9   1   2   5
1594) P-1        3   9      22.058    73.87   0.0232     1.9996     3.8419     3.2551     93.590     97.900     62.940 ' ===   3  11   8   3   1   6
1595) Pnna       3   4      91.561    73.76   0.0229     6.8427     6.4484     2.0751     90.000     90.000     90.000 ' ===  15  15   3
1596) Pnna       3   6      96.093    73.74   0.0231     6.8428     6.4486     2.1777     90.000     90.000     90.000 ' ===  14  14   2
1597) P-1        3   9      22.820    73.72   0.0236     3.2658     2.0685     3.6351    109.742     93.072     80.864 ' ===   9   3  10   2   6   2
1598) C2221      3   6     105.112    73.68   0.0231    12.8971     6.8428     1.1910     90.000     90.000     90.000 ' ===  13  14   1
1599) P4         3   7      75.486    73.66   0.0231     3.4214     3.4214     6.4486     90.000     90.000     90.000 ' ===  13  12
1600) P-1        3  10      19.400    73.65   0.0233     2.2699     2.5162     3.6492    109.403     93.564     96.908 ' ===   4   7   9   2   3   4
1601) P-1        3   9      23.956    73.59   0.0236     2.1715     3.2252     3.4215     90.002     90.271     88.690 ' ===   3  10  10   3   2   7
1602) I41/a      3   9     171.175    73.53   0.0235     6.8429     6.8429     3.6556     90.000     90.000     90.000 ' ===  13  10
1603) C2         3   2     120.651    73.49   0.0236     2.7341     6.8430     6.4501     90.000     91.211     90.000 ' ===   5  16  17   5
1604) Aba2       3   5     207.552    73.47   0.0231     6.8428     2.3518    12.8972     90.000     90.000     90.000 ' ===  15   3  15
1605) C2         3   8     202.882    73.41   0.0237    14.2184     6.8431     2.2987     90.000     65.108     90.000 ' ===  11  11   2   2
1606) Ima2       3   5     130.345    73.24   0.0231    12.8971     6.8428     1.4770     90.000     90.000     90.000 ' ===  14  15   2
1607) Pnna       3  11      53.376    73.06   0.0226     6.8425     3.2243     2.4194     90.000     90.000     90.000 ' ===  10   8   3
1608) P2         3   7    -999.000    73.00   0.0232     6.4485  -999.0000     3.4214     90.000     90.004     90.000 ' ===  12   0  13  10
1609) P21/c      3   3      89.305    73.00   0.0233     4.0477     6.4486     3.4309     90.000     94.266     90.000 ' ===   6  18  15   4
1610) F222       3   9     155.385    72.91   0.0231     4.6931     6.8428     4.8386     90.000     90.000     90.000 ' ===   9   9   9
1611) P212121    3   8      52.961    72.87   0.0227     6.4485     3.4213     2.4005     90.000     90.000     90.000 ' ===  12  11   1
1612) P21        3   6      29.354    72.86   0.0226     6.5313     3.4213     1.3305     90.000     80.864     90.000 ' ===  15  12   4   4
1613) Pbca       3   2     220.462    72.83   0.0232     4.9961     6.8429     6.4485     90.000     90.000     90.000 ' ===   6  17  13
1614) C2221      3   2     114.633    72.54   0.0232    13.6855     1.2989     6.4486     90.000     90.000     90.000 ' ===  18   5  15
1615) P2         3  10      26.330    72.50   0.0233     3.2305     3.4214     2.3868     90.000     86.446     90.000 ' ===  11   8   4   4
1616) P21        3  10      54.224    72.49   0.0235     3.3769     6.8429     2.3521     90.000     93.945     90.000 ' ===   7   9   3   1
1617) P21        3   8      29.104    72.49   0.0229     3.4436     3.2243     2.6383     90.000     83.484     90.000 ' ===  13  10   5   5
1618) P-1        3   9      22.647    72.44   0.0236     2.0529     3.3507     3.4214     89.995     90.002    105.787 ' ===   4   8   9   2   2   5
1619) P21        3   5      57.061    72.43   0.0227    13.1537     3.4213     1.2932     90.000     78.659     90.000 ' ===  15  11   4   3
1620) Aba2       3   7      87.167    72.38   0.0233     6.8428     6.4486     1.9754     90.000     90.000     90.000 ' ===  13  12   5
1621) Pnn2       3   6      87.163    72.27   0.0227    12.8969     3.4213     1.9754     90.000     90.000     90.000 ' ===  15  14   6
1622) P2         3   5      53.666    72.21   0.0230     6.4834     3.4213     2.4324     90.000     95.944     90.000 ' ===  13  13   5   3
1623) Cmc21      3   4     152.160    71.95   0.0229     5.1727     4.5617     6.4485     90.000     90.000     90.000 ' ===  15  14  14
1624) P-1        3   9      23.711    71.87   0.0232     3.2297     2.1495     3.4632     81.081     90.524     93.346 ' ===  10   3   9   3   6   1
1625) P-1        3   9      24.037    71.87   0.0232     2.1790     3.7346     3.2647     93.612     99.029     66.365 ' ===   3  10   9   2   2   7
1626) P-1        3   9      24.007    71.87   0.0232     3.6424     3.2600     3.4882     91.644     84.796     36.222 ' ===  10   9  10   9   7   6
1627) Pcc2       3   1      92.450    71.86   0.0229    19.3465     3.4213     1.3967     90.000     90.000     90.000 ' ===  18  19   5
1628) C222       3   6     102.665    71.84   0.0231    12.8971     6.8428     1.1633     90.000     90.000     90.000 ' ===  13  14   1
1629) P-1        3   8      23.976    71.78   0.0236     2.1733     3.8066     3.4757     95.369    100.135     57.892 ' ===   5  10  11   4   4   8
1630) P21212     3   9    -999.000    71.77   0.0227     6.4485     3.4213  -999.0000     90.000     90.000     90.000 ' ===  12  11   0
1631) P42212     3   9      75.482    71.77   0.0227     3.4213     3.4213     6.4485     90.000     90.000     90.000 ' ===  11  12
1632) P-1        3  11      17.605    71.77   0.0232     2.3702     2.1747     3.4993     99.638     96.687     93.377 ' ===   5   6   9   3   3   6
1633) C222       3  11      59.064    71.72   0.0234     6.4487     2.6770     3.4214     90.000     90.000     90.000 ' ===   7   1   8
1634) Aba2       3  11      99.103    71.72   0.0234     6.8428     2.2459     6.4487     90.000     90.000     90.000 ' ===   9   1   7
1635) P222       3  11      27.736    71.72   0.0234     2.5142     3.4214     3.2243     90.000     90.000     90.000 ' ===   1   9   8
1636) C222       3  11      59.201    71.72   0.0234     6.4487     2.6832     3.4214     90.000     90.000     90.000 ' ===   7   1   9
1637) C222       3   4     213.513    71.71   0.0230    12.8971     4.8388     3.4214     90.000     90.000     90.000 ' ===  14   4  16
1638) I222       3   7     101.046    71.70   0.0230    12.8971     6.8427     1.1450     90.000     90.000     90.000 ' ===  13  12   1
1639) P2         3  10      25.559    71.69   0.0234     3.2302     3.4214     2.3168     90.000     93.453     90.000 ' ===   9  10   2   2
1640) P-1        3   9      22.402    71.65   0.0232     2.0308     3.2520     3.4333     90.617     85.222     97.499 ' ===   4  10  11   4   3   8
1641) P-1        3   9      23.648    71.60   0.0236     2.1436     5.0510     3.2332    131.586     94.252     68.561 ' ===   3  12   9   3   2   8
1642) P-1        3   9      24.408    71.60   0.0236     2.2125     3.9300     3.2243     90.004     90.000     60.527 ' ===   3  10  10   2   3   7
1643) P-1        3   9      23.713    71.60   0.0236     2.1495     3.7823     3.2298     91.429     86.654    115.231 ' ===   3  11  10   3   3   8
1644) C2         3   3     176.548    71.53   0.0231     4.0010    12.8972     3.4648     90.000     99.083     90.000 ' ===   4  15  14   1
1645) P-1        3   3      65.713    71.44   0.0234     2.9784     3.5318     6.4615     89.100     93.615    104.363 ' ===   4  16  15   3   3  12
1646) C2         3   7    -999.000    71.43   0.0231     6.8599    12.8971  -999.0000     90.000   -999.000     90.000 ' ===  13  12   0   0
1647) Cc         3   7    -999.000    71.43   0.0231     6.8479    12.8971  -999.0000     90.000   -999.000     90.000 ' ===  13  12   0   0
1648) C2         3   7    -999.000    71.43   0.0231    12.9070     6.8428  -999.0000     90.000   -999.000     90.000 ' ===  12  13   0   0
1649) Iba2       3   7    -999.000    71.43   0.0231    12.8971     6.8428  -999.0000     90.000     90.000     90.000 ' ===  12  13   0
1650) I222       3   7    -999.000    71.43   0.0231    12.8971     6.8428  -999.0000     90.000     90.000     90.000 ' ===  12  13   0
1651) Pnnn       3   7    -999.000    71.43   0.0231    12.8971     6.8428  -999.0000     90.000     90.000     90.000 ' ===  12  13   0
1652) Ccc2       3   7    -999.000    71.43   0.0231    12.8971     6.8428  -999.0000     90.000     90.000     90.000 ' ===  12  13   0
1653) Cmc21      3   7    -999.000    71.43   0.0231    12.8971     6.8428  -999.0000     90.000     90.000     90.000 ' ===  12  13   0
1654) Ima2       3   7    -999.000    71.43   0.0231    12.8971     6.8428  -999.0000     90.000     90.000     90.000 ' ===  12  13   0
1655) Iba2       3   6     127.325    71.42   0.0230    12.8971     6.8427     1.4428     90.000     90.000     90.000 ' ===  14  14   2
1656) P2         3  10    -999.000    71.40   0.0233     3.7715     3.2243     2.0064     90.000   -999.000     90.000 ' ===   8   8   2   0
1657) P-1        3   9      23.509    71.39   0.0231     3.2894     2.1312     3.4254     87.227     90.555    101.433 ' ===   8   5  11   3   6   4
1658) Pmn21      3   7      97.015    71.37   0.0235    25.7946     3.4215     1.0992     90.000     90.000     90.000 ' ===  12  12   1
1659) P-1        3   7      25.935    71.34   0.0232     3.2376     2.3510     3.4373     84.474     90.505     95.205 ' ===  12   5  12   5   9   4
1660) P2         3   8      29.576    71.20   0.0233     3.2363     3.4214     2.6810     90.000     94.921     90.000 ' ===  11  11   4   4
1661) P21        3   6      45.297    71.19   0.0232     6.4485     2.0531     3.4214     90.000     90.004     90.000 ' ===  13   1  13  10
1662) P2         3   7      40.296    71.14   0.0231     3.4331     6.4485     1.8264     90.000     94.742     90.000 ' ===  13  11   4   3
1663) P212121    3   3     116.221    71.13   0.0231    12.8971     6.8428     1.3169     90.000     90.000     90.000 ' ===  15  17   5
1664) Pba2       3   7      75.487    71.11   0.0232     6.4486     3.4214     3.4215     90.000     90.000     90.000 ' ===  12   7   6
1665) P21/c      3   6      54.251    71.08   0.0227     6.4499     3.4213     2.4590     90.000     91.223     90.000 ' ===  15  13   3   3
1666) P2         3   7      43.585    71.04   0.0234     3.2243     6.8428     1.9754     90.000     90.002     90.000 ' ===  10  10   6   4
1667) C2         3   9     134.747    71.00   0.0236     6.1070     6.4487     3.5786     90.000    107.040     90.000 ' ===   5  10  10   4
1668) Ccc2       3   6     183.071    70.86   0.0230     6.8428     2.0744    12.8970     90.000     90.000     90.000 ' ===  14   2  13
1669) P-1        3   8      25.301    70.84   0.0232     2.2936     3.4350     3.2413     90.517     95.877     84.892 ' ===   4  12   8   4   1   6
1670) P-1        3   8      25.529    70.84   0.0232     3.2705     3.6762     3.4352     92.478     89.143     38.361 ' ===   8  10  12   7   6   8
1671) P-1        3   9      22.637    70.80   0.0234     2.5404     3.8178     2.6487    107.434    100.500     67.892 ' ===   8  12   7   7   5   6
1672) P21212     3   8      52.961    70.73   0.0227     6.4485     3.4213     2.4005     90.000     90.000     90.000 ' ===  12  11   1
1673) Pban       3   4     116.222    70.71   0.0233    12.8972     6.8429     1.3169     90.000     90.000     90.000 ' ===  15  16   4
1674) P-1        3  10      21.839    70.55   0.0231     1.9798     3.2244     4.7274    133.096     96.008     89.359 ' ===   3   8  12   2   3   8
1675) P-1        3  10      21.838    70.55   0.0231     1.9797     3.2244     3.4519     89.921     82.367     89.357 ' ===   3   8  10   2   2   6
1676) P-1        3  10      21.947    70.55   0.0231     1.9896     3.2255     3.4553     89.760     81.968     88.326 ' ===   3   7  11   1   3   6
1677) P222       3   9      80.069    70.53   0.0237     5.9256     4.1907     3.2244     90.000     90.000     90.000 ' ===  11  11   9
1678) Ccc2       3   5     154.786    70.49   0.0231    12.8971     6.8428     1.7539     90.000     90.000     90.000 ' ===  14  15   2
1679) P-1        3   8      22.194    70.47   0.0236     2.0118     5.1784     3.2508    132.142     97.309     65.219 ' ===   4  13  11   4   4  10
1680) Aba2       3   9      65.873    70.43   0.0233     6.8429     1.4928     6.4486     90.000     90.000     90.000 ' ===  11   3  10
1681) Pmc21      3   4      74.332    70.43   0.0234     6.4487     3.4214     3.3689     90.000     90.000     90.000 ' ===  12  15   4
1682) P21/c      3  10      28.867    70.41   0.0230     4.1010     3.2243     2.6168     90.000     56.539     90.000 ' ===  11   9   3   3
1683) Pc         3   9      16.323    70.40   0.0232     3.4414     3.2243     1.4797     90.000     96.187     90.000 ' ===  10  10   3   2
1684) C2         3   4     134.799    70.37   0.0231     3.0549    12.8972     3.4254     90.000     92.789     90.000 ' ===   3  15  15   2
1685) C222       3   5     161.775    70.28   0.0231     6.0448     4.1502     6.4485     90.000     90.000     90.000 ' ===  14  13  12
1686) Pbcn       3   4      87.169    70.26   0.0240     6.8430     6.4489     1.9753     90.000     90.000     90.000 ' ===  14  15   9
1687) Abm2       3   6     105.719    70.09   0.0231    12.8971     6.8428     1.1979     90.000     90.000     90.000 ' ===  13  14   1
1688) Iba2       3   6     121.683    70.09   0.0231     6.8428    12.8971     1.3788     90.000     90.000     90.000 ' ===  14  13   1
1689) C222       3   5     130.760    70.05   0.0236    19.3459     3.4216     1.9754     90.000     90.000     90.000 ' ===  14  12   9
1690) Cmc21      3   7     133.338    70.00   0.0231     6.8428     1.5109    12.8971     90.000     90.000     90.000 ' ===  13   1  12
1691) P-1        3   9      24.001    69.98   0.0232     2.1757     5.0251     3.2311    131.558     93.744     69.323 ' ===   3  12   8   2   1   8
1692) C2         3   1     178.504    69.96   0.0230     7.0067    12.8970     2.0227     90.000     77.582     90.000 ' ===  16  17   6   3
1693) P222       3  10      33.032    69.89   0.0231     6.4485     3.4214     1.4972     90.000     90.000     90.000 ' ===   9  10   1
1694) P2         3   3      43.620    69.86   0.0232     3.4242     6.4486     1.9770     90.000     92.329     90.000 ' ===  13  15   5   2
1695) Pmn21      3   3     116.220    69.86   0.0230    12.8971     6.8427     1.3169     90.000     90.000     90.000 ' ===  15  17   5
1696) C2221      3   7     102.491    69.86   0.0230    12.8971     6.8427     1.1614     90.000     90.000     90.000 ' ===  13  13   1
1697) P2         3   6      45.297    69.80   0.0232     6.4485     2.0531     3.4214     90.000     90.004     90.000 ' ===  13   1  13  10
1698) P-1        3  10      20.194    69.74   0.0232     1.8306     3.3696     3.4548     92.318     82.017    106.891 ' ===   2   9  10   2   2   7
1699) P-1        3   2      57.637    69.69   0.0235     3.5364     4.9624     3.4833     81.805     85.579    106.273 ' ===  14  16  17  13  11  14
1700) Pcc2       3   1     130.746    69.61   0.0236    19.3470     3.4215     1.9751     90.000     90.000     90.000 ' ===  18  19   8
1701) C2221      3   5     158.925    69.60   0.0231     5.8350     4.2237     6.4486     90.000     90.000     90.000 ' ===  15  15  13
1702) Pcca       3   6      96.082    69.37   0.0231     6.8429     6.4486     2.1774     90.000     90.000     90.000 ' ===  14  12   2
1703) Pnn2       3  10      45.520    69.37   0.0229     6.8427     3.2243     2.0632     90.000     90.000     90.000 ' ===  11   8   4
1704) P2         3   3      85.851    69.32   0.0231     3.8912     6.4486     3.7609     90.000    114.531     90.000 ' ===   4  15  16   3
1705) C222       3   9      87.168    69.30   0.0233     6.8429     3.2244     3.9507     90.000     90.000     90.000 ' ===  10   8   9
1706) P21        3   6      57.583    69.30   0.0231     6.4484     2.6100     3.4213     90.000     90.004     90.000 ' ===  14   2  14  12
1707) Ccc2       3   6     132.622    69.25   0.0230    12.8970     6.8428     1.5028     90.000     90.000     90.000 ' ===  13  14   2
1708) Pca21      3   2     110.230    69.18   0.0227     6.8427     2.4981     6.4487     90.000     90.000     90.000 ' ===  16   5  14
1709) Pna21      3   1      92.449    69.17   0.0227    19.3462     3.4213     1.3967     90.000     90.000     90.000 ' ===  19  19   7
1710) Pbcn       3   6     184.470    69.17   0.0235     6.8430    12.8973     2.0902     90.000     90.000     90.000 ' ===  14  14   3
1711) P-1        3   8      25.863    69.11   0.0232     3.3133     2.3445     3.4356     84.780     91.195    103.315 ' ===   8   4  11   1   5   3
1712) Iba2       3   5     172.742    69.08   0.0231    12.8971     6.8428     1.9574     90.000     90.000     90.000 ' ===  14  15   2
1713) P2         3  10      25.559    69.03   0.0234     3.2302     3.4214     2.3168     90.000     93.454     90.000 ' ===   9  11   3   3
1714) P21212     3   3     116.220    69.03   0.0230    12.8971     6.8427     1.3169     90.000     90.000     90.000 ' ===  15  17   5
1715) Pmn21      3  10      80.067    69.02   0.0236     5.9255     4.1907     3.2244     90.000     90.000     90.000 ' ===  11  11   8
1716) P2         3  10      25.896    68.93   0.0234     3.2311     3.4214     2.3474     90.000     93.704     90.000 ' ===   8  10   2   1
1717) P2         3   3      87.968    68.91   0.0231     3.9871     6.4486     3.7473     90.000    114.074     90.000 ' ===   5  14  16   4
1718) P2         3   4      47.740    68.89   0.0235     6.4886     3.4215     2.1637     90.000     83.637     90.000 ' ===  15  14   6   5
1719) Ccc2       3   5     131.891    68.86   0.0231    12.8971     1.4945     6.8427     90.000     90.000     90.000 ' ===  14   2  14
1720) P21        3   5      54.250    68.71   0.0227     6.4499     3.4213     2.4590     90.000     91.221     90.000 ' ===  16  13   4   4
1721) P21/c      3   6      59.446    68.67   0.0227     6.4757     3.4213     2.6945     90.000     95.254     90.000 ' ===  14  13   3   2
1722) C2         3   5     112.089    68.50   0.0231     6.8429    12.8971     1.2701     90.000     90.310     90.000 ' ===  15  14   2   2
1723) P-1        3   6      27.953    68.50   0.0231     3.4251     3.2397     2.5340     84.394     92.677     90.266 ' ===  14  12   6  10   6   5
1724) Ccca       3  11     104.138    68.46   0.0234     6.8428     6.4487     2.3600     90.000     90.000     90.000 ' ===   8   8   1
1725) I41/amd    3  10     171.173    68.42   0.0234     6.8429     6.8429     3.6556     90.000     90.000     90.000 ' ===  12   9
1726) Cmc21      3   6     118.398    68.42   0.0231    12.8971     6.8428     1.3416     90.000     90.000     90.000 ' ===  12  14   1
1727) Cmc21      3   6     151.691    68.42   0.0231     4.6193     5.0924     6.4486     90.000     90.000     90.000 ' ===  13  14  13
1728) P41212     3  10      75.475    68.31   0.0219     3.4212     3.4212     6.4483     90.000     90.000     90.000 ' ===  11  11
1729) Pbcn       3   7      43.583    68.26   0.0231     6.4485     3.4215     1.9754     90.000     90.000     90.000 ' ===  13  12   7
1730) Ima2       3   6     127.325    68.25   0.0230    12.8971     6.8427     1.4428     90.000     90.000     90.000 ' ===  14  14   2
1731) P21        3   6      52.033    68.19   0.0227     6.4926     3.4213     2.3585     90.000     83.316     90.000 ' ===  14  13   4   3
1732) P-1        3   9      24.467    68.19   0.0232     3.2749     2.2180     3.4224     91.430     90.256     79.911 ' ===   9   3   9   2   5   1
1733) P2         3   6      57.583    68.18   0.0231     7.2996     2.6100     3.4213     90.000    117.946     90.000 ' ===  13   2  14  11
1734) Pnn2       3   1      92.449    68.07   0.0227    19.3462     3.4213     1.3967     90.000     90.000     90.000 ' ===  19  19   7
1735) Iba2       3   7     219.150    68.02   0.0235    12.8973     6.8430     2.4831     90.000     90.000     90.000 ' ===  12  12   1
1736) P-1        3  11      14.752    68.00   0.0234     1.8357     2.3720     3.4360     86.901     94.661     98.031 ' ===   5   5   9   2   5   3
1737) Ccc2       3   4     161.561    67.91   0.0229    12.8970     1.8307     6.8427     90.000     90.000     90.000 ' ===  15   3  15
1738) P21        3  11      26.904    67.90   0.0233     3.2502     3.4214     2.4388     90.000     97.238     90.000 ' ===   8  10   4   2
1739) Ccca       3   4     207.571    67.85   0.0233     6.8428     2.3520    12.8972     90.000     90.000     90.000 ' ===  16   4  16
1740) C222       3   2     114.633    67.81   0.0232    13.6855     1.2989     6.4486     90.000     90.000     90.000 ' ===  18   5  15
1741) Cmc21      3   5     154.786    67.73   0.0231    12.8971     6.8428     1.7539     90.000     90.000     90.000 ' ===  14  15   2
1742) P-1        3  10      26.048    67.70   0.0232     2.3613     3.2350     4.7303     46.502     96.396     94.686 ' ===   4   7   9   2   1   6
1743) C2         3   8      77.581    67.53   0.0233     3.5163     6.4486     3.5161     90.000     76.669     90.000 ' ===   5  11   8   1
1744) I222       3   5     130.345    67.50   0.0231    12.8971     6.8428     1.4770     90.000     90.000     90.000 ' ===  14  15   2
1745) P41        3   8      75.484    67.46   0.0228     3.4213     3.4213     6.4485     90.000     90.000     90.000 ' ===  13  11
1746) Fdd2       3  11     294.175    67.37   0.0235    13.6858     6.7378     3.1902     90.000     90.000     90.000 ' ===  10   8   2
1747) C2221      3   5     167.193    67.29   0.0232     6.4069     4.0468     6.4486     90.000     90.000     90.000 ' ===  15  15  14
1748) P21        3   6      52.964    67.29   0.0234     6.4486     2.4005     3.4214     90.000     89.996     90.000 ' ===  12   1  13  10
1749) C2         3   5     112.161    67.21   0.0231    13.0034     6.8428     1.2709     90.000     97.330     90.000 ' ===  14  14   2   2
1750) Ima2       3   1     174.254    67.13   0.0210     6.4484     6.8424     3.9493     90.000     90.000     90.000 ' ===  16  19  12
1751) C222       3   7     105.303    67.10   0.0232    12.8971     2.3864     3.4214     90.000     90.000     90.000 ' ===  12   2  11
1752) P-1        3   9      24.350    67.01   0.0232     2.2074     4.7305     3.2664     46.324     99.219     96.354 ' ===   4  13  10   4   4  10
1753) P4/n       3   9      75.482    66.99   0.0227     3.4213     3.4213     6.4485     90.000     90.000     90.000 ' ===  11  12
1754) Ima2       3   1     174.259    66.94   0.0213     6.4484     6.8425     3.9494     90.000     90.000     90.000 ' ===  16  19  11
1755) P21/c      3   1      85.588    66.92   0.0230     3.4213    19.3464     1.2930     90.000     89.992     90.000 ' ===  16  18   5   2
1756) Cmc21      3   6     151.587    66.79   0.0232     5.0717     4.6350     6.4486     90.000     90.000     90.000 ' ===  13  13  13
1757) P222       3   4     106.756    66.73   0.0230     6.4486     4.8388     3.4214     90.000     90.000     90.000 ' ===  14   4  16
1758) Pban       3   2      87.159    66.68   0.0230     6.4487     3.9504     3.4214     90.000     90.000     90.000 ' ===  15  10  15
1759) P-1        3   9      25.764    66.48   0.0232     3.2406     2.3355     3.4371     84.510     90.545     95.765 ' ===  10   3  10   3   7   2
1760) P-1        3   9      25.335    66.48   0.0232     3.6413     3.2804     4.7072    133.032    125.702     38.310 ' ===   8   9  12   7   8   8
1761) P21        3   5      38.836    66.45   0.0234     6.4516     3.4215     1.7602     90.000     88.267     90.000 ' ===  16  14   6   6
1762) C2         3   6     108.686    66.43   0.0230     2.4631    12.8971     3.4213     90.000     89.998     90.000 ' ===   2  14  14   2
1763) P-1        3   4      28.527    66.41   0.0233     3.2529     2.5859     3.4214     89.979     89.998     97.610 ' ===  14   8  15   7  11   7
1764) Ima2       2   1     174.328    66.41   0.0243     6.4496     6.8432     3.9498     90.000     90.000     90.000 ' ===  16  18  13
1765) P-1        3  10      21.475    66.39   0.0237     2.5125     2.7036     3.7607    113.708     75.587    112.485 ' ===   5   8  11   4   5   7
1766) P2         2   0      62.492    66.30   0.0238     3.8797     6.4482     2.8323     90.000     61.882     90.000 ' ===  18  17   7   5
1767) Ibca       3   0     456.459    66.30   0.0226     7.8999    11.1700     5.1729     90.000     90.000     90.000 ' ===  21  20  18
1768) C2         3   4     135.897    66.27   0.0231     6.9067    12.8971     1.5399     90.000     97.800     90.000 ' ===  15  15   3   2
1769) Pcc2       3   4      88.449    66.26   0.0231    10.2642     6.4486     1.3363     90.000     90.000     90.000 ' ===  16  15   3
1770) I222       3   6     118.724    66.26   0.0231    12.8971     6.8428     1.3453     90.000     90.000     90.000 ' ===  14  14   2
1771) Cmc21      3   6     132.622    66.24   0.0230    12.8970     6.8428     1.5028     90.000     90.000     90.000 ' ===  13  14   2
1772) P2         3  10    -999.000    66.19   0.0233     3.2701     3.4214     2.1801     90.000   -999.000     90.000 ' ===   7  10   2   0
1773) P-1        3  10      21.474    66.15   0.0235     2.5125     2.7036     3.7608    113.711     75.587    112.488 ' ===   5   8  12   4   5   8
1774) Cmc21      3   5     207.551    66.07   0.0231    12.8971     2.3518     6.8428     90.000     90.000     90.000 ' ===  15   3  15
1775) P212121    3  10      80.067    66.02   0.0236     5.9255     4.1907     3.2244     90.000     90.000     90.000 ' ===  11  11   8
1776) P2         3   2     110.385    66.00   0.0237     5.9325     6.4488     3.4251     90.000     57.395     90.000 ' ===  17  16  18  17
1777) Iba2       2   1     174.327    65.98   0.0238     6.8430     6.4493     3.9501     90.000     90.000     90.000 ' ===  17  16  13
1778) P2         3   5      52.966    65.96   0.0231     6.4489     3.4214     2.4007     90.000     90.601     90.000 ' ===  13  14   2   1
1779) C2         3   5     111.904    65.96   0.0231    12.8977     6.8428     1.2680     90.000     89.479     90.000 ' ===  13  14   2   1
1780) P-1        3   8      25.502    65.93   0.0235     3.4761     2.4602     3.1453    105.585     96.263     80.616 ' ===  11   8   9   7   7   6
1781) P-1        3   8      25.503    65.93   0.0235     3.1452     3.4761     2.4603     80.613    105.581     96.259 ' ===   9  11   8   7   6   7
1782) P2         3  11    -999.000    65.91   0.0234     3.5246     3.4214     1.9980     90.000   -999.000     90.000 ' ===   6  10   2   0
1783) P21/c      3   7      53.799    65.88   0.0227     6.4488     3.4213     2.4385     90.000     89.405     90.000 ' ===  14  12   2   2
1784) P2         3   1      45.825    65.85   0.0231     3.4245     6.4486     2.0770     90.000     92.445     90.000 ' ===  18  17   6   5
1785) C2         3   7      95.770    65.80   0.0233     4.3407     6.8428     3.6549     90.000    118.091     90.000 ' ===   6  12  12   6
1786) C2         3  11      57.587    65.79   0.0234     2.6100     6.4487     3.4214     90.000     90.000     90.000 ' ===   2   9   9   2
1787) Iba2       3   1     174.318    65.77   0.0232     6.4490     6.8428     3.9502     90.000     90.000     90.000 ' ===  16  18  13
1788) P2         3   3      89.366    65.71   0.0231     4.0505     6.4486     3.6432     90.000    110.097     90.000 ' ===   4  14  16   3
1789) Ccca       3   4     304.344    65.68   0.0231    13.6856     1.7243    12.8971     90.000     90.000     90.000 ' ===  16   5  15
1790) Iba2       2   1     174.323    65.67   0.0237     6.8429     6.4492     3.9501     90.000     90.000     90.000 ' ===  18  16  13
1791) P-1        3  10      20.448    65.64   0.0232     3.2278     1.8536     3.6307    109.551     90.910     87.295 ' ===   8   2  10   1   6   2
1792) Ibca       2   0     456.459    65.55   0.0226    11.1700     7.8999     5.1729     90.000     90.000     90.000 ' ===  20  21  18
1793) C222       3   3     224.911    65.53   0.0232    12.8972     1.6990    10.2642     90.000     90.000     90.000 ' ===  16   4  15
1794) P21/c      3  11      28.308    65.50   0.0230     3.4621     3.2243     2.5661     90.000     81.197     90.000 ' ===   9   7   2   1
1795) P21/c      3  11      28.157    65.50   0.0230     3.4665     3.2243     2.5524     90.000     99.262     90.000 ' ===  10   7   2   2
1796) Pc         3  11    -999.000    65.48   0.0234     3.2515     3.4214     2.5572     90.000   -999.000     90.000 ' ===   7   8   1   0
1797) P-1        3   8      22.241    65.43   0.0233     2.0161     3.2504     3.4645     91.142     99.051     82.728 ' ===   4  10  11   3   3   8
1798) I222       3   5     161.574    65.38   0.0231    12.8971     6.8427     1.8308     90.000     90.000     90.000 ' ===  14  14   3
1799) C222       3   5     158.925    65.34   0.0231     5.8350     4.2237     6.4486     90.000     90.000     90.000 ' ===  15  15  13
1800) Pnnn       3   6     105.719    65.31   0.0231    12.8971     6.8428     1.1979     90.000     90.000     90.000 ' ===  13  14   1
1801) Pban       3   6     105.926    65.31   0.0231    12.8971     6.8428     1.2003     90.000     90.000     90.000 ' ===  12  13   1
1802) C2221      3   6     113.115    65.31   0.0231    12.8971     6.8428     1.2817     90.000     90.000     90.000 ' ===  12  14   1
1803) Pba2       3   7      75.486    65.30   0.0231     6.4485     3.4215     3.4213     90.000     90.000     90.000 ' ===  12   9   4
1804) C222       3   8    -999.000    65.25   0.0232    12.8972     6.8428  -999.0000     90.000     90.000     90.000 ' ===  11  12   0
1805) P31c       3   7     130.799    65.24   0.0270     3.9512     3.9512     9.6742     90.000     90.000    120.000 ' ===  14  10
1806) Aba2       3   4     207.571    65.19   0.0233    12.8972     2.3520     6.8428     90.000     90.000     90.000 ' ===  16   4  16
1807) C222       3   4     273.126    65.18   0.0230     6.8427     6.1897     6.4485     90.000     90.000     90.000 ' ===  16   5  14
1808) Fdd2       3   5     456.494    65.14   0.0228     6.4485    13.6853     5.1727     90.000     90.000     90.000 ' ===  13  15  11
1809) P-1        3   6      37.386    65.09   0.0236     3.4282     3.2675     3.8098    111.338    108.729     77.279 ' ===   9  10  10   6   5   6
1810) P2         3  10      30.813    65.05   0.0237     3.7226     3.4215     2.7930     90.000    119.982     90.000 ' ===   8  11   4   3
1811) I41/acd    3  11     171.170    65.03   0.0232     6.8428     6.8428     3.6556     90.000     90.000     90.000 ' ===  11   8
1812) P2         3  11    -999.000    65.00   0.0232     3.2464     3.4214     2.4359     90.000   -999.000     90.000 ' ===   7   9   2   0
1813) P-1        3   8      21.861    64.98   0.0233     1.9817     3.7147     3.4292     91.921     86.137    119.776 ' ===   4  10  10   3   2   6
1814) Pnc2       3   1      92.449    64.98   0.0227    19.3462     3.4213     1.3967     90.000     90.000     90.000 ' ===  19  19   7
1815) P-1        3   9      25.952    64.86   0.0232     2.3525     3.2362     3.4292     90.327     86.134     94.939 ' ===   3   9   9   2   1   5
1816) P-1        3   9      25.518    64.86   0.0232     2.3132     5.9652     3.2509    117.223     97.344    127.987 ' ===   3  12  10   2   3   9
1817) P-1        3   9      25.892    64.86   0.0232     2.3471     3.2320     4.7263    133.449     95.885     86.030 ' ===   3  10  12   3   2   9
1818) C2221      3   5     122.091    64.84   0.0233    12.8972     6.8429     1.3834     90.000     90.000     90.000 ' ===  14  15   3
1819) P4212      3   9      75.482    64.83   0.0227     3.4213     3.4213     6.4485     90.000     90.000     90.000 ' ===  11  12
1820) P-1        3  10      23.368    64.76   0.0232     2.1183     3.3206     3.4315     91.049     85.589    103.840 ' ===   3   7  10   1   3   5
1821) P2         3   7      41.055    64.73   0.0231     3.4978     6.4485     1.8608     90.000    101.997     90.000 ' ===  12  11   2   1
1822) P21/c      3  11      28.158    64.72   0.0230     3.4665     3.2243     2.5525     90.000     99.261     90.000 ' ===   9   7   3   2
1823) Abm2       3   3     213.537    64.72   0.0233     6.4486     4.8392     6.8428     90.000     90.000     90.000 ' ===  15   4  17
1824) Cc         3   8      89.311    64.71   0.0238     4.0478     6.4488     3.4309     90.000     94.265     90.000 ' ===   7  13  10   5
1825) P2         3   1     125.591    64.54   0.0230     5.6927     6.4481     3.8804     90.000    118.150     90.000 ' ===   7  17  17   5
1826) Fdd2       3   5     456.490    64.49   0.0228    13.6852     6.4485     5.1727     90.000     90.000     90.000 ' ===  15  13  11
1827) C222       3   0     342.142    64.49   0.0178     6.8388     2.5860    19.3465     90.000     90.000     90.000 ' ===  16  13  20
1828) Ima2       3   0     456.313    64.45   0.0212    11.1686     7.8989     5.1725     90.000     90.000     90.000 ' ===  17  21  19
1829) C222       3   5     183.806    64.43   0.0231     7.3822     3.8611     6.4486     90.000     90.000     90.000 ' ===  15  15  14
1830) P222       3   3     116.220    64.43   0.0230    12.8971     6.8427     1.3169     90.000     90.000     90.000 ' ===  15  17   5
1831) Pna21      3   3     116.222    64.40   0.0232    12.8972     6.8429     1.3169     90.000     90.000     90.000 ' ===  15  17   5
1832) Cc         3   6      95.768    64.32   0.0230     4.3407     6.8427     3.6548     90.000    118.090     90.000 ' ===   8  14  13   8
1833) P21212     3   4     106.755    64.25   0.0233     6.4486     4.8385     3.4215     90.000     90.000     90.000 ' ===  14   4  16
1834) C2         3   3     219.900    64.22   0.0231     4.9834    12.8972     4.1524     90.000     55.482     90.000 ' ===   4  15  16   3
1835) Pca21      3   1      96.557    64.18   0.0227    19.3461     3.4213     1.4588     90.000     90.000     90.000 ' ===  18  18   4
1836) Pbca       3   8      87.168    64.17   0.0233     6.8429     3.9507     3.2243     90.000     90.000     90.000 ' ===  12  10   9
1837) P-1        3   8      42.605    64.09   0.0230     3.8622     3.8390     3.7716    103.205    114.891     57.126 ' ===   7  10  10   5   5   8
1838) P2         3  10      26.897    64.01   0.0234     3.2245     3.4214     2.4381     90.000     90.582     90.000 ' ===   9   9   2   2
1839) Pcc2       3   7      87.169    64.00   0.0234     6.8428     3.2243     3.9509     90.000     90.000     90.000 ' ===  10  10   8
1840) C2         3   6     110.942    63.98   0.0234    12.8971     2.5142     3.4214     90.000     90.004     90.000 ' ===  13   1  14  11
1841) Ccc2       3   4     207.571    63.93   0.0233     6.8428     2.3520    12.8972     90.000     90.000     90.000 ' ===  16   4  16
1842) Pna21      3   6      76.397    63.86   0.0231     6.4486     6.8428     1.7313     90.000     90.000     90.000 ' ===  13  14   1
1843) P2         3   0      61.634    63.80   0.0229     6.6480     1.9754     4.8376     90.000     75.975     90.000 ' ===  19  10  16  14
1844) P-1        3  10    -999.000    63.76   0.0232     1.9787     3.2245     4.9276    130.588   -999.000     90.710 ' ===   2   9  10   2   0   7
1845) P-1        3  10    -999.000    63.76   0.0232     2.1146     5.3821     3.3148    134.082   -999.000     60.862 ' ===   2   9   7   1   0   5
1846) P-1        3  10      21.593    63.76   0.0232     1.9574     3.2612     3.4214     89.995     89.999     81.367 ' ===   2   8  10   1   2   6
1847) P-1        3  10      23.490    63.76   0.0232     2.1294     3.4601     3.2242     90.005     89.999     98.584 ' ===   2  10   8   2   1   6
1848) P-1        3  10    -999.000    63.76   0.0232     2.0797     4.2132     3.4600   -999.000     68.727    125.702 ' ===   2   8   9   0   2   5
1849) P-1        3  10    -999.000    63.76   0.0232     1.9928     3.4499     3.2257   -999.000     91.751     97.369 ' ===   2   8   8   0   1   5
1850) P-1        3  10    -999.000    63.76   0.0232     3.2328     1.9884     3.4348     84.938     90.374   -999.000 ' ===   8   2   8   1   5   0
1851) P-1        3  10    -999.000    63.76   0.0232     1.9941     3.7205     3.4507     93.718   -999.000     60.067 ' ===   2   9   8   2   0   5
1852) P2         3   4      47.742    63.72   0.0234     6.4887     3.4215     2.1638     90.000     96.370     90.000 ' ===  14  14   4   3
1853) Pca21      3   3     116.222    63.60   0.0232    13.6857     6.4486     1.3169     90.000     90.000     90.000 ' ===  17  15   5
1854) P-1        3  10    -999.000    63.52   0.0236     2.1147     5.3827     3.3150    134.089   -999.000     60.861 ' ===   2  10   7   1   0   6
1855) C222       3   5     122.091    63.52   0.0233    12.8972     6.8429     1.3834     90.000     90.000     90.000 ' ===  14  15   3
1856) P2         3   3      89.469    63.50   0.0231     4.0551     6.4486     3.5118     90.000    103.026     90.000 ' ===   4  15  14   1
1857) C2         3   3     214.660    63.50   0.0231     4.8647    12.8972     3.4215     90.000     90.430     90.000 ' ===   4  15  17   4
1858) P21        3   3     108.749    63.50   0.0231     5.9282     6.4486     3.4225     90.000     56.220     90.000 ' ===  17  14  17  17
1859) Ima2       3   6     135.409    63.48   0.0230    12.8970     6.8428     1.5344     90.000     90.000     90.000 ' ===  13  14   2
1860) P2         3  10      30.813    63.40   0.0237     3.3566     3.4215     2.7929     90.000    106.137     90.000 ' ===   9  10   3   3
1861) C2         3   5     161.782    63.39   0.0235     6.0449     4.1502     6.4486     90.000     89.993     90.000 ' ===  14  15  14  11
1862) Pc         3  11      28.110    63.37   0.0234     3.4606     3.2243     2.5481     90.000     98.629     90.000 ' ===   8   8   2   1
1863) P2         3   8      36.193    63.36   0.0234     3.6447     3.2243     3.2808     90.000     69.841     90.000 ' ===  12  10   4   4
1864) P61        3   7     130.799    63.32   0.0270     3.9512     3.9512     9.6742     90.000     90.000    120.000 ' ===  14  10
1865) P-1        3   9      26.198    63.32   0.0232     3.2376     2.3749     3.4322     85.450     90.407     95.211 ' ===  10   3  11   3   8   3
1866) P-1        3   4      67.352    63.25   0.0228     3.0529     3.5353     6.4515     90.454     88.209    104.584 ' ===   3  15  15   2   3  12
1867) Cc         3   5     138.645    63.18   0.0234     6.8459    12.8973     1.5709     90.000     91.669     90.000 ' ===  14  14   3   2
1868) Aba2       3   4     299.876    63.17   0.0231    12.8971     3.3980     6.8428     90.000     90.000     90.000 ' ===  15   4  14
1869) Pnna       3  11      52.963    63.07   0.0230     6.8427     3.2243     2.4005     90.000     90.000     90.000 ' ===   9   6   2
1870) P-1        3   9      37.787    63.02   0.0234     1.7127     3.4529     6.5132     88.919     98.081     97.749 ' ===   3  11  10   2   3   8
1871) Pc         3   1      85.596    63.01   0.0233     3.4214    19.3468     1.2931     90.000     90.000     90.000 ' ===  15  18   5   1
1872) P21/c      3   1    -999.000    62.98   0.0233     3.4244    19.3467     1.2942     90.000   -999.000     90.000 ' ===  14  18   5   0
1873) P2         3   0      61.634    62.93   0.0229     4.8376     1.9754     6.6480     90.000     75.975     90.000 ' ===  16  10  19  14
1874) P31c       3   5     261.509    62.88   0.0235     6.8429     6.8429     6.4487     90.000     90.000    120.000 ' ===  15  12
1875) Pnnn       3   9      57.591    62.87   0.0237     6.8430     3.3690     2.4981     90.000     90.000     90.000 ' ===  11   6   5
1876) P2         3   4      50.610    62.84   0.0232     3.4888     6.4486     2.2939     90.000     78.720     90.000 ' ===  15  14   3   2
1877) Pca21      3   4      55.120    62.82   0.0226     6.4486     3.4213     2.4983     90.000     90.000     90.000 ' ===  14  14   3
1878) C2221      3   5     154.786    62.80   0.0231    12.8971     6.8428     1.7539     90.000     90.000     90.000 ' ===  14  15   2
1879) Pbcn       3   6     116.831    62.68   0.0230    12.8971     6.8427     1.3239     90.000     90.000     90.000 ' ===  14  14   2
1880) P3c1       3   9     130.751    62.63   0.0232     6.8428     6.8428     3.2243     90.000     90.000    120.000 ' ===  12   8
1881) Ibca       3   3     138.569    62.63   0.0232    12.8973     6.8428     1.5701     90.000     90.000     90.000 ' ===  16  17   4
1882) Iba2       2   0     456.507    62.61   0.0232    11.1730     7.8990     5.1726     90.000     90.000     90.000 ' ===  19  20  18
1883) C2         3   9     108.285    62.54   0.0240     4.9073     6.8433     3.2702     90.000     99.593     90.000 ' ===   8   8  10   6
1884) P21        3  11    -999.000    62.53   0.0229     3.7747     3.2243     2.0081     90.000   -999.000     90.000 ' ===   8   7   2   0
1885) Ima2       2   0     456.326    62.50   0.0213    11.1686     7.8992     5.1725     90.000     90.000     90.000 ' ===  18  21  19
1886) C2221      3   6     151.691    62.47   0.0231     4.6193     5.0924     6.4486     90.000     90.000     90.000 ' ===  13  14  13
1887) Pnc2       3   6      76.397    62.47   0.0231     6.4486     6.8428     1.7313     90.000     90.000     90.000 ' ===  13  14   1
1888) C2         3  10     111.165    62.38   0.0235    12.8971     2.5192     3.4214     90.000     90.005     90.000 ' ===   9   1  10   7
1889) P212121    3   1      92.449    62.15   0.0227    19.3462     3.4213     1.3967     90.000     90.000     90.000 ' ===  19  19   7
1890) Pnc2       3   3     116.222    62.05   0.0232    12.8972     6.8429     1.3169     90.000     90.000     90.000 ' ===  15  17   5
1891) P4cc       3   7     150.973    62.03   0.0231     3.4214     3.4214    12.8971     90.000     90.000     90.000 ' ===  13  12
1892) Pna21      3   3     116.223    61.97   0.0233    13.6858     6.4486     1.3169     90.000     90.000     90.000 ' ===  17  15   5
1893) Pbcn       3   9      85.591    61.95   0.0238     6.8431     3.6557     3.4214     90.000     90.000     90.000 ' ===  10  10  10
1894) P2221      3   4      74.332    61.80   0.0234     6.4487     3.4214     3.3689     90.000     90.000     90.000 ' ===  12  15   4
1895) P-1        3  10    -999.000    61.75   0.0236     2.0302     3.4273     3.2687     89.446   -999.000     93.350 ' ===   2  10   7   2   0   5
1896) P212121    3   3     123.272    61.73   0.0231    12.8971     6.8428     1.3968     90.000     90.000     90.000 ' ===  15  17   4
1897) C222       3   5     154.786    61.68   0.0231    12.8971     6.8428     1.7539     90.000     90.000     90.000 ' ===  14  15   2
1898) P222       3   6      65.379    61.67   0.0235    10.2643     3.2244     1.9754     90.000     90.000     90.000 ' ===  11  11   6
1899) C2         3   8     108.276    61.66   0.0239     4.9071     6.8432     3.2701     90.000     80.409     90.000 ' ===   6  10  10   5
1900) Pba2       3   8      78.831    61.66   0.0227     6.4485     3.4213     3.5731     90.000     90.000     90.000 ' ===  13  12   1
1901) Pba2       3   8      79.330    61.66   0.0227     6.4485     3.4213     3.5957     90.000     90.000     90.000 ' ===  13  11   1
1902) C2         3   4     159.704    61.64   0.0231    12.9778     6.8428     1.8096     90.000     83.609     90.000 ' ===  15  14   4   4
1903) P-1        3   8      27.670    61.60   0.0232     3.3864     2.5083     3.4377     84.419     91.709    107.802 ' ===  11   4  11   4   8   3
1904) P2         3   9      14.836    61.60   0.0232     3.4379     3.2243     1.3449     90.000     95.627     90.000 ' ===  10   7   3   2
1905) Pcca       3   2     114.142    61.57   0.0238    12.8976     3.4216     2.5865     90.000     90.000     90.000 ' ===  16  14   5
1906) Cmc21      3   4     207.571    61.57   0.0233     6.8428     2.3520    12.8972     90.000     90.000     90.000 ' ===  16   4  16
1907) Ccc2       3   9     119.569    61.40   0.0235     6.8429     2.7096     6.4486     90.000     90.000     90.000 ' ===  10   4  10
1908) P2         3   7      44.045    61.29   0.0233     3.9926     3.2243     3.4576     90.000     98.302     90.000 ' ===   6  10  10   3
1909) P21212     3   1      92.449    61.27   0.0227    19.3462     3.4213     1.3967     90.000     90.000     90.000 ' ===  19  19   7
1910) P222       3   1     174.290    61.25   0.0225     6.4485     6.8429     3.9498     90.000     90.000     90.000 ' ===  16  18   9
1911) Pnna       3   2     114.633    61.16   0.0232    13.6855     6.4486     1.2989     90.000     90.000     90.000 ' ===  18  15   5
1912) P222       3   6      56.935    61.14   0.0231     6.8428     6.4486     1.2903     90.000     90.000     90.000 ' ===  14  12   1
1913) C222       3   6     121.704    61.14   0.0231    12.8971     6.8428     1.3791     90.000     90.000     90.000 ' ===  13  13   1
1914) Ibca       3   2     174.315    61.08   0.0232     6.8430     6.4489     3.9501     90.000     90.000     90.000 ' ===  17  15  13
1915) Cc         3   3     249.979    61.06   0.0231     5.6651     6.8428     6.6939     90.000    105.559     90.000 ' ===   6  16  16   6
1916) P21/c      3   5      87.162    61.05   0.0228    12.8969     3.4213     1.9754     90.000     89.996     90.000 ' ===  15  15   7   6
1917) Iba2       3   2     174.281    61.04   0.0215     6.8427     3.9498     6.4483     90.000     90.000     90.000 ' ===  18  13  15
1918) P2         3   6      59.200    60.98   0.0234     6.4486     2.6832     3.4214     90.000     89.996     90.000 ' ===  12   1  14  10
1919) Pna21      3   2     130.756    60.95   0.0231    19.3464     3.4214     1.9754     90.000     90.000     90.000 ' ===  19  16   9
1920) C2221      3   6     132.622    60.94   0.0230    12.8970     6.8428     1.5028     90.000     90.000     90.000 ' ===  13  14   2
1921) C2         3   5     111.908    60.94   0.0234    12.8978     6.8429     1.2680     90.000     89.490     90.000 ' ===  13  14   3   2
1922) P21212     3   5      91.569    60.91   0.0231     6.4486     4.1503     3.4214     90.000     90.000     90.000 ' ===  14   2  14
1923) I41        3   9     171.175    60.85   0.0235     6.8429     6.8429     3.6556     90.000     90.000     90.000 ' ===  13  10
1924) P222       3   1     174.289    60.83   0.0218     6.4483     6.8429     3.9499     90.000     90.000     90.000 ' ===  16  18  12
1925) I222       2   1     174.254    60.79   0.0210     6.4484     6.8424     3.9493     90.000     90.000     90.000 ' ===  16  19  12
1926) P-1        3   9    -999.000    60.72   0.0232     2.2879     3.4349     3.2333     89.613   -999.000     95.096 ' ===   3  11   7   3   0   5
1927) P-1        3  10      27.213    60.67   0.0233     2.3785     3.3701     5.5579     38.253     80.610     82.857 ' ===   6   7  11   4   5   7
1928) P-1        3   8      22.195    60.67   0.0232     2.0120     5.1779     3.2506    132.134     97.303     65.216 ' ===   4  12  11   4   4   9
1929) Ibca       3   2     174.335    60.65   0.0239     6.8432     6.4493     3.9501     90.000     90.000     90.000 ' ===  16  15  13
1930) I222       2   1     174.259    60.62   0.0213     6.8425     6.4484     3.9494     90.000     90.000     90.000 ' ===  19  16  11
1931) Ibca       3   2     174.338    60.60   0.0242     6.8433     3.9501     6.4494     90.000     90.000     90.000 ' ===  16  13  15
1932) Pmn21      3   3     152.168    60.56   0.0230    13.6854     6.4486     1.7243     90.000     90.000     90.000 ' ===  17  15   8
1933) I222       3   1     174.325    60.53   0.0245     6.8433     6.4495     3.9497     90.000     90.000     90.000 ' ===  19  16  13
1934) Cc         3  11      98.113    60.49   0.0232    13.6855     1.1118     6.4485     90.000     90.005     90.000 ' ===   9   1   7   5
1935) Pccn       3   8      43.583    60.40   0.0231     6.4485     3.4214     1.9754     90.000     90.000     90.000 ' ===  13  11   6
1936) Ibca       3   2     174.332    60.38   0.0240     6.4493     6.8433     3.9501     90.000     90.000     90.000 ' ===  15  17  13
1937) Pcc2       3  10      27.560    60.37   0.0237     3.2244     3.4215     2.4981     90.000     90.000     90.000 ' ===   8   9   2
1938) P2         3   5      64.424    60.33   0.0235     6.5936     3.4215     2.9199     90.000    102.035     90.000 ' ===  14  12   3   3
1939) P-1        3  10      23.685    60.31   0.0232     2.1471     3.2486     3.6949     87.350     67.816     82.979 ' ===   2   8   9   1   1   6
1940) P-1        3  10      32.016    60.31   0.0232     2.9023     3.2971     5.1601     45.800     65.647     77.933 ' ===   2   9   9   2   1   6
1941) Pbcn       3   9      85.591    60.27   0.0238     6.8431     3.6557     3.4214     90.000     90.000     90.000 ' ===  11  10   9
1942) P21        3  11      26.302    60.26   0.0230     3.4232     3.2243     2.3842     90.000     88.126     90.000 ' ===  10   8   2   2
1943) I222       3   1     174.328    60.26   0.0243     6.8432     6.4496     3.9498     90.000     90.000     90.000 ' ===  18  16  13
1944) C2         3   5     128.751    60.24   0.0231     6.8452    12.8970     1.4589     90.000     88.462     90.000 ' ===  14  13   3   2
1945) C2         3   6     100.031    60.21   0.0236     6.4537     6.8430     2.2668     90.000     87.749     90.000 ' ===  12  12   7   6
1946) C2         3   0     183.702    60.20   0.0221     4.1637    12.8958     3.4247     90.000     87.450     90.000 ' ===   7  18  18   5
1947) P2         3   6      65.377    60.19   0.0235    10.2643     1.9754     3.2243     90.000     90.005     90.000 ' ===  11   7  11   7
1948) P-1        3  10    -999.000    60.09   0.0236     2.0930     3.5730     3.4214   -999.000     89.997     64.479 ' ===   2   7  10   0   2   5
1949) P2         3   6      65.377    60.08   0.0235    10.2642     1.9754     3.2243     90.000     90.006     90.000 ' ===  11   6  11   7
1950) P-1        3   8      23.854    60.07   0.0232     2.1624     3.7709     3.2355     92.017     94.791     65.137 ' ===   5  10  10   3   4   6
1951) Pnn2       3   3     152.174    59.90   0.0235    13.6860     6.4487     1.7242     90.000     90.000     90.000 ' ===  17  15   9
1952) P2         2   0     126.050    59.89   0.0232     5.7139     6.4474     3.8805     90.000    118.149     90.000 ' ===   7  17  18   5
1953) Pccn       3   9      85.590    59.88   0.0237     6.8431     3.6557     3.4214     90.000     90.000     90.000 ' ===  11  10   9
1954) Pban       3   6     107.810    59.87   0.0231    12.8971     2.4432     3.4214     90.000     90.000     90.000 ' ===  13   1  13
1955) Pban       3   9      75.490    59.83   0.0233     6.4486     3.4215     3.4214     90.000     90.000     90.000 ' ===  10   4   7
1956) P222       3   4     106.755    59.78   0.0233     4.8385     6.4486     3.4215     90.000     90.000     90.000 ' ===   4  14  16
1957) Pba2       3   7      87.599    59.76   0.0231    12.8970     1.9852     3.4214     90.000     90.000     90.000 ' ===  12   1  12
1958) C222       3   6     132.622    59.75   0.0230    12.8970     6.8428     1.5028     90.000     90.000     90.000 ' ===  13  14   2
1959) P2         3   6      52.285    59.55   0.0232     3.4553     6.4485     2.3698     90.000     98.033     90.000 ' ===  13  11   3   2
1960) C2221      3   6     151.587    59.53   0.0232     5.0717     4.6350     6.4486     90.000     90.000     90.000 ' ===  13  13  13
1961) C222       3   7     105.549    59.50   0.0231    12.8971     6.8428     1.1960     90.000     90.000     90.000 ' ===  12  13   1
1962) C2         3   4     182.780    59.44   0.0231    13.2882     6.8428     2.0711     90.000     76.065     90.000 ' ===  16  15   5   5
1963) Fddd       3  11      95.480    59.43   0.0236    13.6860     4.9961     1.3964     90.000     90.000     90.000 ' ===  10   8   3
1964) P-1        3   9      22.637    59.40   0.0233     2.5404     3.8176     2.6487    107.437    100.500     67.901 ' ===   8  10   7   5   5   6
1965) P222       3   4      74.332    59.38   0.0234     6.4487     3.4214     3.3689     90.000     90.000     90.000 ' ===  12  15   4
1966) C2         3   4     151.934    59.31   0.0231     6.8692    12.8971     1.7216     90.000     84.976     90.000 ' ===  16  14   3   3
1967) Ima2       2   1     174.327    59.25   0.0238     6.8430     6.4493     3.9501     90.000     90.000     90.000 ' ===  17  16  13
1968) Cc         3   2     138.573    59.18   0.0233    13.7326     6.8428     1.5702     90.000    110.086     90.000 ' ===  17  18   5   5
1969) P-1        3   9      27.591    59.10   0.0232     3.2754     2.5012     3.4924     78.428     92.018    100.137 ' ===   9   3   9   2   6   1
1970) P-1        3   9      28.188    59.10   0.0232     3.2722     3.4302     2.5553     85.881     99.823     90.707 ' ===   9  10   3   6   2   2
1971) Ima2       2   1     174.323    58.97   0.0237     6.8429     6.4492     3.9501     90.000     90.000     90.000 ' ===  18  16  13
1972) Pccn       3   7    -999.000    58.93   0.0231    12.8971     6.8428  -999.0000     90.000     90.000     90.000 ' ===  12  13   0
1973) I222       3   1     174.276    58.88   0.0217     6.8427     6.4486     3.9495     90.000     90.000     90.000 ' ===  19  16  14
1974) P222       3   9      53.379    58.84   0.0232     4.8388     3.4214     3.2243     90.000     90.000     90.000 ' ===   4  11   9
1975) I4         3   9     171.175    58.82   0.0235     6.8429     6.8429     3.6556     90.000     90.000     90.000 ' ===  13  10
1976) Pmc21      3   4      99.100    58.79   0.0231    10.2642     6.4486     1.4972     90.000     90.000     90.000 ' ===  16  15   3
1977) C2         3   3     248.960    58.78   0.0232     5.6420     6.8428     6.6884     90.000    105.391     90.000 ' ===   5  16  16   5
1978) P2         3   9      59.780    58.78   0.0231     3.6799     6.4484     2.7096     90.000     68.395     90.000 ' ===  11  10   5   4
1979) Ccc2       3   5     207.552    58.78   0.0231    12.8972     6.8428     2.3518     90.000     90.000     90.000 ' ===  15  15   3
1980) P-1        3   7      44.092    58.73   0.0239     3.9967     3.3928     3.4215     90.001     90.019     71.869 ' ===   5  12  12   5   4   9
1981) P-1        3  10    -999.000    58.73   0.0232     3.2254     3.4355     2.2568     84.805     91.570   -999.000 ' ===   9   8   2   5   2   0
1982) C222       3   6     151.691    58.64   0.0231     4.6193     5.0924     6.4486     90.000     90.000     90.000 ' ===  13  14  13
1983) P2         3   1      87.248    58.60   0.0238     3.9542     6.4487     3.4244     90.000     92.336     90.000 ' ===   6  15  16   3
1984) I222       3   6     135.409    58.60   0.0230    12.8970     6.8428     1.5344     90.000     90.000     90.000 ' ===  13  14   2
1985) C2         3   5     138.630    58.49   0.0230     6.8456    12.8971     1.5709     90.000     91.655     90.000 ' ===  14  14   3   2
1986) C2         3   1     198.898    58.48   0.0243     6.8842    12.8984     2.2534     90.000     83.735     90.000 ' ===  18  17   7   7
1987) C222       3   3     232.444    58.48   0.0232    13.6857    12.8972     1.3169     90.000     90.000     90.000 ' ===  17  15   5
1988) Pc         3   1      85.666    58.37   0.0232     3.4243    19.3467     1.2942     90.000     92.348     90.000 ' ===  14  19   6   1
1989) P2221      3  10      26.484    58.33   0.0236     3.4214     3.2244     2.4006     90.000     90.000     90.000 ' ===   8   8   2
1990) C2         3   4     165.976    58.32   0.0231     6.9062    12.8971     1.8807     90.000     82.226     90.000 ' ===  16  15   3   3
1991) P63        3   7     130.799    58.19   0.0270     3.9512     3.9512     9.6742     90.000     90.000    120.000 ' ===  14  10
1992) C2         3  10      61.058    58.13   0.0231     3.8028     6.8427     2.4410     90.000     74.004     90.000 ' ===   8   8   7   5
1993) C2         3   4     166.080    58.06   0.0231    12.9076     6.8428     1.8819     90.000     87.693     90.000 ' ===  15  13   5   5
1994) Pbcn       3   7     105.549    58.05   0.0231    12.8971     6.8428     1.1960     90.000     90.000     90.000 ' ===  12  13   1
1995) C2         3  10      61.059    58.04   0.0232     3.8028     6.8427     3.9120     90.000     36.857     90.000 ' ===   8   8   9   7
1996) C2221      3   6     130.760    58.03   0.0235    19.3458     3.4215     1.9754     90.000     90.000     90.000 ' ===  14  12   8
1997) C222       3   1     298.344    58.00   0.0242    20.5292     2.2534     6.4492     90.000     90.000     90.000 ' ===  18   7  17
1998) P2         3   5      36.486    57.98   0.0229     6.7040     3.4213     1.6538     90.000     74.130     90.000 ' ===  14  14   4   4
1999) Pna21      3   2     130.758    57.94   0.0231    19.3462     3.4216     1.9754     90.000     90.000     90.000 ' ===  19  16  12
2000) Ccca       3  11     120.481    57.92   0.0234     6.8428     2.7303     6.4487     90.000     90.000     90.000 ' ===   9   1   7
2001) Ccca       3  11     121.708    57.92   0.0234     6.8428     2.7581     6.4487     90.000     90.000     90.000 ' ===   8   1   8
2002) Ibca       3  11     113.821    57.92   0.0234     6.8428     6.4487     2.5794     90.000     90.000     90.000 ' ===   9   7   1
2003) C222       3  11      77.753    57.92   0.0234     5.9044     3.8489     3.4214     90.000     90.000     90.000 ' ===   8   8   9
2004) C2         3   5     130.968    57.87   0.0228     6.8582    12.8969     1.4841     90.000     93.855     90.000 ' ===  15  15   4   4
2005) P-1        3   9      28.710    57.81   0.0232     3.4308     3.2856     3.7787     42.523     87.778     90.812 ' ===  10   9   9   6   7   8
2006) C222       3   5     183.137    57.81   0.0231    12.8971     6.8428     2.0751     90.000     90.000     90.000 ' ===  14  14   2
2007) C2         3   7      93.701    57.81   0.0234     4.2468     6.8429     3.2297     90.000     86.694     90.000 ' ===   6  11  12   6
2008) P2         3   3      84.331    57.80   0.0232     6.4535    10.2642     1.2741     90.000     92.236     90.000 ' ===  16  16   3   3
2009) C2         3   9      88.104    57.70   0.0236     3.9932     6.8427     3.2589     90.000     81.649     90.000 ' ===   6  10   8   1
2010) P2         3  10      35.431    57.64   0.0236     7.2927     3.4215     1.6058     90.000     62.161     90.000 ' ===   9  10   1   1
2011) Pba2       3   2      87.159    57.59   0.0230     6.4487     3.9504     3.4214     90.000     90.000     90.000 ' ===  15  10  15
2012) C2         3   4     189.912    57.57   0.0232     4.3038    13.6856     3.4391     90.000     69.641     90.000 ' ===  10  16  14   8
2013) P222       3   7    -999.000    57.49   0.0231     6.4486  -999.0000     3.4214     90.000     90.000     90.000 ' ===  12   0  13
2014) Pmn21      3   6      76.397    57.47   0.0231     6.8428     6.4486     1.7313     90.000     90.000     90.000 ' ===  14  13   1
2015) P-1        3   8      45.410    57.44   0.0237     3.0808     4.3845     4.3083     72.584     90.850    123.601 ' ===   7  11   8   4   4   5
2016) P21/c      3   3      85.578    57.43   0.0225     6.4630     6.8424     1.9396     90.000     93.851     90.000 ' ===  15  17   7   6
2017) P4/ncc     3   9     150.965    57.42   0.0227     3.4213     3.4213    12.8969     90.000     90.000     90.000 ' ===  11  12
2018) P2         2   0      91.534    57.40   0.0235     3.4221    19.3502     1.3828     90.000     88.544     90.000 ' ===  20  19   7   7
2019) P21212     3   3     152.174    57.33   0.0235    13.6860     6.4487     1.7242     90.000     90.000     90.000 ' ===  17  15   9
2020) P-1        3  11      30.693    57.32   0.0232     3.5453     3.3589     2.9343    114.470    102.535     77.077 ' ===   9   8   6   6   6   6
2021) Cc         3   8    -999.000    57.26   0.0227     2.2440    12.8969     3.4643     90.000   -999.000     90.000 ' ===   1  12  11   0
2022) Ibca       2   0     456.545    57.20   0.0243    11.1709     7.9016     5.1723     90.000     90.000     90.000 ' ===  20  19  18
2023) P3c1       3   3     610.177    57.18   0.0233    10.4527    10.4527     6.4486     90.000     90.000    120.000 ' ===  17  14
2024) P-1        3  10      21.325    57.16   0.0228     1.9333     3.2247     3.4213     90.002     89.881     88.983 ' ===   2   8   9   1   1   5
2025) Ccc2       3   6     184.460    57.13   0.0231    12.8971     6.8428     2.0902     90.000     90.000     90.000 ' ===  14  14   2
2026) Pccn       3   9      85.590    57.12   0.0237     6.8431     3.6557     3.4214     90.000     90.000     90.000 ' ===  12  10   8
2027) P21/c      3   7      53.779    57.11   0.0231     3.4214     6.4485     2.4375     90.000     90.000     90.000 ' ===  13  12   1   1
2028) Pccn       3   9      85.588    57.11   0.0236     6.8430     3.6556     3.4214     90.000     90.000     90.000 ' ===  13  10   7
2029) Aba2       3   5     118.412    56.93   0.0225     6.4485     6.8426     2.6836     90.000     90.000     90.000 ' ===  13  15   2
2030) Cmc21      3   5     207.552    56.88   0.0231    12.8972     6.8428     2.3518     90.000     90.000     90.000 ' ===  15  15   3
2031) P21/c      3   2      88.103    56.82   0.0241     3.9928     6.4489     3.4576     90.000     81.721     90.000 ' ===   8  18  15   5
2032) Ccc2       3   2     229.267    56.72   0.0232    13.6855     1.2989    12.8972     90.000     90.000     90.000 ' ===  18   5  15
2033) Fddd       3   8     366.276    56.64   0.0233    12.8971     6.8430     4.1502     90.000     90.000     90.000 ' ===  14  12   7
2034) Iba2       3   2     174.345    56.62   0.0253     6.8437     3.9498     6.4498     90.000     90.000     90.000 ' ===  17  13  15
2035) Abm2       3   4     220.460    56.51   0.0231     6.4485     4.9961     6.8429     90.000     90.000     90.000 ' ===  14   3  15
2036) Pc         3   4      28.528    56.47   0.0234     3.2529     3.4215     2.5860     90.000     82.400     90.000 ' ===  14  15   8   7
2037) Pmc21      3   6      76.397    56.34   0.0231     6.8428     6.4486     1.7313     90.000     90.000     90.000 ' ===  14  13   1
2038) P2         3  10      34.308    56.26   0.0240     5.3859     1.9755     3.4677     90.000    111.585     90.000 ' ===   7   4  11   7
2039) C222       2   1     171.211    56.22   0.0242    19.3476     2.5863     3.4216     90.000     90.000     90.000 ' ===  17  10  16
2040) C2221      3  11      36.753    56.15   0.0240     6.8430     2.4981     2.1500     90.000     90.000     90.000 ' ===   9   5   3
2041) P42/nnm    3   7     167.848    56.12   0.0231     6.4486     6.4486     4.0364     90.000     90.000     90.000 ' ===  15  13
2042) C2         3  11      43.110    55.96   0.0234     4.3313     2.9090     3.7327     90.000    113.564     90.000 ' ===   6   7   9   4
2043) P2         3   7      44.267    55.93   0.0232     6.4486     3.4214     2.0064     90.000     90.060     90.000 ' ===  12  13   1   1
2044) P222       3   5      91.569    55.91   0.0231     6.4486     4.1503     3.4214     90.000     90.000     90.000 ' ===  14   2  14
2045) C222       3   6     151.587    55.89   0.0232     5.0717     4.6350     6.4486     90.000     90.000     90.000 ' ===  13  13  13
2046) C222       3   7     142.278    55.87   0.0231    12.8970     3.2244     3.4214     90.000     90.000     90.000 ' ===  11   1  13
2047) C2         3   6     128.425    55.79   0.0232    15.3529     6.8428     1.4552     90.000     57.145     90.000 ' ===  13  14   2   2
2048) Pban       3  11      60.854    55.78   0.0234     6.4487     2.7581     3.4214     90.000     90.000     90.000 ' ===   8   1   8
2049) Pmc21      3   8      65.380    55.74   0.0235    10.2643     3.2244     1.9755     90.000     90.000     90.000 ' ===  10  11   4
2050) C2         3   5     128.724    55.66   0.0231     6.8428    12.8971     1.4586     90.000     89.810     90.000 ' ===  15  13   2   2
2051) P21212     3  10      53.379    55.65   0.0231     4.8388     3.4214     3.2243     90.000     90.000     90.000 ' ===   4  10   9
2052) P2         3   9      15.163    55.62   0.0231     3.2469     3.4214     1.3746     90.000     83.227     90.000 ' ===   9   9   3   2
2053) P2221      3   7      65.379    55.59   0.0235    10.2643     3.2244     1.9755     90.000     90.000     90.000 ' ===  11  11   5
2054) P-1        3  10      25.119    55.58   0.0236     3.4394     2.2770     3.2432     96.190     90.635     84.141 ' ===   9   2   8   1   5   1
2055) C222       3   5     224.721    55.43   0.0233    12.8972     2.5463     6.8428     90.000     90.000     90.000 ' ===  14   5  15
2056) P2         3   3      32.182    55.43   0.0228     6.7355     3.4214     1.4587     90.000     73.211     90.000 ' ===  15  16   5   4
2057) P222       3  10      26.484    55.41   0.0236     3.4214     2.4006     3.2244     90.000     90.000     90.000 ' ===   8   2   8
2058) P2         3   9      38.927    55.32   0.0233     3.5286     3.4214     3.3772     90.000    107.305     90.000 ' ===   4   9   7   1
2059) P61        3   3     435.832    55.27   0.0231     3.9507     3.9507    32.2434     90.000     90.000    120.000 ' ===  19  14
2060) C222       3   6     128.359    55.20   0.0232    12.8972     6.8428     1.4544     90.000     90.000     90.000 ' ===  11  14   2
2061) C222       3   4     181.096    55.03   0.0232    12.8972     1.3680    10.2642     90.000     90.000     90.000 ' ===  15   2  16
2062) R3c        3  10     284.972    54.98   0.0232     6.8428     6.8428     7.0275     90.000     90.000    120.000 ' ===  12   7
2063) Cmc21      3   6     184.460    54.97   0.0231    12.8971     6.8428     2.0902     90.000     90.000     90.000 ' ===  14  14   2
2064) Pc         3   3      85.581    54.97   0.0228     6.6219     6.8426     1.9395     90.000    103.141     90.000 ' ===  13  17   7   4
2065) Pccn       3   5     154.786    54.83   0.0231    12.8971     6.8428     1.7539     90.000     90.000     90.000 ' ===  14  15   2
2066) P3         3   7     164.285    54.82   0.0231     7.4462     7.4462     3.4214     90.000     90.000    120.000 ' ===  12  13
2067) P4/n       3   7     142.275    54.82   0.0231     6.4486     6.4486     3.4214     90.000     90.000     90.000 ' ===  12  13
2068) Pban       3   7    -999.000    54.82   0.0231    12.8971     6.8428  -999.0000     90.000     90.000     90.000 ' ===  12  13   0
2069) P2         3   9      16.323    54.75   0.0232     3.4414     3.2243     1.4797     90.000     96.187     90.000 ' ===  10  10   3   2
2070) Cc         3   3     217.018    54.73   0.0231     4.9181     6.8428     6.4500     90.000     91.214     90.000 ' ===   5  17  17   5
2071) P-1        3  11      21.899    54.67   0.0222     2.1050     3.2299     4.5101    130.444    106.071     70.302 ' ===   4   7   8   2   2   5
2072) P-1        3   9      25.436    54.61   0.0233     2.4527     3.1504     3.4757     96.598     80.818    105.823 ' ===   8   9   9   7   6   5
2073) Cc         3   8      93.963    54.57   0.0232     4.2588     6.8428     3.6759     90.000     61.301     90.000 ' ===   6  12  11   6
2074) Pc         3   2      88.103    54.57   0.0241     3.9928     6.4489     3.4576     90.000     98.279     90.000 ' ===   8  18  15   5
2075) Ima2       3   2     138.562    54.56   0.0230    12.8972     6.8427     1.5701     90.000     90.000     90.000 ' ===  16  18   5
2076) F222       3  10     562.680    54.49   0.0234    11.8524     8.3807     5.6646     90.000     90.000     90.000 ' ===   9  11   8
2077) P4/nnc     3   8     167.850    54.44   0.0232     6.4486     6.4486     4.0364     90.000     90.000     90.000 ' ===  14  12
2078) C2         3   7      59.505    54.41   0.0232     6.8759     6.4486     1.3485     90.000     84.371     90.000 ' ===  13  11   4   4
2079) P2221      3   3     116.223    54.40   0.0233    12.8972     6.8429     1.3169     90.000     90.000     90.000 ' ===  15  17   5
2080) Pnna       3   4     114.122    54.37   0.0230     6.8427     6.4486     2.5863     90.000     90.000     90.000 ' ===  14  14   4
2081) Ccc2       3   2     270.908    54.22   0.0230    12.8974     3.0696     6.8428     90.000     90.000     90.000 ' ===  17   5  16
2082) C2         3   6     117.055    54.22   0.0231     6.8428    12.8971     1.3264     90.000     89.971     90.000 ' ===  14  13   1   1
2083) Pcca       3  11      53.377    54.21   0.0232     3.4214     6.4485     2.4193     90.000     90.000     90.000 ' ===   9   9   4
2084) C2         2   1     174.321    54.16   0.0244     7.9003     6.4494     3.9498     90.000    119.982     90.000 ' ===  17  16  13  11
2085) C2         3   6     138.678    54.13   0.0233     3.5576    12.8972     3.0302     90.000     85.916     90.000 ' ===  12  14  10   8
2086) P31c       3   9     155.838    54.11   0.0234     6.8429     6.8429     3.8429     90.000     90.000    120.000 ' ===  13   8
2087) Cc         3   5     162.211    54.09   0.0232     6.9135    12.8972     1.8380     90.000     98.203     90.000 ' ===  15  14   3   3
2088) Ibca       3   7     219.028    54.06   0.0232     6.8428    12.8972     2.4818     90.000     90.000     90.000 ' ===  13  12   1
2089) Pbcn       3   5      87.174    54.04   0.0245     6.4490     6.8435     1.9752     90.000     90.000     90.000 ' ===  13  15   8
2090) Aba2       3  11     120.759    53.79   0.0234     6.4487     2.7366     6.8428     90.000     90.000     90.000 ' ===   8   1   8
2091) Ccc2       3   5     185.530    53.79   0.0230    12.8971     2.1023     6.8427     90.000     90.000     90.000 ' ===  14   2  15
2092) C2         3   5     241.944    53.71   0.0233    10.3494     3.6252     6.4486     90.000     89.988     90.000 ' ===  15  14  14  12
2093) Pmc21      3   5      78.103    53.70   0.0232    10.2642     6.4486     1.1800     90.000     90.000     90.000 ' ===  14  14   1
2094) P222       3   5      75.117    53.70   0.0232    10.2642     6.4486     1.1349     90.000     90.000     90.000 ' ===  15  13   1
2095) C2         3   5     128.422    53.69   0.0232    12.9035     6.8428     1.4551     90.000     88.211     90.000 ' ===  12  15   3   1
2096) P222       3   8      51.772    53.69   0.0232     6.8428     6.4486     1.1733     90.000     90.000     90.000 ' ===  11  10   1
2097) Aba2       3   4     207.571    53.62   0.0233    12.8972     6.8428     2.3520     90.000     90.000     90.000 ' ===  16  16   4
2098) Cc         3   5     182.780    53.58   0.0231    13.2883     6.8428     2.0711     90.000     76.064     90.000 ' ===  15  15   4   4
2099) P-1        3  11      23.310    53.58   0.0232     2.1130     3.4214     3.2242     89.995     90.000     90.000 ' ===   1   9   8   1   1   6
2100) P-1        3  11      23.333    53.58   0.0232     2.1151     3.2242     3.4214     89.995     90.019     89.972 ' ===   1   8   9   1   1   6
2101) I4cm       3   7     301.945    53.57   0.0231     4.8386     4.8386    12.8971     90.000     90.000     90.000 ' ===  13  12
2102) C2         3  10      29.062    53.55   0.0244     2.5211     6.8432     1.7000     90.000     97.737     90.000 ' ===   7   9   5   3
2103) F222       3  10     154.835    53.55   0.0235    20.5286     6.4487     1.1696     90.000     90.000     90.000 ' ===  10   9   1
2104) Pmc21      3  10      39.053    53.55   0.0235    10.2643     3.2244     1.1800     90.000     90.000     90.000 ' ===   9   9   1
2105) P2         3  10    -999.000    53.55   0.0235     3.2244    10.2643     1.1081     90.000   -999.000     90.000 ' ===   8   9   1   0
2106) P21/c      3  10      26.493    53.53   0.0231     4.1264     3.2244     2.4015     90.000     56.010     90.000 ' ===  11   8   3   3
2107) Pca21      3   4     114.640    53.51   0.0231    13.6856     6.4486     1.2990     90.000     90.000     90.000 ' ===  16  15   3
2108) P2         3   4      45.289    53.51   0.0232     4.1053     3.4214     3.4205     90.000     70.502     90.000 ' ===   9  14  14   7
2109) P31        3   9     130.752    53.49   0.0232     6.8428     6.8428     3.2244     90.000     90.000    120.000 ' ===  13   8
2110) Pccn       3   6     132.622    53.46   0.0230    12.8970     6.8428     1.5028     90.000     90.000     90.000 ' ===  13  14   2
2111) P-1        3  11    -999.000    53.37   0.0236     2.0109     3.2850     7.3706   -999.000   -999.000    101.030 ' ===   1   7  10   0   0   7
2112) C2221      3  11      83.345    53.34   0.0231     6.8427     3.7776     3.2243     90.000     90.000     90.000 ' ===  10   2   6
2113) C2         3  10      81.109    53.31   0.0237     3.6760     6.4488     3.7332     90.000    113.581     90.000 ' ===   3   8   9   2
2114) P2         3   3      55.656    53.30   0.0225     3.4546     6.4485     2.5227     90.000     97.966     90.000 ' ===  15  15   4   2
2115) C2221      3   0     342.179    53.28   0.0187     6.8388     2.5857    19.3508     90.000     90.000     90.000 ' ===  18  11  20
2116) P222       3   6      77.986    53.21   0.0231     6.4486     3.5347     3.4214     90.000     90.000     90.000 ' ===  13   1  14
2117) C2         3   5     145.294    53.20   0.0230    12.9407     6.8428     1.6464     90.000     94.708     90.000 ' ===  14  14   3   3
2118) Pbcn       3   5     154.786    53.14   0.0231    12.8971     6.8428     1.7539     90.000     90.000     90.000 ' ===  14  15   2
2119) P2         2   0     124.752    53.13   0.0237     5.6534     6.4494     3.8798     90.000    118.132     90.000 ' ===   7  18  18   5
2120) Pnn2       3   7      55.116    53.08   0.0230     6.4485     3.4214     2.4981     90.000     90.000     90.000 ' ===  13  12   2
2121) Ccca       3   9     155.385    53.02   0.0231     4.8386     4.6931     6.8428     90.000     90.000     90.000 ' ===   9   9   9
2122) Pban       3   9      88.092    52.95   0.0234    13.6857     1.9963     3.2243     90.000     90.000     90.000 ' ===  11   3   9
2123) Pcc2       3   4     130.749    52.89   0.0232    10.2643     6.4486     1.9754     90.000     90.000     90.000 ' ===  16  15   5
2124) Abm2       3  11      90.708    52.85   0.0238     6.8431     1.9673     6.7378     90.000     90.000     90.000 ' ===  10   2   8
2125) C222       3   5     155.760    52.79   0.0232    12.8972     1.1766    10.2642     90.000     90.000     90.000 ' ===  14   1  15
2126) Ibca       3  10      58.105    52.78   0.0240     6.8431     6.4489     1.3167     90.000     90.000     90.000 ' ===  10   9   3
2127) P21        3   5      32.185    52.72   0.0225     6.5215     3.4213     1.4588     90.000     81.415     90.000 ' ===  16  14   4   4
2128) Cc         3  10      39.742    52.67   0.0240     2.7013     6.8430     2.3249     90.000    112.363     90.000 ' ===   7  10   5   2
2129) Pca21      3   6      60.251    52.67   0.0244     6.4493     3.4216     2.7304     90.000     90.000     90.000 ' ===  12  14   1
2130) C2221      3   5     207.552    52.64   0.0231    12.8972     6.8428     2.3518     90.000     90.000     90.000 ' ===  15  15   3
2131) Cmc21      3   2     270.908    52.63   0.0230    12.8974     3.0696     6.8428     90.000     90.000     90.000 ' ===  17   5  16
2132) C2         3   9      91.570    52.58   0.0233     4.1503     6.8427     3.3872     90.000    107.839     90.000 ' ===   4  10   8   1
2133) Pmn21      3   4      73.466    52.51   0.0229    19.3463     3.4213     1.1099     90.000     90.000     90.000 ' ===  15  15   1
2134) Abm2       3   7      87.162    52.39   0.0239     6.8431     6.4488     1.9751     90.000     90.000     90.000 ' ===  13  12   5
2135) Ima2       3   7    -999.000    52.38   0.0231     6.8428    12.8971  -999.0000     90.000     90.000     90.000 ' ===  13  12   0
2136) C222       3   7     146.928    52.35   0.0227    12.8972     3.3298     3.4213     90.000     90.000     90.000 ' ===  12   3  13
2137) Pnc2       3   6    -999.000    52.35   0.0232    10.2642     6.4486  -999.0000     90.000     90.000     90.000 ' ===  14  13   0
2138) C2         3   2     138.573    52.32   0.0233    12.9933     6.8428     1.5702     90.000     83.034     90.000 ' ===  17  18   5   5
2139) P212121    3  10      53.378    52.25   0.0233     6.8429     3.2244     2.4192     90.000     90.000     90.000 ' ===  11   8   4
2140) P2         3   6    -999.000    52.25   0.0231     6.4805     3.4214     2.3541     90.000   -999.000     90.000 ' ===  12  14   1   0
2141) Pban       3   4     129.173    52.25   0.0234    12.8972     2.9273     3.4214     90.000     90.000     90.000 ' ===  15   3  16
2142) C222       3   4     220.460    52.23   0.0231     6.8429     4.9961     6.4485     90.000     90.000     90.000 ' ===  15   3  14
2143) C2         3   4     177.649    52.21   0.0231    13.1424     6.8428     2.0130     90.000     78.913     90.000 ' ===  13  15   3   1
2144) P-1        3   4      28.527    52.20   0.0235     2.5860     3.2528     3.4214     89.986     89.997     97.602 ' ===   9  14  15   8   8  11
2145) Pmn21      3   4      59.792    52.17   0.0233     6.4488     3.4214     2.7099     90.000     90.000     90.000 ' ===  15  14   3
2146) P-1        3   7      28.028    52.15   0.0231     3.2982     3.5907     4.0750    122.549    116.117     43.767 ' ===   9   9  14   6   8   8
2147) C222       3  11      36.753    52.14   0.0240     6.8430     2.4981     2.1500     90.000     90.000     90.000 ' ===   9   5   3
2148) Pc         3   4      28.534    52.12   0.0245     3.2532     3.4217     2.5862     90.000     97.610     90.000 ' ===  14  14   9   8
2149) C2         3   8     106.729    52.10   0.0234     4.8373     6.4487     3.4214     90.000     90.025     90.000 ' ===   4  10  12   4
2150) P2         3  11      25.932    52.09   0.0233     3.4275     2.3466     3.2299     90.000     86.600     90.000 ' ===   7   6   6   4
2151) R3         3   7     392.264    52.06   0.0235     6.8429     6.8429     9.6730     90.000     90.000    120.000 ' ===  13  10
2152) Pnc2       3   6      74.330    51.97   0.0232     6.4487     3.4214     3.3689     90.000     90.000     90.000 ' ===  13  13   3
2153) C222       3  11      89.611    51.93   0.0234     7.1252     3.9005     3.2243     90.000     90.000     90.000 ' ===   9   9   7
2154) C222       3  11      90.196    51.93   0.0234     7.1914     3.8899     3.2243     90.000     90.000     90.000 ' ===   9   8   8
2155) C222       3   5     207.552    51.86   0.0231    12.8972     6.8428     2.3518     90.000     90.000     90.000 ' ===  15  15   3
2156) Pnn2       3  11      52.963    51.81   0.0230     6.8427     3.2243     2.4005     90.000     90.000     90.000 ' ===   9   6   2
2157) C222       3  10      76.311    51.76   0.0235     6.4487     1.1529    10.2643     90.000     90.000     90.000 ' ===   9   1  10
2158) P21/c      3   4      55.521    51.73   0.0227     3.4462     6.4486     2.5165     90.000     83.106     90.000 ' ===  14  14   3   1
2159) P-1        3   2      48.909    51.71   0.0224     2.2172     3.4656     6.5646     91.709     79.195     99.205 ' ===   8  16  19   6   8  15
2160) P2         3   6      74.528    51.68   0.0233     3.3779     6.8428     3.2330     90.000     85.808     90.000 ' ===   8  13   8   2
2161) Pnnn       3   9      57.595    51.67   0.0241     6.8431     3.3691     2.4982     90.000     90.000     90.000 ' ===  12   5   7
2162) Pbcn       3   6     132.622    51.64   0.0230    12.8970     6.8428     1.5028     90.000     90.000     90.000 ' ===  13  14   2
2163) Pbca       3  10      85.588    51.64   0.0235     6.8430     3.6557     3.4213     90.000     90.000     90.000 ' ===  10   9   9
2164) Pbcn       3   5      87.167    51.63   0.0241     6.4489     6.8432     1.9752     90.000     90.000     90.000 ' ===  13  15   7
2165) Pbcn       3   5     154.786    51.55   0.0231     6.8428    12.8971     1.7539     90.000     90.000     90.000 ' ===  15  14   2
2166) P2221      3   9    -999.000    51.53   0.0227     6.4485  -999.0000     3.4213     90.000     90.000     90.000 ' ===  12   0  11
2167) P2         3   5      86.478    51.52   0.0233     3.9195     6.4486     3.7615     90.000    114.550     90.000 ' ===   3  13  15   3
2168) C222       3   7     174.340    51.50   0.0234     6.8428     7.9017     3.2243     90.000     90.000     90.000 ' ===  10   6  10
2169) C2         3   3     119.462    51.49   0.0226     6.8680    12.8968     1.3537     90.000     85.065     90.000 ' ===  17  15   4   4
2170) C2221      3   3     162.688    51.43   0.0231     6.8428     1.2289    19.3465     90.000     90.000     90.000 ' ===  17   3  16
2171) I222       3   2     138.562    51.35   0.0230    12.8972     6.8427     1.5701     90.000     90.000     90.000 ' ===  16  18   5
2172) Pba2       3   6     107.427    51.31   0.0231    12.8971     2.4346     3.4214     90.000     90.000     90.000 ' ===  13   1  14
2173) Pba2       3   1      98.134    51.25   0.0229    12.8978     2.2240     3.4211     90.000     90.000     90.000 ' ===  19   8  16
2174) P42cm      3   7     150.973    51.24   0.0231     3.4214     3.4214    12.8971     90.000     90.000     90.000 ' ===  13  12
2175) Cc         3  10      39.260    51.10   0.0240     2.6685     6.8430     2.2967     90.000    110.586     90.000 ' ===   6  10   4   1
2176) P2221      3   5      78.103    51.06   0.0232    10.2642     6.4486     1.1800     90.000     90.000     90.000 ' ===  14  14   1
2177) P2221      3   1      96.557    51.03   0.0227    19.3461     3.4213     1.4588     90.000     90.000     90.000 ' ===  18  18   4
2178) C2         3  11      28.311    51.02   0.0231     6.8551     2.4980     1.6563     90.000     86.570     90.000 ' ===   9   7   3   2
2179) Iba2       3   4     239.146    51.00   0.0231    12.8971     6.8428     2.7098     90.000     90.000     90.000 ' ===  15  15   3
2180) P2         3   4    -999.000    50.99   0.0231     3.9568     6.4486     3.4266     90.000   -999.000     90.000 ' ===   3  14  13   0
2181) Aba2       3   9     155.386    50.89   0.0232     6.8429     4.8385     4.6931     90.000     90.000     90.000 ' ===   9   8   9
2182) C2         3   5     144.029    50.89   0.0231     6.8980    12.8971     1.6320     90.000     97.253     90.000 ' ===  14  13   2   1
2183) C2         3   7     119.898    50.82   0.0233     3.6901    12.8971     2.6198     90.000     74.079     90.000 ' ===  12  14   9   8
2184) C2         3   3     116.227    50.79   0.0233     3.9508     6.8429     5.0418     90.000     58.507     90.000 ' ===  14  16  13  10
2185) Ccc2       3   2     193.444    50.75   0.0242     7.9022     3.7958     6.4492     90.000     90.000     90.000 ' ===  18  15  16
2186) P21/c      3   1      92.187    50.70   0.0228     3.4212    19.3472     1.3928     90.000     90.400     90.000 ' ===  19  18   5   5
2187) C2         2   2     174.011    50.63   0.0146     7.5528     6.8411     3.9470     90.000     58.568     90.000 ' ===  16  18  14  12
2188) P21        3   1      88.355    50.56   0.0240     6.8987     6.4493     2.0021     90.000     82.713     90.000 ' ===  19  16   5   5
2189) P31c       3  11     103.624    50.53   0.0231     6.8428     6.8428     2.5554     90.000     90.000    120.000 ' ===  11   6
2190) P222       3   6     160.133    50.51   0.0233     7.2577     6.4486     3.4215     90.000     90.000     90.000 ' ===   3  12  14
2191) P222       3   1      96.557    50.43   0.0227    19.3461     3.4213     1.4588     90.000     90.000     90.000 ' ===  18  18   4
2192) P21/c      3   3      58.120    50.40   0.0240     2.5210     6.8430     3.3999     90.000     82.268     90.000 ' ===  11  16  13   8
2193) C2221      3   2     273.161    50.40   0.0236     6.8429     2.0634    19.3462     90.000     90.000     90.000 ' ===  18   6  16
2194) C2221      3   6     200.067    50.38   0.0231     8.2518     3.7598     6.4486     90.000     90.000     90.000 ' ===  14  14  12
2195) C2         3   8      95.953    50.38   0.0232     4.3490     6.4486     3.8048     90.000     64.058     90.000 ' ===   5  11  12   5
2196) P-1        3   8      29.454    50.36   0.0231     2.6701     3.2432     3.4218     90.093     90.930     83.793 ' ===   4  11  12   4   4   9
2197) P2         3   9      24.184    50.29   0.0240     3.2876     3.4215     2.1921     90.000    101.247     90.000 ' ===   8   9   5   2
2198) Pccn       3   6      87.167    50.29   0.0240     6.4489     6.8431     1.9752     90.000     90.000     90.000 ' ===  13  14   7
2199) P222       3   5      78.103    50.24   0.0232    10.2642     6.4486     1.1800     90.000     90.000     90.000 ' ===  14  14   1
2200) C2221      3   6     184.460    50.23   0.0231    12.8971     6.8428     2.0902     90.000     90.000     90.000 ' ===  14  14   2
2201) C222       3  11      86.509    50.20   0.0234     6.9456     3.6404     3.4214     90.000     90.000     90.000 ' ===   7   8   8
2202) C2221      3   5     213.506    50.20   0.0230    12.8970     4.8385     3.4214     90.000     90.000     90.000 ' ===  14   5  15
2203) P212121    3   5     106.753    50.20   0.0230     6.4485     4.8385     3.4214     90.000     90.000     90.000 ' ===  14   5  15
2204) P222       3  11    -999.000    50.18   0.0235    10.2643     3.2244  -999.0000     90.000     90.000     90.000 ' ===   9   8   0
2205) P2221      3  11    -999.000    50.18   0.0235    10.2643     3.2244  -999.0000     90.000     90.000     90.000 ' ===   9   8   0
2206) P2         3  11    -999.000    50.18   0.0235     3.2745    10.2643  -999.0000     90.000   -999.000     90.000 ' ===   8   9   0   0
2207) C222       3  11    -999.000    50.18   0.0235     6.4487  -999.0000    10.2643     90.000     90.000     90.000 ' ===   8   0   9
2208) P42nm      3   7     167.848    50.15   0.0231     6.4486     6.4486     4.0364     90.000     90.000     90.000 ' ===  15  13
2209) Pba2       3   3     220.481    50.08   0.0231     4.9966     6.8429     6.4486     90.000     90.000     90.000 ' ===   4  17  14
2210) Ibca       3  10     176.186    49.96   0.0233    13.6856     6.4486     1.9964     90.000     90.000     90.000 ' ===  10   9   2
2211) Abm2       3   9     119.567    49.87   0.0234     6.8429     2.7096     6.4487     90.000     90.000     90.000 ' ===  10   4  10
2212) Pna21      3   7      59.784    49.86   0.0232     6.4486     3.4214     2.7096     90.000     90.000     90.000 ' ===  14  12   2
2213) Pc         3   1      98.575    49.84   0.0235     3.4529    19.3470     1.4892     90.000     97.736     90.000 ' ===  18  19   8   7
2214) C2         3   3     116.226    49.83   0.0232     3.9508     6.8428     4.4963     90.000    107.032     90.000 ' ===  14  17  15  12
2215) P2         3   7      48.292    49.81   0.0235     3.2348    10.2643     1.4591     90.000     94.592     90.000 ' ===  10  13   4   2
2216) Pban       3   4     213.518    49.80   0.0231     4.8388    12.8972     3.4214     90.000     90.000     90.000 ' ===   3  14  16
2217) P2         3   7      26.904    49.76   0.0238     3.4757     3.2244     2.4386     90.000    100.134     90.000 ' ===  11   9   6   4
2218) Pnnn       3   4      87.172    49.76   0.0233     6.4487     3.4215     3.9508     90.000     90.000     90.000 ' ===  15  12  10
2219) C2         3   5     162.212    49.74   0.0230     6.9135    12.8970     1.8381     90.000     98.209     90.000 ' ===  15  14   5   5
2220) F222       3  11     211.876    49.73   0.0237     6.4489     6.8429     4.8013     90.000     90.000     90.000 ' ===   7   7   2
2221) P2221      3  11      26.483    49.72   0.0231     3.4213     2.4006     3.2244     90.000     90.000     90.000 ' ===   8   2   7
2222) C2221      3   4     207.571    49.62   0.0233     6.8428     2.3520    12.8972     90.000     90.000     90.000 ' ===  16   4  16
2223) P2         3   7      65.377    49.61   0.0235     7.3003     1.9754     4.7011     90.000    105.350     90.000 ' ===  14   6  13  13
2224) P-1        3   5      63.935    49.58   0.0232     2.8979     3.5354     6.4485     90.004     89.999    104.593 ' ===   2  15  14   2   2  12
2225) P2         3   1      81.306    49.53   0.0227     6.5010     6.8425     1.8427     90.000     97.286     90.000 ' ===  17  16   7   6
2226) Cc         3   5     182.384    49.47   0.0231    13.1990     6.8428     2.0666     90.000     77.723     90.000 ' ===  15  15   3   3
2227) C2221      3   9     119.569    49.46   0.0235     6.4486     2.7096     6.8429     90.000     90.000     90.000 ' ===  10   4  10
2228) C2         3   9      88.215    49.43   0.0234     3.9982     6.8428     3.2627     90.000     98.799     90.000 ' ===   3  11   8   1
2229) P212121    3   7      91.564    49.36   0.0228     6.4485     4.1502     3.4213     90.000     90.000     90.000 ' ===  14   2  12
2230) Pmc21      3   4      55.122    49.33   0.0228     3.4214     6.4486     2.4984     90.000     90.000     90.000 ' ===  14  14   3
2231) Pcc2       3   6    -999.000    49.27   0.0232    10.2642     6.4486  -999.0000     90.000     90.000     90.000 ' ===  14  13   0
2232) P2221      3   6    -999.000    49.27   0.0232    10.2642     6.4486  -999.0000     90.000     90.000     90.000 ' ===  14  13   0
2233) C222       3   6    -999.000    49.27   0.0232    12.8972  -999.0000    10.2642     90.000     90.000     90.000 ' ===  13   0  14
2234) C222       3   8     130.751    49.27   0.0233     5.9261     6.4486     3.4214     90.000     90.000     90.000 ' ===   4  11  12
2235) C2221      3   5     118.412    49.24   0.0225     6.8426     2.6836     6.4485     90.000     90.000     90.000 ' ===  15   2  13
2236) C2         3   9      94.059    49.22   0.0234     4.2631     6.8428     3.2302     90.000     93.466     90.000 ' ===   3  11  10   3
2237) Pnna       3  10      75.488    49.20   0.0233     6.4486     6.8428     1.7107     90.000     90.000     90.000 ' ===   9   8   2
2238) P2         3   2      51.945    49.13   0.0232     6.4700     3.4214     2.3543     90.000     94.671     90.000 ' ===  17  16   9   8
2239) P4212      3   7     142.275    49.11   0.0231     6.4486     6.4486     3.4214     90.000     90.000     90.000 ' ===  12  13
2240) Pna21      3  10      80.065    49.08   0.0228     4.1902     5.9261     3.2243     90.000     90.000     90.000 ' ===  10  11   8
2241) C2         3   6     133.997    49.06   0.0231     3.0367     6.8427     6.5098     90.000     82.136     90.000 ' ===   3  13  14   3
2242) P-1        3   9      45.387    49.04   0.0236     2.7150     3.6740     4.9346     76.550     98.057     75.813 ' ===   5  11   8   5   3   6
2243) P6cc       3  11     155.835    48.80   0.0233     6.8428     6.8428     3.8429     90.000     90.000    120.000 ' ===  11   6
2244) R3c        3   9     392.252    48.71   0.0232     6.8428     6.8428     9.6730     90.000     90.000    120.000 ' ===  12   8
2245) P2         3   9      40.016    48.70   0.0235     3.2305    10.2643     1.2091     90.000     93.523     90.000 ' ===   9   9   2   1
2246) P2         3   2      51.967    48.69   0.0237     6.4702     3.4214     2.3552     90.000     85.357     90.000 ' ===  17  17   6   6
2247) Cmc21      3   2     193.444    48.68   0.0242     7.9022     3.7958     6.4492     90.000     90.000     90.000 ' ===  18  15  16
2248) P2         3   1      88.355    48.67   0.0240     6.8987     6.4493     2.0021     90.000     82.713     90.000 ' ===  19  16   5   5
2249) P31        3  11     103.624    48.66   0.0231     6.8428     6.8428     2.5554     90.000     90.000    120.000 ' ===  11   6
2250) Pnnn       3   5     154.786    48.65   0.0231    12.8971     6.8428     1.7539     90.000     90.000     90.000 ' ===  14  15   2
2251) P222       3  11      41.336    48.58   0.0234     3.4214     3.7470     3.2243     90.000     90.000     90.000 ' ===   8   1   7
2252) Fdd2       3   7     365.328    48.56   0.0228    25.7939     6.8427     2.0698     90.000     90.000     90.000 ' ===  14  13   2
2253) Pcc2       3  10      48.829    48.53   0.0235    10.2643     3.2244     1.4754     90.000     90.000     90.000 ' ===  10   9   1
2254) P-1        3   8      31.943    48.48   0.0232     3.7719     2.8957     3.5873     63.999     79.369     65.104 ' ===  12   4  10   4   8   3
2255) P-1        3   8      21.904    48.37   0.0228     1.9858     3.2259     3.4572     90.280     81.726     91.897 ' ===   4   9  11   2   3   6
2256) Abm2       3   4      87.167    48.30   0.0235     3.4215     6.4491     3.9504     90.000     90.000     90.000 ' ===  13  13   9
2257) Pcca       3   1     171.198    48.29   0.0236    19.3471     3.4215     2.5863     90.000     90.000     90.000 ' ===  17  14  10
2258) Pba2       3   7      59.784    48.25   0.0232     6.4486     3.4214     2.7096     90.000     90.000     90.000 ' ===  14  12   2
2259) Cc         2   1     174.126    48.16   0.0177     7.5621     6.8417     3.9480     90.000     58.482     90.000 ' ===  19  18  13  13
2260) P4/n       3   7     167.848    48.11   0.0231     6.4486     6.4486     4.0364     90.000     90.000     90.000 ' ===  15  13
2261) C222       3   9     115.507    48.09   0.0235     6.4487     1.7450    10.2642     90.000     90.000     90.000 ' ===  10   3  10
2262) C2         3   9      87.806    48.06   0.0234     3.9797     6.4487     3.4644     90.000     80.960     90.000 ' ===   3   9  11   3
2263) Pcca       3   6      87.167    48.05   0.0242     6.4490     6.8432     1.9752     90.000     90.000     90.000 ' ===  13  14   7
2264) I41/acd    2   0    1370.160    48.01   0.0262    13.6875    13.6875     7.3135     90.000     90.000     90.000 ' ===  22  20
2265) P2         3   2      89.409    47.97   0.0222     4.0527     6.4485     3.4358     90.000     95.294     90.000 ' ===   5  15  18   5
2266) P2         3   2      51.944    47.95   0.0232     6.7025     3.4214     2.3543     90.000    105.822     90.000 ' ===  17  18   9   8
2267) P222       3   4     123.273    47.92   0.0232    12.8972     6.8428     1.3968     90.000     90.000     90.000 ' ===  14  16   4
2268) C222       3   6     200.067    47.90   0.0231     8.2518     3.7598     6.4486     90.000     90.000     90.000 ' ===  14  14  12
2269) F222       3   9     261.503    47.85   0.0233    11.8520     6.8429     3.2244     90.000     90.000     90.000 ' ===   9  10   8
2270) P2         3   8      49.006    47.85   0.0234     4.2076     3.2243     3.9596     90.000    114.181     90.000 ' ===  12   9  12  12
2271) Pc         3   3      58.121    47.82   0.0240     2.5210     6.8430     3.3999     90.000     97.732     90.000 ' ===  11  16  13   8
2272) P42/nmc    3   8     167.850    47.80   0.0232     6.4486     6.4486     4.0364     90.000     90.000     90.000 ' ===  14  12
2273) P21212     3   9      65.370    47.71   0.0223    10.2638     3.2243     1.9753     90.000     90.000     90.000 ' ===   9  10   6
2274) Cc         3   4     135.757    47.67   0.0232     6.8693    12.8972     1.5383     90.000     84.961     90.000 ' ===  16  15   3   3
2275) P2         3   8      29.990    47.63   0.0265     3.4318     6.4499     1.3587     90.000     85.706     90.000 ' ===  10  12   6   5
2276) Pban       3   6     132.622    47.61   0.0230    12.8970     6.8428     1.5028     90.000     90.000     90.000 ' ===  13  14   2
2277) Pca21      3   4      77.666    47.55   0.0229    19.3463     3.4213     1.1734     90.000     90.000     90.000 ' ===  15  16   1
2278) C2221      3   5     153.108    47.50   0.0232     6.8428     1.1565    19.3466     90.000     90.000     90.000 ' ===  15   1  14
2279) Abm2       3   4     207.571    47.49   0.0233    12.8972     6.8428     2.3520     90.000     90.000     90.000 ' ===  16  16   4
2280) Pba2       3   4     116.222    47.44   0.0233    12.8972     6.8429     1.3169     90.000     90.000     90.000 ' ===  15  16   4
2281) C2         3   6     136.288    47.41   0.0231     6.8522    12.8971     1.5443     90.000     93.014     90.000 ' ===  14  13   2   2
2282) Pmn21      3   2      96.563    47.37   0.0227    19.3462     3.4213     1.4589     90.000     90.000     90.000 ' ===  17  18   3
2283) C2         3   3     110.336    47.30   0.0233     2.5004    12.8976     3.5010     90.000    102.240     90.000 ' ===   4  16  16   3
2284) Aba2       3   9     155.385    47.29   0.0231     6.8428     4.8386     4.6931     90.000     90.000     90.000 ' ===   9   9   9
2285) P-1        3   9      23.657    47.28   0.0232     2.2822     3.0307     3.4425     93.789     94.968     91.530 ' ===   6   7  10   3   5   4
2286) Iba2       3   0     456.528    47.25   0.0241    11.1717     7.9014     5.1718     90.000     90.000     90.000 ' ===  20  19  19
2287) P4         3   7     142.275    47.14   0.0231     6.4486     6.4486     3.4214     90.000     90.000     90.000 ' ===  12  13
2288) C222       3   6     201.005    47.11   0.0231     8.3005     3.7552     6.4486     90.000     90.000     90.000 ' ===  14  13  13
2289) Fdd2       3  11     126.562    47.09   0.0237     6.7379    13.6860     1.3725     90.000     90.000     90.000 ' ===   8  10   2
2290) Pba2       3   2      85.588    47.08   0.0226    19.3462     3.4213     1.2931     90.000     90.000     90.000 ' ===  18  14   6
2291) Pna21      3   6      55.118    47.08   0.0222     6.4484     3.4213     2.4983     90.000     90.000     90.000 ' ===  14  12   3
2292) C222       3  11      97.478    47.06   0.0234     7.9836     3.7868     3.2243     90.000     90.000     90.000 ' ===   9   9   8
2293) C222       3  11      97.928    47.06   0.0234     8.0311     3.7818     3.2243     90.000     90.000     90.000 ' ===   9   8   7
2294) P222       3  10      38.763    47.06   0.0235    10.2643     3.2244     1.1712     90.000     90.000     90.000 ' ===  10   8   1
2295) P2         3   9      32.378    47.02   0.0243     2.5053     6.8433     1.8940     90.000     94.340     90.000 ' ===   7  12   5   2
2296) P2         3   1      89.036    47.00   0.0239     6.8690     6.4493     2.0175     90.000     94.992     90.000 ' ===  19  17   5   5
2297) P2         3   1      87.244    46.94   0.0236     6.8486     6.4487     1.9771     90.000     92.329     90.000 ' ===  16  16   6   3
2298) P63        3  11     103.624    46.92   0.0231     6.8428     6.8428     2.5554     90.000     90.000    120.000 ' ===  11   6
2299) Pca21      3   2     114.142    46.91   0.0238    12.8976     3.4216     2.5865     90.000     90.000     90.000 ' ===  16  14   5
2300) P2         3   8      50.152    46.89   0.0234     4.2963     3.2243     3.9370     90.000     66.867     90.000 ' ===  11   9   9   8
2301) P2         2   1      75.492    46.87   0.0227     6.5491     3.4211     3.4216     90.000    100.023     90.000 ' ===  18  15   9   8
2302) Pca21      3   4     116.222    46.85   0.0233    12.8972     6.8429     1.3169     90.000     90.000     90.000 ' ===  15  16   4
2303) Cc         3   3     116.239    46.76   0.0239     3.9508     6.8430     4.4968     90.000    107.032     90.000 ' ===  14  16  16  13
2304) C2         3   3     116.224    46.76   0.0232     3.9508     6.8428     5.0418     90.000     58.505     90.000 ' ===  14  16  12   9
2305) P31c       3   4     610.170    46.74   0.0232    10.4527    10.4527     6.4486     90.000     90.000    120.000 ' ===  16  13
2306) P42/ncm    3   9     150.965    46.74   0.0227     3.4213     3.4213    12.8969     90.000     90.000     90.000 ' ===  11  12
2307) Fdd2       3  11      95.480    46.70   0.0236    13.6860     4.9961     1.3964     90.000     90.000     90.000 ' ===  10   8   3
2308) Cc         3   1     174.292    46.68   0.0227     7.9013     6.4489     3.9499     90.000    120.003     90.000 ' ===  19  16  13  13
2309) Pcc2       3   2      96.563    46.68   0.0227    19.3462     3.4213     1.4589     90.000     90.000     90.000 ' ===  17  18   3
2310) Pcca       3   1     171.195    46.66   0.0236    19.3470     3.4215     2.5862     90.000     90.000     90.000 ' ===  17  15  10
2311) P-1        3  11      21.380    46.64   0.0237     2.0625     4.1537     3.3322    106.640     65.397    124.343 ' ===   4   7   6   2   2   3
2312) Cc         3   3     116.242    46.63   0.0240     3.9508     6.8430     5.0421     90.000     58.512     90.000 ' ===  13  16  11   8
2313) Pcc2       3  11    -999.000    46.60   0.0235    10.2643     3.2244  -999.0000     90.000     90.000     90.000 ' ===   9   8   0
2314) Cc         3   3     116.239    46.54   0.0239     3.9508     6.8429     5.0420     90.000     58.511     90.000 ' ===  14  16  12   9
2315) P21/c      3   9      30.113    46.53   0.0252     9.0310     3.4217     1.3645     90.000     45.574     90.000 ' ===  12  11   1   1
2316) P4/nnc     3   9     171.175    46.44   0.0235     6.8429     6.8429     3.6556     90.000     90.000     90.000 ' ===  13  10
2317) P2         3   9      40.250    46.38   0.0234     3.6485     3.2243     3.4291     90.000     93.845     90.000 ' ===   3   7  10   2
2318) C222       3   2     174.340    46.28   0.0236     6.8430     1.3169    19.3470     90.000     90.000     90.000 ' ===  18   6  16
2319) Pccn       3   6      87.165    46.26   0.0240     6.8431     6.4489     1.9752     90.000     90.000     90.000 ' ===  14  13   6
2320) I41        3   7     301.945    46.22   0.0231     4.8386     4.8386    12.8971     90.000     90.000     90.000 ' ===  13  12
2321) P41212     3   7     167.848    46.22   0.0231     6.4486     6.4486     4.0364     90.000     90.000     90.000 ' ===  15  13
2322) I222       2   1     174.324    46.20   0.0234     6.8423     6.4491     3.9505     90.000     90.000     90.000 ' ===  17  16  15
2323) C222       3   9     119.567    46.19   0.0234     6.4486     2.7096     6.8429     90.000     90.000     90.000 ' ===  10   4  10
2324) Iba2       3   2     228.285    46.13   0.0239    12.8976     6.8432     2.5865     90.000     90.000     90.000 ' ===  16  14   8
2325) C222       3   3      87.160    46.09   0.0233     6.4487     6.8425     1.9753     90.000     90.000     90.000 ' ===  14  14  10
2326) F222       3   8     213.531    46.00   0.0234     6.8427     6.4487     4.8390     90.000     90.000     90.000 ' ===  12  10   5
2327) Cc         3   7     138.676    45.99   0.0232     3.5575    12.8971     3.0302     90.000     85.916     90.000 ' ===  12  14   9   8
2328) Pmn21      3   4      77.666    45.82   0.0229    19.3463     3.4213     1.1734     90.000     90.000     90.000 ' ===  15  16   1
2329) Aba2       2   1     342.375    45.78   0.0235     6.8430     2.5861    19.3466     90.000     90.000     90.000 ' ===  16  10  17
2330) Pnna       3   4      87.185    45.76   0.0246     6.4493     3.9509     3.4216     90.000     90.000     90.000 ' ===  15  10  12
2331) P2         3  10      27.185    45.74   0.0240     2.1036     6.8431     2.0110     90.000     69.902     90.000 ' ===   5  10   7   3
2332) C2         3  10      39.260    45.72   0.0240     2.6685     6.8430     2.2967     90.000    110.586     90.000 ' ===   6  10   4   1
2333) P2         3   1      81.326    45.68   0.0226     6.5292     6.8422     1.8431     90.000     81.001     90.000 ' ===  18  17   6   6
2334) P2         3   2      88.604    45.68   0.0236     3.4331    19.3471     1.3385     90.000     94.722     90.000 ' ===  18  17   3   3
2335) Iba2       3   2     228.284    45.68   0.0238    12.8976     6.8431     2.5865     90.000     90.000     90.000 ' ===  16  14   6
2336) C2         3  10     107.386    45.67   0.0234     4.8671     6.8428     3.2432     90.000     83.811     90.000 ' ===   3  10   8   1
2337) C2         3   5     185.432    45.67   0.0231     6.9286    12.8971     2.1012     90.000     80.973     90.000 ' ===  14  14   2   1
2338) C222       3   9      91.074    45.65   0.0251     6.8434     2.0634     6.4497     90.000     90.000     90.000 ' ===  10   2  10
2339) Pca21      3   2     113.255    45.57   0.0231    19.3466     3.4214     1.7110     90.000     90.000     90.000 ' ===  17  17   4
2340) C222       3   5     118.412    45.54   0.0225     6.8426     2.6836     6.4485     90.000     90.000     90.000 ' ===  15   2  13
2341) C222       3   4     207.571    45.54   0.0233     6.8428     2.3520    12.8972     90.000     90.000     90.000 ' ===  16   4  16
2342) Ccc2       3   8     207.825    45.50   0.0234     6.8428     4.7097     6.4487     90.000     90.000     90.000 ' ===  12   4  10
2343) F222       3   8     213.544    45.49   0.0236     6.4488     6.8429     4.8392     90.000     90.000     90.000 ' ===  10  12   4
2344) P2         3   9      43.762    45.47   0.0234     6.8706     3.2243     1.9834     90.000     84.849     90.000 ' ===   9   9   3   1
2345) Pmn21      3   2     114.142    45.47   0.0238    12.8976     3.4216     2.5865     90.000     90.000     90.000 ' ===  16  14   5
2346) C222       3   3      87.160    45.46   0.0233     6.8426     6.4487     1.9753     90.000     90.000     90.000 ' ===  14  14   7
2347) Pba2       3   6      55.118    45.46   0.0222     6.4484     3.4213     2.4983     90.000     90.000     90.000 ' ===  14  12   3
2348) P-1        3   9      29.273    45.39   0.0232     2.4344     4.7938     4.3747    127.172    121.515     47.151 ' ===   6  10  10   6   5   7
2349) P21        3   4      55.119    45.39   0.0225     3.4213     6.4485     2.4983     90.000     90.019     90.000 ' ===  14  14   3   1
2350) Pmc21      3   2      96.563    45.37   0.0227    19.3462     3.4213     1.4589     90.000     90.000     90.000 ' ===  17  18   3
2351) Cc         3   8      60.376    45.35   0.0227     6.4642     6.8423     1.3684     90.000     93.999     90.000 ' ===  11  12   4   3
2352) Pba2       3   4     129.173    45.33   0.0234    12.8972     2.9273     3.4214     90.000     90.000     90.000 ' ===  15   3  16
2353) P42212     3   7     167.848    45.33   0.0231     6.4486     6.4486     4.0364     90.000     90.000     90.000 ' ===  15  13
2354) Pnc2       3   7      59.784    45.33   0.0232     6.4486     3.4214     2.7096     90.000     90.000     90.000 ' ===  14  12   2
2355) P3         3  11     103.624    45.30   0.0231     6.8428     6.8428     2.5554     90.000     90.000    120.000 ' ===  11   6
2356) P21/c      3   9      36.224    45.28   0.0238     2.6379     6.8431     2.1190     90.000     71.258     90.000 ' ===  10  12   5   5
2357) P2         3   7      57.322    45.28   0.0234     6.8736     3.2243     2.5980     90.000     95.420     90.000 ' ===  12  10   5   4
2358) Pccn       3   5     163.417    45.26   0.0231     4.1148     6.1586     6.4486     90.000     90.000     90.000 ' ===  14  15  14
2359) Pcc2       3   4     116.222    45.16   0.0233    12.8972     6.8429     1.3169     90.000     90.000     90.000 ' ===  15  16   4
2360) Pbcn       3   3     213.537    45.15   0.0233     4.8392     6.8428     6.4486     90.000     90.000     90.000 ' ===   4  17  15
2361) P2         3   9      42.663    45.13   0.0235     3.2278    10.2643     1.2891     90.000     87.370     90.000 ' ===   9  11   2   1
2362) P2         3   4      45.283    45.06   0.0220     4.1055     3.4212     3.4199     90.000     70.513     90.000 ' ===  10  13  15   9
2363) P2         3   9      55.840    45.06   0.0231     3.7304    10.2639     1.6873     90.000     59.805     90.000 ' ===   9   8   6   4
2364) Pca21      3   2     113.231    45.04   0.0230    19.3465     3.4214     1.7107     90.000     90.000     90.000 ' ===  17  16   5
2365) P-1        3   8      38.857    45.03   0.0233     3.5224     3.6331     3.5696     82.443     73.432     62.555 ' ===   5   7  10   1   3   5
2366) C2         3   2     114.635    45.02   0.0234    13.6856     1.2989     6.4486     90.000     90.004     90.000 ' ===  18   5  15  13
2367) P2         3  10      26.485    44.98   0.0240     3.4215     2.4006     3.2245     90.000     89.996     90.000 ' ===   8   2   8   5
2368) Pbca       3  11      52.966    44.98   0.0231     6.8427     3.2244     2.4006     90.000     90.000     90.000 ' ===   8   7   2
2369) P21        3   7    -999.000    44.92   0.0232     7.3001  -999.0000     3.4214     90.000    117.953     90.000 ' ===  15   0  13  13
2370) C2         3   7      96.695    44.88   0.0229     4.3830     6.4486     3.7954     90.000    115.660     90.000 ' ===   7  11  11   5
2371) Aba2       3   6     308.624    44.81   0.0230     6.8428     1.7486    25.7940     90.000     90.000     90.000 ' ===  14   2  13
2372) P-1        3  10      32.233    44.78   0.0240     1.9775     3.5119     4.7639     80.289     89.620     98.530 ' ===   3  10   7   3   1   5
2373) Pca21      3   2     220.505    44.78   0.0235     4.9969     6.4489     6.8429     90.000     90.000     90.000 ' ===   5  15  17
2374) Pcc2       3   5      56.566    44.74   0.0236     6.4489     3.4214     2.5637     90.000     90.000     90.000 ' ===  13  15   2
2375) P2         3  11      18.050    44.71   0.0238     3.5653     1.9754     2.6706     90.000    106.331     90.000 ' ===   9   6   6   5
2376) I41cd      2   0    1370.259    44.65   0.0266    13.6877    13.6877     7.3138     90.000     90.000     90.000 ' ===  22  20
2377) P2         3   7      38.579    44.65   0.0224     6.4537     3.4211     1.7487     90.000     92.293     90.000 ' ===  12  12   1   1
2378) Cc         3   8     119.898    44.64   0.0233     3.6901    12.8971     2.6198     90.000     74.079     90.000 ' ===  11  14   8   7
2379) Pban       3   3     213.537    44.63   0.0233     4.8392     6.8428     6.4486     90.000     90.000     90.000 ' ===   4  17  15
2380) Cmc21      3   4     232.445    44.62   0.0233    13.6858    12.8972     1.3169     90.000     90.000     90.000 ' ===  16  15   4
2381) P2         3   2      69.279    44.58   0.0234     6.4700     6.8429     1.5700     90.000     94.643     90.000 ' ===  17  18   6   6
2382) Pnc2       3   5     107.871    44.50   0.0232    10.2642     6.4486     1.6297     90.000     90.000     90.000 ' ===  15  14   1
2383) P41        3   7     167.848    44.48   0.0231     6.4486     6.4486     4.0364     90.000     90.000     90.000 ' ===  15  13
2384) P-1        3   8      24.717    44.45   0.0239     2.2405     5.2295     3.2682    122.470     99.386    115.974 ' ===   4  13  10   4   3   9
2385) Pca21      3   5      80.677    44.43   0.0225     6.4485     3.4213     3.6568     90.000     90.000     90.000 ' ===  13  15   2
2386) P2         3   9      47.130    44.38   0.0233     3.9429     3.4214     3.7957     90.000    113.014     90.000 ' ===  11  10  10  10
2387) Fddd       3  10     146.796    44.37   0.0234    13.6857     6.7377     1.5920     90.000     90.000     90.000 ' ===  11   9   3
2388) Pnnn       3   5     183.806    44.29   0.0231     7.3822     6.4486     3.8611     90.000     90.000     90.000 ' ===  15  14  15
2389) Pccn       3   3     213.525    44.26   0.0231     4.8390     6.4486     6.8427     90.000     90.000     90.000 ' ===   5  15  17
2390) P-1        3   2      41.060    44.24   0.0244     3.5346     3.4531     3.9459     85.565    120.639     86.832 ' ===  16  14  15  11  13  11
2391) Pcc2       3   6     108.294    44.21   0.0231    12.8971     3.4214     2.4542     90.000     90.000     90.000 ' ===  13  13   1
2392) P2         3   7      60.987    44.21   0.0235     3.2506    10.2643     1.8427     90.000     82.711     90.000 ' ===  11  11   5   4
2393) Pcca       3   3     213.537    44.13   0.0233     4.8392     6.4486     6.8428     90.000     90.000     90.000 ' ===   4  15  17
2394) Pcc2       3   2     114.142    44.11   0.0238    12.8976     3.4216     2.5865     90.000     90.000     90.000 ' ===  16  14   5
2395) P-1        3   2      41.061    44.08   0.0244     3.4531     3.5346     3.7213    114.171     97.730     86.832 ' ===  14  16  12  11   8  10
2396) P2         3   9      44.162    44.06   0.0234     4.0032     3.4214     3.2671     90.000     99.276     90.000 ' ===   3   9   8   1
2397) P2         3   9      44.303    44.06   0.0235     3.2246    10.2643     1.3386     90.000     90.702     90.000 ' ===   9  10   2   1
2398) C2         3  10     112.490    44.05   0.0236     4.7202     5.6452     4.6325     90.000     65.687     90.000 ' ===  11  10   9   8
2399) Pbca       3   4     110.230    44.04   0.0227     6.8427     6.4487     2.4980     90.000     90.000     90.000 ' ===  14  14   3
2400) C2         3   9     147.554    44.03   0.0229     6.6877     6.4486     6.6881     90.000     30.768     90.000 ' ===   7   9   9   4
2401) P222       3   9      49.553    43.99   0.0235    10.2643     3.2244     1.4973     90.000     90.000     90.000 ' ===  11   9   2
2402) P2         3   9      39.181    43.99   0.0235     2.6298     6.8430     2.2921     90.000     71.786     90.000 ' ===   9  10   5   4
2403) C2221      3   2     196.313    43.97   0.0241    12.8987     2.2241     6.8430     90.000     90.000     90.000 ' ===  17   5  16
2404) P-1        3  11      25.804    43.96   0.0241     1.5831     3.5848     4.7682    100.172     87.566    104.346 ' ===   2   8   8   1   2   5
2405) P2         3  10      27.185    43.92   0.0240     2.0110     6.8431     2.1036     90.000     69.902     90.000 ' ===   7  10   5   3
2406) P21/c      3   2      45.836    43.83   0.0244     3.4247     6.4493     2.0771     90.000     87.551     90.000 ' ===  17  17   5   4
2407) P-1        3   9      32.746    43.78   0.0241     2.0090     3.5153     4.7644     80.106     90.857     98.893 ' ===   5  10   9   4   4   6
2408) C2         3  10      56.701    43.78   0.0237     7.0396     2.4981     3.3170     90.000    103.572     90.000 ' ===   9   7   4   2
2409) Pcca       3   3     213.525    43.76   0.0231     4.8390     6.4486     6.8427     90.000     90.000     90.000 ' ===   5  15  17
2410) Pnnn       3   4      87.184    43.76   0.0246     6.4493     3.9509     3.4216     90.000     90.000     90.000 ' ===  15  10  12
2411) Pmn21      3   2     113.231    43.71   0.0228    19.3464     3.4213     1.7107     90.000     90.000     90.000 ' ===  17  17   4
2412) C2         3   2     197.901    43.68   0.0229     4.4849    12.8973     3.6973     90.000    112.279     90.000 ' ===   5  17  16   3
2413) I4         3   7     301.945    43.65   0.0231     4.8386     4.8386    12.8971     90.000     90.000     90.000 ' ===  13  12
2414) P42        3   7     167.848    43.65   0.0231     6.4486     6.4486     4.0364     90.000     90.000     90.000 ' ===  15  13
2415) Abm2       3   5     168.485    43.64   0.0230     6.8427     1.9092    12.8971     90.000     90.000     90.000 ' ===  15   2  14
2416) P212121    3   2      85.590    43.61   0.0227    19.3463     3.4213     1.2931     90.000     90.000     90.000 ' ===  19  14   6
2417) P2         3  10      27.185    43.58   0.0240     2.1035     6.8432     2.0110     90.000    110.099     90.000 ' ===   6  10   7   3
2418) F222       3   8     356.708    43.58   0.0239    13.6862    12.8978     2.0208     90.000     90.000     90.000 ' ===  12  12   2
2419) C222       3   4     174.362    43.57   0.0237    12.8977     3.9512     3.4214     90.000     90.000     90.000 ' ===  13   7  14
2420) C2         2   1     174.255    43.56   0.0205     7.8990     6.4479     3.9499     90.000    119.983     90.000 ' ===  15  16  15  11
2421) P2         3   9      40.236    43.53   0.0233     3.6473     3.2243     3.4280     90.000     86.442     90.000 ' ===   3   8   9   1
2422) C2         3   5     182.384    43.51   0.0231    14.0052     6.8428     2.0666     90.000    112.945     90.000 ' ===  15  15   3   3
2423) Ccc2       3   4     151.266    43.47   0.0229     4.6942     4.9970     6.4487     90.000     90.000     90.000 ' ===  14  16  14
2424) P2221      3   4      59.792    43.47   0.0233     6.4488     3.4214     2.7099     90.000     90.000     90.000 ' ===  15  14   3
2425) P2         3   5      82.389    43.44   0.0231     3.7343     6.4486     3.4220     90.000     91.068     90.000 ' ===   2  14  15   2
2426) Pnnn       3   4      87.185    43.40   0.0246     3.9509     6.4493     3.4216     90.000     90.000     90.000 ' ===  10  15  12
2427) Pmc21      3   3     103.920    43.39   0.0229    19.3463     3.4213     1.5700     90.000     90.000     90.000 ' ===  16  17   2
2428) Pbca       3   9      51.406    43.39   0.0233     6.8428     3.2243     2.3299     90.000     90.000     90.000 ' ===  12  10   4
2429) C2         3   6      83.737    43.34   0.0229     6.4792     6.8425     1.8978     90.000     84.418     90.000 ' ===  11  14   6   4
2430) C2221      3   1     193.457    43.29   0.0244    13.6857     2.1917     6.4496     90.000     90.000     90.000 ' ===  19   8  17
2431) C222       3  11      73.517    43.27   0.0231     4.9960     2.1504     6.8429     90.000     90.000     90.000 ' ===   7   3   8
2432) Pnc2       3  10      65.377    43.26   0.0231    10.2641     3.2244     1.9754     90.000     90.000     90.000 ' ===  10   9   3
2433) P222       3   4      59.789    43.19   0.0233     6.4488     3.4214     2.7098     90.000     90.000     90.000 ' ===  15  14   3
2434) P212121    3   2      85.595    43.18   0.0231    19.3466     3.4214     1.2931     90.000     90.000     90.000 ' ===  19  13   6
2435) Pnna       3   6     151.431    43.18   0.0231     5.0385     6.4486     4.6607     90.000     90.000     90.000 ' ===  14  12  13
2436) P2         3   2      90.285    43.17   0.0244     6.8463     6.4493     2.0457     90.000     88.286     90.000 ' ===  17  16   7   7
2437) C2221      3   5    -999.000    43.12   0.0229     6.8427  -999.0000    19.3463     90.000     90.000     90.000 ' ===  15   0  14
2438) I41/a      2   0    1370.366    42.98   0.0268    13.6881    13.6881     7.3139     90.000     90.000     90.000 ' ===  22  20
2439) Pnna       3   8     122.611    42.94   0.0227    25.7938     3.4213     1.3894     90.000     90.000     90.000 ' ===  13  12   1
2440) C222       3   3      87.178    42.94   0.0245     6.8427     6.4496     1.9753     90.000     90.000     90.000 ' ===  14  14   9
2441) P2         3   6    -999.000    42.89   0.0231     3.2554     6.4486     3.5466     90.000   -999.000     90.000 ' ===   1  13  13   0
2442) P2         3   4      55.520    42.86   0.0225     2.5165     6.4485     3.4462     90.000     96.895     90.000 ' ===   3  14  14   1
2443) R3         3   7     517.744    42.86   0.0231    12.8971    12.8971     3.5942     90.000     90.000    120.000 ' ===  15  13
2444) Pmc21      3   2     114.142    42.83   0.0238    12.8976     3.4216     2.5865     90.000     90.000     90.000 ' ===  16  14   5
2445) Abm2       3   7     215.114    42.83   0.0231     6.4485     4.8750     6.8428     90.000     90.000     90.000 ' ===  12   1  13
2446) Pba2       3   2      92.449    42.82   0.0227    19.3463     3.4213     1.3967     90.000     90.000     90.000 ' ===  19  18   6
2447) P31        3   4     435.835    42.81   0.0231     3.9507     3.9507    32.2436     90.000     90.000    120.000 ' ===  18  13
2448) Abm2       3   9     155.386    42.79   0.0232     6.8429     4.8385     4.6931     90.000     90.000     90.000 ' ===   9   8   9
2449) Pbca       3   5     228.253    42.76   0.0230     5.1728     6.8427     6.4485     90.000     90.000     90.000 ' ===   5  13  13
2450) F222       3   8     261.598    42.73   0.0269     9.6744     6.8440     3.9510     90.000     90.000     90.000 ' ===   9  11   9
2451) P2221      3   4      73.466    42.72   0.0229    19.3463     3.4213     1.1099     90.000     90.000     90.000 ' ===  15  15   1
2452) Pcc2       3   4      77.666    42.72   0.0229    19.3463     3.4213     1.1734     90.000     90.000     90.000 ' ===  15  16   1
2453) C222       3   3      87.177    42.68   0.0245     6.8429     6.4496     1.9753     90.000     90.000     90.000 ' ===  14  14   8
2454) P-1        3  11      32.206    42.64   0.0239     1.9759     4.7643     3.5069     80.318     82.025     90.715 ' ===   3   9   8   3   2   6
2455) Ibca       3   9     114.125    42.64   0.0232     6.8428     6.4486     2.5863     90.000     90.000     90.000 ' ===   9   9   3
2456) C2         3  10      31.660    42.62   0.0246     8.2736     1.4928     3.0992     90.000    124.195     90.000 ' ===  12   6   7   7
2457) P4         3   8     167.850    42.61   0.0232     6.4486     6.4486     4.0364     90.000     90.000     90.000 ' ===  14  12
2458) Ccc2       2   1     342.375    42.55   0.0235    19.3466     2.5861     6.8430     90.000     90.000     90.000 ' ===  17  10  16
2459) C2         3   3     116.242    42.54   0.0240     3.9508     6.8430     5.0421     90.000     58.512     90.000 ' ===  13  16  11   8
2460) Fdd2       3  11     213.526    42.49   0.0229     6.8425     6.4487     4.8391     90.000     90.000     90.000 ' ===  10   9   4
2461) C2         3   3     116.239    42.46   0.0239     3.9508     6.8429     4.4968     90.000    107.033     90.000 ' ===  14  16  16  13
2462) Cc         3   4     113.229    42.41   0.0229     5.1319     6.8425     3.5259     90.000     66.138     90.000 ' ===  11  16  16  11
2463) P-1        3  10      32.718    42.30   0.0241     2.0073     5.3970     3.8793    110.178     63.545    118.030 ' ===   3   9  10   3   3   7
2464) P2         2   2      70.013    42.24   0.0230     3.1732     6.4487     3.4568     90.000     98.215     90.000 ' ===   5  16  17   4
2465) P2         3   4      55.656    42.23   0.0225     3.4546     6.4485     2.5227     90.000     82.034     90.000 ' ===  14  14   4   2
2466) C2         2   1     174.126    42.21   0.0177     7.5621     6.8417     3.9480     90.000     58.482     90.000 ' ===  19  18  13  13
2467) P212121    3  10      65.369    42.18   0.0220    10.2636     3.2242     1.9754     90.000     90.000     90.000 ' ===   9  10   5
2468) P2         3   7      34.538    42.16   0.0236     3.3399     3.4213     3.1307     90.000    105.111     90.000 ' ===  11   9   8   6
2469) Cc         3   1     174.364    42.12   0.0234     6.8429    12.8975     1.9757     90.000     89.982     90.000 ' ===  17  18   8   6
2470) P2         3   8      35.851    42.12   0.0238     2.6521     6.8431     2.0972     90.000     70.377     90.000 ' ===   9  12   7   4
2471) C2221      3   3     149.928    42.11   0.0226    12.8969     1.6990     6.8425     90.000     90.000     90.000 ' ===  16   5  15
2472) P4         3   7     167.848    42.09   0.0231     6.4486     6.4486     4.0364     90.000     90.000     90.000 ' ===  15  13
2473) P-1        3  11      20.729    42.08   0.0232     1.9999     4.1643     3.0374     95.576     94.113     55.440 ' ===   4   8   8   3   4   5
2474) P-1        3  11      19.276    42.06   0.0250     2.5147     2.3335     3.8890     89.783    117.211    106.258 ' ===   6   5   9   3   5   3
2475) P222       3   4      73.345    42.01   0.0229    19.3463     3.4213     1.1081     90.000     90.000     90.000 ' ===  14  15   1
2476) Pmc21      3   4      77.666    42.01   0.0229    19.3463     3.4213     1.1734     90.000     90.000     90.000 ' ===  15  16   1
2477) Pmc21      3  10      55.692    41.97   0.0235    10.2643     3.2244     1.6828     90.000     90.000     90.000 ' ===  10   9   1
2478) Pccn       3  11      87.073    41.97   0.0238     6.8431     3.3689     3.7769     90.000     90.000     90.000 ' ===  10   6   2
2479) Iba2       3   3     138.566    41.97   0.0230    12.8971     6.8427     1.5701     90.000     90.000     90.000 ' ===  16  17   4
2480) Pmc21      3   9      27.562    41.94   0.0230     3.4214     3.2244     2.4984     90.000     90.000     90.000 ' ===   9   9   3
2481) C222       3   2     196.313    41.88   0.0241    12.8987     2.2241     6.8430     90.000     90.000     90.000 ' ===  17   5  16
2482) C2221      3   2     193.444    41.85   0.0242     7.9022     3.7958     6.4492     90.000     90.000     90.000 ' ===  18  15  16
2483) Abm2       3  11     118.401    41.83   0.0234     6.8428     2.6832     6.4487     90.000     90.000     90.000 ' ===   9   1   7
2484) Ccc2       3   3     241.835    41.81   0.0225    10.3448     3.6252     6.4485     90.000     90.000     90.000 ' ===  17  16  13
2485) Fdd2       3  10     122.050    41.76   0.0234    13.6857     6.7377     1.3236     90.000     90.000     90.000 ' ===  11   9   3
2486) C2         3   7     119.900    41.74   0.0234     3.6902    12.8971     2.6198     90.000    105.925     90.000 ' ===  12  13   9   8
2487) Ccc2       3   9     126.867    41.71   0.0233     4.6930     3.9508     6.8425     90.000     90.000     90.000 ' ===   8   9   7
2488) P2         3  10      40.458    41.68   0.0234     3.6674     3.4214     3.2347     90.000     85.416     90.000 ' ===   2  10   8   1
2489) C222       3  11      69.741    41.66   0.0239     4.9962     2.0398     6.8431     90.000     90.000     90.000 ' ===   8   4  10
2490) P-1        3   9    -999.000    41.61   0.0230     1.3660     3.2750     3.5712   -999.000     73.343     79.894 ' ===   3   7  11   0   3   5
2491) Pna21      3   1     171.178    41.55   0.0225    19.3460     3.4213     2.5862     90.000     90.000     90.000 ' ===  19  15   8
2492) Cc         3   4     113.230    41.55   0.0230     5.1319     6.8426     3.5260     90.000    113.863     90.000 ' ===  13  16  16  13
2493) Pba2       3  11      80.890    41.54   0.0234     6.0449     4.1502     3.2243     90.000     90.000     90.000 ' ===   9   7   6
2494) Pnn2       3   1     171.177    41.54   0.0226    19.3460     3.4213     2.5862     90.000     90.000     90.000 ' ===  19  15   8
2495) Pc         3   2      89.400    41.50   0.0213     5.5495     6.4482     3.4357     90.000    133.352     90.000 ' ===  16  18  16  14
2496) Fddd       3   7    -999.000    41.35   0.0231    13.6856    25.7943  -999.0000     90.000     90.000     90.000 ' ===  13  12   0
2497) Abm2       3  11      30.831    41.33   0.0268     6.4501     1.3969     3.4218     90.000     90.000     90.000 ' ===  10   3   8
2498) Pmn21      3   5    -999.000    41.33   0.0229    19.3463     3.4213  -999.0000     90.000     90.000     90.000 ' ===  14  15   0
2499) Pca21      3   5    -999.000    41.33   0.0229    19.3463     3.4213  -999.0000     90.000     90.000     90.000 ' ===  14  15   0
2500) C2221      3   5     185.530    41.30   0.0230    12.8971     2.1023     6.8427     90.000     90.000     90.000 ' ===  14   2  15
2501) C222       3   1     193.457    41.26   0.0244    13.6857     2.1917     6.4496     90.000     90.000     90.000 ' ===  19   8  17
2502) C222       3   3     219.719    41.25   0.0229     6.8427     1.6597    19.3463     90.000     90.000     90.000 ' ===  17   2  16
2503) Pba2       3   9      72.151    41.22   0.0233     4.2211     4.9959     3.4214     90.000     90.000     90.000 ' ===   9  10  10
2504) Pcca       3  10      62.291    41.14   0.0233     6.8428     3.2243     2.8233     90.000     90.000     90.000 ' ===   9   8   2
2505) Pba2       3  10      37.161    41.12   0.0227     6.8425     3.2243     1.6844     90.000     90.000     90.000 ' ===  10   6   4
2506) Pnnn       3   8      43.593    41.10   0.0249     6.4494     3.4216     1.9754     90.000     90.000     90.000 ' ===  13  11   6
2507) Cc         3   1     174.331    41.06   0.0232     6.8427    12.8973     1.9754     90.000     89.985     90.000 ' ===  17  18   6   4
2508) P21212     3   4      80.063    41.06   0.0227    19.3461     3.4214     1.2096     90.000     90.000     90.000 ' ===  16  14   4
2509) Pnn2       3   1     171.188    41.03   0.0231    19.3464     3.4214     2.5862     90.000     90.000     90.000 ' ===  19  15   9
2510) Pcca       3   7      61.638    41.02   0.0235     6.4488     3.4213     2.7936     90.000     90.000     90.000 ' ===  11  13   5
2511) C2         3   3     168.563    41.02   0.0233    12.9191     6.8428     1.9100     90.000     86.682     90.000 ' ===  16  15   4   4
2512) Pban       3   2      98.106    41.02   0.0218    12.8966     2.2236     3.4211     90.000     90.000     90.000 ' ===  17   5  16
2513) P2221      3   5      96.272    40.98   0.0232    10.2642     6.4486     1.4545     90.000     90.000     90.000 ' ===  15  13   1
2514) Pmc21      3   5     111.897    40.98   0.0232    10.2642     6.4486     1.6905     90.000     90.000     90.000 ' ===  15  14   1
2515) P222       3   5      87.128    40.96   0.0233    10.2643     6.4487     1.3163     90.000     90.000     90.000 ' ===  15  13   2
2516) C2         3   4     113.239    40.94   0.0230    12.9093     6.8427     1.2831     90.000     87.512     90.000 ' ===  14  15   3   2
2517) C2         3   3      87.173    40.93   0.0243     6.8426     6.4496     1.9753     90.000     90.010     90.000 ' ===  14  14  10   7
2518) C222       3   4      87.169    40.93   0.0234     6.4491     3.9505     3.4215     90.000     90.000     90.000 ' ===  13   9  13
2519) C222       3   8      67.705    40.89   0.0231     6.8428     1.5343     6.4486     90.000     90.000     90.000 ' ===  11   2  12
2520) Pbcn       3   8      69.271    40.88   0.0230     6.8425     6.4486     1.5699     90.000     90.000     90.000 ' ===  12  11   3
2521) F222       3   1     342.380    40.86   0.0233    19.3482     6.8424     2.5862     90.000     90.000     90.000 ' ===  17  16  10
2522) Ccca       3   9     207.825    40.85   0.0234    20.5285     1.5699     6.4487     90.000     90.000     90.000 ' ===  11   3  10
2523) Ibca       3   1     342.401    40.84   0.0240    19.3476     6.8432     2.5861     90.000     90.000     90.000 ' ===  17  16  12
2524) C2         3   3      87.161    40.81   0.0234     6.8427     6.4487     1.9753     90.000     90.006     90.000 ' ===  14  14   9   6
2525) Pcc2       3   3     143.248    40.74   0.0229    19.3463     3.4213     2.1642     90.000     90.000     90.000 ' ===  16  17   3
2526) P2         3  10      42.935    40.73   0.0234     3.8920     3.4214     3.2244     90.000     90.449     90.000 ' ===   2   8   9   2
2527) P2         3  11      21.935    40.73   0.0241     1.9029     6.8431     1.6973     90.000     82.943     90.000 ' ===   5  10   4   1
2528) P2         3   6      69.133    40.73   0.0234    10.2758     3.2243     2.0889     90.000     92.717     90.000 ' ===  14  11   5   5
2529) C2         3   8     110.771    40.71   0.0233     3.6601    12.8972     2.4204     90.000     75.814     90.000 ' ===  10  12   8   6
2530) C2         3   3     155.392    40.66   0.0236     6.9035    12.8976     1.7607     90.000     82.401     90.000 ' ===  16  16   4   3
2531) F222       3   1     348.530    40.57   0.0207    12.8940     6.8422     3.9505     90.000     90.000     90.000 ' ===  16  17   8
2532) Pc         3   2      45.836    40.52   0.0244     3.4247     6.4493     2.0771     90.000     92.449     90.000 ' ===  17  17   5   4
2533) Pnn2       3   6      59.790    40.48   0.0230     6.4487     3.4214     2.7099     90.000     90.000     90.000 ' ===  15  12   3
2534) Pban       3   6     162.953    40.47   0.0231    12.8971     3.6929     3.4214     90.000     90.000     90.000 ' ===  13   1  14
2535) P-1        3   8      26.273    40.42   0.0224     3.2410     2.3819     3.4284     86.272     89.628     84.131 ' ===  11   6  10   5   7   4
2536) Cmc21      3   3     241.835    40.41   0.0225    10.3448     3.6252     6.4485     90.000     90.000     90.000 ' ===  17  16  13
2537) Pna21      3   1     171.196    40.39   0.0234    19.3468     3.4215     2.5862     90.000     90.000     90.000 ' ===  19  15   9
2538) Pc         3   4      55.850    40.34   0.0233     6.4598     3.4214     2.5313     90.000     86.660     90.000 ' ===  15  15   3   3
2539) Pc         3   5      79.253    40.28   0.0234     3.6479     6.4487     3.5920     90.000    110.294     90.000 ' ===  14  12   3   2
2540) Pcca       3   9      65.873    40.25   0.0233     6.4486     6.8429     1.4928     90.000     90.000     90.000 ' ===  10  11   3
2541) P2         3   9      44.147    40.23   0.0235    10.4029     3.2244     1.3339     90.000     99.365     90.000 ' ===  11   9   2   2
2542) Fdd2       3   6     191.007    40.19   0.0228    12.8971    13.6850     1.0822     90.000     90.000     90.000 ' ===  13  14   1
2543) P21212     3   6    -999.000    40.19   0.0232     6.8428     6.4486  -999.0000     90.000     90.000     90.000 ' ===  14  13   0
2544) Pc         3   8      37.170    40.19   0.0240     3.4215     3.2245     3.3691     90.000     90.007     90.000 ' ===  11   8   5   4
2545) Ccca       3  10     121.698    40.16   0.0233     6.4486     2.7579     6.8428     90.000     90.000     90.000 ' ===   9   2   9
2546) P4/ncc     3  10     171.171    40.13   0.0232     6.8428     6.8428     3.6556     90.000     90.000     90.000 ' ===  12   9
2547) P2         3   6      35.012    40.13   0.0231     3.4577     6.4486     1.5869     90.000     98.314     90.000 ' ===  12  14   2   1
2548) C2         3   9     109.493    40.12   0.0232     4.9627     6.8427     3.2638     90.000     81.081     90.000 ' ===   4  10  11   4
2549) P42/nnm    3   9     171.175    40.11   0.0235     6.8429     6.8429     3.6556     90.000     90.000     90.000 ' ===  13  10
2550) C2         3   9      57.289    40.08   0.0230     6.4743     6.8425     1.2983     90.000     84.891     90.000 ' ===   9  10   2   1
2551) P2         3   8      29.978    40.07   0.0233     3.5949     3.2243     2.7174     90.000     72.129     90.000 ' ===  10   9   4   2
2552) Fdd2       3   6     196.632    40.04   0.0230    13.6853    12.8972     1.1141     90.000     90.000     90.000 ' ===  14  13   1
2553) P2         3  11      25.176    40.02   0.0251     3.4353     3.2248     2.2816     90.000     84.917     90.000 ' ===   8   8   5   5
2554) Pnn2       3   2     114.633    39.99   0.0232    13.6855     6.4486     1.2989     90.000     90.000     90.000 ' ===  18  15   5
2555) P2         3   5      59.905    39.99   0.0233     3.4279     6.4488     2.7150     90.000     86.471     90.000 ' ===  13  13   3   1
2556) C222       3   4      87.165    39.98   0.0234     3.9504     6.4490     3.4215     90.000     90.000     90.000 ' ===   9  13  13
2557) P-1        3  11      31.894    39.95   0.0238     3.0767     3.1950     3.5570     81.553    105.378    108.510 ' ===   4   8   7   4   2   4
2558) Pc         3   3      72.002    39.95   0.0224     4.1193     6.4485     3.2638     90.000    123.848     90.000 ' ===  16  16   6   5
2559) P-1        3   0      62.377    39.94   0.0217     2.8273     3.5644     6.4488     89.957     90.129    106.296 ' ===   7  18  18   5   6  14
2560) Pba2       3   1     171.196    39.92   0.0234    19.3468     3.4215     2.5862     90.000     90.000     90.000 ' ===  19  15   9
2561) Fdd2       3  10     120.795    39.91   0.0233    13.6860     4.9959     1.7667     90.000     90.000     90.000 ' ===  11   9   4
2562) Pca21      3   5      52.860    39.85   0.0232     6.8428     6.4486     1.1979     90.000     90.000     90.000 ' ===  15  14   1
2563) Ibca       3   5     260.455    39.85   0.0233    12.8976     6.8429     2.9511     90.000     90.000     90.000 ' ===  14  15   3
2564) P2         3  10      42.006    39.83   0.0234     3.8077     3.2243     3.4249     90.000     92.583     90.000 ' ===   2   8   9   1
2565) Pna21      3   5      51.679    39.78   0.0228     6.8425     6.4485     1.1712     90.000     90.000     90.000 ' ===  15  13   1
2566) Fdd2       3   5     209.131    39.78   0.0228    13.6851    12.8970     1.1849     90.000     90.000     90.000 ' ===  15  14   1
2567) Abm2       3   9     155.385    39.77   0.0231     6.8428     4.8386     4.6931     90.000     90.000     90.000 ' ===   9   9   9
2568) C222       3   2     193.444    39.76   0.0242     7.9022     3.7958     6.4492     90.000     90.000     90.000 ' ===  18  15  16
2569) P-1        3   1      69.060    39.75   0.0230     4.0398     3.7626     6.5971     95.039    130.769    104.516 ' ===  13  18  18  11  13  15
2570) Cc         3   7      92.759    39.75   0.0231     6.5341     6.8426     2.1022     90.000     80.720     90.000 ' ===  12  13   4   4
2571) P21/c      3   2      89.411    39.74   0.0218     5.5498     6.4484     3.4358     90.000    133.351     90.000 ' ===  16  18  16  14
2572) Pc         3   9      27.971    39.70   0.0227     3.4724     3.2243     2.5356     90.000     80.162     90.000 ' ===   9   9   3   1
2573) Ima2       3   6     148.651    39.70   0.0231     6.4486     6.8426     3.3688     90.000     90.000     90.000 ' ===   7  13   6
2574) P2         3   5     100.169    39.48   0.0235     3.2288    10.2645     3.0266     90.000     86.998     90.000 ' ===  12  13   8   6
2575) Pcca       3  11      38.843    39.47   0.0236     4.6932     3.4213     2.4191     90.000     90.000     90.000 ' ===   8   8   6
2576) Pna21      3   5      52.552    39.37   0.0227     6.8425     6.4484     1.1910     90.000     90.000     90.000 ' ===  15  14   1
2577) Fddd       3   6     675.056    39.36   0.0231    13.6856    25.7943     1.9123     90.000     90.000     90.000 ' ===  14  13   1
2578) P2         3   9      32.335    39.24   0.0238     2.5021     6.8431     1.8916     90.000     93.266     90.000 ' ===   6  12   5   1
2579) P-1        3   8      22.337    39.24   0.0226     2.0251     3.5219     3.8284    100.414     63.336    113.733 ' ===   4   9  10   2   2   6
2580) Pbcn       3   4     130.746    39.22   0.0231    19.3457     3.4213     1.9754     90.000     90.000     90.000 ' ===  16  16  11
2581) P2         3  10      40.784    39.22   0.0234     3.6969     3.4214     3.5004     90.000     67.095     90.000 ' ===   3  11   8   2
2582) C222       3   5     185.530    39.20   0.0230    12.8971     2.1023     6.8427     90.000     90.000     90.000 ' ===  14   2  15
2583) Pban       3   9      57.070    39.19   0.0234     6.4489     2.5865     3.4214     90.000     90.000     90.000 ' ===   9   3   8
2584) P212121    3   3      91.036    39.15   0.0227     6.8425     6.4485     2.0632     90.000     90.000     90.000 ' ===  17  15   4
2585) P2         3   9      33.005    39.15   0.0238     2.5540     6.8431     1.9307     90.000     77.989     90.000 ' ===   6  11   6   2
2586) P2         3   3      84.521    39.12   0.0229     3.4604    19.3463     1.2769     90.000     81.384     90.000 ' ===  16  16   2   1
2587) P2         3   4      44.639    39.10   0.0234     3.4307     6.4488     2.0232     90.000     94.225     90.000 ' ===  16  14   3   3
2588) Pnn2       3   2     130.743    39.09   0.0226    19.3463     3.4212     1.9753     90.000     90.000     90.000 ' ===  19  18   9
2589) Pna21      3  10      88.089    39.07   0.0230    13.6854     1.9963     3.2243     90.000     90.000     90.000 ' ===  11   3   8
2590) Aba2       3   7     220.468    39.06   0.0234     6.8430     4.9961     6.4486     90.000     90.000     90.000 ' ===  12   6   8
2591) Pc         3   9      28.566    39.05   0.0241     3.4557     3.2245     2.5892     90.000     81.937     90.000 ' ===  11  10   3   3
2592) C2         3   4     223.381    39.01   0.0236    10.1243     6.8428     3.2299     90.000     86.635     90.000 ' ===   9  15  10   4
2593) F222       3   6     556.452    38.95   0.0231     6.3053    12.8971     6.8428     90.000     90.000     90.000 ' ===   2  13  14
2594) F222       3  10     324.551    38.94   0.0234     7.3549     6.8428     6.4487     90.000     90.000     90.000 ' ===   3  10  10
2595) Ibca       3  11     192.193    38.94   0.0233     6.8428     6.4487     4.3555     90.000     90.000     90.000 ' ===   9   9   2
2596) P21        2   1      87.258    38.90   0.0242     6.8488     6.4491     1.9772     90.000     92.342     90.000 ' ===  16  16   6   3
2597) Pna21      3   9      57.067    38.86   0.0233     6.4489     2.5865     3.4213     90.000     90.000     90.000 ' ===  11   5   6
2598) P2221      3  10      49.373    38.82   0.0235    10.2643     3.2244     1.4918     90.000     90.000     90.000 ' ===  10   8   1
2599) C2         3   6      77.976    38.77   0.0241     3.5339     6.4490     3.5337     90.000    104.470     90.000 ' ===   8  13  11   5
2600) Pmc21      3   5      80.677    38.76   0.0225     6.4485     3.4213     3.6568     90.000     90.000     90.000 ' ===  13  15   2
2601) Pba2       3   6      75.486    38.74   0.0224    19.3459     3.4213     1.1405     90.000     90.000     90.000 ' ===  14  13   1
2602) Pnn2       3   6      75.617    38.74   0.0224    19.3459     3.4213     1.1425     90.000     90.000     90.000 ' ===  15  13   1
2603) F222       3   5     460.728    38.73   0.0235    12.8979     5.2202     6.8429     90.000     90.000     90.000 ' ===  15   4  15
2604) P2         3   7      30.817    38.67   0.0254     4.5588     1.9755     3.6067     90.000    108.429     90.000 ' ===  10   7  13   9
2605) I222       3   9     174.335    38.65   0.0233     7.9013     6.8429     3.2244     90.000     90.000     90.000 ' ===   9  10   8
2606) Pccn       3  11      81.135    38.62   0.0229     6.0798     4.1389     3.2243     90.000     90.000     90.000 ' ===  10  10   7
2607) P-1        3   8      28.581    38.61   0.0231     3.2266     4.7261     2.5910     84.079     87.789     46.718 ' ===  10  11   4   7   3   3
2608) Pnc2       3   2     130.743    38.58   0.0226    19.3463     3.4212     1.9753     90.000     90.000     90.000 ' ===  19  18   9
2609) P212121    3   6    -999.000    38.56   0.0230     6.8426     6.4485  -999.0000     90.000     90.000     90.000 ' ===  14  13   0
2610) P2         3   8      66.545    38.53   0.0234     3.3303    10.2642     2.0107     90.000     75.508     90.000 ' ===  10  12   4   3
2611) P2         3  10      35.215    38.35   0.0236     5.2103     1.9754     3.5296     90.000     75.773     90.000 ' ===   7   6  11   7
2612) Pna21      3   5      53.902    38.34   0.0228     6.8425     6.4485     1.2216     90.000     90.000     90.000 ' ===  14  14   1
2613) C2         3   1     193.439    38.27   0.0242     6.9298     6.4495     4.3832     90.000     80.903     90.000 ' ===  18  17  14  13
2614) C2         3   9     108.221    38.26   0.0233     4.6223    13.6856     1.7350     90.000     99.587     90.000 ' ===  10  13   6   6
2615) Cc         3   1     193.447    38.24   0.0246     6.9306     6.4496     4.3829     90.000     80.895     90.000 ' ===  18  17  12  11
2616) P2         3   6      44.780    38.19   0.0235     3.3127     6.8429     2.0296     90.000    103.265     90.000 ' ===  11  13   6   4
2617) Pcca       3   6      94.894    38.12   0.0237     6.8430     6.4489     2.1503     90.000     90.000     90.000 ' ===  13  12   2
2618) C2         3   9      54.148    38.09   0.0243     3.2706     6.8433     2.7123     90.000    116.876     90.000 ' ===   9  11  10   9
2619) C2         3   9     109.493    38.08   0.0234     4.9626     6.8428     3.2638     90.000     81.082     90.000 ' ===   3  10  10   3
2620) P42/nbc    3  10     171.171    38.08   0.0232     6.8428     6.8428     3.6556     90.000     90.000     90.000 ' ===  12   9
2621) P2         3   2      85.617    38.07   0.0245     7.7599     3.4215     3.8790     90.000    123.767     90.000 ' ===  14  13  16  11
2622) C2         3   6      77.974    38.06   0.0240     3.5338     6.4489     3.5336     90.000    104.472     90.000 ' ===   7  13  10   3
2623) P212121    3   2     114.633    38.04   0.0232    13.6855     6.4486     1.2989     90.000     90.000     90.000 ' ===  18  15   5
2624) P-1        3   4      34.140    38.01   0.0235     3.2936     3.0328     4.4936     50.982     79.435     87.365 ' ===  11  11  12   7   7   8
2625) Pccn       3  10      64.565    38.00   0.0238     6.8431     2.4981     3.7770     90.000     90.000     90.000 ' ===  11   5   4
2626) P222       3   6      86.841    37.96   0.0233    10.2642     6.4487     1.3120     90.000     90.000     90.000 ' ===  14  13   1
2627) P-1        3  11      20.700    37.91   0.0233     1.9971     3.0501     3.4632     85.196     98.002     96.652 ' ===   4   8   9   4   4   6
2628) Pca21      3   3     137.343    37.88   0.0229    19.3462     3.4213     2.0750     90.000     90.000     90.000 ' ===  16  17   2
2629) Abm2       3   4     122.081    37.83   0.0226     6.8425     1.3834    12.8970     90.000     90.000     90.000 ' ===  16   3  16
2630) Fdd2       3   6    -999.000    37.82   0.0228    13.6851    12.8970  -999.0000     90.000     90.000     90.000 ' ===  14  13   0
2631) Pna21      3   6    -999.000    37.82   0.0228     6.8425     6.4485  -999.0000     90.000     90.000     90.000 ' ===  14  13   0
2632) Pnn2       3   4      87.185    37.80   0.0246     6.4493     3.9509     3.4216     90.000     90.000     90.000 ' ===  15  10  12
2633) Pba2       3   6    -999.000    37.78   0.0228     6.8425     6.4485  -999.0000     90.000     90.000     90.000 ' ===  14  13   0
2634) Pcc2       3   3     103.930    37.78   0.0236    19.3471     3.4215     1.5700     90.000     90.000     90.000 ' ===  16  17   2
2635) R3c        3  11     358.467    37.74   0.0232    11.8521    11.8521     2.9467     90.000     90.000    120.000 ' ===  11   6
2636) P2         3   6      43.985    37.67   0.0233     3.9871     3.2243     3.4530     90.000     82.247     90.000 ' ===   6  10  11   3
2637) P212121    3   6      55.118    37.66   0.0222     6.4484     3.4213     2.4983     90.000     90.000     90.000 ' ===  14  12   3
2638) Pc         3   7      43.607    37.63   0.0271     7.3022     1.9757     3.4218     90.000     62.047     90.000 ' ===  13   9   9   8
2639) Pnn2       3   6    -999.000    37.63   0.0228     6.8425     6.4485  -999.0000     90.000     90.000     90.000 ' ===  14  13   0
2640) Cc         3   2     198.897    37.63   0.0243     6.8843    12.8984     2.2534     90.000     83.735     90.000 ' ===  17  17   5   5
2641) P212121    3   5      51.680    37.63   0.0228     6.8425     6.4486     1.1712     90.000     90.000     90.000 ' ===  15  13   1
2642) P-1        3  11      29.699    37.62   0.0232     1.8391     4.7205     3.9860     60.128     83.372     90.887 ' ===   4   7   9   3   2   6
2643) P2221      3   4      77.666    37.62   0.0229    19.3463     3.4213     1.1734     90.000     90.000     90.000 ' ===  15  16   1
2644) C222       3   8      83.316    37.59   0.0232     6.8428     1.8881     6.4486     90.000     90.000     90.000 ' ===  11   1  12
2645) P2221      3  10      80.062    37.59   0.0227     5.9261     4.1901     3.2243     90.000     90.000     90.000 ' ===  11   8   8
2646) C2         3  11    -999.000    37.59   0.0234     4.9262     6.8428     3.2826     90.000   -999.000     90.000 ' ===   2   9   7   0
2647) P21212     3   2     114.633    37.58   0.0232    13.6855     6.4486     1.2989     90.000     90.000     90.000 ' ===  18  15   5
2648) P-1        3  10      40.002    37.51   0.0241     2.4541     3.4746     4.8338    100.026     80.244     91.718 ' ===   3  10   8   3   2   6
2649) Pnn2       3   5      53.902    37.46   0.0228     6.4485     6.8425     1.2216     90.000     90.000     90.000 ' ===  14  14   1
2650) P212121    3   6    -999.000    37.43   0.0227     6.4484     6.8425  -999.0000     90.000     90.000     90.000 ' ===  13  14   0
2651) P2221      3   2     114.142    37.41   0.0238    12.8976     3.4216     2.5865     90.000     90.000     90.000 ' ===  16  14   5
2652) P21212     3   6    -999.000    37.41   0.0226     6.4484     6.8425  -999.0000     90.000     90.000     90.000 ' ===  13  14   0
2653) Pba2       3   5      63.660    37.41   0.0228     6.8425     6.4486     1.4427     90.000     90.000     90.000 ' ===  14  15   3
2654) Pmn21      3   1     220.544    37.41   0.0245     4.9970     6.8431     6.4496     90.000     90.000     90.000 ' ===   6  18  16
2655) Pnna       3   4      87.152    37.38   0.0223     6.4484     3.4213     3.9503     90.000     90.000     90.000 ' ===  15  13  10
2656) P-1        3   8      22.319    37.34   0.0230     2.0233     3.2518     3.4588     91.087     81.561     97.465 ' ===   4  11  11   4   3   8
2657) Pc         3   2      59.971    37.34   0.0229     3.4307    12.8970     1.3591     90.000     85.774     90.000 ' ===  16  17   5   3
2658) Pbca       3   6     192.186    37.33   0.0231     4.3554     6.8428     6.4486     90.000     90.000     90.000 ' ===   2  14  14
2659) P212121    3   5      52.857    37.32   0.0228     6.8425     6.4485     1.1979     90.000     90.000     90.000 ' ===  15  14   1
2660) Pnnn       3   4     161.561    37.21   0.0229    12.8970     6.8427     1.8307     90.000     90.000     90.000 ' ===  15  15   3
2661) P2         3   8      30.119    37.20   0.0230     3.7917     3.2243     2.7302     90.000    115.534     90.000 ' ===  12   8   4   4
2662) P2         3  11      41.141    37.13   0.0232     3.7294     3.4214     3.5146     90.000    113.451     90.000 ' ===   3   6   8   2
2663) Cc         3   6      66.776    37.12   0.0228     6.8531     6.4485     1.5134     90.000     93.187     90.000 ' ===  14  13   5   5
2664) P222       3   4      77.666    37.06   0.0229    19.3463     3.4213     1.1734     90.000     90.000     90.000 ' ===  15  16   1
2665) Pca21      3   5      52.856    37.06   0.0227     6.4485     6.8425     1.1979     90.000     90.000     90.000 ' ===  14  15   1
2666) P222       3   9      37.162    37.04   0.0231     6.8427     3.2243     1.6844     90.000     90.000     90.000 ' ===  10   8   3
2667) P-1        3   5      41.031    37.02   0.0240     2.5173     3.8815     4.9175     87.823    104.356     63.478 ' ===   9  16  11   9   6  10
2668) P222       3   2     113.232    37.00   0.0228    19.3464     3.4213     1.7107     90.000     90.000     90.000 ' ===  17  16   5
2669) P-1        3   9      26.322    36.99   0.0242     1.8252     4.7710     3.5426    121.184     93.670     89.814 ' ===   6   8  10   3   3   6
2670) C2         3  10      42.019    36.98   0.0241     3.3730     6.8433     1.8226     90.000     92.832     90.000 ' ===   8   8   4   3
2671) P222       3   2     114.142    36.94   0.0238    12.8976     3.4216     2.5865     90.000     90.000     90.000 ' ===  16  14   5
2672) P-1        3   8      30.012    36.94   0.0233     2.8998     3.0337     3.4497     91.757     83.023     85.631 ' ===   9   7  11   5   8   4
2673) P-1        3   6      36.528    36.93   0.0232     2.3548     4.5487     3.4940    101.632     90.249     94.648 ' ===  10  12  12   8   6  10
2674) Pbcn       3   6     192.186    36.87   0.0231     6.4486     4.3554     6.8428     90.000     90.000     90.000 ' ===  14   2  14
2675) C2         3   6     201.062    36.84   0.0231    12.9217     6.8428     2.2783     90.000     93.528     90.000 ' ===  14  13   3   3
2676) F222       3   6     561.001    36.84   0.0231    12.8971     6.3568     6.8428     90.000     90.000     90.000 ' ===  13   1  14
2677) P2         3   4      50.421    36.82   0.0233     3.4751     6.4488     2.2852     90.000     79.916     90.000 ' ===  15  15   3   2
2678) P2         3   1      81.324    36.75   0.0244     7.0550     3.4216     3.6854     90.000     66.085     90.000 ' ===  15  17   9   6
2679) I222       3   2     138.586    36.72   0.0243    12.8986     6.8431     1.5701     90.000     90.000     90.000 ' ===  16  17   5
2680) C222       3   5     153.117    36.71   0.0227     6.8426     1.1567    19.3462     90.000     90.000     90.000 ' ===  15   1  14
2681) C2         3   4     120.949    36.70   0.0238     5.4818     6.4487     3.6259     90.000     70.665     90.000 ' ===   8  13  14   6
2682) Pbca       3   9     119.567    36.64   0.0234     6.4487     6.8429     2.7096     90.000     90.000     90.000 ' ===  10  10   4
2683) P-1        3   6      36.529    36.64   0.0233     2.3548     3.4941     4.5487    101.631     94.648     90.249 ' ===  10  12  12   6   8  10
2684) P21212     3   6      55.118    36.62   0.0222     6.4484     3.4213     2.4983     90.000     90.000     90.000 ' ===  14  12   3
2685) P2         3   7      67.412    36.61   0.0235    10.3724     3.2244     2.0369     90.000     81.721     90.000 ' ===  13  11   4   4
2686) P212121    3   1     220.544    36.59   0.0245     4.9970     6.8431     6.4496     90.000     90.000     90.000 ' ===   6  18  16
2687) Pnnn       3   2     348.728    36.59   0.0236     7.9027     6.8427     6.4488     90.000     90.000     90.000 ' ===   9  18  17
2688) P21212     3   5      52.961    36.58   0.0228     6.8425     6.4486     1.2003     90.000     90.000     90.000 ' ===  14  13   1
2689) P21212     3   5      52.065    36.58   0.0228     6.8425     6.4486     1.1800     90.000     90.000     90.000 ' ===  14  14   1
2690) P-1        3   3      64.337    36.56   0.0227     2.9164     3.5983     6.4548     89.200     92.599    108.049 ' ===   4  16  16   3   4  13
2691) P2221      3   2     113.255    36.56   0.0231    19.3466     3.4214     1.7110     90.000     90.000     90.000 ' ===  17  17   4
2692) P2         3  10    -999.000    36.53   0.0233     3.6454     3.2243     3.4262     90.000   -999.000     90.000 ' ===   2   8   8   0
2693) C2221      3   4      87.161    36.44   0.0235     6.8426     6.4488     1.9753     90.000     90.000     90.000 ' ===  14  14   6
2694) Pc         3   3      86.018    36.43   0.0230     6.4551     6.8429     1.9494     90.000     92.602     90.000 ' ===  16  17   4   4
2695) P222       3  10      92.779    36.43   0.0231    12.8971     3.4214     2.1026     90.000     90.000     90.000 ' ===   9  11   2
2696) P42        3   1     226.455    36.42   0.0231     3.4212     3.4212    19.3477     90.000     90.000     90.000 ' ===  19  18
2697) C2221      3   9     126.869    36.36   0.0234     4.6930     3.9508     6.8426     90.000     90.000     90.000 ' ===   8   9   7
2698) Pcc2       3  10      40.339    36.35   0.0227     3.4213     3.2243     3.6568     90.000     90.000     90.000 ' ===  10   8   2
2699) I222       3   6     148.651    36.32   0.0231     6.8426     6.4486     3.3688     90.000     90.000     90.000 ' ===  13   7   6
2700) F222       3  11      95.480    36.32   0.0236    13.6860     4.9961     1.3964     90.000     90.000     90.000 ' ===  10   8   3
2701) P21212     3   5      51.679    36.28   0.0228     6.8425     6.4485     1.1712     90.000     90.000     90.000 ' ===  15  13   1
2702) Pnc2       3   5      53.902    36.28   0.0228     6.8425     6.4485     1.2216     90.000     90.000     90.000 ' ===  14  14   1
2703) C2         3   6     185.503    36.27   0.0231     6.9022    12.8971     2.1020     90.000     82.475     90.000 ' ===  14  12   2   2
2704) I222       3   6     148.653    36.27   0.0232     6.4486     6.8426     3.3689     90.000     90.000     90.000 ' ===   7  13   6
2705) Pba2       3   3      74.313    36.21   0.0225     6.4483     6.8425     1.6842     90.000     90.000     90.000 ' ===  14  16   3
2706) P21212     3   1     220.544    36.20   0.0245     4.9970     6.8431     6.4496     90.000     90.000     90.000 ' ===   6  18  16
2707) P2         3  11      19.016    36.19   0.0253     3.5796     3.2248     1.7234     90.000    107.078     90.000 ' ===   8   8   2   2
2708) C2         3   3      87.151    36.15   0.0228     6.4484     6.8425     1.9752     90.000     90.014     90.000 ' ===  14  14   8   6
2709) Pna21      3   5      53.794    36.10   0.0226     6.4485     6.8424     1.2192     90.000     90.000     90.000 ' ===  13  15   1
2710) C2         3   3      87.182    36.08   0.0248     6.4498     6.8429     1.9753     90.000     89.990     90.000 ' ===  14  14   9   7
2711) C2         3   4     174.036    36.07   0.0152     7.5537     6.8413     3.9472     90.000     58.562     90.000 ' ===  14  15  12  10
2712) C222       3   5    -999.000    36.07   0.0229     6.8427  -999.0000    19.3463     90.000     90.000     90.000 ' ===  15   0  14
2713) Pmc21      3   5    -999.000    36.07   0.0229    19.3463     3.4213  -999.0000     90.000     90.000     90.000 ' ===  14  15   0
2714) Pcc2       3   5    -999.000    36.07   0.0229    19.3463     3.4213  -999.0000     90.000     90.000     90.000 ' ===  14  15   0
2715) P21/c      3   3      75.469    36.02   0.0232     3.2740     6.8425     3.4207     90.000     99.996     90.000 ' ===  10  16  12   6
2716) C2         3   2     133.566    36.01   0.0229     6.8530     6.4487     3.0270     90.000     86.822     90.000 ' ===  16  15  10   8
2717) I222       3   8      69.277    36.00   0.0230     6.8425     6.4486     1.5700     90.000     90.000     90.000 ' ===  11  10   3
2718) P-1        3   0      62.405    35.98   0.0248     2.8270     3.5654     6.4505     89.936     90.128    106.293 ' ===   7  17  18   5   6  13
2719) P2         3   3      57.040    35.97   0.0230     3.5403     6.4487     2.5853     90.000    104.890     90.000 ' ===  15  14   4   2
2720) P222       3   9      27.562    35.95   0.0230     3.4214     2.4984     3.2244     90.000     90.000     90.000 ' ===   9   3   9
2721) Pnn2       3   5      52.550    35.93   0.0228     6.8425     6.4485     1.1909     90.000     90.000     90.000 ' ===  15  14   1
2722) C2221      3   4      87.158    35.93   0.0233     6.8424     6.4487     1.9753     90.000     90.000     90.000 ' ===  14  14   9
2723) I222       2   0     348.552    35.92   0.0214    12.8959     6.8415     3.9506     90.000     90.000     90.000 ' ===  17  17  17
2724) P-1        3   8      29.658    35.87   0.0233     4.7303     3.3234     2.6885    104.035     96.334     46.521 ' ===  13  10   4   9   3   3
2725) C2221      3   1     270.944    35.86   0.0238    12.8988     3.0697     6.8429     90.000     90.000     90.000 ' ===  18   5  17
2726) Fdd2       3  11     275.939    35.85   0.0239    13.6862     4.0356     4.9960     90.000     90.000     90.000 ' ===  10   3   7
2727) P2         3   4     118.173    35.83   0.0229     5.3563     6.4485     3.4222     90.000     88.727     90.000 ' ===   3  14  16   3
2728) Pnn2       3   5      53.793    35.82   0.0229     6.8426     6.4486     1.2191     90.000     90.000     90.000 ' ===  15  12   2
2729) Fdd2       3   4     302.197    35.81   0.0227    13.6850    12.8970     1.7122     90.000     90.000     90.000 ' ===  16  15   2
2730) P2         3   3      72.002    35.78   0.0224     3.5558     6.4485     3.2638     90.000    105.820     90.000 ' ===  16  16   6   5
2731) Pna21      3   3      91.056    35.74   0.0239     6.4493     6.8429     2.0633     90.000     90.000     90.000 ' ===  15  17   4
2732) Ibca       3   5     236.825    35.72   0.0225    12.8971     6.8426     2.6836     90.000     90.000     90.000 ' ===  13  15   2
2733) P21        3   9      54.144    35.72   0.0235     7.1456     3.3689     2.3487     90.000     73.265     90.000 ' ===  12   7   4   4
2734) F222       3   5     209.142    35.70   0.0231    13.6856    12.8971     1.1849     90.000     90.000     90.000 ' ===  15  14   1
2735) P2         3   9      47.237    35.69   0.0234     3.9293     3.4214     3.8134     90.000     67.130     90.000 ' ===   9   9   9   8
2736) P2         3   9      36.224    35.67   0.0238     2.6379     6.8431     2.1190     90.000    108.742     90.000 ' ===  10  12   5   5
2737) Ibca       3   4     427.078    35.64   0.0234    12.8974     6.8428     4.8392     90.000     90.000     90.000 ' ===  14  16   4
2738) P222       3   1      98.122    35.63   0.0221    12.8966     3.4211     2.2240     90.000     90.000     90.000 ' ===  19  16   8
2739) Pccn       3   6     192.164    35.62   0.0231     6.8429    12.8971     2.1774     90.000     90.000     90.000 ' ===  14  12   2
2740) Pna21      3   1     184.902    35.60   0.0225    19.3459     3.4212     2.7937     90.000     90.000     90.000 ' ===  20  19   9
2741) Pcc2       3   5      52.554    35.59   0.0228     6.8425     6.4486     1.1910     90.000     90.000     90.000 ' ===  15  14   1
2742) Abm2       3   1     342.417    35.56   0.0241     6.8432     2.5863    19.3473     90.000     90.000     90.000 ' ===  15  11  18
2743) Pban       3   6     192.187    35.53   0.0231     4.3554     6.8428     6.4486     90.000     90.000     90.000 ' ===   2  14  14
2744) P21212     3   3      74.319    35.50   0.0226     6.8425     6.4485     1.6843     90.000     90.000     90.000 ' ===  16  13   4
2745) Cc         3   4     133.109    35.49   0.0231    13.1720     6.8427     1.5083     90.000     78.276     90.000 ' ===  16  16   4   4
2746) P212121    3   5      53.902    35.48   0.0228     6.4485     6.8425     1.2216     90.000     90.000     90.000 ' ===  14  14   1
2747) Pmn21      3   5      52.065    35.48   0.0228     6.8425     6.4485     1.1800     90.000     90.000     90.000 ' ===  14  14   1
2748) Pcca       3   5     100.633    35.48   0.0228    13.6851     6.4485     1.1403     90.000     90.000     90.000 ' ===  15  14   1
2749) Pc         3   1      62.490    35.47   0.0239     3.5661     6.4482     2.8322     90.000    106.355     90.000 ' ===  18  17   6   5
2750) C2         3   3     135.728    35.44   0.0227     3.0759    12.8973     3.4282     90.000     86.379     90.000 ' ===   4  15  15   2
2751) P2221      3   1      98.120    35.43   0.0220    12.8966     3.4210     2.2240     90.000     90.000     90.000 ' ===  19  16   8
2752) P222       3   6    -999.000    35.39   0.0232    10.2642     6.4486  -999.0000     90.000     90.000     90.000 ' ===  14  13   0
2753) Pbca       3   4     114.140    35.38   0.0236    12.8974     3.4216     2.5865     90.000     90.000     90.000 ' ===  16  12   5
2754) P42/ncm    3   1     453.075    35.34   0.0251     4.8391     4.8391    19.3483     90.000     90.000     90.000 ' ===  19  19
2755) C2         3   8      71.693    35.34   0.0230     9.6678     6.4486     1.6248     90.000    134.947     90.000 ' ===  12  10   3   3
2756) Ima2       3   5     124.596    35.30   0.0230    12.8971     6.8427     1.4118     90.000     90.000     90.000 ' ===  13  15   2
2757) P-421c     3   9     171.175    35.29   0.0235     6.8429     6.8429     3.6556     90.000     90.000     90.000 ' ===  13  10
2758) C222       3  10      86.083    35.28   0.0238     3.7770     3.3306     6.8431     90.000     90.000     90.000 ' ===   9   5  11
2759) C2         3  10      53.644    35.28   0.0228     6.8540     3.3688     2.3271     90.000     86.718     90.000 ' ===  11   8   3   3
2760) Fddd       3   4     473.775    35.27   0.0232    25.7944    13.6855     1.3421     90.000     90.000     90.000 ' ===  15  16   3
2761) C2         3   4     190.968    35.23   0.0234    12.9774     6.8430     2.1638     90.000     83.630     90.000 ' ===  14  14   4   3
2762) Pba2       3   1     184.902    35.21   0.0225    19.3459     3.4212     2.7937     90.000     90.000     90.000 ' ===  20  19   9
2763) Ccca       3   2     348.634    35.20   0.0229     7.9009     6.8427     6.4486     90.000     90.000     90.000 ' ===  10  15  15
2764) C2         3   8     100.158    35.09   0.0229    19.3518     3.4213     1.5133     90.000     88.526     90.000 ' ===  13  11   5   5
2765) C222       3  11     135.839    35.02   0.0234     6.1567     6.8428     3.2243     90.000     90.000     90.000 ' ===   1   9   8
2766) Pban       3  11      97.478    35.02   0.0234     7.9836     3.7868     3.2243     90.000     90.000     90.000 ' ===   9   9   8
2767) C2         3   7      92.759    35.01   0.0231     6.5341     6.8426     2.1022     90.000     80.720     90.000 ' ===  12  13   4   4
2768) C2         3   1     166.787    35.00   0.0231     6.8480    12.8971     1.8899     90.000     87.764     90.000 ' ===  19  16   6   6
2769) P-1        3   7      22.541    34.99   0.0253     1.8740     3.6108     4.0426    121.969    100.164     76.785 ' ===   7   9   9   4   3   4
2770) P2         3   4      55.124    34.98   0.0232     6.4487     2.4984     3.4214     90.000     90.004     90.000 ' ===  14   3  14  11
2771) P-1        3   8      26.288    34.98   0.0240     2.3828     5.2425     3.2328    125.565     94.134    116.255 ' ===   4  12  11   3   4   9
2772) C2221      3   4     151.266    34.97   0.0229     4.9970     4.6942     6.4487     90.000     90.000     90.000 ' ===  16  14  14
2773) P63        3   5     435.836    34.96   0.0233     3.9507     3.9507    32.2430     90.000     90.000    120.000 ' ===  16  12
2774) P2         3   9      17.155    34.93   0.0238     3.4886     3.2245     1.5550     90.000     78.735     90.000 ' ===  10   9   3   2
2775) Cmc21      2   1     342.371    34.92   0.0237     6.8430     2.5860    19.3474     90.000     90.000     90.000 ' ===  15  12  17
2776) F222       3   7     459.370    34.91   0.0233    20.5284     6.4487     3.4701     90.000     90.000     90.000 ' ===  13  12   5
2777) Cc         3   1     158.795    34.91   0.0243     6.8677    12.8976     1.7991     90.000     94.817     90.000 ' ===  19  18   6   6
2778) P2         3   9      55.507    34.89   0.0234     4.6802     3.2243     3.8839     90.000    108.727     90.000 ' ===  11   8  10  10
2779) Pmn21      3   4      87.185    34.88   0.0246     6.4493     3.9509     3.4216     90.000     90.000     90.000 ' ===  15  11  12
2780) Pba2       3   4     101.288    34.88   0.0224    19.3460     3.4212     1.5303     90.000     90.000     90.000 ' ===  16  14   3
2781) C2         3   8     113.300    34.86   0.0234     2.7391    13.6857     3.0254     90.000     92.555     90.000 ' ===   9  11  10   8
2782) P2         3   5      44.169    34.86   0.0234     6.9352     3.2243     2.0019     90.000     80.639     90.000 ' ===  12  11   7   4
2783) P-1        3   7      24.829    34.86   0.0225     2.3867     3.0628     3.4702     95.371     97.282     96.862 ' ===   7   9  11   4   5   7
2784) F222       3   6     270.103    34.84   0.0227    13.6853     4.9957     3.9507     90.000     90.000     90.000 ' ===  14  11   8
2785) C2221      3   4      87.177    34.79   0.0250     6.8430     6.4498     1.9752     90.000     90.000     90.000 ' ===  14  14   7
2786) C2         3   3      96.696    34.78   0.0232     4.3824     6.4491     3.7952     90.000     64.354     90.000 ' ===   9  15  14   6
2787) Pnna       3   8      55.119    34.77   0.0222     6.8425     3.2244     2.4983     90.000     90.000     90.000 ' ===  11   8   5
2788) Pc         3   2      89.035    34.76   0.0240     6.8690     6.4493     2.0175     90.000     85.009     90.000 ' ===  18  17   4   4
2789) Pmn21      3   1     220.595    34.75   0.0243     4.9984     6.8428     6.4496     90.000     90.000     90.000 ' ===   8  17  18
2790) Pba2       3   1     184.901    34.75   0.0224    19.3459     3.4211     2.7937     90.000     90.000     90.000 ' ===  20  19   8
2791) C2221      3   3     178.067    34.74   0.0228     6.8426     1.3451    19.3462     90.000     90.000     90.000 ' ===  17   2  16
2792) Pnn2       3   4      65.870    34.74   0.0233     6.8429     6.4486     1.4928     90.000     90.000     90.000 ' ===  16  14   2
2793) P222       3   9      52.968    34.72   0.0236     6.8429     3.2244     2.4006     90.000     90.000     90.000 ' ===   9   8   3
2794) P31        3   5     435.836    34.69   0.0231     3.9507     3.9507    32.2436     90.000     90.000    120.000 ' ===  17  12
2795) Ccca       3   1     342.231    34.67   0.0198     6.8393     2.5860    19.3503     90.000     90.000     90.000 ' ===  16  12  19
2796) F222       3  10     211.873    34.63   0.0236     6.4489     4.8013     6.8429     90.000     90.000     90.000 ' ===   8   2   8
2797) Iba2       3  11     192.193    34.61   0.0233     6.8428     4.3555     6.4487     90.000     90.000     90.000 ' ===   9   2   9
2798) C2         3   3      96.711    34.59   0.0237     4.3829     6.4492     3.7955     90.000     64.348     90.000 ' ===  10  15  14   7
2799) C222       3   1     270.962    34.59   0.0237    12.8987     3.0699     6.8429     90.000     90.000     90.000 ' ===  18   5  17
2800) C2         3   4     143.343    34.55   0.0225     3.2486    12.8971     3.6204     90.000    109.091     90.000 ' ===   3  15  14   1
2801) P2         3   4      71.541    34.55   0.0225     3.4460     6.4485     3.2427     90.000     83.137     90.000 ' ===  16  13   3   3
2802) P42/ncm    3  10     171.171    34.53   0.0232     6.8428     6.8428     3.6556     90.000     90.000     90.000 ' ===  12   9
2803) P2         3   7      30.808    34.53   0.0237     4.5581     1.9754     3.6062     90.000    108.418     90.000 ' ===  10   6  14  10
2804) Pca21      3   5     170.800    34.50   0.0232     6.8428     3.8707     6.4486     90.000     90.000     90.000 ' ===  15   2  12
2805) Cc         3   4     133.109    34.47   0.0232    12.9017     6.8428     1.5083     90.000     91.508     90.000 ' ===  15  16   3   3
2806) P2         3   7      48.382    34.39   0.0237     4.3855     3.2244     3.4645     90.000     80.956     90.000 ' ===   5  10  12   4
2807) Pnna       3   5     101.207    34.37   0.0228    12.8971     6.8425     1.1468     90.000     90.000     90.000 ' ===  14  14   1
2808) Pban       3   5     124.604    34.33   0.0232    12.8971     6.8428     1.4119     90.000     90.000     90.000 ' ===  14  14   2
2809) C2         3   4      87.182    34.31   0.0249     6.8429     6.4500     1.9753     90.000     89.992     90.000 ' ===  12  13   9   6
2810) Pbca       3   6    -999.000    34.27   0.0228    12.8971     6.8425  -999.0000     90.000     90.000     90.000 ' ===  13  14   0
2811) C2         3   9      93.304    34.26   0.0232     7.0101     3.3689     4.0475     90.000     77.455     90.000 ' ===  11   6   4   3
2812) Pban       3   2     174.318    34.24   0.0230     7.9008     6.4487     3.4214     90.000     90.000     90.000 ' ===  10  15  15
2813) P2         3   2      76.840    34.20   0.0243     6.4612     6.8431     1.7411     90.000     93.457     90.000 ' ===  15  18   7   5
2814) P4         3   1     226.458    34.20   0.0232     3.4212     3.4212    19.3477     90.000     90.000     90.000 ' ===  19  18
2815) P41        3   1     226.435    34.17   0.0223     3.4204     3.4204    19.3549     90.000     90.000     90.000 ' ===  21  20
2816) I41/a      3   7     590.249    34.16   0.0231    12.8971    12.8971     3.5485     90.000     90.000     90.000 ' ===  15  13
2817) Pca21      3   6    -999.000    34.16   0.0228     6.8425     6.4485  -999.0000     90.000     90.000     90.000 ' ===  14  13   0
2818) Pbca       3   6    -999.000    34.16   0.0228    13.6851     6.4485  -999.0000     90.000     90.000     90.000 ' ===  14  13   0
2819) C2221      3   6    -999.000    34.16   0.0228    12.8970  -999.0000     6.8425     90.000     90.000     90.000 ' ===  13   0  14
2820) I41/acd    3   1     906.215    34.13   0.0268     6.8436     6.8436    19.3494     90.000     90.000     90.000 ' ===  20  18
2821) P-1        3   6      25.662    34.07   0.0233     3.2475     2.3263     3.8578     62.483     93.166     96.854 ' ===  13   6  10   6   7   2
2822) P2         3  10    -999.000    34.07   0.0238     2.5138     6.8431     1.9004     90.000   -999.000     90.000 ' ===   5  11   4   0
2823) C2         3   6      87.163    34.06   0.0233     3.4843    19.3459     1.3169     90.000     79.099     90.000 ' ===  10  13   7   3
2824) P21/c      3  10      27.892    34.05   0.0217     3.4627     3.2243     2.5286     90.000     98.884     90.000 ' ===   9   8   3   1
2825) C2221      3   9      69.730    34.01   0.0233     4.9959     2.0397     6.8430     90.000     90.000     90.000 ' ===  10   5  12
2826) P212121    3   1     220.595    33.99   0.0243     4.9984     6.8428     6.4496     90.000     90.000     90.000 ' ===   8  17  18
2827) Pnc2       3   6    -999.000    33.99   0.0228     6.4485     6.8425  -999.0000     90.000     90.000     90.000 ' ===  13  14   0
2828) P212121    3  10      52.966    33.98   0.0231     6.8427     3.2244     2.4006     90.000     90.000     90.000 ' ===   9   7   3
2829) Ccca       3   7     155.366    33.98   0.0229     6.8427     4.8380     4.6932     90.000     90.000     90.000 ' ===  11  10  11
2830) P42mc      3   9     171.175    33.94   0.0235     6.8429     6.8429     3.6556     90.000     90.000     90.000 ' ===  13  10
2831) C2221      3   6    -999.000    33.92   0.0228    13.6850  -999.0000     6.4485     90.000     90.000     90.000 ' ===  14   0  13
2832) P212121    3   6      59.790    33.91   0.0230     6.4487     3.4214     2.7099     90.000     90.000     90.000 ' ===  15  12   3
2833) P-1        3   9      20.888    33.91   0.0224     2.0171     3.0628     3.4628     85.643     98.313     98.794 ' ===   8   8   9   6   6   5
2834) C2         3   4     120.916    33.90   0.0225     5.4812     6.4484     3.6253     90.000    109.325     90.000 ' ===  11  12  15  10
2835) Pnna       3   4     114.140    33.90   0.0236    12.8974     3.4216     2.5865     90.000     90.000     90.000 ' ===  16  12   5
2836) Pnc2       3   6     192.186    33.90   0.0231     6.4486     4.3554     6.8428     90.000     90.000     90.000 ' ===  14   2  14
2837) P21        3   1      45.833    33.90   0.0208     3.9294     6.4479     2.0779     90.000    119.472     90.000 ' ===  19  17   6   6
2838) P-1        3  10      20.882    33.89   0.0213     2.0151     3.0625     3.4661     84.903     98.399     98.446 ' ===   6   8   9   4   5   6
2839) P3         3   5     435.836    33.89   0.0233     3.9507     3.9507    32.2430     90.000     90.000    120.000 ' ===  16  12
2840) C2         3   5     115.000    33.86   0.0246     6.8940    12.8988     1.3028     90.000     96.960     90.000 ' ===  11  15   4   1
2841) Pmn21      3   5      52.553    33.84   0.0231     6.8428     6.4486     1.1910     90.000     90.000     90.000 ' ===  15  14   1
2842) C2         3   3      96.717    33.81   0.0240     4.3833     6.4492     3.7957     90.000    115.663     90.000 ' ===  11  15  14   8
2843) Pmn21      3   6    -999.000    33.81   0.0227     6.8425     6.4484  -999.0000     90.000     90.000     90.000 ' ===  14  13   0
2844) Abm2       3   1     342.162    33.78   0.0180    19.3487     2.5859     6.8387     90.000     90.000     90.000 ' ===  19  13  15
2845) C2221      3   3     149.962    33.78   0.0241    12.8986     1.6990     6.8430     90.000     90.000     90.000 ' ===  16   4  15
2846) Cc         3  10      62.272    33.78   0.0245     6.3357     2.9171     3.9764     90.000     57.924     90.000 ' ===   9   9  11   9
2847) Cmc21      3   5      87.160    33.77   0.0227     6.8424     6.4485     1.9754     90.000     90.000     90.000 ' ===  13  14   7
2848) Pnc2       3   5      52.549    33.75   0.0228     6.4485     6.8425     1.1909     90.000     90.000     90.000 ' ===  14  15   1
2849) Pba2       3  11      52.966    33.74   0.0231     6.8427     3.2244     2.4006     90.000     90.000     90.000 ' ===   8   7   2
2850) Pccn       3   5     183.108    33.65   0.0231     6.8428    12.8970     2.0748     90.000     90.000     90.000 ' ===  15  14   2
2851) P21        3   4      59.794    33.64   0.0238     6.4489     2.7099     3.4215     90.000     90.005     90.000 ' ===  15   3  14  11
2852) P2221      3   1     220.595    33.63   0.0243     4.9984     6.4496     6.8428     90.000     90.000     90.000 ' ===   8  18  17
2853) P222       3   5    -999.000    33.62   0.0229    19.3463     3.4213  -999.0000     90.000     90.000     90.000 ' ===  14  15   0
2854) Pc         3   4     110.386    33.60   0.0229     5.9329     6.4486     3.4249     90.000     57.397     90.000 ' ===  15  17  15  14
2855) C2         2   0     174.398    33.57   0.0253    12.8989     6.8438     1.9756     90.000     90.003     90.000 ' ===  17  17  12   9
2856) P6cc       3   2     348.652    33.50   0.0233     7.9011     7.9011     6.4490     90.000     90.000    120.000 ' ===  18  15
2857) C2         3   6      97.122    33.47   0.0224     4.6965     6.8426     3.0244     90.000     92.189     90.000 ' ===  11  10  13  11
2858) P3         3  11     123.222    33.46   0.0235     3.7232     3.7232    10.2643     90.000     90.000    120.000 ' ===   8   9
2859) Pcc2       3   6     124.254    33.41   0.0231    13.6856     6.4486     1.4079     90.000     90.000     90.000 ' ===  14  13   1
2860) P2         3   3      43.590    33.41   0.0246     4.7013     1.9753     4.7023     90.000     86.612     90.000 ' ===  17   9  16  15
2861) Ccc2       3   1     342.231    33.41   0.0198     6.8393     2.5860    19.3503     90.000     90.000     90.000 ' ===  16  12  19
2862) Pbca       3   6     192.164    33.37   0.0231     6.4486     4.3548     6.8429     90.000     90.000     90.000 ' ===  12   2  14
[truncated: 85,105 more chars]
