# Supplementary material for: Remote and automated high-throughput powder diffraction measurements enabled by a robotic sample changer at SSRL beamline 2-1
Source: J Appl Crystallogr. 2023 Sep 20;56(Pt 5):1480–4. doi: 10.1107/S1600576723007148 (PMC10543666; doi:10.1107/S1600576723007148)
Supplement: Supplementary file 1 [file j-56-01480-sup1.zip › Example Data and Refinements/SSRL BL2-1 Sample 0003/BL21Robot_0003_Pawley.inp]

'Auto_T(5) 
r_exp  20.8522009 r_exp_dash  42.3892468 r_wp  3.50075776 r_wp_dash  7.11649029 r_p  2.44113166 r_p_dash  5.76735143 weighted_Durbin_Watson  0.67467493 gof  0.16788433
iters 20000000 
chi2_convergence_criteria 0.000001 
'do_errors 
 
xdd "BL21Robot_0003-2022-07-18-2331_scan2.xye" 
r_exp  20.8522009 r_exp_dash  42.3892468 r_wp  3.50075776 r_wp_dash  7.11649029 r_p  2.44113166 r_p_dash  5.76735143 weighted_Durbin_Watson  0.67467493 gof  0.16788433
	bkg @  16.7739843` -6.39395111`  10.5750292` -5.08089802`  2.29160987` -0.185013089` -0.805961495`  0.834624738` -0.40978844`  0.294991226`  0.00601082858`  0.222489161`
	One_on_X(@, 162.38983`) 
	Rp 9999
	Rs 700
	start_X 5 
	finish_X 90 
	Zero_Error(@, 0.02347`) 
	lam 
		ymin_on_ymax  0.0001 
		la  1 lo  0.7298172 lh   0.002 
	LP_Factor(90) 
	x_calculation_step 0.005 
	 
	' FWHM from LaB6 refinement 
	gauss_fwhm    0.0279669547 min 0.0001 
	lor_fwhm   0.0001_LIMIT_MIN_0.0001 min 0.0001 
 
hkl_Is 
	CS_L (@, 523.15282`) 
	Strain_G(@, 0.21750`) 
	volume  87.171`
	Hexagonal(@  3.950819`, @  6.448637`) 
	space_group "P63mc"
		load hkl_m_d_th2 I 
		{
			   1   0   0   6    3.42151       12.24463 @ 0.42451`
			   0   0   2   2    3.22432       12.99662 @ 0.32585`
			   1   0   1  12    3.02243       13.86888 @ 0.71554`
			   1   0   2  12    2.34655       17.89256 @ 0.37090`
			   2  -1   0   6    1.97541       21.29026 @ 1.01072`
			   1   0   3  12    1.82015       23.13035 @ 1.21833`
			   2   0   0   6    1.71075       24.63194 @ 0.21176`
			   2  -1   2  12    1.68442       25.02324 @ 1.02708`
			   2   0   1  12    1.65356       25.49807 @ 0.42203`
			   0   0   4   2    1.61216       26.16429 @ 0.06184`
			   2   0   2  12    1.51121       27.94629 @ 0.21043`
			   1   0   4  12    1.45838       28.98053 @ 0.07387`
			   2   0   3  12    1.33857       31.63940 @ 0.75722`
			   3  -1   0  12    1.29321       32.77987 @ 0.26961`
			   3  -1   1  24    1.26796       33.45150 @ 0.54360`
			   2  -1   4  12    1.24901       33.97450 @ 0.24497`
			   1   0   5  12    1.20684       35.19980 @ 0.65448`
			   3  -1   2  24    1.20027       35.39877 @ 0.29501`
			   2   0   4  12    1.17328       36.24102 @ 0.05383`_LIMIT_MIN_1e-015
			   3   0   0   6    1.14050       37.32029 @ 0.42115`
			   3   0   1  12    1.12307       37.92139 @ 0.00140`_LIMIT_MIN_1e-015
			   3  -1   3  24    1.10812       38.45292 @ 1.05127`
			   3   0   2  12    1.07522       39.67823 @ 0.40675`
			   0   0   6   2    1.07477       39.69546 @ 0.13300`
			   2   0   5  12    1.02985       41.50483 @ 0.45060`
			   1   0   6  12    1.02537       41.69458 @ 0.10351`
			   3  -1   4  24    1.00876       42.41403 @ 0.06751`_LIMIT_MIN_1e-015
			   3   0   3  12    1.00748       42.47082 @ 0.00000`_LIMIT_MIN_1e-015
			   4  -2   0   6    0.98770       43.36354 @ 0.29503`
			   4  -1   0  12    0.94896       45.22999 @ 0.13944`
			   4  -2   2  12    0.94439       45.46096 @ 0.29438`
			   2  -1   6  12    0.94408       45.47639 @ 0.37900`
			   4  -1   1  24    0.93885       45.74455 @ 0.27328`
			   3   0   4  12    0.93107       46.14845 @ 0.11518`
			   3  -1   5  24    0.91320       47.10532 @ 0.67070`
			   4  -1   2  24    0.91035       47.26207 @ 0.20251`
			   2   0   6  12    0.91008       47.27704 @ 0.04209`_LIMIT_MIN_1e-015
			   1   0   7  12    0.88955       48.43671 @ 0.11016`_LIMIT_MIN_1e-015
			   4  -1   3  24    0.86812       49.71236 @ 0.54835`
			   4   0   0   6    0.85538       50.50464 @ 0.03823`_LIMIT_MIN_1e-015
			   3   0   5  12    0.85437       50.56854 @ 0.00000`_LIMIT_MIN_1e-015
			   4   0   1  12    0.84795       50.97853 @ 0.09356`_LIMIT_MIN_1e-015
			   4  -2   4  12    0.84221       51.35119 @ 0.08144`_LIMIT_MIN_1e-015
			   4   0   2  12    0.82678       52.38164 @ 0.03056`_LIMIT_MIN_1e-015
			   3  -1   6  24    0.82657       52.39553 @ 0.13622`_LIMIT_MIN_1e-015
			   4  -1   4  24    0.81780       53.00136 @ 0.03674`_LIMIT_MIN_1e-015
			   2   0   7  12    0.81111       53.47311 @ 0.09340`_LIMIT_MIN_1e-015
			   0   0   8   2    0.80608       53.83351 @ 0.06466`_LIMIT_MIN_1e-015
			   4   0   3  12    0.79476       54.66344 @ 0.22938`
			   5  -2   0  12    0.78495       55.40523 @ 0.06822`_LIMIT_MIN_1e-015
			   1   0   8  12    0.78460       55.43196 @ 0.10738`_LIMIT_MIN_1e-015
			   3   0   6  12    0.78218       55.61792 @ 0.21443`
			   5  -2   1  24    0.77920       55.84979 @ 0.17724`
			   4  -1   5  24    0.76435       57.03281 @ 0.40405`
			   5  -2   2  24    0.76267       57.16975 @ 0.12046`_LIMIT_MIN_1e-015
			   4   0   4  12    0.75561       57.75443 @ 0.03566`_LIMIT_MIN_1e-015
			   3  -1   7  24    0.75032       58.20020 @ 0.17399`
			   5  -1   0  12    0.74663       58.51532 @ 0.22617`
			   2  -1   8  12    0.74633       58.54112 @ 0.35412`
			   5  -1   1  24    0.74168       58.94461 @ 0.02111`_LIMIT_MIN_1e-015
			   5  -2   3  24    0.73733       59.32743 @ 0.35085`
			   2   0   8  12    0.72919       60.05705 @ 0.08979`_LIMIT_MIN_1e-015
			   5  -1   2  24    0.72739       60.22113 @ 0.23904`
			   4  -2   6  12    0.72725       60.23380 @ 0.22666`
			   3   0   7  12    0.71665       61.21954 @ 0.00000`_LIMIT_MIN_1e-015
			   4   0   5  12    0.71285       61.58128 @ 0.14739`_LIMIT_MIN_1e-015
			   4  -1   6  24    0.71136       61.72442 @ 0.06926`_LIMIT_MIN_1e-015
			   5  -2   4  24    0.70574       62.27023 @ 0.01060`_LIMIT_MIN_1e-015
			   5  -1   3  24    0.70530       62.31352 @ 0.00000`_LIMIT_MIN_1e-015
			   1   0   9  12    0.70130       62.70875 @ 0.03906`_LIMIT_MIN_1e-015
			   5   0   0   6    0.68430       64.45153 @ 0.00000`_LIMIT_MIN_1e-015
			   3  -1   8  24    0.68407       64.47592 @ 0.10624`_LIMIT_MIN_1e-015
			   5   0   1  12    0.68048       64.85754 @ 0.03175`_LIMIT_MIN_1e-015
			   5  -1   4  24    0.67750       65.17779 @ 0.07462`_LIMIT_MIN_1e-015
			   5  -2   5  24    0.67053       65.94179 @ 0.23200`
			   5   0   2  12    0.66939       66.06764 @ 0.05505`_LIMIT_MIN_1e-015
			   4   0   6  12    0.66928       66.07968 @ 0.00000`_LIMIT_MIN_1e-015
			   4  -1   7  24    0.66099       67.01695 @ 0.00661`_LIMIT_MIN_1e-015
			   2   0   9  12    0.66089       67.02890 @ 0.13042`_LIMIT_MIN_1e-015
			   6  -3   0   6    0.65847       67.30805 @ 0.04991`_LIMIT_MIN_1e-015
			   3   0   8  12    0.65826       67.33190 @ 0.21019`_LIMIT_MIN_1e-015
			   5   0   3  12    0.65206       68.05990 @ 0.09603`_LIMIT_MIN_1e-015
			   6  -2   0  12    0.64660       68.71376 @ 0.03647`_LIMIT_MIN_1e-015
			   5  -1   5  24    0.64617       68.76669 @ 0.00203`_LIMIT_MIN_1e-015
			   6  -3   2  12    0.64515       68.88999 @ 0.10047`_LIMIT_MIN_1e-015
			   0   0  10   2    0.64486       68.92537 @ 0.01787`_LIMIT_MIN_1e-015
			   6  -2   1  24    0.64338       69.10704 @ 0.08552`_LIMIT_MIN_1e-015
			   6  -2   2  24    0.63398       70.28080 @ 0.05302`_LIMIT_MIN_1e-015
			   5  -2   6  24    0.63389       70.29248 @ 0.01388`_LIMIT_MIN_1e-015
			   1   0  10  12    0.63371       70.31586 @ 0.05354`_LIMIT_MIN_1e-015
			   5   0   4  12    0.62991       70.80357 @ 0.02069`_LIMIT_MIN_1e-015
			   4   0   7  12    0.62683       71.20327 @ 0.02915`_LIMIT_MIN_1e-015
			   3  -1   9  24    0.62674       71.21489 @ 0.10967`_LIMIT_MIN_1e-015
			   4  -2   8  12    0.62450       71.50963 @ 0.16448`_LIMIT_MIN_1e-015
			   6  -2   3  24    0.61920       72.21837 @ 0.18573`_LIMIT_MIN_1e-015
			   6  -1   0  12    0.61452       72.85563 @ 0.11894`_LIMIT_MIN_1e-015
			   4  -1   8  24    0.61435       72.87866 @ 0.00022`_LIMIT_MIN_1e-015
			   5  -1   6  24    0.61319       73.03900 @ 0.17486`_LIMIT_MIN_1e-015
			   2  -1  10  12    0.61303       73.06200 @ 0.09458`_LIMIT_MIN_1e-015
			   6  -1   1  24    0.61175       73.23923 @ 0.10396`_LIMIT_MIN_1e-015
			   6  -3   4  12    0.60958       73.54215 @ 0.05944`_LIMIT_MIN_1e-015
			   3   0   9  12    0.60672       73.94729 @ 0.02401`_LIMIT_MIN_1e-015
			   5   0   5  12    0.60449       74.26607 @ 0.09706`_LIMIT_MIN_1e-015
			   6  -1   2  24    0.60366       74.38549 @ 0.01601`_LIMIT_MIN_1e-015
			   2   0  10  12    0.60342       74.41976 @ 0.05005`_LIMIT_MIN_1e-015
			   6  -2   4  24    0.60013       74.89666 @ 0.03742`_LIMIT_MIN_1e-015
			   5  -2   7  24    0.59747       75.28776 @ 0.08407`_LIMIT_MIN_1e-015
			   6  -1   3  24    0.59085       76.28203 @ 0.14925`_LIMIT_MIN_1e-015
			   4   0   8  12    0.58664       76.92953 @ 0.03669`_LIMIT_MIN_1e-015
			   5  -1   7  24    0.58005       77.96749 @ 0.00838`_LIMIT_MIN_1e-015
			   6  -2   5  24    0.57803       78.29204 @ 0.13550`_LIMIT_MIN_1e-015
			   1   0  11  12    0.57782       78.32575 @ 0.06371`_LIMIT_MIN_1e-015
			   5   0   6  12    0.57723       78.42066 @ 0.00000`_LIMIT_MIN_1e-015
			   3  -1  10  24    0.57709       78.44313 @ 0.05515`_LIMIT_MIN_1e-015
			   6  -1   4  24    0.57422       78.91216 @ 0.00960`_LIMIT_MIN_1e-015
			   4  -1   9  24    0.57182       79.30822 @ 0.04322`_LIMIT_MIN_1e-015
			   6   0   0   6    0.57025       79.56993 @ 0.03147`_LIMIT_MIN_1e-015
			   6   0   1  12    0.56803       79.94281 @ 0.00000`_LIMIT_MIN_1e-015
			   7  -3   0  12    0.56249       80.89256 @ 0.00000`_LIMIT_MIN_1e-015
			   5  -2   8  24    0.56236       80.91485 @ 0.05601`_LIMIT_MIN_1e-015
			   6   0   2  12    0.56154       81.05892 @ 0.02766`_LIMIT_MIN_1e-015
			   6  -3   6  12    0.56147       81.07006 @ 0.07922`_LIMIT_MIN_1e-015
			   3   0  10  12    0.56135       81.09234 @ 0.05284`_LIMIT_MIN_1e-015
			   7  -3   1  24    0.56036       81.26399 @ 0.03906`_LIMIT_MIN_1e-015
			   6  -1   5  24    0.55477       82.26010 @ 0.00302`_LIMIT_MIN_1e-015
			   2   0  11  12    0.55458       82.29341 @ 0.17436`_LIMIT_MIN_1e-015
			   7  -3   2  24    0.55412       82.37612 @ 0.00000`_LIMIT_MIN_1e-015
			   6  -2   6  24    0.55406       82.38721 @ 0.01064`_LIMIT_MIN_1e-015
			   6   0   3  12    0.55119       82.91176 @ 0.00000`_LIMIT_MIN_1e-015
			   5   0   7  12    0.54933       83.25386 @ 0.00000`_LIMIT_MIN_1e-015
			   4   0   9  12    0.54927       83.26494 @ 0.03746`_LIMIT_MIN_1e-015
			   7  -2   0  12    0.54788       83.52393 @ 0.00000`_LIMIT_MIN_1e-015
			   5  -1   8  24    0.54776       83.54608 @ 0.21223`_LIMIT_MIN_1e-015
			   7  -2   1  24    0.54591       83.89309 @ 0.00000`_LIMIT_MIN_1e-015
			   7  -3   3  24    0.54417       84.22347 @ 0.07489`_LIMIT_MIN_1e-015
			   7  -2   2  24    0.54014       84.99909 @ 0.07426`_LIMIT_MIN_1e-015
			   4  -2  10  12    0.53997       85.03222 @ 0.06905`_LIMIT_MIN_1e-015
			   6   0   4  12    0.53761       85.49370 @ 0.00000`_LIMIT_MIN_1e-015
			   0   0  12   2    0.53739       85.53785 @ 0.03054`_LIMIT_MIN_1e-015
			   3  -1  11  24    0.53394       86.22416 @ 0.10095`_LIMIT_MIN_1e-015
			   6  -1   6  24    0.53348       86.31733 @ 0.00000`_LIMIT_MIN_1e-015
			   4  -1  10  24    0.53337       86.33938 @ 0.04791`_LIMIT_MIN_1e-015
			   7  -3   4  24    0.53109       86.80011 @ 0.01142`_LIMIT_MIN_1e-015
			   7  -2   3  24    0.53091       86.83849 @ 0.00000`_LIMIT_MIN_1e-015
			   1   0  12  12    0.53088       86.84418 @ 0.02352`_LIMIT_MIN_1e-015
			   6  -2   7  24    0.52925       87.17856 @ 0.07829`_LIMIT_MIN_1e-015
			   5  -2   9  24    0.52920       87.18958 @ 0.01415`_LIMIT_MIN_1e-015
			   7  -1   0  12    0.52178       88.75130 @ 0.00392`_LIMIT_MIN_1e-015
			   5   0   8  12    0.52167       88.77332 @ 0.00000`_LIMIT_MIN_1e-015
			   6   0   5  12    0.52155       88.80064 @ 0.02988`_LIMIT_MIN_1e-015
			   3   0  11  12    0.52139       88.83366 @ 0.00000`_LIMIT_MIN_1e-015
			   7  -1   1  24    0.52008       89.11830 @ 0.02773`_LIMIT_MIN_1e-015
			   7  -2   4  24    0.51874       89.40861 @ 0.01942`_LIMIT_MIN_1e-015
			   2  -1  12  12    0.51854       89.45262 @ 0.00000`_LIMIT_MIN_1e-015
			   5  -1   9  24    0.51697       89.79755 @ 0.00000`_LIMIT_MIN_1e-015
			   7  -3   5  24    0.51559       90.10415 @ 0.00000`_LIMIT_MIN_1e-015
			   7  -1   2  24    0.51507       90.21913 @ 0.00000`_LIMIT_MIN_1e-015
			   4   0  10  12    0.51493       90.25214 @ 0.00000`_LIMIT_MIN_1e-015
		}
