# Supplementary material for: Remote and automated high-throughput powder diffraction measurements enabled by a robotic sample changer at SSRL beamline 2-1
Source: J Appl Crystallogr. 2023 Sep 20;56(Pt 5):1480–4. doi: 10.1107/S1600576723007148 (PMC10543666; doi:10.1107/S1600576723007148)
Supplement: Supplementary file 1 [file j-56-01480-sup1.zip › Example Data and Refinements/SSRL BL2-1 Sample 0003/BL21Robot_0003_peaks.inp]

'Auto_T(5) 
r_exp  17.3381668 r_exp_dash  28.6813609 r_wp  3.0783819 r_wp_dash  5.09235972 r_p  2.13290242 r_p_dash  3.80571435 weighted_Durbin_Watson  0.925859365 gof  0.177549445
iters 20000000 
chi2_convergence_criteria 0.000001 
'do_errors 
 
xdd "BL21Robot_0003-2022-07-18-2331_scan2.xye" 
r_exp  17.3381668 r_exp_dash  28.6813609 r_wp  3.0783819 r_wp_dash  5.09235972 r_p  2.13290242 r_p_dash  3.80571435 weighted_Durbin_Watson  0.925859365 gof  0.177549445
	bkg @  16.8311739` -14.9165759`  7.28275082` -0.491168833` -1.17682198`  0.55353059` -0.43762227`  0.0931653187`  0.329535586` -0.181439823`  0.016268904` -0.0821501509`
	One_on_X(@, 171.08051`) 
	'Simple_Axial_Model(@, 0.0001_LIMIT_MIN_0.0001) 
	Rp 9999
	Rs 700
'	exclude 25.5 28.5 
	start_X 5 
	finish_X 40 
	Zero_Error( , 0) 
	lam 
		ymin_on_ymax  0.0001 
		la  1 lo  0.7298172 lh   0.002 
	LP_Factor(90) 
	'weighting =1/SigmaYobs^2; 
	x_calculation_step 0.005 
	'smooth 3 ' number of data points in smoothing function = 2 n + 1 
	 
	' FWHM from LaB6 refinement 
	gauss_fwhm  @  0.0279669547` min 0.0001 
	lor_fwhm @  0.0001`_LIMIT_MIN_0.0001 min 0.0001 
 
xo_Is 
	'from NDX file:  C2         3   0    2920.439   252.12  -0.0061    14.2002    18.3663    11.4515     90.000     77.917     90.000 
	CS_L (@, 10000.00000`_LIMIT_MIN_0.3) 
	Strain_G(@, 0.17990`)
	CS_G (@, 302.91137`) 
	Strain_L(@, 0.06093`) 
	'scale @  0.00865867326 

	xo @  12.2684426` I @  0.42310`
	xo @  13.0202483` I @  0.32587`
	xo @  13.8921855` I @  0.71749`
	xo @  17.9156824` I @  0.37575`
	xo @  21.3137646` I @  1.02853`
	xo @  23.153353` I @  1.24581`
	xo @  24.6559612` I @  0.21760`
	xo @  25.0461012` I @  1.05629`
	xo @  25.5215344` I @  0.43615`
	xo @  26.1878022` I @  0.06635`
	xo @  27.9693441` I @  0.22423`
	xo @  29.0033352` I @  0.08271`
	xo @  31.6642168` I @  0.79246`
	xo @  32.8034135` I @  0.28001`
	xo @  33.475141` I @  0.56426`
	xo @  33.9979244` I @  0.25121`
	xo @  35.2239602` I @  0.67749`
	xo @  35.4220287` I @  0.29838`
	xo @  36.2648937` I @  0.05309`
	xo @  37.3435554` I @  0.44151`
	xo @  38.4768979` I @  1.10642`
	xo @  39.705987` I @  0.56855`
	
