# Supplementary material for: Remote and automated high-throughput powder diffraction measurements enabled by a robotic sample changer at SSRL beamline 2-1
Source: J Appl Crystallogr. 2023 Sep 20;56(Pt 5):1480–4. doi: 10.1107/S1600576723007148 (PMC10543666; doi:10.1107/S1600576723007148)
Supplement: Supplementary file 1 [file j-56-01480-sup1.zip › Example Data and Refinements/SSRL BL2-1 Sample 0003/BL21Robot_0003_Rietveld.cif]

#######	Begin powder crystal structure	#######
data_ZnS
_pd_block_id	ZnS
_pd_block_diffractogram_id	BL21Robot_0003-2022-07-18-2331_scan2
_diffrn_measurement_device_type
;SSRL beam line 2-1
;
_pd_phase_name
;ZnS
;
_cell_length_a    3.9508
_cell_length_b    3.9508
_cell_length_c    6.448627
_cell_angle_alpha 90
_cell_angle_beta  90
_cell_angle_gamma 120
_cell_volume 87.17019
_cell_measurement_temperature	300
_diffrn_ambient_temperature	300
_exptl_crystal_density_diffrn	3.713643
_exptl_absorpt_coefficient_mu	15.98187
_diffrn_radiation_wavelength	0.729817200
_cell_measurement_theta_min	2.5
_cell_measurement_theta_max	45
_space_group_name_H-M_alt
;P63mc
;
loop_
	_space_group_symop_id
	_space_group_symop_operation_xyz
	  1 'x, y, z '
	  2 '-x, -y, z+1/2 '
	  3 '-x+y, -x, z '
	  4 '-x+y, y, z '
	  5 '-y, -x, z '
	  6 '-y, x-y, z '
	  7 'y, -x+y, z+1/2 '
	  8 'y, x, z+1/2 '
	  9 'x-y, -y, z+1/2 '
	 10 'x-y, x, z+1/2 '
	 11 '-x, -x+y, z+1/2 '
	 12 'x, x-y, z '
loop_
	_atom_site_label
	_atom_site_type_symbol
	_atom_site_site_symmetry_multiplicity
	_atom_site_fract_x
	_atom_site_fract_y
	_atom_site_fract_z
	_atom_site_occupancy
	_atom_site_B_iso_or_equiv
Zn1 Zn   2 0.6666667 0.3333333 0 1 0.77682
S1 S   2 0.6666667 0.3333333 0.62654 1 2.42296
loop_
	_geom_bond_atom_site_label_1
	_geom_bond_atom_site_label_2
	_geom_bond_distance
	_geom_bond_site_symmetry_1
	_geom_bond_site_symmetry_2
	Zn1       S1        2.40830 1_555   1_554
	Zn1       S1        2.42256 1_555   2_664
	Zn1       S1        2.42256 1_555   2_654
	Zn1       S1        2.42256 1_555   2_764
	S1        Zn1       2.40830 1_555   1_556
	S1        Zn1       2.42256 1_555   2_665
	S1        Zn1       2.42256 1_555   2_765
	S1        Zn1       2.42256 1_555   2_655
	loop_
		_geom_angle_atom_site_label_1
		_geom_angle_atom_site_label_2
		_geom_angle_atom_site_label_3
		_geom_angle
		_geom_angle_site_symmetry_1
		_geom_angle_site_symmetry_2
		_geom_angle_site_symmetry_3
	S1        Zn1       S1         109.684   2_664 1_555   1_554
	S1        Zn1       S1         109.257   2_654 1_555   2_664
	S1        Zn1       S1         109.684   2_654 1_555   1_554
	S1        Zn1       S1         109.257   2_764 1_555   2_654
	S1        Zn1       S1         109.257   2_764 1_555   2_664
	S1        Zn1       S1         109.684   2_764 1_555   1_554
	Zn1       S1        Zn1        109.684   2_665 1_555   1_556
	Zn1       S1        Zn1        109.257   2_765 1_555   2_665
	Zn1       S1        Zn1        109.684   2_765 1_555   1_556
	Zn1       S1        Zn1        109.257   2_655 1_555   2_765
	Zn1       S1        Zn1        109.257   2_655 1_555   2_665
	Zn1       S1        Zn1        109.684   2_655 1_555   1_556
#######	End powder crystal structure	#######


#######	Begin powder diffraction data	#######
data_BL21Robot_0003-2022-07-18-2331_scan2
_pd_block_id	BL21Robot_0003-2022-07-18-2331_scan2
_pd_calc_method	Rietveld
_diffrn_radiation_probe	x-ray
_pd_instr_special_details
;SSRL beam line 2-1
;
_pd_meas_scan_method	step
_diffrn_radiation_wavelength	0.729817200
_diffrn_ambient_temperature	300
_refine_ls_goodness_of_fit_all	0.19809
_pd_proc_ls_prof_R_factor	0.02901
_pd_proc_ls_prof_wR_factor	0.04149
_pd_proc_ls_prof_wR_expected	0.20946
loop_
	_pd_phase_id
	_pd_phase_block_id
	_pd_phase_mass_%
1	ZnS	100
loop_
	_refln_index_h
	_refln_index_k
	_refln_index_l
	_pd_refln_phase_id
	_refln_d_spacing
	_refln_F_squared_calc
	_refln_F_squared_meas
   0    0    2 1    3.224313     0.312281     0.324894
   0    0    4 1    1.612157     0.057871     0.060023
   0    0    6 1    1.074771     0.081070     0.081628
   0    0    8 1    0.806078     0.052160     0.053246
   0    0   10 1    0.644863     0.014895     0.014977
   0    0   12 1    0.537386     0.005544     0.005525
   1    0    0 1    3.421493     0.434057     0.427521
   1    0    1 1    3.022417     0.651025     0.711201
   1    0    2 1    2.346546     0.372119     0.373056
   1    0    3 1    1.820147     1.298567     1.238457
   1    0    4 1    1.458374     0.077785     0.076646
   1    0    5 1    1.206833     0.642259     0.658491
   1    0    6 1    1.025373     0.108350     0.107803
   1    0    7 1    0.889553     0.126402     0.122794
   1    0    8 1    0.784598     0.070888     0.074477
   1    0    9 1    0.701301     0.069737     0.066935
   1    0   10 1    0.633706     0.020869     0.021029
   1    0   11 1    0.577819     0.054195     0.055394
   1    0   12 1    0.530878     0.007970     0.007992
   2   -1    0 1    1.975400     1.075063     1.026281
   2   -1    2 1    1.684413     1.042581     1.038619
   2   -1    4 1    1.249004     0.250541     0.249020
   2   -1    6 1    0.944083     0.348030     0.348819
   2   -1    8 1    0.746333     0.234326     0.258776
   2   -1   10 1    0.613025     0.073168     0.075305
   2   -1   12 1    0.518541     0.029309     0.028862
   2    0    0 1    1.710747     0.223675     0.217089
   2    0    1 1    1.653549     0.418146     0.424563
   2    0    2 1    1.511208     0.223478     0.216502
   2    0    3 1    1.338564     0.808034     0.773886
   2    0    4 1    1.173273     0.056506     0.056144
   2    0    5 1    1.029851     0.442093     0.452135
   2    0    6 1    0.910074     0.078370     0.080792
   2    0    7 1    0.811106     0.099173     0.097920
   2    0    8 1    0.729187     0.053425     0.055941
   2    0    9 1    0.660889     0.057547     0.056060
   2    0   10 1    0.603416     0.017163     0.017375
   2    0   11 1    0.554580     0.044529     0.045034
   3   -1    0 1    1.293203     0.281665     0.275848
   3   -1    1 1    1.267958     0.570273     0.555039
   3   -1    2 1    1.200262     0.296722     0.298015
   3   -1    3 1    1.108121     1.085751     1.070033
   3   -1    4 1    1.008759     0.085280     0.081495
   3   -1    5 1    0.913201     0.630071     0.662517
   3   -1    6 1    0.826572     0.116617     0.115602
   3   -1    7 1    0.750319     0.159361     0.162350
   3   -1    8 1    0.684069     0.082028     0.082403
   3   -1    9 1    0.626743     0.096295     0.095783
   3   -1   10 1    0.577093     0.028579     0.028977
   3   -1   11 1    0.533938     0.073960     0.074832
   3    0    0 1    1.140498     0.431174     0.428357
   3    0    1 1    1.123069     0.000000     0.000000
   3    0    2 1    1.075216     0.465398     0.464814
   3    0    3 1    1.007472     0.000000     0.000000
   3    0    4 1    0.931068     0.144449     0.136324
   3    0    5 1    0.854365     0.000000     0.000000
   3    0    6 1    0.782182     0.194101     0.199855
   3    0    7 1    0.716646     0.000000     0.000000
   3    0    8 1    0.658262     0.138861     0.145390
   3    0    9 1    0.606716     0.000000     0.000000
   3    0   10 1    0.561344     0.050888     0.050902
   3    0   11 1    0.521391     0.000000     0.000000
   4   -2    0 1    0.987700     0.299188     0.300111
   4   -2    2 1    0.944384     0.333743     0.333670
   4   -2    4 1    0.842206     0.115577     0.108028
   4   -2    6 1    0.727246     0.150024     0.154493
   4   -2    8 1    0.624502     0.109570     0.114046
   4   -2   10 1    0.539966     0.043081     0.043358
   4   -1    0 1    0.948951     0.133396     0.136254
   4   -1    1 1    0.938841     0.303537     0.291631
   4   -1    2 1    0.910344     0.150429     0.155846
   4   -1    3 1    0.868120     0.549231     0.552514
   4   -1    4 1    0.817795     0.053961     0.051889
   4   -1    5 1    0.764347     0.345102     0.370311
   4   -1    6 1    0.711355     0.069144     0.069300
   4   -1    7 1    0.660992     0.108624     0.105661
   4   -1    8 1    0.614352     0.050793     0.052512
   4   -1    9 1    0.571820     0.069623     0.068341
   4   -1   10 1    0.533365     0.020414     0.020610
   4    0    0 1    0.855373     0.048129     0.046996
   4    0    1 1    0.847946     0.116818     0.111610
   4    0    2 1    0.826775     0.056110     0.055537
   4    0    3 1    0.794759     0.203079     0.210566
   4    0    4 1    0.755604     0.022276     0.022686
   4    0    5 1    0.712845     0.131774     0.134096
   4    0    6 1    0.669282     0.027405     0.027604
   4    0    7 1    0.626831     0.045786     0.045526
   4    0    8 1    0.586637     0.020426     0.020529
   4    0    9 1    0.549270     0.029971     0.029711
   4    0   10 1    0.514926     0.008731     0.008696
   5   -2    0 1    0.784944     0.071074     0.074369
   5   -2    1 1    0.779193     0.184670     0.182636
   5   -2    2 1    0.762670     0.085755     0.091010
   5   -2    3 1    0.737322     0.306769     0.321327
   5   -2    4 1    0.705737     0.037414     0.035947
   5   -2    5 1    0.670523     0.204974     0.210742
   5   -2    6 1    0.633888     0.044170     0.044466
   5   -2    7 1    0.597472     0.078018     0.077840
   5   -2    8 1    0.562363     0.033278     0.033389
   5   -2    9 1    0.529194     0.051929     0.051620
   5   -1    0 1    0.746631     0.234915     0.257852
   5   -1    1 1    0.741676     0.000000     0.000000
   5   -1    2 1    0.727384     0.290127     0.298825
   5   -1    3 1    0.705296     0.000000     0.000000
   5   -1    4 1    0.677501     0.134216     0.125816
   5   -1    5 1    0.646165     0.000000     0.000000
   5   -1    6 1    0.613190     0.154257     0.158853
   5   -1    7 1    0.580047     0.000000     0.000000
   5   -1    8 1    0.547760     0.116848     0.119133
   5   -1    9 1    0.516971     0.000000     0.000000
   5    0    0 1    0.684299     0.020554     0.020607
   5    0    1 1    0.680478     0.061323     0.059121
   5    0    2 1    0.669389     0.026603     0.026864
   5    0    3 1    0.652055     0.092498     0.092683
   5    0    4 1    0.629903     0.013684     0.013701
   5    0    5 1    0.604483     0.065059     0.066273
   5    0    6 1    0.577230     0.014953     0.015191
   5    0    7 1    0.549329     0.029009     0.028750
   5    0    8 1    0.521671     0.011409     0.011503
   6   -3    0 1    0.658467     0.069583     0.072672
   6   -3    2 1    0.645151     0.092173     0.092930
   6   -3    4 1    0.609581     0.049712     0.049788
   6   -3    6 1    0.561471     0.053072     0.053160
   6   -2    0 1    0.646601     0.032093     0.032243
   6   -2    1 1    0.643375     0.102344     0.100626
   6   -2    2 1    0.633979     0.043001     0.043260
   6   -2    3 1    0.619194     0.147224     0.150968
   6   -2    4 1    0.600131     0.023715     0.023789
   6   -2    5 1    0.578026     0.105874     0.108166
   6   -2    6 1    0.554060     0.025038     0.025185
   6   -2    7 1    0.529247     0.050486     0.050192
   6   -1    0 1    0.614518     0.025447     0.026321
   6   -1    1 1    0.611747     0.086450     0.087588
   6   -1    2 1    0.603653     0.035257     0.035776
   6   -1    3 1    0.590848     0.118851     0.120572
   6   -1    4 1    0.574217     0.020679     0.020460
   6   -1    5 1    0.554764     0.087186     0.088099
   6   -1    6 1    0.533474     0.021160     0.021371
   6    0    0 1    0.570249     0.035649     0.035434
   6    0    1 1    0.568032     0.000000     0.000000
   6    0    2 1    0.561534     0.052029     0.052143
   6    0    3 1    0.551183     0.000000     0.000000
   6    0    4 1    0.537608     0.033254     0.033083
   6    0    5 1    0.521544     0.000000     0.000000
   7   -3    0 1    0.562490     0.016668     0.016709
   7   -3    1 1    0.560362     0.063443     0.062708
   7   -3    2 1    0.554121     0.024565     0.024734
   7   -3    3 1    0.544167     0.080368     0.080274
   7   -3    4 1    0.531092     0.015936     0.015975
   7   -3    5 1    0.515588     0.060948     0.060791
   7   -2    0 1    0.547877     0.058521     0.059579
   7   -2    1 1    0.545911     0.000000     0.000000
   7   -2    2 1    0.540135     0.087878     0.088402
   7   -2    3 1    0.530904     0.000000     0.000000
   7   -2    4 1    0.518740     0.058610     0.057665
   7   -1    0 1    0.521773     0.011426     0.011514
   7   -1    1 1    0.520073     0.047815     0.047697
   7   -1    2 1    0.515072     0.017759     0.017699
loop_
	_pd_meas_2theta_scan
	_pd_proc_intensity_total
	_pd_proc_ls_weight
	_pd_calc_intensity_total
	_pd_proc_intensity_bkg_calc
   5.000000    71.411948     0.014003    71.125176     0.000000 
   5.005000    71.308960     0.014023    71.096115     0.000000 
   5.010000    70.636531     0.014157    71.067060     0.000000 
   5.015000    71.876787     0.013913    71.038011     0.000000 
   5.020000    71.638945     0.013959    71.008967     0.000000 
   5.025000    70.907278     0.014103    70.979928     0.000000 
   5.030000    70.919119     0.014101    70.950895     0.000000 
   5.035000    72.268322     0.013837    70.921867     0.000000 
   5.040000    71.878170     0.013912    70.892845     0.000000 
   5.045000    72.412057     0.013810    70.863828     0.000000 
   5.050000    70.583815     0.014168    70.834817     0.000000 
   5.055000    73.628417     0.013582    70.805811     0.000000 
   5.060000    71.946525     0.013899    70.776810     0.000000 
   5.065000    70.472431     0.014190    70.747816     0.000000 
   5.070000    71.788814     0.013930    70.718827     0.000000 
   5.075000    70.712665     0.014142    70.689843     0.000000 
   5.080000    71.163875     0.014052    70.660865     0.000000 
   5.085000    70.309262     0.014223    70.631892     0.000000 
   5.090000    71.133228     0.014058    70.602925     0.000000 
   5.095000    72.277611     0.013836    70.573964     0.000000 
   5.100000    69.680665     0.014351    70.545008     0.000000 
   5.105000    69.347432     0.014420    70.516058     0.000000 
   5.110000    71.026951     0.014079    70.487114     0.000000 
   5.115000    71.258263     0.014033    70.458175     0.000000 
   5.120000    71.741726     0.013939    70.429241     0.000000 
   5.125000    70.197548     0.014246    70.400314     0.000000 
   5.130000    70.122293     0.014261    70.371392     0.000000 
   5.135000    69.896274     0.014307    70.342476     0.000000 
   5.140000    70.090602     0.014267    70.313565     0.000000 
   5.145000    69.892322     0.014308    70.284660     0.000000 
   5.150000    69.770480     0.014333    70.255761     0.000000 
   5.155000    69.990185     0.014288    70.226868     0.000000 
   5.160000    69.975560     0.014291    70.197980     0.000000 
   5.165000    71.438003     0.013998    70.169098     0.000000 
   5.170000    69.972142     0.014291    70.140222     0.000000 
   5.175000    69.663468     0.014355    70.111351     0.000000 
   5.180000    70.031000     0.014279    70.082486     0.000000 
   5.185000    70.131875     0.014259    70.053627     0.000000 
   5.190000    69.779229     0.014331    70.024774     0.000000 
   5.195000    70.760382     0.014132    69.995927     0.000000 
   5.200000    69.260711     0.014438    69.967085     0.000000 
   5.205000    68.118573     0.014680    69.938249     0.000000 
   5.210000    72.344626     0.013823    69.909419     0.000000 
   5.215000    70.785469     0.014127    69.880595     0.000000 
   5.220000    69.373986     0.014415    69.851777     0.000000 
   5.225000    69.977350     0.014290    69.822965     0.000000 
   5.230000    69.169443     0.014457    69.794158     0.000000 
   5.235000    69.590755     0.014370    69.765357     0.000000 
   5.240000    70.467678     0.014191    69.736562     0.000000 
   5.245000    71.891741     0.013910    69.707774     0.000000 
   5.250000    70.486896     0.014187    69.678991     0.000000 
   5.255000    68.694745     0.014557    69.650213     0.000000 
   5.260000    68.775303     0.014540    69.621442     0.000000 
   5.265000    70.333525     0.014218    69.592677     0.000000 
   5.270000    69.248566     0.014441    69.563918     0.000000 
   5.275000    70.033485     0.014279    69.535164     0.000000 
   5.280000    70.314553     0.014222    69.506417     0.000000 
   5.285000    70.244517     0.014236    69.477675     0.000000 
   5.290000    69.701507     0.014347    69.448940     0.000000 
   5.295000    70.791816     0.014126    69.420210     0.000000 
   5.300000    70.101388     0.014265    69.391487     0.000000 
   5.305000    69.886741     0.014309    69.362770     0.000000 
   5.310000    70.986420     0.014087    69.334058     0.000000 
   5.315000    70.356191     0.014213    69.305353     0.000000 
   5.320000    70.402479     0.014204    69.276653     0.000000 
   5.325000    70.617952     0.014161    69.247960     0.000000 
   5.330000    69.750923     0.014337    69.219273     0.000000 
   5.335000    68.256711     0.014651    69.190591     0.000000 
   5.340000    67.377854     0.014842    69.161916     0.000000 
   5.345000    68.151591     0.014673    69.133247     0.000000 
   5.350000    69.126854     0.014466    69.104584     0.000000 
   5.355000    71.029191     0.014079    69.075927     0.000000 
   5.360000    68.420264     0.014616    69.047276     0.000000 
   5.365000    69.715037     0.014344    69.018632     0.000000 
   5.370000    67.991216     0.014708    68.989993     0.000000 
   5.375000    69.955985     0.014295    68.961361     0.000000 
   5.380000    70.275755     0.014230    68.932735     0.000000 
   5.385000    69.780308     0.014331    68.904114     0.000000 
   5.390000    68.823799     0.014530    68.875500     0.000000 
   5.395000    68.729431     0.014550    68.846893     0.000000 
   5.400000    69.141345     0.014463    68.818291     0.000000 
   5.405000    68.851486     0.014524    68.789696     0.000000 
   5.410000    69.322354     0.014425    68.761107     0.000000 
   5.415000    70.449594     0.014195    68.732524     0.000000 
   5.420000    69.161266     0.014459    68.703947     0.000000 
   5.425000    68.251123     0.014652    68.675376     0.000000 
   5.430000    69.803087     0.014326    68.646812     0.000000 
   5.435000    69.082803     0.014475    68.618254     0.000000 
   5.440000    68.800514     0.014535    68.589702     0.000000 
   5.445000    69.159942     0.014459    68.561157     0.000000 
   5.450000    68.785658     0.014538    68.532617     0.000000 
   5.455000    68.864719     0.014521    68.504084     0.000000 
   5.460000    67.172462     0.014887    68.475558     0.000000 
   5.465000    66.725532     0.014987    68.447037     0.000000 
   5.470000    67.625126     0.014787    68.418523     0.000000 
   5.475000    68.377469     0.014625    68.390015     0.000000 
   5.480000    67.493729     0.014816    68.361514     0.000000 
   5.485000    68.763297     0.014543    68.333019     0.000000 
   5.490000    67.850766     0.014738    68.304530     0.000000 
   5.495000    68.680382     0.014560    68.276048     0.000000 
   5.500000    69.939528     0.014298    68.247572     0.000000 
   5.505000    68.571580     0.014583    68.219102     0.000000 
   5.510000    66.930006     0.014941    68.190639     0.000000 
   5.515000    67.575683     0.014798    68.162182     0.000000 
   5.520000    67.111792     0.014901    68.133731     0.000000 
   5.525000    68.252760     0.014651    68.105287     0.000000 
   5.530000    67.343294     0.014849    68.076849     0.000000 
   5.535000    67.711918     0.014768    68.048418     0.000000 
   5.540000    67.144493     0.014893    68.019993     0.000000 
   5.545000    67.896578     0.014728    67.991575     0.000000 
   5.550000    66.440499     0.015051    67.963163     0.000000 
   5.555000    66.146265     0.015118    67.934757     0.000000 
   5.560000    68.095628     0.014685    67.906358     0.000000 
   5.565000    67.969468     0.014712    67.877965     0.000000 
   5.570000    69.133317     0.014465    67.849579     0.000000 
   5.575000    68.188032     0.014665    67.821200     0.000000 
   5.580000    67.392150     0.014839    67.792826     0.000000 
   5.585000    67.551791     0.014803    67.764460     0.000000 
   5.590000    65.962146     0.015160    67.736100     0.000000 
   5.595000    67.022862     0.014920    67.707746     0.000000 
   5.600000    66.719843     0.014988    67.679399     0.000000 
   5.605000    65.718902     0.015216    67.651058     0.000000 
   5.610000    67.482881     0.014819    67.622724     0.000000 
   5.615000    67.295547     0.014860    67.594397     0.000000 
   5.620000    68.115784     0.014681    67.566076     0.000000 
   5.625000    66.917128     0.014944    67.537762     0.000000 
   5.630000    67.014261     0.014922    67.509454     0.000000 
   5.635000    67.011824     0.014923    67.481153     0.000000 
   5.640000    66.865827     0.014955    67.452858     0.000000 
   5.645000    66.404728     0.015059    67.424570     0.000000 
   5.650000    67.678051     0.014776    67.396289     0.000000 
   5.655000    66.851536     0.014959    67.368014     0.000000 
   5.660000    68.036366     0.014698    67.339746     0.000000 
   5.665000    67.784346     0.014753    67.311485     0.000000 
   5.670000    67.614278     0.014790    67.283230     0.000000 
   5.675000    65.554011     0.015255    67.254982     0.000000 
   5.680000    66.855898     0.014958    67.226740     0.000000 
   5.685000    65.207830     0.015336    67.198505     0.000000 
   5.690000    67.069083     0.014910    67.170277     0.000000 
   5.695000    67.175396     0.014886    67.142056     0.000000 
   5.700000    68.184468     0.014666    67.113841     0.000000 
   5.705000    66.419446     0.015056    67.085633     0.000000 
   5.710000    66.829164     0.014964    67.057432     0.000000 
   5.715000    67.613141     0.014790    67.029237     0.000000 
   5.720000    67.166284     0.014888    67.001049     0.000000 
   5.725000    67.074858     0.014909    66.972868     0.000000 
   5.730000    66.460457     0.015047    66.944693     0.000000 
   5.735000    66.617710     0.015011    66.916526     0.000000 
   5.740000    65.687004     0.015224    66.888365     0.000000 
   5.745000    66.630102     0.015008    66.860210     0.000000 
   5.750000    66.656399     0.015002    66.832063     0.000000 
   5.755000    66.150287     0.015117    66.803922     0.000000 
   5.760000    67.383225     0.014840    66.775788     0.000000 
   5.765000    66.720404     0.014988    66.747661     0.000000 
   5.770000    64.147192     0.015589    66.719541     0.000000 
   5.775000    65.867940     0.015182    66.691427     0.000000 
   5.780000    66.787572     0.014973    66.663321     0.000000 
   5.785000    66.827669     0.014964    66.635221     0.000000 
   5.790000    66.749116     0.014981    66.607128     0.000000 
   5.795000    66.359139     0.015070    66.579042     0.000000 
   5.800000    65.696369     0.015222    66.550962     0.000000 
   5.805000    66.823283     0.014965    66.522890     0.000000 
   5.810000    68.662347     0.014564    66.494824     0.000000 
   5.815000    66.550597     0.015026    66.466766     0.000000 
   5.820000    66.298445     0.015083    66.438714     0.000000 
   5.825000    66.473184     0.015044    66.410669     0.000000 
   5.830000    67.028624     0.014919    66.382631     0.000000 
   5.835000    66.828531     0.014964    66.354599     0.000000 
   5.840000    65.472946     0.015273    66.326575     0.000000 
   5.845000    66.576674     0.015020    66.298558     0.000000 
   5.850000    66.669907     0.014999    66.270547     0.000000 
   5.855000    65.307623     0.015312    66.242544     0.000000 
   5.860000    66.715292     0.014989    66.214547     0.000000 
   5.865000    65.525768     0.015261    66.186557     0.000000 
   5.870000    66.154775     0.015116    66.158575     0.000000 
   5.875000    66.268569     0.015090    66.130599     0.000000 
   5.880000    67.414668     0.014834    66.102630     0.000000 
   5.885000    65.884039     0.015178    66.074668     0.000000 
   5.890000    65.981708     0.015156    66.046713     0.000000 
   5.895000    65.877841     0.015180    66.018766     0.000000 
   5.900000    64.654645     0.015467    65.990825     0.000000 
   5.905000    67.280783     0.014863    65.962891     0.000000 
   5.910000    63.607571     0.015721    65.934964     0.000000 
   5.915000    65.910134     0.015172    65.907044     0.000000 
   5.920000    64.897526     0.015409    65.879131     0.000000 
   5.925000    64.466141     0.015512    65.851225     0.000000 
   5.930000    63.941401     0.015639    65.823327     0.000000 
   5.935000    64.158024     0.015587    65.795435     0.000000 
   5.940000    64.233461     0.015568    65.767550     0.000000 
   5.945000    65.827438     0.015191    65.739673     0.000000 
   5.950000    66.417524     0.015056    65.711802     0.000000 
   5.955000    65.431536     0.015283    65.683939     0.000000 
   5.960000    66.247725     0.015095    65.656082     0.000000 
   5.965000    64.903825     0.015407    65.628233     0.000000 
   5.970000    65.494771     0.015268    65.600391     0.000000 
   5.975000    65.735725     0.015212    65.572556     0.000000 
   5.980000    64.551508     0.015492    65.544728     0.000000 
   5.985000    64.338573     0.015543    65.516907     0.000000 
   5.990000    64.248101     0.015565    65.489093     0.000000 
   5.995000    65.243787     0.015327    65.461286     0.000000 
   6.000000    64.421392     0.015523    65.433487     0.000000 
   6.005000    65.658782     0.015230    65.405694     0.000000 
   6.010000    63.014709     0.015869    65.377909     0.000000 
   6.015000    64.870217     0.015415    65.350131     0.000000 
   6.020000    65.150797     0.015349    65.322360     0.000000 
   6.025000    67.257778     0.014868    65.294596     0.000000 
   6.030000    64.380570     0.015533    65.266840     0.000000 
   6.035000    64.282729     0.015556    65.239090     0.000000 
   6.040000    64.537873     0.015495    65.211348     0.000000 
   6.045000    65.836555     0.015189    65.183613     0.000000 
   6.050000    64.474758     0.015510    65.155885     0.000000 
   6.055000    65.264637     0.015322    65.128165     0.000000 
   6.060000    64.405550     0.015527    65.100451     0.000000 
   6.065000    64.090891     0.015603    65.072745     0.000000 
   6.070000    63.741959     0.015688    65.045046     0.000000 
   6.075000    64.870238     0.015415    65.017354     0.000000 
   6.080000    64.975190     0.015390    64.989670     0.000000 
   6.085000    62.639475     0.015964    64.961993     0.000000 
   6.090000    65.158493     0.015347    64.934323     0.000000 
   6.095000    63.205624     0.015821    64.906660     0.000000 
   6.100000    64.209377     0.015574    64.879005     0.000000 
   6.105000    64.438028     0.015519    64.851356     0.000000 
   6.110000    65.086579     0.015364    64.823716     0.000000 
   6.115000    64.526473     0.015498    64.796082     0.000000 
   6.120000    65.238262     0.015328    64.768456     0.000000 
   6.125000    62.634350     0.015966    64.740837     0.000000 
   6.130000    62.848569     0.015911    64.713225     0.000000 
   6.135000    63.267836     0.015806    64.685620     0.000000 
   6.140000    63.751230     0.015686    64.658023     0.000000 
   6.145000    63.944282     0.015639    64.630434     0.000000 
   6.150000    63.231463     0.015815    64.602851     0.000000 
   6.155000    63.836883     0.015665    64.575276     0.000000 
   6.160000    64.691870     0.015458    64.547708     0.000000 
   6.165000    63.491296     0.015750    64.520148     0.000000 
   6.170000    64.751219     0.015444    64.492595     0.000000 
   6.175000    62.840821     0.015913    64.465049     0.000000 
   6.180000    63.203106     0.015822    64.437511     0.000000 
   6.185000    65.005177     0.015383    64.409980     0.000000 
   6.190000    64.306492     0.015551    64.382456     0.000000 
   6.195000    63.477706     0.015754    64.354940     0.000000 
   6.200000    66.044038     0.015141    64.327432     0.000000 
   6.205000    64.583335     0.015484    64.299930     0.000000 
   6.210000    64.079088     0.015606    64.272436     0.000000 
   6.215000    63.609359     0.015721    64.244950     0.000000 
   6.220000    63.517169     0.015744    64.217470     0.000000 
   6.225000    63.657220     0.015709    64.189999     0.000000 
   6.230000    64.716697     0.015452    64.162535     0.000000 
   6.235000    64.583999     0.015484    64.135078     0.000000 
   6.240000    63.466463     0.015756    64.107628     0.000000 
   6.245000    61.803953     0.016180    64.080186     0.000000 
   6.250000    65.007313     0.015383    64.052752     0.000000 
   6.255000    64.314049     0.015549    64.025325     0.000000 
   6.260000    62.856727     0.015909    63.997905     0.000000 
   6.265000    62.005470     0.016128    63.970493     0.000000 
   6.270000    63.251559     0.015810    63.943089     0.000000 
   6.275000    63.726731     0.015692    63.915691     0.000000 
   6.280000    62.601114     0.015974    63.888302     0.000000 
   6.285000    65.017631     0.015380    63.860920     0.000000 
   6.290000    62.581019     0.015979    63.833545     0.000000 
   6.295000    63.930369     0.015642    63.806178     0.000000 
   6.300000    63.234111     0.015814    63.778818     0.000000 
   6.305000    63.920696     0.015644    63.751466     0.000000 
   6.310000    65.093212     0.015363    63.724122     0.000000 
   6.315000    62.959946     0.015883    63.696785     0.000000 
   6.320000    63.900718     0.015649    63.669455     0.000000 
   6.325000    63.170545     0.015830    63.642133     0.000000 
   6.330000    62.816544     0.015919    63.614819     0.000000 
   6.335000    63.679155     0.015704    63.587512     0.000000 
   6.340000    62.154579     0.016089    63.560213     0.000000 
   6.345000    62.093699     0.016105    63.532921     0.000000 
   6.350000    61.482107     0.016265    63.505637     0.000000 
   6.355000    63.740611     0.015689    63.478360     0.000000 
   6.360000    62.867900     0.015906    63.451091     0.000000 
   6.365000    62.321926     0.016046    63.423830     0.000000 
   6.370000    64.010591     0.015622    63.396576     0.000000 
   6.375000    64.049621     0.015613    63.369330     0.000000 
   6.380000    62.969912     0.015881    63.342091     0.000000 
   6.385000    63.396870     0.015774    63.314860     0.000000 
   6.390000    61.005776     0.016392    63.287637     0.000000 
   6.395000    63.398277     0.015773    63.260421     0.000000 
   6.400000    63.085061     0.015852    63.233213     0.000000 
   6.405000    64.447053     0.015517    63.206012     0.000000 
   6.410000    62.543960     0.015989    63.178820     0.000000 
   6.415000    63.161247     0.015832    63.151634     0.000000 
   6.420000    63.339122     0.015788    63.124457     0.000000 
   6.425000    62.780512     0.015929    63.097287     0.000000 
   6.430000    64.037031     0.015616    63.070125     0.000000 
   6.435000    62.075184     0.016109    63.042970     0.000000 
   6.440000    62.595240     0.015976    63.015823     0.000000 
   6.445000    63.894360     0.015651    62.988684     0.000000 
   6.450000    62.804122     0.015923    62.961553     0.000000 
   6.455000    63.184384     0.015827    62.934429     0.000000 
   6.460000    62.111756     0.016100    62.907313     0.000000 
   6.465000    63.368941     0.015781    62.880204     0.000000 
   6.470000    62.756884     0.015935    62.853103     0.000000 
   6.475000    62.365247     0.016035    62.826010     0.000000 
   6.480000    62.175640     0.016083    62.798925     0.000000 
   6.485000    60.667257     0.016483    62.771848     0.000000 
   6.490000    61.776037     0.016188    62.744778     0.000000 
   6.495000    61.462206     0.016270    62.717716     0.000000 
   6.500000    60.998919     0.016394    62.690661     0.000000 
   6.505000    63.117730     0.015843    62.663615     0.000000 
   6.510000    63.161261     0.015832    62.636576     0.000000 
   6.515000    62.614298     0.015971    62.609545     0.000000 
   6.520000    63.408610     0.015771    62.582521     0.000000 
   6.525000    61.719784     0.016202    62.555506     0.000000 
   6.530000    62.668219     0.015957    62.528498     0.000000 
   6.535000    61.409127     0.016284    62.501498     0.000000 
   6.540000    62.149320     0.016090    62.474505     0.000000 
   6.545000    62.634193     0.015966    62.447521     0.000000 
   6.550000    61.726412     0.016201    62.420544     0.000000 
   6.555000    62.924407     0.015892    62.393575     0.000000 
   6.560000    62.152395     0.016089    62.366614     0.000000 
   6.565000    62.429843     0.016018    62.339661     0.000000 
   6.570000    60.729350     0.016467    62.312715     0.000000 
   6.575000    62.484688     0.016004    62.285778     0.000000 
   6.580000    61.923840     0.016149    62.258848     0.000000 
   6.585000    62.963841     0.015882    62.231926     0.000000 
   6.590000    61.303280     0.016312    62.205011     0.000000 
   6.595000    61.871029     0.016163    62.178105     0.000000 
   6.600000    61.597841     0.016234    62.151206     0.000000 
   6.605000    61.152386     0.016353    62.124316     0.000000 
   6.610000    60.799637     0.016447    62.097433     0.000000 
   6.615000    61.154916     0.016352    62.070558     0.000000 
   6.620000    61.197519     0.016341    62.043691     0.000000 
   6.625000    62.274510     0.016058    62.016831     0.000000 
   6.630000    62.101711     0.016103    61.989980     0.000000 
   6.635000    61.272590     0.016321    61.963137     0.000000 
   6.640000    60.631444     0.016493    61.936301     0.000000 
   6.645000    61.409977     0.016284    61.909473     0.000000 
   6.650000    60.859560     0.016431    61.882653     0.000000 
   6.655000    60.824377     0.016441    61.855841     0.000000 
   6.660000    61.323408     0.016307    61.829037     0.000000 
   6.665000    61.732443     0.016199    61.802241     0.000000 
   6.670000    61.433274     0.016278    61.775453     0.000000 
   6.675000    61.765923     0.016190    61.748672     0.000000 
   6.680000    61.860775     0.016165    61.721900     0.000000 
   6.685000    61.081037     0.016372    61.695135     0.000000 
   6.690000    61.133968     0.016358    61.668379     0.000000 
   6.695000    60.946112     0.016408    61.641630     0.000000 
   6.700000    62.236710     0.016068    61.614890     0.000000 
   6.705000    61.014252     0.016390    61.588157     0.000000 
   6.710000    61.728228     0.016200    61.561432     0.000000 
   6.715000    60.255975     0.016596    61.534715     0.000000 
   6.720000    60.285964     0.016588    61.508006     0.000000 
   6.725000    60.848328     0.016434    61.481305     0.000000 
   6.730000    61.396243     0.016288    61.454612     0.000000 
   6.735000    61.132507     0.016358    61.427927     0.000000 
   6.740000    61.246215     0.016328    61.401250     0.000000 
   6.745000    62.333048     0.016043    61.374581     0.000000 
   6.750000    59.975935     0.016673    61.347920     0.000000 
   6.755000    61.133620     0.016358    61.321267     0.000000 
   6.760000    59.814118     0.016718    61.294622     0.000000 
   6.765000    61.973654     0.016136    61.267985     0.000000 
   6.770000    60.764829     0.016457    61.241356     0.000000 
   6.775000    59.957113     0.016679    61.214734     0.000000 
   6.780000    59.932763     0.016685    61.188121     0.000000 
   6.785000    59.570781     0.016787    61.161516     0.000000 
   6.790000    60.801679     0.016447    61.134919     0.000000 
   6.795000    61.585654     0.016238    61.108330     0.000000 
   6.800000    60.452837     0.016542    61.081749     0.000000 
   6.805000    60.930093     0.016412    61.055176     0.000000 
   6.810000    60.686189     0.016478    61.028611     0.000000 
   6.815000    61.143372     0.016355    61.002054     0.000000 
   6.820000    60.312676     0.016580    60.975506     0.000000 
   6.825000    61.025783     0.016387    60.948965     0.000000 
   6.830000    59.301258     0.016863    60.922432     0.000000 
   6.835000    61.295099     0.016315    60.895907     0.000000 
   6.840000    60.869993     0.016428    60.869391     0.000000 
   6.845000    61.036620     0.016384    60.842882     0.000000 
   6.850000    59.617042     0.016774    60.816382     0.000000 
   6.855000    59.989184     0.016670    60.789889     0.000000 
   6.860000    60.035934     0.016657    60.763405     0.000000 
   6.865000    61.056319     0.016378    60.736929     0.000000 
   6.870000    60.091199     0.016641    60.710461     0.000000 
   6.875000    59.656204     0.016763    60.684001     0.000000 
   6.880000    59.094482     0.016922    60.657549     0.000000 
   6.885000    58.992186     0.016951    60.631105     0.000000 
   6.890000    60.390926     0.016559    60.604669     0.000000 
   6.895000    61.505326     0.016259    60.578241     0.000000 
   6.900000    59.797977     0.016723    60.551822     0.000000 
   6.905000    59.915325     0.016690    60.525410     0.000000 
   6.910000    61.462074     0.016270    60.499007     0.000000 
   6.915000    60.193732     0.016613    60.472612     0.000000 
   6.920000    60.299928     0.016584    60.446225     0.000000 
   6.925000    59.430473     0.016826    60.419846     0.000000 
   6.930000    60.226591     0.016604    60.393475     0.000000 
   6.935000    59.439748     0.016824    60.367113     0.000000 
   6.940000    61.172455     0.016347    60.340758     0.000000 
   6.945000    59.553082     0.016792    60.314412     0.000000 
   6.950000    58.633769     0.017055    60.288074     0.000000 
   6.955000    59.457977     0.016819    60.261744     0.000000 
   6.960000    60.021983     0.016661    60.235422     0.000000 
   6.965000    60.952668     0.016406    60.209108     0.000000 
   6.970000    60.047580     0.016653    60.182803     0.000000 
   6.975000    61.247728     0.016327    60.156506     0.000000 
   6.980000    60.007423     0.016665    60.130217     0.000000 
   6.985000    60.749250     0.016461    60.103936     0.000000 
   6.990000    59.402268     0.016834    60.077663     0.000000 
   6.995000    59.040403     0.016938    60.051398     0.000000 
   7.000000    61.206618     0.016338    60.025142     0.000000 
   7.005000    59.725840     0.016743    59.998894     0.000000 
   7.010000    58.182646     0.017187    59.972654     0.000000 
   7.015000    61.027136     0.016386    59.946422     0.000000 
   7.020000    58.091870     0.017214    59.920199     0.000000 
   7.025000    59.576577     0.016785    59.893983     0.000000 
   7.030000    59.953678     0.016680    59.867776     0.000000 
   7.035000    61.275723     0.016320    59.841577     0.000000 
   7.040000    59.816611     0.016718    59.815387     0.000000 
   7.045000    59.150270     0.016906    59.789204     0.000000 
   7.050000    60.199466     0.016611    59.763030     0.000000 
   7.055000    58.941480     0.016966    59.736864     0.000000 
   7.060000    58.888866     0.016981    59.710706     0.000000 
   7.065000    59.322789     0.016857    59.684557     0.000000 
   7.070000    60.146307     0.016626    59.658416     0.000000 
   7.075000    59.456061     0.016819    59.632283     0.000000 
   7.080000    58.598960     0.017065    59.606158     0.000000 
   7.085000    59.029527     0.016941    59.580042     0.000000 
   7.090000    58.218628     0.017177    59.553933     0.000000 
   7.095000    60.470949     0.016537    59.527833     0.000000 
   7.100000    58.367756     0.017133    59.501742     0.000000 
   7.105000    60.378836     0.016562    59.475658     0.000000 
   7.110000    59.904928     0.016693    59.449583     0.000000 
   7.115000    60.366633     0.016565    59.423517     0.000000 
   7.120000    59.069387     0.016929    59.397458     0.000000 
   7.125000    59.859727     0.016706    59.371408     0.000000 
   7.130000    59.846532     0.016709    59.345366     0.000000 
   7.135000    58.524795     0.017087    59.319332     0.000000 
   7.140000    60.185374     0.016615    59.293307     0.000000 
   7.145000    56.855551     0.017588    59.267290     0.000000 
   7.150000    58.775905     0.017014    59.241281     0.000000 
   7.155000    58.507316     0.017092    59.215281     0.000000 
   7.160000    59.429322     0.016827    59.189289     0.000000 
   7.165000    59.014387     0.016945    59.163305     0.000000 
   7.170000    58.293275     0.017155    59.137330     0.000000 
   7.175000    58.898773     0.016978    59.111362     0.000000 
   7.180000    59.122842     0.016914    59.085404     0.000000 
   7.185000    57.928002     0.017263    59.059453     0.000000 
   7.190000    59.788106     0.016726    59.033511     0.000000 
   7.195000    59.370428     0.016843    59.007577     0.000000 
   7.200000    59.254444     0.016876    58.981652     0.000000 
   7.205000    58.574066     0.017072    58.955735     0.000000 
   7.210000    58.741005     0.017024    58.929826     0.000000 
   7.215000    58.363879     0.017134    58.903926     0.000000 
   7.220000    58.917991     0.016973    58.878034     0.000000 
   7.225000    58.594366     0.017066    58.852150     0.000000 
   7.230000    59.219389     0.016886    58.826275     0.000000 
   7.235000    58.559879     0.017077    58.800408     0.000000 
   7.240000    60.125651     0.016632    58.774549     0.000000 
   7.245000    59.829741     0.016714    58.748699     0.000000 
   7.250000    57.452167     0.017406    58.722857     0.000000 
   7.255000    59.097857     0.016921    58.697024     0.000000 
   7.260000    58.518966     0.017088    58.671199     0.000000 
   7.265000    58.574852     0.017072    58.645382     0.000000 
   7.270000    59.268461     0.016872    58.619574     0.000000 
   7.275000    58.230067     0.017173    58.593774     0.000000 
   7.280000    57.234237     0.017472    58.567982     0.000000 
   7.285000    57.393166     0.017424    58.542199     0.000000 
   7.290000    59.561468     0.016789    58.516424     0.000000 
   7.295000    57.771813     0.017309    58.490658     0.000000 
   7.300000    58.399157     0.017124    58.464900     0.000000 
   7.305000    59.175688     0.016899    58.439151     0.000000 
   7.310000    57.660899     0.017343    58.413410     0.000000 
   7.315000    57.988427     0.017245    58.387677     0.000000 
   7.320000    56.886356     0.017579    58.361953     0.000000 
   7.325000    58.331094     0.017144    58.336237     0.000000 
   7.330000    57.588346     0.017365    58.310530     0.000000 
   7.335000    57.628181     0.017353    58.284831     0.000000 
   7.340000    58.022877     0.017235    58.259140     0.000000 
   7.345000    57.519843     0.017385    58.233458     0.000000 
   7.350000    57.725543     0.017323    58.207785     0.000000 
   7.355000    57.752567     0.017315    58.182120     0.000000 
   7.360000    57.580646     0.017367    58.156463     0.000000 
   7.365000    57.549795     0.017376    58.130815     0.000000 
   7.370000    56.821685     0.017599    58.105175     0.000000 
   7.375000    57.494461     0.017393    58.079544     0.000000 
   7.380000    57.863051     0.017282    58.053921     0.000000 
   7.385000    58.736073     0.017025    58.028306     0.000000 
   7.390000    57.600673     0.017361    58.002700     0.000000 
   7.395000    57.778120     0.017308    57.977103     0.000000 
   7.400000    60.290086     0.016586    57.951514     0.000000 
   7.405000    57.485167     0.017396    57.925933     0.000000 
   7.410000    58.732984     0.017026    57.900361     0.000000 
   7.415000    57.128676     0.017504    57.874798     0.000000 
   7.420000    57.761176     0.017313    57.849242     0.000000 
   7.425000    56.868503     0.017584    57.823696     0.000000 
   7.430000    58.362256     0.017134    57.798158     0.000000 
   7.435000    59.000288     0.016949    57.772628     0.000000 
   7.440000    58.404980     0.017122    57.747107     0.000000 
   7.445000    57.996632     0.017242    57.721594     0.000000 
   7.450000    56.672858     0.017645    57.696090     0.000000 
   7.455000    57.025849     0.017536    57.670595     0.000000 
   7.460000    57.685817     0.017335    57.645107     0.000000 
   7.465000    56.742483     0.017623    57.619629     0.000000 
   7.470000    56.467481     0.017709    57.594159     0.000000 
   7.475000    59.156213     0.016904    57.568697     0.000000 
   7.480000    57.474218     0.017399    57.543244     0.000000 
   7.485000    56.472533     0.017708    57.517799     0.000000 
   7.490000    57.098009     0.017514    57.492363     0.000000 
   7.495000    57.195650     0.017484    57.466936     0.000000 
   7.500000    57.118628     0.017507    57.441517     0.000000 
   7.505000    57.504860     0.017390    57.416107     0.000000 
   7.510000    56.442996     0.017717    57.390705     0.000000 
   7.515000    57.112273     0.017509    57.365311     0.000000 
   7.520000    57.064024     0.017524    57.339926     0.000000 
   7.525000    57.878227     0.017278    57.314550     0.000000 
   7.530000    58.743899     0.017023    57.289182     0.000000 
   7.535000    55.754435     0.017936    57.263823     0.000000 
   7.540000    56.534156     0.017688    57.238473     0.000000 
   7.545000    56.434543     0.017720    57.213130     0.000000 
   7.550000    56.835462     0.017595    57.187797     0.000000 
   7.555000    55.371833     0.018060    57.162472     0.000000 
   7.560000    57.469554     0.017401    57.137156     0.000000 
   7.565000    56.474877     0.017707    57.111848     0.000000 
   7.570000    57.120859     0.017507    57.086548     0.000000 
   7.575000    57.538863     0.017380    57.061258     0.000000 
   7.580000    55.700130     0.017953    57.035976     0.000000 
   7.585000    58.355430     0.017136    57.010702     0.000000 
   7.590000    57.115403     0.017508    56.985437     0.000000 
   7.595000    56.936934     0.017563    56.960181     0.000000 
   7.600000    55.880302     0.017895    56.934933     0.000000 
   7.605000    56.306800     0.017760    56.909694     0.000000 
   7.610000    57.635270     0.017350    56.884463     0.000000 
   7.615000    55.918587     0.017883    56.859241     0.000000 
   7.620000    55.627520     0.017977    56.834027     0.000000 
   7.625000    56.264790     0.017773    56.808823     0.000000 
   7.630000    57.197997     0.017483    56.783626     0.000000 
   7.635000    57.149691     0.017498    56.758439     0.000000 
   7.640000    56.138692     0.017813    56.733260     0.000000 
   7.645000    55.507776     0.018015    56.708089     0.000000 
   7.650000    55.841157     0.017908    56.682927     0.000000 
   7.655000    56.911449     0.017571    56.657774     0.000000 
   7.660000    56.823108     0.017598    56.632629     0.000000 
   7.665000    57.197201     0.017483    56.607493     0.000000 
   7.670000    57.166429     0.017493    56.582366     0.000000 
   7.675000    56.311356     0.017758    56.557247     0.000000 
   7.680000    57.198818     0.017483    56.532137     0.000000 
   7.685000    56.686236     0.017641    56.507036     0.000000 
   7.690000    56.369366     0.017740    56.481943     0.000000 
   7.695000    56.936399     0.017563    56.456858     0.000000 
   7.700000    56.071655     0.017834    56.431783     0.000000 
   7.705000    55.230797     0.018106    56.406716     0.000000 
   7.710000    55.696990     0.017954    56.381657     0.000000 
   7.715000    56.124553     0.017818    56.356608     0.000000 
   7.720000    55.891106     0.017892    56.331566     0.000000 
   7.725000    56.986391     0.017548    56.306534     0.000000 
   7.730000    56.519138     0.017693    56.281510     0.000000 
   7.735000    57.225566     0.017475    56.256495     0.000000 
   7.740000    55.867195     0.017900    56.231489     0.000000 
   7.745000    56.767581     0.017616    56.206491     0.000000 
   7.750000    56.974156     0.017552    56.181502     0.000000 
   7.755000    57.218296     0.017477    56.156521     0.000000 
   7.760000    55.062848     0.018161    56.131549     0.000000 
   7.765000    56.316269     0.017757    56.106586     0.000000 
   7.770000    55.571241     0.017995    56.081631     0.000000 
   7.775000    57.146468     0.017499    56.056685     0.000000 
   7.780000    55.875262     0.017897    56.031748     0.000000 
   7.785000    55.564201     0.017997    56.006820     0.000000 
   7.790000    56.035391     0.017846    55.981900     0.000000 
   7.795000    55.967263     0.017868    55.956989     0.000000 
   7.800000    57.111342     0.017510    55.932086     0.000000 
   7.805000    56.069295     0.017835    55.907192     0.000000 
   7.810000    55.618203     0.017980    55.882307     0.000000 
   7.815000    56.398111     0.017731    55.857431     0.000000 
   7.820000    55.275205     0.018091    55.832563     0.000000 
   7.825000    56.852832     0.017589    55.807704     0.000000 
   7.830000    55.635233     0.017974    55.782853     0.000000 
   7.835000    54.993733     0.018184    55.758012     0.000000 
   7.840000    56.796051     0.017607    55.733179     0.000000 
   7.845000    55.722495     0.017946    55.708354     0.000000 
   7.850000    55.943398     0.017875    55.683539     0.000000 
   7.855000    54.813797     0.018244    55.658732     0.000000 
   7.860000    55.115431     0.018144    55.633933     0.000000 
   7.865000    55.504503     0.018017    55.609144     0.000000 
   7.870000    55.556281     0.018000    55.584363     0.000000 
   7.875000    55.930367     0.017879    55.559591     0.000000 
   7.880000    55.369419     0.018061    55.534828     0.000000 
   7.885000    54.029445     0.018508    55.510073     0.000000 
   7.890000    56.412609     0.017727    55.485327     0.000000 
   7.895000    54.554826     0.018330    55.460590     0.000000 
   7.900000    55.306166     0.018081    55.435861     0.000000 
   7.905000    55.764142     0.017933    55.411141     0.000000 
   7.910000    55.210319     0.018113    55.386430     0.000000 
   7.915000    55.864402     0.017900    55.361728     0.000000 
   7.920000    55.554203     0.018000    55.337034     0.000000 
   7.925000    54.500086     0.018349    55.312349     0.000000 
   7.930000    54.955663     0.018196    55.287673     0.000000 
   7.935000    54.610045     0.018312    55.263006     0.000000 
   7.940000    53.838502     0.018574    55.238347     0.000000 
   7.945000    55.713126     0.017949    55.213697     0.000000 
   7.950000    56.707735     0.017634    55.189056     0.000000 
   7.955000    55.506751     0.018016    55.164423     0.000000 
   7.960000    55.052709     0.018164    55.139799     0.000000 
   7.965000    54.511089     0.018345    55.115184     0.000000 
   7.970000    55.216522     0.018111    55.090578     0.000000 
   7.975000    53.828480     0.018578    55.065980     0.000000 
   7.980000    54.971202     0.018191    55.041392     0.000000 
   7.985000    55.631438     0.017975    55.016812     0.000000 
   7.990000    54.749273     0.018265    54.992240     0.000000 
   7.995000    54.623876     0.018307    54.967678     0.000000 
   8.000000    56.672348     0.017645    54.943124     0.000000 
   8.005000    54.944845     0.018200    54.918579     0.000000 
   8.010000    54.949818     0.018198    54.894043     0.000000 
   8.015000    53.904520     0.018551    54.869515     0.000000 
   8.020000    53.575009     0.018665    54.844997     0.000000 
   8.025000    55.392044     0.018053    54.820487     0.000000 
   8.030000    55.086664     0.018153    54.795985     0.000000 
   8.035000    54.323638     0.018408    54.771493     0.000000 
   8.040000    54.857261     0.018229    54.747009     0.000000 
   8.045000    54.197821     0.018451    54.722534     0.000000 
   8.050000    55.201000     0.018116    54.698068     0.000000 
   8.055000    54.652352     0.018297    54.673611     0.000000 
   8.060000    54.313921     0.018411    54.649162     0.000000 
   8.065000    54.707436     0.018279    54.624723     0.000000 
   8.070000    54.503641     0.018347    54.600292     0.000000 
   8.075000    54.594404     0.018317    54.575869     0.000000 
   8.080000    55.394671     0.018052    54.551456     0.000000 
   8.085000    53.346126     0.018746    54.527051     0.000000 
   8.090000    53.707251     0.018619    54.502656     0.000000 
   8.095000    54.162272     0.018463    54.478268     0.000000 
   8.100000    54.178978     0.018457    54.453890     0.000000 
   8.105000    53.784938     0.018593    54.429521     0.000000 
   8.110000    54.280562     0.018423    54.405160     0.000000 
   8.115000    55.261032     0.018096    54.380808     0.000000 
   8.120000    54.142657     0.018470    54.356465     0.000000 
   8.125000    54.780130     0.018255    54.332131     0.000000 
   8.130000    54.845858     0.018233    54.307805     0.000000 
   8.135000    56.056393     0.017839    54.283488     0.000000 
   8.140000    56.078074     0.017832    54.259181     0.000000 
   8.145000    54.206824     0.018448    54.234881     0.000000 
   8.150000    54.206107     0.018448    54.210591     0.000000 
   8.155000    54.763033     0.018260    54.186310     0.000000 
   8.160000    54.783279     0.018254    54.162037     0.000000 
   8.165000    55.204599     0.018114    54.137773     0.000000 
   8.170000    54.178036     0.018458    54.113518     0.000000 
   8.175000    55.588220     0.017989    54.089272     0.000000 
   8.180000    52.810408     0.018936    54.065034     0.000000 
   8.185000    54.515835     0.018343    54.040806     0.000000 
   8.190000    54.470152     0.018359    54.016586     0.000000 
   8.195000    53.741512     0.018608    53.992375     0.000000 
   8.200000    55.059810     0.018162    53.968173     0.000000 
   8.205000    52.541869     0.019032    53.943980     0.000000 
   8.210000    53.919695     0.018546    53.919795     0.000000 
   8.215000    53.740699     0.018608    53.895619     0.000000 
   8.220000    53.838098     0.018574    53.871453     0.000000 
   8.225000    54.143265     0.018470    53.847295     0.000000 
   8.230000    53.978047     0.018526    53.823145     0.000000 
   8.235000    52.533702     0.019035    53.799005     0.000000 
   8.240000    54.933940     0.018204    53.774873     0.000000 
   8.245000    53.845505     0.018572    53.750751     0.000000 
   8.250000    53.739809     0.018608    53.726637     0.000000 
   8.255000    54.870803     0.018225    53.702532     0.000000 
   8.260000    52.416111     0.019078    53.678436     0.000000 
   8.265000    54.723281     0.018274    53.654348     0.000000 
   8.270000    54.711789     0.018278    53.630270     0.000000 
   8.275000    54.648894     0.018299    53.606200     0.000000 
   8.280000    54.999924     0.018182    53.582139     0.000000 
   8.285000    54.276942     0.018424    53.558087     0.000000 
   8.290000    54.122609     0.018477    53.534044     0.000000 
   8.295000    53.791487     0.018590    53.510010     0.000000 
   8.300000    53.592222     0.018659    53.485984     0.000000 
   8.305000    54.676298     0.018289    53.461968     0.000000 
   8.310000    53.720765     0.018615    53.437960     0.000000 
   8.315000    52.701798     0.018975    53.413961     0.000000 
   8.320000    53.580797     0.018663    53.389971     0.000000 
   8.325000    52.874864     0.018913    53.365990     0.000000 
   8.330000    54.024345     0.018510    53.342018     0.000000 
   8.335000    54.203672     0.018449    53.318054     0.000000 
   8.340000    52.576774     0.019020    53.294100     0.000000 
   8.345000    52.931876     0.018892    53.270154     0.000000 
   8.350000    52.395818     0.019085    53.246217     0.000000 
   8.355000    53.321463     0.018754    53.222289     0.000000 
   8.360000    55.541658     0.018005    53.198370     0.000000 
   8.365000    54.341352     0.018402    53.174459     0.000000 
   8.370000    53.581253     0.018663    53.150558     0.000000 
   8.375000    53.455456     0.018707    53.126665     0.000000 
   8.380000    52.956356     0.018883    53.102782     0.000000 
   8.385000    52.760642     0.018954    53.078907     0.000000 
   8.390000    54.690002     0.018285    53.055041     0.000000 
   8.395000    53.257922     0.018777    53.031184     0.000000 
   8.400000    52.902393     0.018903    53.007336     0.000000 
   8.405000    53.544093     0.018676    52.983496     0.000000 
   8.410000    52.752855     0.018956    52.959666     0.000000 
   8.415000    53.296657     0.018763    52.935844     0.000000 
   8.420000    53.146825     0.018816    52.912031     0.000000 
   8.425000    53.280430     0.018769    52.888228     0.000000 
   8.430000    51.430932     0.019444    52.864433     0.000000 
   8.435000    50.606050     0.019760    52.840646     0.000000 
   8.440000    54.051021     0.018501    52.816869     0.000000 
   8.445000    52.926200     0.018894    52.793101     0.000000 
   8.450000    53.563845     0.018669    52.769342     0.000000 
   8.455000    52.106766     0.019191    52.745591     0.000000 
   8.460000    53.635342     0.018644    52.721849     0.000000 
   8.465000    52.942765     0.018888    52.698116     0.000000 
   8.470000    53.518610     0.018685    52.674393     0.000000 
   8.475000    53.107865     0.018830    52.650678     0.000000 
   8.480000    53.169616     0.018808    52.626971     0.000000 
   8.485000    53.344493     0.018746    52.603274     0.000000 
   8.490000    53.063926     0.018845    52.579586     0.000000 
   8.495000    54.054132     0.018500    52.555906     0.000000 
   8.500000    49.979786     0.020008    52.532236     0.000000 
   8.505000    53.423834     0.018718    52.508574     0.000000 
   8.510000    52.845872     0.018923    52.484921     0.000000 
   8.515000    53.314008     0.018757    52.461278     0.000000 
   8.520000    52.770764     0.018950    52.437643     0.000000 
   8.525000    53.757269     0.018602    52.414016     0.000000 
   8.530000    53.185245     0.018802    52.390399     0.000000 
   8.535000    52.562454     0.019025    52.366791     0.000000 
   8.540000    52.940677     0.018889    52.343192     0.000000 
   8.545000    53.093767     0.018835    52.319601     0.000000 
   8.550000    51.719758     0.019335    52.296020     0.000000 
   8.555000    52.018842     0.019224    52.272447     0.000000 
   8.560000    53.229923     0.018786    52.248883     0.000000 
   8.565000    51.601387     0.019379    52.225328     0.000000 
   8.570000    52.258293     0.019136    52.201782     0.000000 
   8.575000    52.091593     0.019197    52.178245     0.000000 
   8.580000    51.595262     0.019382    52.154717     0.000000 
   8.585000    52.399491     0.019084    52.131198     0.000000 
   8.590000    52.549548     0.019030    52.107687     0.000000 
   8.595000    51.891609     0.019271    52.084186     0.000000 
   8.600000    52.281745     0.019127    52.060694     0.000000 
   8.605000    51.667155     0.019355    52.037210     0.000000 
   8.610000    53.304992     0.018760    52.013735     0.000000 
   8.615000    52.870412     0.018914    51.990269     0.000000 
   8.620000    53.156519     0.018812    51.966813     0.000000 
   8.625000    51.440956     0.019440    51.943365     0.000000 
   8.630000    52.140591     0.019179    51.919926     0.000000 
   8.635000    52.306093     0.019118    51.896496     0.000000 
   8.640000    51.854373     0.019285    51.873074     0.000000 
   8.645000    52.745959     0.018959    51.849662     0.000000 
   8.650000    53.282007     0.018768    51.826259     0.000000 
   8.655000    52.338295     0.019106    51.802864     0.000000 
   8.660000    52.896911     0.018905    51.779479     0.000000 
   8.665000    51.016310     0.019602    51.756102     0.000000 
   8.670000    51.667136     0.019355    51.732734     0.000000 
   8.675000    52.705582     0.018973    51.709376     0.000000 
   8.680000    51.653721     0.019360    51.686026     0.000000 
   8.685000    51.771552     0.019316    51.662685     0.000000 
   8.690000    51.085877     0.019575    51.639353     0.000000 
   8.695000    51.933694     0.019255    51.616030     0.000000 
   8.700000    51.948899     0.019250    51.592716     0.000000 
   8.705000    52.033611     0.019218    51.569411     0.000000 
   8.710000    51.516166     0.019411    51.546114     0.000000 
   8.715000    50.820001     0.019677    51.522827     0.000000 
   8.720000    51.518292     0.019411    51.499548     0.000000 
   8.725000    52.957388     0.018883    51.476279     0.000000 
   8.730000    52.366891     0.019096    51.453018     0.000000 
   8.735000    51.933351     0.019255    51.429767     0.000000 
   8.740000    51.779795     0.019313    51.406524     0.000000 
   8.745000    51.930160     0.019257    51.383290     0.000000 
   8.750000    50.962543     0.019622    51.360065     0.000000 
   8.755000    52.733213     0.018963    51.336850     0.000000 
   8.760000    53.889346     0.018557    51.313643     0.000000 
   8.765000    50.870895     0.019658    51.290444     0.000000 
   8.770000    51.215425     0.019525    51.267255     0.000000 
   8.775000    53.113287     0.018828    51.244075     0.000000 
   8.780000    52.155496     0.019173    51.220904     0.000000 
   8.785000    51.182538     0.019538    51.197742     0.000000 
   8.790000    51.749242     0.019324    51.174588     0.000000 
   8.795000    51.134474     0.019556    51.151444     0.000000 
   8.800000    51.763560     0.019319    51.128308     0.000000 
   8.805000    52.629427     0.019001    51.105182     0.000000 
   8.810000    52.084397     0.019200    51.082064     0.000000 
   8.815000    52.230154     0.019146    51.058956     0.000000 
   8.820000    50.996328     0.019609    51.035856     0.000000 
   8.825000    52.663666     0.018988    51.012765     0.000000 
   8.830000    51.175265     0.019541    50.989683     0.000000 
   8.835000    51.284785     0.019499    50.966610     0.000000 
   8.840000    50.927816     0.019636    50.943546     0.000000 
   8.845000    51.838700     0.019291    50.920491     0.000000 
   8.850000    51.698174     0.019343    50.897445     0.000000 
   8.855000    51.525936     0.019408    50.874408     0.000000 
   8.860000    52.100810     0.019194    50.851380     0.000000 
   8.865000    51.094313     0.019572    50.828361     0.000000 
   8.870000    51.355316     0.019472    50.805350     0.000000 
   8.875000    52.306141     0.019118    50.782349     0.000000 
   8.880000    52.375259     0.019093    50.759356     0.000000 
   8.885000    50.226625     0.019910    50.736373     0.000000 
   8.890000    50.430195     0.019829    50.713398     0.000000 
   8.895000    52.999861     0.018868    50.690433     0.000000 
   8.900000    51.499270     0.019418    50.667476     0.000000 
   8.905000    50.753543     0.019703    50.644528     0.000000 
   8.910000    51.303179     0.019492    50.621590     0.000000 
   8.915000    51.641161     0.019364    50.598660     0.000000 
   8.920000    51.050223     0.019589    50.575739     0.000000 
   8.925000    51.190513     0.019535    50.552827     0.000000 
   8.930000    50.795036     0.019687    50.529924     0.000000 
   8.935000    53.038391     0.018854    50.507030     0.000000 
   8.940000    51.176835     0.019540    50.484145     0.000000 
   8.945000    52.166816     0.019169    50.461269     0.000000 
   8.950000    51.499227     0.019418    50.438402     0.000000 
   8.955000    50.655412     0.019741    50.415544     0.000000 
   8.960000    49.990602     0.020004    50.392695     0.000000 
   8.965000    52.264193     0.019134    50.369854     0.000000 
   8.970000    50.484794     0.019808    50.347023     0.000000 
   8.975000    50.794128     0.019687    50.324200     0.000000 
   8.980000    50.419055     0.019834    50.301387     0.000000 
   8.985000    51.093235     0.019572    50.278583     0.000000 
   8.990000    52.810004     0.018936    50.255787     0.000000 
   8.995000    51.964284     0.019244    50.233000     0.000000 
   9.000000    49.829037     0.020069    50.210223     0.000000 
   9.005000    51.197919     0.019532    50.187454     0.000000 
   9.010000    50.892160     0.019649    50.164694     0.000000 
   9.015000    50.228641     0.019909    50.141944     0.000000 
   9.020000    49.452573     0.020221    50.119202     0.000000 
   9.025000    51.412657     0.019450    50.096469     0.000000 
   9.030000    50.591302     0.019766    50.073745     0.000000 
   9.035000    51.274771     0.019503    50.051030     0.000000 
   9.040000    49.488380     0.020207    50.028324     0.000000 
   9.045000    50.439103     0.019826    50.005627     0.000000 
   9.050000    51.971285     0.019241    49.982939     0.000000 
   9.055000    51.309695     0.019489    49.960260     0.000000 
   9.060000    51.059908     0.019585    49.937590     0.000000 
   9.065000    50.869403     0.019658    49.914929     0.000000 
   9.070000    49.855213     0.020058    49.892276     0.000000 
   9.075000    50.338962     0.019865    49.869633     0.000000 
   9.080000    51.675165     0.019352    49.846999     0.000000 
   9.085000    50.957401     0.019624    49.824373     0.000000 
   9.090000    50.709483     0.019720    49.801757     0.000000 
   9.095000    48.689444     0.020538    49.779150     0.000000 
   9.100000    50.865024     0.019660    49.756551     0.000000 
   9.105000    49.760385     0.020096    49.733961     0.000000 
   9.110000    50.987985     0.019612    49.711381     0.000000 
   9.115000    50.430025     0.019829    49.688809     0.000000 
   9.120000    50.122542     0.019951    49.666247     0.000000 
   9.125000    49.271002     0.020296    49.643693     0.000000 
   9.130000    50.111641     0.019955    49.621148     0.000000 
   9.135000    49.823032     0.020071    49.598612     0.000000 
   9.140000    50.417996     0.019834    49.576086     0.000000 
   9.145000    50.844373     0.019668    49.553568     0.000000 
   9.150000    50.689313     0.019728    49.531059     0.000000 
   9.155000    49.476193     0.020212    49.508559     0.000000 
   9.160000    50.053521     0.019979    49.486068     0.000000 
   9.165000    49.765006     0.020094    49.463586     0.000000 
   9.170000    50.953515     0.019626    49.441113     0.000000 
   9.175000    50.869021     0.019658    49.418649     0.000000 
   9.180000    48.894394     0.020452    49.396193     0.000000 
   9.185000    50.543845     0.019785    49.373747     0.000000 
   9.190000    51.704522     0.019341    49.351310     0.000000 
   9.195000    49.499910     0.020202    49.328882     0.000000 
   9.200000    50.653958     0.019742    49.306462     0.000000 
   9.205000    50.086131     0.019966    49.284052     0.000000 
   9.210000    50.062257     0.019975    49.261651     0.000000 
   9.215000    50.762878     0.019699    49.239258     0.000000 
   9.220000    48.907442     0.020447    49.216875     0.000000 
   9.225000    50.820479     0.019677    49.194500     0.000000 
   9.230000    48.795392     0.020494    49.172135     0.000000 
   9.235000    50.827782     0.019674    49.149778     0.000000 
   9.240000    49.648890     0.020141    49.127430     0.000000 
   9.245000    49.728306     0.020109    49.105092     0.000000 
   9.250000    50.328989     0.019869    49.082762     0.000000 
   9.255000    48.684737     0.020540    49.060441     0.000000 
   9.260000    50.218390     0.019913    49.038129     0.000000 
   9.265000    50.366122     0.019855    49.015827     0.000000 
   9.270000    49.829066     0.020069    48.993533     0.000000 
   9.275000    50.063168     0.019975    48.971248     0.000000 
   9.280000    49.765060     0.020094    48.948972     0.000000 
   9.285000    50.358214     0.019858    48.926705     0.000000 
   9.290000    49.481120     0.020210    48.904447     0.000000 
   9.295000    48.806374     0.020489    48.882198     0.000000 
   9.300000    50.374875     0.019851    48.859958     0.000000 
   9.305000    49.532376     0.020189    48.837726     0.000000 
   9.310000    50.363748     0.019856    48.815504     0.000000 
   9.315000    49.071480     0.020378    48.793291     0.000000 
   9.320000    49.362530     0.020258    48.771087     0.000000 
   9.325000    49.655572     0.020139    48.748891     0.000000 
   9.330000    50.659376     0.019740    48.726705     0.000000 
   9.335000    50.653367     0.019742    48.704528     0.000000 
   9.340000    50.319624     0.019873    48.682359     0.000000 
   9.345000    48.957511     0.020426    48.660200     0.000000 
   9.350000    49.711048     0.020116    48.638049     0.000000 
   9.355000    48.578319     0.020585    48.615908     0.000000 
   9.360000    48.733043     0.020520    48.593775     0.000000 
   9.365000    49.977899     0.020009    48.571651     0.000000 
   9.370000    49.108153     0.020363    48.549537     0.000000 
   9.375000    49.511697     0.020197    48.527431     0.000000 
   9.380000    49.798963     0.020081    48.505334     0.000000 
   9.385000    48.766154     0.020506    48.483246     0.000000 
   9.390000    49.427290     0.020232    48.461167     0.000000 
   9.395000    49.007202     0.020405    48.439097     0.000000 
   9.400000    48.066916     0.020804    48.417036     0.000000 
   9.405000    49.434313     0.020229    48.394984     0.000000 
   9.410000    49.484851     0.020208    48.372941     0.000000 
   9.415000    48.543219     0.020600    48.350907     0.000000 
   9.420000    48.085659     0.020796    48.328882     0.000000 
   9.425000    50.085933     0.019966    48.306866     0.000000 
   9.430000    49.357196     0.020260    48.284859     0.000000 
   9.435000    49.735871     0.020106    48.262860     0.000000 
   9.440000    49.548577     0.020182    48.240871     0.000000 
   9.445000    50.946737     0.019628    48.218891     0.000000 
   9.450000    48.965576     0.020423    48.196919     0.000000 
   9.455000    50.510203     0.019798    48.174957     0.000000 
   9.460000    49.957156     0.020017    48.153003     0.000000 
   9.465000    49.452538     0.020221    48.131059     0.000000 
   9.470000    48.632616     0.020562    48.109123     0.000000 
   9.475000    47.805206     0.020918    48.087197     0.000000 
   9.480000    48.233707     0.020732    48.065279     0.000000 
   9.485000    47.389590     0.021102    48.043370     0.000000 
   9.490000    48.189705     0.020751    48.021470     0.000000 
   9.495000    48.362821     0.020677    47.999580     0.000000 
   9.500000    47.839360     0.020903    47.977698     0.000000 
   9.505000    48.457614     0.020637    47.955825     0.000000 
   9.510000    49.267064     0.020298    47.933961     0.000000 
   9.515000    48.608391     0.020573    47.912106     0.000000 
   9.520000    49.269382     0.020297    47.890260     0.000000 
   9.525000    48.479908     0.020627    47.868423     0.000000 
   9.530000    49.003546     0.020407    47.846594     0.000000 
   9.535000    49.141179     0.020350    47.824775     0.000000 
   9.540000    48.822919     0.020482    47.802965     0.000000 
   9.545000    48.030894     0.020820    47.781164     0.000000 
   9.550000    48.483362     0.020626    47.759371     0.000000 
   9.555000    48.903394     0.020448    47.737588     0.000000 
   9.560000    49.303429     0.020283    47.715813     0.000000 
   9.565000    49.474319     0.020213    47.694048     0.000000 
   9.570000    47.905297     0.020875    47.672291     0.000000 
   9.575000    48.026497     0.020822    47.650543     0.000000 
   9.580000    48.493475     0.020621    47.628805     0.000000 
   9.585000    47.569517     0.021022    47.607075     0.000000 
   9.590000    48.918645     0.020442    47.585354     0.000000 
   9.595000    48.723917     0.020524    47.563642     0.000000 
   9.600000    48.583820     0.020583    47.541939     0.000000 
   9.605000    48.031112     0.020820    47.520245     0.000000 
   9.610000    48.535579     0.020603    47.498560     0.000000 
   9.615000    48.742559     0.020516    47.476884     0.000000 
   9.620000    47.705332     0.020962    47.455217     0.000000 
   9.625000    48.425072     0.020650    47.433559     0.000000 
   9.630000    48.473618     0.020630    47.411910     0.000000 
   9.635000    47.264477     0.021158    47.390269     0.000000 
   9.640000    48.208892     0.020743    47.368638     0.000000 
   9.645000    47.433985     0.021082    47.347015     0.000000 
   9.650000    46.820954     0.021358    47.325402     0.000000 
   9.655000    48.705907     0.020531    47.303797     0.000000 
   9.660000    47.686628     0.020970    47.282202     0.000000 
   9.665000    48.061463     0.020807    47.260615     0.000000 
   9.670000    47.978306     0.020843    47.239037     0.000000 
   9.675000    47.357770     0.021116    47.217469     0.000000 
   9.680000    48.247625     0.020726    47.195909     0.000000 
   9.685000    49.733419     0.020107    47.174358     0.000000 
   9.690000    47.593539     0.021011    47.152816     0.000000 
   9.695000    48.185116     0.020753    47.131283     0.000000 
   9.700000    46.729737     0.021400    47.109759     0.000000 
   9.705000    47.476855     0.021063    47.088243     0.000000 
   9.710000    47.750028     0.020942    47.066737     0.000000 
   9.715000    48.339604     0.020687    47.045240     0.000000 
   9.720000    47.960068     0.020851    47.023751     0.000000 
   9.725000    46.291603     0.021602    47.002272     0.000000 
   9.730000    48.140271     0.020773    46.980801     0.000000 
   9.735000    48.079171     0.020799    46.959340     0.000000 
   9.740000    47.928371     0.020864    46.937887     0.000000 
   9.745000    47.828884     0.020908    46.916443     0.000000 
   9.750000    47.687715     0.020970    46.895009     0.000000 
   9.755000    46.266120     0.021614    46.873583     0.000000 
   9.760000    46.817233     0.021360    46.852166     0.000000 
   9.765000    47.371211     0.021110    46.830758     0.000000 
   9.770000    47.576014     0.021019    46.809359     0.000000 
   9.775000    47.051700     0.021253    46.787969     0.000000 
   9.780000    47.190112     0.021191    46.766587     0.000000 
   9.785000    46.308416     0.021594    46.745215     0.000000 
   9.790000    49.035022     0.020394    46.723852     0.000000 
   9.795000    47.358140     0.021116    46.702497     0.000000 
   9.800000    47.733224     0.020950    46.681152     0.000000 
   9.805000    48.070965     0.020803    46.659815     0.000000 
   9.810000    47.644394     0.020989    46.638487     0.000000 
   9.815000    47.225274     0.021175    46.617169     0.000000 
   9.820000    47.502962     0.021051    46.595859     0.000000 
   9.825000    46.423470     0.021541    46.574558     0.000000 
   9.830000    48.186654     0.020753    46.553266     0.000000 
   9.835000    45.894001     0.021789    46.531983     0.000000 
   9.840000    47.037386     0.021260    46.510709     0.000000 
   9.845000    47.372929     0.021109    46.489443     0.000000 
   9.850000    47.252129     0.021163    46.468187     0.000000 
   9.855000    47.402454     0.021096    46.446940     0.000000 
   9.860000    47.258235     0.021160    46.425701     0.000000 
   9.865000    46.568605     0.021474    46.404472     0.000000 
   9.870000    46.226346     0.021633    46.383251     0.000000 
   9.875000    47.641892     0.020990    46.362039     0.000000 
   9.880000    46.841195     0.021349    46.340836     0.000000 
   9.885000    46.961101     0.021294    46.319643     0.000000 
   9.890000    47.143767     0.021212    46.298458     0.000000 
   9.895000    46.533671     0.021490    46.277281     0.000000 
   9.900000    47.233843     0.021171    46.256114     0.000000 
   9.905000    46.520553     0.021496    46.234956     0.000000 
   9.910000    46.841197     0.021349    46.213807     0.000000 
   9.915000    47.087566     0.021237    46.192666     0.000000 
   9.920000    45.751883     0.021857    46.171535     0.000000 
   9.925000    47.579224     0.021018    46.150412     0.000000 
   9.930000    46.376314     0.021563    46.129298     0.000000 
   9.935000    46.548855     0.021483    46.108194     0.000000 
   9.940000    47.836973     0.020904    46.087098     0.000000 
   9.945000    47.610766     0.021004    46.066011     0.000000 
   9.950000    47.092545     0.021235    46.044933     0.000000 
   9.955000    46.640836     0.021440    46.023863     0.000000 
   9.960000    47.371992     0.021110    46.002803     0.000000 
   9.965000    47.013044     0.021271    45.981752     0.000000 
   9.970000    46.057415     0.021712    45.960709     0.000000 
   9.975000    45.740806     0.021862    45.939676     0.000000 
   9.980000    45.638856     0.021911    45.918651     0.000000 
   9.985000    46.971268     0.021290    45.897635     0.000000 
   9.990000    46.367790     0.021567    45.876628     0.000000 
   9.995000    45.726458     0.021869    45.855630     0.000000 
  10.000000    45.883919     0.021794    45.834641     0.000000 
  10.005000    47.264677     0.021157    45.813661     0.000000 
  10.010000    45.887002     0.021793    45.792690     0.000000 
  10.015000    46.466794     0.021521    45.771727     0.000000 
  10.020000    46.299281     0.021599    45.750774     0.000000 
  10.025000    47.148995     0.021209    45.729829     0.000000 
  10.030000    46.950645     0.021299    45.708893     0.000000 
  10.035000    46.506392     0.021502    45.687967     0.000000 
  10.040000    47.612950     0.021003    45.667049     0.000000 
  10.045000    45.920013     0.021777    45.646140     0.000000 
  10.050000    46.736137     0.021397    45.625239     0.000000 
  10.055000    45.463848     0.021995    45.604348     0.000000 
  10.060000    45.413089     0.022020    45.583466     0.000000 
  10.065000    46.040762     0.021720    45.562592     0.000000 
  10.070000    46.906296     0.021319    45.541728     0.000000 
  10.075000    44.737405     0.022353    45.520872     0.000000 
  10.080000    46.486227     0.021512    45.500025     0.000000 
  10.085000    45.601190     0.021929    45.479187     0.000000 
  10.090000    46.180450     0.021654    45.458358     0.000000 
  10.095000    46.232279     0.021630    45.437538     0.000000 
  10.100000    46.905739     0.021319    45.416727     0.000000 
  10.105000    46.258237     0.021618    45.395924     0.000000 
  10.110000    45.359711     0.022046    45.375131     0.000000 
  10.115000    44.549780     0.022447    45.354346     0.000000 
  10.120000    45.847651     0.021811    45.333570     0.000000 
  10.125000    46.966841     0.021292    45.312803     0.000000 
  10.130000    47.097492     0.021233    45.292045     0.000000 
  10.135000    46.281910     0.021607    45.271296     0.000000 
  10.140000    45.394525     0.022029    45.250556     0.000000 
  10.145000    45.349732     0.022051    45.229824     0.000000 
  10.150000    46.092562     0.021695    45.209102     0.000000 
  10.155000    45.413322     0.022020    45.188388     0.000000 
  10.160000    46.249495     0.021622    45.167683     0.000000 
  10.165000    45.232456     0.022108    45.146987     0.000000 
  10.170000    45.639589     0.021911    45.126300     0.000000 
  10.175000    46.551969     0.021481    45.105622     0.000000 
  10.180000    45.218065     0.022115    45.084953     0.000000 
  10.185000    45.177655     0.022135    45.064292     0.000000 
  10.190000    46.910812     0.021317    45.043641     0.000000 
  10.195000    44.103240     0.022674    45.022998     0.000000 
  10.200000    46.013308     0.021733    45.002364     0.000000 
  10.205000    45.749740     0.021858    44.981739     0.000000 
  10.210000    45.598731     0.021930    44.961123     0.000000 
  10.215000    45.026289     0.022209    44.940515     0.000000 
  10.220000    46.232782     0.021630    44.919917     0.000000 
  10.225000    46.085817     0.021699    44.899327     0.000000 
  10.230000    46.589430     0.021464    44.878747     0.000000 
  10.235000    44.548887     0.022447    44.858175     0.000000 
  10.240000    43.253119     0.023120    44.837612     0.000000 
  10.245000    46.105151     0.021690    44.817058     0.000000 
  10.250000    44.556546     0.022443    44.796512     0.000000 
  10.255000    45.546174     0.021956    44.775976     0.000000 
  10.260000    46.177087     0.021656    44.755448     0.000000 
  10.265000    45.329549     0.022061    44.734929     0.000000 
  10.270000    45.904693     0.021784    44.714420     0.000000 
  10.275000    44.681562     0.022381    44.693918     0.000000 
  10.280000    43.806656     0.022828    44.673426     0.000000 
  10.285000    45.283171     0.022083    44.652943     0.000000 
  10.290000    46.798993     0.021368    44.632468     0.000000 
  10.295000    44.638244     0.022402    44.612003     0.000000 
  10.300000    45.017603     0.022214    44.591546     0.000000 
  10.305000    45.759725     0.021853    44.571098     0.000000 
  10.310000    44.881408     0.022281    44.550659     0.000000 
  10.315000    45.415697     0.022019    44.530228     0.000000 
  10.320000    45.547500     0.021955    44.509807     0.000000 
  10.325000    43.649872     0.022910    44.489394     0.000000 
  10.330000    45.567664     0.021945    44.468991     0.000000 
  10.335000    44.581784     0.022431    44.448596     0.000000 
  10.340000    44.656217     0.022393    44.428209     0.000000 
  10.345000    45.174971     0.022136    44.407832     0.000000 
  10.350000    45.038943     0.022203    44.387464     0.000000 
  10.355000    44.721086     0.022361    44.367104     0.000000 
  10.360000    45.331536     0.022060    44.346753     0.000000 
  10.365000    44.891154     0.022276    44.326411     0.000000 
  10.370000    44.757294     0.022343    44.306078     0.000000 
  10.375000    45.969071     0.021754    44.285754     0.000000 
  10.380000    45.140396     0.022153    44.265438     0.000000 
  10.385000    44.759180     0.022342    44.245132     0.000000 
  10.390000    45.261277     0.022094    44.224834     0.000000 
  10.395000    45.824496     0.021822    44.204545     0.000000 
  10.400000    44.861243     0.022291    44.184265     0.000000 
  10.405000    44.496026     0.022474    44.163993     0.000000 
  10.410000    45.067693     0.022189    44.143731     0.000000 
  10.415000    44.701722     0.022371    44.123477     0.000000 
  10.420000    43.882422     0.022788    44.103232     0.000000 
  10.425000    44.227274     0.022610    44.082996     0.000000 
  10.430000    44.994380     0.022225    44.062769     0.000000 
  10.435000    44.583601     0.022430    44.042550     0.000000 
  10.440000    45.697168     0.021883    44.022341     0.000000 
  10.445000    44.582471     0.022430    44.002140     0.000000 
  10.450000    44.888645     0.022277    43.981948     0.000000 
  10.455000    45.100294     0.022173    43.961765     0.000000 
  10.460000    44.920880     0.022261    43.941590     0.000000 
  10.465000    44.595281     0.022424    43.921425     0.000000 
  10.470000    44.814084     0.022314    43.901268     0.000000 
  10.475000    45.369332     0.022041    43.881120     0.000000 
  10.480000    44.481578     0.022481    43.860981     0.000000 
  10.485000    44.589375     0.022427    43.840850     0.000000 
  10.490000    44.700219     0.022371    43.820729     0.000000 
  10.495000    46.170856     0.021659    43.800616     0.000000 
  10.500000    43.531378     0.022972    43.780512     0.000000 
  10.505000    44.070786     0.022691    43.760417     0.000000 
  10.510000    43.399317     0.023042    43.740331     0.000000 
  10.515000    44.167603     0.022641    43.720253     0.000000 
  10.520000    44.359870     0.022543    43.700184     0.000000 
  10.525000    43.919361     0.022769    43.680124     0.000000 
  10.530000    44.470027     0.022487    43.660073     0.000000 
  10.535000    44.166634     0.022642    43.640031     0.000000 
  10.540000    44.500558     0.022472    43.619997     0.000000 
  10.545000    44.930017     0.022257    43.599972     0.000000 
  10.550000    45.207695     0.022120    43.579956     0.000000 
  10.555000    43.936456     0.022760    43.559949     0.000000 
  10.560000    44.250721     0.022599    43.539951     0.000000 
  10.565000    44.153059     0.022648    43.519961     0.000000 
  10.570000    44.531416     0.022456    43.499980     0.000000 
  10.575000    44.630267     0.022406    43.480008     0.000000 
  10.580000    43.583215     0.022945    43.460045     0.000000 
  10.585000    43.741566     0.022862    43.440090     0.000000 
  10.590000    43.233953     0.023130    43.420144     0.000000 
  10.595000    44.516681     0.022463    43.400207     0.000000 
  10.600000    44.406541     0.022519    43.380279     0.000000 
  10.605000    44.637710     0.022403    43.360360     0.000000 
  10.610000    44.437832     0.022503    43.340449     0.000000 
  10.615000    43.140296     0.023180    43.320547     0.000000 
  10.620000    44.194318     0.022627    43.300654     0.000000 
  10.625000    45.033132     0.022206    43.280770     0.000000 
  10.630000    44.667317     0.022388    43.260894     0.000000 
  10.635000    43.658210     0.022905    43.241027     0.000000 
  10.640000    44.297119     0.022575    43.221169     0.000000 
  10.645000    44.129741     0.022660    43.201320     0.000000 
  10.650000    44.351072     0.022547    43.181479     0.000000 
  10.655000    43.195860     0.023150    43.161648     0.000000 
  10.660000    43.664455     0.022902    43.141825     0.000000 
  10.665000    44.165711     0.022642    43.122010     0.000000 
  10.670000    42.907683     0.023306    43.102205     0.000000 
  10.675000    43.909964     0.022774    43.082408     0.000000 
  10.680000    43.995585     0.022730    43.062620     0.000000 
  10.685000    42.946457     0.023285    43.042841     0.000000 
  10.690000    44.140582     0.022655    43.023071     0.000000 
  10.695000    43.290514     0.023100    43.003309     0.000000 
  10.700000    44.257395     0.022595    42.983556     0.000000 
  10.705000    43.194131     0.023151    42.963812     0.000000 
  10.710000    43.615507     0.022928    42.944076     0.000000 
  10.715000    44.124885     0.022663    42.924350     0.000000 
  10.720000    43.672205     0.022898    42.904632     0.000000 
  10.725000    43.710495     0.022878    42.884922     0.000000 
  10.730000    43.762524     0.022851    42.865222     0.000000 
  10.735000    43.865340     0.022797    42.845530     0.000000 
  10.740000    43.303016     0.023093    42.825847     0.000000 
  10.745000    43.548684     0.022963    42.806173     0.000000 
  10.750000    43.780324     0.022841    42.786507     0.000000 
  10.755000    43.345377     0.023071    42.766851     0.000000 
  10.760000    43.926883     0.022765    42.747203     0.000000 
  10.765000    43.172856     0.023163    42.727563     0.000000 
  10.770000    43.013661     0.023248    42.707933     0.000000 
  10.775000    41.182195     0.024282    42.688311     0.000000 
  10.780000    43.877060     0.022791    42.668698     0.000000 
  10.785000    43.206894     0.023144    42.649093     0.000000 
  10.790000    43.148179     0.023176    42.629498     0.000000 
  10.795000    42.302455     0.023639    42.609911     0.000000 
  10.800000    42.864665     0.023329    42.590333     0.000000 
  10.805000    43.006641     0.023252    42.570763     0.000000 
  10.810000    43.158843     0.023170    42.551202     0.000000 
  10.815000    42.998796     0.023256    42.531650     0.000000 
  10.820000    42.997402     0.023257    42.512107     0.000000 
  10.825000    43.155079     0.023172    42.492573     0.000000 
  10.830000    42.824020     0.023351    42.473047     0.000000 
  10.835000    44.486315     0.022479    42.453529     0.000000 
  10.840000    42.791438     0.023369    42.434021     0.000000 
  10.845000    43.347580     0.023069    42.414521     0.000000 
  10.850000    42.739446     0.023398    42.395030     0.000000 
  10.855000    42.755457     0.023389    42.375548     0.000000 
  10.860000    43.706114     0.022880    42.356074     0.000000 
  10.865000    43.059629     0.023224    42.336609     0.000000 
  10.870000    43.230909     0.023132    42.317153     0.000000 
  10.875000    43.081598     0.023212    42.297706     0.000000 
  10.880000    42.767397     0.023382    42.278267     0.000000 
  10.885000    41.800584     0.023923    42.258837     0.000000 
  10.890000    43.499336     0.022989    42.239415     0.000000 
  10.895000    42.196542     0.023699    42.220003     0.000000 
  10.900000    43.007531     0.023252    42.200599     0.000000 
  10.905000    43.070304     0.023218    42.181203     0.000000 
  10.910000    43.147811     0.023176    42.161817     0.000000 
  10.915000    42.465128     0.023549    42.142439     0.000000 
  10.920000    42.904179     0.023308    42.123070     0.000000 
  10.925000    42.266008     0.023660    42.103709     0.000000 
  10.930000    41.601757     0.024037    42.084357     0.000000 
  10.935000    42.831547     0.023347    42.065014     0.000000 
  10.940000    42.266864     0.023659    42.045680     0.000000 
  10.945000    43.266145     0.023113    42.026354     0.000000 
  10.950000    43.295897     0.023097    42.007037     0.000000 
  10.955000    43.485351     0.022996    41.987728     0.000000 
  10.960000    42.319963     0.023630    41.968429     0.000000 
  10.965000    42.150359     0.023725    41.949138     0.000000 
  10.970000    42.381202     0.023595    41.929855     0.000000 
  10.975000    42.352545     0.023611    41.910582     0.000000 
  10.980000    42.147750     0.023726    41.891317     0.000000 
  10.985000    41.837708     0.023902    41.872060     0.000000 
  10.990000    42.162285     0.023718    41.852813     0.000000 
  10.995000    42.640853     0.023452    41.833574     0.000000 
  11.000000    42.968889     0.023273    41.814343     0.000000 
  11.005000    41.813438     0.023916    41.795121     0.000000 
  11.010000    41.537356     0.024075    41.775908     0.000000 
  11.015000    42.835600     0.023345    41.756704     0.000000 
  11.020000    42.770654     0.023381    41.737508     0.000000 
  11.025000    41.751317     0.023951    41.718321     0.000000 
  11.030000    41.914758     0.023858    41.699143     0.000000 
  11.035000    41.939889     0.023844    41.679973     0.000000 
  11.040000    41.743706     0.023956    41.660812     0.000000 
  11.045000    41.925214     0.023852    41.641660     0.000000 
  11.050000    42.400170     0.023585    41.622516     0.000000 
  11.055000    42.982791     0.023265    41.603381     0.000000 
  11.060000    41.869640     0.023884    41.584255     0.000000 
  11.065000    43.043292     0.023232    41.565137     0.000000 
  11.070000    41.695791     0.023983    41.546028     0.000000 
  11.075000    41.825006     0.023909    41.526927     0.000000 
  11.080000    41.785134     0.023932    41.507835     0.000000 
  11.085000    42.196392     0.023699    41.488752     0.000000 
  11.090000    41.200762     0.024271    41.469678     0.000000 
  11.095000    41.621149     0.024026    41.450612     0.000000 
  11.100000    42.218685     0.023686    41.431554     0.000000 
  11.105000    42.183150     0.023706    41.412506     0.000000 
  11.110000    41.183470     0.024282    41.393466     0.000000 
  11.115000    42.622364     0.023462    41.374434     0.000000 
  11.120000    42.013354     0.023802    41.355412     0.000000 
  11.125000    41.420537     0.024143    41.336397     0.000000 
  11.130000    41.863886     0.023887    41.317392     0.000000 
  11.135000    42.232778     0.023678    41.298395     0.000000 
  11.140000    42.160085     0.023719    41.279407     0.000000 
  11.145000    41.874476     0.023881    41.260427     0.000000 
  11.150000    42.043470     0.023785    41.241456     0.000000 
  11.155000    42.043729     0.023785    41.222494     0.000000 
  11.160000    40.218288     0.024864    41.203540     0.000000 
  11.165000    42.293106     0.023645    41.184595     0.000000 
  11.170000    42.139885     0.023730    41.165659     0.000000 
  11.175000    41.823899     0.023910    41.146731     0.000000 
  11.180000    42.136220     0.023733    41.127811     0.000000 
  11.185000    41.382306     0.024165    41.108901     0.000000 
  11.190000    40.876207     0.024464    41.089999     0.000000 
  11.195000    41.133734     0.024311    41.071105     0.000000 
  11.200000    41.280837     0.024224    41.052220     0.000000 
  11.205000    41.940381     0.023843    41.033344     0.000000 
  11.210000    41.694921     0.023984    41.014477     0.000000 
  11.215000    41.462607     0.024118    40.995618     0.000000 
  11.220000    41.571385     0.024055    40.976767     0.000000 
  11.225000    41.027504     0.024374    40.957925     0.000000 
  11.230000    41.927410     0.023851    40.939092     0.000000 
  11.235000    42.144176     0.023728    40.920268     0.000000 
  11.240000    41.300415     0.024213    40.901452     0.000000 
  11.245000    41.633072     0.024019    40.882644     0.000000 
  11.250000    41.634404     0.024019    40.863845     0.000000 
  11.255000    41.044112     0.024364    40.845055     0.000000 
  11.260000    41.029683     0.024373    40.826273     0.000000 
  11.265000    41.735609     0.023960    40.807500     0.000000 
  11.270000    40.960658     0.024414    40.788736     0.000000 
  11.275000    40.503807     0.024689    40.769980     0.000000 
  11.280000    41.383379     0.024164    40.751233     0.000000 
  11.285000    40.314211     0.024805    40.732494     0.000000 
  11.290000    40.361760     0.024776    40.713764     0.000000 
  11.295000    41.909395     0.023861    40.695042     0.000000 
  11.300000    41.313269     0.024205    40.676329     0.000000 
  11.305000    41.428925     0.024138    40.657625     0.000000 
  11.310000    41.579042     0.024051    40.638929     0.000000 
  11.315000    42.135610     0.023733    40.620242     0.000000 
  11.320000    41.332536     0.024194    40.601563     0.000000 
  11.325000    41.382173     0.024165    40.582893     0.000000 
  11.330000    41.876796     0.023880    40.564231     0.000000 
  11.335000    41.807674     0.023919    40.627298     0.000000 
  11.340000    41.705280     0.023978    40.609536     0.000000 
  11.345000    39.353252     0.025411    40.591797     0.000000 
  11.350000    40.598077     0.024632    40.574081     0.000000 
  11.355000    39.409027     0.025375    40.556389     0.000000 
  11.360000    40.990149     0.024396    40.538721     0.000000 
  11.365000    40.015884     0.024990    40.521076     0.000000 
  11.370000    40.834887     0.024489    40.503457     0.000000 
  11.375000    40.053057     0.024967    40.485862     0.000000 
  11.380000    41.400455     0.024154    40.468293     0.000000 
  11.385000    41.231851     0.024253    40.450750     0.000000 
  11.390000    40.093333     0.024942    40.433232     0.000000 
  11.395000    41.786509     0.023931    40.415741     0.000000 
  11.400000    42.371251     0.023601    40.398277     0.000000 
  11.405000    40.561967     0.024654    40.380840     0.000000 
  11.410000    41.782078     0.023934    40.363431     0.000000 
  11.415000    40.333999     0.024793    40.346050     0.000000 
  11.420000    41.104256     0.024328    40.328698     0.000000 
  11.425000    40.000101     0.025000    40.311375     0.000000 
  11.430000    40.017990     0.024989    40.294081     0.000000 
  11.435000    40.981356     0.024401    40.276818     0.000000 
  11.440000    40.875917     0.024464    40.259585     0.000000 
  11.445000    40.819418     0.024498    40.242384     0.000000 
  11.450000    39.640168     0.025227    40.225214     0.000000 
  11.455000    41.272826     0.024229    40.208077     0.000000 
  11.460000    40.754755     0.024537    40.190972     0.000000 
  11.465000    41.450901     0.024125    40.173901     0.000000 
  11.470000    39.625417     0.025236    40.156864     0.000000 
  11.475000    40.569412     0.024649    40.139862     0.000000 
  11.480000    41.094170     0.024334    40.122896     0.000000 
  11.485000    40.613230     0.024623    40.105965     0.000000 
  11.490000    41.876752     0.023880    40.089072     0.000000 
  11.495000    40.407560     0.024748    40.072216     0.000000 
  11.500000    39.015600     0.025631    40.055398     0.000000 
  11.505000    41.340294     0.024189    40.038619     0.000000 
  11.510000    39.978485     0.025013    40.021881     0.000000 
  11.515000    38.810344     0.025766    40.005183     0.000000 
  11.520000    40.779652     0.024522    39.988526     0.000000 
  11.525000    40.211534     0.024868    39.971913     0.000000 
  11.530000    40.655047     0.024597    39.955342     0.000000 
  11.535000    40.569812     0.024649    39.938817     0.000000 
  11.540000    40.657355     0.024596    39.922336     0.000000 
  11.545000    40.760863     0.024533    39.905902     0.000000 
  11.550000    39.916113     0.025053    39.889515     0.000000 
  11.555000    40.625629     0.024615    39.873177     0.000000 
  11.560000    40.540667     0.024667    39.856889     0.000000 
  11.565000    39.349223     0.025413    39.840651     0.000000 
  11.570000    41.079035     0.024343    39.824465     0.000000 
  11.575000    41.988249     0.023816    39.808333     0.000000 
  11.580000    41.101478     0.024330    39.792256     0.000000 
  11.585000    41.161810     0.024294    39.776234     0.000000 
  11.590000    40.894249     0.024453    39.760270     0.000000 
  11.595000    40.411801     0.024745    39.744365     0.000000 
  11.600000    41.302995     0.024211    39.728520     0.000000 
  11.605000    40.642286     0.024605    39.712736     0.000000 
  11.610000    40.255852     0.024841    39.697017     0.000000 
  11.615000    40.143139     0.024911    39.681363     0.000000 
  11.620000    40.389191     0.024759    39.665775     0.000000 
  11.625000    39.997230     0.025002    39.650257     0.000000 
  11.630000    40.909912     0.024444    39.634809     0.000000 
  11.635000    39.867269     0.025083    39.619434     0.000000 
  11.640000    39.770644     0.025144    39.604133     0.000000 
  11.645000    39.626381     0.025236    39.588910     0.000000 
  11.650000    39.351511     0.025412    39.573765     0.000000 
  11.655000    39.737107     0.025165    39.558702     0.000000 
  11.660000    40.449051     0.024722    39.543723     0.000000 
  11.665000    39.551169     0.025284    39.528830     0.000000 
  11.670000    40.135410     0.024916    39.514026     0.000000 
  11.675000    39.545167     0.025288    39.499313     0.000000 
  11.680000    40.760857     0.024533    39.484695     0.000000 
  11.685000    40.289003     0.024821    39.470174     0.000000 
  11.690000    39.731001     0.025169    39.455754     0.000000 
  11.695000    40.170261     0.024894    39.441437     0.000000 
  11.700000    39.961027     0.025024    39.427228     0.000000 
  11.705000    39.632914     0.025232    39.413129     0.000000 
  11.710000    39.862839     0.025086    39.399144     0.000000 
  11.715000    39.773835     0.025142    39.385277     0.000000 
  11.720000    39.362827     0.025405    39.371533     0.000000 
  11.725000    39.840783     0.025100    39.357914     0.000000 
  11.730000    40.596710     0.024633    39.344427     0.000000 
  11.735000    39.679910     0.025202    39.331074     0.000000 
  11.740000    39.525584     0.025300    39.317862     0.000000 
  11.745000    39.757489     0.025152    39.304795     0.000000 
  11.750000    39.861271     0.025087    39.291878     0.000000 
  11.755000    39.116627     0.025565    39.279117     0.000000 
  11.760000    40.361733     0.024776    39.266517     0.000000 
  11.765000    39.644453     0.025224    39.254086     0.000000 
  11.770000    40.075271     0.024953    39.241829     0.000000 
  11.775000    40.000022     0.025000    39.229753     0.000000 
  11.780000    39.339683     0.025420    39.217865     0.000000 
  11.785000    40.079039     0.024951    39.206172     0.000000 
  11.790000    39.696059     0.025191    39.194683     0.000000 
  11.795000    39.524074     0.025301    39.183406     0.000000 
  11.800000    39.114240     0.025566    39.172349     0.000000 
  11.805000    39.339126     0.025420    39.161522     0.000000 
  11.810000    39.961672     0.025024    39.150934     0.000000 
  11.815000    39.203858     0.025508    39.140595     0.000000 
  11.820000    40.070564     0.024956    39.130516     0.000000 
  11.825000    38.614117     0.025897    39.120709     0.000000 
  11.830000    38.887229     0.025715    39.111186     0.000000 
  11.835000    39.028187     0.025623    39.101959     0.000000 
  11.840000    39.205720     0.025506    39.093042     0.000000 
  11.845000    38.827802     0.025755    39.084450     0.000000 
  11.850000    39.985071     0.025009    39.076196     0.000000 
  11.855000    39.957677     0.025026    39.068298     0.000000 
  11.860000    38.874065     0.025724    39.060772     0.000000 
  11.865000    39.650880     0.025220    39.053637     0.000000 
  11.870000    39.102009     0.025574    39.046912     0.000000 
  11.875000    39.245320     0.025481    39.040616     0.000000 
  11.880000    39.776118     0.025141    39.034773     0.000000 
  11.885000    40.018784     0.024988    39.029405     0.000000 
  11.890000    39.088572     0.025583    39.024537     0.000000 
  11.895000    39.370790     0.025400    39.020195     0.000000 
  11.900000    38.833618     0.025751    39.016408     0.000000 
  11.905000    39.108890     0.025570    39.013206     0.000000 
  11.910000    39.417336     0.025370    39.010620     0.000000 
  11.915000    39.114292     0.025566    39.008686     0.000000 
  11.920000    38.970114     0.025661    39.007441     0.000000 
  11.925000    39.518898     0.025304    39.006923     0.000000 
  11.930000    38.231220     0.026157    39.007177     0.000000 
  11.935000    39.075522     0.025591    39.008247     0.000000 
  11.940000    38.733618     0.025817    39.010184     0.000000 
  11.945000    39.234831     0.025488    39.013040     0.000000 
  11.950000    38.451789     0.026007    39.016872     0.000000 
  11.955000    39.717301     0.025178    39.021744     0.000000 
  11.960000    39.756526     0.025153    39.027721     0.000000 
  11.965000    38.363120     0.026067    39.034876     0.000000 
  11.970000    37.556864     0.026626    39.043287     0.000000 
  11.975000    38.278203     0.026125    39.053041     0.000000 
  11.980000    38.998039     0.025642    39.064229     0.000000 
  11.985000    39.064340     0.025599    39.076953     0.000000 
  11.990000    38.565650     0.025930    39.091322     0.000000 
  11.995000    38.881927     0.025719    39.107457     0.000000 
  12.000000    38.757664     0.025801    39.125488     0.000000 
  12.005000    38.737507     0.025815    39.145560     0.000000 
  12.010000    38.931200     0.025686    39.167829     0.000000 
  12.015000    39.562375     0.025277    39.192469     0.000000 
  12.020000    38.533803     0.025951    39.219670     0.000000 
  12.025000    39.834302     0.025104    39.249642     0.000000 
  12.030000    38.937246     0.025682    39.282617     0.000000 
  12.035000    39.898332     0.025064    39.318851     0.000000 
  12.040000    38.800193     0.025773    39.358630     0.000000 
  12.045000    38.866681     0.025729    39.402270     0.000000 
  12.050000    38.978258     0.025655    39.450124     0.000000 
  12.055000    39.308392     0.025440    39.502586     0.000000 
  12.060000    38.772643     0.025791    39.560096     0.000000 
  12.065000    38.836531     0.025749    39.623149     0.000000 
  12.070000    38.599090     0.025907    39.692303     0.000000 
  12.075000    39.011288     0.025634    39.819365     0.000000 
  12.080000    39.410489     0.025374    39.903234     0.000000 
  12.085000    38.887291     0.025715    39.995361     0.000000 
  12.090000    39.238564     0.025485    40.096664     0.000000 
  12.095000    39.580975     0.025265    40.208197     0.000000 
  12.100000    38.642547     0.025878    40.331165     0.000000 
  12.105000    39.169664     0.025530    40.466959     0.000000 
  12.110000    38.609303     0.025900    40.617183     0.000000 
  12.115000    39.754954     0.025154    40.783701     0.000000 
  12.120000    39.224132     0.025495    40.968687     0.000000 
  12.125000    39.160953     0.025536    41.174687     0.000000 
  12.130000    40.216630     0.024865    41.404698     0.000000 
  12.135000    39.005259     0.025638    41.662267     0.000000 
  12.140000    39.658380     0.025215    41.951617     0.000000 
  12.145000    39.090011     0.025582    42.277805     0.000000 
  12.150000    39.838086     0.025102    42.646923     0.000000 
  12.155000    39.291770     0.025451    43.066365     0.000000 
  12.160000    39.774263     0.025142    43.545168     0.000000 
  12.165000    39.691693     0.025194    44.094469     0.000000 
  12.170000    39.973864     0.025016    44.728121     0.000000 
  12.175000    39.183363     0.025521    45.463580     0.000000 
  12.180000    39.383540     0.025391    46.323311     0.000000 
  12.185000    41.361652     0.024177    47.337477     0.000000 
  12.190000    41.894259     0.023870    48.549995     0.000000 
  12.195000    43.213535     0.023141    50.033511     0.000000 
  12.200000    43.365861     0.023060    51.926004     0.000000 
  12.205000    47.567380     0.021023    54.514071     0.000000 
  12.210000    53.898437     0.018553    58.401912     0.000000 
  12.215000    59.209627     0.016889    64.806698     0.000000 
  12.220000    74.333747     0.013453    75.980491     0.000000 
  12.225000    96.039982     0.010412    95.643018     0.000000 
  12.230000   126.033412     0.007934   129.121709     0.000000 
  12.235000   189.277505     0.005283   182.732380     0.000000 
  12.240000   252.096280     0.003967   261.994659     0.000000 
  12.245000   353.541586     0.002829   368.731144     0.000000 
  12.250000   497.896181     0.002008   497.830695     0.000000 
  12.255000   593.222929     0.001686   634.948325     0.000000 
  12.260000   745.363075     0.001342   756.407167     0.000000 
  12.265000   823.406393     0.001214   833.257690     0.000000 
  12.270000   840.785939     0.001189   842.374061     0.000000 
  12.275000   767.054353     0.001304   780.575781     0.000000 
  12.280000   653.975760     0.001529   667.148666     0.000000 
  12.285000   534.796401     0.001870   531.134771     0.000000 
  12.290000   384.734986     0.002599   398.198848     0.000000 
  12.295000   303.781063     0.003292   285.087555     0.000000 
  12.300000   209.433110     0.004775   199.022403     0.000000 
  12.305000   142.932458     0.006996   139.577602     0.000000 
  12.310000   110.044243     0.009087   101.812073     0.000000 
  12.315000    83.391090     0.011992    79.364607     0.000000 
  12.320000    65.267688     0.015322    66.552325     0.000000 
  12.325000    58.549848     0.017079    59.249687     0.000000 
  12.330000    51.038008     0.019593    54.883938     0.000000 
  12.335000    46.673324     0.021426    52.032918     0.000000 
  12.340000    45.038881     0.022203    49.980214     0.000000 
  12.345000    42.722192     0.023407    48.384760     0.000000 
  12.350000    40.866799     0.024470    47.084290     0.000000 
  12.355000    41.292848     0.024217    45.995690     0.000000 
  12.360000    39.694246     0.025193    45.070315     0.000000 
  12.365000    39.486059     0.025325    44.275563     0.000000 
  12.370000    39.735721     0.025166    43.587479     0.000000 
  12.375000    38.095477     0.026250    42.987579     0.000000 
  12.380000    38.434331     0.026018    42.461245     0.000000 
  12.385000    38.902975     0.025705    41.996758     0.000000 
  12.390000    37.453866     0.026700    41.584625     0.000000 
  12.395000    38.521288     0.025960    41.217096     0.000000 
  12.400000    38.198965     0.026179    40.887795     0.000000 
  12.405000    38.304753     0.026106    40.591440     0.000000 
  12.410000    37.781910     0.026468    40.323626     0.000000 
  12.415000    38.575707     0.025923    40.080658     0.000000 
  12.420000    37.061713     0.026982    39.859419     0.000000 
  12.425000    38.917017     0.025696    39.657264     0.000000 
  12.430000    38.759116     0.025800    39.471939     0.000000 
  12.435000    36.504726     0.027394    39.301513     0.000000 
  12.440000    37.465673     0.026691    39.144325     0.000000 
  12.445000    38.926958     0.025689    38.998939     0.000000 
  12.450000    38.281977     0.026122    38.864110     0.000000 
  12.455000    36.745846     0.027214    38.738754     0.000000 
  12.460000    37.549209     0.026632    38.621923     0.000000 
  12.465000    37.161009     0.026910    38.512787     0.000000 
  12.470000    37.809725     0.026448    38.410614     0.000000 
  12.475000    37.695859     0.026528    38.314760     0.000000 
  12.480000    37.175060     0.026900    38.224655     0.000000 
  12.485000    36.770324     0.027196    38.139792     0.000000 
  12.490000    38.164570     0.026202    38.059721     0.000000 
  12.495000    37.387995     0.026747    37.984040     0.000000 
  12.500000    37.966476     0.026339    37.912392     0.000000 
  12.505000    37.082760     0.026967    37.844454     0.000000 
  12.510000    38.319460     0.026096    37.779939     0.000000 
  12.515000    36.832565     0.027150    37.718587     0.000000 
  12.520000    37.627055     0.026577    37.660163     0.000000 
  12.525000    37.741022     0.026496    37.604459     0.000000 
  12.530000    36.713929     0.027238    37.551282     0.000000 
  12.535000    37.191846     0.026888    37.500462     0.000000 
  12.540000    37.855450     0.026416    37.451841     0.000000 
  12.545000    36.324844     0.027529    37.405278     0.000000 
  12.550000    37.541453     0.026637    37.360645     0.000000 
  12.555000    37.658954     0.026554    37.317825     0.000000 
  12.560000    36.529861     0.027375    37.276711     0.000000 
  12.565000    37.431050     0.026716    37.237207     0.000000 
  12.570000    36.061116     0.027731    37.199226     0.000000 
  12.575000    36.954522     0.027060    37.162686     0.000000 
  12.580000    36.372223     0.027494    37.127517     0.000000 
  12.585000    38.184410     0.026189    37.093652     0.000000 
  12.590000    37.628284     0.026576    37.061031     0.000000 
  12.595000    36.839945     0.027144    37.029600     0.000000 
  12.600000    37.226506     0.026863    36.999310     0.000000 
  12.605000    37.739047     0.026498    36.970117     0.000000 
  12.610000    37.323862     0.026793    36.941981     0.000000 
  12.615000    37.801779     0.026454    36.914868     0.000000 
  12.620000    36.229731     0.027602    36.888745     0.000000 
  12.625000    36.891983     0.027106    36.863585     0.000000 
  12.630000    38.338740     0.026083    36.839364     0.000000 
  12.635000    37.720441     0.026511    36.816062     0.000000 
  12.640000    37.670052     0.026546    36.793661     0.000000 
  12.645000    37.437012     0.026712    36.772148     0.000000 
  12.650000    37.818135     0.026442    36.751510     0.000000 
  12.655000    36.654182     0.027282    36.731740     0.000000 
  12.660000    37.907747     0.026380    36.712834     0.000000 
  12.665000    36.243776     0.027591    36.694788     0.000000 
  12.670000    35.445355     0.028212    36.677605     0.000000 
  12.675000    37.032937     0.027003    36.661288     0.000000 
  12.680000    36.970416     0.027049    36.645844     0.000000 
  12.685000    37.187878     0.026890    36.631283     0.000000 
  12.690000    36.731200     0.027225    36.617620     0.000000 
  12.695000    35.891610     0.027862    36.604870     0.000000 
  12.700000    36.811148     0.027166    36.593054     0.000000 
  12.705000    35.848298     0.027895    36.582196     0.000000 
  12.710000    36.532124     0.027373    36.572325     0.000000 
  12.715000    36.531394     0.027374    36.563472     0.000000 
  12.720000    37.115199     0.026943    36.555673     0.000000 
  12.725000    36.631304     0.027299    36.548971     0.000000 
  12.730000    36.991467     0.027033    36.543412     0.000000 
  12.735000    35.685082     0.028023    36.539048     0.000000 
  12.740000    36.588402     0.027331    36.535938     0.000000 
  12.745000    36.789588     0.027182    36.534146     0.000000 
  12.750000    36.294383     0.027552    36.533745     0.000000 
  12.755000    36.727829     0.027227    36.534815     0.000000 
  12.760000    37.250462     0.026845    36.537445     0.000000 
  12.765000    35.653054     0.028048    36.541736     0.000000 
  12.770000    36.161240     0.027654    36.547797     0.000000 
  12.775000    36.209868     0.027617    36.555751     0.000000 
  12.780000    36.825006     0.027155    36.565734     0.000000 
  12.785000    36.794610     0.027178    36.577898     0.000000 
  12.790000    37.127518     0.026934    36.592412     0.000000 
  12.795000    35.849530     0.027894    36.609466     0.000000 
  12.800000    37.130028     0.026932    36.629269     0.000000 
  12.805000    36.701877     0.027247    36.652060     0.000000 
  12.810000    37.721223     0.026510    36.678101     0.000000 
  12.815000    36.995035     0.027031    36.707693     0.000000 
  12.820000    36.414303     0.027462    36.741170     0.000000 
  12.825000    36.196859     0.027627    36.778911     0.000000 
  12.830000    37.023848     0.027010    36.821346     0.000000 
  12.835000    37.237938     0.026854    36.868962     0.000000 
  12.840000    35.860144     0.027886    36.922315     0.000000 
  12.845000    37.498162     0.026668    36.982038     0.000000 
  12.850000    35.586462     0.028101    37.048858     0.000000 
  12.855000    35.721814     0.027994    37.123611     0.000000 
  12.860000    36.379494     0.027488    37.207261     0.000000 
  12.865000    36.170460     0.027647    37.300928     0.000000 
  12.870000    36.551269     0.027359    37.405913     0.000000 
  12.875000    36.208328     0.027618    37.523739     0.000000 
  12.880000    36.266915     0.027573    37.656193     0.000000 
  12.885000    36.732521     0.027224    37.805387     0.000000 
  12.890000    36.097487     0.027703    37.973827     0.000000 
  12.895000    36.309503     0.027541    38.164506     0.000000 
  12.900000    35.593207     0.028095    38.381019     0.000000 
  12.905000    37.115469     0.026943    38.627714     0.000000 
  12.910000    36.841504     0.027143    38.909885     0.000000 
  12.915000    36.305652     0.027544    39.234027     0.000000 
  12.920000    36.114972     0.027689    39.608186     0.000000 
  12.925000    37.551487     0.026630    40.042443     0.000000 
  12.930000    36.639339     0.027293    40.640684     0.000000 
  12.935000    37.092673     0.026960    41.238977     0.000000 
  12.940000    37.441157     0.026709    41.951903     0.000000 
  12.945000    37.027469     0.027007    42.819100     0.000000 
  12.950000    38.254662     0.026141    43.914158     0.000000 
  12.955000    40.121111     0.024925    45.387695     0.000000 
  12.960000    42.758166     0.023387    47.555949     0.000000 
  12.965000    46.797162     0.021369    51.059318     0.000000 
  12.970000    52.175983     0.019166    57.098515     0.000000 
  12.975000    67.944691     0.014718    67.699773     0.000000 
  12.980000    85.475200     0.011699    85.860188     0.000000 
  12.985000   113.019358     0.008848   115.319868     0.000000 
  12.990000   168.817218     0.005924   159.700268     0.000000 
  12.995000   217.755877     0.004592   220.949929     0.000000 
  13.000000   306.818665     0.003259   297.442310     0.000000 
  13.005000   407.515841     0.002454   382.428121     0.000000 
  13.010000   470.623783     0.002125   463.525069     0.000000 
  13.015000   552.735023     0.001809   523.878487     0.000000 
  13.020000   578.061816     0.001730   546.757073     0.000000 
  13.025000   570.553542     0.001753   524.605237     0.000000 
  13.030000   487.914807     0.002050   464.757137     0.000000 
  13.035000   411.434123     0.002431   383.857471     0.000000 
  13.040000   318.838898     0.003136   298.799842     0.000000 
  13.045000   224.055467     0.004463   222.058770     0.000000 
  13.050000   170.166392     0.005877   160.482145     0.000000 
  13.055000   120.004725     0.008333   115.776605     0.000000 
  13.060000    87.286874     0.011456    86.042281     0.000000 
  13.065000    70.411913     0.014202    67.674672     0.000000 
  13.070000    56.258310     0.017775    56.928283     0.000000 
  13.075000    49.555753     0.020179    50.790422     0.000000 
  13.080000    44.888366     0.022277    47.218345     0.000000 
  13.085000    41.145419     0.024304    44.998528     0.000000 
  13.090000    39.663090     0.025212    43.482353     0.000000 
  13.095000    38.195627     0.026181    42.349018     0.000000 
  13.100000    38.053038     0.026279    41.445632     0.000000 
  13.105000    35.463460     0.028198    40.697561     0.000000 
  13.110000    36.867226     0.027124    40.064707     0.000000 
  13.115000    35.920177     0.027840    39.522340     0.000000 
  13.120000    36.005007     0.027774    39.053232     0.000000 
  13.125000    36.883733     0.027112    38.644430     0.000000 
  13.130000    35.680253     0.028027    38.285808     0.000000 
  13.135000    34.669852     0.028844    37.969287     0.000000 
  13.140000    35.274960     0.028349    37.688342     0.000000 
  13.145000    35.757336     0.027966    37.437660     0.000000 
  13.150000    35.902523     0.027853    37.212874     0.000000 
  13.155000    36.701330     0.027247    37.010376     0.000000 
  13.160000    35.115667     0.028477    36.827162     0.000000 
  13.165000    35.237727     0.028379    36.660716     0.000000 
  13.170000    34.024235     0.029391    36.508917     0.000000 
  13.175000    34.850275     0.028694    36.369970     0.000000 
  13.180000    35.946844     0.027819    36.242346     0.000000 
  13.185000    36.281251     0.027562    36.124739     0.000000 
  13.190000    34.609918     0.028893    36.016025     0.000000 
  13.195000    34.630231     0.028877    35.915234     0.000000 
  13.200000    35.073358     0.028512    35.821527     0.000000 
  13.205000    34.577055     0.028921    35.653112     0.000000 
  13.210000    35.078141     0.028508    35.572330     0.000000 
  13.215000    35.411382     0.028240    35.496689     0.000000 
  13.220000    34.837390     0.028705    35.425700     0.000000 
  13.225000    33.596854     0.029765    35.358930     0.000000 
  13.230000    35.612972     0.028080    35.295997     0.000000 
  13.235000    35.823822     0.027914    35.236561     0.000000 
  13.240000    34.413030     0.029059    35.180321     0.000000 
  13.245000    34.840114     0.028703    35.127010     0.000000 
  13.250000    35.225078     0.028389    35.076386     0.000000 
  13.255000    33.954066     0.029452    35.028236     0.000000 
  13.260000    34.637821     0.028870    34.982367     0.000000 
  13.265000    34.288360     0.029164    34.938605     0.000000 
  13.270000    35.024337     0.028552    34.896796     0.000000 
  13.275000    34.307586     0.029148    34.856799     0.000000 
  13.280000    34.558748     0.028936    34.818487     0.000000 
  13.285000    34.259140     0.029189    34.781744     0.000000 
  13.290000    34.855031     0.028690    34.746468     0.000000 
  13.295000    33.161288     0.030156    34.712563     0.000000 
  13.300000    34.876255     0.028673    34.679944     0.000000 
  13.305000    34.677658     0.028837    34.648532     0.000000 
  13.310000    33.392896     0.029946    34.618258     0.000000 
  13.315000    34.544060     0.028949    34.589056     0.000000 
  13.320000    34.758669     0.028770    34.560867     0.000000 
  13.325000    35.394092     0.028253    34.533639     0.000000 
  13.330000    34.367873     0.029097    34.507321     0.000000 
  13.335000    34.276154     0.029175    34.481870     0.000000 
  13.340000    35.099864     0.028490    34.457245     0.000000 
  13.345000    33.956671     0.029449    34.433410     0.000000 
  13.350000    33.824122     0.029565    34.410329     0.000000 
  13.355000    33.860790     0.029533    34.387974     0.000000 
  13.360000    33.863134     0.029531    34.366315     0.000000 
  13.365000    35.404865     0.028245    34.345329     0.000000 
  13.370000    33.893822     0.029504    34.324993     0.000000 
  13.375000    34.658470     0.028853    34.305285     0.000000 
  13.380000    34.280555     0.029171    34.286189     0.000000 
  13.385000    34.777685     0.028754    34.267687     0.000000 
  13.390000    34.004839     0.029408    34.249765     0.000000 
  13.395000    34.222092     0.029221    34.232412     0.000000 
  13.400000    34.545562     0.028947    34.215615     0.000000 
  13.405000    33.505586     0.029846    34.199367     0.000000 
  13.410000    34.345207     0.029116    34.183658     0.000000 
  13.415000    33.886564     0.029510    34.168484     0.000000 
  13.420000    34.559263     0.028936    34.153839     0.000000 
  13.425000    34.291899     0.029161    34.139720     0.000000 
  13.430000    34.956251     0.028607    34.126125     0.000000 
  13.435000    33.674193     0.029696    34.113054     0.000000 
  13.440000    34.503617     0.028982    34.100508     0.000000 
  13.445000    34.196308     0.029243    34.088488     0.000000 
  13.450000    34.166030     0.029269    34.076998     0.000000 
  13.455000    34.269303     0.029181    34.066044     0.000000 
  13.460000    34.853938     0.028691    34.055630     0.000000 
  13.465000    34.135294     0.029295    34.045766     0.000000 
  13.470000    33.448843     0.029896    34.036459     0.000000 
  13.475000    35.413808     0.028238    34.027721     0.000000 
  13.480000    32.828407     0.030461    34.019563     0.000000 
  13.485000    33.970265     0.029438    34.011999     0.000000 
  13.490000    32.817879     0.030471    34.005044     0.000000 
  13.495000    34.189186     0.029249    33.998715     0.000000 
  13.500000    33.959567     0.029447    33.993031     0.000000 
  13.505000    33.386162     0.029953    33.988013     0.000000 
  13.510000    33.785348     0.029599    33.983682     0.000000 
  13.515000    34.515999     0.028972    33.980063     0.000000 
  13.520000    35.900638     0.027855    33.977183     0.000000 
  13.525000    33.721413     0.029655    33.975072     0.000000 
  13.530000    34.711996     0.028808    33.973761     0.000000 
  13.535000    33.404103     0.029936    33.973285     0.000000 
  13.540000    33.705957     0.029668    33.973681     0.000000 
  13.545000    34.346029     0.029115    33.974989     0.000000 
  13.550000    33.960736     0.029446    33.977254     0.000000 
  13.555000    34.930888     0.028628    33.980523     0.000000 
  13.560000    34.093269     0.029331    33.984848     0.000000 
  13.565000    34.397231     0.029072    33.990286     0.000000 
  13.570000    34.119904     0.029308    33.996895     0.000000 
  13.575000    34.721732     0.028800    34.004743     0.000000 
  13.580000    34.307446     0.029148    34.013901     0.000000 
  13.585000    33.630343     0.029735    34.024446     0.000000 
  13.590000    34.359003     0.029104    34.036463     0.000000 
  13.595000    34.228390     0.029216    34.050043     0.000000 
  13.600000    34.359856     0.029104    34.065287     0.000000 
  13.605000    34.295082     0.029159    34.082302     0.000000 
  13.610000    35.080730     0.028506    34.101208     0.000000 
  13.615000    33.779384     0.029604    34.122134     0.000000 
  13.620000    33.765420     0.029616    34.145222     0.000000 
  13.625000    33.541618     0.029814    34.170628     0.000000 
  13.630000    33.926772     0.029475    34.198520     0.000000 
  13.635000    33.895855     0.029502    34.229087     0.000000 
  13.640000    33.662786     0.029706    34.262534     0.000000 
  13.645000    33.717582     0.029658    34.299088     0.000000 
  13.650000    34.581336     0.028917    34.338998     0.000000 
  13.655000    34.025077     0.029390    34.382541     0.000000 
  13.660000    32.956949     0.030343    34.430023     0.000000 
  13.665000    33.202902     0.030118    34.481784     0.000000 
  13.670000    34.110859     0.029316    34.538203     0.000000 
  13.675000    34.066646     0.029354    34.599701     0.000000 
  13.680000    33.576166     0.029783    34.666750     0.000000 
  13.685000    33.437668     0.029906    34.739876     0.000000 
  13.690000    34.301141     0.029154    34.819673     0.000000 
  13.695000    34.155109     0.029278    34.906807     0.000000 
  13.700000    33.895461     0.029502    35.002033     0.000000 
  13.705000    33.178984     0.030140    35.106202     0.000000 
  13.710000    32.788846     0.030498    35.220283     0.000000 
  13.715000    34.313031     0.029143    35.345380     0.000000 
  13.720000    33.807854     0.029579    35.482755     0.000000 
  13.725000    34.653406     0.028857    35.633855     0.000000 
  13.730000    33.093052     0.030218    35.800348     0.000000 
  13.735000    33.712269     0.029663    35.984161     0.000000 
  13.740000    34.708816     0.028811    36.187531     0.000000 
  13.745000    33.666701     0.029703    36.413070     0.000000 
  13.750000    33.253958     0.030072    36.663835     0.000000 
  13.755000    34.653026     0.028858    36.943427     0.000000 
  13.760000    34.291639     0.029162    37.256107     0.000000 
  13.765000    34.583906     0.028915    37.606948     0.000000 
  13.770000    34.437615     0.029038    38.002026     0.000000 
  13.775000    33.772858     0.029610    38.448660     0.000000 
  13.780000    33.804719     0.029582    38.955734     0.000000 
  13.785000    33.974011     0.029434    39.534105     0.000000 
  13.790000    35.730803     0.027987    40.197175     0.000000 
  13.795000    35.425414     0.028228    40.961697     0.000000 
  13.800000    36.065638     0.027727    41.849100     0.000000 
  13.805000    36.632990     0.027298    42.888036     0.000000 
  13.810000    37.387096     0.026747    44.120086     0.000000 
  13.815000    39.257515     0.025473    45.613372     0.000000 
  13.820000    41.971691     0.023826    47.494557     0.000000 
  13.825000    46.213009     0.021639    50.019057     0.000000 
  13.830000    51.270633     0.019504    53.709993     0.000000 
  13.835000    58.922645     0.016971    59.599059     0.000000 
  13.840000    77.099360     0.012970    69.577481     0.000000 
  13.845000    92.014344     0.010868    86.788696     0.000000 
  13.850000   127.484631     0.007844   115.861106     0.000000 
  13.855000   188.146821     0.005315   162.638421     0.000000 
  13.860000   255.734348     0.003910   233.038894     0.000000 
  13.865000   367.730920     0.002719   330.905319     0.000000 
  13.870000   520.508558     0.001921   455.212971     0.000000 
  13.875000   636.402784     0.001571   597.526722     0.000000 
  13.880000   824.141818     0.001213   740.734872     0.000000 
  13.885000   972.502276     0.001028   860.021609     0.000000 
  13.890000  1024.249850     0.000976   927.967338     0.000000 
  13.895000  1022.658270     0.000978   925.631275     0.000000 
  13.900000   934.720349     0.001070   853.738488     0.000000 
  13.905000   817.945081     0.001223   732.154647     0.000000 
  13.910000   617.958264     0.001618   588.359317     0.000000 
  13.915000   488.788925     0.002046   446.761019     0.000000 
  13.920000   355.300689     0.002815   323.927405     0.000000 
  13.925000   238.844591     0.004187   227.777356     0.000000 
  13.930000   178.542389     0.005601   158.952982     0.000000 
  13.935000   125.489150     0.007969   113.409337     0.000000 
  13.940000    94.238675     0.010611    85.186051     0.000000 
  13.945000    78.072714     0.012809    68.496717     0.000000 
  13.950000    62.347520     0.016039    58.806597     0.000000 
  13.955000    54.013446     0.018514    53.059986     0.000000 
  13.960000    47.353408     0.021118    49.429754     0.000000 
  13.965000    42.241431     0.023673    46.923826     0.000000 
  13.970000    40.057433     0.024964    45.040610     0.000000 
  13.975000    39.304053     0.025443    43.485136     0.000000 
  13.980000    36.429427     0.027450    42.236347     0.000000 
  13.985000    36.062188     0.027730    41.177633     0.000000 
  13.990000    35.967351     0.027803    40.268427     0.000000 
  13.995000    35.105616     0.028485    39.480615     0.000000 
  14.000000    35.292031     0.028335    38.793100     0.000000 
  14.005000    35.677979     0.028028    38.189363     0.000000 
  14.010000    34.056288     0.029363    37.656175     0.000000 
  14.015000    33.283098     0.030045    37.182811     0.000000 
  14.020000    34.306211     0.029149    36.760494     0.000000 
  14.025000    34.075311     0.029347    36.381988     0.000000 
  14.030000    33.674642     0.029696    36.041285     0.000000 
  14.035000    33.109481     0.030203    35.733365     0.000000 
  14.040000    33.334146     0.029999    35.454010     0.000000 
  14.045000    32.846171     0.030445    35.199654     0.000000 
  14.050000    33.307130     0.030024    34.967270     0.000000 
  14.055000    32.467644     0.030800    34.754271     0.000000 
  14.060000    33.055601     0.030252    34.558439     0.000000 
  14.065000    32.679381     0.030600    34.377862     0.000000 
  14.070000    33.064014     0.030244    34.210888     0.000000 
  14.075000    33.013180     0.030291    34.056080     0.000000 
  14.080000    32.957841     0.030342    33.912185     0.000000 
  14.085000    31.991644     0.031258    33.778109     0.000000 
  14.090000    32.406680     0.030858    33.652889     0.000000 
  14.095000    32.276313     0.030982    33.535678     0.000000 
  14.100000    32.426833     0.030839    33.425727     0.000000 
  14.105000    32.359260     0.030903    33.322373     0.000000 
  14.110000    32.377433     0.030886    33.225027     0.000000 
  14.115000    32.476306     0.030792    33.133164     0.000000 
  14.120000    32.160943     0.031094    33.046313     0.000000 
  14.125000    32.741705     0.030542    32.964056     0.000000 
  14.130000    31.833405     0.031414    32.886016     0.000000 
  14.135000    32.187678     0.031068    32.811853     0.000000 
  14.140000    31.448519     0.031798    32.741261     0.000000 
  14.145000    33.070939     0.030238    32.673965     0.000000 
  14.150000    31.864376     0.031383    32.609714     0.000000 
  14.155000    31.535297     0.031710    32.548282     0.000000 
  14.160000    32.042342     0.031209    32.489462     0.000000 
  14.165000    31.529251     0.031717    32.433068     0.000000 
  14.170000    31.361642     0.031886    32.378928     0.000000 
  14.175000    30.818510     0.032448    32.326885     0.000000 
  14.180000    31.500826     0.031745    32.276798     0.000000 
  14.185000    31.273123     0.031976    32.228536     0.000000 
  14.190000    31.778669     0.031468    32.181977     0.000000 
  14.195000    32.542855     0.030729    32.137012     0.000000 
  14.200000    31.025814     0.032231    32.093540     0.000000 
  14.205000    31.083046     0.032172    32.051467     0.000000 
  14.210000    31.670555     0.031575    32.010706     0.000000 
  14.215000    32.049549     0.031202    31.971178     0.000000 
  14.220000    31.544217     0.031702    31.932809     0.000000 
  14.225000    31.940985     0.031308    31.895531     0.000000 
  14.230000    31.325000     0.031923    31.859281     0.000000 
  14.235000    31.248402     0.032002    31.823999     0.000000 
  14.240000    31.649984     0.031596    31.789631     0.000000 
  14.245000    31.854418     0.031393    31.756127     0.000000 
  14.250000    31.747250     0.031499    31.723439     0.000000 
  14.255000    32.304387     0.030956    31.691523     0.000000 
  14.260000    32.074705     0.031177    31.660338     0.000000 
  14.265000    31.548408     0.031697    31.629846     0.000000 
  14.270000    31.568873     0.031677    31.600010     0.000000 
  14.275000    31.577194     0.031668    31.570798     0.000000 
  14.280000    31.307416     0.031941    31.542177     0.000000 
  14.285000    30.556294     0.032726    31.514119     0.000000 
  14.290000    31.924574     0.031324    31.486595     0.000000 
  14.295000    31.162826     0.032090    31.459580     0.000000 
  14.300000    30.619879     0.032659    31.433050     0.000000 
  14.305000    32.101823     0.031151    31.406981     0.000000 
  14.310000    31.257763     0.031992    31.381352     0.000000 
  14.315000    31.839800     0.031407    31.356143     0.000000 
  14.320000    31.298062     0.031951    31.331335     0.000000 
  14.325000    31.291152     0.031958    31.306909     0.000000 
  14.330000    32.199992     0.031056    31.282849     0.000000 
  14.335000    31.838036     0.031409    31.259139     0.000000 
  14.340000    31.342840     0.031905    31.235763     0.000000 
  14.345000    30.811538     0.032455    31.212707     0.000000 
  14.350000    32.030362     0.031220    31.189957     0.000000 
  14.355000    30.778988     0.032490    31.167502     0.000000 
  14.360000    30.530652     0.032754    31.145328     0.000000 
  14.365000    31.551690     0.031694    31.123424     0.000000 
  14.370000    30.000093     0.033333    31.101780     0.000000 
  14.375000    31.727605     0.031518    31.080384     0.000000 
  14.380000    31.355671     0.031892    31.059227     0.000000 
  14.385000    30.441217     0.032850    31.038300     0.000000 
  14.390000    31.477651     0.031769    31.017593     0.000000 
  14.395000    30.976758     0.032282    30.997100     0.000000 
  14.400000    30.064218     0.033262    30.976810     0.000000 
  14.405000    30.070312     0.033255    30.956717     0.000000 
  14.410000    30.764937     0.032505    30.936814     0.000000 
  14.415000    30.463071     0.032827    30.917093     0.000000 
  14.420000    30.691468     0.032582    30.897548     0.000000 
  14.425000    31.260921     0.031989    30.878173     0.000000 
  14.430000    31.717202     0.031529    30.858961     0.000000 
  14.435000    30.906318     0.032356    30.839907     0.000000 
  14.440000    30.748837     0.032522    30.821006     0.000000 
  14.445000    30.508508     0.032778    30.802252     0.000000 
  14.450000    31.338997     0.031909    30.783640     0.000000 
  14.455000    30.976640     0.032282    30.765166     0.000000 
  14.460000    31.287932     0.031961    30.746825     0.000000 
  14.465000    30.919276     0.032342    30.728612     0.000000 
  14.470000    30.853402     0.032411    30.710524     0.000000 
  14.475000    31.496917     0.031749    30.692556     0.000000 
  14.480000    31.583003     0.031663    30.674704     0.000000 
  14.485000    30.448566     0.032842    30.656966     0.000000 
  14.490000    30.164505     0.033152    30.639337     0.000000 
  14.495000    30.858341     0.032406    30.621814     0.000000 
  14.500000    29.935395     0.033405    30.604393     0.000000 
  14.505000    30.937506     0.032323    30.587073     0.000000 
  14.510000    30.670863     0.032604    30.569849     0.000000 
  14.515000    30.211693     0.033100    30.552719     0.000000 
  14.520000    30.480630     0.032808    30.535680     0.000000 
  14.525000    30.516772     0.032769    30.518729     0.000000 
  14.530000    31.099367     0.032155    30.501865     0.000000 
  14.535000    30.526910     0.032758    30.485084     0.000000 
  14.540000    30.061182     0.033265    30.468384     0.000000 
  14.545000    31.133729     0.032120    30.451763     0.000000 
  14.550000    30.039063     0.033290    30.435218     0.000000 
  14.555000    30.630697     0.032647    30.418748     0.000000 
  14.560000    30.012952     0.033319    30.402351     0.000000 
  14.565000    30.260634     0.033046    30.386025     0.000000 
  14.570000    31.176098     0.032076    30.369767     0.000000 
  14.575000    30.013684     0.033318    30.353577     0.000000 
  14.580000    29.638840     0.033740    30.337452     0.000000 
  14.585000    29.746475     0.033617    30.321390     0.000000 
  14.590000    30.576862     0.032704    30.305390     0.000000 
  14.595000    30.758813     0.032511    30.289451     0.000000 
  14.600000    30.611846     0.032667    30.273571     0.000000 
  14.605000    30.950759     0.032309    30.257748     0.000000 
  14.610000    30.039392     0.033290    30.241982     0.000000 
  14.615000    30.093446     0.033230    30.226270     0.000000 
  14.620000    30.352622     0.032946    30.210612     0.000000 
  14.625000    30.994736     0.032264    30.195005     0.000000 
  14.630000    30.121472     0.033199    30.179450     0.000000 
  14.635000    30.034933     0.033295    30.163945     0.000000 
  14.640000    30.319032     0.032983    30.148488     0.000000 
  14.645000    29.737386     0.033628    30.133079     0.000000 
  14.650000    30.392869     0.032902    30.117717     0.000000 
  14.655000    31.426392     0.031820    30.102399     0.000000 
  14.660000    29.861539     0.033488    30.087127     0.000000 
  14.665000    30.042845     0.033286    30.071898     0.000000 
  14.670000    30.435170     0.032857    30.056711     0.000000 
  14.675000    30.852715     0.032412    30.041566     0.000000 
  14.680000    29.880745     0.033466    30.026462     0.000000 
  14.685000    29.655143     0.033721    30.011398     0.000000 
  14.690000    29.718147     0.033649    29.996373     0.000000 
  14.695000    29.605800     0.033777    29.981387     0.000000 
  14.700000    30.181384     0.033133    29.966438     0.000000 
  14.705000    29.934046     0.033407    29.951526     0.000000 
  14.710000    30.024423     0.033306    29.936650     0.000000 
  14.715000    29.944511     0.033395    29.921809     0.000000 
  14.720000    29.808883     0.033547    29.907003     0.000000 
  14.725000    30.605507     0.032674    29.892231     0.000000 
  14.730000    31.164788     0.032087    29.877493     0.000000 
  14.735000    30.167563     0.033148    29.862787     0.000000 
  14.740000    30.720322     0.032552    29.848114     0.000000 
  14.745000    29.361716     0.034058    29.833472     0.000000 
  14.750000    30.013333     0.033319    29.818861     0.000000 
  14.755000    29.617240     0.033764    29.804281     0.000000 
  14.760000    29.601809     0.033782    29.789730     0.000000 
  14.765000    30.170155     0.033145    29.775209     0.000000 
  14.770000    30.384139     0.032912    29.760717     0.000000 
  14.775000    30.233912     0.033075    29.746254     0.000000 
  14.780000    30.282294     0.033023    29.731818     0.000000 
  14.785000    29.713344     0.033655    29.717410     0.000000 
  14.790000    29.420096     0.033990    29.703028     0.000000 
  14.795000    30.301777     0.033001    29.688674     0.000000 
  14.800000    29.957032     0.033381    29.674345     0.000000 
  14.805000    29.185393     0.034264    29.660043     0.000000 
  14.810000    30.408369     0.032886    29.645765     0.000000 
  14.815000    29.969326     0.033367    29.631513     0.000000 
  14.820000    30.071750     0.033254    29.617285     0.000000 
  14.825000    30.400103     0.032895    29.603081     0.000000 
  14.830000    28.681430     0.034866    29.588901     0.000000 
  14.835000    29.357672     0.034063    29.574744     0.000000 
  14.840000    30.084021     0.033240    29.560611     0.000000 
  14.845000    29.832782     0.033520    29.546500     0.000000 
  14.850000    29.680456     0.033692    29.532412     0.000000 
  14.855000    30.098959     0.033224    29.518345     0.000000 
  14.860000    29.482787     0.033918    29.414294     0.000000 
  14.865000    29.195179     0.034252    29.401194     0.000000 
  14.870000    29.210867     0.034234    29.388101     0.000000 
  14.875000    30.232487     0.033077    29.375014     0.000000 
  14.880000    29.854930     0.033495    29.361935     0.000000 
  14.885000    29.465198     0.033938    29.348864     0.000000 
  14.890000    29.595658     0.033789    29.335799     0.000000 
  14.895000    29.895278     0.033450    29.322741     0.000000 
  14.900000    30.185722     0.033128    29.309690     0.000000 
  14.905000    29.401171     0.034012    29.296647     0.000000 
  14.910000    30.275525     0.033030    29.283610     0.000000 
  14.915000    30.446285     0.032845    29.270581     0.000000 
  14.920000    29.424440     0.033985    29.257559     0.000000 
  14.925000    29.812815     0.033543    29.244543     0.000000 
  14.930000    30.074555     0.033251    29.231535     0.000000 
  14.935000    29.249876     0.034188    29.218534     0.000000 
  14.940000    29.856875     0.033493    29.205540     0.000000 
  14.945000    29.334212     0.034090    29.192553     0.000000 
  14.950000    29.022210     0.034456    29.179573     0.000000 
  14.955000    29.533610     0.033860    29.166600     0.000000 
  14.960000    29.464572     0.033939    29.153634     0.000000 
  14.965000    29.338479     0.034085    29.140675     0.000000 
  14.970000    29.435025     0.033973    29.127724     0.000000 
  14.975000    29.221120     0.034222    29.114779     0.000000 
  14.980000    28.335400     0.035292    29.101841     0.000000 
  14.985000    29.236092     0.034204    29.088911     0.000000 
  14.990000    29.383283     0.034033    29.075987     0.000000 
  14.995000    29.799078     0.033558    29.063070     0.000000 
  15.000000    29.365250     0.034054    29.050161     0.000000 
  15.005000    29.365839     0.034053    29.037258     0.000000 
  15.010000    29.439182     0.033968    29.024363     0.000000 
  15.015000    29.409905     0.034002    29.011475     0.000000 
  15.020000    28.922291     0.034575    28.998593     0.000000 
  15.025000    28.993199     0.034491    28.985719     0.000000 
  15.030000    28.711718     0.034829    28.972852     0.000000 
  15.035000    28.580440     0.034989    28.959991     0.000000 
  15.040000    29.748824     0.033615    28.947138     0.000000 
  15.045000    27.919995     0.035817    28.934292     0.000000 
  15.050000    29.994408     0.033340    28.921452     0.000000 
  15.055000    28.872875     0.034635    28.908620     0.000000 
  15.060000    29.008218     0.034473    28.895795     0.000000 
  15.065000    29.643171     0.033735    28.882977     0.000000 
  15.070000    27.842081     0.035917    28.870165     0.000000 
  15.075000    29.851884     0.033499    28.857361     0.000000 
  15.080000    28.786342     0.034739    28.844564     0.000000 
  15.085000    28.119083     0.035563    28.831774     0.000000 
  15.090000    28.774904     0.034753    28.818990     0.000000 
  15.095000    28.930280     0.034566    28.806214     0.000000 
  15.100000    28.725028     0.034813    28.793445     0.000000 
  15.105000    28.663998     0.034887    28.780683     0.000000 
  15.110000    28.888762     0.034616    28.767927     0.000000 
  15.115000    29.308236     0.034120    28.755179     0.000000 
  15.120000    28.640140     0.034916    28.742438     0.000000 
  15.125000    29.316553     0.034110    28.729703     0.000000 
  15.130000    28.699220     0.034844    28.716976     0.000000 
  15.135000    28.552391     0.035023    28.704256     0.000000 
  15.140000    28.331685     0.035296    28.691542     0.000000 
  15.145000    28.141848     0.035534    28.678836     0.000000 
  15.150000    28.607070     0.034956    28.666136     0.000000 
  15.155000    29.070457     0.034399    28.653444     0.000000 
  15.160000    27.947292     0.035782    28.640758     0.000000 
  15.165000    28.483942     0.035108    28.628080     0.000000 
  15.170000    27.454333     0.036424    28.615408     0.000000 
  15.175000    29.339247     0.034084    28.602743     0.000000 
  15.180000    27.872777     0.035877    28.590086     0.000000 
  15.185000    28.141292     0.035535    28.577435     0.000000 
  15.190000    27.766766     0.036014    28.564791     0.000000 
  15.195000    27.748442     0.036038    28.552154     0.000000 
  15.200000    29.321831     0.034104    28.539524     0.000000 
  15.205000    28.407238     0.035202    28.526901     0.000000 
  15.210000    28.427477     0.035177    28.514285     0.000000 
  15.215000    28.559231     0.035015    28.501676     0.000000 
  15.220000    28.581621     0.034988    28.489074     0.000000 
  15.225000    29.030991     0.034446    28.476479     0.000000 
  15.230000    28.667386     0.034883    28.463891     0.000000 
  15.235000    28.721867     0.034817    28.451309     0.000000 
  15.240000    28.578593     0.034991    28.438735     0.000000 
  15.245000    28.745619     0.034788    28.426167     0.000000 
  15.250000    27.962855     0.035762    28.413607     0.000000 
  15.255000    28.738018     0.034797    28.401053     0.000000 
  15.260000    28.401806     0.035209    28.388506     0.000000 
  15.265000    28.109364     0.035575    28.375966     0.000000 
  15.270000    27.867264     0.035884    28.363434     0.000000 
  15.275000    28.255591     0.035391    28.350908     0.000000 
  15.280000    28.149898     0.035524    28.338388     0.000000 
  15.285000    28.556621     0.035018    28.325876     0.000000 
  15.290000    28.630606     0.034928    28.313371     0.000000 
  15.295000    28.526579     0.035055    28.300873     0.000000 
  15.300000    28.644883     0.034910    28.288381     0.000000 
  15.305000    28.135775     0.035542    28.275896     0.000000 
  15.310000    29.118538     0.034342    28.263419     0.000000 
  15.315000    28.316917     0.035315    28.250948     0.000000 
  15.320000    28.483360     0.035108    28.238484     0.000000 
  15.325000    27.927233     0.035807    28.226027     0.000000 
  15.330000    28.217824     0.035439    28.213577     0.000000 
  15.335000    26.874687     0.037210    28.201134     0.000000 
  15.340000    27.793794     0.035979    28.188697     0.000000 
  15.345000    29.047918     0.034426    28.176268     0.000000 
  15.350000    28.180802     0.035485    28.163845     0.000000 
  15.355000    28.319053     0.035312    28.151429     0.000000 
  15.360000    28.160386     0.035511    28.139021     0.000000 
  15.365000    28.213201     0.035444    28.126619     0.000000 
  15.370000    28.452676     0.035146    28.114224     0.000000 
  15.375000    28.715362     0.034825    28.101835     0.000000 
  15.380000    28.010967     0.035700    28.089454     0.000000 
  15.385000    28.218676     0.035438    28.077079     0.000000 
  15.390000    29.260436     0.034176    28.064712     0.000000 
  15.395000    28.397626     0.035214    28.052351     0.000000 
  15.400000    28.466731     0.035129    28.039997     0.000000 
  15.405000    27.965286     0.035759    28.027650     0.000000 
  15.410000    27.880199     0.035868    28.015310     0.000000 
  15.415000    28.181507     0.035484    28.002976     0.000000 
  15.420000    28.275980     0.035366    27.990650     0.000000 
  15.425000    27.537251     0.036314    27.978330     0.000000 
  15.430000    28.383957     0.035231    27.966017     0.000000 
  15.435000    27.745141     0.036042    27.953711     0.000000 
  15.440000    28.941854     0.034552    27.941412     0.000000 
  15.445000    27.980954     0.035739    27.929119     0.000000 
  15.450000    27.905790     0.035835    27.916834     0.000000 
  15.455000    29.064225     0.034407    27.904555     0.000000 
  15.460000    27.723827     0.036070    27.892283     0.000000 
  15.465000    28.724094     0.034814    27.880018     0.000000 
  15.470000    27.854556     0.035901    27.867760     0.000000 
  15.475000    28.339596     0.035286    27.855509     0.000000 
  15.480000    28.339945     0.035286    27.843264     0.000000 
  15.485000    27.833387     0.035928    27.831026     0.000000 
  15.490000    27.866452     0.035885    27.818795     0.000000 
  15.495000    27.887400     0.035858    27.806571     0.000000 
  15.500000    28.153314     0.035520    27.794354     0.000000 
  15.505000    27.408096     0.036486    27.782143     0.000000 
  15.510000    27.335820     0.036582    27.769940     0.000000 
  15.515000    27.803110     0.035967    27.757743     0.000000 
  15.520000    28.147306     0.035527    27.745553     0.000000 
  15.525000    27.731514     0.036060    27.733369     0.000000 
  15.530000    28.835577     0.034679    27.721193     0.000000 
  15.535000    27.913119     0.035825    27.709023     0.000000 
  15.540000    27.819335     0.035946    27.696860     0.000000 
  15.545000    27.624307     0.036200    27.684704     0.000000 
  15.550000    27.939470     0.035792    27.672555     0.000000 
  15.555000    27.396838     0.036501    27.660412     0.000000 
  15.560000    27.229028     0.036726    27.648276     0.000000 
  15.565000    27.258516     0.036686    27.636147     0.000000 
  15.570000    26.706814     0.037444    27.624025     0.000000 
  15.575000    27.862997     0.035890    27.611910     0.000000 
  15.580000    27.100786     0.036899    27.599801     0.000000 
  15.585000    27.840856     0.035918    27.587699     0.000000 
  15.590000    27.064215     0.036949    27.575604     0.000000 
  15.595000    27.006012     0.037029    27.563515     0.000000 
  15.600000    27.300489     0.036629    27.551434     0.000000 
  15.605000    27.023283     0.037005    27.539359     0.000000 
  15.610000    27.287096     0.036647    27.527291     0.000000 
  15.615000    27.941297     0.035789    27.515230     0.000000 
  15.620000    27.675936     0.036132    27.503175     0.000000 
  15.625000    28.234211     0.035418    27.491127     0.000000 
  15.630000    27.202534     0.036761    27.479086     0.000000 
  15.635000    27.792747     0.035981    27.467052     0.000000 
  15.640000    27.030503     0.036995    27.455024     0.000000 
  15.645000    27.666566     0.036145    27.443003     0.000000 
  15.650000    27.607523     0.036222    27.430989     0.000000 
  15.655000    27.167161     0.036809    27.418982     0.000000 
  15.660000    27.279345     0.036658    27.406981     0.000000 
  15.665000    27.073338     0.036937    27.394987     0.000000 
  15.670000    26.754127     0.037377    27.383000     0.000000 
  15.675000    27.574117     0.036266    27.371020     0.000000 
  15.680000    26.811858     0.037297    27.359046     0.000000 
  15.685000    26.902607     0.037171    27.347079     0.000000 
  15.690000    27.702988     0.036097    27.335119     0.000000 
  15.695000    26.690446     0.037467    27.323166     0.000000 
  15.700000    26.868049     0.037219    27.311219     0.000000 
  15.705000    27.478298     0.036392    27.299279     0.000000 
  15.710000    28.007843     0.035704    27.287345     0.000000 
  15.715000    28.004872     0.035708    27.275419     0.000000 
  15.720000    26.976986     0.037069    27.263499     0.000000 
  15.725000    26.748301     0.037386    27.251586     0.000000 
  15.730000    27.691921     0.036112    27.239679     0.000000 
  15.735000    26.052426     0.038384    27.227779     0.000000 
  15.740000    26.341824     0.037962    27.215886     0.000000 
  15.745000    26.877576     0.037206    27.204000     0.000000 
  15.750000    26.564793     0.037644    27.192120     0.000000 
  15.755000    26.478971     0.037766    27.180247     0.000000 
  15.760000    27.091309     0.036912    27.168381     0.000000 
  15.765000    27.826156     0.035937    27.156521     0.000000 
  15.770000    26.782173     0.037338    27.144668     0.000000 
  15.775000    27.093381     0.036909    27.132822     0.000000 
  15.780000    26.681550     0.037479    27.120982     0.000000 
  15.785000    26.857960     0.037233    27.109149     0.000000 
  15.790000    27.215829     0.036743    27.097323     0.000000 
  15.795000    26.899374     0.037176    27.085504     0.000000 
  15.800000    26.728582     0.037413    27.073691     0.000000 
  15.805000    27.013665     0.037018    27.061885     0.000000 
  15.810000    27.440584     0.036442    27.050085     0.000000 
  15.815000    26.750488     0.037382    27.038292     0.000000 
  15.820000    26.451818     0.037805    27.026506     0.000000 
  15.825000    27.438033     0.036446    27.014727     0.000000 
  15.830000    27.686223     0.036119    27.002954     0.000000 
  15.835000    26.565890     0.037642    26.991187     0.000000 
  15.840000    27.111131     0.036885    26.979428     0.000000 
  15.845000    26.776606     0.037346    26.967675     0.000000 
  15.850000    25.921075     0.038579    26.955929     0.000000 
  15.855000    26.332323     0.037976    26.944189     0.000000 
  15.860000    26.388827     0.037895    26.932456     0.000000 
  15.865000    27.117701     0.036876    26.920730     0.000000 
  15.870000    26.763951     0.037364    26.909010     0.000000 
  15.875000    27.084764     0.036921    26.897297     0.000000 
  15.880000    26.395260     0.037886    26.885591     0.000000 
  15.885000    27.278691     0.036659    26.873891     0.000000 
  15.890000    26.044943     0.038395    26.862198     0.000000 
  15.895000    26.496313     0.037741    26.850512     0.000000 
  15.900000    27.112178     0.036884    26.838832     0.000000 
  15.905000    27.058136     0.036957    26.827159     0.000000 
  15.910000    25.949846     0.038536    26.815492     0.000000 
  15.915000    27.151876     0.036830    26.803832     0.000000 
  15.920000    27.617528     0.036209    26.792179     0.000000 
  15.925000    27.330238     0.036590    26.780532     0.000000 
  15.930000    26.580414     0.037622    26.768892     0.000000 
  15.935000    26.710682     0.037438    26.757258     0.000000 
  15.940000    25.840961     0.038698    26.745631     0.000000 
  15.945000    26.856613     0.037235    26.734011     0.000000 
  15.950000    26.396640     0.037884    26.722398     0.000000 
  15.955000    26.924359     0.037141    26.710791     0.000000 
  15.960000    26.705644     0.037445    26.699190     0.000000 
  15.965000    26.699779     0.037453    26.687596     0.000000 
  15.970000    26.701279     0.037451    26.676009     0.000000 
  15.975000    25.796976     0.038764    26.664428     0.000000 
  15.980000    25.474030     0.039256    26.652854     0.000000 
  15.985000    26.833181     0.037267    26.641287     0.000000 
  15.990000    25.581850     0.039090    26.629726     0.000000 
  15.995000    26.321397     0.037992    26.618172     0.000000 
  16.000000    26.077108     0.038348    26.606624     0.000000 
  16.005000    26.680516     0.037481    26.595083     0.000000 
  16.010000    26.771975     0.037352    26.583548     0.000000 
  16.015000    26.943809     0.037114    26.572020     0.000000 
  16.020000    26.689808     0.037467    26.560499     0.000000 
  16.025000    26.466511     0.037784    26.548984     0.000000 
  16.030000    26.225983     0.038130    26.537476     0.000000 
  16.035000    25.988260     0.038479    26.525974     0.000000 
  16.040000    26.006799     0.038451    26.514479     0.000000 
  16.045000    26.297463     0.038026    26.502990     0.000000 
  16.050000    26.494073     0.037744    26.491508     0.000000 
  16.055000    26.503293     0.037731    26.480033     0.000000 
  16.060000    26.446215     0.037813    26.468564     0.000000 
  16.065000    25.234196     0.039629    26.457102     0.000000 
  16.070000    25.955333     0.038528    26.445646     0.000000 
  16.075000    26.621082     0.037564    26.434197     0.000000 
  16.080000    26.710413     0.037439    26.422754     0.000000 
  16.085000    27.109737     0.036887    26.411318     0.000000 
  16.090000    26.050848     0.038386    26.399889     0.000000 
  16.095000    26.489100     0.037751    26.388466     0.000000 
  16.100000    26.793618     0.037322    26.377049     0.000000 
  16.105000    26.695395     0.037460    26.365639     0.000000 
  16.110000    26.230286     0.038124    26.354236     0.000000 
  16.115000    26.476077     0.037770    26.342839     0.000000 
  16.120000    25.145123     0.039769    26.331449     0.000000 
  16.125000    26.636797     0.037542    26.320065     0.000000 
  16.130000    26.379958     0.037908    26.308687     0.000000 
  16.135000    25.929839     0.038566    26.297317     0.000000 
  16.140000    26.211500     0.038151    26.285952     0.000000 
  16.145000    25.474549     0.039255    26.274595     0.000000 
  16.150000    25.594424     0.039071    26.263244     0.000000 
  16.155000    25.994520     0.038470    26.251899     0.000000 
  16.160000    26.446641     0.037812    26.240561     0.000000 
  16.165000    26.084236     0.038337    26.229229     0.000000 
  16.170000    25.740644     0.038849    26.217904     0.000000 
  16.175000    26.103903     0.038308    26.206585     0.000000 
  16.180000    25.975790     0.038497    26.195273     0.000000 
  16.185000    26.217056     0.038143    26.183967     0.000000 
  16.190000    26.088784     0.038331    26.172668     0.000000 
  16.195000    26.080625     0.038343    26.161376     0.000000 
  16.200000    25.313821     0.039504    26.150090     0.000000 
  16.205000    26.463661     0.037788    26.138810     0.000000 
  16.210000    25.717033     0.038885    26.127537     0.000000 
  16.215000    26.900172     0.037174    26.116270     0.000000 
  16.220000    26.292583     0.038034    26.105010     0.000000 
  16.225000    24.891934     0.040174    26.093756     0.000000 
  16.230000    25.275493     0.039564    26.082509     0.000000 
  16.235000    25.803300     0.038755    26.071268     0.000000 
  16.240000    26.165400     0.038218    26.060034     0.000000 
  16.245000    25.895885     0.038616    26.048806     0.000000 
  16.250000    25.772741     0.038801    26.037585     0.000000 
  16.255000    25.223197     0.039646    26.026370     0.000000 
  16.260000    26.641189     0.037536    26.015162     0.000000 
  16.265000    25.723689     0.038875    26.003960     0.000000 
  16.270000    26.306560     0.038013    25.992764     0.000000 
  16.275000    25.674705     0.038949    25.981575     0.000000 
  16.280000    26.870800     0.037215    25.970393     0.000000 
  16.285000    26.163599     0.038221    25.959217     0.000000 
  16.290000    25.152066     0.039758    25.948047     0.000000 
  16.295000    26.069725     0.038359    25.936884     0.000000 
  16.300000    25.933501     0.038560    25.925727     0.000000 
  16.305000    26.361969     0.037933    25.914577     0.000000 
  16.310000    25.524212     0.039178    25.903433     0.000000 
  16.315000    26.740560     0.037396    25.892296     0.000000 
  16.320000    25.716564     0.038885    25.881165     0.000000 
  16.325000    25.659089     0.038973    25.870041     0.000000 
  16.330000    25.626740     0.039022    25.858923     0.000000 
  16.335000    25.407416     0.039359    25.847811     0.000000 
  16.340000    25.102086     0.039837    25.836706     0.000000 
  16.345000    25.949911     0.038536    25.825607     0.000000 
  16.350000    26.283345     0.038047    25.814515     0.000000 
  16.355000    26.213779     0.038148    25.803429     0.000000 
  16.360000    25.713872     0.038890    25.792349     0.000000 
  16.365000    25.743131     0.038845    25.781276     0.000000 
  16.370000    25.393270     0.039381    25.770210     0.000000 
  16.375000    25.101172     0.039839    25.759150     0.000000 
  16.380000    26.180949     0.038196    25.748096     0.000000 
  16.385000    24.836796     0.040263    25.737048     0.000000 
  16.390000    25.438714     0.039310    25.726008     0.000000 
  16.395000    25.955685     0.038527    25.714973     0.000000 
  16.400000    25.963663     0.038515    25.703945     0.000000 
  16.405000    26.505598     0.037728    25.692923     0.000000 
  16.410000    25.734100     0.038859    25.681908     0.000000 
  16.415000    26.276063     0.038057    25.670899     0.000000 
  16.420000    25.062298     0.039901    25.659896     0.000000 
  16.425000    26.118074     0.038288    25.648900     0.000000 
  16.430000    25.351474     0.039445    25.637910     0.000000 
  16.435000    25.862798     0.038666    25.626927     0.000000 
  16.440000    24.804583     0.040315    25.615950     0.000000 
  16.445000    25.602371     0.039059    25.604980     0.000000 
  16.450000    26.055318     0.038380    25.594015     0.000000 
  16.455000    25.229667     0.039636    25.583058     0.000000 
  16.460000    25.051565     0.039918    25.572106     0.000000 
  16.465000    25.426354     0.039329    25.561161     0.000000 
  16.470000    25.067137     0.039893    25.550222     0.000000 
  16.475000    25.765192     0.038812    25.539290     0.000000 
  16.480000    25.653292     0.038981    25.528364     0.000000 
  16.485000    25.741231     0.038848    25.517445     0.000000 
  16.490000    25.284773     0.039549    25.506531     0.000000 
  16.495000    25.124090     0.039802    25.495625     0.000000 
  16.500000    25.628762     0.039019    25.484724     0.000000 
  16.505000    25.852331     0.038681    25.473830     0.000000 
  16.510000    25.582247     0.039090    25.462942     0.000000 
  16.515000    25.448299     0.039295    25.452061     0.000000 
  16.520000    25.375600     0.039408    25.441186     0.000000 
  16.525000    24.706242     0.040476    25.430317     0.000000 
  16.530000    25.597040     0.039067    25.419455     0.000000 
  16.535000    25.375003     0.039409    25.408599     0.000000 
  16.540000    25.678211     0.038944    25.397749     0.000000 
  16.545000    25.772686     0.038801    25.386906     0.000000 
  16.550000    25.179987     0.039714    25.376069     0.000000 
  16.555000    25.235088     0.039627    25.365238     0.000000 
  16.560000    25.843828     0.038694    25.354414     0.000000 
  16.565000    25.371029     0.039415    25.343596     0.000000 
  16.570000    25.740364     0.038849    25.332784     0.000000 
  16.575000    24.995479     0.040007    25.321979     0.000000 
  16.580000    25.026313     0.039958    25.311180     0.000000 
  16.585000    25.468095     0.039265    25.300387     0.000000 
  16.590000    24.922781     0.040124    25.289601     0.000000 
  16.595000    25.401760     0.039367    25.278821     0.000000 
  16.600000    25.102374     0.039837    25.268047     0.000000 
  16.605000    25.261960     0.039585    25.257280     0.000000 
  16.610000    25.308197     0.039513    25.246519     0.000000 
  16.615000    25.416400     0.039345    25.235764     0.000000 
  16.620000    25.719655     0.038881    25.225016     0.000000 
  16.625000    24.307483     0.041140    25.214274     0.000000 
  16.630000    25.493005     0.039226    25.203538     0.000000 
  16.635000    25.087746     0.039860    25.192808     0.000000 
  16.640000    25.940022     0.038550    25.182085     0.000000 
  16.645000    26.085942     0.038335    25.171368     0.000000 
  16.650000    25.138906     0.039779    25.160658     0.000000 
  16.655000    25.265781     0.039579    25.149953     0.000000 
  16.660000    24.825681     0.040281    25.139255     0.000000 
  16.665000    25.679030     0.038942    25.128564     0.000000 
  16.670000    24.556425     0.040723    25.117878     0.000000 
  16.675000    24.787908     0.040342    25.107199     0.000000 
  16.680000    24.865780     0.040216    25.096526     0.000000 
  16.685000    24.142797     0.041420    25.085859     0.000000 
  16.690000    25.767201     0.038809    25.075199     0.000000 
  16.695000    25.512513     0.039196    25.064545     0.000000 
  16.700000    24.417220     0.040955    25.053897     0.000000 
  16.705000    25.280576     0.039556    25.043256     0.000000 
  16.710000    25.057047     0.039909    25.032620     0.000000 
  16.715000    24.772741     0.040367    25.021991     0.000000 
  16.720000    25.133974     0.039787    25.011369     0.000000 
  16.725000    24.713076     0.040464    25.000752     0.000000 
  16.730000    24.640873     0.040583    24.990142     0.000000 
  16.735000    24.445362     0.040908    24.979538     0.000000 
  16.740000    25.165976     0.039736    24.968941     0.000000 
  16.745000    24.817375     0.040294    24.958349     0.000000 
  16.750000    24.732300     0.040433    24.947764     0.000000 
  16.755000    24.870513     0.040208    24.937185     0.000000 
  16.760000    24.673345     0.040530    24.926612     0.000000 
  16.765000    25.541409     0.039152    24.916046     0.000000 
  16.770000    25.423293     0.039334    24.905486     0.000000 
  16.775000    25.425016     0.039331    24.894932     0.000000 
  16.780000    24.758982     0.040389    24.884384     0.000000 
  16.785000    23.679342     0.042231    24.873843     0.000000 
  16.790000    24.393302     0.040995    24.863307     0.000000 
  16.795000    24.094636     0.041503    24.852778     0.000000 
  16.800000    24.655335     0.040559    24.842256     0.000000 
  16.805000    24.471615     0.040864    24.831739     0.000000 
  16.810000    24.946797     0.040085    24.821229     0.000000 
  16.815000    24.635457     0.040592    24.810725     0.000000 
  16.820000    24.859679     0.040226    24.800227     0.000000 
  16.825000    24.690040     0.040502    24.789735     0.000000 
  16.830000    24.042555     0.041593    24.779250     0.000000 
  16.835000    24.699928     0.040486    24.768771     0.000000 
  16.840000    24.139097     0.041427    24.758298     0.000000 
  16.845000    24.577016     0.040688    24.747831     0.000000 
  16.850000    25.017693     0.039972    24.737370     0.000000 
  16.855000    24.723563     0.040447    24.726916     0.000000 
  16.860000    24.497672     0.040820    24.716468     0.000000 
  16.865000    25.061049     0.039903    24.706026     0.000000 
  16.870000    24.234265     0.041264    24.695590     0.000000 
  16.875000    24.996607     0.040005    24.685160     0.000000 
  16.880000    24.602962     0.040646    24.702672     0.000000 
  16.885000    24.005997     0.041656    24.692527     0.000000 
  16.890000    24.892426     0.040173    24.682391     0.000000 
  16.895000    24.650691     0.040567    24.672266     0.000000 
  16.900000    23.866272     0.041900    24.662151     0.000000 
  16.905000    24.442761     0.040912    24.652046     0.000000 
  16.910000    24.450252     0.040899    24.641952     0.000000 
  16.915000    24.836590     0.040263    24.631869     0.000000 
  16.920000    24.775636     0.040362    24.621796     0.000000 
  16.925000    24.391921     0.040997    24.611734     0.000000 
  16.930000    24.501702     0.040813    24.601682     0.000000 
  16.935000    24.173911     0.041367    24.591642     0.000000 
  16.940000    24.297860     0.041156    24.581612     0.000000 
  16.945000    24.528079     0.040770    24.571594     0.000000 
  16.950000    24.686177     0.040509    24.561587     0.000000 
  16.955000    24.141217     0.041423    24.551591     0.000000 
  16.960000    24.430860     0.040932    24.541607     0.000000 
  16.965000    23.888676     0.041861    24.531634     0.000000 
  16.970000    23.944056     0.041764    24.521673     0.000000 
  16.975000    23.941057     0.041769    24.511724     0.000000 
  16.980000    24.250278     0.041237    24.501786     0.000000 
  16.985000    24.609878     0.040634    24.491861     0.000000 
  16.990000    24.729056     0.040438    24.481947     0.000000 
  16.995000    23.899805     0.041841    24.472046     0.000000 
  17.000000    24.299410     0.041153    24.462157     0.000000 
  17.005000    24.382563     0.041013    24.452281     0.000000 
  17.010000    25.028043     0.039955    24.442418     0.000000 
  17.015000    24.413272     0.040961    24.432567     0.000000 
  17.020000    23.940747     0.041770    24.422729     0.000000 
  17.025000    23.678296     0.042233    24.412904     0.000000 
  17.030000    24.200335     0.041322    24.403093     0.000000 
  17.035000    24.188947     0.041341    24.393295     0.000000 
  17.040000    23.338084     0.042848    24.383510     0.000000 
  17.045000    24.210748     0.041304    24.373740     0.000000 
  17.050000    24.600744     0.040649    24.363983     0.000000 
  17.055000    23.994971     0.041675    24.354240     0.000000 
  17.060000    24.627077     0.040606    24.344512     0.000000 
  17.065000    23.999522     0.041667    24.334798     0.000000 
  17.070000    23.649390     0.042284    24.325098     0.000000 
  17.075000    24.516823     0.040788    24.315414     0.000000 
  17.080000    24.000378     0.041666    24.305744     0.000000 
  17.085000    24.992521     0.040012    24.296090     0.000000 
  17.090000    23.633174     0.042313    24.286452     0.000000 
  17.095000    23.430443     0.042680    24.276829     0.000000 
  17.100000    23.878078     0.041879    24.267222     0.000000 
  17.105000    23.425461     0.042689    24.257632     0.000000 
  17.110000    24.709254     0.040471    24.248058     0.000000 
  17.115000    24.432208     0.040930    24.238500     0.000000 
  17.120000    24.027432     0.041619    24.228960     0.000000 
  17.125000    24.741032     0.040419    24.219436     0.000000 
  17.130000    24.147970     0.041411    24.209931     0.000000 
  17.135000    23.639819     0.042302    24.200443     0.000000 
  17.140000    24.181155     0.041355    24.190973     0.000000 
  17.145000    24.592592     0.040663    24.181522     0.000000 
  17.150000    23.906179     0.041830    24.172090     0.000000 
  17.155000    24.255142     0.041228    24.162676     0.000000 
  17.160000    23.984595     0.041693    24.153283     0.000000 
  17.165000    24.388011     0.041004    24.143909     0.000000 
  17.170000    24.201141     0.041320    24.134555     0.000000 
  17.175000    24.030241     0.041614    24.125221     0.000000 
  17.180000    23.539871     0.042481    24.115909     0.000000 
  17.185000    23.553874     0.042456    24.106618     0.000000 
  17.190000    23.899243     0.041842    24.097348     0.000000 
  17.195000    23.687746     0.042216    24.088101     0.000000 
  17.200000    23.818194     0.041985    24.078877     0.000000 
  17.205000    24.059819     0.041563    24.069675     0.000000 
  17.210000    23.300737     0.042917    24.060498     0.000000 
  17.215000    23.684159     0.042222    24.051344     0.000000 
  17.220000    23.340411     0.042844    24.042215     0.000000 
  17.225000    24.111373     0.041474    24.033111     0.000000 
  17.230000    24.004625     0.041659    24.024033     0.000000 
  17.235000    23.718736     0.042161    24.014981     0.000000 
  17.240000    24.141295     0.041423    24.005956     0.000000 
  17.245000    24.382824     0.041012    23.996958     0.000000 
  17.250000    24.108395     0.041479    23.987989     0.000000 
  17.255000    23.867434     0.041898    23.979048     0.000000 
  17.260000    22.402377     0.044638    23.970137     0.000000 
  17.265000    23.202133     0.043099    23.961256     0.000000 
  17.270000    23.369985     0.042790    23.952406     0.000000 
  17.275000    24.028159     0.041618    23.943588     0.000000 
  17.280000    24.008873     0.041651    23.934802     0.000000 
  17.285000    23.436602     0.042668    23.926050     0.000000 
  17.290000    23.956692     0.041742    23.917332     0.000000 
  17.295000    23.665387     0.042256    23.908649     0.000000 
  17.300000    23.097475     0.043295    23.900003     0.000000 
  17.305000    24.388566     0.041003    23.891393     0.000000 
  17.310000    23.610778     0.042354    23.882822     0.000000 
  17.315000    23.739975     0.042123    23.874289     0.000000 
  17.320000    23.389495     0.042754    23.865797     0.000000 
  17.325000    23.687018     0.042217    23.857347     0.000000 
  17.330000    23.229572     0.043049    23.848939     0.000000 
  17.335000    24.069475     0.041546    23.840575     0.000000 
  17.340000    24.033897     0.041608    23.832257     0.000000 
  17.345000    23.527428     0.042504    23.823985     0.000000 
  17.350000    24.347195     0.041072    23.815761     0.000000 
  17.355000    23.410977     0.042715    23.807587     0.000000 
  17.360000    23.589847     0.042391    23.799463     0.000000 
  17.365000    23.927186     0.041793    23.791393     0.000000 
  17.370000    23.393786     0.042746    23.783377     0.000000 
  17.375000    23.820989     0.041980    23.775418     0.000000 
  17.380000    23.684872     0.042221    23.767516     0.000000 
  17.385000    23.407384     0.042722    23.759675     0.000000 
  17.390000    23.678768     0.042232    23.751896     0.000000 
  17.395000    23.950931     0.041752    23.744181     0.000000 
  17.400000    23.097340     0.043295    23.736533     0.000000 
  17.405000    23.598405     0.042376    23.728954     0.000000 
  17.410000    23.603203     0.042367    23.721447     0.000000 
  17.415000    23.676443     0.042236    23.714013     0.000000 
  17.420000    23.833165     0.041958    23.706656     0.000000 
  17.425000    24.076823     0.041534    23.699379     0.000000 
  17.430000    23.074782     0.043337    23.692185     0.000000 
  17.435000    23.678956     0.042232    23.685077     0.000000 
  17.440000    22.946823     0.043579    23.678058     0.000000 
  17.445000    23.088537     0.043312    23.671132     0.000000 
  17.450000    24.439832     0.040917    23.664303     0.000000 
  17.455000    22.728180     0.043998    23.657574     0.000000 
  17.460000    22.719326     0.044015    23.650950     0.000000 
  17.465000    22.826905     0.043808    23.644435     0.000000 
  17.470000    24.083976     0.041521    23.638034     0.000000 
  17.475000    23.386533     0.042760    23.631751     0.000000 
  17.480000    23.013083     0.043454    23.625592     0.000000 
  17.485000    24.127280     0.041447    23.619562     0.000000 
  17.490000    22.797230     0.043865    23.613668     0.000000 
  17.495000    22.917299     0.043635    23.607914     0.000000 
  17.500000    23.555047     0.042454    23.602308     0.000000 
  17.505000    22.770228     0.043917    23.596857     0.000000 
  17.510000    22.962811     0.043549    23.591567     0.000000 
  17.515000    23.328775     0.042866    23.586447     0.000000 
  17.520000    23.733794     0.042134    23.581505     0.000000 
  17.525000    23.064222     0.043357    23.576750     0.000000 
  17.530000    23.259916     0.042992    23.572191     0.000000 
  17.535000    23.330020     0.042863    23.567838     0.000000 
  17.540000    22.768390     0.043921    23.563702     0.000000 
  17.545000    23.076635     0.043334    23.559794     0.000000 
  17.550000    23.891808     0.041855    23.556125     0.000000 
  17.555000    23.639340     0.042302    23.552711     0.000000 
  17.560000    22.335044     0.044773    23.549563     0.000000 
  17.565000    23.418127     0.042702    23.546697     0.000000 
  17.570000    23.559259     0.042446    23.544129     0.000000 
  17.575000    23.123861     0.043245    23.541876     0.000000 
  17.580000    22.935640     0.043600    23.539956     0.000000 
  17.585000    22.477086     0.044490    23.538390     0.000000 
  17.590000    23.220421     0.043066    23.537198     0.000000 
  17.595000    22.957057     0.043560    23.536403     0.000000 
  17.600000    23.230664     0.043047    23.536030     0.000000 
  17.605000    23.283402     0.042949    23.536106     0.000000 
  17.610000    23.139531     0.043216    23.536660     0.000000 
  17.615000    23.291662     0.042934    23.537723     0.000000 
  17.620000    23.333111     0.042858    23.539328     0.000000 
  17.625000    23.321398     0.042879    23.541513     0.000000 
  17.630000    23.495123     0.042562    23.544318     0.000000 
  17.635000    23.025078     0.043431    23.547786     0.000000 
  17.640000    22.470280     0.044503    23.551965     0.000000 
  17.645000    23.446322     0.042651    23.556906     0.000000 
  17.650000    23.045639     0.043392    23.562667     0.000000 
  17.655000    24.204848     0.041314    23.569308     0.000000 
  17.660000    23.463621     0.042619    23.576899     0.000000 
  17.665000    23.700547     0.042193    23.585514     0.000000 
  17.670000    23.053486     0.043377    23.595236     0.000000 
  17.675000    23.331087     0.042861    23.606155     0.000000 
  17.680000    22.734852     0.043985    23.618371     0.000000 
  17.685000    23.451687     0.042641    23.631996     0.000000 
  17.690000    22.926889     0.043617    23.647153     0.000000 
  17.695000    23.280131     0.042955    23.663979     0.000000 
  17.700000    22.933452     0.043604    23.682626     0.000000 
  17.705000    23.065196     0.043355    23.703266     0.000000 
  17.710000    22.406212     0.044630    23.726088     0.000000 
  17.715000    23.519693     0.042518    23.751308     0.000000 
  17.720000    23.425033     0.042689    23.779166     0.000000 
  17.725000    23.250778     0.043009    23.809935     0.000000 
  17.730000    23.457471     0.042630    23.843923     0.000000 
  17.735000    22.654028     0.044142    23.881480     0.000000 
  17.740000    23.639926     0.042301    23.923004     0.000000 
  17.745000    23.649335     0.042284    23.968950     0.000000 
  17.750000    22.199517     0.045046    24.019841     0.000000 
  17.755000    23.384802     0.042763    24.076278     0.000000 
  17.760000    23.654733     0.042275    24.138956     0.000000 
  17.765000    23.350541     0.042826    24.208680     0.000000 
  17.770000    22.654587     0.044141    24.286390     0.000000 
  17.775000    24.029727     0.041615    24.373185     0.000000 
  17.780000    23.910300     0.041823    24.470359     0.000000 
  17.785000    23.673638     0.042241    24.579442     0.000000 
  17.790000    23.933008     0.041783    24.702253     0.000000 
  17.795000    23.413358     0.042711    24.840968     0.000000 
  17.800000    23.206529     0.043091    24.998213     0.000000 
  17.805000    23.453354     0.042638    25.177195     0.000000 
  17.810000    23.720444     0.042158    25.381912     0.000000 
  17.815000    23.584486     0.042401    25.617536     0.000000 
  17.820000    23.860491     0.041910    25.891224     0.000000 
  17.825000    24.410744     0.040966    26.213864     0.000000 
  17.830000    25.340764     0.039462    26.603884     0.000000 
  17.835000    25.925373     0.038572    27.095164     0.000000 
  17.840000    27.661639     0.036151    27.752336     0.000000 
  17.845000    28.642632     0.034913    28.697848     0.000000 
  17.850000    31.032896     0.032224    30.154830     0.000000 
  17.855000    35.288218     0.028338    32.506028     0.000000 
  17.860000    38.769018     0.025794    36.359789     0.000000 
  17.865000    44.048683     0.022702    42.598771     0.000000 
  17.870000    54.364195     0.018394    52.369882     0.000000 
  17.875000    71.441665     0.013997    66.965019     0.000000 
  17.880000    85.953956     0.011634    87.555428     0.000000 
  17.885000   114.070130     0.008767   114.787075     0.000000 
  17.890000   152.365972     0.006563   148.312197     0.000000 
  17.895000   181.189053     0.005519   186.389967     0.000000 
  17.900000   226.147228     0.004422   225.695061     0.000000 
  17.905000   269.709350     0.003708   261.433997     0.000000 
  17.910000   293.976564     0.003402   287.915306     0.000000 
  17.915000   308.739396     0.003239   299.897527     0.000000 
  17.920000   297.238243     0.003364   294.673881     0.000000 
  17.925000   277.796645     0.003600   273.483737     0.000000 
  17.930000   230.114931     0.004346   240.802192     0.000000 
  17.935000   197.151911     0.005072   202.320860     0.000000 
  17.940000   161.191799     0.006204   163.281160     0.000000 
  17.945000   118.548010     0.008435   127.630517     0.000000 
  17.950000    96.085893     0.010407    97.739941     0.000000 
  17.955000    72.413972     0.013809    74.480586     0.000000 
  17.960000    57.871989     0.017280    57.554750     0.000000 
  17.965000    50.172047     0.019931    45.953503     0.000000 
  17.970000    40.933271     0.024430    38.398288     0.000000 
  17.975000    37.120778     0.026939    33.665530     0.000000 
  17.980000    33.784857     0.029599    30.761681     0.000000 
  17.985000    31.195083     0.032056    28.971629     0.000000 
  17.990000    29.316487     0.034110    27.828552     0.000000 
  17.995000    27.843494     0.035915    27.051634     0.000000 
  18.000000    27.125243     0.036866    26.482894     0.000000 
  18.005000    25.227071     0.039640    26.037671     0.000000 
  18.010000    25.344086     0.039457    25.671577     0.000000 
  18.015000    23.924498     0.041798    25.360944     0.000000 
  18.020000    24.205206     0.041313    25.092321     0.000000 
  18.025000    23.676644     0.042236    24.857268     0.000000 
  18.030000    23.618521     0.042340    24.649909     0.000000 
  18.035000    24.255638     0.041228    24.465818     0.000000 
  18.040000    23.687940     0.042216    24.301494     0.000000 
  18.045000    22.893754     0.043680    24.154090     0.000000 
  18.050000    23.111359     0.043269    24.021258     0.000000 
  18.055000    23.053483     0.043377    23.901040     0.000000 
  18.060000    23.103576     0.043283    23.791798     0.000000 
  18.065000    23.207224     0.043090    23.692144     0.000000 
  18.070000    23.007348     0.043464    23.600905     0.000000 
  18.075000    23.535862     0.042488    23.517080     0.000000 
  18.080000    22.921113     0.043628    23.439811     0.000000 
  18.085000    22.939039     0.043594    23.368359     0.000000 
  18.090000    22.595195     0.044257    23.302088     0.000000 
  18.095000    23.537157     0.042486    23.240444     0.000000 
  18.100000    22.191589     0.045062    23.182946     0.000000 
  18.105000    22.822606     0.043816    23.129173     0.000000 
  18.110000    22.476952     0.044490    23.078757     0.000000 
  18.115000    22.291894     0.044859    23.031372     0.000000 
  18.120000    23.329579     0.042864    22.986734     0.000000 
  18.125000    22.005010     0.045444    22.944587     0.000000 
  18.130000    22.244125     0.044956    22.904709     0.000000 
  18.135000    21.528057     0.046451    22.866897     0.000000 
  18.140000    21.955982     0.045546    22.830974     0.000000 
  18.145000    21.678426     0.046129    22.796781     0.000000 
  18.150000    21.883840     0.045696    22.764173     0.000000 
  18.155000    22.401727     0.044639    22.733023     0.000000 
  18.160000    22.511346     0.044422    22.703214     0.000000 
  18.165000    22.016026     0.045421    22.674642     0.000000 
  18.170000    22.654811     0.044141    22.647212     0.000000 
  18.175000    22.233294     0.044978    22.620839     0.000000 
  18.180000    21.857395     0.045751    22.595445     0.000000 
  18.185000    22.892647     0.043682    22.570959     0.000000 
  18.190000    22.239107     0.044966    22.547316     0.000000 
  18.195000    21.400921     0.046727    22.524458     0.000000 
  18.200000    21.998835     0.045457    22.502332     0.000000 
  18.205000    22.067659     0.045315    22.480887     0.000000 
  18.210000    21.774991     0.045924    22.460079     0.000000 
  18.215000    21.561336     0.046379    22.439866     0.000000 
  18.220000    21.247068     0.047065    22.420211     0.000000 
  18.225000    22.479025     0.044486    22.401077     0.000000 
  18.230000    22.516633     0.044412    22.382434     0.000000 
  18.235000    22.237981     0.044968    22.364251     0.000000 
  18.240000    22.319742     0.044803    22.346500     0.000000 
  18.245000    21.703113     0.046076    22.329156     0.000000 
  18.250000    21.967938     0.045521    22.312196     0.000000 
  18.255000    23.027719     0.043426    22.295596     0.000000 
  18.260000    22.181888     0.045082    22.279338     0.000000 
  18.265000    21.881299     0.045701    22.263402     0.000000 
  18.270000    21.208731     0.047150    22.247770     0.000000 
  18.275000    21.660317     0.046167    22.232426     0.000000 
  18.280000    21.916121     0.045629    22.217355     0.000000 
  18.285000    20.899120     0.047849    22.202543     0.000000 
  18.290000    22.298651     0.044846    22.187975     0.000000 
  18.295000    22.030907     0.045391    22.173640     0.000000 
  18.300000    21.563591     0.046374    22.159526     0.000000 
  18.305000    22.152145     0.045142    22.145622     0.000000 
  18.310000    21.736240     0.046006    22.131918     0.000000 
  18.315000    21.140280     0.047303    22.118404     0.000000 
  18.320000    21.059109     0.047485    22.105071     0.000000 
  18.325000    22.003240     0.045448    22.091911     0.000000 
  18.330000    21.948976     0.045560    22.078915     0.000000 
  18.335000    21.838065     0.045792    22.066076     0.000000 
  18.340000    21.602641     0.046291    22.053388     0.000000 
  18.345000    21.614406     0.046265    22.040843     0.000000 
  18.350000    21.067989     0.047465    22.028435     0.000000 
  18.355000    22.063430     0.045324    22.016158     0.000000 
  18.360000    21.793108     0.045886    22.004007     0.000000 
  18.365000    21.948694     0.045561    21.991976     0.000000 
  18.370000    22.389025     0.044665    21.980060     0.000000 
  18.375000    20.920653     0.047800    21.968255     0.000000 
  18.380000    22.207784     0.045029    21.956556     0.000000 
  18.385000    21.859962     0.045746    21.944959     0.000000 
  18.390000    22.453436     0.044537    21.933460     0.000000 
  18.395000    22.208746     0.045027    21.922054     0.000000 
  18.400000    21.357537     0.046822    21.910739     0.000000 
  18.405000    22.258758     0.044926    21.899511     0.000000 
  18.410000    21.003127     0.047612    21.888367     0.000000 
  18.415000    21.437559     0.046647    21.877303     0.000000 
  18.420000    21.134485     0.047316    21.866316     0.000000 
  18.425000    21.442005     0.046637    21.855405     0.000000 
  18.430000    22.402450     0.044638    21.844565     0.000000 
  18.435000    21.629080     0.046234    21.833795     0.000000 
  18.440000    21.577051     0.046346    21.823093     0.000000 
  18.445000    20.932728     0.047772    21.812455     0.000000 
  18.450000    21.961086     0.045535    21.801879     0.000000 
  18.455000    22.470529     0.044503    21.791364     0.000000 
  18.460000    21.677480     0.046131    21.780908     0.000000 
  18.465000    21.207403     0.047153    21.770508     0.000000 
  18.470000    22.058015     0.045335    21.760163     0.000000 
  18.475000    21.593595     0.046310    21.749871     0.000000 
  18.480000    21.541137     0.046423    21.739631     0.000000 
  18.485000    22.089928     0.045269    21.729440     0.000000 
  18.490000    22.047355     0.045357    21.719297     0.000000 
  18.495000    22.096263     0.045257    21.709201     0.000000 
  18.500000    21.304993     0.046937    21.699150     0.000000 
  18.505000    21.191423     0.047189    21.689144     0.000000 
  18.510000    21.479833     0.046555    21.679180     0.000000 
  18.515000    22.223214     0.044998    21.669257     0.000000 
  18.520000    21.224838     0.047115    21.659375     0.000000 
  18.525000    20.612725     0.048514    21.649532     0.000000 
  18.530000    21.554658     0.046394    21.639726     0.000000 
  18.535000    22.243449     0.044957    21.629958     0.000000 
  18.540000    21.472330     0.046572    21.620226     0.000000 
  18.545000    20.845012     0.047973    21.610529     0.000000 
  18.550000    21.429084     0.046666    21.600866     0.000000 
  18.555000    21.645075     0.046200    21.591236     0.000000 
  18.560000    20.894250     0.047860    21.581639     0.000000 
  18.565000    21.378016     0.046777    21.572073     0.000000 
  18.570000    21.646084     0.046198    21.562538     0.000000 
  18.575000    21.832666     0.045803    21.553033     0.000000 
  18.580000    21.847275     0.045772    21.543557     0.000000 
  18.585000    21.296473     0.046956    21.534109     0.000000 
  18.590000    21.522640     0.046463    21.524690     0.000000 
  18.595000    21.222296     0.047120    21.515297     0.000000 
  18.600000    20.699164     0.048311    21.505931     0.000000 
  18.605000    21.025238     0.047562    21.496591     0.000000 
  18.610000    21.947170     0.045564    21.487277     0.000000 
  18.615000    21.010297     0.047596    21.477987     0.000000 
  18.620000    21.179730     0.047215    21.468721     0.000000 
  18.625000    21.306397     0.046934    21.459480     0.000000 
  18.630000    20.752669     0.048187    21.450261     0.000000 
  18.635000    20.943704     0.047747    21.441065     0.000000 
  18.640000    21.606951     0.046281    21.431891     0.000000 
  18.645000    21.312772     0.046920    21.422739     0.000000 
  18.650000    21.173093     0.047230    21.413608     0.000000 
  18.655000    21.040294     0.047528    21.404499     0.000000 
  18.660000    21.010053     0.047596    21.395409     0.000000 
  18.665000    21.546501     0.046411    21.386340     0.000000 
  18.670000    20.862925     0.047932    21.377290     0.000000 
  18.675000    21.440153     0.046641    21.368260     0.000000 
  18.680000    20.466357     0.048861    21.359249     0.000000 
  18.685000    21.491398     0.046530    21.350256     0.000000 
  18.690000    20.536558     0.048694    21.341282     0.000000 
  18.695000    21.296377     0.046956    21.332325     0.000000 
  18.700000    21.540572     0.046424    21.323386     0.000000 
  18.705000    20.925268     0.047789    21.314465     0.000000 
  18.710000    20.789699     0.048101    21.305560     0.000000 
  18.715000    20.695475     0.048320    21.296672     0.000000 
  18.720000    20.166517     0.049587    21.287800     0.000000 
  18.725000    21.014234     0.047587    21.278945     0.000000 
  18.730000    21.320618     0.046903    21.270105     0.000000 
  18.735000    21.477905     0.046559    21.261282     0.000000 
  18.740000    21.591949     0.046314    21.252473     0.000000 
  18.745000    20.863910     0.047930    21.243680     0.000000 
  18.750000    21.430085     0.046663    21.234901     0.000000 
  18.755000    20.871036     0.047913    21.226137     0.000000 
  18.760000    21.165227     0.047247    21.217388     0.000000 
  18.765000    21.067148     0.047467    21.208653     0.000000 
  18.770000    21.297125     0.046955    21.199932     0.000000 
  18.775000    20.856330     0.047947    21.191225     0.000000 
  18.780000    20.941002     0.047753    21.182531     0.000000 
  18.785000    20.488719     0.048807    21.173851     0.000000 
  18.790000    21.376520     0.046780    21.165184     0.000000 
  18.795000    20.867788     0.047921    21.156530     0.000000 
  18.800000    20.924167     0.047792    21.147889     0.000000 
  18.805000    20.310108     0.049237    21.139261     0.000000 
  18.810000    20.878566     0.047896    21.130645     0.000000 
  18.815000    20.716068     0.048272    21.122042     0.000000 
  18.820000    21.510731     0.046488    21.113451     0.000000 
  18.825000    21.083406     0.047431    21.104872     0.000000 
  18.830000    20.823572     0.048023    21.096305     0.000000 
  18.835000    21.323015     0.046898    21.087750     0.000000 
  18.840000    21.071480     0.047458    21.079206     0.000000 
  18.845000    21.120407     0.047348    21.070674     0.000000 
  18.850000    21.104733     0.047383    21.062153     0.000000 
  18.855000    21.616396     0.046261    21.053644     0.000000 
  18.860000    20.748075     0.048197    21.045146     0.000000 
  18.865000    20.827261     0.048014    21.036658     0.000000 
  18.870000    20.735845     0.048226    21.028182     0.000000 
  18.875000    20.866488     0.047924    21.019716     0.000000 
  18.880000    21.088219     0.047420    21.011262     0.000000 
  18.885000    21.085211     0.047427    21.002817     0.000000 
  18.890000    21.071943     0.047456    20.994383     0.000000 
  18.895000    20.637100     0.048456    20.985959     0.000000 
  18.900000    21.171583     0.047233    20.977546     0.000000 
  18.905000    20.833205     0.048000    20.969143     0.000000 
  18.910000    19.948205     0.050130    20.960749     0.000000 
  18.915000    21.402932     0.046723    20.952366     0.000000 
  18.920000    20.592838     0.048561    20.943993     0.000000 
  18.925000    21.372345     0.046789    20.935629     0.000000 
  18.930000    20.580255     0.048590    20.927275     0.000000 
  18.935000    21.199708     0.047170    20.918930     0.000000 
  18.940000    20.717301     0.048269    20.910595     0.000000 
  18.945000    21.255547     0.047047    20.902270     0.000000 
  18.950000    20.697853     0.048314    20.893953     0.000000 
  18.955000    20.832285     0.048002    20.885646     0.000000 
  18.960000    20.653738     0.048417    20.849837     0.000000 
  18.965000    21.307842     0.046931    20.841809     0.000000 
  18.970000    19.919933     0.050201    20.833787     0.000000 
  18.975000    20.643940     0.048440    20.825771     0.000000 
  18.980000    20.194188     0.049519    20.817759     0.000000 
  18.985000    20.641333     0.048446    20.809753     0.000000 
  18.990000    20.781546     0.048120    20.801752     0.000000 
  18.995000    21.137896     0.047308    20.793757     0.000000 
  19.000000    21.034129     0.047542    20.785767     0.000000 
  19.005000    21.113882     0.047362    20.777782     0.000000 
  19.010000    20.198033     0.049510    20.769802     0.000000 
  19.015000    20.886649     0.047877    20.761828     0.000000 
  19.020000    21.415328     0.046696    20.753859     0.000000 
  19.025000    20.467056     0.048859    20.745895     0.000000 
  19.030000    21.191960     0.047188    20.737936     0.000000 
  19.035000    20.265797     0.049344    20.729983     0.000000 
  19.040000    21.268108     0.047019    20.722035     0.000000 
  19.045000    20.983434     0.047657    20.714093     0.000000 
  19.050000    20.113695     0.049717    20.706155     0.000000 
  19.055000    20.871288     0.047913    20.698223     0.000000 
  19.060000    20.812503     0.048048    20.690296     0.000000 
  19.065000    21.049062     0.047508    20.682375     0.000000 
  19.070000    20.384132     0.049058    20.674458     0.000000 
  19.075000    21.247689     0.047064    20.666547     0.000000 
  19.080000    20.651218     0.048423    20.658642     0.000000 
  19.085000    20.694652     0.048322    20.650741     0.000000 
  19.090000    20.837107     0.047991    20.642846     0.000000 
  19.095000    20.970721     0.047686    20.634956     0.000000 
  19.100000    20.398833     0.049022    20.627071     0.000000 
  19.105000    20.567350     0.048621    20.619192     0.000000 
  19.110000    20.641264     0.048447    20.611317     0.000000 
  19.115000    20.872696     0.047909    20.603448     0.000000 
  19.120000    20.505887     0.048766    20.595585     0.000000 
  19.125000    21.241139     0.047078    20.587726     0.000000 
  19.130000    20.469780     0.048853    20.579873     0.000000 
  19.135000    20.444485     0.048913    20.572025     0.000000 
  19.140000    20.208892     0.049483    20.564182     0.000000 
  19.145000    20.077955     0.049806    20.556344     0.000000 
  19.150000    21.242502     0.047075    20.548512     0.000000 
  19.155000    20.167449     0.049585    20.540685     0.000000 
  19.160000    20.090795     0.049774    20.532863     0.000000 
  19.165000    20.226208     0.049441    20.525046     0.000000 
  19.170000    19.926547     0.050184    20.517235     0.000000 
  19.175000    20.607089     0.048527    20.509429     0.000000 
  19.180000    20.633797     0.048464    20.501628     0.000000 
  19.185000    20.721515     0.048259    20.493832     0.000000 
  19.190000    20.573300     0.048607    20.486041     0.000000 
  19.195000    20.859731     0.047939    20.478256     0.000000 
  19.200000    20.257647     0.049364    20.470476     0.000000 
  19.205000    20.369593     0.049093    20.462701     0.000000 
  19.210000    20.837344     0.047991    20.454931     0.000000 
  19.215000    20.591842     0.048563    20.447167     0.000000 
  19.220000    20.001163     0.049997    20.439407     0.000000 
  19.225000    20.934412     0.047768    20.431653     0.000000 
  19.230000    20.390042     0.049044    20.423904     0.000000 
  19.235000    20.635926     0.048459    20.416161     0.000000 
  19.240000    20.312204     0.049231    20.408422     0.000000 
  19.245000    21.215034     0.047136    20.400689     0.000000 
  19.250000    20.007250     0.049982    20.392961     0.000000 
  19.255000    20.250164     0.049382    20.385238     0.000000 
  19.260000    20.904200     0.047837    20.377520     0.000000 
  19.265000    20.610629     0.048519    20.369808     0.000000 
  19.270000    19.742717     0.050652    20.362100     0.000000 
  19.275000    20.000452     0.049999    20.354398     0.000000 
  19.280000    20.728441     0.048243    20.346701     0.000000 
  19.285000    20.889803     0.047870    20.339009     0.000000 
  19.290000    20.080595     0.049799    20.331323     0.000000 
  19.295000    20.101014     0.049749    20.323641     0.000000 
  19.300000    20.180211     0.049553    20.315965     0.000000 
  19.305000    20.782392     0.048118    20.308294     0.000000 
  19.310000    21.056597     0.047491    20.300628     0.000000 
  19.315000    20.650424     0.048425    20.292967     0.000000 
  19.320000    20.682615     0.048350    20.285311     0.000000 
  19.325000    19.880206     0.050301    20.277661     0.000000 
  19.330000    21.185994     0.047201    20.270015     0.000000 
  19.335000    20.574839     0.048603    20.262375     0.000000 
  19.340000    20.325920     0.049198    20.254740     0.000000 
  19.345000    20.776017     0.048132    20.247110     0.000000 
  19.350000    19.934798     0.050164    20.239486     0.000000 
  19.355000    19.853463     0.050369    20.231866     0.000000 
  19.360000    20.475888     0.048838    20.224252     0.000000 
  19.365000    20.317392     0.049219    20.216642     0.000000 
  19.370000    20.880985     0.047890    20.209038     0.000000 
  19.375000    20.860494     0.047938    20.201439     0.000000 
  19.380000    20.488083     0.048809    20.193845     0.000000 
  19.385000    20.604016     0.048534    20.186257     0.000000 
  19.390000    21.376039     0.046781    20.178673     0.000000 
  19.395000    19.826707     0.050437    20.171095     0.000000 
  19.400000    19.914479     0.050215    20.163521     0.000000 
  19.405000    20.434510     0.048937    20.155953     0.000000 
  19.410000    20.083625     0.049792    20.148390     0.000000 
  19.415000    20.063922     0.049841    20.140832     0.000000 
  19.420000    20.256901     0.049366    20.133279     0.000000 
  19.425000    19.268314     0.051899    20.125732     0.000000 
  19.430000    19.827066     0.050436    20.118189     0.000000 
  19.435000    19.910395     0.050225    20.110652     0.000000 
  19.440000    19.980313     0.050049    20.103119     0.000000 
  19.445000    20.438971     0.048926    20.095592     0.000000 
  19.450000    19.398135     0.051551    20.088070     0.000000 
  19.455000    19.918351     0.050205    20.080553     0.000000 
  19.460000    20.653032     0.048419    20.073041     0.000000 
  19.465000    20.061094     0.049848    20.065534     0.000000 
  19.470000    20.415256     0.048983    20.058033     0.000000 
  19.475000    19.930496     0.050174    20.050536     0.000000 
  19.480000    20.153712     0.049619    20.043044     0.000000 
  19.485000    19.955622     0.050111    20.035558     0.000000 
  19.490000    20.660092     0.048402    20.028077     0.000000 
  19.495000    19.905861     0.050236    20.020601     0.000000 
  19.500000    19.876413     0.050311    20.013129     0.000000 
  19.505000    20.456437     0.048884    20.005663     0.000000 
  19.510000    19.606677     0.051003    19.998202     0.000000 
  19.515000    21.003577     0.047611    19.990747     0.000000 
  19.520000    19.649290     0.050892    19.983296     0.000000 
  19.525000    19.612287     0.050988    19.975850     0.000000 
  19.530000    19.781858     0.050551    19.968409     0.000000 
  19.535000    20.162401     0.049597    19.960974     0.000000 
  19.540000    20.435279     0.048935    19.953543     0.000000 
  19.545000    20.115343     0.049713    19.946118     0.000000 
  19.550000    19.447993     0.051419    19.938698     0.000000 
  19.555000    20.254870     0.049371    19.931282     0.000000 
  19.560000    20.208376     0.049484    19.923872     0.000000 
  19.565000    19.594637     0.051034    19.916467     0.000000 
  19.570000    20.001634     0.049996    19.909067     0.000000 
  19.575000    20.399893     0.049020    19.901672     0.000000 
  19.580000    19.900622     0.050250    19.894282     0.000000 
  19.585000    20.708367     0.048290    19.886897     0.000000 
  19.590000    19.837306     0.050410    19.879517     0.000000 
  19.595000    19.664581     0.050853    19.872143     0.000000 
  19.600000    19.801055     0.050502    19.864773     0.000000 
  19.605000    20.207582     0.049486    19.857408     0.000000 
  19.610000    20.053379     0.049867    19.850048     0.000000 
  19.615000    20.971318     0.047684    19.842694     0.000000 
  19.620000    20.108853     0.049729    19.835344     0.000000 
  19.625000    20.279643     0.049311    19.828000     0.000000 
  19.630000    20.084517     0.049790    19.820660     0.000000 
  19.635000    20.185181     0.049541    19.813326     0.000000 
  19.640000    20.179785     0.049555    19.805996     0.000000 
  19.645000    19.855288     0.050364    19.798672     0.000000 
  19.650000    20.044451     0.049889    19.791353     0.000000 
  19.655000    20.214625     0.049469    19.784038     0.000000 
  19.660000    19.776560     0.050565    19.776729     0.000000 
  19.665000    21.093887     0.047407    19.769425     0.000000 
  19.670000    20.176977     0.049561    19.762125     0.000000 
  19.675000    19.976117     0.050060    19.754831     0.000000 
  19.680000    19.828773     0.050432    19.747542     0.000000 
  19.685000    19.678800     0.050816    19.740258     0.000000 
  19.690000    20.230443     0.049430    19.732979     0.000000 
  19.695000    20.102519     0.049745    19.725704     0.000000 
  19.700000    19.776943     0.050564    19.718435     0.000000 
  19.705000    19.739387     0.050660    19.711171     0.000000 
  19.710000    19.970806     0.050073    19.703912     0.000000 
  19.715000    19.971505     0.050071    19.696658     0.000000 
  19.720000    20.175244     0.049566    19.689409     0.000000 
  19.725000    20.039833     0.049901    19.682164     0.000000 
  19.730000    20.490407     0.048803    19.674925     0.000000 
  19.735000    20.001112     0.049997    19.667691     0.000000 
  19.740000    19.473508     0.051352    19.660462     0.000000 
  19.745000    20.672160     0.048374    19.653238     0.000000 
  19.750000    19.821656     0.050450    19.646019     0.000000 
  19.755000    19.567314     0.051106    19.638804     0.000000 
  19.760000    19.667562     0.050845    19.631595     0.000000 
  19.765000    20.059829     0.049851    19.624391     0.000000 
  19.770000    19.879344     0.050303    19.617192     0.000000 
  19.775000    19.925067     0.050188    19.609997     0.000000 
  19.780000    19.959492     0.050101    19.602808     0.000000 
  19.785000    19.591674     0.051042    19.595624     0.000000 
  19.790000    20.059097     0.049853    19.588444     0.000000 
  19.795000    20.364992     0.049104    19.581270     0.000000 
  19.800000    19.931530     0.050172    19.574101     0.000000 
  19.805000    20.589983     0.048567    19.566936     0.000000 
  19.810000    19.480655     0.051333    19.559777     0.000000 
  19.815000    20.183982     0.049544    19.552622     0.000000 
  19.820000    20.027380     0.049932    19.545473     0.000000 
  19.825000    19.712256     0.050730    19.538328     0.000000 
  19.830000    20.186487     0.049538    19.531188     0.000000 
  19.835000    19.494494     0.051297    19.524054     0.000000 
  19.840000    20.090412     0.049775    19.516924     0.000000 
  19.845000    20.276551     0.049318    19.509799     0.000000 
  19.850000    19.834077     0.050418    19.502680     0.000000 
  19.855000    19.894275     0.050266    19.495565     0.000000 
  19.860000    19.545123     0.051164    19.488455     0.000000 
  19.865000    19.628753     0.050946    19.481350     0.000000 
  19.870000    20.126418     0.049686    19.474250     0.000000 
  19.875000    19.617598     0.050975    19.467155     0.000000 
  19.880000    19.664720     0.050852    19.460064     0.000000 
  19.885000    20.233430     0.049423    19.452979     0.000000 
  19.890000    19.168065     0.052170    19.445899     0.000000 
  19.895000    19.953446     0.050117    19.438823     0.000000 
  19.900000    20.146227     0.049637    19.431753     0.000000 
  19.905000    20.023713     0.049941    19.424688     0.000000 
  19.910000    19.431812     0.051462    19.417627     0.000000 
  19.915000    19.476363     0.051344    19.410571     0.000000 
  19.920000    19.399600     0.051547    19.403521     0.000000 
  19.925000    19.732933     0.050677    19.396475     0.000000 
  19.930000    20.478107     0.048833    19.389434     0.000000 
  19.935000    20.370165     0.049091    19.382398     0.000000 
  19.940000    20.215400     0.049467    19.375367     0.000000 
  19.945000    18.956654     0.052752    19.368341     0.000000 
  19.950000    20.643238     0.048442    19.361319     0.000000 
  19.955000    20.039450     0.049902    19.354303     0.000000 
  19.960000    19.896888     0.050259    19.347292     0.000000 
  19.965000    19.849588     0.050379    19.340285     0.000000 
  19.970000    20.651331     0.048423    19.333283     0.000000 
  19.975000    20.231202     0.049429    19.326287     0.000000 
  19.980000    20.401664     0.049016    19.319295     0.000000 
  19.985000    20.354080     0.049130    19.312308     0.000000 
  19.990000    20.309824     0.049237    19.305326     0.000000 
  19.995000    19.783527     0.050547    19.298349     0.000000 
  20.000000    20.619197     0.048498    19.291376     0.000000 
  20.005000    19.060419     0.052465    19.284409     0.000000 
  20.010000    20.790225     0.048100    19.277446     0.000000 
  20.015000    19.333543     0.051724    19.270489     0.000000 
  20.020000    19.332735     0.051726    19.263536     0.000000 
  20.025000    19.243573     0.051965    19.256588     0.000000 
  20.030000    20.102211     0.049746    19.249645     0.000000 
  20.035000    19.850868     0.050376    19.242707     0.000000 
  20.040000    19.552069     0.051145    19.235774     0.000000 
  20.045000    19.428938     0.051470    19.228845     0.000000 
  20.050000    19.641922     0.050912    19.221922     0.000000 
  20.055000    19.516902     0.051238    19.215003     0.000000 
  20.060000    19.655192     0.050877    19.208090     0.000000 
  20.065000    19.773724     0.050572    19.201181     0.000000 
  20.070000    18.561070     0.053876    19.194277     0.000000 
  20.075000    19.330684     0.051731    19.187378     0.000000 
  20.080000    19.389286     0.051575    19.180483     0.000000 
  20.085000    19.849950     0.050378    19.173594     0.000000 
  20.090000    19.557356     0.051132    19.166709     0.000000 
  20.095000    19.613897     0.050984    19.159829     0.000000 
  20.100000    19.705476     0.050747    19.152954     0.000000 
  20.105000    19.693610     0.050778    19.146084     0.000000 
  20.110000    19.439187     0.051442    19.139219     0.000000 
  20.115000    19.320359     0.051759    19.132359     0.000000 
  20.120000    18.996331     0.052642    19.125503     0.000000 
  20.125000    19.761245     0.050604    19.118653     0.000000 
  20.130000    19.582529     0.051066    19.111807     0.000000 
  20.135000    19.694844     0.050775    19.104966     0.000000 
  20.140000    19.846429     0.050387    19.098130     0.000000 
  20.145000    18.862389     0.053016    19.091298     0.000000 
  20.150000    20.277004     0.049317    19.084472     0.000000 
  20.155000    19.998645     0.050003    19.077650     0.000000 
  20.160000    19.516628     0.051238    19.070833     0.000000 
  20.165000    18.933820     0.052816    19.064021     0.000000 
  20.170000    19.689309     0.050789    19.057214     0.000000 
  20.175000    19.447653     0.051420    19.050411     0.000000 
  20.180000    18.160665     0.055064    19.043614     0.000000 
  20.185000    20.157474     0.049609    19.036821     0.000000 
  20.190000    19.838541     0.050407    19.030033     0.000000 
  20.195000    18.921717     0.052849    19.023250     0.000000 
  20.200000    19.528670     0.051207    19.016472     0.000000 
  20.205000    19.210367     0.052055    19.061098     0.000000 
  20.210000    18.862136     0.053016    19.054796     0.000000 
  20.215000    19.157056     0.052200    19.048505     0.000000 
  20.220000    19.154210     0.052208    19.042225     0.000000 
  20.225000    19.173037     0.052157    19.035957     0.000000 
  20.230000    19.215521     0.052041    19.029700     0.000000 
  20.235000    19.329519     0.051734    19.023455     0.000000 
  20.240000    19.682729     0.050806    19.017221     0.000000 
  20.245000    19.707157     0.050743    19.011000     0.000000 
  20.250000    19.097904     0.052362    19.004790     0.000000 
  20.255000    19.616429     0.050978    18.998593     0.000000 
  20.260000    19.753604     0.050624    18.992408     0.000000 
  20.265000    19.785268     0.050543    18.986236     0.000000 
  20.270000    19.923943     0.050191    18.980076     0.000000 
  20.275000    19.199532     0.052085    18.973929     0.000000 
  20.280000    19.689048     0.050790    18.967794     0.000000 
  20.285000    19.898021     0.050256    18.961673     0.000000 
  20.290000    19.272964     0.051886    18.955565     0.000000 
  20.295000    20.342701     0.049158    18.949471     0.000000 
  20.300000    19.038929     0.052524    18.943390     0.000000 
  20.305000    19.763041     0.050600    18.937322     0.000000 
  20.310000    20.453021     0.048893    18.931269     0.000000 
  20.315000    19.702743     0.050754    18.925230     0.000000 
  20.320000    19.707356     0.050742    18.919205     0.000000 
  20.325000    19.722651     0.050703    18.913194     0.000000 
  20.330000    19.766306     0.050591    18.907198     0.000000 
  20.335000    19.515305     0.051242    18.901217     0.000000 
  20.340000    19.217737     0.052035    18.895251     0.000000 
  20.345000    19.927211     0.050183    18.889301     0.000000 
  20.350000    19.995768     0.050011    18.883365     0.000000 
  20.355000    19.081856     0.052406    18.877446     0.000000 
  20.360000    18.637298     0.053656    18.871542     0.000000 
  20.365000    18.587922     0.053798    18.865655     0.000000 
  20.370000    19.396446     0.051556    18.859784     0.000000 
  20.375000    18.832036     0.053101    18.853930     0.000000 
  20.380000    20.025317     0.049937    18.848092     0.000000 
  20.385000    19.517072     0.051237    18.842272     0.000000 
  20.390000    19.284492     0.051855    18.836469     0.000000 
  20.395000    18.906615     0.052892    18.830684     0.000000 
  20.400000    19.317687     0.051766    18.824917     0.000000 
  20.405000    19.982870     0.050043    18.819168     0.000000 
  20.410000    18.761623     0.053300    18.813438     0.000000 
  20.415000    19.290878     0.051838    18.807727     0.000000 
  20.420000    18.464898     0.054157    18.802035     0.000000 
  20.425000    19.015633     0.052588    18.796362     0.000000 
  20.430000    18.873386     0.052985    18.790710     0.000000 
  20.435000    19.603245     0.051012    18.785077     0.000000 
  20.440000    19.111504     0.052325    18.779466     0.000000 
  20.445000    19.624429     0.050957    18.773875     0.000000 
  20.450000    18.480074     0.054112    18.768305     0.000000 
  20.455000    19.352336     0.051673    18.762757     0.000000 
  20.460000    19.635706     0.050928    18.757231     0.000000 
  20.465000    19.815033     0.050467    18.751728     0.000000 
  20.470000    19.030609     0.052547    18.746248     0.000000 
  20.475000    19.163511     0.052183    18.740791     0.000000 
  20.480000    18.995875     0.052643    18.735357     0.000000 
  20.485000    19.021810     0.052571    18.729948     0.000000 
  20.490000    19.901431     0.050248    18.724564     0.000000 
  20.495000    19.635148     0.050929    18.719205     0.000000 
  20.500000    19.751415     0.050629    18.713872     0.000000 
  20.505000    19.207381     0.052063    18.708565     0.000000 
  20.510000    19.060488     0.052465    18.703284     0.000000 
  20.515000    18.675099     0.053547    18.698031     0.000000 
  20.520000    19.243609     0.051965    18.692806     0.000000 
  20.525000    18.726705     0.053400    18.687610     0.000000 
  20.530000    19.360171     0.051652    18.682442     0.000000 
  20.535000    19.288380     0.051845    18.677304     0.000000 
  20.540000    18.086546     0.055290    18.672197     0.000000 
  20.545000    19.443138     0.051432    18.667120     0.000000 
  20.550000    19.457335     0.051394    18.662076     0.000000 
  20.555000    19.582573     0.051066    18.657063     0.000000 
  20.560000    18.970207     0.052714    18.652084     0.000000 
  20.565000    18.576603     0.053831    18.647139     0.000000 
  20.570000    18.901870     0.052905    18.642229     0.000000 
  20.575000    19.173188     0.052156    18.637354     0.000000 
  20.580000    19.573636     0.051089    18.632515     0.000000 
  20.585000    19.122342     0.052295    18.627714     0.000000 
  20.590000    18.941547     0.052794    18.622950     0.000000 
  20.595000    19.410119     0.051520    18.618226     0.000000 
  20.600000    19.487248     0.051316    18.613542     0.000000 
  20.605000    19.315476     0.051772    18.608899     0.000000 
  20.610000    19.488889     0.051311    18.604298     0.000000 
  20.615000    19.065933     0.052450    18.599740     0.000000 
  20.620000    18.930778     0.052824    18.595226     0.000000 
  20.625000    19.571941     0.051094    18.590758     0.000000 
  20.630000    19.018288     0.052581    18.586336     0.000000 
  20.635000    19.832828     0.050421    18.581962     0.000000 
  20.640000    18.724975     0.053405    18.577637     0.000000 
  20.645000    19.450299     0.051413    18.573363     0.000000 
  20.650000    19.229094     0.052005    18.569140     0.000000 
  20.655000    19.044408     0.052509    18.564971     0.000000 
  20.660000    20.142366     0.049647    18.560856     0.000000 
  20.665000    19.698511     0.050765    18.556798     0.000000 
  20.670000    19.311667     0.051782    18.552797     0.000000 
  20.675000    19.360014     0.051653    18.548856     0.000000 
  20.680000    19.260447     0.051920    18.544976     0.000000 
  20.685000    18.585486     0.053805    18.541159     0.000000 
  20.690000    19.328428     0.051737    18.537408     0.000000 
  20.695000    19.531347     0.051200    18.533723     0.000000 
  20.700000    19.762705     0.050600    18.530107     0.000000 
  20.705000    19.740064     0.050658    18.526562     0.000000 
  20.710000    19.569030     0.051101    18.523090     0.000000 
  20.715000    18.865631     0.053006    18.519694     0.000000 
  20.720000    18.911274     0.052879    18.516375     0.000000 
  20.725000    18.924598     0.052841    18.513137     0.000000 
  20.730000    19.772045     0.050576    18.509983     0.000000 
  20.735000    19.181564     0.052133    18.506913     0.000000 
  20.740000    19.324670     0.051747    18.503933     0.000000 
  20.745000    19.555820     0.051136    18.501043     0.000000 
  20.750000    18.901816     0.052905    18.498249     0.000000 
  20.755000    18.965182     0.052728    18.495552     0.000000 
  20.760000    19.045441     0.052506    18.492956     0.000000 
  20.765000    19.286564     0.051850    18.490465     0.000000 
  20.770000    19.098672     0.052360    18.488082     0.000000 
  20.775000    18.854544     0.053038    18.485812     0.000000 
  20.780000    18.858028     0.053028    18.483658     0.000000 
  20.785000    19.101459     0.052352    18.481624     0.000000 
  20.790000    19.411867     0.051515    18.479715     0.000000 
  20.795000    19.180837     0.052135    18.477936     0.000000 
  20.800000    19.045350     0.052506    18.476291     0.000000 
  20.805000    19.247672     0.051954    18.474785     0.000000 
  20.810000    19.756150     0.050617    18.473425     0.000000 
  20.815000    19.262196     0.051915    18.472214     0.000000 
  20.820000    19.210234     0.052056    18.471161     0.000000 
  20.825000    19.397150     0.051554    18.470269     0.000000 
  20.830000    19.401458     0.051543    18.469547     0.000000 
  20.835000    18.861029     0.053019    18.469001     0.000000 
  20.840000    19.149183     0.052222    18.468638     0.000000 
  20.845000    18.720700     0.053417    18.468466     0.000000 
  20.850000    19.062942     0.052458    18.468493     0.000000 
  20.855000    19.051129     0.052490    18.468727     0.000000 
  20.860000    19.069404     0.052440    18.469178     0.000000 
  20.865000    19.150811     0.052217    18.469854     0.000000 
  20.870000    18.772085     0.053271    18.470766     0.000000 
  20.875000    18.944431     0.052786    18.471924     0.000000 
  20.880000    18.529546     0.053968    18.473340     0.000000 
  20.885000    18.844497     0.053066    18.475024     0.000000 
  20.890000    18.908174     0.052887    18.476990     0.000000 
  20.895000    18.746513     0.053343    18.479251     0.000000 
  20.900000    18.343569     0.054515    18.481821     0.000000 
  20.905000    18.918976     0.052857    18.484715     0.000000 
  20.910000    19.422111     0.051488    18.487948     0.000000 
  20.915000    19.296197     0.051824    18.491537     0.000000 
  20.920000    18.882505     0.052959    18.495501     0.000000 
  20.925000    19.692382     0.050781    18.499857     0.000000 
  20.930000    19.120303     0.052300    18.504627     0.000000 
  20.935000    18.783987     0.053237    18.509832     0.000000 
  20.940000    18.793101     0.053211    18.515495     0.000000 
  20.945000    19.149272     0.052221    18.521640     0.000000 
  20.950000    18.806885     0.053172    18.528294     0.000000 
  20.955000    18.864590     0.053009    18.535484     0.000000 
  20.960000    18.991943     0.052654    18.543241     0.000000 
  20.965000    18.798669     0.053195    18.551597     0.000000 
  20.970000    18.868491     0.052998    18.560586     0.000000 
  20.975000    18.259231     0.054767    18.570246     0.000000 
  20.980000    18.868862     0.052997    18.580615     0.000000 
  20.985000    19.276264     0.051877    18.591738     0.000000 
  20.990000    18.927369     0.052834    18.603659     0.000000 
  20.995000    19.278442     0.051871    18.616429     0.000000 
  21.000000    18.904024     0.052899    18.630102     0.000000 
  21.005000    18.744296     0.053350    18.644734     0.000000 
  21.010000    18.407207     0.054327    18.660389     0.000000 
  21.015000    18.694439     0.053492    18.677135     0.000000 
  21.020000    18.945347     0.052783    18.695044     0.000000 
  21.025000    19.114652     0.052316    18.714198     0.000000 
  21.030000    18.938622     0.052802    18.734683     0.000000 
  21.035000    19.072585     0.052431    18.756593     0.000000 
  21.040000    18.636120     0.053659    18.780031     0.000000 
  21.045000    18.506663     0.054035    18.805111     0.000000 
  21.050000    18.662623     0.053583    18.831955     0.000000 
  21.055000    19.281794     0.051862    18.860699     0.000000 
  21.060000    19.601262     0.051017    18.891490     0.000000 
  21.065000    19.405124     0.051533    18.924491     0.000000 
  21.070000    18.964843     0.052729    18.959882     0.000000 
  21.075000    19.353940     0.051669    18.997860     0.000000 
  21.080000    18.730242     0.053390    19.038644     0.000000 
  21.085000    18.334123     0.054543    19.082476     0.000000 
  21.090000    18.873052     0.052986    19.129624     0.000000 
  21.095000    18.851152     0.053047    19.180389     0.000000 
  21.100000    18.758799     0.053308    19.235102     0.000000 
  21.105000    18.695587     0.053489    19.294137     0.000000 
  21.110000    19.202831     0.052076    19.357910     0.000000 
  21.115000    18.969699     0.052716    19.426889     0.000000 
  21.120000    19.183556     0.052128    19.501603     0.000000 
  21.125000    18.787330     0.053227    19.582646     0.000000 
  21.130000    19.153795     0.052209    19.670693     0.000000 
  21.135000    19.203419     0.052074    19.766508     0.000000 
  21.140000    19.024125     0.052565    19.870966     0.000000 
  21.145000    18.802526     0.053184    19.985062     0.000000 
  21.150000    19.786682     0.050539    20.109942     0.000000 
  21.155000    19.820202     0.050454    20.246923     0.000000 
  21.160000    19.205610     0.052068    20.397527     0.000000 
  21.165000    18.900502     0.052909    20.563522     0.000000 
  21.170000    19.180286     0.052137    20.746969     0.000000 
  21.175000    19.881721     0.050297    20.950280     0.000000 
  21.180000    18.710400     0.053446    21.176299     0.000000 
  21.185000    20.040206     0.049900    21.428401     0.000000 
  21.190000    20.684766     0.048345    21.710643     0.000000 
  21.195000    20.445487     0.048911    22.027992     0.000000 
  21.200000    21.685196     0.046114    22.386751     0.000000 
  21.205000    20.416459     0.048980    22.795377     0.000000 
  21.210000    22.411125     0.044621    23.266152     0.000000 
  21.215000    22.766103     0.043925    23.818568     0.000000 
  21.220000    23.113067     0.043266    24.485983     0.000000 
  21.225000    26.289676     0.038038    25.328017     0.000000 
  21.230000    26.860266     0.037230    26.452178     0.000000 
  21.235000    30.233265     0.033076    28.048716     0.000000 
  21.240000    35.551132     0.028128    30.441672     0.000000 
  21.245000    37.907510     0.026380    34.155137     0.000000 
  21.250000    47.975379     0.020844    39.985495     0.000000 
  21.255000    57.643078     0.017348    49.058026     0.000000 
  21.260000    68.201640     0.014662    62.832309     0.000000 
  21.265000    89.116680     0.011221    83.011838     0.000000 
  21.270000   109.368931     0.009143   111.318188     0.000000 
  21.275000   137.089261     0.007295   149.116624     0.000000 
  21.280000   188.987396     0.005291   196.928565     0.000000 
  21.285000   223.959296     0.004465   253.923090     0.000000 
  21.290000   290.059953     0.003448   317.518100     0.000000 
  21.295000   366.883238     0.002726   383.216219     0.000000 
  21.300000   409.014279     0.002445   444.763355     0.000000 
  21.305000   476.744985     0.002098   494.730445     0.000000 
  21.310000   512.084479     0.001953   525.733693     0.000000 
  21.315000   516.537147     0.001936   532.419109     0.000000 
  21.320000   487.431580     0.002052   513.518418     0.000000 
  21.325000   440.911745     0.002268   472.443520     0.000000 
  21.330000   393.938584     0.002538   415.834119     0.000000 
  21.335000   304.385512     0.003285   351.329550     0.000000 
  21.340000   267.697268     0.003736   285.910491     0.000000 
  21.345000   209.957569     0.004763   225.027203     0.000000 
  21.350000   152.301360     0.006566   172.248644     0.000000 
  21.355000   129.435842     0.007726   129.270605     0.000000 
  21.360000    98.887589     0.010112    96.206280     0.000000 
  21.365000    73.828726     0.013545    72.055655     0.000000 
  21.370000    66.888819     0.014950    55.219871     0.000000 
  21.375000    51.439658     0.019440    43.943464     0.000000 
  21.380000    44.101162     0.022675    36.618706     0.000000 
  21.385000    39.970014     0.025019    31.942185     0.000000 
  21.390000    34.534942     0.028956    28.952744     0.000000 
  21.395000    31.433227     0.031813    26.995482     0.000000 
  21.400000    28.076578     0.035617    25.653414     0.000000 
  21.405000    25.651838     0.038984    24.675898     0.000000 
  21.410000    25.065372     0.039896    23.919021     0.000000 
  21.415000    22.579290     0.044288    23.302563     0.000000 
  21.420000    22.479704     0.044485    22.782075     0.000000 
  21.425000    22.519081     0.044407    22.332279     0.000000 
  21.430000    20.946391     0.047741    21.937889     0.000000 
  21.435000    20.061538     0.049847    21.588836     0.000000 
  21.440000    20.953738     0.047724    21.277881     0.000000 
  21.445000    20.811321     0.048051    20.999457     0.000000 
  21.450000    19.785190     0.050543    20.749085     0.000000 
  21.455000    20.155034     0.049615    20.523066     0.000000 
  21.460000    19.488333     0.051313    20.318302     0.000000 
  21.465000    19.780542     0.050555    20.132171     0.000000 
  21.470000    19.194011     0.052100    19.962442     0.000000 
  21.475000    18.688846     0.053508    19.807204     0.000000 
  21.480000    20.008271     0.049979    19.664815     0.000000 
  21.485000    18.676717     0.053543    19.533859     0.000000 
  21.490000    19.135172     0.052260    19.413105     0.000000 
  21.495000    18.240027     0.054824    19.301485     0.000000 
  21.500000    19.596883     0.051029    19.198064     0.000000 
  21.505000    18.376117     0.054418    19.102026     0.000000 
  21.510000    18.625272     0.053690    19.012650     0.000000 
  21.515000    18.939052     0.052801    18.929302     0.000000 
  21.520000    18.098842     0.055252    18.851423     0.000000 
  21.525000    18.455305     0.054185    18.778513     0.000000 
  21.530000    18.555350     0.053893    18.710132     0.000000 
  21.535000    19.115792     0.052313    18.645884     0.000000 
  21.540000    19.454059     0.051403    18.585417     0.000000 
  21.545000    18.899301     0.052912    18.528416     0.000000 
  21.550000    18.959747     0.052743    18.474596     0.000000 
  21.555000    18.605215     0.053748    18.423702     0.000000 
  21.560000    18.218568     0.054889    18.375504     0.000000 
  21.565000    19.108336     0.052333    18.329794     0.000000 
  21.570000    17.776930     0.056253    18.286384     0.000000 
  21.575000    18.612768     0.053727    18.245101     0.000000 
  21.580000    18.893132     0.052929    18.205792     0.000000 
  21.585000    18.395830     0.054360    18.168315     0.000000 
  21.590000    18.327760     0.054562    18.132539     0.000000 
  21.595000    18.647370     0.053627    18.098349     0.000000 
  21.600000    18.411099     0.054315    18.065635     0.000000 
  21.605000    18.767628     0.053283    18.034299     0.000000 
  21.610000    19.131119     0.052271    18.004250     0.000000 
  21.615000    17.817640     0.056124    17.975406     0.000000 
  21.620000    18.657321     0.053598    17.947688     0.000000 
  21.625000    18.158154     0.055072    17.921027     0.000000 
  21.630000    18.129638     0.055158    17.895357     0.000000 
  21.635000    18.692020     0.053499    17.870618     0.000000 
  21.640000    18.447045     0.054209    17.846754     0.000000 
  21.645000    18.757661     0.053312    17.823714     0.000000 
  21.650000    18.326260     0.054567    17.801449     0.000000 
  21.655000    18.217286     0.054893    17.779916     0.000000 
  21.660000    18.255661     0.054778    17.759073     0.000000 
  21.665000    18.268919     0.054738    17.738881     0.000000 
  21.670000    18.089628     0.055280    17.719305     0.000000 
  21.675000    17.532083     0.057038    17.700312     0.000000 
  21.680000    18.470301     0.054141    17.681870     0.000000 
  21.685000    17.725939     0.056415    17.663951     0.000000 
  21.690000    17.627756     0.056729    17.646527     0.000000 
  21.695000    17.771252     0.056271    17.629573     0.000000 
  21.700000    18.717659     0.053425    17.613065     0.000000 
  21.705000    17.510501     0.057109    17.596981     0.000000 
  21.710000    18.335509     0.054539    17.581300     0.000000 
  21.715000    17.822507     0.056109    17.566002     0.000000 
  21.720000    18.214829     0.054900    17.551069     0.000000 
  21.725000    18.607416     0.053742    17.536484     0.000000 
  21.730000    17.974912     0.055633    17.522230     0.000000 
  21.735000    18.526004     0.053978    17.508292     0.000000 
  21.740000    18.030087     0.055463    17.494656     0.000000 
  21.745000    17.826913     0.056095    17.481308     0.000000 
  21.750000    18.643855     0.053637    17.468234     0.000000 
  21.755000    17.822013     0.056110    17.455424     0.000000 
  21.760000    19.012879     0.052596    17.442865     0.000000 
  21.765000    18.895407     0.052923    17.430547     0.000000 
  21.770000    18.146008     0.055109    17.418459     0.000000 
  21.775000    18.282338     0.054698    17.406592     0.000000 
  21.780000    17.909410     0.055837    17.394936     0.000000 
  21.785000    18.738833     0.053365    17.383484     0.000000 
  21.790000    18.290184     0.054674    17.372225     0.000000 
  21.795000    17.791137     0.056208    17.361154     0.000000 
  21.800000    18.363961     0.054454    17.350261     0.000000 
  21.805000    18.041336     0.055428    17.339541     0.000000 
  21.810000    17.567307     0.056924    17.328987     0.000000 
  21.815000    18.048490     0.055406    17.318591     0.000000 
  21.820000    18.567195     0.053858    17.308349     0.000000 
  21.825000    18.130012     0.055157    17.298254     0.000000 
  21.830000    18.029645     0.055464    17.288301     0.000000 
  21.835000    18.086530     0.055290    17.278484     0.000000 
  21.840000    18.496742     0.054064    17.268799     0.000000 
  21.845000    18.638119     0.053653    17.259240     0.000000 
  21.850000    18.083346     0.055300    17.249804     0.000000 
  21.855000    18.431694     0.054254    17.240486     0.000000 
  21.860000    18.733366     0.053381    17.231282     0.000000 
  21.865000    17.319041     0.057740    17.222188     0.000000 
  21.870000    17.847491     0.056030    17.213199     0.000000 
  21.875000    18.432869     0.054251    17.204314     0.000000 
  21.880000    18.231769     0.054849    17.195527     0.000000 
  21.885000    18.062279     0.055364    17.186836     0.000000 
  21.890000    18.179769     0.055006    17.178238     0.000000 
  21.895000    17.961599     0.055674    17.169729     0.000000 
  21.900000    18.246437     0.054805    17.161307     0.000000 
  21.905000    17.619654     0.056755    17.152969     0.000000 
  21.910000    18.239242     0.054827    17.144712     0.000000 
  21.915000    17.994095     0.055574    17.136534     0.000000 
  21.920000    18.225962     0.054867    17.128432     0.000000 
  21.925000    17.156990     0.058285    17.120404     0.000000 
  21.930000    17.513110     0.057100    17.112447     0.000000 
  21.935000    17.955845     0.055692    17.104560     0.000000 
  21.940000    17.415514     0.057420    17.096741     0.000000 
  21.945000    18.369503     0.054438    17.088987     0.000000 
  21.950000    17.866318     0.055971    17.081297     0.000000 
  21.955000    17.279344     0.057873    17.073668     0.000000 
  21.960000    17.884490     0.055914    17.066099     0.000000 
  21.965000    17.700803     0.056495    17.058588     0.000000 
  21.970000    17.874608     0.055945    17.051134     0.000000 
  21.975000    17.851431     0.056018    17.043735     0.000000 
  21.980000    17.704445     0.056483    17.036390     0.000000 
  21.985000    18.092366     0.055272    17.029096     0.000000 
  21.990000    17.939848     0.055742    17.021853     0.000000 
  21.995000    17.504951     0.057127    17.014659     0.000000 
  22.000000    17.530334     0.057044    17.007513     0.000000 
  22.005000    17.966795     0.055658    17.050305     0.000000 
  22.010000    17.995134     0.055571    17.043688     0.000000 
  22.015000    17.806626     0.056159    17.037122     0.000000 
  22.020000    17.881076     0.055925    17.030604     0.000000 
  22.025000    18.399730     0.054349    17.024134     0.000000 
  22.030000    17.988870     0.055590    17.017711     0.000000 
  22.035000    17.787917     0.056218    17.011335     0.000000 
  22.040000    18.204619     0.054931    17.005003     0.000000 
  22.045000    18.004074     0.055543    16.998717     0.000000 
  22.050000    18.140187     0.055126    16.992473     0.000000 
  22.055000    18.314434     0.054602    16.986273     0.000000 
  22.060000    17.533184     0.057035    16.980115     0.000000 
  22.065000    17.614980     0.056770    16.973998     0.000000 
  22.070000    17.641748     0.056684    16.967922     0.000000 
  22.075000    18.274077     0.054722    16.961887     0.000000 
  22.080000    17.777085     0.056252    16.955890     0.000000 
  22.085000    17.708034     0.056472    16.949933     0.000000 
  22.090000    17.945256     0.055725    16.944014     0.000000 
  22.095000    18.532918     0.053958    16.938132     0.000000 
  22.100000    17.799003     0.056183    16.932288     0.000000 
  22.105000    18.061865     0.055365    16.926481     0.000000 
  22.110000    17.933193     0.055763    16.920710     0.000000 
  22.115000    17.691330     0.056525    16.914975     0.000000 
  22.120000    18.356411     0.054477    16.909276     0.000000 
  22.125000    17.833937     0.056073    16.903611     0.000000 
  22.130000    17.787221     0.056220    16.897981     0.000000 
  22.135000    17.788981     0.056215    16.892386     0.000000 
  22.140000    17.350010     0.057637    16.886824     0.000000 
  22.145000    16.886408     0.059219    16.881297     0.000000 
  22.150000    17.049566     0.058653    16.875802     0.000000 
  22.155000    17.723326     0.056423    16.870341     0.000000 
  22.160000    17.469625     0.057242    16.864912     0.000000 
  22.165000    17.647351     0.056666    16.859516     0.000000 
  22.170000    17.807360     0.056157    16.854153     0.000000 
  22.175000    17.434708     0.057357    16.848821     0.000000 
  22.180000    18.243702     0.054813    16.843522     0.000000 
  22.185000    17.880118     0.055928    16.838254     0.000000 
  22.190000    17.542434     0.057005    16.833018     0.000000 
  22.195000    18.211726     0.054910    16.827814     0.000000 
  22.200000    17.488724     0.057180    16.822641     0.000000 
  22.205000    16.880639     0.059239    16.817499     0.000000 
  22.210000    17.959666     0.055680    16.812388     0.000000 
  22.215000    17.606156     0.056798    16.807309     0.000000 
  22.220000    17.575106     0.056899    16.802260     0.000000 
  22.225000    17.609916     0.056786    16.797243     0.000000 
  22.230000    17.756472     0.056317    16.792256     0.000000 
  22.235000    17.488890     0.057179    16.787301     0.000000 
  22.240000    17.355638     0.057618    16.782376     0.000000 
  22.245000    17.808293     0.056154    16.777483     0.000000 
  22.250000    17.422217     0.057398    16.772620     0.000000 
  22.255000    17.206812     0.058117    16.767789     0.000000 
  22.260000    17.839031     0.056057    16.762988     0.000000 
  22.265000    17.976026     0.055630    16.758219     0.000000 
  22.270000    17.870468     0.055958    16.753482     0.000000 
  22.275000    17.213247     0.058095    16.748775     0.000000 
  22.280000    17.798080     0.056186    16.744101     0.000000 
  22.285000    17.515921     0.057091    16.739458     0.000000 
  22.290000    17.950850     0.055708    16.734847     0.000000 
  22.295000    17.600627     0.056816    16.730268     0.000000 
  22.300000    17.656998     0.056635    16.725722     0.000000 
  22.305000    17.470288     0.057240    16.721208     0.000000 
  22.310000    17.844189     0.056041    16.716726     0.000000 
  22.315000    17.308277     0.057776    16.712278     0.000000 
  22.320000    17.372480     0.057562    16.707863     0.000000 
  22.325000    17.576865     0.056893    16.703482     0.000000 
  22.330000    17.654878     0.056642    16.699134     0.000000 
  22.335000    17.854903     0.056007    16.694821     0.000000 
  22.340000    17.835287     0.056069    16.690543     0.000000 
  22.345000    17.426562     0.057384    16.686299     0.000000 
  22.350000    17.275773     0.057885    16.682091     0.000000 
  22.355000    17.709757     0.056466    16.677918     0.000000 
  22.360000    17.431041     0.057369    16.673782     0.000000 
  22.365000    17.803549     0.056169    16.669682     0.000000 
  22.370000    17.777683     0.056250    16.665620     0.000000 
  22.375000    18.010534     0.055523    16.661595     0.000000 
  22.380000    17.606873     0.056796    16.657608     0.000000 
  22.385000    17.121802     0.058405    16.653660     0.000000 
  22.390000    18.278246     0.054710    16.649751     0.000000 
  22.395000    17.764556     0.056292    16.645883     0.000000 
  22.400000    17.576385     0.056895    16.642054     0.000000 
  22.405000    17.203323     0.058128    16.638267     0.000000 
  22.410000    17.889193     0.055900    16.634522     0.000000 
  22.415000    16.823364     0.059441    16.630820     0.000000 
  22.420000    17.047990     0.058658    16.627161     0.000000 
  22.425000    17.133313     0.058366    16.572372     0.000000 
  22.430000    17.665942     0.056606    16.569259     0.000000 
  22.435000    17.327656     0.057711    16.566186     0.000000 
  22.440000    17.262845     0.057928    16.563154     0.000000 
  22.445000    17.274553     0.057889    16.560164     0.000000 
  22.450000    18.131480     0.055153    16.557217     0.000000 
  22.455000    17.701294     0.056493    16.554313     0.000000 
  22.460000    17.353586     0.057625    16.551455     0.000000 
  22.465000    17.573687     0.056903    16.548643     0.000000 
  22.470000    18.004581     0.055541    16.545879     0.000000 
  22.475000    17.267066     0.057914    16.543164     0.000000 
  22.480000    17.276293     0.057883    16.540499     0.000000 
  22.485000    18.009353     0.055527    16.537885     0.000000 
  22.490000    17.300613     0.057801    16.535324     0.000000 
  22.495000    17.219529     0.058074    16.532818     0.000000 
  22.500000    17.516384     0.057089    16.530368     0.000000 
  22.505000    17.720072     0.056433    16.527976     0.000000 
  22.510000    17.405452     0.057453    16.525643     0.000000 
  22.515000    17.277272     0.057880    16.523371     0.000000 
  22.520000    17.563043     0.056938    16.521162     0.000000 
  22.525000    17.531982     0.057039    16.519018     0.000000 
  22.530000    17.123631     0.058399    16.516941     0.000000 
  22.535000    17.716842     0.056443    16.514932     0.000000 
  22.540000    17.527220     0.057054    16.512994     0.000000 
  22.545000    17.199509     0.058141    16.511129     0.000000 
  22.550000    18.163204     0.055056    16.509339     0.000000 
  22.555000    17.754003     0.056325    16.507628     0.000000 
  22.560000    17.566811     0.056926    16.505996     0.000000 
  22.565000    16.929001     0.059070    16.504447     0.000000 
  22.570000    16.924819     0.059085    16.502984     0.000000 
  22.575000    16.574004     0.060335    16.501609     0.000000 
  22.580000    17.002502     0.058815    16.500325     0.000000 
  22.585000    16.736482     0.059750    16.499135     0.000000 
  22.590000    18.105786     0.055231    16.498043     0.000000 
  22.595000    17.661856     0.056619    16.497052     0.000000 
  22.600000    16.971383     0.058923    16.496166     0.000000 
  22.605000    17.685519     0.056543    16.495387     0.000000 
  22.610000    17.202889     0.058130    16.494720     0.000000 
  22.615000    17.808813     0.056152    16.494169     0.000000 
  22.620000    17.502907     0.057133    16.493739     0.000000 
  22.625000    17.663076     0.056615    16.493432     0.000000 
  22.630000    17.344743     0.057654    16.493255     0.000000 
  22.635000    17.644520     0.056675    16.493212     0.000000 
  22.640000    17.542212     0.057005    16.493307     0.000000 
  22.645000    17.164859     0.058259    16.493547     0.000000 
  22.650000    17.453332     0.057296    16.493937     0.000000 
  22.655000    17.747174     0.056347    16.494482     0.000000 
  22.660000    17.820025     0.056117    16.495189     0.000000 
  22.665000    17.586861     0.056861    16.496064     0.000000 
  22.670000    17.470980     0.057238    16.497115     0.000000 
  22.675000    17.302544     0.057795    16.498348     0.000000 
  22.680000    17.686527     0.056540    16.499770     0.000000 
  22.685000    17.332146     0.057696    16.501390     0.000000 
  22.690000    17.755105     0.056322    16.503216     0.000000 
  22.695000    16.711595     0.059839    16.505257     0.000000 
  22.700000    17.477691     0.057216    16.507522     0.000000 
  22.705000    17.482698     0.057199    16.510021     0.000000 
  22.710000    17.257077     0.057947    16.512764     0.000000 
  22.715000    17.320784     0.057734    16.515762     0.000000 
  22.720000    17.116111     0.058424    16.519028     0.000000 
  22.725000    17.356930     0.057614    16.522572     0.000000 
  22.730000    16.805327     0.059505    16.526408     0.000000 
  22.735000    17.860469     0.055990    16.530550     0.000000 
  22.740000    17.643228     0.056679    16.535012     0.000000 
  22.745000    17.956790     0.055689    16.539809     0.000000 
  22.750000    17.422841     0.057396    16.544959     0.000000 
  22.755000    17.648462     0.056662    16.550479     0.000000 
  22.760000    17.108646     0.058450    16.556386     0.000000 
  22.765000    16.713996     0.059830    16.562702     0.000000 
  22.770000    17.935033     0.055757    16.569446     0.000000 
  22.775000    17.458816     0.057278    16.576641     0.000000 
  22.780000    17.104521     0.058464    16.584311     0.000000 
  22.785000    17.508487     0.057115    16.592482     0.000000 
  22.790000    18.049848     0.055402    16.601181     0.000000 
  22.795000    17.290901     0.057834    16.610436     0.000000 
  22.800000    17.206736     0.058117    16.620280     0.000000 
  22.805000    17.141362     0.058338    16.630745     0.000000 
  22.810000    17.085214     0.058530    16.641866     0.000000 
  22.815000    17.448501     0.057312    16.653684     0.000000 
  22.820000    16.998568     0.058828    16.666238     0.000000 
  22.825000    16.885675     0.059222    16.679574     0.000000 
  22.830000    16.875655     0.059257    16.693738     0.000000 
  22.835000    16.841072     0.059379    16.708783     0.000000 
  22.840000    17.153075     0.058299    16.724764     0.000000 
  22.845000    17.449217     0.057309    16.741741     0.000000 
  22.850000    17.041131     0.058682    16.759779     0.000000 
  22.855000    17.428330     0.057378    16.778948     0.000000 
  22.860000    17.144855     0.058327    16.799324     0.000000 
  22.865000    16.795203     0.059541    16.820991     0.000000 
  22.870000    17.494060     0.057162    16.844039     0.000000 
  22.875000    17.096770     0.058491    16.868564     0.000000 
  22.880000    17.121701     0.058405    16.894674     0.000000 
  22.885000    17.301533     0.057798    16.922486     0.000000 
  22.890000    17.637670     0.056697    16.952127     0.000000 
  22.895000    17.243759     0.057992    16.983737     0.000000 
  22.900000    17.025842     0.058734    17.017468     0.000000 
  22.905000    17.579275     0.056885    17.053490     0.000000 
  22.910000    16.868638     0.059282    17.091987     0.000000 
  22.915000    17.875562     0.055942    17.133165     0.000000 
  22.920000    17.449843     0.057307    17.177248     0.000000 
  22.925000    17.019990     0.058754    17.224487     0.000000 
  22.930000    17.325732     0.057718    17.275160     0.000000 
  22.935000    17.564692     0.056932    17.329575     0.000000 
  22.940000    17.603671     0.056806    17.388076     0.000000 
  22.945000    17.737101     0.056379    17.451047     0.000000 
  22.950000    17.206620     0.058117    17.518917     0.000000 
  22.955000    17.658895     0.056629    17.592169     0.000000 
  22.960000    17.541060     0.057009    17.671347     0.000000 
  22.965000    17.342897     0.057660    17.757062     0.000000 
  22.970000    17.293111     0.057826    17.850008     0.000000 
  22.975000    17.893459     0.055886    17.950973     0.000000 
  22.980000    17.440549     0.057338    18.060852     0.000000 
  22.985000    17.701184     0.056493    18.180669     0.000000 
  22.990000    17.899611     0.055867    18.311596     0.000000 
  22.995000    17.514727     0.057095    18.454984     0.000000 
  23.000000    17.609783     0.056787    18.612391     0.000000 
  23.005000    18.106492     0.055229    18.785625     0.000000 
  23.010000    18.162093     0.055060    18.976792     0.000000 
  23.015000    17.908326     0.055840    19.188362     0.000000 
  23.020000    18.239653     0.054826    19.423258     0.000000 
  23.025000    18.770322     0.053276    19.684986     0.000000 
  23.030000    19.086000     0.052394    19.977860     0.000000 
  23.035000    19.455195     0.051400    20.307398     0.000000 
  23.040000    19.990333     0.050024    20.681105     0.000000 
  23.045000    19.447638     0.051420    21.110012     0.000000 
  23.050000    21.103896     0.047385    21.611668     0.000000 
  23.055000    21.717965     0.046045    22.215764     0.000000 
  23.060000    23.416363     0.042705    22.974175     0.000000 
  23.065000    26.207110     0.038158    23.977826     0.000000 
  23.070000    27.917327     0.035820    25.383049     0.000000 
  23.075000    30.385718     0.032910    27.449365     0.000000 
  23.080000    35.196241     0.028412    30.588102     0.000000 
  23.085000    40.735427     0.024549    35.416230     0.000000 
  23.090000    47.943743     0.020858    42.802118     0.000000 
  23.095000    62.030127     0.016121    53.881082     0.000000 
  23.100000    70.939294     0.014097    70.011739     0.000000 
  23.105000    92.862360     0.010769    92.644399     0.000000 
  23.110000   123.717288     0.008083   123.084867     0.000000 
  23.115000   141.303273     0.007077   162.163196     0.000000 
  23.120000   189.822288     0.005268   209.852638     0.000000 
  23.125000   247.115001     0.004047   264.916941     0.000000 
  23.130000   289.274511     0.003457   324.677046     0.000000 
  23.135000   368.634410     0.002713   384.972373     0.000000 
  23.140000   419.771277     0.002382   440.366801     0.000000 
  23.145000   468.321810     0.002135   484.672049     0.000000 
  23.150000   509.201996     0.001964   511.936157     0.000000 
  23.155000   514.394506     0.001944   517.939625     0.000000 
  23.160000   501.160198     0.001995   501.671602     0.000000 
  23.165000   439.232872     0.002277   465.754943     0.000000 
  23.170000   400.591978     0.002496   415.435199     0.000000 
  23.175000   325.763145     0.003070   356.954901     0.000000 
  23.180000   248.703155     0.004021   296.253809     0.000000 
  23.185000   212.029840     0.004716   238.219712     0.000000 
  23.190000   153.459315     0.006516   186.332457     0.000000 
  23.195000   120.789463     0.008279   142.579624     0.000000 
  23.200000   100.213496     0.009979   107.593121     0.000000 
  23.205000    75.830061     0.013187    80.949095     0.000000 
  23.210000    63.741527     0.015688    61.545657     0.000000 
  23.215000    56.297606     0.017763    47.969597     0.000000 
  23.220000    43.529843     0.022973    38.787417     0.000000 
  23.225000    39.421438     0.025367    32.732392     0.000000 
  23.230000    34.649568     0.028860    28.791978     0.000000 
  23.235000    30.709850     0.032563    26.219726     0.000000 
  23.240000    27.894571     0.035849    24.501954     0.000000 
  23.245000    26.556717     0.037655    23.305672     0.000000 
  23.250000    24.135564     0.041433    22.425811     0.000000 
  23.255000    23.730313     0.042140    21.741222     0.000000 
  23.260000    22.138398     0.045170    21.182332     0.000000 
  23.265000    21.169548     0.047238    20.709561     0.000000 
  23.270000    20.293284     0.049277    20.300007     0.000000 
  23.275000    19.727642     0.050690    19.939782     0.000000 
  23.280000    19.655437     0.050877    19.619823     0.000000 
  23.285000    18.217544     0.054892    19.333716     0.000000 
  23.290000    18.667942     0.053568    19.076591     0.000000 
  23.295000    19.152511     0.052212    18.844555     0.000000 
  23.300000    17.517269     0.057087    18.634400     0.000000 
  23.305000    18.611809     0.053729    18.443431     0.000000 
  23.310000    17.888355     0.055902    18.269360     0.000000 
  23.315000    17.383318     0.057526    18.110228     0.000000 
  23.320000    17.624915     0.056738    17.964351     0.000000 
  23.325000    18.139663     0.055128    17.830274     0.000000 
  23.330000    17.657659     0.056633    17.706733     0.000000 
  23.335000    17.680984     0.056558    17.592630     0.000000 
  23.340000    17.721209     0.056430    17.487004     0.000000 
  23.345000    17.450923     0.057304    17.389011     0.000000 
  23.350000    17.329329     0.057706    17.297912     0.000000 
  23.355000    17.324626     0.057721    17.213052     0.000000 
  23.360000    16.397726     0.060984    17.133853     0.000000 
  23.365000    17.911300     0.055831    17.059801     0.000000 
  23.370000    17.407389     0.057447    16.990440     0.000000 
  23.375000    17.027573     0.058728    16.925362     0.000000 
  23.380000    17.074177     0.058568    16.864202     0.000000 
  23.385000    17.248208     0.057977    16.806635     0.000000 
  23.390000    16.937177     0.059042    16.752367     0.000000 
  23.395000    17.267905     0.057911    16.701133     0.000000 
  23.400000    17.167101     0.058251    16.652696     0.000000 
  23.405000    16.430194     0.060864    16.606840     0.000000 
  23.410000    15.915354     0.062832    16.563370     0.000000 
  23.415000    16.812462     0.059480    16.522108     0.000000 
  23.420000    17.085840     0.058528    16.482894     0.000000 
  23.425000    16.669718     0.059989    16.445581     0.000000 
  23.430000    16.681721     0.059946    16.410035     0.000000 
  23.435000    17.485203     0.057191    16.376135     0.000000 
  23.440000    16.818840     0.059457    16.343767     0.000000 
  23.445000    16.876975     0.059252    16.312831     0.000000 
  23.450000    16.495220     0.060624    16.283231     0.000000 
  23.455000    17.073690     0.058570    16.254881     0.000000 
  23.460000    16.646751     0.060072    16.227702     0.000000 
  23.465000    16.729166     0.059776    16.201620     0.000000 
  23.470000    16.209431     0.061692    16.176567     0.000000 
  23.475000    16.007160     0.062472    16.152481     0.000000 
  23.480000    17.901761     0.055860    16.136652     0.000000 
  23.485000    16.239432     0.061579    16.114394     0.000000 
  23.490000    16.526257     0.060510    16.092942     0.000000 
  23.495000    16.977120     0.058903    16.072251     0.000000 
  23.500000    16.633892     0.060118    16.052277     0.000000 
  23.505000    16.253865     0.061524    16.032981     0.000000 
  23.510000    16.762021     0.059659    16.014326     0.000000 
  23.515000    16.319343     0.061277    15.996277     0.000000 
  23.520000    17.020854     0.058751    15.978801     0.000000 
  23.525000    16.512791     0.060559    15.961869     0.000000 
  23.530000    16.379344     0.061053    15.945452     0.000000 
  23.535000    16.464696     0.060736    15.929524     0.000000 
  23.540000    16.262366     0.061492    15.914060     0.000000 
  23.545000    16.875628     0.059257    15.899037     0.000000 
  23.550000    16.412305     0.060930    15.884434     0.000000 
  23.555000    16.346798     0.061174    15.870230     0.000000 
  23.560000    16.392043     0.061005    15.856406     0.000000 
  23.565000    16.404767     0.060958    15.842944     0.000000 
  23.570000    15.920239     0.062813    15.829827     0.000000 
  23.575000    16.095601     0.062129    15.817039     0.000000 
  23.580000    16.501211     0.060602    15.804565     0.000000 
  23.585000    16.301573     0.061344    15.792392     0.000000 
  23.590000    16.523170     0.060521    15.780504     0.000000 
  23.595000    16.032037     0.062375    15.768891     0.000000 
  23.600000    16.372830     0.061077    15.757540     0.000000 
  23.605000    15.982842     0.062567    15.746440     0.000000 
  23.610000    16.063611     0.062253    15.735579     0.000000 
  23.615000    15.722611     0.063603    15.724950     0.000000 
  23.620000    16.904407     0.059156    15.714540     0.000000 
  23.625000    16.178521     0.061810    15.704342     0.000000 
  23.630000    16.032356     0.062374    15.694348     0.000000 
  23.635000    16.479925     0.060680    15.684548     0.000000 
  23.640000    15.937041     0.062747    15.674935     0.000000 
  23.645000    16.431881     0.060857    15.665502     0.000000 
  23.650000    16.382896     0.061039    15.656243     0.000000 
  23.655000    16.237275     0.061587    15.647149     0.000000 
  23.660000    16.237712     0.061585    15.638216     0.000000 
  23.665000    16.353720     0.061148    15.629436     0.000000 
  23.670000    15.697708     0.063704    15.620805     0.000000 
  23.675000    16.711260     0.059840    15.612317     0.000000 
  23.680000    16.247453     0.061548    15.603967     0.000000 
  23.685000    16.676066     0.059966    15.595749     0.000000 
  23.690000    16.302109     0.061342    15.587660     0.000000 
  23.695000    16.152831     0.061909    15.579694     0.000000 
  23.700000    16.590457     0.060276    15.571848     0.000000 
  23.705000    16.169904     0.061843    15.564118     0.000000 
  23.710000    16.355679     0.061141    15.556498     0.000000 
  23.715000    15.931117     0.062770    15.548987     0.000000 
  23.720000    16.525010     0.060514    15.541580     0.000000 
  23.725000    16.141740     0.061951    15.534274     0.000000 
  23.730000    15.852910     0.063080    15.527065     0.000000 
  23.735000    16.688374     0.059922    15.519951     0.000000 
  23.740000    15.925065     0.062794    15.512928     0.000000 
  23.745000    16.237788     0.061585    15.505994     0.000000 
  23.750000    16.315209     0.061293    15.499146     0.000000 
  23.755000    15.679748     0.063777    15.492381     0.000000 
  23.760000    16.408833     0.060943    15.485698     0.000000 
  23.765000    15.994776     0.062520    15.479093     0.000000 
  23.770000    15.681318     0.063770    15.472564     0.000000 
  23.775000    16.638795     0.060101    15.466109     0.000000 
  23.780000    15.810070     0.063251    15.459725     0.000000 
  23.785000    16.452516     0.060781    15.453412     0.000000 
  23.790000    16.178691     0.061810    15.447167     0.000000 
  23.795000    16.270740     0.061460    15.440988     0.000000 
  23.800000    15.852533     0.063081    15.434873     0.000000 
  23.805000    16.256352     0.061514    15.428821     0.000000 
  23.810000    15.876716     0.062985    15.422830     0.000000 
  23.815000    16.294732     0.061370    15.416898     0.000000 
  23.820000    16.046210     0.062320    15.411024     0.000000 
  23.825000    15.604826     0.064083    15.405206     0.000000 
  23.830000    16.082927     0.062178    15.399444     0.000000 
  23.835000    15.978495     0.062584    15.393735     0.000000 
  23.840000    16.058166     0.062274    15.388079     0.000000 
  23.845000    16.263241     0.061488    15.382473     0.000000 
  23.850000    16.261400     0.061495    15.376918     0.000000 
  23.855000    15.855178     0.063071    15.371412     0.000000 
  23.860000    16.209496     0.061692    15.365953     0.000000 
  23.865000    15.717886     0.063622    15.393502     0.000000 
  23.870000    15.934371     0.062757    15.388416     0.000000 
  23.875000    16.496675     0.060618    15.383379     0.000000 
  23.880000    16.146041     0.061935    15.378390     0.000000 
  23.885000    16.003776     0.062485    15.373447     0.000000 
  23.890000    15.757653     0.063461    15.368550     0.000000 
  23.895000    15.888044     0.062940    15.363698     0.000000 
  23.900000    15.614600     0.064043    15.358890     0.000000 
  23.905000    15.325363     0.065251    15.354127     0.000000 
  23.910000    16.044050     0.062328    15.349406     0.000000 
  23.915000    15.590588     0.064141    15.344728     0.000000 
  23.920000    16.127250     0.062007    15.340092     0.000000 
  23.925000    15.710943     0.063650    15.335498     0.000000 
  23.930000    16.520993     0.060529    15.330944     0.000000 
  23.935000    15.366901     0.065075    15.326431     0.000000 
  23.940000    16.117564     0.062044    15.321957     0.000000 
  23.945000    15.577196     0.064196    15.317524     0.000000 
  23.950000    15.254866     0.065553    15.313129     0.000000 
  23.955000    16.478331     0.060686    15.308773     0.000000 
  23.960000    16.375363     0.061067    15.304455     0.000000 
  23.965000    15.746764     0.063505    15.300176     0.000000 
  23.970000    16.270982     0.061459    15.295934     0.000000 
  23.975000    16.142038     0.061950    15.291730     0.000000 
  23.980000    15.885120     0.062952    15.287564     0.000000 
  23.985000    16.336233     0.061214    15.283434     0.000000 
  23.990000    15.633255     0.063966    15.279341     0.000000 
  23.995000    16.387082     0.061024    15.275286     0.000000 
  24.000000    15.531206     0.064387    15.271266     0.000000 
  24.005000    16.104084     0.062096    15.267283     0.000000 
  24.010000    15.277954     0.065454    15.263337     0.000000 
  24.015000    15.440352     0.064765    15.259427     0.000000 
  24.020000    16.306428     0.061326    15.255554     0.000000 
  24.025000    16.284759     0.061407    15.251716     0.000000 
  24.030000    16.140685     0.061955    15.247915     0.000000 
  24.035000    16.121259     0.062030    15.244151     0.000000 
  24.040000    16.316518     0.061288    15.240423     0.000000 
  24.045000    15.778655     0.063377    15.236731     0.000000 
  24.050000    15.580186     0.064184    15.233076     0.000000 
  24.055000    15.779262     0.063374    15.229459     0.000000 
  24.060000    15.582335     0.064175    15.225878     0.000000 
  24.065000    15.779358     0.063374    15.222334     0.000000 
  24.070000    16.063812     0.062252    15.218828     0.000000 
  24.075000    15.494320     0.064540    15.215359     0.000000 
  24.080000    15.261021     0.065526    15.211929     0.000000 
  24.085000    15.135197     0.066071    15.208537     0.000000 
  24.090000    16.098585     0.062117    15.205184     0.000000 
  24.095000    16.385647     0.061029    15.201870     0.000000 
  24.100000    15.732447     0.063563    15.198595     0.000000 
  24.105000    15.360086     0.065104    15.195361     0.000000 
  24.110000    16.178801     0.061809    15.192167     0.000000 
  24.115000    15.371933     0.065054    15.189014     0.000000 
  24.120000    15.706043     0.063670    15.185903     0.000000 
  24.125000    15.794937     0.063311    15.182835     0.000000 
  24.130000    16.164918     0.061862    15.179809     0.000000 
  24.135000    15.687640     0.063744    15.176827     0.000000 
  24.140000    15.408624     0.064899    15.173889     0.000000 
  24.145000    15.211901     0.065738    15.170997     0.000000 
  24.150000    15.931520     0.062769    15.168151     0.000000 
  24.155000    15.896163     0.062908    15.165352     0.000000 
  24.160000    16.121286     0.062030    15.162601     0.000000 
  24.165000    15.754318     0.063475    15.159899     0.000000 
  24.170000    15.712785     0.063642    15.157247     0.000000 
  24.175000    15.390633     0.064975    15.154646     0.000000 
  24.180000    15.576048     0.064201    15.152098     0.000000 
  24.185000    15.681216     0.063771    15.149604     0.000000 
  24.190000    15.562220     0.064258    15.147165     0.000000 
  24.195000    15.459653     0.064685    15.144783     0.000000 
  24.200000    15.620327     0.064019    15.142458     0.000000 
  24.205000    15.239289     0.065620    15.140194     0.000000 
  24.210000    15.428672     0.064814    15.137991     0.000000 
  24.215000    15.667588     0.063826    15.135852     0.000000 
  24.220000    15.093246     0.066255    15.133778     0.000000 
  24.225000    15.661341     0.063851    15.131771     0.000000 
  24.230000    16.520941     0.060529    15.129834     0.000000 
  24.235000    15.584981     0.064164    15.127969     0.000000 
  24.240000    15.630459     0.063978    15.126178     0.000000 
  24.245000    16.015695     0.062439    15.124464     0.000000 
  24.250000    15.765460     0.063430    15.122829     0.000000 
  24.255000    15.344344     0.065171    15.121277     0.000000 
  24.260000    15.717939     0.063622    15.119811     0.000000 
  24.265000    15.946009     0.062712    15.118434     0.000000 
  24.270000    16.007620     0.062470    15.117149     0.000000 
  24.275000    15.910675     0.062851    15.115960     0.000000 
  24.280000    15.816377     0.063226    15.114872     0.000000 
  24.285000    15.212426     0.065736    15.113888     0.000000 
  24.290000    15.813433     0.063237    15.113013     0.000000 
  24.295000    15.146669     0.066021    15.112252     0.000000 
  24.300000    15.557853     0.064276    15.111609     0.000000 
  24.305000    15.358997     0.065108    15.061404     0.000000 
  24.310000    15.706278     0.063669    15.061444     0.000000 
  24.315000    15.451062     0.064720    15.061616     0.000000 
  24.320000    16.125641     0.062013    15.061925     0.000000 
  24.325000    15.768799     0.063416    15.062380     0.000000 
  24.330000    15.070182     0.066356    15.075569     0.000000 
  24.335000    15.069894     0.066357    15.076445     0.000000 
  24.340000    15.982207     0.062570    15.077492     0.000000 
  24.345000    15.651475     0.063892    15.078720     0.000000 
  24.350000    15.407113     0.064905    15.080141     0.000000 
  24.355000    15.563690     0.064252    15.081765     0.000000 
  24.360000    15.650053     0.063898    15.083605     0.000000 
  24.365000    15.320021     0.065274    15.085674     0.000000 
  24.370000    15.661084     0.063853    15.087986     0.000000 
  24.375000    15.822902     0.063200    15.090557     0.000000 
  24.380000    14.940932     0.066930    15.093404     0.000000 
  24.385000    15.641828     0.063931    15.096546     0.000000 
  24.390000    15.534316     0.064374    15.100001     0.000000 
  24.395000    15.528086     0.064399    15.103793     0.000000 
  24.400000    15.688940     0.063739    15.107945     0.000000 
  24.405000    16.181357     0.061800    15.112483     0.000000 
  24.410000    16.033091     0.062371    15.117437     0.000000 
  24.415000    15.553036     0.064296    15.122837     0.000000 
  24.420000    14.909387     0.067072    15.128719     0.000000 
  24.425000    15.964226     0.062640    15.135121     0.000000 
  24.430000    15.644334     0.063921    15.142085     0.000000 
  24.435000    15.827368     0.063182    15.149659     0.000000 
  24.440000    15.247707     0.065584    15.157894     0.000000 
  24.445000    15.390708     0.064974    15.166850     0.000000 
  24.450000    15.704419     0.063676    15.176591     0.000000 
  24.455000    15.973753     0.062603    15.187189     0.000000 
  24.460000    15.283982     0.065428    15.198727     0.000000 
  24.465000    15.261822     0.065523    15.211296     0.000000 
  24.470000    15.171754     0.065912    15.225000     0.000000 
  24.475000    15.300349     0.065358    15.239955     0.000000 
  24.480000    15.794332     0.063314    15.256294     0.000000 
  24.485000    15.625233     0.063999    15.274170     0.000000 
  24.490000    15.354173     0.065129    15.293754     0.000000 
  24.495000    16.175840     0.061821    15.315246     0.000000 
  24.500000    16.040286     0.062343    15.338873     0.000000 
  24.505000    15.266109     0.065505    15.364899     0.000000 
  24.510000    15.499844     0.064517    15.393632     0.000000 
  24.515000    15.661988     0.063849    15.425431     0.000000 
  24.520000    16.464005     0.060739    15.460725     0.000000 
  24.525000    15.011507     0.066616    15.500032     0.000000 
  24.530000    15.811353     0.063246    15.544005     0.000000 
  24.535000    15.184095     0.065858    15.593507     0.000000 
  24.540000    15.051089     0.066440    15.649767     0.000000 
  24.545000    16.375669     0.061066    15.714665     0.000000 
  24.550000    15.976881     0.062590    15.791276     0.000000 
  24.555000    16.592256     0.060269    15.884828     0.000000 
  24.560000    16.533386     0.060484    16.004325     0.000000 
  24.565000    16.615895     0.060183    16.165119     0.000000 
  24.570000    17.292233     0.057829    16.392705     0.000000 
  24.575000    17.834652     0.056071    16.727851     0.000000 
  24.580000    18.444176     0.054218    17.232781     0.000000 
  24.585000    19.289701     0.051841    17.997499     0.000000 
  24.590000    20.332233     0.049183    19.144415     0.000000 
  24.595000    21.844680     0.045778    20.828571     0.000000 
  24.600000    23.907273     0.041828    23.230153     0.000000 
  24.605000    26.284346     0.038045    26.536329     0.000000 
  24.610000    30.378639     0.032918    30.911029     0.000000 
  24.615000    35.495501     0.028173    36.454339     0.000000 
  24.620000    39.319799     0.025432    43.157033     0.000000 
  24.625000    46.984948     0.021283    50.859144     0.000000 
  24.630000    55.979223     0.017864    59.222706     0.000000 
  24.635000    61.857987     0.016166    67.726832     0.000000 
  24.640000    72.952115     0.013708    75.689903     0.000000 
  24.645000    79.761469     0.012537    82.324936     0.000000 
  24.650000    83.620931     0.011959    86.843671     0.000000 
  24.655000    86.371835     0.011578    88.623491     0.000000 
  24.660000    85.961339     0.011633    87.397805     0.000000 
  24.665000    82.678520     0.012095    83.354913     0.000000 
  24.670000    73.055536     0.013688    77.065459     0.000000 
  24.675000    67.663676     0.014779    69.299876     0.000000 
  24.680000    59.901071     0.016694    60.853678     0.000000 
  24.685000    48.010527     0.020829    52.432669     0.000000 
  24.690000    42.954236     0.023281    44.589716     0.000000 
  24.695000    36.173859     0.027644    37.696831     0.000000 
  24.700000    31.437763     0.031809    31.945355     0.000000 
  24.705000    28.596449     0.034969    27.369650     0.000000 
  24.710000    25.787272     0.038779    23.886640     0.000000 
  24.715000    22.899664     0.043669    21.341233     0.000000 
  24.720000    21.525590     0.046456    19.548276     0.000000 
  24.725000    20.801904     0.048073    18.324866     0.000000 
  24.730000    19.452973     0.051406    17.510679     0.000000 
  24.735000    18.249499     0.054796    16.977230     0.000000 
  24.740000    16.952930     0.058987    16.628840     0.000000 
  24.745000    17.048187     0.058657    16.398616     0.000000 
  24.750000    16.996800     0.058835    16.242307     0.000000 
  24.755000    16.012147     0.062453    16.132016     0.000000 
  24.760000    16.148179     0.061926    16.050854     0.000000 
  24.765000    16.103895     0.062097    15.988899     0.000000 
  24.770000    15.603318     0.064089    15.940420     0.000000 
  24.775000    15.922942     0.062802    15.902095     0.000000 
  24.780000    15.880176     0.062972    15.871951     0.000000 
  24.785000    15.412289     0.064883    15.848757     0.000000 
  24.790000    15.946823     0.062708    15.831697     0.000000 
  24.795000    15.397914     0.064944    15.820201     0.000000 
  24.800000    15.308120     0.065325    15.813852     0.000000 
  24.805000    15.925036     0.062794    15.812345     0.000000 
  24.810000    15.264235     0.065513    15.815459     0.000000 
  24.815000    15.524985     0.064412    15.823045     0.000000 
  24.820000    15.882469     0.062963    15.835015     0.000000 
  24.825000    14.967342     0.066812    15.851338     0.000000 
  24.830000    15.184309     0.065857    15.872037     0.000000 
  24.835000    15.292092     0.065393    15.897187     0.000000 
  24.840000    15.180253     0.065875    15.926913     0.000000 
  24.845000    15.743676     0.063518    15.961394     0.000000 
  24.850000    15.136246     0.066067    16.000862     0.000000 
  24.855000    15.443160     0.064754    16.045607     0.000000 
  24.860000    15.437216     0.064779    16.095985     0.000000 
  24.865000    15.638759     0.063944    16.152416     0.000000 
  24.870000    15.232653     0.065648    16.215402     0.000000 
  24.875000    15.553621     0.064294    16.285531     0.000000 
  24.880000    15.985447     0.062557    16.363489     0.000000 
  24.885000    15.730570     0.063570    16.450081     0.000000 
  24.890000    15.340543     0.065187    16.546244     0.000000 
  24.895000    15.925655     0.062792    16.653076     0.000000 
  24.900000    16.122782     0.062024    16.771865     0.000000 
  24.905000    16.192382     0.061757    16.904132     0.000000 
  24.910000    16.163362     0.061868    17.051696     0.000000 
  24.915000    16.658037     0.060031    17.216780     0.000000 
  24.920000    16.216772     0.061665    17.402201     0.000000 
  24.925000    17.165834     0.058255    17.611719     0.000000 
  24.930000    17.061204     0.058613    17.850718     0.000000 
  24.935000    17.312352     0.057762    18.127486     0.000000 
  24.940000    18.190710     0.054973    18.455570     0.000000 
  24.945000    19.006100     0.052615    18.857919     0.000000 
  24.950000    20.226816     0.049439    19.373811     0.000000 
  24.955000    21.910766     0.045640    20.069736     0.000000 
  24.960000    23.687464     0.042216    21.055327     0.000000 
  24.965000    26.714457     0.037433    22.504757     0.000000 
  24.970000    28.966096     0.034523    24.682478     0.000000 
  24.975000    32.554864     0.030717    27.969565     0.000000 
  24.980000    39.803754     0.025123    32.885006     0.000000 
  24.985000    44.511557     0.022466    40.081280     0.000000 
  24.990000    54.767063     0.018259    50.325209     0.000000 
  24.995000    68.405559     0.014619    64.419506     0.000000 
  25.000000    80.293949     0.012454    83.082956     0.000000 
  25.005000   104.158502     0.009601   106.784980     0.000000 
  25.010000   132.162161     0.007566   135.556861     0.000000 
  25.015000   157.931732     0.006332   168.814364     0.000000 
  25.020000   205.156198     0.004874   205.232814     0.000000 
  25.025000   236.090771     0.004236   242.709915     0.000000 
  25.030000   279.055873     0.003584   278.438866     0.000000 
  25.035000   320.523684     0.003120   309.115274     0.000000 
  25.040000   338.466660     0.002955   331.332150     0.000000 
  25.045000   360.070796     0.002777   342.221582     0.000000 
  25.050000   348.338125     0.002871   340.235766     0.000000 
  25.055000   337.081932     0.002967   325.670727     0.000000 
  25.060000   297.261236     0.003364   300.554851     0.000000 
  25.065000   253.319528     0.003948   267.994863     0.000000 
  25.070000   221.964114     0.004505   231.416265     0.000000 
  25.075000   171.060358     0.005846   194.001195     0.000000 
  25.080000   139.501736     0.007168   158.357112     0.000000 
  25.085000   114.935675     0.008701   126.352804     0.000000 
  25.090000    88.947004     0.011243    99.080207     0.000000 
  25.095000    75.288000     0.013282    76.921231     0.000000 
  25.100000    60.930425     0.016412    59.692820     0.000000 
  25.105000    48.804025     0.020490    46.831884     0.000000 
  25.110000    44.334324     0.022556    37.579837     0.000000 
  25.115000    37.723065     0.026509    31.135905     0.000000 
  25.120000    32.440941     0.030825    26.763366     0.000000 
  25.125000    30.129288     0.033190    23.847411     0.000000 
  25.130000    27.245362     0.036703    21.913258     0.000000 
  25.135000    24.460680     0.040882    20.617537     0.000000 
  25.140000    22.389540     0.044664    19.725710     0.000000 
  25.145000    20.688487     0.048336    19.085411     0.000000 
  25.150000    20.149377     0.049629    18.601813     0.000000 
  25.155000    19.578305     0.051077    18.217889     0.000000 
  25.160000    18.635865     0.053660    17.900094     0.000000 
  25.165000    17.675156     0.056577    17.628805     0.000000 
  25.170000    17.098136     0.058486    17.392337     0.000000 
  25.175000    16.824668     0.059437    17.183423     0.000000 
  25.180000    17.256828     0.057948    16.997239     0.000000 
  25.185000    15.884242     0.062955    16.830340     0.000000 
  25.190000    15.634166     0.063962    16.680096     0.000000 
  25.195000    15.665897     0.063833    16.544401     0.000000 
  25.200000    15.850432     0.063090    16.421516     0.000000 
  25.205000    15.579479     0.064187    16.309972     0.000000 
  25.210000    14.783550     0.067643    16.208520     0.000000 
  25.215000    15.676771     0.063789    16.116085     0.000000 
  25.220000    14.830686     0.067428    16.031743     0.000000 
  25.225000    15.126637     0.066109    15.954693     0.000000 
  25.230000    15.364660     0.065084    15.884240     0.000000 
  25.235000    15.210562     0.065744    15.819779     0.000000 
  25.240000    14.969640     0.066802    15.760785     0.000000 
  25.245000    14.533376     0.068807    15.706800     0.000000 
  25.250000    15.695183     0.063714    15.657423     0.000000 
  25.255000    14.925000     0.067002    15.612308     0.000000 
  25.260000    15.124474     0.066118    15.571150     0.000000 
  25.265000    15.021819     0.066570    15.533688     0.000000 
  25.270000    15.204775     0.065769    15.499695     0.000000 
  25.275000    15.028191     0.066542    15.468977     0.000000 
  25.280000    14.903549     0.067098    15.441369     0.000000 
  25.285000    14.648290     0.068267    15.416734     0.000000 
  25.290000    14.984849     0.066734    15.394960     0.000000 
  25.295000    14.864346     0.067275    15.375957     0.000000 
  25.300000    15.191940     0.065824    15.359661     0.000000 
  25.305000    15.083250     0.066299    15.346028     0.000000 
  25.310000    14.580791     0.068583    15.335035     0.000000 
  25.315000    14.965912     0.066819    15.326684     0.000000 
  25.320000    14.810095     0.067522    15.320998     0.000000 
  25.325000    14.939156     0.066938    15.318021     0.000000 
  25.330000    15.500324     0.064515    15.317826     0.000000 
  25.335000    14.663959     0.068194    15.320510     0.000000 
  25.340000    14.597758     0.068504    15.326200     0.000000 
  25.345000    14.694030     0.068055    15.335054     0.000000 
  25.350000    15.210763     0.065743    15.347267     0.000000 
  25.355000    14.810931     0.067518    15.363074     0.000000 
  25.360000    15.274690     0.065468    15.382758     0.000000 
  25.365000    15.097093     0.066238    15.406655     0.000000 
  25.370000    15.202791     0.065777    15.435164     0.000000 
  25.375000    15.160400     0.065961    15.468761     0.000000 
  25.380000    14.740491     0.067840    15.508017     0.000000 
  25.385000    15.204500     0.065770    15.553624     0.000000 
  25.390000    15.528816     0.064396    15.606442     0.000000 
  25.395000    15.393366     0.064963    15.667589     0.000000 
  25.400000    15.898239     0.062900    15.738599     0.000000 
  25.405000    16.074890     0.062209    15.821734     0.000000 
  25.410000    16.166734     0.061855    15.920554     0.000000 
  25.415000    16.254597     0.061521    16.040952     0.000000 
  25.420000    16.229094     0.061618    16.192923     0.000000 
  25.425000    16.049480     0.062307    16.393455     0.000000 
  25.430000    17.921588     0.055799    16.670940     0.000000 
  25.435000    18.355450     0.054480    17.071454     0.000000 
  25.440000    19.953934     0.050115    17.666917     0.000000 
  25.445000    21.037960     0.047533    18.564535     0.000000 
  25.450000    22.533636     0.044378    19.915899     0.000000 
  25.455000    24.033478     0.041609    21.922886     0.000000 
  25.460000    27.492679     0.036373    24.836270     0.000000 
  25.465000    31.457903     0.031789    28.942397     0.000000 
  25.470000    35.296850     0.028331    34.533906     0.000000 
  25.475000    41.281843     0.024224    41.863024     0.000000 
  25.480000    52.115304     0.019188    51.080256     0.000000 
  25.485000    59.484417     0.016811    62.166643     0.000000 
  25.490000    73.588717     0.013589    74.872316     0.000000 
  25.495000    89.235118     0.011206    88.675681     0.000000 
  25.500000   101.297348     0.009872   102.774965     0.000000 
  25.505000   116.897768     0.008554   116.119460     0.000000 
  25.510000   131.729856     0.007591   127.488906     0.000000 
  25.515000   138.702518     0.007210   135.640647     0.000000 
  25.520000   145.979669     0.006850   139.543558     0.000000 
  25.525000   143.843828     0.006952   138.656005     0.000000 
  25.530000   141.018618     0.007091   133.105618     0.000000 
  25.535000   126.200081     0.007924   123.642538     0.000000 
  25.540000   111.797982     0.008945   111.404141     0.000000 
  25.545000    96.769948     0.010334    97.644762     0.000000 
  25.550000    78.521135     0.012735    83.534802     0.000000 
  25.555000    67.783850     0.014753    70.040716     0.000000 
  25.560000    56.091601     0.017828    57.864018     0.000000 
  25.565000    44.767231     0.022338    47.424965     0.000000 
  25.570000    40.529781     0.024673    38.883833     0.000000 
  25.575000    34.775974     0.028755    32.190802     0.000000 
  25.580000    28.877937     0.034629    27.151284     0.000000 
  25.585000    27.219007     0.036739    23.492496     0.000000 
  25.590000    23.757517     0.042092    20.920039     0.000000 
  25.595000    21.914748     0.045631    19.158290     0.000000 
  25.600000    20.604512     0.048533    17.973532     0.000000 
  25.605000    19.475765     0.051346    17.182449     0.000000 
  25.610000    18.805210     0.053177    16.650382     0.000000 
  25.615000    17.657106     0.056634    16.283902     0.000000 
  25.620000    16.731953     0.059766    16.021358     0.000000 
  25.625000    16.560646     0.060384    15.823800     0.000000 
  25.630000    16.836073     0.059396    15.667482     0.000000 
  25.635000    15.329093     0.065235    15.538283     0.000000 
  25.640000    16.133353     0.061983    15.427893     0.000000 
  25.645000    15.319832     0.065275    15.331373     0.000000 
  25.650000    14.588820     0.068546    15.245678     0.000000 
  25.655000    15.230690     0.065657    15.168825     0.000000 
  25.660000    15.449677     0.064726    15.099419     0.000000 
  25.665000    14.816595     0.067492    15.036418     0.000000 
  25.670000    15.125372     0.066114    14.978993     0.000000 
  25.675000    14.598861     0.068498    14.926463     0.000000 
  25.680000    14.460029     0.069156    14.878256     0.000000 
  25.685000    14.817211     0.067489    14.833884     0.000000 
  25.690000    14.116461     0.070839    14.792926     0.000000 
  25.695000    14.683017     0.068106    14.755018     0.000000 
  25.700000    14.839316     0.067389    14.719844     0.000000 
  25.705000    14.390285     0.069491    14.687127     0.000000 
  25.710000    14.485418     0.069035    14.656625     0.000000 
  25.715000    13.933025     0.071772    14.628125     0.000000 
  25.720000    13.735152     0.072806    14.601439     0.000000 
  25.725000    14.327700     0.069795    14.576401     0.000000 
  25.730000    14.220987     0.070319    14.552865     0.000000 
  25.735000    14.466406     0.069126    14.530698     0.000000 
  25.740000    14.580032     0.068587    14.509785     0.000000 
  25.745000    14.614261     0.068426    14.490020     0.000000 
  25.750000    14.631501     0.068346    14.471311     0.000000 
  25.755000    14.585554     0.068561    14.453573     0.000000 
  25.760000    14.215289     0.070347    14.436731     0.000000 
  25.765000    13.558518     0.073754    14.420718     0.000000 
  25.770000    14.505351     0.068940    14.405471     0.000000 
  25.775000    13.969305     0.071586    14.390935     0.000000 
  25.780000    14.189025     0.070477    14.377060     0.000000 
  25.785000    14.396854     0.069460    14.363799     0.000000 
  25.790000    14.416520     0.069365    14.351113     0.000000 
  25.795000    13.849161     0.072207    14.338961     0.000000 
  25.800000    13.895226     0.071967    14.327311     0.000000 
  25.805000    14.099243     0.070926    14.316131     0.000000 
  25.810000    14.117485     0.070834    14.305392     0.000000 
  25.815000    14.548313     0.068736    14.295067     0.000000 
  25.820000    14.381934     0.069532    14.285133     0.000000 
  25.825000    14.330351     0.069782    14.275568     0.000000 
  25.830000    14.007995     0.071388    14.266351     0.000000 
  25.835000    13.903065     0.071927    14.257464     0.000000 
  25.840000    14.520269     0.068869    14.241656     0.000000 
  25.845000    13.906844     0.071907    14.233441     0.000000 
  25.850000    13.689231     0.073050    14.225509     0.000000 
  25.855000    14.365892     0.069609    14.217846     0.000000 
  25.860000    14.275104     0.070052    14.210442     0.000000 
  25.865000    13.967749     0.071593    14.203286     0.000000 
  25.870000    13.898785     0.071949    14.196367     0.000000 
  25.875000    14.110171     0.070871    14.189677     0.000000 
  25.880000    14.491621     0.069005    14.183209     0.000000 
  25.885000    14.463036     0.069142    14.176954     0.000000 
  25.890000    14.106478     0.070889    14.170907     0.000000 
  25.895000    13.779743     0.072570    14.165062     0.000000 
  25.900000    13.753566     0.072708    14.159415     0.000000 
  25.905000    13.748738     0.072734    14.153962     0.000000 
  25.910000    13.854176     0.072180    14.148698     0.000000 
  25.915000    14.406561     0.069413    14.143623     0.000000 
  25.920000    14.294744     0.069956    14.138734     0.000000 
  25.925000    14.210588     0.070370    14.134030     0.000000 
  25.930000    13.923949     0.071819    14.129510     0.000000 
  25.935000    13.990790     0.071476    14.125176     0.000000 
  25.940000    14.169887     0.070572    14.121029     0.000000 
  25.945000    14.750792     0.067793    14.117071     0.000000 
  25.950000    14.388831     0.069498    14.113305     0.000000 
  25.955000    14.081516     0.071015    14.109735     0.000000 
  25.960000    13.783905     0.072548    14.106368     0.000000 
  25.965000    13.735003     0.072807    14.103208     0.000000 
  25.970000    13.633655     0.073348    14.100265     0.000000 
  25.975000    14.008200     0.071387    14.097546     0.000000 
  25.980000    14.151675     0.070663    14.095064     0.000000 
  25.985000    13.927876     0.071798    14.092831     0.000000 
  25.990000    13.364171     0.074827    14.090862     0.000000 
  25.995000    14.137616     0.070733    14.089173     0.000000 
  26.000000    13.606416     0.073495    14.087784     0.000000 
  26.005000    13.900782     0.071938    14.086718     0.000000 
  26.010000    13.806807     0.072428    14.086002     0.000000 
  26.015000    14.011444     0.071370    14.085664     0.000000 
  26.020000    13.874824     0.072073    14.085742     0.000000 
  26.025000    14.750103     0.067796    14.086273     0.000000 
  26.030000    14.383548     0.069524    14.087307     0.000000 
  26.035000    13.694993     0.073019    14.088896     0.000000 
  26.040000    13.791279     0.072510    14.091105     0.000000 
  26.045000    13.879256     0.072050    14.094011     0.000000 
  26.050000    13.682899     0.073084    14.097703     0.000000 
  26.055000    13.615376     0.073446    14.102298     0.000000 
  26.060000    14.178703     0.070528    14.107944     0.000000 
  26.065000    14.110920     0.070867    14.114849     0.000000 
  26.070000    13.993715     0.071461    14.123320     0.000000 
  26.075000    14.179649     0.070524    14.133849     0.000000 
  26.080000    13.840512     0.072252    14.147243     0.000000 
  26.085000    14.037261     0.071239    14.164863     0.000000 
  26.090000    13.834511     0.072283    14.188995     0.000000 
  26.095000    13.926499     0.071806    14.223405     0.000000 
  26.100000    14.485066     0.069037    14.274113     0.000000 
  26.105000    14.570164     0.068633    14.350377     0.000000 
  26.110000    14.756566     0.067766    14.465813     0.000000 
  26.115000    14.838283     0.067393    14.639431     0.000000 
  26.120000    14.900422     0.067112    14.896281     0.000000 
  26.125000    15.599426     0.064105    15.267204     0.000000 
  26.130000    15.384135     0.065002    15.787195     0.000000 
  26.135000    16.573994     0.060335    16.491903     0.000000 
  26.140000    17.049962     0.058651    17.412145     0.000000 
  26.145000    17.772993     0.056265    18.566721     0.000000 
  26.150000    19.414841     0.051507    19.954473     0.000000 
  26.155000    21.400718     0.046727    21.546994     0.000000 
  26.160000    23.188490     0.043125    23.283635     0.000000 
  26.165000    25.838734     0.038702    25.070160     0.000000 
  26.170000    27.571856     0.036269    26.781962     0.000000 
  26.175000    29.641161     0.033737    28.272691     0.000000 
  26.180000    31.563413     0.031682    29.390207     0.000000 
  26.185000    33.196528     0.030124    30.002092     0.000000 
  26.190000    33.132791     0.030182    30.027696     0.000000 
  26.195000    32.602219     0.030673    29.462999     0.000000 
  26.200000    30.985866     0.032273    28.382029     0.000000 
  26.205000    28.565173     0.035008    26.913713     0.000000 
  26.210000    25.446695     0.039298    25.209658     0.000000 
  26.215000    24.002196     0.041663    23.417657     0.000000 
  26.220000    20.863637     0.047930    21.664888     0.000000 
  26.225000    19.554006     0.051140    20.048717     0.000000 
  26.230000    18.135942     0.055139    18.633020     0.000000 
  26.235000    16.358773     0.061129    17.416515     0.000000 
  26.240000    15.779717     0.063372    16.468143     0.000000 
  26.245000    16.056447     0.062280    15.737774     0.000000 
  26.250000    15.137567     0.066061    15.195391     0.000000 
  26.255000    14.551206     0.068723    14.805518     0.000000 
  26.260000    14.839728     0.067387    14.532901     0.000000 
  26.265000    14.498049     0.068975    14.346194     0.000000 
  26.270000    14.228305     0.070282    14.219760     0.000000 
  26.275000    14.036772     0.071241    14.134026     0.000000 
  26.280000    13.727256     0.072848    14.074905     0.000000 
  26.285000    14.146124     0.070691    14.032772     0.000000 
  26.290000    13.952188     0.071673    14.001346     0.000000 
  26.295000    13.887481     0.072007    13.976685     0.000000 
  26.300000    13.937960     0.071747    13.956391     0.000000 
  26.305000    13.784152     0.072547    13.939034     0.000000 
  26.310000    14.242120     0.070214    13.923763     0.000000 
  26.315000    13.635052     0.073340    13.910067     0.000000 
  26.320000    13.747297     0.072742    13.897621     0.000000 
  26.325000    13.292614     0.075230    13.886209     0.000000 
  26.330000    13.160727     0.075984    13.875678     0.000000 
  26.335000    13.309998     0.075131    13.865908     0.000000 
  26.340000    13.506500     0.074038    13.856803     0.000000 
  26.345000    13.335775     0.074986    13.848287     0.000000 
  26.350000    13.272496     0.075344    13.840290     0.000000 
  26.355000    13.518988     0.073970    13.832757     0.000000 
  26.360000    13.600013     0.073529    13.825638     0.000000 
  26.365000    12.953805     0.077197    13.818889     0.000000 
  26.370000    13.735344     0.072805    13.812474     0.000000 
  26.375000    13.364459     0.074825    13.806359     0.000000 
  26.380000    13.768772     0.072628    13.800516     0.000000 
  26.385000    13.556357     0.073766    13.794919     0.000000 
  26.390000    13.570940     0.073687    13.789545     0.000000 
  26.395000    13.640698     0.073310    13.784376     0.000000 
  26.400000    13.102981     0.076319    13.779392     0.000000 
  26.405000    13.540100     0.073855    13.774578     0.000000 
  26.410000    13.305670     0.075156    13.769920     0.000000 
  26.415000    13.668082     0.073163    13.765406     0.000000 
  26.420000    13.525247     0.073936    13.761023     0.000000 
  26.425000    13.059898     0.076570    13.756762     0.000000 
  26.430000    13.124356     0.076194    13.752614     0.000000 
  26.435000    13.628765     0.073374    13.748569     0.000000 
  26.440000    13.308736     0.075139    13.744622     0.000000 
  26.445000    13.126879     0.076180    13.740764     0.000000 
  26.450000    14.351550     0.069679    13.736989     0.000000 
  26.455000    12.669182     0.078932    13.733292     0.000000 
  26.460000    13.253554     0.075451    13.729668     0.000000 
  26.465000    13.386429     0.074703    13.726111     0.000000 
  26.470000    13.116495     0.076240    13.722619     0.000000 
  26.475000    13.077484     0.076467    13.719185     0.000000 
  26.480000    13.131484     0.076153    13.715808     0.000000 
  26.485000    13.036252     0.076709    13.712483     0.000000 
  26.490000    13.766019     0.072643    13.709208     0.000000 
  26.495000    13.674637     0.073128    13.705979     0.000000 
  26.500000    13.764514     0.072651    13.702794     0.000000 
  26.505000    13.506950     0.074036    13.699651     0.000000 
  26.510000    13.490490     0.074126    13.696547     0.000000 
  26.515000    14.165051     0.070596    13.693480     0.000000 
  26.520000    13.539339     0.073859    13.690449     0.000000 
  26.525000    13.269968     0.075358    13.687451     0.000000 
  26.530000    13.112846     0.076261    13.684485     0.000000 
  26.535000    13.469295     0.074243    13.681549     0.000000 
  26.540000    12.880345     0.077638    13.678642     0.000000 
  26.545000    13.137217     0.076120    13.675762     0.000000 
  26.550000    13.517885     0.073976    13.672909     0.000000 
  26.555000    13.018459     0.076814    13.670081     0.000000 
  26.560000    13.313267     0.075113    13.667276     0.000000 
  26.565000    13.585465     0.073608    13.664494     0.000000 
  26.570000    13.919321     0.071843    13.661734     0.000000 
  26.575000    12.904265     0.077494    13.658995     0.000000 
  26.580000    13.416449     0.074535    13.656277     0.000000 
  26.585000    13.072395     0.076497    13.653577     0.000000 
  26.590000    12.869348     0.077704    13.650896     0.000000 
  26.595000    13.093587     0.076373    13.648233     0.000000 
  26.600000    13.734070     0.072812    13.645587     0.000000 
  26.605000    13.031216     0.076739    13.642957     0.000000 
  26.610000    13.487615     0.074142    13.640344     0.000000 
  26.615000    13.224887     0.075615    13.637745     0.000000 
  26.620000    13.269843     0.075359    13.635162     0.000000 
  26.625000    13.607065     0.073491    13.632592     0.000000 
  26.630000    14.074533     0.071050    13.630037     0.000000 
  26.635000    12.905205     0.077488    13.627495     0.000000 
  26.640000    13.296102     0.075210    13.624966     0.000000 
  26.645000    12.976524     0.077062    13.622449     0.000000 
  26.650000    13.663096     0.073190    13.619945     0.000000 
  26.655000    13.115411     0.076246    13.617452     0.000000 
  26.660000    13.324846     0.075048    13.614971     0.000000 
  26.665000    13.129249     0.076166    13.612500     0.000000 
  26.670000    12.727051     0.078573    13.610041     0.000000 
  26.675000    13.131742     0.076151    13.607592     0.000000 
  26.680000    13.709058     0.072944    13.605153     0.000000 
  26.685000    13.106127     0.076300    13.602724     0.000000 
  26.690000    12.933288     0.077320    13.600304     0.000000 
  26.695000    13.078700     0.076460    13.597894     0.000000 
  26.700000    13.016945     0.076823    13.595494     0.000000 
  26.705000    12.777309     0.078264    13.593102     0.000000 
  26.710000    13.425211     0.074487    13.590718     0.000000 
  26.715000    13.466653     0.074258    13.588344     0.000000 
  26.720000    13.171478     0.075922    13.573537     0.000000 
  26.725000    12.927365     0.077355    13.576541     0.000000 
  26.730000    13.120855     0.076215    13.574335     0.000000 
  26.735000    12.983074     0.077023    13.572135     0.000000 
  26.740000    13.271396     0.075350    13.569943     0.000000 
  26.745000    13.228120     0.075597    13.567757     0.000000 
  26.750000    13.514887     0.073992    13.565578     0.000000 
  26.755000    13.224383     0.075618    13.563406     0.000000 
  26.760000    12.649439     0.079055    13.561240     0.000000 
  26.765000    13.555953     0.073768    13.559080     0.000000 
  26.770000    13.627782     0.073380    13.556926     0.000000 
  26.775000    13.196973     0.075775    13.554778     0.000000 
  26.780000    12.999591     0.076925    13.552637     0.000000 
  26.785000    13.206611     0.075720    13.550501     0.000000 
  26.790000    13.531241     0.073903    13.548371     0.000000 
  26.795000    13.590236     0.073582    13.546246     0.000000 
  26.800000    13.536540     0.073874    13.544128     0.000000 
  26.805000    13.569703     0.073694    13.542014     0.000000 
  26.810000    13.012827     0.076847    13.539907     0.000000 
  26.815000    13.449566     0.074352    13.537804     0.000000 
  26.820000    13.437189     0.074420    13.535707     0.000000 
  26.825000    13.113286     0.076259    13.533616     0.000000 
  26.830000    13.332741     0.075003    13.531529     0.000000 
  26.835000    13.553237     0.073783    13.529448     0.000000 
  26.840000    12.959425     0.077164    13.527372     0.000000 
  26.845000    13.446127     0.074371    13.525301     0.000000 
  26.850000    13.682092     0.073088    13.523235     0.000000 
  26.855000    12.947054     0.077238    13.521174     0.000000 
  26.860000    13.193378     0.075796    13.519118     0.000000 
  26.865000    13.158456     0.075997    13.517067     0.000000 
  26.870000    13.248681     0.075479    13.515020     0.000000 
  26.875000    13.006245     0.076886    13.512979     0.000000 
  26.880000    12.983070     0.077023    13.510942     0.000000 
  26.885000    13.340622     0.074959    13.508910     0.000000 
  26.890000    13.076523     0.076473    13.506883     0.000000 
  26.895000    13.308135     0.075142    13.504861     0.000000 
  26.900000    12.524885     0.079841    13.502843     0.000000 
  26.905000    13.263065     0.075397    13.500830     0.000000 
  26.910000    12.939898     0.077280    13.498822     0.000000 
  26.915000    13.157384     0.076003    13.496818     0.000000 
  26.920000    12.980212     0.077040    13.494819     0.000000 
  26.925000    12.557989     0.079631    13.492824     0.000000 
  26.930000    12.905120     0.077489    13.490834     0.000000 
  26.935000    12.948174     0.077231    13.488849     0.000000 
  26.940000    13.498426     0.074083    13.486868     0.000000 
  26.945000    13.305706     0.075156    13.484891     0.000000 
  26.950000    12.926047     0.077363    13.482920     0.000000 
  26.955000    13.250066     0.075471    13.480952     0.000000 
  26.960000    12.905137     0.077489    13.478989     0.000000 
  26.965000    12.800479     0.078122    13.477031     0.000000 
  26.970000    13.257501     0.075429    13.475077     0.000000 
  26.975000    13.076236     0.076475    13.473128     0.000000 
  26.980000    12.539656     0.079747    13.471183     0.000000 
  26.985000    12.685145     0.078832    13.469243     0.000000 
  26.990000    13.091446     0.076386    13.467307     0.000000 
  26.995000    13.436946     0.074422    13.465376     0.000000 
  27.000000    12.848036     0.077833    13.463449     0.000000 
  27.005000    13.023250     0.076786    13.461527     0.000000 
  27.010000    13.191262     0.075808    13.459609     0.000000 
  27.015000    12.752005     0.078419    13.457696     0.000000 
  27.020000    13.232952     0.075569    13.455787     0.000000 
  27.025000    13.373332     0.074776    13.453883     0.000000 
  27.030000    13.261323     0.075407    13.451984     0.000000 
  27.035000    12.996545     0.076944    13.450089     0.000000 
  27.040000    13.017809     0.076818    13.448199     0.000000 
  27.045000    12.648093     0.079063    13.446313     0.000000 
  27.050000    12.906943     0.077478    13.444432     0.000000 
  27.055000    12.794247     0.078160    13.442556     0.000000 
  27.060000    12.916888     0.077418    13.440684     0.000000 
  27.065000    13.140057     0.076103    13.438817     0.000000 
  27.070000    13.298631     0.075196    13.436954     0.000000 
  27.075000    13.070771     0.076507    13.435097     0.000000 
  27.080000    13.129788     0.076163    13.433244     0.000000 
  27.085000    12.411865     0.080568    13.431396     0.000000 
  27.090000    13.024721     0.076777    13.429553     0.000000 
  27.095000    13.098912     0.076342    13.427715     0.000000 
  27.100000    13.309748     0.075133    13.425882     0.000000 
  27.105000    13.215327     0.075670    13.424053     0.000000 
  27.110000    13.435196     0.074431    13.422230     0.000000 
  27.115000    12.508958     0.079943    13.420411     0.000000 
  27.120000    13.170570     0.075927    13.418598     0.000000 
  27.125000    12.804359     0.078098    13.416790     0.000000 
  27.130000    13.023540     0.076784    13.414986     0.000000 
  27.135000    12.940675     0.077276    13.413188     0.000000 
  27.140000    13.092392     0.076380    13.411396     0.000000 
  27.145000    13.120185     0.076218    13.409608     0.000000 
  27.150000    13.041638     0.076677    13.407826     0.000000 
  27.155000    12.817385     0.078019    13.406049     0.000000 
  27.160000    12.755769     0.078396    13.404278     0.000000 
  27.165000    12.725120     0.078585    13.402512     0.000000 
  27.170000    13.095157     0.076364    13.400752     0.000000 
  27.175000    12.704158     0.078714    13.398998     0.000000 
  27.180000    12.749126     0.078437    13.397249     0.000000 
  27.185000    13.091550     0.076385    13.395506     0.000000 
  27.190000    13.066618     0.076531    13.393768     0.000000 
  27.195000    12.975961     0.077066    13.392037     0.000000 
  27.200000    12.772726     0.078292    13.390311     0.000000 
  27.205000    12.512705     0.079919    13.388592     0.000000 
  27.210000    13.122639     0.076204    13.386879     0.000000 
  27.215000    13.106908     0.076296    13.385172     0.000000 
  27.220000    12.529193     0.079814    13.383471     0.000000 
  27.225000    12.463466     0.080235    13.381777     0.000000 
  27.230000    13.023045     0.076787    13.380089     0.000000 
  27.235000    13.077164     0.076469    13.378408     0.000000 
  27.240000    12.492046     0.080051    13.376734     0.000000 
  27.245000    13.059446     0.076573    13.375066     0.000000 
  27.250000    12.686669     0.078823    13.373406     0.000000 
  27.255000    13.367156     0.074810    13.371752     0.000000 
  27.260000    12.453469     0.080299    13.370106     0.000000 
  27.265000    12.411367     0.080571    13.368467     0.000000 
  27.270000    12.935792     0.077305    13.366835     0.000000 
  27.275000    12.701438     0.078731    13.365211     0.000000 
  27.280000    12.836064     0.077906    13.363595     0.000000 
  27.285000    12.974114     0.077077    13.361986     0.000000 
  27.290000    12.774525     0.078281    13.360386     0.000000 
  27.295000    13.227072     0.075603    13.358793     0.000000 
  27.300000    12.941591     0.077270    13.357209     0.000000 
  27.305000    12.502973     0.079981    13.355634     0.000000 
  27.310000    12.361604     0.080896    13.354067     0.000000 
  27.315000    12.795203     0.078154    13.352509     0.000000 
  27.320000    12.540542     0.079741    13.350960     0.000000 
  27.325000    13.161380     0.075980    13.349420     0.000000 
  27.330000    12.908718     0.077467    13.347890     0.000000 
  27.335000    12.530284     0.079807    13.346369     0.000000 
  27.340000    12.882739     0.077623    13.344858     0.000000 
  27.345000    12.282870     0.081414    13.343358     0.000000 
  27.350000    13.162997     0.075971    13.341868     0.000000 
  27.355000    12.928418     0.077349    13.340388     0.000000 
  27.360000    12.544378     0.079717    13.338919     0.000000 
  27.365000    12.635310     0.079143    13.337462     0.000000 
  27.370000    12.213204     0.081879    13.336016     0.000000 
  27.375000    13.213805     0.075678    13.334581     0.000000 
  27.380000    12.948031     0.077232    13.333159     0.000000 
  27.385000    12.945256     0.077248    13.331749     0.000000 
  27.390000    12.837551     0.077896    13.330352     0.000000 
  27.395000    12.714059     0.078653    13.328968     0.000000 
  27.400000    12.649259     0.079056    13.325988     0.000000 
  27.405000    12.891813     0.077569    13.324645     0.000000 
  27.410000    13.053437     0.076608    13.323315     0.000000 
  27.415000    12.567666     0.079569    13.322000     0.000000 
  27.420000    12.439847     0.080387    13.320700     0.000000 
  27.425000    13.120197     0.076218    13.319415     0.000000 
  27.430000    13.093236     0.076375    13.318147     0.000000 
  27.435000    12.606768     0.079322    13.316894     0.000000 
  27.440000    12.068394     0.082861    13.315659     0.000000 
  27.445000    12.807453     0.078080    13.314441     0.000000 
  27.450000    12.054864     0.082954    13.313241     0.000000 
  27.455000    13.502626     0.074060    13.312060     0.000000 
  27.460000    12.669169     0.078932    13.310899     0.000000 
  27.465000    12.779987     0.078247    13.309757     0.000000 
  27.470000    13.168429     0.075939    13.308636     0.000000 
  27.475000    12.963066     0.077142    13.307537     0.000000 
  27.480000    12.436100     0.080411    13.306460     0.000000 
  27.485000    13.001372     0.076915    13.305406     0.000000 
  27.490000    13.179465     0.075876    13.304376     0.000000 
  27.495000    12.940946     0.077274    13.303370     0.000000 
  27.500000    13.049391     0.076632    13.302391     0.000000 
  27.505000    12.881354     0.077632    13.301439     0.000000 
  27.510000    12.246949     0.081653    13.300514     0.000000 
  27.515000    12.836882     0.077901    13.299619     0.000000 
  27.520000    12.876163     0.077663    13.298754     0.000000 
  27.525000    12.868704     0.077708    13.297920     0.000000 
  27.530000    13.097452     0.076351    13.297120     0.000000 
  27.535000    12.856355     0.077783    13.296353     0.000000 
  27.540000    13.269265     0.075362    13.295623     0.000000 
  27.545000    13.105463     0.076304    13.294929     0.000000 
  27.550000    12.653738     0.079028    13.294275     0.000000 
  27.555000    12.675755     0.078891    13.293661     0.000000 
  27.560000    12.611774     0.079291    13.293090     0.000000 
  27.565000    12.835316     0.077910    13.292563     0.000000 
  27.570000    12.628692     0.079185    13.292084     0.000000 
  27.575000    12.703887     0.078716    13.291653     0.000000 
  27.580000    13.286003     0.075267    13.291273     0.000000 
  27.585000    13.264669     0.075388    13.290948     0.000000 
  27.590000    12.859793     0.077762    13.290679     0.000000 
  27.595000    12.691360     0.078794    13.290469     0.000000 
  27.600000    12.796325     0.078147    13.290323     0.000000 
  27.605000    12.114658     0.082545    13.290242     0.000000 
  27.610000    13.513216     0.074002    13.290230     0.000000 
  27.615000    12.334119     0.081076    13.290291     0.000000 
  27.620000    12.992602     0.076967    13.290430     0.000000 
  27.625000    12.564552     0.079589    13.290650     0.000000 
  27.630000    12.483539     0.080105    13.290956     0.000000 
  27.635000    12.296604     0.081323    13.291354     0.000000 
  27.640000    12.641650     0.079104    13.291847     0.000000 
  27.645000    13.081312     0.076445    13.292443     0.000000 
  27.650000    12.861850     0.077749    13.293147     0.000000 
  27.655000    13.065887     0.076535    13.293967     0.000000 
  27.660000    12.592996     0.079409    13.294908     0.000000 
  27.665000    12.277774     0.081448    13.295980     0.000000 
  27.670000    12.708498     0.078688    13.297190     0.000000 
  27.675000    12.282129     0.081419    13.298548     0.000000 
  27.680000    12.361333     0.080897    13.300064     0.000000 
  27.685000    13.033840     0.076723    13.301747     0.000000 
  27.690000    12.613470     0.079280    13.303611     0.000000 
  27.695000    12.839436     0.077885    13.305668     0.000000 
  27.700000    12.722800     0.078599    13.307931     0.000000 
  27.705000    12.537010     0.079764    13.310416     0.000000 
  27.710000    12.571005     0.079548    13.313140     0.000000 
  27.715000    12.425408     0.080480    13.316121     0.000000 
  27.720000    12.931606     0.077330    13.319378     0.000000 
  27.725000    12.885033     0.077609    13.322935     0.000000 
  27.730000    12.923778     0.077377    13.326814     0.000000 
  27.735000    13.010173     0.076863    13.332699     0.000000 
  27.740000    12.762522     0.078354    13.337321     0.000000 
  27.745000    12.344402     0.081008    13.342355     0.000000 
  27.750000    12.487964     0.080077    13.347839     0.000000 
  27.755000    12.474900     0.080161    13.353811     0.000000 
  27.760000    12.829889     0.077943    13.360318     0.000000 
  27.765000    12.723779     0.078593    13.367410     0.000000 
  27.770000    12.682671     0.078848    13.375143     0.000000 
  27.775000    13.465180     0.074266    13.383581     0.000000 
  27.780000    12.867435     0.077716    13.392795     0.000000 
  27.785000    12.339548     0.081040    13.402866     0.000000 
  27.790000    12.746531     0.078453    13.413886     0.000000 
  27.795000    12.474761     0.080162    13.425957     0.000000 
  27.800000    12.479172     0.080134    13.439198     0.000000 
  27.805000    12.884006     0.077616    13.453745     0.000000 
  27.810000    12.728054     0.078567    13.469753     0.000000 
  27.815000    12.765253     0.078338    13.487402     0.000000 
  27.820000    13.082478     0.076438    13.506903     0.000000 
  27.825000    12.772192     0.078295    13.528510     0.000000 
  27.830000    13.416521     0.074535    13.552533     0.000000 
  27.835000    13.017949     0.076817    13.579371     0.000000 
  27.840000    13.162235     0.075975    13.609568     0.000000 
  27.845000    12.966797     0.077120    13.643914     0.000000 
  27.850000    13.134363     0.076136    13.683625     0.000000 
  27.855000    13.609897     0.073476    13.730658     0.000000 
  27.860000    13.177423     0.075887    13.788231     0.000000 
  27.865000    13.373514     0.074775    13.861650     0.000000 
  27.870000    13.399596     0.074629    13.959550     0.000000 
  27.875000    14.153431     0.070654    14.095652     0.000000 
  27.880000    14.165435     0.070594    14.291065     0.000000 
  27.885000    15.131155     0.066089    14.577040     0.000000 
  27.890000    14.742907     0.067829    14.997858     0.000000 
  27.895000    16.206870     0.061702    15.613259     0.000000 
  27.900000    17.138934     0.058347    16.499458     0.000000 
  27.905000    17.870451     0.055958    17.747587     0.000000 
  27.910000    19.172849     0.052157    19.458326     0.000000 
  27.915000    21.009536     0.047597    21.731792     0.000000 
  27.920000    23.709659     0.042177    24.652508     0.000000 
  27.925000    27.852535     0.035903    28.270443     0.000000 
  27.930000    29.748164     0.033616    32.580447     0.000000 
  27.935000    35.254582     0.028365    37.503582     0.000000 
  27.940000    41.112857     0.024323    42.874228     0.000000 
  27.945000    45.096033     0.022175    48.436296     0.000000 
  27.950000    52.165467     0.019170    53.850505     0.000000 
  27.955000    58.379779     0.017129    58.714103     0.000000 
  27.960000    62.322049     0.016046    62.596324     0.000000 
  27.965000    67.505196     0.014814    65.095906     0.000000 
  27.970000    64.534567     0.015496    65.921072     0.000000 
  27.975000    65.677911     0.015226    64.968515     0.000000 
  27.980000    59.685089     0.016755    62.356293     0.000000 
  27.985000    56.203075     0.017793    58.386759     0.000000 
  27.990000    51.967409     0.019243    53.465976     0.000000 
  27.995000    44.162769     0.022644    48.024592     0.000000 
  28.000000    40.631660     0.024611    42.461952     0.000000 
  28.005000    32.975112     0.030326    37.111993     0.000000 
  28.010000    28.170541     0.035498    32.224520     0.000000 
  28.015000    26.801569     0.037311    27.958772     0.000000 
  28.020000    22.524167     0.044397    24.387933     0.000000 
  28.025000    20.841223     0.047982    21.512547     0.000000 
  28.030000    19.203992     0.052073    19.279465     0.000000 
  28.035000    17.683933     0.056549    17.602403     0.000000 
  28.040000    16.653955     0.060046    16.380702     0.000000 
  28.045000    16.536810     0.060471    15.514035     0.000000 
  28.050000    15.009158     0.066626    14.912166     0.000000 
  28.055000    15.570576     0.064224    14.500018     0.000000 
  28.060000    14.765391     0.067726    14.219004     0.000000 
  28.065000    14.303969     0.069911    14.025862     0.000000 
  28.070000    13.428811     0.074467    13.890170     0.000000 
  28.075000    13.484390     0.074160    13.791445     0.000000 
  28.080000    13.671596     0.073144    13.716410     0.000000 
  28.085000    13.264829     0.075387    13.656728     0.000000 
  28.090000    12.986626     0.077002    13.607284     0.000000 
  28.095000    13.090035     0.076394    13.564980     0.000000 
  28.100000    13.061827     0.076559    13.527929     0.000000 
  28.105000    12.834195     0.077917    13.494956     0.000000 
  28.110000    13.113491     0.076257    13.465296     0.000000 
  28.115000    13.285548     0.075270    13.438417     0.000000 
  28.120000    12.496389     0.080023    13.413930     0.000000 
  28.125000    12.835487     0.077909    13.391527     0.000000 
  28.130000    13.363683     0.074830    13.370962     0.000000 
  28.135000    12.687352     0.078819    13.352023     0.000000 
  28.140000    12.810576     0.078061    13.334534     0.000000 
  28.145000    12.710442     0.078675    13.318341     0.000000 
  28.150000    13.086975     0.076412    13.303309     0.000000 
  28.155000    12.121658     0.082497    13.289321     0.000000 
  28.160000    12.563247     0.079597    13.276275     0.000000 
  28.165000    12.391903     0.080698    13.264080     0.000000 
  28.170000    12.808944     0.078070    13.252656     0.000000 
  28.175000    12.406849     0.080601    13.241933     0.000000 
  28.180000    12.597590     0.079380    13.231848     0.000000 
  28.185000    12.786223     0.078209    13.222344     0.000000 
  28.190000    11.878889     0.084183    13.213372     0.000000 
  28.195000    12.681860     0.078853    13.204887     0.000000 
  28.200000    12.708242     0.078689    13.196848     0.000000 
  28.205000    13.336483     0.074982    13.189220     0.000000 
  28.210000    12.377354     0.080793    13.181969     0.000000 
  28.215000    12.395873     0.080672    13.175068     0.000000 
  28.220000    12.681851     0.078853    13.168489     0.000000 
  28.225000    12.461456     0.080247    13.162208     0.000000 
  28.230000    12.394560     0.080681    13.156203     0.000000 
  28.235000    12.616863     0.079259    13.150454     0.000000 
  28.240000    12.566073     0.079579    13.144944     0.000000 
  28.245000    12.467213     0.080210    13.139655     0.000000 
  28.250000    12.651398     0.079043    13.134574     0.000000 
  28.255000    12.508094     0.079948    13.129685     0.000000 
  28.260000    12.439248     0.080391    13.124976     0.000000 
  28.265000    12.310868     0.081229    13.120437     0.000000 
  28.270000    12.133730     0.082415    13.116055     0.000000 
  28.275000    12.766038     0.078333    13.111821     0.000000 
  28.280000    12.043473     0.083033    13.107726     0.000000 
  28.285000    12.564695     0.079588    13.103762     0.000000 
  28.290000    12.704066     0.078715    13.099921     0.000000 
  28.295000    12.519557     0.079875    13.096196     0.000000 
  28.300000    12.659493     0.078992    13.092580     0.000000 
  28.305000    12.889802     0.077581    13.089068     0.000000 
  28.310000    12.560266     0.079616    13.085652     0.000000 
  28.315000    12.788054     0.078198    13.082329     0.000000 
  28.320000    12.748890     0.078438    13.079094     0.000000 
  28.325000    12.741059     0.078486    13.075941     0.000000 
  28.330000    12.956007     0.077184    13.072867     0.000000 
  28.335000    12.488302     0.080075    13.069867     0.000000 
  28.340000    12.323218     0.081148    13.066938     0.000000 
  28.345000    12.827581     0.077957    13.064076     0.000000 
  28.350000    12.448006     0.080334    13.061279     0.000000 
  28.355000    12.117483     0.082525    13.058543     0.000000 
  28.360000    13.116433     0.076240    13.055865     0.000000 
  28.365000    12.976874     0.077060    13.053243     0.000000 
  28.370000    12.998073     0.076934    13.050674     0.000000 
  28.375000    12.860472     0.077758    13.048156     0.000000 
  28.380000    12.993589     0.076961    13.045688     0.000000 
  28.385000    12.528019     0.079821    13.043265     0.000000 
  28.390000    13.078907     0.076459    13.040888     0.000000 
  28.395000    12.773384     0.078288    13.038554     0.000000 
  28.400000    12.309971     0.081235    13.036262     0.000000 
  28.405000    12.052706     0.082969    13.034009     0.000000 
  28.410000    12.623383     0.079218    13.031795     0.000000 
  28.415000    12.756094     0.078394    13.029618     0.000000 
  28.420000    12.955578     0.077187    13.027476     0.000000 
  28.425000    12.528103     0.079821    13.025369     0.000000 
  28.430000    12.729004     0.078561    13.023296     0.000000 
  28.435000    11.772655     0.084943    13.021255     0.000000 
  28.440000    12.317128     0.081188    13.019245     0.000000 
  28.445000    12.442090     0.080372    13.017266     0.000000 
  28.450000    12.409225     0.080585    13.015316     0.000000 
  28.455000    12.281919     0.081421    13.013395     0.000000 
  28.460000    12.231273     0.081758    13.011502     0.000000 
  28.465000    12.246144     0.081658    13.009636     0.000000 
  28.470000    12.659982     0.078989    13.007796     0.000000 
  28.475000    12.029631     0.083128    13.005983     0.000000 
  28.480000    12.621586     0.079229    13.004195     0.000000 
  28.485000    12.779315     0.078251    13.002432     0.000000 
  28.490000    12.359895     0.080907    13.000694     0.000000 
  28.495000    12.359367     0.080910    12.998979     0.000000 
  28.500000    11.934171     0.083793    12.997288     0.000000 
  28.505000    12.672017     0.078914    12.995620     0.000000 
  28.510000    12.898438     0.077529    12.993976     0.000000 
  28.515000    12.285242     0.081398    12.992353     0.000000 
  28.520000    12.213169     0.081879    12.990754     0.000000 
  28.525000    12.362087     0.080892    12.989176     0.000000 
  28.530000    12.378881     0.080783    12.987621     0.000000 
  28.535000    12.447239     0.080339    12.986087     0.000000 
  28.540000    12.623603     0.079217    12.984576     0.000000 
  28.545000    12.257811     0.081581    12.983086     0.000000 
  28.550000    12.430107     0.080450    12.981617     0.000000 
  28.555000    12.104280     0.082615    12.980171     0.000000 
  28.560000    12.010564     0.083260    12.978746     0.000000 
  28.565000    12.424633     0.080485    12.977344     0.000000 
  28.570000    12.079777     0.082783    12.975963     0.000000 
  28.575000    12.679910     0.078865    12.974605     0.000000 
  28.580000    12.568463     0.079564    12.973269     0.000000 
  28.585000    12.782875     0.078230    12.971955     0.000000 
  28.590000    12.465505     0.080221    12.970665     0.000000 
  28.595000    12.279639     0.081436    12.969398     0.000000 
  28.600000    12.493474     0.080042    12.968155     0.000000 
  28.605000    12.553211     0.079661    12.966936     0.000000 
  28.610000    12.172896     0.082150    12.965742     0.000000 
  28.615000    12.940233     0.077278    12.964573     0.000000 
  28.620000    11.738069     0.085193    12.963430     0.000000 
  28.625000    12.718709     0.078624    12.962313     0.000000 
  28.630000    12.227705     0.081781    12.961223     0.000000 
  28.635000    12.729103     0.078560    12.960162     0.000000 
  28.640000    12.684210     0.078838    12.959130     0.000000 
  28.645000    12.514062     0.079910    12.958128     0.000000 
  28.650000    12.565284     0.079584    12.957157     0.000000 
  28.655000    12.498659     0.080009    12.956218     0.000000 
  28.660000    12.677398     0.078881    12.955312     0.000000 
  28.665000    11.983378     0.083449    12.954441     0.000000 
  28.670000    12.348738     0.080980    12.953607     0.000000 
  28.675000    12.319179     0.081174    12.952810     0.000000 
  28.680000    12.158704     0.082246    12.952054     0.000000 
  28.685000    12.555970     0.079643    12.951339     0.000000 
  28.690000    12.331774     0.081091    12.950667     0.000000 
  28.695000    12.683570     0.078842    12.950042     0.000000 
  28.700000    12.377546     0.080791    12.949465     0.000000 
  28.705000    11.954906     0.083648    12.948939     0.000000 
  28.710000    12.348972     0.080978    12.948467     0.000000 
  28.715000    12.558817     0.079625    12.948052     0.000000 
  28.720000    12.101826     0.082632    12.947697     0.000000 
  28.725000    12.584338     0.079464    12.947407     0.000000 
  28.730000    12.017879     0.083209    12.947186     0.000000 
  28.735000    12.552960     0.079662    12.947037     0.000000 
  28.740000    12.104349     0.082615    12.946967     0.000000 
  28.745000    12.444297     0.080358    12.946979     0.000000 
  28.750000    12.143677     0.082347    12.947081     0.000000 
  28.755000    12.322090     0.081155    12.947279     0.000000 
  28.760000    12.292605     0.081350    12.947580     0.000000 
  28.765000    12.164226     0.082208    12.947992     0.000000 
  28.770000    12.310213     0.081233    12.948523     0.000000 
  28.775000    12.504182     0.079973    12.949184     0.000000 
  28.780000    11.979292     0.083477    12.949985     0.000000 
  28.785000    12.667678     0.078941    12.950938     0.000000 
  28.790000    12.251695     0.081621    12.952057     0.000000 
  28.795000    12.223625     0.081809    12.953356     0.000000 
  28.800000    12.322297     0.081154    12.954852     0.000000 
  28.805000    12.290626     0.081363    12.956564     0.000000 
  28.810000    12.542907     0.079726    12.958513     0.000000 
  28.815000    12.061943     0.082905    12.960721     0.000000 
  28.820000    12.736019     0.078517    12.963217     0.000000 
  28.825000    12.331147     0.081095    12.966030     0.000000 
  28.830000    12.541711     0.079734    12.969194     0.000000 
  28.835000    12.515651     0.079900    12.972748     0.000000 
  28.840000    12.134445     0.082410    12.976739     0.000000 
  28.845000    12.421707     0.080504    12.981216     0.000000 
  28.850000    12.193565     0.082010    12.986243     0.000000 
  28.855000    12.353094     0.080951    12.991890     0.000000 
  28.860000    12.137572     0.082389    12.998247     0.000000 
  28.865000    12.552047     0.079668    13.005429     0.000000 
  28.870000    12.523040     0.079853    13.013592     0.000000 
  28.875000    12.485863     0.080091    13.022958     0.000000 
  28.880000    12.278055     0.081446    13.033870     0.000000 
  28.885000    12.400794     0.080640    13.046868     0.000000 
  28.890000    12.967732     0.077114    13.062833     0.000000 
  28.895000    12.593445     0.079406    13.083193     0.000000 
  28.900000    12.162442     0.082220    13.110251     0.000000 
  28.905000    12.510503     0.079933    13.147634     0.000000 
  28.910000    12.868966     0.077706    13.200888     0.000000 
  28.915000    12.968042     0.077113    13.278207     0.000000 
  28.920000    12.898070     0.077531    13.391218     0.000000 
  28.925000    13.265814     0.075382    13.555697     0.000000 
  28.930000    13.366643     0.074813    13.791996     0.000000 
  28.935000    13.840844     0.072250    14.124905     0.000000 
  28.940000    14.104996     0.070897    14.582610     0.000000 
  28.945000    14.801636     0.067560    15.194494     0.000000 
  28.950000    15.435727     0.064785    15.987624     0.000000 
  28.955000    16.639903     0.060097    16.982034     0.000000 
  28.960000    17.807683     0.056156    18.185259     0.000000 
  28.965000    18.296827     0.054654    19.586851     0.000000 
  28.970000    20.478535     0.048832    21.153879     0.000000 
  28.975000    22.128992     0.045190    22.828367     0.000000 
  28.980000    23.773603     0.042063    24.527412     0.000000 
  28.985000    26.132917     0.038266    26.146397     0.000000 
  28.990000    27.988162     0.035729    27.565765     0.000000 
  28.995000    28.212847     0.035445    28.662395     0.000000 
  29.000000    30.456104     0.032834    29.326903     0.000000 
  29.005000    30.909021     0.032353    29.485602     0.000000 
  29.010000    29.550660     0.033840    29.119690     0.000000 
  29.015000    28.519242     0.035064    28.270902     0.000000 
  29.020000    27.218381     0.036740    27.029699     0.000000 
  29.025000    24.720993     0.040451    25.513563     0.000000 
  29.030000    22.763904     0.043929    23.846130     0.000000 
  29.035000    20.869533     0.047917    22.142241     0.000000 
  29.040000    18.850809     0.053048    20.498595     0.000000 
  29.045000    17.803945     0.056167    18.988494     0.000000 
  29.050000    16.615303     0.060185    17.659903     0.000000 
  29.055000    14.844823     0.067364    16.536451     0.000000 
  29.060000    15.412832     0.064881    15.620858     0.000000 
  29.065000    14.408678     0.069403    14.899947     0.000000 
  29.070000    14.274164     0.070057    14.350237     0.000000 
  29.075000    13.521644     0.073956    13.943201     0.000000 
  29.080000    13.218493     0.075652    13.649538     0.000000 
  29.085000    13.023038     0.076787    13.442179     0.000000 
  29.090000    13.413154     0.074554    13.298002     0.000000 
  29.095000    13.102731     0.076320    13.198475     0.000000 
  29.100000    12.961466     0.077152    13.129534     0.000000 
  29.105000    12.709351     0.078682    13.081007     0.000000 
  29.110000    12.954974     0.077190    13.045848     0.000000 
  29.115000    11.972339     0.083526    13.019359     0.000000 
  29.120000    12.640104     0.079113    12.998506     0.000000 
  29.125000    12.686866     0.078822    12.981385     0.000000 
  29.130000    12.131247     0.082432    12.966821     0.000000 
  29.135000    12.418256     0.080527    12.954091     0.000000 
  29.140000    12.682024     0.078852    12.942749     0.000000 
  29.145000    12.412580     0.080563    12.932508     0.000000 
  29.150000    12.475377     0.080158    12.923177     0.000000 
  29.155000    12.387150     0.080729    12.914619     0.000000 
  29.160000    11.985904     0.083431    12.906733     0.000000 
  29.165000    12.470568     0.080189    12.899435     0.000000 
  29.170000    12.383406     0.080753    12.892658     0.000000 
  29.175000    12.052155     0.082973    12.886345     0.000000 
  29.180000    12.056757     0.082941    12.880448     0.000000 
  29.185000    12.529002     0.079815    12.874923     0.000000 
  29.190000    12.419374     0.080519    12.869733     0.000000 
  29.195000    11.719932     0.085325    12.864847     0.000000 
  29.200000    11.946501     0.083707    12.860234     0.000000 
  29.205000    12.134836     0.082407    12.855869     0.000000 
  29.210000    12.125506     0.082471    12.851731     0.000000 
  29.215000    12.278217     0.081445    12.842542     0.000000 
  29.220000    11.952377     0.083665    12.838840     0.000000 
  29.225000    13.003330     0.076903    12.835308     0.000000 
  29.230000    11.765904     0.084991    12.831934     0.000000 
  29.235000    12.342091     0.081024    12.828704     0.000000 
  29.240000    12.055437     0.082950    12.825606     0.000000 
  29.245000    12.216152     0.081859    12.822631     0.000000 
  29.250000    12.422143     0.080501    12.819769     0.000000 
  29.255000    12.462512     0.080241    12.817011     0.000000 
  29.260000    12.319041     0.081175    12.814350     0.000000 
  29.265000    12.111161     0.082568    12.811779     0.000000 
  29.270000    11.962717     0.083593    12.809291     0.000000 
  29.275000    12.107681     0.082592    12.806880     0.000000 
  29.280000    12.277893     0.081447    12.804541     0.000000 
  29.285000    11.673742     0.085662    12.802270     0.000000 
  29.290000    12.629137     0.079182    12.800062     0.000000 
  29.295000    12.102806     0.082625    12.797912     0.000000 
  29.300000    12.194340     0.082005    12.795817     0.000000 
  29.305000    12.024187     0.083166    12.793774     0.000000 
  29.310000    12.490280     0.080062    12.791780     0.000000 
  29.315000    12.249744     0.081634    12.789831     0.000000 
  29.320000    12.168360     0.082180    12.787924     0.000000 
  29.325000    11.863221     0.084294    12.786058     0.000000 
  29.330000    12.008737     0.083273    12.784230     0.000000 
  29.335000    11.885064     0.084139    12.782437     0.000000 
  29.340000    12.125701     0.082469    12.780679     0.000000 
  29.345000    12.186686     0.082057    12.778952     0.000000 
  29.350000    12.378827     0.080783    12.777256     0.000000 
  29.355000    12.534327     0.079781    12.775588     0.000000 
  29.360000    12.268335     0.081511    12.773948     0.000000 
  29.365000    11.816963     0.084624    12.772333     0.000000 
  29.370000    12.067209     0.082869    12.770743     0.000000 
  29.375000    12.009718     0.083266    12.769176     0.000000 
  29.380000    12.441160     0.080378    12.767631     0.000000 
  29.385000    11.718702     0.085334    12.766107     0.000000 
  29.390000    12.173567     0.082145    12.764604     0.000000 
  29.395000    12.047814     0.083003    12.763119     0.000000 
  29.400000    12.303754     0.081276    12.761653     0.000000 
  29.405000    12.128320     0.082452    12.760204     0.000000 
  29.410000    12.004562     0.083302    12.758772     0.000000 
  29.415000    11.923148     0.083870    12.757356     0.000000 
  29.420000    11.707614     0.085415    12.755956     0.000000 
  29.425000    12.268518     0.081509    12.754570     0.000000 
  29.430000    12.169354     0.082174    12.753198     0.000000 
  29.435000    11.628966     0.085992    12.751839     0.000000 
  29.440000    11.932134     0.083807    12.750493     0.000000 
  29.445000    11.747287     0.085126    12.749160     0.000000 
  29.450000    12.534119     0.079782    12.747839     0.000000 
  29.455000    12.157063     0.082257    12.746529     0.000000 
  29.460000    12.059310     0.082923    12.745231     0.000000 
  29.465000    12.140546     0.082369    12.743943     0.000000 
  29.470000    12.223127     0.081812    12.742665     0.000000 
  29.475000    11.431347     0.087479    12.741397     0.000000 
  29.480000    12.144660     0.082341    12.740139     0.000000 
  29.485000    12.415892     0.080542    12.738890     0.000000 
  29.490000    12.057696     0.082935    12.737649     0.000000 
  29.495000    11.993273     0.083380    12.736418     0.000000 
  29.500000    11.811071     0.084666    12.735195     0.000000 
  29.505000    11.591656     0.086269    12.733980     0.000000 
  29.510000    12.091714     0.082701    12.732772     0.000000 
  29.515000    12.183101     0.082081    12.731572     0.000000 
  29.520000    12.512557     0.079920    12.730380     0.000000 
  29.525000    11.940850     0.083746    12.729195     0.000000 
  29.530000    11.914486     0.083931    12.728016     0.000000 
  29.535000    11.883122     0.084153    12.726845     0.000000 
  29.540000    11.871283     0.084237    12.725679     0.000000 
  29.545000    12.448668     0.080330    12.724520     0.000000 
  29.550000    12.049532     0.082991    12.723368     0.000000 
  29.555000    11.505332     0.086916    12.722221     0.000000 
  29.560000    11.979015     0.083479    12.721080     0.000000 
  29.565000    12.458419     0.080267    12.719945     0.000000 
  29.570000    11.948587     0.083692    12.718815     0.000000 
  29.575000    12.194076     0.082007    12.717691     0.000000 
  29.580000    12.110987     0.082570    12.716572     0.000000 
  29.585000    11.600156     0.086206    12.715458     0.000000 
  29.590000    12.186250     0.082060    12.714349     0.000000 
  29.595000    11.743237     0.085155    12.713245     0.000000 
  29.600000    12.385117     0.080742    12.712145     0.000000 
  29.605000    11.629785     0.085986    12.711051     0.000000 
  29.610000    12.293734     0.081342    12.709961     0.000000 
  29.615000    12.372031     0.080827    12.708875     0.000000 
  29.620000    11.975286     0.083505    12.707794     0.000000 
  29.625000    12.027178     0.083145    12.706717     0.000000 
  29.630000    12.335020     0.081070    12.705644     0.000000 
  29.635000    12.012254     0.083248    12.704575     0.000000 
  29.640000    12.023017     0.083174    12.703511     0.000000 
  29.645000    11.812934     0.084653    12.702450     0.000000 
  29.650000    12.101680     0.082633    12.701393     0.000000 
  29.655000    12.232590     0.081749    12.700340     0.000000 
  29.660000    12.378122     0.080788    12.699291     0.000000 
  29.665000    12.279221     0.081438    12.698245     0.000000 
  29.670000    11.982708     0.083454    12.697203     0.000000 
  29.675000    12.324941     0.081136    12.696164     0.000000 
  29.680000    12.168366     0.082180    12.695129     0.000000 
  29.685000    12.079394     0.082786    12.694097     0.000000 
  29.690000    12.477600     0.080144    12.693069     0.000000 
  29.695000    12.246661     0.081655    12.692043     0.000000 
  29.700000    12.447194     0.080339    12.691022     0.000000 
  29.705000    11.781316     0.084880    12.690003     0.000000 
  29.710000    12.324068     0.081142    12.688987     0.000000 
  29.715000    12.209046     0.081906    12.687975     0.000000 
  29.720000    12.348012     0.080985    12.686965     0.000000 
  29.725000    11.954454     0.083651    12.685959     0.000000 
  29.730000    11.740807     0.085173    12.684955     0.000000 
  29.735000    12.223737     0.081808    12.683955     0.000000 
  29.740000    12.170995     0.082163    12.682957     0.000000 
  29.745000    12.281538     0.081423    12.681962     0.000000 
  29.750000    12.341864     0.081025    12.680970     0.000000 
  29.755000    12.116627     0.082531    12.679981     0.000000 
  29.760000    12.188781     0.082043    12.678994     0.000000 
  29.765000    12.048883     0.082995    12.678011     0.000000 
  29.770000    11.998199     0.083346    12.677029     0.000000 
  29.775000    12.420662     0.080511    12.676051     0.000000 
  29.780000    11.828921     0.084539    12.675075     0.000000 
  29.785000    11.903866     0.084006    12.674101     0.000000 
  29.790000    11.925042     0.083857    12.673131     0.000000 
  29.795000    12.086767     0.082735    12.672162     0.000000 
  29.800000    12.030514     0.083122    12.671196     0.000000 
  29.805000    11.920605     0.083888    12.670233     0.000000 
  29.810000    12.142481     0.082355    12.669272     0.000000 
  29.815000    12.073055     0.082829    12.668313     0.000000 
  29.820000    12.409621     0.080583    12.667357     0.000000 
  29.825000    12.739754     0.078494    12.666403     0.000000 
  29.830000    12.066903     0.082871    12.665452     0.000000 
  29.835000    12.707542     0.078693    12.664503     0.000000 
  29.840000    11.894964     0.084069    12.663556     0.000000 
  29.845000    12.084782     0.082749    12.662611     0.000000 
  29.850000    12.269876     0.081500    12.661669     0.000000 
  29.855000    12.052687     0.082969    12.660729     0.000000 
  29.860000    12.420311     0.080513    12.659791     0.000000 
  29.865000    12.279387     0.081437    12.658855     0.000000 
  29.870000    12.240354     0.081697    12.657921     0.000000 
  29.875000    12.060463     0.082916    12.656990     0.000000 
  29.880000    12.580660     0.079487    12.656061     0.000000 
  29.885000    12.009854     0.083265    12.655134     0.000000 
  29.890000    11.955384     0.083644    12.654209     0.000000 
  29.895000    12.085890     0.082741    12.653286     0.000000 
  29.900000    11.947325     0.083701    12.652365     0.000000 
  29.905000    12.183067     0.082081    12.651446     0.000000 
  29.910000    12.798307     0.078135    12.650529     0.000000 
  29.915000    12.305584     0.081264    12.649614     0.000000 
  29.920000    12.175201     0.082134    12.648702     0.000000 
  29.925000    12.287495     0.081384    12.647791     0.000000 
  29.930000    12.049693     0.082990    12.646882     0.000000 
  29.935000    12.510698     0.079932    12.645975     0.000000 
  29.940000    11.609476     0.086137    12.645070     0.000000 
  29.945000    12.262956     0.081546    12.644168     0.000000 
  29.950000    12.038086     0.083070    12.643267     0.000000 
  29.955000    11.861282     0.084308    12.642368     0.000000 
  29.960000    12.068609     0.082860    12.641470     0.000000 
  29.965000    12.235705     0.081728    12.640575     0.000000 
  29.970000    12.602636     0.079348    12.639682     0.000000 
  29.975000    12.241127     0.081692    12.638790     0.000000 
  29.980000    12.565583     0.079582    12.637901     0.000000 
  29.985000    12.149730     0.082306    12.637013     0.000000 
  29.990000    12.094252     0.082684    12.636127     0.000000 
  29.995000    12.481166     0.080121    12.635243     0.000000 
  30.000000    12.158439     0.082247    12.634361     0.000000 
  30.005000    12.398369     0.080656    12.633481     0.000000 
  30.010000    12.395098     0.080677    12.632602     0.000000 
  30.015000    11.892686     0.084085    12.631725     0.000000 
  30.020000    11.606589     0.086158    12.630850     0.000000 
  30.025000    12.293860     0.081341    12.629977     0.000000 
  30.030000    12.199385     0.081971    12.629105     0.000000 
  30.035000    11.858607     0.084327    12.628236     0.000000 
  30.040000    12.205313     0.081932    12.627368     0.000000 
  30.045000    12.090362     0.082711    12.626501     0.000000 
  30.050000    12.177892     0.082116    12.625637     0.000000 
  30.055000    12.403233     0.080624    12.624774     0.000000 
  30.060000    11.822591     0.084584    12.623913     0.000000 
  30.065000    12.212820     0.081881    12.623054     0.000000 
  30.070000    11.924289     0.083862    12.622196     0.000000 
  30.075000    11.972448     0.083525    12.621340     0.000000 
  30.080000    11.937730     0.083768    12.620486     0.000000 
  30.085000    12.183850     0.082076    12.619634     0.000000 
  30.090000    11.757724     0.085050    12.618783     0.000000 
  30.095000    12.061910     0.082906    12.617934     0.000000 
  30.100000    12.141722     0.082361    12.617086     0.000000 
  30.105000    11.770272     0.084960    12.616240     0.000000 
  30.110000    12.051419     0.082978    12.615396     0.000000 
  30.115000    11.985149     0.083437    12.614553     0.000000 
  30.120000    11.927923     0.083837    12.613713     0.000000 
  30.125000    12.264062     0.081539    12.612873     0.000000 
  30.130000    11.816705     0.084626    12.612036     0.000000 
  30.135000    12.002259     0.083318    12.611200     0.000000 
  30.140000    12.073891     0.082823    12.610365     0.000000 
  30.145000    11.966595     0.083566    12.609532     0.000000 
  30.150000    11.701330     0.085460    12.608701     0.000000 
  30.155000    12.167450     0.082186    12.607872     0.000000 
  30.160000    12.064594     0.082887    12.607044     0.000000 
  30.165000    12.160839     0.082231    12.606217     0.000000 
  30.170000    11.990397     0.083400    12.605392     0.000000 
  30.175000    11.902870     0.084013    12.604569     0.000000 
  30.180000    11.875560     0.084207    12.603747     0.000000 
  30.185000    11.984795     0.083439    12.602927     0.000000 
  30.190000    12.074100     0.082822    12.602109     0.000000 
  30.195000    12.294899     0.081335    12.601292     0.000000 
  30.200000    12.015140     0.083228    12.600476     0.000000 
  30.205000    11.963373     0.083588    12.599662     0.000000 
  30.210000    11.700226     0.085468    12.598850     0.000000 
  30.215000    12.064281     0.082889    12.598039     0.000000 
  30.220000    11.797081     0.084767    12.597230     0.000000 
  30.225000    12.209775     0.081902    12.596422     0.000000 
  30.230000    12.460996     0.080250    12.595616     0.000000 
  30.235000    12.095902     0.082673    12.594811     0.000000 
  30.240000    12.164502     0.082206    12.594008     0.000000 
  30.245000    11.964500     0.083581    12.593207     0.000000 
  30.250000    11.705760     0.085428    12.592407     0.000000 
  30.255000    12.176030     0.082129    12.591608     0.000000 
  30.260000    11.875053     0.084210    12.590811     0.000000 
  30.265000    12.027086     0.083146    12.590015     0.000000 
  30.270000    11.973928     0.083515    12.589221     0.000000 
  30.275000    12.138447     0.082383    12.586778     0.000000 
  30.280000    12.260348     0.081564    12.586000     0.000000 
  30.285000    12.151542     0.082294    12.585223     0.000000 
  30.290000    11.877049     0.084196    12.584448     0.000000 
  30.295000    11.838844     0.084468    12.583673     0.000000 
  30.300000    12.068753     0.082859    12.582900     0.000000 
  30.305000    12.142001     0.082359    12.582129     0.000000 
  30.310000    12.352557     0.080955    12.581358     0.000000 
  30.315000    11.875384     0.084208    12.580589     0.000000 
  30.320000    12.020443     0.083192    12.579822     0.000000 
  30.325000    12.275488     0.081463    12.579056     0.000000 
  30.330000    12.466070     0.080218    12.578291     0.000000 
  30.335000    12.259947     0.081566    12.577527     0.000000 
  30.340000    12.345031     0.081004    12.590409     0.000000 
  30.345000    12.262983     0.081546    12.589751     0.000000 
  30.350000    11.944658     0.083719    12.589097     0.000000 
  30.355000    12.199763     0.081969    12.588444     0.000000 
  30.360000    12.147686     0.082320    12.587794     0.000000 
  30.365000    11.874887     0.084211    12.587147     0.000000 
  30.370000    11.943452     0.083728    12.586502     0.000000 
  30.375000    11.715540     0.085357    12.585860     0.000000 
  30.380000    11.987828     0.083418    12.585221     0.000000 
  30.385000    12.519268     0.079877    12.584584     0.000000 
  30.390000    12.157720     0.082252    12.583950     0.000000 
  30.395000    11.978785     0.083481    12.583318     0.000000 
  30.400000    12.073902     0.082823    12.582689     0.000000 
  30.405000    12.162848     0.082218    12.582063     0.000000 
  30.410000    11.766688     0.084986    12.581439     0.000000 
  30.415000    11.837707     0.084476    12.580819     0.000000 
  30.420000    12.283900     0.081407    12.580201     0.000000 
  30.425000    11.570422     0.086427    12.579586     0.000000 
  30.430000    12.145417     0.082336    12.578973     0.000000 
  30.435000    11.737032     0.085200    12.578364     0.000000 
  30.440000    11.684497     0.085583    12.577757     0.000000 
  30.445000    12.306278     0.081259    12.577153     0.000000 
  30.450000    11.832208     0.084515    12.576552     0.000000 
  30.455000    12.458781     0.080265    12.575954     0.000000 
  30.460000    12.176728     0.082124    12.575360     0.000000 
  30.465000    12.325183     0.081135    12.574768     0.000000 
  30.470000    12.772628     0.078292    12.574179     0.000000 
  30.475000    12.072731     0.082831    12.573593     0.000000 
  30.480000    11.988182     0.083415    12.573010     0.000000 
  30.485000    12.345747     0.081000    12.572430     0.000000 
  30.490000    11.799368     0.084750    12.571854     0.000000 
  30.495000    12.192969     0.082014    12.571280     0.000000 
  30.500000    12.301204     0.081293    12.570710     0.000000 
  30.505000    12.186141     0.082060    12.570143     0.000000 
  30.510000    12.545898     0.079707    12.569579     0.000000 
  30.515000    11.963188     0.083590    12.569019     0.000000 
  30.520000    12.071750     0.082838    12.568462     0.000000 
  30.525000    12.589992     0.079428    12.567908     0.000000 
  30.530000    12.288549     0.081377    12.567357     0.000000 
  30.535000    12.138188     0.082385    12.566811     0.000000 
  30.540000    11.918763     0.083901    12.566267     0.000000 
  30.545000    12.218696     0.081842    12.565727     0.000000 
  30.550000    12.056308     0.082944    12.565191     0.000000 
  30.555000    12.393333     0.080689    12.564658     0.000000 
  30.560000    11.873044     0.084224    12.564129     0.000000 
  30.565000    12.103764     0.082619    12.563603     0.000000 
  30.570000    12.373363     0.080819    12.563081     0.000000 
  30.575000    12.011814     0.083251    12.562563     0.000000 
  30.580000    12.261733     0.081555    12.562049     0.000000 
  30.585000    12.508055     0.079948    12.561539     0.000000 
  30.590000    12.019505     0.083198    12.561032     0.000000 
  30.595000    12.342027     0.081024    12.560530     0.000000 
  30.600000    12.171576     0.082159    12.560031     0.000000 
  30.605000    11.697197     0.085491    12.559537     0.000000 
  30.610000    12.430688     0.080446    12.559046     0.000000 
  30.615000    12.216169     0.081859    12.558560     0.000000 
  30.620000    11.929304     0.083827    12.558078     0.000000 
  30.625000    12.687109     0.078820    12.557600     0.000000 
  30.630000    12.379208     0.080781    12.557126     0.000000 
  30.635000    12.319222     0.081174    12.556657     0.000000 
  30.640000    11.763085     0.085012    12.556193     0.000000 
  30.645000    12.376125     0.080801    12.555732     0.000000 
  30.650000    12.789682     0.078188    12.555277     0.000000 
  30.655000    11.851573     0.084377    12.554826     0.000000 
  30.660000    11.839187     0.084465    12.554379     0.000000 
  30.665000    11.999395     0.083338    12.553938     0.000000 
  30.670000    12.347826     0.080986    12.553501     0.000000 
  30.675000    11.917832     0.083908    12.553069     0.000000 
  30.680000    12.164055     0.082209    12.552642     0.000000 
  30.685000    11.882741     0.084156    12.552221     0.000000 
  30.690000    12.242662     0.081682    12.551804     0.000000 
  30.695000    12.295817     0.081328    12.551392     0.000000 
  30.700000    12.383019     0.080756    12.550986     0.000000 
  30.705000    12.272983     0.081480    12.550585     0.000000 
  30.710000    12.447306     0.080339    12.550190     0.000000 
  30.715000    11.847585     0.084405    12.549800     0.000000 
  30.720000    12.104029     0.082617    12.549416     0.000000 
  30.725000    11.846737     0.084411    12.549037     0.000000 
  30.730000    11.908444     0.083974    12.548665     0.000000 
  30.735000    11.987109     0.083423    12.548298     0.000000 
  30.740000    12.430783     0.080445    12.547937     0.000000 
  30.745000    11.889635     0.084107    12.547583     0.000000 
  30.750000    12.209234     0.081905    12.547234     0.000000 
  30.755000    11.507965     0.086896    12.546892     0.000000 
  30.760000    11.879960     0.084175    12.546557     0.000000 
  30.765000    12.462679     0.080240    12.546228     0.000000 
  30.770000    11.976782     0.083495    12.545905     0.000000 
  30.775000    12.216929     0.081854    12.545590     0.000000 
  30.780000    12.441766     0.080374    12.545281     0.000000 
  30.785000    12.296207     0.081326    12.544980     0.000000 
  30.790000    12.382392     0.080760    12.544686     0.000000 
  30.795000    11.882916     0.084154    12.544399     0.000000 
  30.800000    12.346598     0.080994    12.544119     0.000000 
  30.805000    12.120499     0.082505    12.543847     0.000000 
  30.810000    12.291851     0.081355    12.543583     0.000000 
  30.815000    12.139698     0.082374    12.543327     0.000000 
  30.820000    12.485784     0.080091    12.543079     0.000000 
  30.825000    12.337761     0.081052    12.542839     0.000000 
  30.830000    12.167863     0.082184    12.542607     0.000000 
  30.835000    12.422792     0.080497    12.542385     0.000000 
  30.840000    11.753830     0.085079    12.542170     0.000000 
  30.845000    12.458649     0.080266    12.541965     0.000000 
  30.850000    12.386616     0.080732    12.541769     0.000000 
  30.855000    12.035715     0.083086    12.541583     0.000000 
  30.860000    12.122204     0.082493    12.541405     0.000000 
  30.865000    12.305368     0.081265    12.541238     0.000000 
  30.870000    12.155472     0.082267    12.541081     0.000000 
  30.875000    11.948834     0.083690    12.540933     0.000000 
  30.880000    12.084514     0.082751    12.540797     0.000000 
  30.885000    12.010375     0.083261    12.540670     0.000000 
  30.890000    12.568313     0.079565    12.540555     0.000000 
  30.895000    12.343613     0.081014    12.540451     0.000000 
  30.900000    12.182287     0.082086    12.540358     0.000000 
  30.905000    11.850542     0.084384    12.540277     0.000000 
  30.910000    12.454319     0.080293    12.540208     0.000000 
  30.915000    12.224575     0.081802    12.540151     0.000000 
  30.920000    12.377990     0.080789    12.540107     0.000000 
  30.925000    12.088662     0.082722    12.540075     0.000000 
  30.930000    11.858880     0.084325    12.540057     0.000000 
  30.935000    12.023232     0.083172    12.540052     0.000000 
  30.940000    12.040448     0.083053    12.540061     0.000000 
  30.945000    12.693559     0.078780    12.540084     0.000000 
  30.950000    12.219672     0.081835    12.540121     0.000000 
  30.955000    11.746058     0.085135    12.540174     0.000000 
  30.960000    12.213907     0.081874    12.540242     0.000000 
  30.965000    12.418040     0.080528    12.540325     0.000000 
  30.970000    11.892169     0.084089    12.540425     0.000000 
  30.975000    12.164784     0.082204    12.540541     0.000000 
  30.980000    12.317835     0.081183    12.540674     0.000000 
  30.985000    11.594843     0.086245    12.540825     0.000000 
  30.990000    12.078251     0.082793    12.540994     0.000000 
  30.995000    11.891102     0.084096    12.541181     0.000000 
  31.000000    12.086794     0.082735    12.541387     0.000000 
  31.005000    12.384164     0.080748    12.541612     0.000000 
  31.010000    12.037605     0.083073    12.541858     0.000000 
  31.015000    12.402418     0.080629    12.542124     0.000000 
  31.020000    12.635846     0.079140    12.542412     0.000000 
  31.025000    11.363551     0.088001    12.542722     0.000000 
  31.030000    12.231040     0.081759    12.543054     0.000000 
  31.035000    11.744343     0.085147    12.543409     0.000000 
  31.040000    11.595318     0.086242    12.543788     0.000000 
  31.045000    12.897936     0.077532    12.544192     0.000000 
  31.050000    12.401005     0.080639    12.544622     0.000000 
  31.055000    12.500389     0.079998    12.545077     0.000000 
  31.060000    11.881764     0.084163    12.545560     0.000000 
  31.065000    11.915044     0.083928    12.546070     0.000000 
  31.070000    11.896236     0.084060    12.546610     0.000000 
  31.075000    11.835525     0.084491    12.547179     0.000000 
  31.080000    12.057209     0.082938    12.547779     0.000000 
  31.085000    12.193332     0.082012    12.548411     0.000000 
  31.090000    11.631612     0.085973    12.549075     0.000000 
  31.095000    12.413289     0.080559    12.549774     0.000000 
  31.100000    12.519275     0.079877    12.550508     0.000000 
  31.105000    11.790895     0.084811    12.551277     0.000000 
  31.110000    12.461884     0.080245    12.552085     0.000000 
  31.115000    12.436189     0.080410    12.552932     0.000000 
  31.120000    12.124566     0.082477    12.553818     0.000000 
  31.125000    11.603570     0.086180    12.554747     0.000000 
  31.130000    12.130706     0.082435    12.555719     0.000000 
  31.135000    12.728399     0.078564    12.556736     0.000000 
  31.140000    12.329104     0.081109    12.557799     0.000000 
  31.145000    12.118945     0.082515    12.558910     0.000000 
  31.150000    12.500163     0.079999    12.560072     0.000000 
  31.155000    12.006093     0.083291    12.561286     0.000000 
  31.160000    12.490530     0.080061    12.562554     0.000000 
  31.165000    12.362903     0.080887    12.563878     0.000000 
  31.170000    12.347182     0.080990    12.565260     0.000000 
  31.175000    12.111088     0.082569    12.566704     0.000000 
  31.180000    11.827489     0.084549    12.568210     0.000000 
  31.185000    12.221589     0.081822    12.569782     0.000000 
  31.190000    11.873217     0.084223    12.571423     0.000000 
  31.195000    11.782385     0.084872    12.573135     0.000000 
  31.200000    12.840770     0.077877    12.574921     0.000000 
  31.205000    12.166573     0.082192    12.576786     0.000000 
  31.210000    11.743886     0.085151    12.578731     0.000000 
  31.215000    12.079584     0.082784    12.580760     0.000000 
  31.220000    12.276630     0.081456    12.582878     0.000000 
  31.225000    12.164032     0.082210    12.585088     0.000000 
  31.230000    11.840951     0.084453    12.587394     0.000000 
  31.235000    11.653642     0.085810    12.589802     0.000000 
  31.240000    12.634757     0.079147    12.592314     0.000000 
  31.245000    12.025704     0.083155    12.594937     0.000000 
  31.250000    12.044916     0.083023    12.597676     0.000000 
  31.255000    12.444251     0.080358    12.600537     0.000000 
  31.260000    11.953932     0.083654    12.603524     0.000000 
  31.265000    12.258679     0.081575    12.606645     0.000000 
  31.270000    12.363071     0.080886    12.609906     0.000000 
  31.275000    12.823528     0.077982    12.613315     0.000000 
  31.280000    12.620416     0.079237    12.616878     0.000000 
  31.285000    12.290597     0.081363    12.620604     0.000000 
  31.290000    12.465140     0.080224    12.624502     0.000000 
  31.295000    12.205834     0.081928    12.628581     0.000000 
  31.300000    12.529168     0.079814    12.632850     0.000000 
  31.305000    11.925948     0.083851    12.637321     0.000000 
  31.310000    12.457164     0.080275    12.642003     0.000000 
  31.315000    12.636927     0.079133    12.646910     0.000000 
  31.320000    12.428611     0.080460    12.652054     0.000000 
  31.325000    12.450026     0.080321    12.657450     0.000000 
  31.330000    12.204612     0.081936    12.663110     0.000000 
  31.335000    12.696445     0.078762    12.669053     0.000000 
  31.340000    12.326792     0.081124    12.675295     0.000000 
  31.345000    12.395653     0.080673    12.681854     0.000000 
  31.350000    13.068991     0.076517    12.688750     0.000000 
  31.355000    12.444643     0.080356    12.696005     0.000000 
  31.360000    12.781368     0.078239    12.703642     0.000000 
  31.365000    12.841739     0.077871    12.711687     0.000000 
  31.370000    12.430571     0.080447    12.720166     0.000000 
  31.375000    12.600017     0.079365    12.729110     0.000000 
  31.380000    12.449787     0.080323    12.738549     0.000000 
  31.385000    12.666890     0.078946    12.748521     0.000000 
  31.390000    12.291360     0.081358    12.759061     0.000000 
  31.395000    12.775457     0.078275    12.770213     0.000000 
  31.400000    12.144956     0.082339    12.782021     0.000000 
  31.405000    12.764230     0.078344    12.794535     0.000000 
  31.410000    12.489434     0.080068    12.807809     0.000000 
  31.415000    12.540237     0.079743    12.821904     0.000000 
  31.420000    12.327175     0.081122    12.836885     0.000000 
  31.425000    12.564485     0.079589    12.852824     0.000000 
  31.430000    12.880839     0.077635    12.869802     0.000000 
  31.435000    12.467797     0.080207    12.887906     0.000000 
  31.440000    12.647294     0.079068    12.907235     0.000000 
  31.445000    12.488504     0.080074    12.927897     0.000000 
  31.450000    12.737711     0.078507    12.950012     0.000000 
  31.455000    12.067498     0.082867    12.978032     0.000000 
  31.460000    13.091738     0.076384    13.003507     0.000000 
  31.465000    12.387230     0.080728    13.030889     0.000000 
  31.470000    12.849249     0.077826    13.060368     0.000000 
  31.475000    12.455574     0.080285    13.092157     0.000000 
  31.480000    12.193518     0.082011    13.126496     0.000000 
  31.485000    12.674626     0.078898    13.163660     0.000000 
  31.490000    12.866699     0.077720    13.203960     0.000000 
  31.495000    12.481523     0.080118    13.247757     0.000000 
  31.500000    13.206596     0.075720    13.295474     0.000000 
  31.505000    13.326566     0.075038    13.347618     0.000000 
  31.510000    12.772034     0.078296    13.404815     0.000000 
  31.515000    13.737102     0.072796    13.467880     0.000000 
  31.520000    13.425780     0.074484    13.537921     0.000000 
  31.525000    13.857407     0.072164    13.616539     0.000000 
  31.530000    14.053417     0.071157    13.706139     0.000000 
  31.535000    13.993442     0.071462    13.810465     0.000000 
  31.540000    14.718240     0.067943    13.935421     0.000000 
  31.545000    14.390120     0.069492    14.090332     0.000000 
  31.550000    15.665610     0.063834    14.289771     0.000000 
  31.555000    15.250487     0.065572    14.556087     0.000000 
  31.560000    16.099661     0.062113    14.922709     0.000000 
  31.565000    17.272371     0.057896    15.438176     0.000000 
  31.570000    18.530077     0.053966    16.170624     0.000000 
  31.575000    19.218376     0.052034    17.212194     0.000000 
  31.580000    21.186229     0.047200    18.682415     0.000000 
  31.585000    22.187538     0.045070    20.729297     0.000000 
  31.590000    24.328887     0.041103    23.526580     0.000000 
  31.595000    28.277491     0.035364    27.265572     0.000000 
  31.600000    30.064532     0.033262    32.140352     0.000000 
  31.605000    35.582131     0.028104    38.325949     0.000000 
  31.610000    42.711467     0.023413    45.950349     0.000000 
  31.615000    45.875938     0.021798    55.062760     0.000000 
  31.620000    56.609372     0.017665    65.602071     0.000000 
  31.625000    67.399413     0.014837    77.370429     0.000000 
  31.630000    75.719773     0.013207    90.016913     0.000000 
  31.635000    92.690316     0.010789   103.035286     0.000000 
  31.640000   102.515911     0.009755   115.778189     0.000000 
  31.645000   117.745764     0.008493   127.489491     0.000000 
  31.650000   133.902115     0.007468   137.358262     0.000000 
  31.655000   139.581713     0.007164   144.600576     0.000000 
  31.660000   147.768101     0.006767   148.571225     0.000000 
  31.665000   147.841351     0.006764   148.887055     0.000000 
  31.670000   147.647814     0.006773   145.516157     0.000000 
  31.675000   137.358796     0.007280   138.786135     0.000000 
  31.680000   124.480662     0.008033   129.306401     0.000000 
  31.685000   117.374865     0.008520   117.846486     0.000000 
  31.690000    97.147752     0.010294   105.219808     0.000000 
  31.695000    84.744737     0.011800    92.196485     0.000000 
  31.700000    77.440823     0.012913    79.445192     0.000000 
  31.705000    60.538463     0.016518    67.497566     0.000000 
  31.710000    53.864166     0.018565    56.731103     0.000000 
  31.715000    45.387008     0.022033    47.368745     0.000000 
  31.720000    37.927612     0.026366    39.493058     0.000000 
  31.725000    35.303351     0.028326    33.071278     0.000000 
  31.730000    30.788337     0.032480    27.986361     0.000000 
  31.735000    26.237372     0.038114    24.069015     0.000000 
  31.740000    25.149654     0.039762    21.126554     0.000000 
  31.745000    22.768116     0.043921    18.965880     0.000000 
  31.750000    20.157058     0.049610    17.409477     0.000000 
  31.755000    19.853911     0.050368    16.304626     0.000000 
  31.760000    18.264629     0.054751    15.526962     0.000000 
  31.765000    16.952218     0.058989    14.979912     0.000000 
  31.770000    17.007389     0.058798    14.591592     0.000000 
  31.775000    15.709455     0.063656    14.310497     0.000000 
  31.780000    15.600521     0.064100    14.100968     0.000000 
  31.785000    15.132183     0.066084    13.939055     0.000000 
  31.790000    14.270047     0.070077    13.809090     0.000000 
  31.795000    14.338730     0.069741    13.701018     0.000000 
  31.800000    14.440072     0.069252    13.608471     0.000000 
  31.805000    13.987800     0.071491    13.527415     0.000000 
  31.810000    13.982459     0.071518    13.455267     0.000000 
  31.815000    13.764522     0.072651    13.390320     0.000000 
  31.820000    13.378193     0.074749    13.331401     0.000000 
  31.825000    13.685805     0.073068    13.277657     0.000000 
  31.830000    13.745266     0.072752    13.228435     0.000000 
  31.835000    13.730379     0.072831    13.183212     0.000000 
  31.840000    13.382207     0.074726    13.141553     0.000000 
  31.845000    13.178098     0.075883    13.103088     0.000000 
  31.850000    12.931435     0.077331    13.067497     0.000000 
  31.855000    12.982589     0.077026    13.034501     0.000000 
  31.860000    12.834909     0.077913    13.003854     0.000000 
  31.865000    12.744202     0.078467    12.975339     0.000000 
  31.870000    12.885221     0.077608    12.948763     0.000000 
  31.875000    13.039252     0.076692    12.923954     0.000000 
  31.880000    12.536343     0.079768    12.900759     0.000000 
  31.885000    12.542966     0.079726    12.879041     0.000000 
  31.890000    12.709015     0.078684    12.858677     0.000000 
  31.895000    12.331488     0.081093    12.839556     0.000000 
  31.900000    12.534915     0.079777    12.821579     0.000000 
  31.905000    12.456785     0.080278    12.804657     0.000000 
  31.910000    12.898039     0.077531    12.788707     0.000000 
  31.915000    12.478677     0.080137    12.773656     0.000000 
  31.920000    12.560158     0.079617    12.759439     0.000000 
  31.925000    12.680374     0.078862    12.745993     0.000000 
  31.930000    12.174845     0.082137    12.733264     0.000000 
  31.935000    12.656042     0.079014    12.721201     0.000000 
  31.940000    12.984852     0.077013    12.709759     0.000000 
  31.945000    12.065853     0.082879    12.698894     0.000000 
  31.950000    12.869032     0.077706    12.688570     0.000000 
  31.955000    12.811856     0.078053    12.678749     0.000000 
  31.960000    13.163724     0.075966    12.669400     0.000000 
  31.965000    12.596399     0.079388    12.660492     0.000000 
  31.970000    12.743503     0.078471    12.651998     0.000000 
  31.975000    12.241549     0.081689    12.643893     0.000000 
  31.980000    12.284412     0.081404    12.636153     0.000000 
  31.985000    12.402364     0.080630    12.628756     0.000000 
  31.990000    12.764485     0.078342    12.621682     0.000000 
  31.995000    12.611341     0.079294    12.614913     0.000000 
  32.000000    12.675905     0.078890    12.608431     0.000000 
  32.005000    12.648891     0.079058    12.602219     0.000000 
  32.010000    12.542913     0.079726    12.596264     0.000000 
  32.015000    12.464766     0.080226    12.590551     0.000000 
  32.020000    12.451235     0.080313    12.585068     0.000000 
  32.025000    13.253198     0.075453    12.579801     0.000000 
  32.030000    12.209765     0.081902    12.574741     0.000000 
  32.035000    12.338967     0.081044    12.569875     0.000000 
  32.040000    12.355439     0.080936    12.565196     0.000000 
  32.045000    12.608287     0.079313    12.560692     0.000000 
  32.050000    11.708864     0.085405    12.556357     0.000000 
  32.055000    12.642527     0.079098    12.552181     0.000000 
  32.060000    12.569616     0.079557    12.548157     0.000000 
  32.065000    12.732124     0.078541    12.544278     0.000000 
  32.070000    12.746108     0.078455    12.540537     0.000000 
  32.075000    12.256033     0.081592    12.536929     0.000000 
  32.080000    12.335231     0.081069    12.533447     0.000000 
  32.085000    12.315464     0.081199    12.530085     0.000000 
  32.090000    11.929228     0.083828    12.526839     0.000000 
  32.095000    12.758350     0.078380    12.523704     0.000000 
  32.100000    12.257971     0.081580    12.520675     0.000000 
  32.105000    12.539988     0.079745    12.517747     0.000000 
  32.110000    12.596390     0.079388    12.514917     0.000000 
  32.115000    12.262155     0.081552    12.512181     0.000000 
  32.120000    12.547620     0.079696    12.517902     0.000000 
  32.125000    12.224325     0.081804    12.515405     0.000000 
  32.130000    12.217335     0.081851    12.512991     0.000000 
  32.135000    12.433180     0.080430    12.510659     0.000000 
  32.140000    12.160792     0.082231    12.508404     0.000000 
  32.145000    12.560121     0.079617    12.506226     0.000000 
  32.150000    12.809391     0.078068    12.504120     0.000000 
  32.155000    12.696309     0.078763    12.502085     0.000000 
  32.160000    12.526340     0.079832    12.500118     0.000000 
  32.165000    12.626795     0.079197    12.498217     0.000000 
  32.170000    12.488226     0.080075    12.496380     0.000000 
  32.175000    12.620420     0.079237    12.494606     0.000000 
  32.180000    12.637124     0.079132    12.492892     0.000000 
  32.185000    12.597117     0.079383    12.491236     0.000000 
  32.190000    12.499182     0.080005    12.489638     0.000000 
  32.195000    12.451142     0.080314    12.488095     0.000000 
  32.200000    11.933313     0.083799    12.486607     0.000000 
  32.205000    12.452796     0.080303    12.485172     0.000000 
  32.210000    12.379252     0.080780    12.483788     0.000000 
  32.215000    12.744712     0.078464    12.482455     0.000000 
  32.220000    12.410048     0.080580    12.481171     0.000000 
  32.225000    13.044618     0.076660    12.479936     0.000000 
  32.230000    12.463364     0.080235    12.478748     0.000000 
  32.235000    12.461789     0.080245    12.477607     0.000000 
  32.240000    12.485892     0.080090    12.476512     0.000000 
  32.245000    12.675330     0.078893    12.475463     0.000000 
  32.250000    12.819929     0.078004    12.474458     0.000000 
  32.255000    12.111086     0.082569    12.473497     0.000000 
  32.260000    12.385850     0.080737    12.472579     0.000000 
  32.265000    12.428158     0.080462    12.471705     0.000000 
  32.270000    12.507383     0.079953    12.470873     0.000000 
  32.275000    12.503524     0.079977    12.470084     0.000000 
  32.280000    12.838103     0.077893    12.469336     0.000000 
  32.285000    12.430838     0.080445    12.468631     0.000000 
  32.290000    12.141115     0.082365    12.467967     0.000000 
  32.295000    12.741050     0.078486    12.467344     0.000000 
  32.300000    12.820278     0.078001    12.466764     0.000000 
  32.305000    12.271384     0.081490    12.466224     0.000000 
  32.310000    11.974294     0.083512    12.465727     0.000000 
  32.315000    12.946191     0.077243    12.465271     0.000000 
  32.320000    12.793380     0.078165    12.464857     0.000000 
  32.325000    12.641069     0.079107    12.464486     0.000000 
  32.330000    12.855406     0.077788    12.464157     0.000000 
  32.335000    12.353749     0.080947    12.463871     0.000000 
  32.340000    12.432363     0.080435    12.463629     0.000000 
  32.345000    12.855197     0.077790    12.463431     0.000000 
  32.350000    12.559708     0.079620    12.463278     0.000000 
  32.355000    12.849620     0.077823    12.463170     0.000000 
  32.360000    13.214564     0.075674    12.463108     0.000000 
  32.365000    12.525436     0.079838    12.463093     0.000000 
  32.370000    12.924644     0.077372    12.463127     0.000000 
  32.375000    12.514470     0.079907    12.463209     0.000000 
  32.380000    12.112302     0.082561    12.463342     0.000000 
  32.385000    12.583697     0.079468    12.463527     0.000000 
  32.390000    12.751200     0.078424    12.463764     0.000000 
  32.395000    12.509433     0.079940    12.464056     0.000000 
  32.400000    12.368315     0.080852    12.464404     0.000000 
  32.405000    12.693326     0.078782    12.464810     0.000000 
  32.410000    12.543425     0.079723    12.465275     0.000000 
  32.415000    12.566264     0.079578    12.465802     0.000000 
  32.420000    12.382740     0.080758    12.466393     0.000000 
  32.425000    12.936669     0.077300    12.467051     0.000000 
  32.430000    12.924288     0.077374    12.467777     0.000000 
  32.435000    12.574482     0.079526    12.468575     0.000000 
  32.440000    12.152088     0.082290    12.469447     0.000000 
  32.445000    12.640560     0.079110    12.470397     0.000000 
  32.450000    12.502800     0.079982    12.471429     0.000000 
  32.455000    12.463131     0.080237    12.472545     0.000000 
  32.460000    12.705394     0.078707    12.473750     0.000000 
  32.465000    12.272293     0.081484    12.475049     0.000000 
  32.470000    12.501499     0.079990    12.476445     0.000000 
  32.475000    12.357594     0.080922    12.477944     0.000000 
  32.480000    12.215158     0.081865    12.479552     0.000000 
  32.485000    12.369952     0.080841    12.481274     0.000000 
  32.490000    12.965582     0.077127    12.483116     0.000000 
  32.495000    12.407069     0.080599    12.485085     0.000000 
  32.500000    12.701012     0.078734    12.487189     0.000000 
  32.505000    12.751989     0.078419    12.489436     0.000000 
  32.510000    12.545231     0.079712    12.491835     0.000000 
  32.515000    12.651639     0.079041    12.494395     0.000000 
  32.520000    13.139924     0.076104    12.497125     0.000000 
  32.525000    12.639946     0.079114    12.500039     0.000000 
  32.530000    12.816919     0.078022    12.503147     0.000000 
  32.535000    12.472003     0.080180    12.506464     0.000000 
  32.540000    12.692674     0.078786    12.510003     0.000000 
  32.545000    12.375061     0.080808    12.513781     0.000000 
  32.550000    13.150735     0.076041    12.517816     0.000000 
  32.555000    12.505351     0.079966    12.522126     0.000000 
  32.560000    13.219292     0.075647    12.526732     0.000000 
  32.565000    12.641381     0.079105    12.531660     0.000000 
  32.570000    12.326155     0.081128    12.536932     0.000000 
  32.575000    12.359002     0.080913    12.542580     0.000000 
  32.580000    12.726264     0.078578    12.548633     0.000000 
  32.585000    12.453725     0.080297    12.555127     0.000000 
  32.590000    12.979289     0.077046    12.562100     0.000000 
  32.595000    12.932069     0.077327    12.569597     0.000000 
  32.600000    12.641503     0.079105    12.577665     0.000000 
  32.605000    13.045655     0.076654    12.586359     0.000000 
  32.610000    12.521569     0.079862    12.595739     0.000000 
  32.615000    12.469310     0.080197    12.605874     0.000000 
  32.620000    13.022628     0.076789    12.616842     0.000000 
  32.625000    12.567307     0.079572    12.632221     0.000000 
  32.630000    12.834797     0.077913    12.645157     0.000000 
  32.635000    12.441962     0.080373    12.659235     0.000000 
  32.640000    12.826643     0.077963    12.674594     0.000000 
  32.645000    12.467082     0.080211    12.691408     0.000000 
  32.650000    13.124870     0.076191    12.709898     0.000000 
  32.655000    12.793797     0.078163    12.730361     0.000000 
  32.660000    13.203850     0.075735    12.753219     0.000000 
  32.665000    13.102664     0.076320    12.779093     0.000000 
  32.670000    12.772493     0.078293    12.808934     0.000000 
  32.675000    13.788976     0.072522    12.844224     0.000000 
  32.680000    13.511573     0.074011    12.887274     0.000000 
  32.685000    13.478859     0.074190    12.941673     0.000000 
  32.690000    13.746971     0.072743    13.012906     0.000000 
  32.695000    14.112049     0.070861    13.109172     0.000000 
  32.700000    13.962242     0.071622    13.242410     0.000000 
  32.705000    14.384512     0.069519    13.429487     0.000000 
  32.710000    15.007342     0.066634    13.693449     0.000000 
  32.715000    14.637821     0.068316    14.064625     0.000000 
  32.720000    16.116611     0.062048    14.581330     0.000000 
  32.725000    15.846982     0.063103    15.289768     0.000000 
  32.730000    17.065958     0.058596    16.242740     0.000000 
  32.735000    16.907345     0.059146    17.496767     0.000000 
  32.740000    19.188915     0.052113    19.107370     0.000000 
  32.745000    20.541973     0.048681    21.122507     0.000000 
  32.750000    22.999164     0.043480    23.574512     0.000000 
  32.755000    25.364604     0.039425    26.471271     0.000000 
  32.760000    27.217212     0.036741    29.787752     0.000000 
  32.765000    31.322155     0.031926    33.459195     0.000000 
  32.770000    36.942619     0.027069    37.377240     0.000000 
  32.775000    38.635278     0.025883    41.389960     0.000000 
  32.780000    44.309288     0.022569    45.306362     0.000000 
  32.785000    47.051510     0.021253    48.905761     0.000000 
  32.790000    51.370669     0.019466    51.952896     0.000000 
  32.795000    54.330547     0.018406    54.220349     0.000000 
  32.800000    55.598779     0.017986    55.518812     0.000000 
  32.805000    56.228374     0.017785    55.730787     0.000000 
  32.810000    54.701509     0.018281    54.836212     0.000000 
  32.815000    53.841983     0.018573    52.917347     0.000000 
  32.820000    48.864724     0.020465    50.140091     0.000000 
  32.825000    43.484370     0.022997    46.721569     0.000000 
  32.830000    41.584714     0.024047    42.897399     0.000000 
  32.835000    35.008439     0.028565    38.896091     0.000000 
  32.840000    31.737321     0.031509    34.921368     0.000000 
  32.845000    29.638617     0.033740    31.140806     0.000000 
  32.850000    25.699838     0.038911    27.679558     0.000000 
  32.855000    23.778327     0.042055    24.618679     0.000000 
  32.860000    22.744623     0.043966    21.997599     0.000000 
  32.865000    19.794156     0.050520    19.819957     0.000000 
  32.870000    19.267793     0.051900    18.061604     0.000000 
  32.875000    18.654488     0.053606    16.679443     0.000000 
  32.880000    17.105695     0.058460    15.619898     0.000000 
  32.885000    16.365040     0.061106    14.826117     0.000000 
  32.890000    15.985537     0.062557    14.243413     0.000000 
  32.895000    14.967123     0.066813    13.822822     0.000000 
  32.900000    15.016803     0.066592    13.522955     0.000000 
  32.905000    14.732026     0.067879    13.310499     0.000000 
  32.910000    14.069455     0.071076    13.159768     0.000000 
  32.915000    13.931032     0.071782    13.051706     0.000000 
  32.920000    13.574164     0.073669    12.972664     0.000000 
  32.925000    13.737153     0.072795    12.913168     0.000000 
  32.930000    13.520063     0.073964    12.866824     0.000000 
  32.935000    13.216783     0.075661    12.829419     0.000000 
  32.940000    13.346317     0.074927    12.798224     0.000000 
  32.945000    13.042744     0.076671    12.771492     0.000000 
  32.950000    13.268104     0.075369    12.748105     0.000000 
  32.955000    12.694136     0.078777    12.727337     0.000000 
  32.960000    12.898994     0.077525    12.708705     0.000000 
  32.965000    13.175689     0.075897    12.691875     0.000000 
  32.970000    12.915323     0.077427    12.676602     0.000000 
  32.975000    13.412105     0.074560    12.662699     0.000000 
  32.980000    12.946090     0.077243    12.650016     0.000000 
  32.985000    13.025052     0.076775    12.638429     0.000000 
  32.990000    13.310633     0.075128    12.614273     0.000000 
  32.995000    13.357160     0.074866    12.604677     0.000000 
  33.000000    13.272977     0.075341    12.595898     0.000000 
  33.005000    12.770753     0.078304    12.587867     0.000000 
  33.010000    13.157196     0.076004    12.580523     0.000000 
  33.015000    12.928121     0.077351    12.573810     0.000000 
  33.020000    12.666863     0.078946    12.567681     0.000000 
  33.025000    13.668488     0.073161    12.562092     0.000000 
  33.030000    12.698771     0.078748    12.557006     0.000000 
  33.035000    12.827233     0.077959    12.552388     0.000000 
  33.040000    12.331208     0.081095    12.548208     0.000000 
  33.045000    12.987146     0.076999    12.544439     0.000000 
  33.050000    12.579902     0.079492    12.541058     0.000000 
  33.055000    12.944357     0.077254    12.538044     0.000000 
  33.060000    12.695399     0.078769    12.535377     0.000000 
  33.065000    12.157951     0.082251    12.533041     0.000000 
  33.070000    13.162993     0.075971    12.531022     0.000000 
  33.075000    12.607057     0.079321    12.529307     0.000000 
  33.080000    12.925168     0.077368    12.527885     0.000000 
  33.085000    12.499211     0.080005    12.526747     0.000000 
  33.090000    12.947895     0.077233    12.525884     0.000000 
  33.095000    12.149156     0.082310    12.525291     0.000000 
  33.100000    12.741815     0.078482    12.524960     0.000000 
  33.105000    13.460016     0.074294    12.524889     0.000000 
  33.110000    12.800638     0.078121    12.525075     0.000000 
  33.115000    13.223925     0.075621    12.525515     0.000000 
  33.120000    13.058475     0.076579    12.526209     0.000000 
  33.125000    12.873420     0.077679    12.527157     0.000000 
  33.130000    13.178248     0.075883    12.528360     0.000000 
  33.135000    12.428524     0.080460    12.529822     0.000000 
  33.140000    12.310722     0.081230    12.531544     0.000000 
  33.145000    12.848538     0.077830    12.533533     0.000000 
  33.150000    12.690008     0.078802    12.535793     0.000000 
  33.155000    12.899512     0.077522    12.538332     0.000000 
  33.160000    12.809571     0.078067    12.541158     0.000000 
  33.165000    13.013987     0.076840    12.544279     0.000000 
  33.170000    13.407124     0.074587    12.547707     0.000000 
  33.175000    12.610346     0.079300    12.551454     0.000000 
  33.180000    12.786468     0.078208    12.555534     0.000000 
  33.185000    13.216775     0.075661    12.559960     0.000000 
  33.190000    13.072661     0.076496    12.564752     0.000000 
  33.195000    12.996208     0.076946    12.569927     0.000000 
  33.200000    12.595023     0.079396    12.575506     0.000000 
  33.205000    12.739435     0.078496    12.581512     0.000000 
  33.210000    13.533532     0.073891    12.587972     0.000000 
  33.215000    12.451289     0.080313    12.594914     0.000000 
  33.220000    12.823957     0.077979    12.602368     0.000000 
  33.225000    12.877246     0.077656    12.610371     0.000000 
  33.230000    13.084612     0.076426    12.618959     0.000000 
  33.235000    13.227949     0.075598    12.628176     0.000000 
  33.240000    12.407074     0.080599    12.638070     0.000000 
  33.245000    12.774864     0.078279    12.648691     0.000000 
  33.250000    12.745299     0.078460    12.660099     0.000000 
  33.255000    13.071095     0.076505    12.672357     0.000000 
  33.260000    12.831669     0.077932    12.685539     0.000000 
  33.265000    13.161737     0.075978    12.699724     0.000000 
  33.270000    12.926795     0.077359    12.715002     0.000000 
  33.275000    13.010608     0.076860    12.731473     0.000000 
  33.280000    13.184786     0.075845    12.749251     0.000000 
  33.285000    13.000617     0.076919    12.768462     0.000000 
  33.290000    12.846271     0.077844    12.789252     0.000000 
  33.295000    13.036738     0.076706    12.811784     0.000000 
  33.300000    13.004512     0.076896    12.836247     0.000000 
  33.305000    13.665789     0.073175    12.862862     0.000000 
  33.310000    12.881558     0.077630    12.891894     0.000000 
  33.315000    13.175155     0.075900    12.923668     0.000000 
  33.320000    13.476855     0.074201    12.958602     0.000000 
  33.325000    13.560972     0.073741    12.997263     0.000000 
  33.330000    13.489052     0.074134    13.040454     0.000000 
  33.335000    13.676380     0.073119    13.089365     0.000000 
  33.340000    14.003397     0.071411    13.145809     0.000000 
  33.345000    14.193875     0.070453    13.212599     0.000000 
  33.350000    14.129652     0.070773    13.294104     0.000000 
  33.355000    14.081332     0.071016    13.397061     0.000000 
  33.360000    15.131511     0.066087    13.531704     0.000000 
  33.365000    15.613945     0.064045    13.713234     0.000000 
  33.370000    15.820114     0.063211    13.963670     0.000000 
  33.375000    16.262326     0.061492    14.313970     0.000000 
  33.380000    17.161498     0.058270    14.806267     0.000000 
  33.385000    18.375783     0.054419    15.495864     0.000000 
  33.390000    18.706033     0.053459    16.452521     0.000000 
  33.395000    20.304276     0.049251    17.760381     0.000000 
  33.400000    21.708995     0.046064    19.515815     0.000000 
  33.405000    23.678096     0.042233    21.822531     0.000000 
  33.410000    26.697812     0.037456    24.783452     0.000000 
  33.415000    28.133731     0.035545    28.489319     0.000000 
  33.420000    31.935711     0.031313    33.004548     0.000000 
  33.425000    37.528629     0.026646    38.351549     0.000000 
  33.430000    39.923658     0.025048    44.495358     0.000000 
  33.435000    47.640129     0.020991    51.330858     0.000000 
  33.440000    54.748318     0.018265    58.674844     0.000000 
  33.445000    59.862802     0.016705    66.264728     0.000000 
  33.450000    71.740276     0.013939    73.764922     0.000000 
  33.455000    75.657217     0.013218    80.781423     0.000000 
  33.460000    84.798924     0.011793    86.885662     0.000000 
  33.465000    91.663160     0.010910    91.650194     0.000000 
  33.470000    92.166813     0.010850    94.698874     0.000000 
  33.475000    95.746979     0.010444    95.767740     0.000000 
  33.480000    92.271199     0.010838    94.759436     0.000000 
  33.485000    92.524146     0.010808    91.766008     0.000000 
  33.490000    84.861628     0.011784    87.047245     0.000000 
  33.495000    75.753858     0.013201    80.976832     0.000000 
  33.500000    71.314600     0.014022    73.981411     0.000000 
  33.505000    60.299337     0.016584    66.490032     0.000000 
  33.510000    53.458954     0.018706    58.898068     0.000000 
  33.515000    47.951557     0.020854    51.543054     0.000000 
  33.520000    40.852499     0.024478    44.689842     0.000000 
  33.525000    36.413731     0.027462    38.523980     0.000000 
  33.530000    32.418290     0.030847    33.152799     0.000000 
  33.535000    28.076215     0.035617    28.613169     0.000000 
  33.540000    26.959143     0.037093    24.884171     0.000000 
  33.545000    24.492927     0.040828    21.902418     0.000000 
  33.550000    22.508161     0.044428    19.577753     0.000000 
  33.555000    21.477963     0.046559    17.807458     0.000000 
  33.560000    19.503399     0.051273    16.487736     0.000000 
  33.565000    18.406251     0.054329    15.521927     0.000000 
  33.570000    17.453429     0.057295    14.825498     0.000000 
  33.575000    17.312257     0.057763    14.328259     0.000000 
  33.580000    16.449945     0.060790    13.974496     0.000000 
  33.585000    16.079155     0.062192    13.721715     0.000000 
  33.590000    15.249097     0.065578    13.538656     0.000000 
  33.595000    15.072141     0.066348    13.403066     0.000000 
  33.600000    14.581429     0.068580    13.299566     0.000000 
  33.605000    14.203272     0.070406    13.217798     0.000000 
  33.610000    13.710804     0.072935    13.150937     0.000000 
  33.615000    13.917477     0.071852    13.094556     0.000000 
  33.620000    13.912612     0.071877    13.045806     0.000000 
  33.625000    14.082977     0.071008    13.002850     0.000000 
  33.630000    13.518000     0.073975    12.964486     0.000000 
  33.635000    13.419057     0.074521    12.929903     0.000000 
  33.640000    13.372449     0.074781    12.898532     0.000000 
  33.645000    13.062619     0.076554    12.869952     0.000000 
  33.650000    13.317871     0.075087    12.843838     0.000000 
  33.655000    13.522908     0.073949    12.819927     0.000000 
  33.660000    13.417641     0.074529    12.798000     0.000000 
  33.665000    13.168896     0.075937    12.777872     0.000000 
  33.670000    13.223741     0.075622    12.759379     0.000000 
  33.675000    13.059766     0.076571    12.742382     0.000000 
  33.680000    13.036058     0.076710    12.726757     0.000000 
  33.685000    13.265137     0.075386    12.712394     0.000000 
  33.690000    13.602739     0.073515    12.699199     0.000000 
  33.695000    13.257013     0.075432    12.687085     0.000000 
  33.700000    13.160429     0.075985    12.675979     0.000000 
  33.705000    12.988361     0.076992    12.665814     0.000000 
  33.710000    13.723052     0.072870    12.656532     0.000000 
  33.715000    12.753052     0.078413    12.648083     0.000000 
  33.720000    13.078520     0.076461    12.640421     0.000000 
  33.725000    12.819827     0.078004    12.633509     0.000000 
  33.730000    13.073966     0.076488    12.627313     0.000000 
  33.735000    12.243932     0.081673    12.621806     0.000000 
  33.740000    13.176559     0.075892    12.616965     0.000000 
  33.745000    12.847433     0.077837    12.612770     0.000000 
  33.750000    13.197651     0.075771    12.609207     0.000000 
  33.755000    12.647187     0.079069    12.606267     0.000000 
  33.760000    12.587499     0.079444    12.603944     0.000000 
  33.765000    13.039917     0.076688    12.602234     0.000000 
  33.770000    13.192387     0.075801    12.601142     0.000000 
  33.775000    12.903817     0.077496    12.600673     0.000000 
  33.780000    12.904859     0.077490    12.600838     0.000000 
  33.785000    13.155272     0.076015    12.601654     0.000000 
  33.790000    12.758678     0.078378    12.603141     0.000000 
  33.795000    13.246472     0.075492    12.605325     0.000000 
  33.800000    12.621181     0.079232    12.608238     0.000000 
  33.805000    12.827287     0.077959    12.611919     0.000000 
  33.810000    12.727891     0.078568    12.616415     0.000000 
  33.815000    12.883553     0.077618    12.621780     0.000000 
  33.820000    13.342674     0.074947    12.628079     0.000000 
  33.825000    12.960723     0.077156    12.643534     0.000000 
  33.830000    12.977143     0.077059    12.652014     0.000000 
  33.835000    12.840125     0.077881    12.661724     0.000000 
  33.840000    13.073024     0.076493    12.672820     0.000000 
  33.845000    12.850860     0.077816    12.685517     0.000000 
  33.850000    12.974710     0.077073    12.700117     0.000000 
  33.855000    12.955565     0.077187    12.717069     0.000000 
  33.860000    13.308389     0.075141    12.737056     0.000000 
  33.865000    13.199110     0.075763    12.761130     0.000000 
  33.870000    13.458303     0.074304    12.790923     0.000000 
  33.875000    13.410713     0.074567    12.828938     0.000000 
  33.880000    13.823205     0.072342    12.878968     0.000000 
  33.885000    13.747092     0.072743    12.946645     0.000000 
  33.890000    14.181419     0.070515    13.040123     0.000000 
  33.895000    13.734529     0.072809    13.170889     0.000000 
  33.900000    14.772581     0.067693    13.354624     0.000000 
  33.905000    15.318155     0.065282    13.612025     0.000000 
  33.910000    14.491270     0.069007    13.969395     0.000000 
  33.915000    15.293899     0.065386    14.458795     0.000000 
  33.920000    16.022225     0.062413    15.117476     0.000000 
  33.925000    16.545353     0.060440    15.986345     0.000000 
  33.930000    17.232159     0.058031    17.107230     0.000000 
  33.935000    17.371031     0.057567    18.518894     0.000000 
  33.940000    19.897560     0.050257    20.251874     0.000000 
  33.945000    20.981745     0.047660    22.322549     0.000000 
  33.950000    22.799630     0.043860    24.727006     0.000000 
  33.955000    25.773657     0.038799    27.435546     0.000000 
  33.960000    28.079759     0.035613    30.388671     0.000000 
  33.965000    31.561049     0.031685    33.495362     0.000000 
  33.970000    36.782371     0.027187    36.634162     0.000000 
  33.975000    38.402144     0.026040    39.657371     0.000000 
  33.980000    42.106781     0.023749    42.398630     0.000000 
  33.985000    46.676882     0.021424    44.684573     0.000000 
  33.990000    48.527858     0.020607    46.351519     0.000000 
  33.995000    48.631549     0.020563    47.267112     0.000000 
  34.000000    48.734333     0.020519    47.353209     0.000000 
  34.005000    49.396386     0.020244    46.602071     0.000000 
  34.010000    45.001972     0.022221    45.078125     0.000000 
  34.015000    43.010877     0.023250    42.904350     0.000000 
  34.020000    39.831721     0.025106    40.243682     0.000000 
  34.025000    34.828113     0.028712    37.261732     0.000000 
  34.030000    32.983445     0.030318    34.131157     0.000000 
  34.035000    28.721677     0.034817    31.004271     0.000000 
  34.040000    25.282725     0.039553    28.008403     0.000000 
  34.045000    23.923226     0.041800    25.241037     0.000000 
  34.050000    21.241939     0.047077    22.768111     0.000000 
  34.055000    19.750426     0.050632    20.625197     0.000000 
  34.060000    18.998050     0.052637    18.821094     0.000000 
  34.065000    17.400094     0.057471    17.343089     0.000000 
  34.070000    17.210977     0.058102    16.163032     0.000000 
  34.075000    16.449317     0.060793    15.243375     0.000000 
  34.080000    16.002711     0.062489    14.542527     0.000000 
  34.085000    15.272827     0.065476    14.019105     0.000000 
  34.090000    15.363269     0.065090    13.634926     0.000000 
  34.095000    14.494843     0.068990    13.356773     0.000000 
  34.100000    13.846514     0.072220    13.157143     0.000000 
  34.105000    13.793587     0.072497    13.014222     0.000000 
  34.110000    13.410594     0.074568    12.911354     0.000000 
  34.115000    14.329672     0.069785    12.836261     0.000000 
  34.120000    12.990264     0.076981    12.780174     0.000000 
  34.125000    14.070026     0.071073    12.737001     0.000000 
  34.130000    13.001368     0.076915    12.702622     0.000000 
  34.135000    13.404431     0.074602    12.674301     0.000000 
  34.140000    13.196245     0.075779    12.650254     0.000000 
  34.145000    13.261172     0.075408    12.629326     0.000000 
  34.150000    13.270401     0.075356    12.610766     0.000000 
  34.155000    12.965784     0.077126    12.589783     0.000000 
  34.160000    13.781660     0.072560    12.574669     0.000000 
  34.165000    12.899323     0.077523    12.560859     0.000000 
  34.170000    12.651398     0.079043    12.548179     0.000000 
  34.175000    13.270048     0.075358    12.536496     0.000000 
  34.180000    13.325033     0.075047    12.525699     0.000000 
  34.185000    12.801512     0.078116    12.515699     0.000000 
  34.190000    12.562228     0.079604    12.506417     0.000000 
  34.195000    12.867107     0.077718    12.497785     0.000000 
  34.200000    12.614358     0.079275    12.489745     0.000000 
  34.205000    12.792543     0.078171    12.482244     0.000000 
  34.210000    13.312908     0.075115    12.475235     0.000000 
  34.215000    13.326119     0.075041    12.468677     0.000000 
  34.220000    12.640348     0.079112    12.462531     0.000000 
  34.225000    13.101128     0.076329    12.456765     0.000000 
  34.230000    12.518853     0.079880    12.451348     0.000000 
  34.235000    12.677602     0.078879    12.446253     0.000000 
  34.240000    12.939881     0.077280    12.441456     0.000000 
  34.245000    12.496264     0.080024    12.436935     0.000000 
  34.250000    12.769740     0.078310    12.432668     0.000000 
  34.255000    12.598134     0.079377    12.428639     0.000000 
  34.260000    12.971101     0.077094    12.424830     0.000000 
  34.265000    12.265980     0.081526    12.421226     0.000000 
  34.270000    12.490216     0.080063    12.417814     0.000000 
  34.275000    12.924631     0.077372    12.414580     0.000000 
  34.280000    12.795417     0.078153    12.411513     0.000000 
  34.285000    12.423210     0.080494    12.408603     0.000000 
  34.290000    12.947271     0.077236    12.405840     0.000000 
  34.295000    12.884281     0.077614    12.403214     0.000000 
  34.300000    12.839912     0.077882    12.400718     0.000000 
  34.305000    12.898906     0.077526    12.398344     0.000000 
  34.310000    13.425303     0.074486    12.396085     0.000000 
  34.315000    12.955762     0.077186    12.393934     0.000000 
  34.320000    12.817715     0.078017    12.391886     0.000000 
  34.325000    12.478206     0.080140    12.389935     0.000000 
  34.330000    13.095885     0.076360    12.388075     0.000000 
  34.335000    12.712573     0.078662    12.386302     0.000000 
  34.340000    12.605415     0.079331    12.384612     0.000000 
  34.345000    12.736937     0.078512    12.383001     0.000000 
  34.350000    12.383885     0.080750    12.381464     0.000000 
  34.355000    12.959210     0.077165    12.379998     0.000000 
  34.360000    12.648547     0.079060    12.378600     0.000000 
  34.365000    12.806629     0.078085    12.377267     0.000000 
  34.370000    12.678126     0.078876    12.375996     0.000000 
  34.375000    12.992689     0.076966    12.374783     0.000000 
  34.380000    12.580749     0.079487    12.373628     0.000000 
  34.385000    12.947312     0.077236    12.372527     0.000000 
  34.390000    12.976238     0.077064    12.371477     0.000000 
  34.395000    12.778982     0.078253    12.370478     0.000000 
  34.400000    12.819440     0.078007    12.369528     0.000000 
  34.405000    13.158012     0.075999    12.368623     0.000000 
  34.410000    12.416145     0.080540    12.367764     0.000000 
  34.415000    12.749503     0.078434    12.366947     0.000000 
  34.420000    12.646007     0.079076    12.366172     0.000000 
  34.425000    13.274501     0.075332    12.365438     0.000000 
  34.430000    12.507394     0.079953    12.364743     0.000000 
  34.435000    12.697473     0.078756    12.364085     0.000000 
  34.440000    12.919582     0.077402    12.363465     0.000000 
  34.445000    13.098066     0.076347    12.362880     0.000000 
  34.450000    12.739319     0.078497    12.362330     0.000000 
  34.455000    13.125699     0.076186    12.361814     0.000000 
  34.460000    12.436520     0.080408    12.361330     0.000000 
  34.465000    12.562920     0.079599    12.360880     0.000000 
  34.470000    12.625463     0.079205    12.360460     0.000000 
  34.475000    12.714965     0.078647    12.360072     0.000000 
  34.480000    13.058278     0.076580    12.359714     0.000000 
  34.485000    12.871597     0.077690    12.359386     0.000000 
  34.490000    12.911821     0.077448    12.359086     0.000000 
  34.495000    13.107882     0.076290    12.358816     0.000000 
  34.500000    12.380065     0.080775    12.358574     0.000000 
  34.505000    12.501979     0.079987    12.358359     0.000000 
  34.510000    13.144691     0.076076    12.358173     0.000000 
  34.515000    12.963323     0.077141    12.358013     0.000000 
  34.520000    12.792655     0.078170    12.357880     0.000000 
  34.525000    12.386513     0.080733    12.357774     0.000000 
  34.530000    12.806939     0.078083    12.357695     0.000000 
  34.535000    13.060054     0.076569    12.357642     0.000000 
  34.540000    13.019988     0.076805    12.357615     0.000000 
  34.545000    12.957022     0.077178    12.357614     0.000000 
  34.550000    12.931007     0.077333    12.357639     0.000000 
  34.555000    12.804203     0.078099    12.357690     0.000000 
  34.560000    12.699651     0.078742    12.357767     0.000000 
  34.565000    13.186529     0.075835    12.357870     0.000000 
  34.570000    12.604838     0.079335    12.357999     0.000000 
  34.575000    13.065450     0.076538    12.358154     0.000000 
  34.580000    12.757657     0.078384    12.358335     0.000000 
  34.585000    12.711853     0.078667    12.358543     0.000000 
  34.590000    13.174130     0.075906    12.358777     0.000000 
  34.595000    12.569613     0.079557    12.359038     0.000000 
  34.600000    12.904745     0.077491    12.359326     0.000000 
  34.605000    12.781647     0.078237    12.359641     0.000000 
  34.610000    12.496258     0.080024    12.359984     0.000000 
  34.615000    12.730000     0.078555    12.360354     0.000000 
  34.620000    12.830713     0.077938    12.360753     0.000000 
  34.625000    12.662655     0.078972    12.361180     0.000000 
  34.630000    13.067614     0.076525    12.361637     0.000000 
  34.635000    12.958088     0.077172    12.362123     0.000000 
  34.640000    13.480984     0.074179    12.362639     0.000000 
  34.645000    12.778725     0.078255    12.363185     0.000000 
  34.650000    12.401326     0.080637    12.363763     0.000000 
  34.655000    12.208608     0.081909    12.364373     0.000000 
  34.660000    12.962276     0.077147    12.365015     0.000000 
  34.665000    12.883313     0.077620    12.365690     0.000000 
  34.670000    12.446022     0.080347    12.366399     0.000000 
  34.675000    12.577524     0.079507    12.367143     0.000000 
  34.680000    12.508846     0.079943    12.367923     0.000000 
  34.685000    12.994719     0.076954    12.368739     0.000000 
  34.690000    12.952631     0.077204    12.369593     0.000000 
  34.695000    12.674973     0.078896    12.370485     0.000000 
  34.700000    12.906501     0.077480    12.371416     0.000000 
  34.705000    12.930940     0.077334    12.372389     0.000000 
  34.710000    13.002574     0.076908    12.373403     0.000000 
  34.715000    12.823870     0.077980    12.374460     0.000000 
  34.720000    13.383650     0.074718    12.375562     0.000000 
  34.725000    12.987120     0.076999    12.376709     0.000000 
  34.730000    12.927332     0.077355    12.377904     0.000000 
  34.735000    13.148875     0.076052    12.379148     0.000000 
  34.740000    12.809517     0.078067    12.380442     0.000000 
  34.745000    12.676442     0.078886    12.381789     0.000000 
  34.750000    12.816246     0.078026    12.383190     0.000000 
  34.755000    12.866503     0.077721    12.384647     0.000000 
  34.760000    12.780696     0.078243    12.386162     0.000000 
  34.765000    13.165427     0.075957    12.387738     0.000000 
  34.770000    12.566964     0.079574    12.389376     0.000000 
  34.775000    12.968395     0.077111    12.391079     0.000000 
  34.780000    13.242006     0.075517    12.392850     0.000000 
  34.785000    13.016074     0.076828    12.394692     0.000000 
  34.790000    12.847014     0.077839    12.396607     0.000000 
  34.795000    12.721821     0.078605    12.398598     0.000000 
  34.800000    13.141845     0.076093    12.400668     0.000000 
  34.805000    13.180879     0.075867    12.402822     0.000000 
  34.810000    13.108194     0.076288    12.405062     0.000000 
  34.815000    12.532155     0.079795    12.407393     0.000000 
  34.820000    13.033518     0.076725    12.409818     0.000000
[truncated: 717,385 more chars]
