# Supplementary material for: Remote and automated high-throughput powder diffraction measurements enabled by a robotic sample changer at SSRL beamline 2-1
Source: J Appl Crystallogr. 2023 Sep 20;56(Pt 5):1480–4. doi: 10.1107/S1600576723007148 (PMC10543666; doi:10.1107/S1600576723007148)
Supplement: Supplementary file 1 [file j-56-01480-sup1.zip › Example Data and Refinements/SSRL BL2-1 Sample 0003/BL21Robot_0003_Rietveld.inp]

'Auto_T(5) 
r_exp  20.9461803 r_exp_dash  56.6969326 r_wp  4.14922908 r_wp_dash  11.231096 r_p  2.90131827 r_p_dash  15.2364368 weighted_Durbin_Watson  0.483661724 gof  0.198090011
iters 20000000 
chi2_convergence_criteria 0.000001 
'do_errors 
#include C:/Topas-6/cif.inc
 
xdd "BL21Robot_0003-2022-07-18-2331_scan2.xye" 
local CIF_DIFFRACTOGRAM_BLOCK_ID ="BL21Robot_0003-2022-07-18-2331_scan2";
local CIF_DIFFRACTOMETER_NAME = "SSRL beam line 2-1";
local CIF_TEMP = 300;
local CIF_SCAN_METHOD = step;
r_exp  20.9461803 r_exp_dash  56.6969326 r_wp  4.14922908 r_wp_dash  11.231096 r_p  2.90131827 r_p_dash  15.2364368 weighted_Durbin_Watson  0.483661724 gof  0.198090011
	bkg @  24.405734` -15.8757307`  16.3978669` -8.80160876`  4.47577147` -1.58383211`  0.0101777465`  0.279970094` -0.109550336`  0.0594707514`  0.119413482`  0.0959883652`
	One_on_X(@, 0.00010`_LIMIT_MIN_0.0001)  
	Rp 9999
	Rs 700 
	start_X 5 
	finish_X 90 
	Zero_Error(@, 0.02341`) 
	lam 
		ymin_on_ymax  0.0001 
		la  1 lo  0.7298172 lh   0.002 
	LP_Factor(90) 
	x_calculation_step 0.005 
	 
	' FWHM from LaB6 refinement, refine if needed 
	gauss_fwhm @   0.0252111751` min 0.000001  
	lor_fwhm @  9.00129938e-005`_LIMIT_MIN_1e-006 min 0.000001
 
str 
	local CIF_PHASE_ID  1.00000`
	local CIF_PHASE_BLOCK_ID ="ZnS";
	phase_name "ZnS"
	CS_L (@, 464.15714`) 
	Strain_G(@, 0.22171`) 
	scale @  4.9210947e-005`
	volume  87.170`
	Hexagonal(@  3.950800`, @  6.448627`) 
	space_group "P63mc"

	site Zn1 x =2/3; y =1/3; z 0 occ Zn 1 beq @  0.77682` num_posns  2
	site S1 x =2/3; y =1/3; z @  0.62654` occ S 1 beq @  2.42296` num_posns  2
	
	Out_pdCIF("BL21Robot_0003_Rietveld.cif")
