# Supplementary material for: Remote and automated high-throughput powder diffraction measurements enabled by a robotic sample changer at SSRL beamline 2-1
Source: J Appl Crystallogr. 2023 Sep 20;56(Pt 5):1480–4. doi: 10.1107/S1600576723007148 (PMC10543666; doi:10.1107/S1600576723007148)
Supplement: Supplementary file 1 [file j-56-01480-sup1.zip › Example Data and Refinements/SSRL BL2-1 Sample 0047/BL21Robot_0047-2021-02-14-1019_scan2.xye]

/* SSRL BL2-1 Automated Data Collection 
# Sample ID: SSRL BL2-1 Sample 0047 
# Sample Composition:  Pt(acac)2 
# Proposal:  nan 
# User:  nan 
# Capillary Inner Diameter (in):  0.024 
# Capillary Outer Diameter (in):  0.027999999999999997 
# Sample Notes:  Pt(acac)2 (sample 0091) recovered and diluted with diamond powder 
# Scan Command:  ascan tth 3 113.55 110 1 
# Sample Transmission:  0.298846 
# Wavelength:  0.7295789 
*/ 
   0.5   124.009952   11.1359756 
 0.505   77.3180982   8.79307103 
  0.51   117.808055   10.8539419 
 0.515   98.6511209   9.93232706 
  0.52    79.842892   8.93548499 
 0.525   116.422077   10.7899063 
  0.53     82.35224    9.0748135 
 0.535   86.2588387   9.28756366 
  0.54   112.395085   10.6016548 
 0.545    77.205225   8.78665039 
  0.55   90.4555497   9.51081225 
 0.555    110.86895   10.5294325 
  0.56   72.9611951   8.54173256 
 0.565   94.1882907   9.70506521 
  0.57   99.6424415   9.98210606 
 0.575    69.390931   8.33012191 
  0.58   85.7665459   9.26102294 
 0.585   82.7360087   9.09593364 
  0.59   73.7222826   8.58616809 
 0.595   84.9294083   9.21571529 
   0.6   67.9860386   8.24536467 
 0.605   74.1952747    8.6136679 
  0.61   87.9721743   9.37934829 
 0.615   63.1394958   7.94603648 
  0.62   71.0348269   8.42821612 
 0.625   78.6227016   8.86694432 
  0.63   61.5671651   7.84647469 
 0.635   76.6935335   8.75748443 
  0.64   74.1576504   8.61148363 
 0.645   67.8367547   8.23630711 
  0.65   77.0864112   8.77988674 
 0.655   63.0082928   7.93777631 
  0.66   73.1417921   8.55229748 
 0.665   73.7040281   8.58510502 
  0.67    60.820415   7.79874445 
 0.675   68.2882473   8.26367033 
  0.68   74.1059966   8.60848399 
 0.685   58.2425382   7.63167991 
  0.69   70.9080922   8.42069428 
 0.695   71.1552249   8.43535565 
   0.7   60.7821837   7.79629295 
 0.705   71.6595336   8.46519543 
  0.71   63.3545989   7.95956022 
 0.715   69.8007473   8.35468415 
  0.72   70.1476837    8.3754214 
 0.725   65.0923251   8.06798147 
  0.73    71.516419   8.45673808 
 0.735   70.3494844   8.38745995 
  0.74   62.5449965   7.90853947 
 0.745    71.516419   8.45673808 
  0.75   75.5440732   8.69160936 
 0.755   57.9862857   7.61487266 
  0.76   70.2358219   8.38068147 
 0.765   71.1100757   8.43267903 
  0.77   65.2770833   8.07942345 
 0.775   75.6081544   8.69529496 
  0.78   59.1600875    7.6915595 
 0.785   67.0671652   8.18945451 
  0.79   72.3868374   8.50804545 
 0.795   62.6624126   7.91595936 
   0.8   68.8074637   8.29502644 
 0.805   72.1879346   8.49634831 
  0.81   64.0298517   8.00186551 
 0.815   77.3987218   8.79765434 
  0.82   72.1856903   8.49621623 
 0.825   64.0168902   8.00105557 
  0.83   72.3499437   8.50587701 
 0.835   67.7238816   8.22945208 
  0.84   64.5069972   8.03162482 
 0.845    73.637798   8.58124688 
  0.85   59.8898758   7.73885494 
 0.855   70.0344611   8.36865946 
  0.86   71.0996566   8.43206123 
 0.865   62.1027994   7.88053294 
  0.87    69.908523   8.36113168 
 0.875   76.8108834   8.76418185 
  0.88   62.3772594   7.89792754 
 0.885   68.9158219   8.30155539 
  0.89   65.4929773   8.09277315 
 0.895   62.3059711   7.89341315 
   0.9   70.0285152    8.3683042 
 0.905   64.4479357   8.02794717 
  0.91   66.8724957    8.1775605 
 0.915   77.3283594   8.79365449 
  0.92   61.2640652   7.82713646 
 0.925    72.238807   8.49934157 
  0.93   70.4328369   8.39242735 
 0.935   61.8348484   7.86351375 
  0.94   66.0985084   8.13009892 
 0.945   71.7720957   8.47184134 
  0.95   60.4559528   7.77534262 
 0.955   69.5632957   8.34046136 
  0.96   61.6808276   7.85371425 
 0.965   66.0985084   8.13009892 
  0.97   73.3223892   8.56284936 
 0.975   65.4117872   8.08775539 
  0.98   68.7308186   8.29040521 
 0.985   76.3774857   8.73942136 
  0.99   67.1749501   8.19603258 
 0.995   72.0733738   8.48960387 
   1.0   77.8713028   8.82447182 
 1.005   66.7754538   8.17162492 
  1.01   72.2708326   8.50122536 
 1.015   72.4803145   8.51353713 
  1.02   65.8360925   8.11394432 
 1.025   74.0452646   8.60495582 
  1.03   69.7294935   8.35041876 
 1.035   72.0764177   8.48978313 
  1.04   75.4538814   8.68641937 
 1.045   65.8115195   8.11242994 
  1.05   70.0020178   8.36672085 
 1.055   77.4568927   8.80095976 
  1.06   67.5296684   8.21764373 
 1.065   73.9629744   8.60017293 
  1.07   77.5019021   8.80351646 
 1.075   62.2852219    7.8920987 
  1.08   74.8645541   8.65243053 
 1.085   69.9663108   8.36458671 
  1.09   71.8538996   8.47666796 
 1.095   78.5026814   8.86017389 
   1.1    71.367898   8.44795229 
 1.105   73.7173582   8.58588133 
  1.11   75.8232218   8.70765306 
 1.115   67.9362901   8.24234737 
  1.12   74.6489153   8.63996038 
 1.125   73.3209254   8.56276389 
  1.13    74.469754   8.62958597 
 1.135   73.8665159   8.59456316 
  1.14   74.8526504   8.65174262 
 1.145   70.5534463   8.39960989 
  1.15   73.7565122   8.58816117 
 1.155    73.319896   8.56270378 
  1.16   70.9701875   8.42438054 
 1.165   71.5397235   8.45811583 
  1.17   72.9183033   8.53922147 
 1.175   74.6867315   8.64214855 
  1.18   75.2948607   8.67726113 
 1.185   70.0878726   8.37185001 
  1.19   74.8631588    8.6523499 
 1.195   75.5753175   8.69340655 
   1.2   72.7311238   8.52825444 
 1.205   71.7881464   8.47278858 
  1.21   74.3272476   8.62132516 
 1.215    71.994945    8.4849835 
  1.22   77.8262355   8.82191791 
 1.225   69.9777959   8.36527321 
  1.23   73.7587167   8.58828951 
 1.235   78.4977011   8.85989284 
  1.24   73.8389649   8.59296019 
 1.245   72.8314147   8.53413234 
  1.25    80.364924   8.96464857 
 1.255   71.2887835   8.44326853 
  1.26   79.6787839   8.92629732 
 1.265   78.4882708   8.85936063 
  1.27   73.8832984   8.59553945 
 1.275   80.8479812   8.99155054 
  1.28   73.4070992    8.5677943 
 1.285   74.8128362   8.64944138 
  1.29    78.829336   8.87858863 
 1.295   74.1127911   8.60887862 
   1.3   79.1328698   8.89566579 
 1.305   79.6590894   8.92519408 
  1.31   75.8862837   8.71127337 
 1.315   76.3075244   8.73541782 
  1.32   75.8924984   8.71163007 
 1.325   75.5701608   8.69310996 
  1.33   78.5766942   8.86434962 
 1.335   78.5464112   8.86264132 
  1.34    78.869848   8.88086978 
 1.345    78.661728   8.86914472 
  1.35   77.9877471   8.83106715 
 1.355   76.3983631   8.74061571 
  1.36   80.2454836   8.95798435 
 1.365   78.8842575   8.88168101 
  1.37   77.9119591   8.82677512 
 1.375   79.7957265   8.93284538 
  1.38   74.0809873   8.60703127 
 1.385   82.8873495   9.10424898 
  1.39   81.1902566   9.01056361 
 1.395   76.8651382   8.76727656 
   1.4   79.5188393   8.91733364 
 1.405   77.9234729   8.82742731 
  1.41    74.411663   8.62621951 
 1.415   80.0365374   8.94631418 
  1.42   75.3806632   8.68220382 
 1.425   80.2559019   8.95856584 
  1.43   79.8333887    8.9349532 
 1.435   83.9605085    9.1629967 
  1.44   81.8260963   9.04577781 
 1.445   83.9335562   9.16152587 
  1.45   78.4567254   8.85758011 
 1.455   85.3065783   9.23615604 
  1.46   83.6086144   9.14377463 
 1.465   83.1806642   9.12034342 
  1.47   85.0422212   9.22183394 
 1.475   83.8349676   9.15614371 
  1.48   83.1094497   9.11643843 
 1.485   82.5032509   9.08313002 
  1.49   87.1193142   9.33377277 
 1.495   86.0085558   9.27407978 
   1.5    86.028822   9.27517234 
 1.505   86.2236332   9.28566816 
  1.51   88.2913025   9.39634517 
 1.515   84.9005332   9.21414854 
  1.52   85.3289712   9.23736819 
 1.525   86.9262067   9.32342248 
  1.53   86.5501164    9.3032315 
 1.535   84.0674879   9.16883242 
  1.54   86.5215416   9.30169563 
 1.545   86.6865871    9.3105632 
  1.55   84.9013069   9.21419052 
 1.555   85.2321991   9.23212863 
  1.56   87.2706077   9.34187388 
 1.565   84.4187477   9.18796755 
  1.57    88.062074   9.38413949 
 1.575   86.9715801   9.32585546 
  1.58   85.5846864   9.25119919 
 1.585   85.9445894   9.27063048 
  1.59   89.9590658   9.48467532 
 1.595   89.5632083   9.46378404 
   1.6    88.716819   9.41896061 
 1.605   87.1261975    9.3341415 
  1.61   91.2355593    9.5517307 
 1.615   87.0851986   9.33194506 
  1.62   91.2210841   9.55097294 
 1.625    88.013291   9.38153991 
  1.63   89.1195841   9.44031695 
 1.635   87.0803946   9.33168766 
  1.64   87.2034957    9.3382812 
 1.645   84.0067041   9.16551712 
  1.65   88.6176631   9.41369551 
 1.655   88.3504354   9.39949123 
  1.66    84.470479   9.19078228 
 1.665   86.8403827   9.31881874 
  1.67    89.853623    9.4791151 
 1.675   88.4086209   9.40258586 
  1.68   90.0806464   9.49108247 
 1.685   86.1667468   9.28260453 
  1.69   86.9740851   9.32598976 
 1.695   88.6652478   9.41622259 
   1.7   87.3050357   9.34371638 
 1.705   88.3459033   9.39925014 
  1.71   88.5688119   9.41110046 
 1.715   88.3965562   9.40194428 
  1.72   88.0905974   9.38565914 
 1.725   88.2391964   9.39357208 
  1.73   88.9621811   9.43197652 
 1.735    89.778896   9.47517261 
  1.74   87.0549341   9.33032337 
 1.745   91.8691535   9.58483977 
  1.75    89.119412   9.44030783 
 1.755   88.2848702   9.39600288 
  1.76   86.6938953   9.31095566 
 1.765    86.494643   9.30024962 
  1.77   90.0992619    9.4920631 
 1.775   89.0939435   9.43895881 
  1.78   88.2383659   9.39352787 
 1.785   86.4554767   9.29814372 
  1.79   86.8741293   9.32062923 
 1.795   87.9879282   9.38018807 
   1.8   88.5586165   9.41055878 
 1.805   89.6474158   9.46823193 
  1.81   89.0730433   9.43785162 
 1.815   85.0228168   9.22078179 
  1.82   88.9325959   9.43040804 
 1.825   87.8283745   9.37167939 
  1.83   89.6399992   9.46784026 
 1.835     87.12736   9.33420377 
  1.84   90.2245421   9.49866002 
 1.845   90.7496466    9.5262609 
  1.85   86.2898209   9.28923145 
 1.855   90.2850226   9.50184312 
  1.86   86.6968654   9.31111515 
 1.865   88.3703575   9.40055091 
  1.87   86.1715299   9.28286216 
 1.875   88.6302053   9.41436165 
  1.88   87.8667622   9.37372723 
 1.885   86.7387889   9.31336614 
  1.89   85.2549964   9.23336322 
 1.895   87.3198415   9.34450863 
   1.9    89.381507   9.45417934 
 1.905   90.3554524    9.5055485 
  1.91   85.6173868   9.25296638 
 1.915   89.7235017   9.47224903 
  1.92   84.0949703   9.17033098 
 1.925   86.1334982   9.28081345 
  1.93   90.6941925   9.52334986 
 1.935   88.2990402    9.3967569 
  1.94   89.0363122   9.43590548 
 1.945   90.1455251   9.49449973 
  1.95   91.6316366   9.57244152 
 1.955   89.8463242   9.47873009 
  1.96   86.3728073   9.29369718 
 1.965   92.8333218   9.63500502 
  1.97   84.1597834   9.17386415 
 1.975   89.5415872   9.46264166 
  1.98    88.912763   9.42935645 
 1.985   85.4962663   9.24641911 
  1.99   87.9391333   9.37758675 
 1.995   86.4056367   9.29546323 
   2.0   89.0278648   9.43545785 
 2.005   88.0200091   9.38189795 
  2.01   89.6913781   9.47055321 
 2.015     89.28172   9.44890047 
  2.02   89.2911369   9.44939876 
 2.025   87.2934315   9.34309539 
  2.03   90.8090306   9.52937724 
 2.035   88.0391527   9.38291813 
  2.04   89.7669083   9.47454001 
 2.045   88.2506195   9.39418008 
  2.05   91.7271623   9.57742984 
 2.055   88.5755094   9.41145629 
  2.06   87.3733361   9.34737055 
 2.065   84.8446722   9.21111677 
  2.07   88.1819891   9.39052656 
 2.075   87.3292807   9.34501368 
  2.08   85.0404327   9.22173697 
 2.085   90.5711442   9.51688731 
  2.09   87.3327423   9.34519889 
 2.095   86.6148345   9.30670911 
   2.1   88.4903439   9.40693063 
 2.105   87.6957209   9.36459935 
  2.11    88.674645   9.41672156 
 2.115   86.5937007   9.30557364 
  2.12   90.4832892   9.51227045 
 2.125   88.6736838   9.41667052 
  2.13   87.9489974   9.37811268 
 2.135   90.0235457   9.48807387 
  2.14   88.7711332   9.42184341 
 2.145   89.9748225   9.48550592 
  2.15   88.0079199   9.38125364 
 2.155   88.0585869   9.38395369 
  2.16   86.3341851   9.29161908 
 2.165   86.4759503   9.29924461 
  2.17   88.2662932   9.39501427 
 2.175   88.2788266   9.39568127 
  2.18   90.1682368    9.4956957 
 2.185   88.0399666    9.3829615 
  2.19     87.46967   9.35252212 
 2.195   85.6202957   9.25312357 
   2.2   90.2372476    9.4993288 
 2.205   87.2220491   9.33927455 
  2.21   86.0431042   9.27594223 
 2.215    89.051284   9.43669879 
  2.22    84.579991   9.19673806 
 2.225   88.1909172   9.39100193 
  2.23   85.1442187    9.2273625 
 2.235   88.4634234   9.40549964 
  2.24   91.0783049   9.54349543 
 2.245    86.238222   9.28645368 
  2.25   88.3980919   9.40202595 
 2.255   83.3969447   9.13219277 
  2.26   86.3644245   9.29324617 
 2.265   86.5489526   9.30316895 
  2.27   92.2940001   9.60697664 
 2.275   90.9436025   9.53643552 
  2.28   84.8430281   9.21102752 
 2.285   85.2617789    9.2337305 
  2.29   86.6458525    9.3083754 
 2.295   85.8185296    9.2638291 
   2.3   87.9346317   9.37734673 
 2.305   87.2450721   9.34050706 
  2.31   88.0480412   9.38339177 
 2.315   85.2766221   9.23453421 
  2.32   85.0257126   9.22093881 
 2.325   88.0077378   9.38124394 
  2.33   88.1207876   9.38726731 
 2.335   87.6927491   9.36444067 
  2.34   85.1284846   9.22650988 
 2.345   88.2585674    9.3946031 
  2.35   85.7937149   9.26248967 
 2.355    84.997055   9.21938474 
  2.36   86.6816454   9.31029781 
 2.365   85.5465245   9.24913642 
  2.37     87.36328   9.34683262 
 2.375   85.9361993   9.27017795 
  2.38    85.632308   9.25377264 
 2.385   84.7360606   9.20521921 
  2.39   88.1994545   9.39145646 
 2.395   86.1402286   9.28117603 
   2.4   87.5136756   9.35487443 
 2.405   87.2687382   9.34177382 
  2.41   85.1979238   9.23027214 
 2.415   86.4029833    9.2953205 
  2.42   84.7837709   9.20781032 
 2.425   86.3813472   9.29415662 
  2.43   87.1723354   9.33661263 
 2.435    84.878608    9.2129587 
  2.44   85.0515377   9.22233906 
 2.445   86.7292274   9.31285281 
  2.45   85.8944406   9.26792537 
 2.455   86.5581231   9.30366181 
  2.46   87.0642313   9.33082157 
 2.465   84.0978206   9.17048639 
  2.47   86.5959635   9.30569522 
 2.475    86.030618   9.27526916 
  2.48   87.3788899   9.34766762 
 2.485   86.5670189   9.30413988 
  2.49    84.504408   9.19262791 
 2.495   86.3428233   9.29208391 
   2.5   85.5303491   9.24826195 
 2.505   85.4197814   9.24228226 
  2.51   85.9568734   9.27129297 
 2.515    85.707202   9.25781843 
  2.52   86.3069059   9.29015102 
 2.525    84.513808   9.19313918 
  2.53   86.9744941    9.3260117 
 2.535   85.9460906   9.27071144 
  2.54   84.2438947   9.17844729 
 2.545    85.636638   9.25400659 
  2.55    81.798426   9.04424823 
 2.555   89.4635473   9.45851719 
  2.56   85.2741577   9.23440078 
 2.565     84.06567   9.16873328 
  2.57   85.1383561   9.22704482 
 2.575   85.9025025   9.26836029 
  2.58   86.6231857   9.30715777 
 2.585    86.771365   9.31511487 
  2.59   84.6793409   9.20213784 
 2.595   84.6753326   9.20192005 
   2.6   86.2971485   9.28962586 
 2.605   85.1307956   9.22663512 
  2.61   84.5653788    9.1959436 
 2.615   82.7988442   9.09938702 
  2.62   85.5566251   9.24968243 
 2.625   83.7540957   9.15172638 
  2.63   86.1276768   9.28049981 
 2.635    83.634067   9.14516632 
  2.64   86.6912891    9.3108157 
 2.645   86.6635365   9.30932525 
  2.65   86.9589938   9.32518063 
 2.655   84.2198394   9.17713677 
  2.66   87.6648049   9.36294852 
 2.665   84.7132406   9.20397961 
  2.67   89.0660932   9.43748342 
 2.675   86.1361614   9.28095692 
  2.68   86.6955651   9.31104533 
 2.685    85.745667   9.25989563 
  2.69   86.1570377   9.28208154 
 2.695   86.1777022   9.28319461 
   2.7   85.0913443   9.22449697 
 2.705   83.9453705   9.16217062 
  2.71   85.6128027   9.25271867 
 2.715    88.317917   9.39776128 
  2.72   88.6927023    9.4176803 
 2.725   85.1674492    9.2286212 
  2.73   85.8647574   9.26632384 
 2.735   86.2067917   9.28476126 
  2.74   89.1537459   9.44212613 
 2.745   86.0306214   9.27526934 
  2.75   86.9427403    9.3243091 
 2.755   86.2228579   9.28562642 
  2.76   86.8766343   9.32076361 
 2.765    85.944521   9.27062679 
  2.77   86.9325725   9.32376386 
 2.775   86.1592315   9.28219971 
  2.78     87.96766   9.37910764 
 2.785   87.2292856   9.33966196 
  2.79   87.9487823   9.37810121 
 2.795   87.0859218   9.33198381 
   2.8    89.330831   9.45149887 
 2.805   87.9300714   9.37710357 
  2.81   87.7348805   9.36668994 
 2.815   89.3984605   9.45507591 
  2.82   89.3603068   9.45305807 
 2.825   89.4929363   9.46007063 
  2.83   89.5005446   9.46047275 
 2.835    89.914424   9.48232165 
  2.84   87.8698549    9.3738922 
 2.845   89.3991195   9.45511076 
  2.85   89.4597425   9.45831605 
 2.855    90.528742   9.51465932 
  2.86   89.4503763   9.45782091 
 2.865   87.6551904   9.36243507 
  2.87   90.3347106   9.50445741 
 2.875   91.8895132   9.58590179 
  2.88   90.8778005   9.53298487 
 2.885   90.0343493   9.48864317 
  2.89   88.2438815   9.39382146 
 2.895   93.0292924   9.64516938 
   2.9   93.5424215   9.67173312 
 2.905   94.9237931   9.74288423 
  2.91   93.2975327   9.65906479 
 2.915   93.5190697   9.67052582 
  2.92   95.6460301   9.77987884 
 2.925   95.3074502   9.76255347 
  2.93   96.0822373   9.80215473 
 2.935   96.6471797   9.83092975 
  2.94   98.8127889   9.94046221 
 2.945   98.4296592   9.92117227 
  2.95   101.161695    10.057917 
 2.955   97.9355003   9.89623668 
  2.96   99.8137162   9.99068147 
 2.965   100.574233   10.0286705 
  2.97   98.1546933   9.90730505 
 2.975   100.720984   10.0359845 
  2.98   104.732954   10.2339119 
 2.985   100.940778   10.0469288 
  2.99   103.966949   10.1964184 
 2.995   104.333912   10.2143973 
   3.0   108.291234   10.4063074 
 3.005   103.673918    10.182039 
  3.01   107.409456   10.3638533 
 3.015   108.490739   10.4158888 
  3.02   107.508354   10.3686235 
 3.025   110.273764   10.5011316 
  3.03    111.48457   10.5586254 
 3.035   109.680226   10.4728327 
  3.04   112.651562    10.613744 
 3.045   111.812359   10.5741363 
  3.05    113.50138   10.6537026 
 3.055   114.451662   10.6982084 
  3.06    112.14798   10.5899944 
 3.065   115.997422   10.7702099 
  3.07   116.334942   10.7858677 
 3.075    116.31787   10.7850763 
  3.08    119.55323     10.93404 
 3.085   120.083049   10.9582412 
  3.09   121.084355   11.0038337 
 3.095   119.735606   10.9423766 
   3.1    122.17751   11.0533936 
 3.105    120.71209   10.9869054 
  3.11   123.338139   11.1057705 
 3.115   123.480518   11.1121788 
  3.12   122.607561   11.0728299 
 3.125   124.138574   11.1417491 
  3.13   122.593351   11.0721882 
 3.135   127.014134   11.2700548 
  3.14   125.019276   11.1812019 
 3.145   125.732085   11.2130319 
  3.15   126.121509   11.2303833 
 3.155   130.572667   11.4268398 
  3.16   128.994427   11.3575714 
 3.165   124.291681   11.1486179 
  3.17   129.312169   11.3715508 
 3.175   128.464032   11.3341974 
  3.18   129.306269   11.3712915 
 3.185   130.787154   11.4362211 
  3.19   131.045701   11.4475194 
 3.195   127.940115   11.3110616 
   3.2   129.411508   11.3759179 
 3.205   126.983918   11.2687141 
  3.21   126.216496   11.2346115 
 3.215   127.261533   11.2810254 
  3.22    127.28046   11.2818642 
 3.225   128.690343   11.3441766 
  3.23   125.332247   11.1951885 
 3.235   124.385467   11.1528233 
  3.24   124.807106   11.1717101 
 3.245   124.825126   11.1725165 
  3.25   126.541867   11.2490829 
 3.255   125.260231   11.1919717 
  3.26   123.505763   11.1133147 
 3.265   123.094266   11.0947855 
  3.27   120.257372   10.9661923 
 3.275   120.165428   10.9619993 
  3.28   120.963282   10.9983309 
 3.285   115.728276   10.7577078 
  3.29   115.795388   10.7608265 
 3.295   116.076209   10.7738669 
   3.3   114.593378   10.7048297 
 3.305   114.678973   10.7088269 
  3.31   113.999016   10.6770322 
 3.315   114.235858   10.6881176 
  3.32   110.804401    10.526367 
 3.325   110.969829   10.5342218 
  3.33   110.983312   10.5348618 
 3.335   106.871809   10.3378822 
  3.34   106.388971   10.3145029 
 3.345   106.302566   10.3103136 
  3.35    103.85424     10.19089 
 3.355   103.787686   10.1876242 
  3.36   101.561336   10.0777644 
 3.365   102.488931   10.1236817 
  3.37   100.476389   10.0237911 
 3.375   100.156518   10.0078229 
  3.38   101.211483   10.0603918 
 3.385   99.5072235   9.97533075 
  3.39   99.0824121   9.95401488 
 3.395   96.5689372   9.82694954 
   3.4   95.0322596   9.74844909 
 3.405   98.7738536   9.93850359 
  3.41    93.567308   9.67301959 
 3.415   98.2939813   9.91433212 
  3.42   94.2373756   9.70759371 
 3.425    95.358222   9.76515346 
  3.43   93.0062155   9.64397301 
 3.435   90.9152803   9.53495046 
  3.44   92.0263604   9.59303708 
 3.445   91.2405727   9.55199313 
  3.45   92.0494388   9.59423988 
 3.455   90.3242232   9.50390568 
  3.46   90.9914089   9.53894171 
 3.465   89.4667322   9.45868554 
  3.47   90.7586358   9.52673269 
 3.475   89.2257163    9.4459365 
  3.48   89.0336373   9.43576374 
 3.485   88.4311946   9.40378619 
  3.49   90.3578897   9.50567671 
 3.495   87.0782462   9.33157255 
   3.5   85.5493732   9.24929042 
 3.505   87.9511972   9.37822996 
  3.51   88.0017556    9.3809251 
 3.515   83.4252011   9.13373971 
  3.52   86.4761409   9.29925486 
 3.525   84.7479111   9.20586287 
  3.53   86.2497075   9.28707206 
 3.535   87.1159782   9.33359407 
  3.54   89.0732288   9.43786145 
 3.545   85.0129004   9.22024406 
  3.55   86.0492991   9.27627615 
 3.555   86.2872261   9.28909178 
  3.56   82.6878305   9.09328491 
 3.565   84.8139102   9.20944679 
  3.57   84.7158694   9.20412242 
 3.575    85.459711   9.24444217 
  3.58   84.6296546   9.19943773 
 3.585   85.0198118   9.22061884 
  3.59   85.9662491   9.27179859 
 3.595   83.1372009   9.11796035 
   3.6    84.908495   9.21458057 
 3.605    81.075804   9.00421035 
  3.61   84.7156584   9.20411095 
 3.615   85.6706327   9.25584317 
  3.62   83.8942896    9.1593826 
 3.625   86.0545761   9.27656057 
  3.63   83.6256062   9.14470372 
 3.635   83.2779707   9.12567645 
  3.64    84.436885   9.18895451 
 3.645   84.9361532   9.21608123 
  3.65   82.4109616   9.07804834 
 3.655   84.2677825    9.1797485 
  3.66   86.1175211   9.27995265 
 3.665   83.6908432   9.14826996 
  3.67   82.7358239   9.09592348 
 3.675    83.686312    9.1480223 
  3.68   83.0579711    9.1136146 
 3.685   82.7182193   9.09495571 
  3.69   84.9102933   9.21467814 
 3.695   83.5487529   9.14050069 
   3.7   82.4924375   9.08253475 
 3.705   81.7006646   9.03884199 
  3.71   81.2734437   9.01517851 
 3.715      81.9717    9.0538224 
  3.72   82.2244632   9.06777058 
 3.725   82.9341023   9.10681625 
  3.73   80.5634143   8.97571247 
 3.735   81.9915841   9.05492044 
  3.74   83.5027056   9.13798149 
 3.745    82.629941   9.09010126 
  3.75   82.4577993   9.08062769 
 3.755   80.8547516   8.99192703 
  3.76   83.7542352     9.151734 
 3.765   81.4652927   9.02581258 
  3.77   80.9471862   8.99706542 
 3.775   83.2484935   9.12406124 
  3.78   83.6319563   9.14505092 
 3.785   82.5046721   9.08320825 
  3.79   81.1179979   9.00655305 
 3.795   82.8405764   9.10167987 
   3.8   83.3017352   9.12697843 
 3.805    83.294508   9.12658249 
  3.81    81.979377   9.05424635 
 3.815   80.5901504    8.9772017 
  3.82   83.0283589   9.11198985 
 3.825   84.8220977    9.2098913 
  3.83   82.1552068   9.06395095 
 3.835   84.6346846   9.19971112 
  3.84   83.4278188   9.13388301 
 3.845   81.4527041   9.02511519 
  3.85   79.6639888   8.92546855 
 3.855    82.159315   9.06417757 
  3.86   81.3539444   9.01964215 
 3.865   81.6618381   9.03669398 
  3.87    83.449949   9.13509436 
 3.875   80.8914593   8.99396794 
  3.88   83.0520281   9.11328854 
 3.885   81.8037075   9.04454021 
  3.89   82.2096095    9.0669515 
 3.895   82.7642716    9.0974871 
   3.9    81.943654   9.05227342 
 3.905    82.099361   9.06086977 
  3.91   84.1236358    9.1718938 
 3.915   82.9160628   9.10582576 
  3.92   82.1830944    9.0654892 
 3.925   84.3359294   9.18345956 
  3.93   83.6519441   9.14614367 
 3.935   83.2544925   9.12438998 
  3.94   84.6438721   9.20021044 
 3.945   83.0845048    9.1150702 
  3.95   82.5102943   9.08351773 
 3.955   84.6521732   9.20066156 
  3.96   84.9442212   9.21651893 
 3.965   82.7799598   9.09834929 
  3.97   83.5728692    9.1418198 
 3.975   83.9702314   9.16352724 
  3.98   84.7331629   9.20506181 
 3.985   83.4095508   9.13288294 
  3.99   86.2400168   9.28655032 
 3.995   83.9292447   9.16129056 
   4.0   83.4077789   9.13278593 
 4.005   83.7841802   9.15336988 
  4.01   86.1183267   9.27999605 
 4.015   86.4247154   9.29648941 
  4.02   84.1396424   9.17276635 
 4.025   84.0042472   9.16538309 
  4.03   87.9965494    9.3806476 
 4.035   84.8877695   9.21345589 
  4.04    87.027154   9.32883455 
 4.045   86.8418654    9.3188983 
  4.05   87.6963757   9.36463431 
 4.055   87.2298751   9.33969352 
  4.06   86.0520987   9.27642705 
 4.065   87.7914454   9.36970893 
  4.07   86.6490655   9.30854798 
 4.075   88.8202856   9.42445148 
  4.08   88.4675126   9.40571702 
 4.085    91.217159   9.55076746 
  4.09   88.6684288    9.4163915 
 4.095   89.1419073   9.44149921 
   4.1   89.4695287   9.45883337 
 4.105   91.8757198    9.5851823 
  4.11   91.2062825   9.55019804 
 4.115   91.4749619   9.56425438 
  4.12   90.4672016    9.5114248 
 4.125   91.8146378    9.5819955 
  4.13   91.5653421   9.56897811 
 4.135   92.9022546   9.63858157 
  4.14   91.9899516   9.59113922 
 4.145   93.6028734    9.6748578 
  4.15   93.5618399   9.67273694 
 4.155   94.9589291   9.74468722 
  4.16   94.1909974   9.70520466 
 4.165   95.3916514   9.76686497 
  4.17   96.9527773   9.84646014 
 4.175   96.7344925   9.83536946 
  4.18   98.3573999   9.91752993 
 4.185   96.4127074   9.81899727 
  4.19   97.1271293    9.8553097 
 4.195   100.150397    10.007517 
   4.2   99.0503022   9.95240183 
 4.205   99.8277455   9.99138356 
  4.21   100.034954   10.0017475 
 4.215   101.171921   10.0584254 
  4.22   103.017378   10.1497477 
 4.225   103.472122   10.1721248 
  4.23   101.287956   10.0641918 
 4.235   104.826138   10.2384636 
  4.24   103.921338   10.1941816 
 4.245   103.912685   10.1937572 
  4.25   105.776055   10.2847487 
 4.255   105.025089   10.2481749 
  4.26    106.05558    10.298329 
 4.265   107.471174   10.3668305 
  4.27   108.145683   10.3993117 
 4.275   109.087225    10.444483 
  4.28    110.59498   10.5164148 
 4.285   110.214821   10.4983247 
  4.29   110.130261   10.4942966 
 4.295   110.801667   10.5262371 
   4.3   112.720505   10.6169913 
 4.305   112.343041      10.5992 
  4.31   113.518396   10.6545012 
 4.315   113.728426   10.6643531 
  4.32   114.301593   10.6911923 
 4.325    115.14287   10.7304646 
  4.33   114.135266   10.6834108 
 4.335   117.231254   10.8273383 
  4.34   116.298447   10.7841758 
 4.345   116.228321   10.7809239 
  4.35    116.56786   10.7966597 
 4.355   117.768083   10.8521004 
  4.36   116.525534   10.7946993 
 4.365   119.420777   10.9279814 
  4.37   120.517962   10.9780673 
 4.375   122.171782   11.0531345 
  4.38   121.847434   11.0384525 
 4.385   122.695864   11.0768165 
  4.39   123.104659   11.0952539 
 4.395    124.98294   11.1795769 
   4.4   122.538946   11.0697311 
 4.405   125.095345    11.184603 
  4.41    124.89887   11.1758163 
 4.415   126.642666   11.2535624 
  4.42   125.477053    11.201654 
 4.425   126.471636   11.2459609 
  4.43   123.650168   11.1198097 
 4.435   127.210105   11.2787457 
  4.44   129.421078   11.3763385 
 4.445   125.181223   11.1884415 
  4.45   129.200985   11.3666611 
 4.455   130.413969   11.4198935 
  4.46   129.200217   11.3666273 
 4.465   128.840127   11.3507765 
  4.47   128.634556   11.3417175 
 4.475   129.652854   11.3865207 
  4.48    130.16726   11.4090867 
 4.485   129.913979   11.3979814 
  4.49   134.200443   11.5844915 
 4.495   132.693807   11.5192798 
   4.5   134.006153   11.5761027 
 4.505   130.545909   11.4256689 
  4.51   132.890599   11.5278185 
 4.515   133.748733   11.5649787 
  4.52   133.898757    11.571463 
 4.525   136.913397   11.7009998 
  4.53   132.755644   11.5219635 
 4.535   134.050519   11.5780188 
  4.54   133.697517   11.5627642 
 4.545   132.706092    11.519813 
  4.55   134.551075   11.5996153 
 4.555   133.904786   11.5717236 
  4.56   137.812848   11.7393717 
 4.565   136.725087   11.6929503 
  4.57   137.366749   11.7203562 
 4.575   138.012559   11.7478747 
  4.58   138.964836   11.7883348 
 4.585   137.156707   11.7113922 
  4.59   139.274216   11.8014497 
 4.595   138.722342   11.7780449 
   4.6   137.251108   11.7154218 
 4.605   136.812453   11.6966855 
  4.61   142.674442   11.9446407 
 4.615   141.890615   11.9117847 
  4.62   138.901925   11.7856661 
 4.625   139.263716   11.8010049 
  4.63   143.714246   11.9880877 
 4.635   138.454568   11.7666719 
  4.64   138.509011   11.7689851 
 4.645   140.685121   11.8610759 
  4.65    139.63581   11.8167597 
 4.655    138.98544   11.7892086 
  4.66    139.38213   11.8060209 
 4.665   140.959504   11.8726368 
  4.67   140.222825   11.8415719 
 4.675   141.492672   11.8950692 
  4.68   141.600987   11.8996213 
 4.685    140.04321   11.8339854 
  4.69    143.37222   11.9738139 
 4.695   142.875224   11.9530425 
   4.7   140.329938   11.8460938 
 4.705   142.662923   11.9441585 
  4.71   141.852768    11.910196 
 4.715   141.097036   11.8784273 
  4.72   143.476207   11.9781554 
 4.725   140.571566    11.856288 
  4.73   141.901323   11.9122342 
 4.735   141.800111   11.9079852 
  4.74   143.373785   11.9738793 
 4.745   143.025254   11.9593166 
  4.75   141.992841   11.9160749 
 4.755   143.452692   11.9771738 
  4.76   141.946421    11.914127 
 4.765   141.383956   11.8904986 
  4.77   142.236912   11.9263117 
 4.775   144.632181    12.026312 
  4.78   141.061842   11.8769458 
 4.785   142.756952   11.9480941 
  4.79   143.589208   11.9828714 
 4.795   142.046813   11.9183394 
   4.8   140.977063   11.8733762 
 4.805   141.602364   11.8996792 
  4.81   143.097077   11.9623191 
 4.815   141.867155   11.9107999 
  4.82   143.144127   11.9642855 
 4.825   145.228721    12.051088 
  4.83   144.094238   12.0039259 
 4.835   142.691867   11.9453701 
  4.84   144.411901   12.0171503 
 4.845   145.578254   12.0655814 
  4.85   142.450005   11.9352421 
 4.855   140.985141   11.8737164 
  4.86   143.336163   11.9723082 
 4.865   142.007644    11.916696 
  4.87   144.410825   12.0171055 
 4.875   144.462223   12.0192439 
  4.88    143.35849   11.9732406 
 4.885   143.135578   11.9639282 
  4.89   143.642386   11.9850901 
 4.895   142.653511   11.9437645 
   4.9   145.715703   12.0712759 
 4.905   142.170187    11.923514 
  4.91   142.972819   11.9571242 
 4.915   141.651976   11.9017635 
  4.92    142.34652   11.9309061 
 4.925   143.145146   11.9643281 
  4.93   146.938862   12.1218341 
 4.935   144.122098   12.0050863 
  4.94   143.208207   11.9669632 
 4.945    144.11802   12.0049165 
  4.95   143.758981   11.9899533 
 4.955   143.307058   11.9710926 
  4.96   145.412847   12.0587249 
 4.965   141.247345   11.8847526 
  4.97   143.767331   11.9903016 
 4.975   142.745594   11.9476188 
  4.98    144.12419   12.0051735 
 4.985   144.089511    12.003729 
  4.99   143.294549   11.9705701 
 4.995   146.678531   12.1110912 
   5.0    143.93518   11.9972988 
 5.005   142.711677   11.9461993 
  5.01   143.931063   11.9971273 
 5.015   144.247018    12.010288 
  5.02   142.702928   11.9458331 
 5.025   144.325803   12.0135674 
  5.03   142.388682   11.9326729 
 5.035   145.982486   12.0823212 
  5.04   144.083578   12.0034819 
 5.045   143.321526   11.9716969 
  5.05   145.582913   12.0657745 
 5.055    144.23998    12.009995 
  5.06   143.774602   11.9906047 
 5.065   143.260223   11.9691362 
  5.07   144.307348   12.0127994 
 5.075   146.588652     12.10738 
  5.08   146.876676   12.1192688 
 5.085   143.334706   11.9722473 
  5.09   141.854764   11.9102798 
 5.095   143.883005   11.9951242 
   5.1   142.087117   11.9200301 
 5.105    143.10816   11.9627823 
  5.11   144.499054   12.0207759 
 5.115   147.808138    12.157637 
  5.12   145.102867   12.0458651 
 5.125   139.724791   11.8205241 
  5.13   143.959312   11.9983046 
 5.135   144.471766   12.0196409 
  5.14    144.13619   12.0056732 
 5.145   142.439763    11.934813 
  5.15   145.793265   12.0744882 
 5.155   144.557689   12.0232146 
  5.16    144.43807   12.0182391 
 5.165   143.114938   11.9630656 
  5.17   144.138268   12.0057598 
 5.175   145.558187   12.0647498 
  5.18    144.53742   12.0223716 
 5.185   143.996791   11.9998663 
  5.19   141.607829   11.8999088 
 5.195   144.193282   12.0080507 
   5.2   143.406596   11.9752493 
 5.205   145.217344   12.0506159 
  5.21   142.488597   11.9368588 
 5.215   144.806229    12.033546 
  5.22   143.523579   11.9801327 
 5.225   143.537895   11.9807301 
  5.23   142.693151   11.9454239 
 5.235    144.39262    12.016348 
  5.24   143.700132    11.987499 
 5.245   142.274912   11.9279048 
  5.25   143.062929   11.9608917 
 5.255   143.112936   11.9629819 
  5.26   142.204344   11.9249463 
 5.265   144.865956   12.0360274 
  5.27   143.097644   11.9623428 
 5.275   143.061845   11.9608463 
  5.28   143.536085   11.9806546 
 5.285    144.80395   12.0334513 
  5.29   141.182145   11.8820093 
 5.295   144.759851   12.0316188 
   5.3   143.531336   11.9804564 
 5.305   145.176862   12.0489361 
  5.31   142.417934   11.9338985 
 5.315    141.26812   11.8856266 
  5.32   142.830291   11.9511628 
 5.325   141.550266   11.8974899 
  5.33   140.586612   11.8569226 
 5.335   142.046534   11.9183276 
  5.34   140.901648      11.8702 
 5.345   145.561878   12.0649027 
  5.35   142.220641   11.9256296 
 5.355   142.768013   11.9485569 
  5.36   141.430678   11.8924631 
 5.365   142.026642   11.9174931 
  5.37   143.972676   11.9988615 
 5.375   144.002592    12.000108 
  5.38   142.347984   11.9309674 
 5.385   141.747946   11.9057946 
  5.39   142.974058    11.957176 
 5.395   143.651213   11.9854584 
   5.4   144.164706   12.0068608 
 5.405   143.970079   11.9987532 
  5.41   144.006403   12.0002668 
 5.415    143.34763    11.972787 
  5.42   141.948405   11.9142102 
 5.425   144.664711   12.0276644 
  5.43   141.647024   11.9015555 
 5.435   144.414808   12.0172712 
  5.44   141.418099   11.8919342 
 5.445   145.793146   12.0744833 
  5.45   143.869994   11.9945819 
 5.455   145.712865   12.0711584 
  5.46   144.252317   12.0105086 
 5.465   147.213534   12.1331584 
  5.47   144.643797    12.026795 
 5.475    143.96179   11.9984078 
  5.48   145.871667   12.0777343 
 5.485   147.648628   12.1510752 
  5.49   147.395023   12.1406352 
 5.495    149.12854   12.2118197 
   5.5   150.539486   12.2694534 
 5.505   152.086209   12.3323238 
  5.51    150.79958    12.280048 
 5.515   151.634811   12.3140087 
  5.52   153.448773   12.3874442 
 5.525   156.291895   12.5016757 
  5.53   156.475018   12.5089975 
 5.535   159.962979   12.6476472 
  5.54   162.166929    12.734478 
 5.545   165.478988   12.8638636 
  5.55    172.91724      13.1498 
 5.555   183.656937   13.5520086 
  5.56   201.735065    14.203347 
 5.565   241.156635   15.5292187 
  5.57   299.871376   17.3167946 
 5.575   388.015863   19.6981182 
  5.58   500.495482   22.3717563 
 5.585   654.205858   25.5774482 
  5.59   852.906852    29.204569 
 5.595   1105.10885   33.2431775 
   5.6   1338.23337   36.5818722 
 5.605   1471.38704   38.3586632 
  5.61   1437.23554   37.9108895 
 5.615   1227.79977   35.0399739 
  5.62   951.408214   30.8449058 
 5.625   703.405274   26.5217887 
  5.63   501.395325   22.3918584 
 5.635   358.434478   18.9323659 
  5.64    263.11789    16.220909 
 5.645   215.030133   14.6639058 
  5.65   189.460743    13.764474 
 5.655   177.440575   13.3206822 
  5.66   166.685215   12.9106628 
 5.665   162.403607   12.7437674 
  5.67   160.231506   12.6582584 
 5.675    155.05085   12.4519416 
  5.68    148.45783   12.1843272 
 5.685   150.185114   12.2550036 
  5.69   146.987288   12.1238314 
 5.695   147.746193   12.1550892 
   5.7   144.237821   12.0099051 
 5.705   147.362758   12.1393063 
  5.71   144.472947     12.01969 
 5.715   146.663412    12.110467 
  5.72   143.204632   11.9668138 
 5.725   146.860813   12.1186143 
  5.73     144.5966   12.0248326 
 5.735   143.530929   11.9804394 
  5.74   144.040886   12.0017035 
 5.745   142.139455   11.9222253 
  5.75   142.564897   11.9400543 
 5.755   143.546033   11.9810698 
  5.76   143.983485   11.9993118 
 5.765   142.372952   11.9320138 
  5.77   143.114107   11.9630308 
 5.775    141.21337   11.8833232 
  5.78   139.026836   11.7909642 
 5.785   141.206179   11.8830206 
  5.79   142.615474   11.9421721 
 5.795   142.163874   11.9232493 
   5.8   144.528068   12.0219827 
 5.805   140.127259    11.837536 
  5.81   139.796786   11.8235691 
 5.815   143.159723   11.9649372 
  5.82   141.353901   11.8892347 
 5.825   140.976523   11.8733535 
  5.83   139.776045   11.8226919 
 5.835   143.822753   11.9926124 
  5.84   142.591118   11.9411523 
 5.845   141.445362   11.8930804 
  5.85    141.71993    11.904618 
 5.855   144.113014    12.004708 
  5.86   142.003723   11.9165315 
 5.865   143.375296   11.9739424 
  5.87   143.361679   11.9733737 
 5.875   142.115272    11.921211 
  5.88    141.79269   11.9076736 
 5.885   141.971651   11.9151857 
  5.89   141.912511   11.9127038 
 5.895   142.377144   11.9321894 
   5.9   142.960127   11.9565935 
 5.905   140.902656   11.8702425 
  5.91    140.37979   11.8481978 
 5.915   140.394463   11.8488169 
  5.92   142.311321   11.9294309 
 5.925   141.118206   11.8793184 
  5.93     140.2832   11.8441209 
 5.935   143.747623   11.9894797 
  5.94   141.569561   11.8983007 
 5.945   141.208955   11.8831374 
  5.95   140.213567    11.841181 
 5.955   142.985566   11.9576572 
  5.96    141.59076   11.8991916 
 5.965   141.361986   11.8895747 
  5.97   142.052661   11.9185847 
 5.975   140.750114   11.8638153 
  5.98   141.733205   11.9051756 
 5.985   142.546708   11.9392926 
  5.99   139.808038   11.8240449 
 5.995   140.859664   11.8684314 
   6.0   141.833174   11.9093734 
 6.005   142.350994   11.9310936 
  6.01   139.165377   11.7968376 
 6.015   140.897553   11.8700275 
  6.02   142.012537   11.9169013 
 6.025   142.409664    11.933552 
  6.03   141.964335   11.9148787 
 6.035   140.764838   11.8644358 
  6.04   142.273949   11.9278644 
 6.045    141.83644   11.9095105 
  6.05   141.150658   11.8806842 
 6.055   143.107046   11.9627357 
  6.06   142.430647   11.9344312 
 6.065   140.197045   11.8404833 
  6.07   142.670114   11.9444596 
 6.075   144.741124   12.0308405 
  6.08   142.674997   11.9446639 
 6.085   140.029816   11.8334194 
  6.09   143.639408   11.9849659 
 6.095   142.831469    11.951212 
   6.1   144.654343   12.0272334 
 6.105   143.461159   11.9775272 
  6.11   143.363063   11.9734316 
 6.115   143.141994   11.9641963 
  6.12    142.37162   11.9319579 
 6.125   140.267347   11.8434516 
  6.13   144.349639   12.0145595 
 6.135   143.669724   11.9862306 
  6.14   143.721646   11.9883963 
 6.145   142.755552   11.9480355 
  6.15   142.401465   11.9332085 
 6.155   143.340318   11.9724817 
  6.16   144.342714   12.0142713 
 6.165   141.296644   11.8868265 
  6.17   144.628883   12.0261749 
 6.175   145.355863   12.0563619 
  6.18    143.26219   11.9692184 
 6.185   141.583754   11.8988972 
  6.19   143.466161   11.9777361 
 6.195   143.786521   11.9911017 
   6.2   143.489327   11.9787031 
 6.205   145.192191   12.0495722 
  6.21   144.436153   12.0181593 
 6.215   145.461157   12.0607279 
  6.22   145.719305   12.0714252 
 6.225   142.743824   11.9475447 
  6.23   143.944793   11.9976995 
 6.235    145.39905   12.0581529 
  6.24   146.839371   12.1177296 
 6.245   145.561625   12.0648922 
  6.25   145.867547   12.0775638 
 6.255   145.794305   12.0745313 
  6.26   149.283892   12.2181788 
 6.265   147.915583   12.1620551 
  6.27   148.986394   12.2059983 
 6.275   150.796984   12.2799424 
  6.28   148.380231   12.1811425 
 6.285   148.911463   12.2029285 
  6.29   150.073788   12.2504607 
 6.295   153.301876   12.3815135 
   6.3    152.20236   12.3370321 
 6.305   156.633525   12.5153316 
  6.31   158.748516   12.5995443 
 6.315   157.139623   12.5355344 
  6.32   165.213409   12.8535368 
 6.325   166.429143    12.900742 
  6.33   171.148015   13.0823551 
 6.335   180.527602    13.436056 
  6.34   192.368766   13.8697068 
 6.345   211.283735   14.5356023 
  6.35   238.254142   15.4354832 
 6.355   281.817074   16.7874082 
  6.36   349.457793   18.6937902 
 6.365   438.909054   20.9501564 
  6.37   582.486206    24.134751 
 6.375   752.198866   27.4262441 
  6.38    957.19831   30.9386217 
 6.385     1159.987   34.0585819 
  6.39   1290.93477   35.9295807 
 6.395   1327.97718   36.4414212 
   6.4   1227.32936   35.0332608 
 6.405   1075.52521   32.7952011 
  6.41   861.148981     29.34534 
 6.415   670.652701   25.8969632 
  6.42   502.914974   22.4257659 
 6.425   382.598449    19.560124 
  6.43   301.493733   17.3635749 
 6.435   251.604465   15.8620448 
  6.44   219.331757   14.8098534 
 6.445   197.319412   14.0470428 
  6.45   184.309211   13.5760528 
 6.455   176.925517   13.3013352 
  6.46   170.215618   13.0466708 
 6.465   162.381572   12.7429028 
  6.47   160.274948   12.6599743 
 6.475   158.021781   12.5706714 
  6.48   154.014086   12.4102412 
 6.485   152.922343   12.3661774 
  6.49   149.141171   12.2123369 
 6.495   150.838096   12.2816162 
   6.5   149.330559   12.2200883 
 6.505   147.036399   12.1258566 
  6.51   147.973745    12.164446 
 6.515   144.600671   12.0250019 
  6.52    143.61969   11.9841433 
 6.525    144.39561   12.0164724 
  6.53    143.73152   11.9888081 
 6.535   143.331464   11.9721119 
  6.54   141.527036   11.8965136 
 6.545   144.914325   12.0380366 
  6.55   143.139426    11.964089 
 6.555   142.833303   11.9512888 
  6.56   142.418616   11.9339271 
 6.565   141.774941   11.9069283 
  6.57   142.435915   11.9346519 
 6.575   140.715757   11.8623673 
  6.58   139.568785   11.8139234 
 6.585   140.588868   11.8570177 
  6.59   139.248614    11.800365 
 6.595   140.159856   11.8389128 
   6.6   140.791164   11.8655453 
 6.605   142.011328   11.9168506 
  6.61   137.314194   11.7181139 
 6.615   138.172644    11.754686 
  6.62    138.01422   11.7479454 
 6.625   141.866108    11.910756 
  6.63   140.779963   11.8650732 
 6.635   140.289185   11.8443736 
  6.64   138.130299   11.7528847 
 6.645   141.938389   11.9137899 
  6.65    138.34687   11.7620946 
 6.655   137.445553   11.7237175 
  6.66   139.966894   11.8307605 
 6.665   138.508381   11.7689584 
  6.67    139.06295   11.7924955 
 6.675    139.14369   11.7959184 
  6.68   139.110574   11.7945146 
 6.685    139.36126    11.805137 
  6.69   138.084077   11.7509181 
 6.695   136.548525   11.6853979 
   6.7   139.411081    11.807247 
 6.705   138.196856   11.7557159 
  6.71   136.999048   11.7046592 
 6.715   137.024829   11.7057605 
  6.72   137.563115   11.7287303 
 6.725   138.643194   11.7746844 
  6.73   139.229785   11.7995671 
 6.735   140.984106   11.8736728 
  6.74   136.216262   11.6711722 
 6.745   136.521966   11.6842615 
  6.75    137.50088   11.7260769 
 6.755   137.223627   11.7142489 
  6.76   135.849072    11.655431 
 6.765   137.413549   11.7223525 
  6.77   139.810777   11.8241607 
 6.775   138.384275   11.7636846 
  6.78   137.277248   11.7165374 
 6.785   137.572453   11.7291284 
  6.79   137.133171   11.7103873 
 6.795   138.850933   11.7835026 
   6.8   138.151713   11.7537957 
 6.805   138.447356   11.7663654 
  6.81    136.99185   11.7043518 
 6.815   139.768892   11.8223894 
  6.82    138.33705   11.7616772 
 6.825   135.875668   11.6565719 
  6.83   136.469588   11.6820199 
 6.835   138.028907   11.7485704 
  6.84   137.563525   11.7287478 
 6.845   137.586343   11.7297205 
  6.85     138.1965   11.7557008 
 6.855   139.140288   11.7957742 
  6.86    137.27174   11.7163023 
 6.865   139.059405   11.7923452 
  6.87   137.042419   11.7065118 
 6.875   137.447639   11.7238065 
  6.88   136.260259    11.673057 
 6.885   138.323447   11.7610989 
  6.89    135.19969   11.6275401 
 6.895   137.218442   11.7140276 
   6.9   133.268371   11.5441921 
 6.905   137.254042    11.715547 
  6.91   136.507692   11.6836506 
 6.915   137.329249   11.7187563 
  6.92   134.848835   11.6124431 
 6.925   137.495535    11.725849 
  6.93   137.945153   11.7450054 
 6.935   135.906123   11.6578781 
  6.94   136.053622   11.6642026 
 6.945   138.736908   11.7786633 
  6.95   136.237482   11.6720813 
 6.955   136.664832   11.6903735 
  6.96   137.064527    11.707456 
 6.965   135.674682   11.6479475 
  6.97    138.41132    11.764834 
 6.975   134.603732   11.6018848 
  6.98   136.601592   11.6876684 
 6.985   137.344042   11.7193874 
  6.99   134.840304   11.6120758 
 6.995   138.478285   11.7676797 
   7.0   137.196517   11.7130917 
 7.005   133.256886   11.5436946 
  7.01   138.672894   11.7759456 
 7.015   136.307654   11.6750869 
  7.02   134.163827    11.582911 
 7.025   136.128989   11.6674329 
  7.03   135.660553    11.647341 
 7.035   137.429478   11.7230319 
  7.04   137.005407   11.7049309 
 7.045   135.182199    11.626788 
  7.05   137.886442   11.7425058 
 7.055   135.149426   11.6253785 
  7.06   134.083259   11.5794326 
 7.065   135.621115   11.6456479 
  7.07   135.102051   11.6233408 
 7.075   134.398788   11.5930491 
  7.08   137.629692   11.7315682 
 7.085   137.243521    11.715098 
  7.09   139.206953   11.7985996 
 7.095    136.03198   11.6632748 
   7.1   135.103275   11.6233934 
 7.105   136.798617   11.6960941 
  7.11   136.024091   11.6629366 
 7.115   135.495987   11.6402743 
  7.12   136.135907   11.6677293 
 7.125   137.421819   11.7227053 
  7.13   136.388261   11.6785385 
 7.135   137.227049   11.7143949 
  7.14   135.941218   11.6593833 
 7.145   135.049679   11.6210877 
  7.15   135.685605   11.6484164 
 7.155   135.080383   11.6224087 
  7.16   134.175346   11.5834082 
 7.165   134.917223   11.6153873 
  7.17   134.700127   11.6060384 
 7.175   134.531742   11.5987819 
  7.18   136.393051   11.6787435 
 7.185   132.697189   11.5194266 
  7.19   136.324666   11.6758154 
 7.195   137.416217   11.7224663 
   7.2   135.363428    11.634579 
 7.205     134.3788    11.592187 
  7.21   137.713193   11.7351265 
 7.215   133.558519   11.5567521 
  7.22   135.934224   11.6590833 
 7.225   135.273864   11.6307293 
  7.23   134.438282   11.5947523 
 7.235   136.321975   11.6757002 
  7.24   135.610859   11.6452075 
 7.245   134.720265   11.6069059 
  7.25    137.48095   11.7252271 
 7.255   134.594794   11.6014997 
  7.26   136.923343   11.7014248 
 7.265   134.617074   11.6024598 
  7.27   134.214656   11.5851049 
 7.275   136.296129   11.6745933 
  7.28   135.609077    11.645131 
 7.285   136.298056   11.6746759 
  7.29   134.602492   11.6018314 
 7.295    135.16081   11.6258681 
   7.3   133.435999   11.5514501 
 7.305   133.160945   11.5395383 
  7.31    135.56842   11.6433852 
 7.315   137.080327   11.7081308 
  7.32   134.967882   11.6175678 
 7.325   134.727872   11.6072336 
  7.33   134.649465   11.6038556 
 7.335   137.198886   11.7131928 
  7.34   135.583873   11.6440488 
 7.345   133.600281   11.5585588 
  7.35   134.748546   11.6081241 
 7.355    135.66785   11.6476543 
  7.36   136.319925   11.6756124 
 7.365   133.728838   11.5641185 
  7.37   134.884527   11.6139798 
 7.375   132.978784   11.5316427 
  7.38   135.450166    11.638306 
 7.385   133.921402   11.5724415 
  7.39   135.950701   11.6597899 
 7.395   134.525969   11.5985331 
   7.4   135.783019   11.6525971 
 7.405   136.966359   11.7032628 
  7.41    135.74583   11.6510012 
 7.415   135.133821   11.6247074 
  7.42   134.914047   11.6152506 
 7.425   134.416236   11.5938016 
  7.43   135.499158   11.6404105 
 7.435   133.780275   11.5663423 
  7.44   139.752923    11.821714 
 7.445   137.862216   11.7414742 
  7.45   137.106402   11.7092443 
 7.455   136.837301   11.6977477 
  7.46   134.661946   11.6043934 
 7.465   133.147426   11.5389526 
  7.47   136.895459   11.7002333 
 7.475   135.621387   11.6456596 
  7.48   135.290026   11.6314241 
 7.485   134.359651   11.5913611 
  7.49    137.01044   11.7051459 
 7.495   134.208524   11.5848402 
   7.5   135.145523   11.6252107 
 7.505   135.465456   11.6389628 
  7.51   133.175734   11.5401791 
 7.515   135.137362   11.6248596 
  7.52   136.620441   11.6884747 
 7.525   136.406038   11.6792996 
  7.53   134.610865   11.6021923 
 7.535   136.483009   11.6825943 
  7.54   134.260188   11.5870698 
 7.545   136.613302   11.6881693 
  7.55   135.853127    11.655605 
 7.555   136.485745   11.6827114 
  7.56    134.90125   11.6146997 
 7.565    135.73304   11.6504524 
  7.57   135.837444   11.6549322 
 7.575    135.42913   11.6374022 
  7.58    135.87023   11.6563386 
 7.585   136.269815   11.6734663 
  7.59   133.891778   11.5711615 
 7.595   134.782552   11.6095888 
   7.6   136.459925   11.6816063 
 7.605   138.456058   11.7667352 
  7.61   136.726844   11.6930254 
 7.615   137.720237   11.7354266 
  7.62   137.015453     11.70536 
 7.625   134.892034    11.614303 
  7.63   136.753174   11.6941513 
 7.635    137.43339   11.7231988 
  7.64   134.856484   11.6127725 
 7.645    137.37571   11.7207385 
  7.65   137.154544   11.7112999 
 7.655   137.768514   11.7374833 
  7.66   136.146492   11.6681829 
 7.665   139.321765   11.8034641 
  7.67    138.02004    11.748193 
 7.675   137.308026   11.7178507 
  7.68   139.642513   11.8170433 
 7.685   138.823925   11.7823565 
  7.69   136.689665   11.6914355 
 7.695   135.833891   11.6547798 
   7.7   134.808053    11.610687 
 7.705    138.38199   11.7635875 
  7.71     135.7525   11.6512875 
 7.715   136.277279    11.673786 
  7.72     136.4142    11.679649 
 7.725   136.402261   11.6791378 
  7.73   134.539513   11.5991169 
 7.735   137.102358   11.7090716 
  7.74   139.050049   11.7919485 
 7.745   136.940873   11.7021738 
  7.75   138.411069   11.7648234 
 7.755   135.720737   11.6499243 
  7.76   136.096836   11.6660549 
 7.765   136.366086   11.6775891 
  7.77   135.648821   11.6468374 
 7.775   138.668329   11.7757518 
  7.78   138.654785   11.7751766 
 7.785   138.407852   11.7646866 
  7.79   137.337479   11.7191074 
 7.795   136.673394   11.6907397 
   7.8   136.373117   11.6778901 
 7.805   136.935591   11.7019482 
  7.81   139.529684   11.8122684 
 7.815   139.108386   11.7944218 
  7.82   136.736991   11.6934593 
 7.825   139.500854    11.811048 
  7.83    137.54191   11.7278263 
 7.835   137.027886   11.7058911 
  7.84    138.08523   11.7509672 
 7.845   136.565824   11.6861381 
  7.85   139.192207   11.7979747 
 7.855   138.882582   11.7848454 
  7.86   140.358064   11.8472809 
 7.865   139.293777   11.8022785 
  7.87   137.667684   11.7331873 
 7.875   135.729263   11.6502903 
  7.88   137.849974   11.7409529 
 7.885   138.562998   11.7712785 
  7.89   138.554431   11.7709146 
 7.895   136.073482   11.6650539 
   7.9   138.317723   11.7608555 
 7.905   139.030699    11.791128 
  7.91   136.541691   11.6851055 
 7.915   138.679658   11.7762328 
  7.92   137.256746   11.7156624 
 7.925   136.246473   11.6724665 
  7.93    137.83482   11.7403075 
 7.935   139.637232   11.8168199 
  7.94   139.683575   11.8187806 
 7.945   138.141587   11.7533649 
  7.95   136.152206   11.6684277 
 7.955   139.080681   11.7932472 
  7.96    138.18854   11.7553622 
 7.965   137.936953   11.7446564 
  7.97   137.350419   11.7196595 
 7.975   138.146013   11.7535532 
  7.98    135.69234   11.6487055 
 7.985   138.924585   11.7866274 
  7.99   140.242169   11.8423887 
 7.995   138.680223   11.7762567 
   8.0   137.491628   11.7256824 
 8.005   139.624143    11.816266 
  8.01   137.917799   11.7438409 
 8.015   137.395239   11.7215715 
  8.02   140.482633    11.852537 
 8.025   137.753755   11.7368545 
  8.03   140.449735   11.8511491 
 8.035   140.803644   11.8660711 
  8.04   139.318096   11.8033087 
 8.045   139.689972   11.8190512 
  8.05   137.293031   11.7172109 
 8.055   137.400789   11.7218083 
  8.06   138.330485   11.7613981 
 8.065   139.058577   11.7923101 
  8.07   137.723547   11.7355676 
 8.075   138.618877   11.7736518 
  8.08   138.762375   11.7797443 
 8.085   139.061174   11.7924202 
  8.09   140.477427   11.8523174 
 8.095   138.587248   11.7723085 
   8.1   139.477144   11.8100442 
 8.105   140.456698   11.8514429 
  8.11   139.286301   11.8019618 
 8.115   139.980224   11.8313238 
  8.12    141.23007   11.8840258 
 8.125   137.115847   11.7096476 
  8.13    139.12647   11.7951884 
 8.135   140.862324   11.8685435 
  8.14   138.075703   11.7505618 
 8.145   139.119813   11.7949062 
  8.15    139.92065   11.8288059 
 8.155   140.313233   11.8453887 
  8.16   141.146395   11.8805048 
 8.165   140.623465   11.8584765 
  8.17   141.206654   11.8830406 
 8.175    142.52652   11.9384472 
  8.18   141.498552   11.8953164 
 8.185   141.941757   11.9139312 
  8.19   140.869623   11.8688509 
 8.195   144.474323   12.0197472 
   8.2   143.571431   11.9821297 
 8.205    143.21997   11.9674546 
  8.21    142.59269   11.9412181 
 8.215   142.233543   11.9261705 
  8.22   144.187444   12.0078076 
 8.225   146.886844   12.1196883 
  8.23   144.292202   12.0121689 
 8.235   145.232189   12.0512318 
  8.24   147.584224   12.1484248 
 8.245   147.794035    12.157057 
  8.25   150.033217   12.2488047 
 8.255   149.962256   12.2459077 
  8.26   151.792134    12.320395 
 8.265   150.870881   12.2829508 
  8.27   155.740308   12.4795957 
 8.275   157.674843   12.5568644 
  8.28   161.738912   12.7176614 
 8.285     166.8572   12.9173217 
  8.29   173.929462    13.188232 
 8.295   180.536176   13.4363751 
   8.3   193.913048   13.9252665 
 8.305   212.169266   14.5660312 
  8.31   235.711695   15.3529051 
 8.315   276.014524   16.6136849 
  8.32   326.464568   18.0683305 
 8.325   391.658324   19.7903594 
  8.33   467.062094   21.6116194 
 8.335   543.645659   23.3162102 
  8.34   601.006847    24.515441 
 8.345   632.664209   25.1528171 
  8.35    637.10126   25.2408649 
 8.355   606.623848    24.629735 
  8.36    555.91954    23.577946 
 8.365   509.755667   22.5777693 
  8.37   459.835402    21.443773 
 8.375   427.509484   20.6763025 
  8.38   420.611595   20.5088175 
 8.385   433.219729   20.8139311 
  8.39   473.229125   21.7538301 
 8.395   539.022378   23.2168555 
   8.4   593.382041   24.3594343 
 8.405   623.501751    24.970017 
  8.41   621.606348   24.9320346 
 8.415    596.24125   24.4180517 
  8.42   567.494729   23.8221479 
 8.425   544.839817   23.3418041 
  8.43   529.545171   23.0118485 
 8.435   515.362774   22.7016029 
  8.44    480.32762   21.9163779 
 8.445   439.469297    20.963523 
  8.45   388.371183   19.7071353 
 8.455   357.549248   18.9089727 
  8.46   348.211146   18.6604166 
 8.465   370.064156   19.2370516 
  8.47    424.39962   20.6009616 
 8.475   509.959922   22.5822922 
  8.48   618.720947   24.8741019 
 8.485   718.557506    26.805923 
  8.49   780.052076   27.9294124 
 8.495   773.413056   27.8103049 
   8.5   704.847767   26.5489692 
 8.505   606.676645   24.6308068 
  8.51   491.432312   22.1682726 
 8.515    391.74533   19.7925575 
  8.52   323.847055    17.995751 
 8.525   262.969373   16.2163304 
  8.53   226.414773   15.0470852 
 8.535   210.352402   14.5035307 
  8.54   197.051131   14.0374902 
 8.545   193.207734   13.8999185 
  8.55   194.817925   13.9577192 
 8.555   201.979084   14.2119345 
  8.56   218.742668   14.7899516 
 8.565    241.58139   15.5428887 
  8.57   275.403319     16.59528 
 8.575    313.18163   17.6969384 
  8.58   364.063208   19.0804404 
 8.585   415.515058   20.3841865 
  8.59   454.401926   21.3167053 
 8.595   468.182837   21.6375331 
   8.6   452.849159   21.2802528 
 8.605   412.509693   20.3103346 
  8.61   362.865129   19.0490191 
 8.615   307.675869   17.5406918 
  8.62   258.402481   16.0749022 
 8.625   221.640784   14.8876051 
  8.63   199.288412   14.1169548 
 8.635   180.508441    13.435343 
  8.64   169.330662   13.0127115 
 8.645   162.776418   12.7583862 
  8.65    153.22545   12.3784268 
 8.655   150.987325     12.28769 
  8.66   148.400729   12.1819838 
 8.665   150.385849   12.2631908 
  8.67    147.86843   12.1601164 
 8.675   142.533857   11.9387544 
  8.68    142.48706   11.9367944 
 8.685   141.764247   11.9064792 
  8.69   139.441783    11.808547 
 8.695   140.910473   11.8705717 
   8.7   140.118292   11.8371573 
 8.705   137.489139   11.7255763 
  8.71   140.143796   11.8382345 
 8.715   138.913241   11.7861461 
  8.72    136.74015   11.6935944 
 8.725   140.455081   11.8513746 
  8.73   136.315476   11.6754219 
 8.735   138.407113   11.7646553 
  8.74   138.198887   11.7558023 
 8.745   135.132202   11.6246377 
  8.75    137.09021   11.7085529 
 8.755   138.100604   11.7516214 
  8.76   137.362927   11.7201931 
 8.765   136.981609   11.7039143 
  8.77   134.800924     11.61038 
 8.775   134.913378   11.6152218 
  8.78    135.68319   11.6483127 
 8.785    138.24335   11.7576932 
  8.79   136.002787   11.6620233 
 8.795   136.079464   11.6653103 
   8.8   135.358713   11.6343764 
 8.805   134.732962   11.6074528 
  8.81   133.475574   11.5531629 
 8.815   136.354933   11.6771115 
  8.82   135.569909   11.6434492 
 8.825   134.916234   11.6153448 
  8.83   132.774786   11.5227942 
 8.835   135.334092   11.6333182 
  8.84   136.597603   11.6874977 
 8.845   136.056785   11.6643382 
  8.85   135.657731   11.6472199 
 8.855   136.061295   11.6645315 
  8.86   134.562584   11.6001114 
 8.865    136.56051   11.6859108 
  8.87   134.790545    11.609933 
 8.875    136.62747   11.6887754 
  8.88    136.19016    11.670054 
 8.885   135.522587   11.6414169 
  8.89   134.951799   11.6168756 
 8.895   135.599058   11.6447008 
   8.9   135.096946   11.6231212 
 8.905    133.70463   11.5630718 
  8.91   137.029038   11.7059403 
 8.915   135.075489   11.6221981 
  8.92   134.591707   11.6013666 
 8.925   134.731381   11.6073848 
  8.93   134.129601   11.5814335 
 8.935   136.020027   11.6627624 
  8.94   133.817262   11.5679411 
 8.945     137.0417   11.7064811 
  8.95   134.939597   11.6163504 
 8.955   134.222248   11.5854326 
  8.96   136.944117   11.7023125 
 8.965   134.422134    11.594056 
  8.97   135.572505   11.6435607 
 8.975   134.080317   11.5793055 
  8.98   132.830324   11.5252039 
 8.985   135.648097   11.6468063 
  8.99   136.432676   11.6804399 
 8.995   134.251881   11.5867114 
   9.0    134.10219     11.58025 
 9.005    136.63914   11.6892746 
  9.01   134.093768   11.5798863 
 9.015   134.067203   11.5787393 
  9.02   136.143569   11.6680576 
 9.025    133.66479    11.561349 
  9.03   133.791406   11.5668235 
 9.035   133.725387   11.5639693 
  9.04   133.566092   11.5570797 
 9.045   134.619464   11.6025628 
  9.05    133.29705   11.5454342 
 9.055   134.727648    11.607224 
  9.06   135.626672   11.6458865 
 9.065   132.180005   11.4969563 
  9.07   132.989885    11.532124 
 9.075    132.82215   11.5248493 
  9.08   134.839189   11.6120278 
 9.085   132.105511   11.4937161 
  9.09   133.230526   11.5425528 
 9.095    133.65716    11.561019 
   9.1   132.803139   11.5240244 
 9.105   134.757893   11.6085267 
  9.11   132.854959   11.5262726 
 9.115   133.853523   11.5695083 
  9.12   133.223692   11.5422568 
 9.125   134.265894   11.5873161 
  9.13   134.343386   11.5906594 
 9.135    133.89188   11.5711659 
  9.14    133.95047   11.5736973 
 9.145   134.769715   11.6090359 
  9.15    133.59737   11.5584329 
 9.155   131.518763    11.468163 
  9.16   133.099104   11.5368585 
 9.165   131.458229   11.4655235 
  9.17   133.067412   11.5354849 
 9.175   136.683772   11.6911835 
  9.18   132.441472   11.5083218 
 9.185   134.219651   11.5853205 
  9.19   133.099144   11.5368602 
 9.195   133.372833   11.5487156 
   9.2   132.173921   11.4966917 
 9.205   132.182573    11.497068 
  9.21   134.825762   11.6114496 
 9.215   131.081602   11.4490874 
  9.22   134.537779   11.5990421 
 9.225   133.558363   11.5567453 
  9.23   134.427519   11.5942882 
 9.235   132.964027   11.5310029 
  9.24   133.145232   11.5388575 
 9.245   133.277069   11.5445688 
  9.25   133.182645   11.5404786 
 9.255   132.867063   11.5267976 
  9.26   130.787761   11.4362477 
 9.265   132.115731   11.4941607 
  9.27   131.164445   11.4527047 
 9.275   130.822443   11.4377639 
  9.28    133.42021   11.5507666 
 9.285   131.604882   11.4719171 
  9.29   132.177737   11.4968577 
 9.295   132.952618   11.5305081 
   9.3   134.352085   11.5910347 
 9.305   131.392838   11.4626715 
  9.31   131.600507   11.4717264 
 9.315   132.567993   11.5138175 
  9.32   132.865305   11.5267214 
 9.325    131.82879   11.4816719 
  9.33   133.870596   11.5702461 
 9.335   131.884286   11.4840884 
  9.34   132.618685   11.5160186 
 9.345   131.492253   11.4670072 
  9.35   134.207723   11.5848057 
 9.355   132.567282   11.5137866 
  9.36   130.865755   11.4396571 
 9.365   132.969583   11.5312438 
  9.37   130.799546   11.4367629 
 9.375   131.436732    11.464586 
  9.38   130.232895   11.4119628 
 9.385   131.166489    11.452794 
  9.39    129.78732   11.3924238 
 9.395   132.487056   11.5103022 
   9.4   131.414393   11.4636117 
 9.405   133.048664   11.5346722 
  9.41   131.476415   11.4663165 
 9.415   130.109166   11.4065405 
  9.42   129.086475   11.3616229 
 9.425   132.944261   11.5301458 
  9.43   131.435932   11.4645511 
 9.435   133.298239   11.5454857 
  9.44    131.49561   11.4671535 
 9.445   130.893236   11.4408582 
  9.45   132.045908    11.491123 
 9.455   132.102268   11.4935751 
  9.46    129.59535   11.3839953 
 9.465   128.198158   11.3224625 
  9.47   129.057441   11.3603451 
 9.475    129.34255   11.3728866 
  9.48   131.018161   11.4463165 
 9.485   130.190708   11.4101143 
  9.49   131.573708   11.4705583 
 9.495   132.848489   11.5259919 
   9.5   131.047797    11.447611 
 9.505   129.988901   11.4012675 
  9.51   132.060286   11.4917486 
 9.515   127.711746   11.3009622 
  9.52   130.748973   11.4345517 
 9.525   129.062159   11.3605528 
  9.53   131.212242   11.4547912 
 9.535   130.164969   11.4089863 
  9.54   128.883023   11.3526659 
 9.545   128.820557   11.3499144 
  9.55   130.656112   11.4304904 
 9.555   129.378065   11.3744479 
  9.56   130.668202   11.4310193 
 9.565   129.277437   11.3700236 
  9.57   128.995984   11.3576399 
 9.575   130.489661   11.4232071 
  9.58   129.535487   11.3813658 
 9.585   129.632627   11.3856325 
  9.59   132.897759    11.528129 
 9.595   129.693461   11.3883037 
   9.6   129.475183   11.3787162 
 9.605   129.075309   11.3611315 
  9.61   129.609428   11.3846136 
 9.615   131.300244   11.4586319 
  9.62    131.70702   11.4763679 
 9.625   130.102025   11.4062274 
  9.63   130.884757   11.4404876 
 9.635   128.995443   11.3576161 
  9.64   131.342171   11.4604612 
 9.645   132.235909   11.4993873 
  9.65   130.729955   11.4337201 
 9.655   128.804966   11.3492275 
  9.66   130.755837   11.4348518 
 9.665   130.492736   11.4233417 
  9.67   129.404316   11.3756018 
 9.675   131.015854   11.4462157 
  9.68   128.461469   11.3340844 
 9.685   129.631598   11.3855873 
  9.69    129.18879   11.3661247 
 9.695   128.736043   11.3461907 
   9.7   131.717211   11.4768119 
 9.705   130.209797   11.4109507 
  9.71   129.013719   11.3584206 
 9.715   128.619885   11.3410707 
  9.72   126.892863   11.2646732 
 9.725   129.575505   11.3831237 
  9.73   130.145009   11.4081115 
 9.735    128.37317   11.3301884 
  9.74   129.972231   11.4005364 
 9.745   129.018541   11.3586329 
  9.75   128.226245   11.3237028 
 9.755   129.059459   11.3604339 
  9.76    128.59921   11.3401592 
 9.765   127.952558   11.3116117 
  9.77   128.176124   11.3214895 
 9.775   128.894331   11.3531639 
  9.78   127.995181   11.3134955 
 9.785   131.725868    11.477189 
  9.79   127.236889    11.279933 
 9.795   131.092196     11.44955 
   9.8   128.145254    11.320126 
 9.805   130.230488   11.4118573 
  9.81   129.328414   11.3722651 
 9.815   129.003432   11.3579678 
  9.82   130.337155   11.4165299 
 9.825   128.738169   11.3462844 
  9.83   128.748444   11.3467372 
 9.835   129.917305   11.3981272 
  9.84   129.730436   11.3899269 
 9.845   129.432338   11.3768334 
  9.85   129.394408   11.3751663 
 9.855   130.059159   11.4043482 
  9.86   129.659626   11.3868181 
 9.865   128.449113   11.3335393 
  9.87   130.953006     11.44347 
 9.875    125.99723   11.2248488 
  9.88    129.54616   11.3818346 
 9.885   128.270414   11.3256529 
  9.89    129.42159    11.376361 
 9.895   129.614337   11.3848292 
   9.9   127.727451    11.301657 
 9.905   128.498619   11.3357232 
  9.91   128.970251    11.356507 
 9.915   126.184782      11.2332 
  9.92   129.290706   11.3706071 
 9.925   127.402599    11.287276 
  9.93    126.06185   11.2277268 
 9.935    128.55564    11.338238 
  9.94   130.506648   11.4239506 
 9.945   128.715035   11.3452649 
  9.95   128.062106   11.3164529 
 9.955   129.390977   11.3750155 
  9.96   130.142838   11.4080164 
 9.965   130.073966   11.4049974 
  9.97   131.029662   11.4468189 
 9.975   127.767513   11.3034293 
  9.98   127.394611   11.2869221 
 9.985   128.673677    11.343442 
  9.99    126.52139   11.2481727 
 9.995   126.430053   11.2441119 
  10.0   128.438877   11.3330877 
10.005   125.590192    11.206703 
 10.01   129.517027   11.3805548 
10.015   128.523173   11.3368061 
 10.02   127.681869   11.2996402 
10.025   128.604444   11.3403899 
 10.03   125.938945   11.2222522 
10.035   127.296487   11.2825745 
 10.04   128.747123   11.3466789 
10.045   127.291523   11.2823545 
 10.05    127.69447   11.3001978 
10.055   126.588278   11.2511456 
 10.06   127.519854   11.2924689 
10.065   126.988346   11.2689106 
 10.07   127.386333   11.2865554 
10.075    127.71452   11.3010849 
 10.08   126.964326   11.2678448 
10.085   126.750334   11.2583451 
 10.09   126.953066   11.2673451 
10.095   127.869525   11.3079408 
  10.1   126.884808   11.2643157 
10.105   125.593387   11.2068455 
 10.11   126.259063   11.2365058 
10.115   127.308878   11.2831236 
 10.12   128.431421   11.3327587 
10.125   127.160449   11.2765442 
 10.13   127.187648   11.2777501 
10.135   126.579454   11.2507535 
 10.14   129.783709   11.3922653 
10.145   127.240515   11.2800937 
 10.15   127.187616   11.2777487 
10.155   127.475959   11.2905252 
 10.16   127.311722   11.2832496 
10.165    126.91789    11.265784 
 10.17   126.887683   11.2644433 
10.175   128.646774   11.3422561 
 10.18   127.449353   11.2893469 
10.185   128.133069   11.3195878 
 10.19   128.285614    11.326324 
10.195   127.504454    11.291787 
  10.2   126.375125   11.2416691 
10.205   127.402786   11.2872843 
 10.21    125.98624   11.2243592 
10.215   127.558372   11.2941742 
 10.22   128.373658     11.33021 
10.225   128.613499   11.3407892 
 10.23     127.0369   11.2710647 
10.235   128.465708   11.3342714 
 10.24   124.447093   11.1555857 
10.245   128.699871   11.3445965 
 10.25   127.872276   11.3080624 
10.255   126.904509   11.2651901 
 10.26   126.082984   11.2286679 
10.265   126.373875   11.2416135 
 10.27   125.703041   11.2117367 
10.275   130.167108   11.4090801 
 10.28   126.385878   11.2421474 
10.285   126.410876   11.2432591 
 10.29   127.521557   11.2925443 
10.295   127.970894   11.3124221 
  10.3   124.201805   11.1445863 
10.305   125.675611   11.2105134 
 10.31   126.047573    11.227091 
10.315   126.967872   11.2680021 
 10.32    127.53225   11.2930177 
10.325   124.779653   11.1704813 
 10.33   128.210143   11.3229918 
10.335   125.788153   11.2155318 
 10.34   126.869764   11.2636479 
10.345    125.81576   11.2167624 
 10.35    125.23289   11.1907502 
10.355   126.660865   11.2543709 
 10.36   125.591306   11.2067527 
10.365   127.501849   11.2916717 
 10.37   125.096002   11.1846324 
10.375     126.4332   11.2442518 
 10.38   126.140118   11.2312118 
10.385   125.940242     11.22231 
 10.39   127.081845   11.2730584 
10.395   125.763036    11.214412 
  10.4   124.416093   11.1541962 
10.405   124.562323   11.1607492 
 10.41   125.813071   11.2166426 
10.415   127.322003   11.2837052 
 10.42   125.955271   11.2229796 
10.425   126.277742   11.2373369 
 10.43   128.995263   11.3576082 
10.435   126.148224   11.2315726 
 10.44   125.995399   11.2247672 
10.445   126.610937   11.2521525 
 10.45   126.281826   11.2375187 
10.455   128.614041   11.3408131 
 10.46   125.998752   11.2249166 
10.465   125.955956   11.2230101 
 10.47   125.578637   11.2061874 
10.475   123.979919    11.134627 
 10.48   125.058925   11.1829748 
10.485   126.545573   11.2492477 
 10.49   123.832497   11.1280051 
10.495    124.54944   11.1601721 
  10.5   126.926402   11.2661618 
10.505   124.702374   11.1670217 
 10.51    123.81173   11.1270719 
10.515   123.479865   11.1121494 
 10.52   124.486153   11.1573363 
10.525   125.751523   11.2138987 
 10.53   123.612768   11.1181279 
10.535   126.585191   11.2510084 
 10.54   127.453368   11.2895247 
10.545    125.64452   11.2091266 
 10.55   123.174475   11.0983997 
10.555   124.554662    11.160406 
 10.56   124.752954   11.1692862 
10.565   123.944126   11.1330196 
 10.57   126.679062   11.2551793 
10.575   126.852442   11.2628789 
 10.58   125.556986   11.2052214 
10.585   125.842413   11.2179505 
 10.59   124.361952    11.151769 
10.595   124.717347   11.1676921 
  10.6   125.018467   11.1811657 
10.605   127.106457     11.27415 
 10.61   126.371924   11.2415268 
10.615   127.736272   11.3020472 
 10.62   126.185761   11.2332436 
10.625   125.634499   11.2086796 
 10.63   126.147297   11.2315314 
10.635   124.498174    11.157875 
 10.64   126.621708   11.2526312 
10.645   126.052727   11.2273205 
 10.65   126.766601   11.2590675 
10.655    123.99934   11.1354991 
 10.66   126.456976    11.245309 
10.665   124.912271   11.1764158 
 10.67   124.497543   11.1578467 
10.675   125.046502   11.1824193 
 10.68   126.515188    11.247897 
10.685   125.698635   11.2115402 
 10.69   126.136153   11.2310352 
10.695   127.403364   11.2873099 
  10.7   124.211682   11.1450295 
10.705   124.475178   11.1568444 
 10.71   125.507206   11.2029999 
10.715    124.92539   11.1770027 
 10.72   124.931622   11.1772815 
10.725   124.779052   11.1704544 
 10.73    123.91038   11.1315039 
10.735   124.913866   11.1764872 
 10.74   125.304285   11.1939397 
10.745   124.793223   11.1710887 
 10.75   126.209139   11.2342841 
10.755   124.508348   11.1583309 
 10.76   124.920173   11.1767693 
10.765   125.484915    11.202005 
 10.77   124.070743   11.1387047 
10.775   124.025273   11.1366634 
 10.78    124.34704   11.1511004 
10.785   123.521655   11.1140296 
 10.79   125.774393   11.2149183 
10.795   123.116037   11.0957666 
  10.8   126.437133   11.2444268 
10.805   127.305019   11.2829526 
 10.81    126.53919   11.2489639 
10.815   125.689945   11.2111527 
 10.82   125.731372   11.2130001 
10.825   126.480308   11.2463464 
 10.83   124.294959   11.1487649 
10.835   125.556248   11.2051884 
 10.84   126.134277   11.2309517 
10.845   126.322874   11.2393449 
 10.85   124.838232   11.1731031 
10.855   121.746107   11.0338618 
 10.86   128.344715   11.3289327 
10.865   125.007813   11.1806893 
 10.87   124.688644   11.1664069 
10.875   124.329091   11.1502956 
 10.88   124.882392    11.175079 
10.885   125.037085   11.1819982 
 10.89    126.16566   11.2323488 
10.895   122.509032   11.0683798 
  10.9    125.85551   11.2185342 
10.905   124.674132   11.1657571 
 10.91   123.364292   11.1069479 
10.915   124.177784   11.1435086 
 10.92   126.445549    11.244801 
10.925   122.398902   11.0634037 
 10.93   124.667149   11.1654444 
10.935   124.886304   11.1752541 
 10.94   121.725956   11.0329487 
10.945   126.846845   11.2626305 
 10.95   124.310995   11.1494841 
10.955   126.505374   11.2474608 
 10.96   126.330288   11.2396747 
10.965    123.42249   11.1095675 
 10.97   125.267898   11.1923143 
10.975   126.760518   11.2587974 
 10.98   126.290287   11.2378952 
10.985   126.217844   11.2346715 
 10.99   124.194637   11.1442648 
10.995   124.546729   11.1600506 
  11.0   125.138299   11.1865231 
11.005   125.651885   11.2094552 
 11.01   125.429687   11.1995396 
11.015   127.393829   11.2868875 
 11.02   123.607577   11.1178945 
11.025   122.994091   11.0902701 
 11.03   124.092144   11.1396654 
11.035   124.757338   11.1694825 
 11.04   123.887455   11.1304742 
11.045   126.292668   11.2380011 
 11.05   124.485157   11.1572916 
11.055   124.801779   11.1714717 
 11.06   126.013436   11.2255706 
11.065   124.648768   11.1646213 
 11.07   125.834667   11.2176052 
11.075   124.222075   11.1454957 
 11.08   123.596085   11.1173776 
11.085   125.771251   11.2147782 
 11.09   122.860615   11.0842508 
11.095   123.976122   11.1344565 
  11.1    124.90664   11.1761639 
11.105   125.987454   11.2244133 
 11.11   125.052016   11.1826659 
11.115   126.169064   11.2325003 
 11.12   127.514175   11.2922175 
11.125   124.904739   11.1760789 
 11.13   126.120651   11.2303451 
11.135   126.064196   11.2278313 
 11.14   126.466948   11.2457524 
11.145   126.436363   11.2443925 
 11.15   125.868654     11.21912 
11.155   127.403396   11.2873113 
 11.16   127.249315   11.2804838 
11.165   130.558419   11.4262163 
 11.17   133.857194    11.569667 
11.175   135.356296   11.6342725 
 11.18   139.363815   11.8052452 
11.185    143.80905   11.9920411 
 11.19   151.920355   12.3255976 
11.195   164.294895    12.817757 
  11.2   173.046301   13.1547064 
11.205   185.891814   13.6342148 
 11.21   191.551198   13.8402022 
11.215   186.977219   13.6739614 
 11.22   176.984565   13.3035546 
11.225   164.657216   12.8318828 
 11.23   154.001181   12.4097212 
11.235   143.104635   11.9626349 
 11.24   139.819279   11.8245202 
11.245   133.482045    11.553443 
 11.25    130.15612   11.4085985 
11.255   129.521212   11.3807386 
 11.26   127.372456   11.2859406 
11.265   127.329873   11.2840539 
 11.27   128.842281   11.3508714 
11.275   127.278819   11.2817915 
 11.28   126.799018    11.260507 
11.285   129.081496   11.3614038 
 11.29   127.251575    11.280584 
11.295   127.936272   11.3108918 
  11.3   128.585457   11.3395528 
11.305   128.505883   11.3360435 
 11.31   129.053896   11.3601891 
11.315   129.669004   11.3872298 
 11.32   129.667799   11.3871769 
11.325    129.21941   11.3674716 
 11.33   132.144173   11.4953979 
11.335   131.108185   11.4502483 
 11.34   134.323635   11.5898074 
11.345   134.650331   11.6038929 
 11.35   138.878909   11.7846896 
11.355   141.091261   11.8781842 
 11.36   145.615099   12.0671081 
11.365   153.963237   12.4081924 
 11.37   160.723745   12.6776869 
11.375   174.922657    13.225833 
 11.38   190.036119   13.7853589 
11.385   209.295298   14.4670418 
 11.39    227.75868   15.0916759 
11.395   245.845967    15.679476 
  11.4   259.783919   16.1178137 
11.405   261.092452   16.1583555 
 11.41   260.442466     16.13823 
11.415   248.578225   15.7663637 
 11.42    234.78221   15.3226045 
11.425   219.547829   14.8171464 
 11.43    201.10525   14.1811583 
11.435   185.052305   13.6033931 
 11.44   174.191836   13.1981755 
11.445   162.038949    12.729452 
 11.45   155.566658   12.4726364 
11.455   150.223328   12.2565627 
 11.46   144.951244   12.0395699 
11.465   141.878601   11.9112804 
 11.47   139.863084   11.8263724 
11.475   139.598941   11.8151996 
 11.48   138.347632    11.762127 
11.485   138.923975   11.7866015 
 11.49   142.601835    11.941601 
11.495    143.84425   11.9935087 
  11.5    149.72137   12.2360684 
11.505   160.061476   12.6515405 
 11.51   168.726249   12.9894668 
11.515   194.957174   13.9627065 
 11.52    223.14587   14.9380678 
11.525   258.018164   16.0629438 
 11.53   300.345856   17.3304892 
11.535   340.368344   18.4490743 
 11.54   360.671379   18.9913501 
11.545   356.422341    18.879151 
 11.55   327.664234   18.1014981 
11.555   289.348334    17.010242 
 11.56   249.006867   15.7799514 
11.565   212.285568   14.5700229 
 11.57   183.392908   13.5422638 
11.575   164.764699   12.8360702 
 11.58   154.157894   12.4160338 
11.585   148.983685   12.2058873 
 11.59   144.624387    12.025988 
11.595   142.524729   11.9383721 
  11.6   140.183419   11.8399079 
11.605   141.308963   11.8873446 
 11.61   143.080566   11.9616289 
11.615   146.056575   12.0853868 
 11.62   156.405797   12.5062303 
11.625   166.062392   12.8865198 
 11.63   186.176765   13.6446607 
11.635   217.730281   14.7556864 
 11.64    254.77483   15.9616675 
11.645   299.497303   17.3059904 
 11.65   326.681631   18.0743363 
11.655   336.837469   18.3531324 
 11.66   318.703432   17.8522669 
11.665   284.507886   16.8673616 
 11.67   236.646323   15.3833131 
11.675   200.023251   14.1429576 
 11.68   181.262192   13.4633648 
11.685   171.616524    13.100249 
 11.69   167.550326   12.9441232 
11.695   174.038644   13.1923707 
  11.7    186.68621   13.6633162 
11.705   202.335846   14.2244805 
 11.71   233.268753   15.2731383 
11.715   264.901687   16.2758007 
 11.72   297.038143   17.2347946 
11.725   330.816598   18.1883644 
 11.73   335.296481   18.3111027 
11.735   316.968204   17.8036009 
 11.74   284.254439   16.8598469 
11.745   242.759241    15.580733 
 11.75   207.452691   14.4032181 
11.755   182.377692   13.5047285 
 11.76    161.82387   12.7210011 
11.765   151.594444   12.3123696 
 11.77   145.050795   12.0437036 
11.775   135.687747   11.6485084 
 11.78   134.748428    11.608119 
11.785   132.985208   11.5319213 
 11.79   130.879187   11.4402442 
11.795   129.323985   11.3720704 
  11.8   129.120983   11.3631414 
11.805    129.11822   11.3630198 
 11.81   129.309745   11.3714443 
11.815   127.524248   11.2926635 
 11.82   127.145405   11.2758771 
11.825   128.850869   11.3512497 
 11.83   126.044078   11.2269354 
11.835   127.302067   11.2828217 
 11.84   125.038917   11.1820802 
11.845   123.387704   11.1080018 
 11.85   124.826365    11.172572 
11.855   124.742751   11.1688294 
 11.86   124.989866   11.1798867 
11.865   124.656162   11.1649524 
 11.87   126.406396   11.2430599 
11.875   126.696435   11.2559511 
 11.88   125.130753   11.1861858 
11.885    123.46428   11.1114482 
 11.89   125.233061   11.1907578 
11.895   125.395606   11.1980179 
  11.9   124.642212   11.1643277 
11.905   123.328279   11.1053266 
 11.91   124.036222    11.137155 
11.915   124.185855   11.1438707 
 11.92   124.562943    11.160777 
11.925   124.924051   11.1769428 
 11.93   123.944517   11.1330372 
11.935   124.262175   11.1472945 
 11.94   124.229226   11.1458165 
11.945   124.870088   11.1745285 
 11.95   125.235971   11.1908879 
11.955   123.204747   11.0997634 
 11.96   124.243559   11.1464595 
11.965   125.509803   11.2031158 
 11.97   124.257034   11.1470639 
11.975   124.950876   11.1781428 
 11.98   125.615712   11.2078415 
11.985   125.171955   11.1880273 
 11.99   123.416421   11.1092943 
11.995    124.83303   11.1728702 
  12.0   125.137764   11.1864992 
12.005   125.582043   11.2063394 
 12.01   125.321973   11.1947297 
12.015   125.922771   11.2215316 
 12.02    123.13747   11.0967324 
12.025    125.47239   11.2014459 
 12.03   125.881398   11.2196879 
12.035   125.125346   11.1859441 
 12.04     123.8045   11.1267471 
12.045   127.009223   11.2698369 
 12.05   124.022811   11.1365529 
12.055   125.126796   11.1860089 
 12.06   126.137768   11.2311072 
12.065   125.862393    11.218841 
 12.07   125.537694   11.2043605 
12.075   124.388878   11.1529762 
 12.08   126.495715   11.2470314 
12.085   124.281392   11.1481565 
 12.09   122.990634   11.0901143 
12.095    126.75798   11.2586846 
  12.1   124.973761   11.1791664 
12.105   126.410957   11.2432627 
 12.11   125.536554   11.2043096 
12.115   126.918688   11.2658195 
 12.12   128.196041    11.322369 
12.125   126.460907   11.2454838 
 12.13   127.844976   11.3068553 
12.135   129.006435      11.3581 
 12.14   127.671885   11.2991984 
12.145    129.07579   11.3611527 
 12.15   128.355055    11.329389 
12.155   129.100341   11.3622331 
 12.16   133.639024   11.5602346 
12.165   134.159764   11.5827356 
 12.17   132.721587   11.5204855 
12.175     136.2974   11.6746478 
 12.18   137.920395   11.7439514 
12.185   139.458144   11.8092398 
 12.19   143.539205   11.9807848 
12.195   149.120866   12.2115055 
  12.2   156.848226   12.5239062 
12.205   168.584757   12.9840193 
 12.21   182.954346   13.5260617 
12.215   209.390812   14.4703425 
 12.22   248.818238   15.7739734 
12.225   320.812628   17.9112431 
 12.23   424.959086   20.6145358 
12.235   588.896159   24.2671827 
 12.24   768.575637   27.7231967 
12.245   932.863877   30.5428204 
 12.25   1018.29479   31.9107316 
12.255   974.196594   31.2121226 
 12.26   833.869043   28.8767907 
12.265   674.880268   25.9784578 
 12.27   515.438836   22.7032781 
12.275   397.168405   19.9290844 
 12.28   293.422226   17.1295717 
12.285   243.036948   15.5896423 
 12.29    206.47554   14.3692568 
12.295   178.757972   13.3700401 
  12.3   167.321401   12.9352774 
12.305   160.487063   12.6683489 
 12.31   154.436672   12.4272552 
12.315   152.953498    12.367437 
 12.32   150.447076    12.265687 
12.325   149.934249   12.2447642 
 12.33   147.572284   12.1479333 
12.335   150.668994   12.2747299 
 12.34   150.485551   12.2672552 
12.345   151.943136   12.3265216 
 12.35    158.10235   12.5738757 
12.355   162.058558   12.7302222 
 12.36   171.261036    13.086674 
12.365   185.555497   13.6218757 
 12.37   203.969463   14.2817878 
12.375   238.364858   15.4390692 
 12.38   281.475787   16.7772402 
12.385   334.554188   18.2908225 
 12.39   402.057045   20.0513602 
12.395   472.154542   21.7291174 
  12.4   540.969316   23.2587471 
12.405   611.615294   24.7308571 
 12.41   662.374349   25.7366344 
12.415    684.09357   26.1551825 
 12.42   667.636126   25.8386557 
12.425   624.145724   24.9829086 
 12.43   548.719959   23.4247723 
12.435   479.405217   21.8953241 
 12.44   400.347387   20.0086828 
12.445   337.601018   18.3739222 
 12.45   275.390217   16.5948853 
12.455   233.216088   15.2714141 
 12.46   201.733047   14.2032759 
12.465   178.660897   13.3664093 
 12.47   163.214526   12.7755441 
12.475   154.820943   12.4427064 
 12.48    148.26615   12.1764588 
12.485   141.811526   11.9084645 
 12.49    139.24306   11.8001297 
12.495   137.543845   11.7279088 
  12.5   134.915859   11.6153286 
12.505   133.771019   11.5659422 
 12.51   134.311728   11.5892937 
12.515   131.231639   11.4556379 
 12.52   130.495774   11.4234747 
12.525   127.415637   11.2878535 
 12.53   126.713457   11.2567072 
12.535   127.290769   11.2823211 
 12.54   128.807037   11.3493188 
12.545   127.894933   11.3090642 
 12.55   127.663483   11.2988266 
12.555   124.677485   11.1659073 
 12.56   127.006155   11.2697007 
12.565   126.515599   11.2479153 
 12.57   125.741005   11.2134297 
12.575   124.187321   11.1439365 
 12.58   124.837232   11.1730583 
12.585   123.796644    11.126394 
 12.59   124.893675   11.1755839 
12.595   125.004821   11.1805555 
  12.6   126.440802   11.2445899 
12.605   125.463561   11.2010518 
 12.61   123.920616   11.1319637 
12.615   123.810634   11.1270227 
 12.62   124.810711   11.1718714 
12.625    123.23863   11.1012895 
 12.63   122.243605    11.056383 
12.635   125.532001   11.2041065 
 12.64   124.769855   11.1700427 
12.645   124.346466   11.1510747 
 12.65   123.594762   11.1173181 
12.655   124.885243   11.1752066 
 12.66   123.337859   11.1057579 
12.665   125.420816   11.1991435 
 12.67   125.523836   11.2037421 
12.675   122.619481   11.0733681 
 12.68   127.023788    11.270483 
12.685   124.481835   11.1571428 
 12.69   124.423479   11.1545273 
12.695   125.668072   11.2101771 
  12.7    124.89047   11.1754405 
12.705   125.312616   11.1943118 
 12.71   129.652263   11.3864948 
12.715   130.283639   11.4141859 
 12.72   129.018104   11.3586137 
12.725   130.442242   11.4211314 
 12.73   134.115404   11.5808205 
12.735   136.974432   11.7036077 
 12.74   141.555532   11.8977112 
12.745   146.135463   12.0886502 
 12.75   157.306746   12.5421986 
12.755   165.883597   12.8795806 
 12.76    181.59082   13.4755638 
12.765   202.508661   14.2305538 
 12.77   224.949016   14.9983004 
12.775   249.013854   15.7801728 
 12.78   261.200029    16.161684 
12.785   273.286558    16.531381 
 12.79   270.438804   16.4450237 
12.795   252.668352    15.895545 
  12.8   236.719886   15.3857039 
12.805   212.879594   14.5903939 
 12.81   197.939048   14.0690813 
12.815   178.715106   13.3684369 
 12.82   165.492994    12.864408 
12.825   153.213312   12.3779365 
 12.83   149.075175   12.2096345 
12.835    140.80339   11.8660604 
 12.84   135.470754   11.6391904 
12.845   134.425437   11.5941984 
 12.85   131.416071   11.4636849 
12.855    128.39755   11.3312643 
 12.86   126.642038   11.2535345 
12.865   125.930611   11.2218809 
 12.87   123.822016   11.1275341 
12.875   123.154076   11.0974806 
 12.88   123.338987   11.1058087 
12.885   122.329139   11.0602504 
 12.89    123.30978   11.1044937 
12.895   121.793585   11.0360131 
  12.9   121.212695   11.0096637 
12.905   120.563987   10.9801634 
 12.91   119.628911   10.9375002 
12.915   119.701815   10.9408325 
 12.92    119.80506   10.9455498 
12.925   117.054363   10.8191665 
 12.93   120.101909   10.9591016 
12.935   119.931572   10.9513274 
 12.94   120.635311   10.9834107 
12.945   118.909834   10.9045786 
 12.95   117.532736   10.8412516 
12.955   122.414354    11.064102 
 12.96   120.024321   10.9555612 
12.965   120.478288   10.9762602 
 12.97   122.727852   11.0782603 
12.975   122.209059   11.0548206 
 12.98   120.741318   10.9882354 
12.985   122.626099   11.0736669 
 12.99   123.687506   11.1214885 
12.995   124.344204   11.1509733 
  13.0   128.414783   11.3320247 
13.005   130.712496   11.4329566 
 13.01   134.790066   11.6099124 
13.015   141.926766   11.9133021 
 13.02   149.221806   12.2156378 
13.025    156.84305   12.5236995 
 13.03    163.11569   12.7716753 
13.035   161.264137   12.6989817 
 13.04   162.733058   12.7566868 
13.045   156.344922   12.5037963 
 13.05    148.00956    12.165918 
13.055   140.442111   11.8508274 
 13.06    132.83362   11.5253469 
13.065   127.889743   11.3088347 
 13.07   123.400611   11.1085828 
13.075   123.937747   11.1327331 
 13.08   122.237347      11.0561 
13.085   119.955857   10.9524361 
 13.09    118.72308   10.8960121 
13.095   120.202252   10.9636787 
  13.1   118.577704    10.889339 
13.105   119.408575   10.9274231 
 13.11   119.826436   10.9465262 
13.115   116.460558   10.7916893 
 13.12   117.795419   10.8533598 
13.125   118.933506   10.9056639 
 13.13   119.245621   10.9199644 
13.135   118.695972   10.8947681 
 13.14   118.602679   10.8904857 
13.145   118.016665   10.8635475 
 13.15   118.424224   10.8822895 
13.155   116.406552   10.7891868 
 13.16   116.661412   10.8009912 
13.165   117.551628   10.8421229 
 13.17   118.900508   10.9041509 
13.175   117.012092   10.8172128 
 13.18   118.303683   10.8767497 
13.185   116.258724   10.7823339 
 13.19   116.273633   10.7830252 
13.195   118.028784   10.8641053 
  13.2   116.218348   10.7804614 
13.205   116.183615   10.7788504 
 13.21   116.560565   10.7963218 
13.215   116.659629   10.8009087 
 13.22   115.246602    10.735297 
13.225   117.443779   10.8371481 
 13.23   115.323882   10.7388957 
13.235   116.174305   10.7784185 
 13.24   117.302648   10.8306347 
13.245   116.244299   10.7816649 
 13.25   114.715814   10.7105468 
13.255    117.22852    10.827212 
 13.26   115.380419   10.7415278 
13.265   115.531778    10.748571 
 13.27   114.546542   10.7026418 
13.275   115.590602    10.751307 
 13.28   117.459678   10.8378816 
13.285   115.685519   10.7557203 
 13.29   115.865948   10.7641046 
13.295   115.889757   10.7652105 
  13.3   115.458436   10.7451587 
13.305   117.834981   10.8551822 
 13.31    117.59493   10.8441196 
13.315   115.499918   10.7470888 
 13.32   117.534377   10.8413273 
13.325   115.720181   10.7573315 
 13.33   117.563272   10.8426598 
13.335   114.278361   10.6901058 
 13.34   114.515415   10.7011876 
13.345   115.448167   10.7446809 
 13.35   115.984489   10.7696095 
13.355   114.717492   10.7106252 
 13.36   115.727769   10.7576842 
13.365   114.770921   10.7131191 
 13.37   115.307574   10.7381364 
13.375   115.604401   10.7519487 
 13.38   113.038313   10.6319478 
13.385   114.789029   10.7139642 
 13.39   112.301221    10.597227 
13.395   114.726356    10.711039 
  13.4   116.243172   10.7816127 
13.405   115.303143   10.7379301 
 13.41    114.50425   10.7006659 
13.415   113.895764   10.6721959 
 13.42   114.715502   10.7105323 
13.425   114.089236   10.6812563 
 13.43   114.098532   10.6816914 
13.435     114.6983   10.7097292 
 13.44   117.101912   10.8213637 
13.445    115.87255   10.7644113 
 13.45   113.732509   10.6645445 
13.455   114.062441   10.6800019 
 13.46   114.849699   10.7167952 
13.465   115.887528    10.765107 
 13.47    113.99083   10.6766488 
13.475    116.00806   10.7707038 
 13.48    114.22169   10.6874548 
13.485   114.804644   10.7146929 
 13.49   112.739417   10.6178819 
13.495   115.313419   10.7384086 
  13.5    115.56863   10.7502851 
13.505    114.18902   10.6859262 
 13.51   116.170368   10.7782359 
13.515   116.230762   10.7810371 
 13.52   113.804155    10.667903 
13.525   113.551143   10.6560379 
 13.53   113.297458   10.6441279 
13.535   113.851466   10.6701202 
 13.54   116.360697   10.7870615 
13.545   114.099187   10.6817221 
 13.55   113.059141   10.6329272 
13.555   113.581403   10.6574576 
 13.56   114.232883   10.6879784 
13.565    114.37619   10.6946805 
 13.57    114.58732   10.7045467 
13.575   115.932238   10.7671834 
 13.58   115.891441   10.7652887 
13.585   113.682209   10.6621859 
 13.59   115.132521   10.7299824 
13.595   113.921425    10.673398 
  13.6   113.323456    10.645349 
13.605   114.287052   10.6905122 
 13.61   115.108617   10.7288684 
13.615   113.558926   10.6564031 
 13.62   113.902847   10.6725277 
13.625    114.42752     10.69708 
 13.63   115.056317   10.7264308 
13.635   113.514374   10.6543125 
 13.64   114.656541   10.7077795 
13.645   112.661495   10.6142119 
 13.65   114.551394   10.7028685 
13.655   115.297248   10.7376556 
 13.66   113.207395   10.6398964 
13.665    114.38058   10.6948857 
 13.67   116.366286   10.7873206 
13.675   115.088626   10.7279367 
 13.68   114.482623   10.6996553 
13.685   115.208574   10.7335257 
 13.69   113.405805   10.6492162 
13.695   116.156223   10.7775796 
  13.7   115.409319   10.7428729 
13.705   114.151823   10.6841857 
 13.71   116.153104   10.7774349 
13.715   114.337244   10.6928595 
 13.72   113.090469   10.6344003 
13.725   113.231502   10.6410292 
 13.73   114.373464    10.694553 
13.735   115.187413   10.7325399 
 13.74    114.16208   10.6846656 
13.745   112.220017    10.593395 
 13.75   115.211606   10.7336669 
13.755   114.453997   10.6983175 
 13.76   115.110058   10.7289355 
13.765   115.392941   10.7421106 
 13.77   115.600061   10.7517469 
13.775   113.805029    10.667944 
 13.78   116.319703   10.7851612 
13.785   115.244033   10.7351774 
 13.79   114.050057   10.6794221 
13.795   116.672512   10.8015051 
  13.8   117.149281   10.8235521 
13.805   116.982413   10.8158408 
 13.81   120.157072   10.9616181 
13.815   121.849437   11.0385432 
 13.82   121.213272   11.0096899 
13.825    127.80838   11.3052368 
 13.83   132.173665   11.4966806 
13.835   135.157061   11.6257069 
 13.84   138.608954   11.7732304 
13.845   143.309241   11.9711838 
 13.85   145.072666   12.0446115 
13.855   145.407144   12.0584884 
 13.86   144.787759   12.0327785 
13.865   143.876435   11.9948504 
 13.87   141.418536   11.8919526 
13.875   136.042817   11.6637394 
 13.88    131.02493   11.4466122 
13.885   128.906172   11.3536854 
 13.89   123.975868   11.1344451 
13.895    122.71476   11.0776694 
  13.9   120.489807   10.9767849 
13.905   119.728118   10.9420345 
 13.91   118.863964   10.9024751 
13.915   116.157329    10.777631 
 13.92   117.209485   10.8263329 
13.925   116.523599   10.7946097 
 13.93   116.393548   10.7885841 
13.935   116.308868   10.7846589 
 13.94    115.17448   10.7319374 
13.945    117.53801   10.8414948 
 13.95   116.364095    10.787219 
13.955   115.296576   10.7376243 
 13.96   117.553141   10.8421926 
13.965   116.199522   10.7795882 
 13.97   117.941768   10.8600998 
13.975   116.590187   10.7976936 
 13.98   118.836932   10.9012353 
13.985   117.377059   10.8340694 
 13.99   118.781946    10.898713 
13.995   118.456728   10.8837828 
  14.0   119.824884   10.9464553 
14.005    121.31212   11.0141782 
 14.01   120.280581   10.9672504 
14.015   122.739919   11.0788049 
 14.02    124.43669   11.1551194 
14.025    124.28579   11.1483537 
 14.03   127.976094    11.312652 
14.035   132.393226   11.5062255 
 14.04   135.736948   11.6506201 
14.045   140.790689   11.8655252 
 14.05   145.160533   12.0482585 
14.055   152.455536   12.3472886 
 14.06   164.857841   12.8396978 
14.065   170.523414   13.0584614 
 14.07   180.101123    13.420176 
14.075   190.659269   13.8079422 
 14.08   195.723713   13.9901291 
14.085   200.450102   14.1580402 
 14.09    201.99306   14.2124263 
14.095   202.512619   14.2306929 
  14.1   195.690431   13.9889396 
14.105   186.634306   13.6614167 
 14.11   175.716282   13.2558018 
14.115   163.705275   12.7947362 
 14.12   154.885132   12.4452855 
14.125   143.679568   11.9866412 
 14.13   138.001301   11.7473955 
14.135   134.280272   11.5879365 
 14.14   130.527514   11.4248639 
14.145   128.393551   11.3310878 
 14.15   122.994825   11.0903032 
14.155   123.011047   11.0910345 
 14.16   120.803062   10.9910446 
14.165   118.828843   10.9008643 
 14.17   118.678727   10.8939766 
14.175   118.726621   10.8961746 
 14.18    119.81872   10.9461738 
14.185   116.816089   10.8081492 
 14.19   117.441594   10.8370473 
14.195   115.747929   10.7586212 
  14.2   116.093381   10.7746638 
14.205   116.844249   10.8094519 
 14.21   114.011337   10.6776092 
14.215   116.194485   10.7793546 
 14.22    115.25045   10.7354762 
14.225   115.690611    10.755957 
 14.23   115.804327   10.7612419 
14.235   115.032467    10.725319 
 14.24   113.818974   10.6685976 
14.245   116.390012   10.7884203 
 14.25    112.05764   10.5857281 
14.255    114.49889   10.7004154 
 14.26    113.44126   10.6508807 
14.265   115.569409   10.7503214 
 14.27   115.311834   10.7383348 
14.275   114.918427   10.7200013 
 14.28   113.447501   10.6511737 
14.285   114.921509    10.720145 
 14.29   115.172423   10.7318415 
14.295   114.859981   10.7172749 
  14.3   115.371879   10.7411303 
14.305   113.968567   10.6756062 
 14.31   114.809102   10.7149009 
14.315   115.474909   10.7459252 
 14.32   115.620467   10.7526958 
14.325   115.954802   10.7682311 
 14.33   115.242139   10.7350891 
14.335   114.400548   10.6958192 
 14.34   115.332828   10.7393123 
14.345   116.803679   10.8075751 
 14.35   116.140483   10.7768494 
14.355    114.85772   10.7171694 
 14.36   117.346445   10.8326564 
14.365   116.491773   10.7931355 
 14.37   114.321333   10.6921155 
14.375   115.935743   10.7673461 
 14.38   118.450945   10.8835171 
14.385   119.291016   10.9220427 
 14.39   117.535333   10.8413713 
14.395   122.294021   11.0586627 
  14.4   120.582034   10.9809851 
14.405   122.498516   11.0679047 
 14.41   125.617035   11.2079005 
14.415   129.179482   11.3657152 
 14.42   135.339116   11.6335341 
14.425   141.107454   11.8788659 
 14.43   147.858277   12.1596989 
14.435   161.935486   12.7253874 
 14.44   179.353071   13.3922765 
14.445   197.771232    14.063116 
 14.45   217.328736   14.7420737 
14.455    228.95073   15.1311179 
 14.46   232.151266    15.236511 
14.465   229.981513   15.1651414 
 14.47   214.562952   14.6479675 
14.475   204.305753   14.2935564 
 14.48   187.143936   13.6800562 
14.485   168.910145   12.9965436 
 14.49   159.561316   12.6317582 
14.495   147.957641    12.163784 
  14.5   141.788621   11.9075027 
14.505   135.901962   11.6576997 
 14.51   131.665608   11.4745635 
14.515   128.317711   11.3277408 
 14.52   129.759554   11.3912051 
14.525   127.169052   11.2769256 
 14.53   128.469782   11.3344511 
14.535   129.644913    11.386172 
 14.54   130.509112   11.4240585 
14.545   132.998265   11.5324874 
 14.55   137.031228   11.7060338 
14.555   140.171517   11.8394053 
 14.56   148.712119   12.1947579 
14.565   154.107301   12.4139962 
 14.57   164.522522   12.8266333 
14.575   176.433217   13.2828166 
 14.58   188.945449   13.7457429 
14.585   200.602879   14.1634346 
 14.59   213.027689   14.5954681 
14.595   217.050978   14.7326501 
  14.6   222.320762   14.9104246 
14.605   219.501569   14.8155853 
 14.61   214.971779    14.661916 
14.615   210.878215   14.5216464 
 14.62   203.491341   14.2650391 
14.625   190.915224   13.8172075 
 14.63   181.733822   13.4808688 
14.635   174.807182   13.2214667 
 14.64   163.143967   12.7727823 
14.645   154.687971   12.4373619 
 14.65    151.41158   12.3049413 
14.655   145.353013   12.0562437 
 14.66   144.781399   12.0325143 
14.665   145.818392   12.0755286 
 14.67   148.244891   12.1755859 
14.675   150.833115   12.2814134 
 14.68   157.217438   12.5386378 
14.685   164.587864   12.8291802 
 14.69   171.660248   13.1019177 
14.695   182.330908   13.5029962 
  14.7   186.306377   13.6494094 
14.705   186.866153   13.6698995 
 14.71   183.156203   13.5335214 
14.715   175.768823   13.2577835 
 14.72   167.905166   12.9578226 
14.725   158.667254   12.5963191 
 14.73   149.813023    12.239813 
14.735    143.24183   11.9683679 
 14.74   141.732226   11.9051345 
14.745   142.900493   11.9540994 
 14.75   148.085008   12.1690184 
14.755   157.091744   12.5336245 
 14.76   171.711521   13.1038743 
14.765   192.800661   13.8852678 
 14.77     212.0935   14.5634302 
14.775   228.840219   15.1274657 
 14.78   236.448899    15.376895 
14.785   233.714606   15.2877273 
 14.79   215.541735   14.6813397 
14.795   195.522799   13.9829467 
  14.8   174.220225   13.1992509 
14.805   156.533192   12.5113226 
 14.81   143.882812   11.9951162 
14.815   134.125954    11.581276 
 14.82   132.071398   11.4922321 
14.825   127.421291    11.288104 
 14.83   124.298198   11.1489102 
14.835   124.828453   11.1726654 
 14.84   126.349342   11.2405223 
14.845    125.68039   11.2107266 
 14.85   127.814757   11.3055189 
14.855   130.562502    11.426395 
 14.86    135.13703   11.6248454 
14.865    139.10378   11.7942266 
 14.87   142.522939   11.9382972 
14.875   147.233071   12.1339635 
 14.88   150.875509   12.2831392 
14.885   150.109678   12.2519255 
 14.89   144.462667   12.0192623 
14.895   140.731522   11.8630317 
  14.9   133.918787   11.5723285 
14.905   129.491155   11.3794181 
 14.91   123.316378   11.1047908 
14.915    118.71216    10.895511 
 14.92   119.187155    10.917287 
14.925    118.60099   10.8904082 
 14.93   116.242789   10.7815949 
14.935   114.912627   10.7197307 
 14.94   115.682713   10.7555899 
14.945   114.276094   10.6899997 
 14.95    113.00999   10.6306157 
14.955   112.066646   10.5861535 
 14.96   113.037182   10.6318945 
14.965   114.411656   10.6963385 
 14.97   114.223964   10.6875612 
14.975   112.519772   10.6075337 
 14.98   113.044189   10.6322241 
14.985   114.001409   10.6771442 
 14.99   111.530083   10.5607804 
14.995   112.704482   10.6162367 
  15.0   112.920757   10.6264179 
15.005   111.225151   10.5463335 
 15.01   112.728381   10.6173622 
15.015   113.494258   10.6533684 
 15.02   109.618683   10.4698941 
15.025   112.862668   10.6236843 
 15.03   111.533909   10.5609616 
15.035   111.880167   10.5773421 
 15.04   112.027598   10.5843091 
15.045   110.778059   10.5251156 
 15.05   112.197528   10.5923335 
15.055   112.159714   10.5905483 
 15.06   109.611669   10.4695592 
15.065    112.76091    10.618894 
 15.07   110.375389   10.5059692 
15.075    111.19411   10.5448618 
 15.08   112.263233   10.5954345 
15.085   109.493603   10.4639191 
 15.09   111.657836   10.5668271 
15.095   109.504313   10.4644308 
  15.1   110.197532   10.4975012 
15.105   111.104352   10.5406049 
 15.11   112.211119    10.592975 
15.115   110.805554   10.5264217 
 15.12   111.068498    10.538904 
15.125    111.23641   10.5468673 
 15.13   110.430324   10.5085833 
15.135   109.776243   10.4774158 
 15.14   110.037466   10.4898745 
15.145   112.108822   10.5881453 
 15.15    111.37091   10.5532417 
15.155   109.378714   10.4584279 
 15.16   112.452718   10.6043726 
15.165    111.95237   10.5807547 
 15.17   109.348105   10.4569644 
15.175   110.921659   10.5319352 
 15.18   111.167234   10.5435873 
15.185   109.649894   10.4713845 
 15.19   111.038654    10.537488 
15.195   108.656977   10.4238657 
  15.2   109.682693   10.4729506 
15.205   110.777323   10.5250807 
 15.21     111.1016   10.5404744 
15.215     111.8522   10.5760201 
 15.22   108.372182   10.4101961 
15.225   110.094442   10.4925899 
 15.23   109.444738   10.4615839 
15.235    107.86844   10.3859732 
 15.24    111.64581   10.5662581 
15.245   109.415644   10.4601933 
 15.25   108.139021   10.3989913 
15.255   110.504667     10.51212 
 15.26   109.035484   10.4420057 
15.265   109.198805   10.4498232 
 15.27   108.071453   10.3957421 
15.275     110.2607   10.5005095 
 15.28   108.169096   10.4004373 
15.285   108.714016   10.4266014 
 15.29   110.768942   10.5246825 
15.295    110.32754   10.5036917 
  15.3   110.574793    10.515455 
15.305   111.128205   10.5417363 
 15.31   109.371702   10.4580927 
15.315   111.918412   10.5791498 
 15.32   110.954229   10.5334813 
15.325   111.181843   10.5442801 
 15.33   111.953474   10.5808069 
15.335    110.40104   10.5071899 
 15.34   111.324983   10.5510655 
15.345   112.079583   10.5867645 
 15.35   109.526237   10.4654784 
15.355   110.649162   10.5189906 
 15.36   110.399565   10.5071197 
15.365   109.774981   10.4773557 
 15.37   110.038238   10.4899112 
15.375    108.95987   10.4383845 
 15.38   109.353399   10.4572175 
15.385   112.694094   10.6157475 
 15.39   110.101336   10.4929184 
15.395   108.268973   10.4052378 
  15.4   111.658408   10.5668542 
15.405   112.470939   10.6052317 
 15.41   109.757908   10.4765409 
15.415   111.745011   10.5709513 
 15.42   110.760491    10.524281 
15.425   109.240313   10.4518091 
 15.43   110.660471   10.5195281 
15.435   110.632933   10.5182191 
 15.44    111.57288   10.5628065 
15.445   113.155781   10.6374706 
 15.45   110.986053   10.5349918 
15.455   113.479508   10.6526761 
 15.46   113.246083   10.6417143 
15.465   114.597691   10.7050311 
 15.47   114.130184   10.6831729 
15.475   115.741288   10.7583125 
 15.48   118.087572   10.8668106 
15.485   119.120323   10.9142257 
 15.49   120.693981   10.9860813 
15.495   122.658717   11.0751396 
  15.5   128.668683   11.3432219 
15.505   130.080069    11.405265 
 15.51   136.061007   11.6645192 
15.515   139.793981   11.8234505 
 15.52   142.292114   11.9286258 
15.525   148.154443    12.171871 
 15.53    151.47132   12.3073685 
15.535   151.193021   12.2960571 
 15.54   151.094772   12.2920614 
15.545   148.259476   12.1761848 
 15.55   147.473718   12.1438757 
15.555   144.733682   12.0305312 
 15.56   141.817258   11.9087051 
15.565   139.081783    11.793294 
 15.57    134.99904   11.6189087 
15.575   130.621158   11.4289614 
 15.58   127.675649    11.299365 
15.585   126.044072   11.2269351 
 15.59   124.621591   11.1634041 
15.595   120.626248   10.9829981 
  15.6   118.575926   10.8892574 
15.605   118.724254    10.896066 
 15.61   116.071988   10.7736711 
15.615   116.395129   10.7886574 
 15.62   117.625094   10.8455103 
15.625   113.370487   10.6475578 
 15.63   112.318896   10.5980609 
15.635   113.617373    10.659145 
 15.64    111.78524   10.5728539 
15.645   114.199762   10.6864289 
 15.65   113.470514   10.6522539 
15.655   112.376614   10.6007837 
 15.66   113.059202   10.6329301 
15.665   112.689546   10.6155332 
 15.67   114.154042   10.6842895 
15.675   112.219616   10.5933761 
 15.68   114.886405   10.7185076 
15.685   113.742733   10.6650238 
 15.69   115.981967   10.7694924 
15.695    115.79106   10.7606254 
  15.7   117.910031   10.8586385 
15.705   120.105825   10.9592803 
 15.71   122.218982   11.0552694 
15.715   125.323533   11.1947994 
 15.72   128.933709    11.354898 
15.725   134.389052   11.5926292 
 15.73   139.106156   11.7943273 
15.735   147.453269   12.1430338 
 15.74   155.516752   12.4706356 
15.745   163.842598   12.8001015 
 15.75   170.965506   13.0753778 
15.755   170.651621   13.0633694 
 15.76   169.804912   13.0309214 
15.765   167.973142   12.9604453 
 15.77   159.271181   12.6202686 
15.775   151.936799   12.3262646 
 15.78   144.498512   12.0207534 
15.785   136.490745   11.6829254 
 15.79   129.464376   11.3782413 
15.795   128.292427   11.3266247 
  15.8   121.959845   11.0435431 
15.805    120.93542   10.9970642 
 15.81   118.688005   10.8944025 
15.815   117.851179   10.8559283 
 15.82   114.985337   10.7231216 
15.825   115.233521   10.7346877 
 15.83   116.640707   10.8000327 
15.835   115.396138   10.7422595 
 15.84   114.608144   10.7055193 
15.845   115.724244   10.7575203 
 15.85   117.112581   10.8218566 
15.855   116.575863   10.7970303 
 15.86   118.418152   10.8820105 
15.865   121.469107   11.0213024 
 15.87   123.933859   11.1325585 
15.875   126.829202   11.2618472 
 15.88   126.688069   11.2555795 
15.885    130.92934   11.4424359 
 15.89   135.856923   11.6557678 
15.895   137.006977    11.704998 
  15.9   141.669086   11.9024823 
15.905   143.913416   11.9963918 
 15.91   146.528306   12.1048877 
15.915   146.881695   12.1194758 
 15.92   148.307378   12.1781517 
15.925    151.61403   12.3131649 
 15.93   150.821806    12.280953 
15.935   148.235393   12.1751958 
 15.94   147.899396   12.1613895 
15.945   144.808782   12.0336521 
 15.95   141.903404   11.9123215 
15.955   143.284371    11.970145 
 15.96   143.961624   11.9984009 
15.965   145.431831    12.059512 
 15.97   154.338013   12.4232851 
15.975   159.989106     12.64868 
 15.98   174.666243   13.2161357 
15.985   186.005312   13.6383764 
 15.99   193.718739   13.9182879 
15.995   193.508562   13.9107355 
  16.0   188.241359   13.7201078 
16.005   175.756913   13.2573343 
 16.01   164.784403   12.8368377 
16.015   150.263222     12.25819 
 16.02   140.939498   11.8717942 
16.025   131.793257   11.4801244 
 16.03   125.068692   11.1834115 
16.035    120.90218   10.9955528 
 16.04   120.950261   10.9977389 
16.045   116.432747   10.7904007 
 16.05   119.241383   10.9197703 
16.055   121.203436   11.0092432 
 16.06   123.335587   11.1056556 
16.065   128.328757   11.3282283 
 16.07   131.768612    11.479051 
16.075   137.336747   11.7190762 
 16.08   141.126305   11.8796593 
16.085   140.295646   11.8446463 
 16.09   138.418884   11.7651555 
16.095   133.468121   11.5528404 
  16.1   127.672994   11.2992475 
16.105   124.157035   11.1425776 
 16.11   118.280411   10.8756798 
16.115   114.318212   10.6919695 
 16.12   113.999748   10.6770664 
16.125   112.566557   10.6097388 
 16.13   112.512549   10.6071933 
16.135   111.765543   10.5719224 
 16.14   113.057459   10.6328481 
16.145   113.601481   10.6583995 
 16.15   112.426643   10.6031431 
16.155   114.552853   10.7029367 
 16.16   115.399085   10.7423966 
16.165   114.363382   10.6940816 
 16.17   117.327725   10.8317923 
16.175   118.594976    10.890132 
 16.18   124.538811   11.1596958 
16.185    128.29911   11.3269197 
 16.19   136.872188   11.6992388 
16.195   147.797719   12.1572085 
  16.2   162.206164   12.7360184 
16.205   179.222823   13.3874129 
 16.21   197.292664   14.0460907 
16.215   209.693937   14.4808127 
 16.22   212.288669   14.5701293 
16.225   205.269098   14.3272153 
 16.23   185.890233   13.6341568 
16.235   168.171789   12.9681066 
 16.24   149.857781   12.2416413 
16.245   136.080294   11.6653458 
 16.25   127.488315   11.2910723 
16.255   121.327782   11.0148891 
 16.26   118.641676    10.892276 
16.265   116.637704   10.7998937 
 16.27   115.958327   10.7683948 
16.275   115.023673    10.724909 
 16.28   115.201406   10.7331918 
16.285   113.547387   10.6558616 
 16.29   117.963027   10.8610785 
16.295   120.033649   10.9559869 
  16.3   120.580669    10.980923 
16.305   125.149845   11.1870392 
 16.31    128.28888   11.3264681 
16.315   132.685694   11.5189276 
 16.32   135.647875   11.6467968 
16.325   135.706269   11.6493034 
 16.33   133.514201   11.5548345 
16.335   128.624243   11.3412628 
 16.34   125.648406      11.2093 
16.345   118.536492   10.8874465 
 16.35   115.642752    10.753732 
16.355   113.820694   10.6686782 
 16.36   111.083348   10.5396085 
16.365   110.290294   10.5019186 
 16.37   109.845758   10.4807327 
16.375    108.04639   10.3945365 
 16.38    110.14707   10.4950974 
16.385   108.305188   10.4069779 
 16.39   106.173656   10.3040602 
16.395   106.121371   10.3015228 
  16.4   106.843815   10.3365282 
16.405   105.786665   10.2852645 
 16.41   104.854452   10.2398463 
16.415   107.606366   10.3733488 
 16.42   107.572649   10.3717235 
16.425   105.881547   10.2898759 
 16.43    107.13753    10.350726 
16.435   107.306541    10.358887 
 16.44   105.544387   10.2734798 
16.445   107.903921   10.3876812 
 16.45   107.234357   10.3554023 
16.455   108.781021   10.4298141 
 16.46   105.970546   10.2941996 
16.465   106.499763   10.3198722 
 16.47   106.962191   10.3422527 
16.475   106.740025   10.3315064 
 16.48   105.972269   10.2942833 
16.485   106.717608   10.3304215 
 16.49   106.408463   10.3154478 
16.495    104.93421     10.24374 
  16.5   107.041687   10.3460952 
16.505   106.331763   10.3117294 
 16.51   107.846636   10.3849235 
16.515   106.435476    10.316757 
 16.52   106.065346   10.2988031 
16.525   107.787536   10.3820776 
 16.53   107.427172    10.364708 
16.535   105.873507   10.2894852 
 16.54   107.963415   10.3905445 
16.545   104.913104   10.2427098 
 16.55   105.669227   10.2795538 
16.555   108.670038   10.4244922 
 16.56   106.462322    10.318058 
16.565   107.435122   10.3650915 
 16.57   106.537535   10.3217021 
16.575   106.929498    10.340672 
 16.58   107.869079    10.386004 
16.585   104.575316   10.2262073 
 16.59   107.160299   10.3518259 
16.595   106.559948   10.3227878 
  16.6   107.938459   10.3893435 
16.605   106.991159   10.3436531 
 16.61   108.025155    10.393515 
16.615   106.218817   10.3062514 
 16.62       106.42    10.316007 
16.625    109.40878   10.4598652 
 16.63   108.774503   10.4295016 
16.635   106.453417   10.3176265 
 16.64   108.630226   10.4225825 
16.645   109.030287   10.4417569 
 16.65    108.89697   10.4353711 
16.655   109.842188   10.4805624 
 16.66   111.238569   10.5469697 
16.665   109.718793   10.4746739 
 16.67   110.982981   10.5348461 
16.675   114.163495   10.6847319 
 16.68   116.107324   10.7753109 
16.685   117.178403   10.8248974 
 16.69   117.926439   10.8593941 
16.695   119.307515    10.922798 
  16.7   121.305678   11.0138857 
16.705   123.909381   11.1314591 
 16.71   126.462287   11.2455452 
16.715   125.935062   11.2220792 
 16.72   126.648952   11.2538417 
16.725   126.895495   11.2647901 
 16.73   126.339668    11.240092 
16.735    125.87984   11.2196185 
 16.74   125.570719   11.2058342 
16.745    124.70479   11.1671299 
 16.75   123.737031   11.1237148 
16.755   120.703394   10.9865096 
 16.76   121.999792   11.0453516 
16.765   121.898258   11.0407544 
 16.77   119.768174   10.9438647 
16.775   119.428815   10.9283491 
 16.78   118.603695   10.8905324 
16.785   120.679686   10.9854306 
 16.79   119.962957   10.9527603 
16.795   120.876355   10.9943783 
  16.8   123.153119   11.0974375 
16.805   129.930828   11.3987205 
 16.81   132.535069   11.5123876 
16.815    142.68965   11.9452773 
 16.82   151.699936   12.3166528 
16.825   163.670976   12.7933958 
 16.83   171.272213    13.087101 
16.835   181.583263   13.4752834 
 16.84   187.923926   13.7085348 
16.845   188.165492   13.7173427 
 16.85   184.805722   13.5943268 
16.855   178.958525   13.3775381 
 16.86   169.021883   13.0008416 
16.865   163.119195   12.7718125 
 16.87   161.188814   12.6960157 
16.875   158.850438   12.6035883 
 16.88   166.265596   12.8944017 
16.885    173.26697   13.1630912 
 16.89   183.520776    13.546984 
16.895   194.911898   13.9610851 
  16.9   198.561352   14.0911799 
16.905   200.210233   14.1495665 
 16.91   195.282479   13.9743508 
16.915   186.632429    13.661348 
 16.92   175.320483   13.2408641 
16.925   160.238843   12.6585482 
 16.93   150.245602   12.2574713 
16.935   142.781146   11.9491065 
 16.94    136.66811   11.6905137 
16.945   130.134256   11.4076403 
 16.95   129.354099   11.3733944 
16.955   125.638348   11.2088513 
 16.96    126.94577   11.2670213 
16.965   127.608434   11.2963903 
 16.97   130.370343   11.4179833 
16.975   136.630612   11.6889098 
 16.98    143.21143   11.9670978 
16.985   153.693844   12.3973321 
 16.99   167.448998   12.9402086 
16.995   182.100605   13.4944657 
  17.0   196.806538   14.0287753 
17.005   209.385127   14.4701461 
 17.01   216.172212   14.7027961 
17.015   211.993022   14.5599802 
 17.02   204.128553   14.2873564 
17.025   191.935029   13.8540618 
 17.03   177.575205   13.3257347 
17.035   165.074006   12.8481129 
 17.04   153.927409   12.4067485 
17.045   146.997484   12.1242519 
 17.05    137.21568   11.7139097 
17.055   129.644824   11.3861681 
 17.06   126.124343   11.2305095 
17.065   122.439544   11.0652403 
 17.07   117.501565   10.8398139 
17.075   117.320559   10.8314615 
 17.08   114.009535   10.6775248 
17.085   111.399642   10.5546029 
 17.09   111.305144   10.5501253 
17.095   112.286097   10.5965135 
  17.1   109.025342   10.4415201 
17.105   110.581754    10.515786 
 17.11   110.550176   10.5142844 
17.115   109.237121   10.4516564 
 17.12   108.973807    10.439052 
17.125   108.274623   10.4055093 
 17.13   108.832588   10.4322859 
17.135   109.076659   10.4439772 
 17.14   107.108223   10.3493103 
17.145   109.379246   10.4584533 
 17.15   107.390402   10.3629341 
17.155   110.403178   10.5072917 
 17.16   110.972892   10.5343672 
17.165   110.477255   10.5108161 
 17.17   110.616348   10.5174307 
17.175   110.814861   10.5268638 
 17.18   110.321159    10.503388 
17.185   112.146828   10.5899399 
 17.19    113.90775   10.6727574 
17.195   112.758832   10.6187962 
  17.2   116.010026    10.770795 
17.205   116.952877   10.8144754 
 17.21   120.346847   10.9702711 
17.215    122.08267   11.0491027 
 17.22   123.320716   11.1049861 
17.225     124.2988   11.1489372 
 17.23    122.06615   11.0483551 
17.235   121.404093   11.0183526 
 17.24   122.448733   11.0656555 
17.245   119.124659   10.9144243 
 17.25   116.370885   10.7875338 
17.255   113.690836   10.6625905 
 17.26   112.049003   10.5853202 
17.265   110.202722   10.4977484 
 17.27   110.372422    10.505828 
17.275   108.433271   10.4131297 
 17.28   107.830987     10.38417 
17.285   108.257959   10.4047085 
 17.29    106.71683   10.3303838 
17.295   107.769045   10.3811871 
  17.3   107.150042   10.3513305 
17.305   106.316716   10.3109998 
 17.31   108.284095   10.4059644 
17.315    107.93329   10.3890948 
 17.32   106.206987   10.3056774 
17.325   106.643313   10.3268249 
 17.33   107.230607   10.3552213 
17.335   105.240565   10.2586824 
 17.34   105.352305   10.2641271 
17.345   107.948826   10.3898425 
 17.35   103.558804   10.1763846 
17.355   106.028373   10.2970079 
 17.36   104.524549   10.2237248 
17.365   103.993986   10.1977442 
 17.37   104.321854    10.213807 
17.375   105.565893   10.2745264 
 17.38   106.935537    10.340964 
17.385   105.555339   10.2740128 
 17.39   105.789544   10.2854044 
17.395   105.448517   10.2688128 
  17.4   105.330735   10.2630763 
17.405   104.283821    10.211945 
 17.41   105.094843   10.2515776 
17.415   103.565479   10.1767126 
 17.42   106.549344   10.3222742 
17.425   104.935551   10.2438055 
 17.43   104.587168   10.2267868 
17.435   106.229104   10.3067504 
 17.44   105.309403    10.262037 
17.445   103.323643   10.1648238 
 17.45   104.587423   10.2267992 
17.455   105.650039   10.2786205 
 17.46   106.586734   10.3240851 
17.465   105.642726   10.2782647 
 17.47   105.833147   10.2875238 
17.475   106.629017   10.3261327 
 17.48   105.657159   10.2789668 
17.485   104.519094    10.223458 
 17.49   104.995665   10.2467392 
17.495   105.253683   10.2593217 
  17.5   103.495919   10.1732944 
17.505   105.632603   10.2777723 
 17.51   103.363308   10.1667747 
17.515   106.318338   10.3110784 
 17.52    105.01522   10.2476934 
17.525   107.188723   10.3531987 
 17.53   104.276311   10.2115773 
17.535   105.747459   10.2833584 
 17.54   104.605978   10.2277064 
17.545   105.120888   10.2528478 
 17.55   105.556699    10.274079 
17.555   105.201078   10.2567577 
 17.56    104.08822   10.2023635 
17.565   104.877211   10.2409575 
 17.57   106.174497    10.304101 
17.575   106.742232   10.3316132 
 17.58   106.676248   10.3284194 
17.585   105.037967   10.2488032 
 17.59   105.678745   10.2800168 
17.595   104.999141   10.2469089 
  17.6    106.32205   10.3112584 
17.605   106.044056   10.2977694 
 17.61   106.741808   10.3315927 
17.615   106.399479   10.3150123 
 17.62   107.810416   10.3831795 
17.625   108.930215   10.4369639 
 17.63   108.893681   10.4352135 
17.635   107.340279   10.3605154 
 17.64   108.299318   10.4066958 
17.645   111.376367   10.5535002 
 17.65   110.609401   10.5171004 
17.655   113.879159   10.6714178 
 17.66   116.531055   10.7949551 
17.665   121.834686   11.0378751 
 17.67    130.08869   11.4056429 
17.675    136.43351   11.6804756 
 17.68   146.298577   12.0953949 
17.685   159.407604   12.6256724 
 17.69   172.883079    13.148501 
17.695   187.124756   13.6793551 
  17.7   191.775945   13.8483192 
17.705   188.286829   13.7217648 
 17.71   179.586085   13.4009733 
17.715   167.841001   12.9553464 
 17.72   152.764992   12.3598136 
17.725    141.11102    11.879016 
 17.73   130.530467   11.4249931 
17.735   121.783323   11.0355482 
 17.74   120.947406   10.9976091 
17.745    116.86165   10.8102567 
 17.75   114.745912   10.7119518 
17.755   113.293265   10.6439309 
 17.76   112.618286   10.6121763 
17.765   112.978829   10.6291499 
 17.77   116.092406   10.7746186 
17.775   114.966497   10.7222431 
 17.78   116.120074   10.7759025 
17.785   117.989922   10.8623166 
 17.79   116.237971   10.7813715 
17.795   119.201642   10.9179505 
  17.8    123.81534   11.1272342 
17.805   126.454219   11.2451865 
 17.81   130.571715   11.4267981 
17.815   135.758756    11.651556 
 17.82    139.84267   11.8255093 
17.825   148.239207   12.1753524 
 17.83   153.931818   12.4069262 
17.835   162.356654   12.7419251 
 17.84   173.329162   13.1654533 
17.845   180.627167   13.4397607 
 17.85   186.696818   13.6637044 
17.855   193.965975   13.9271668 
 17.86   199.024396   14.1076006 
17.865    198.46249   14.0876716 
 17.87   197.560278   14.0556137 
17.875   196.042424   14.0015151 
 17.88   190.719494   13.8101229 
17.885   185.893974    13.634294 
 17.89   183.171413   13.5340834 
17.895   175.632328   13.2526348 
  17.9   172.417156   13.1307713 
17.905   169.650766   13.0250054 
 17.91   164.746252   12.8353516 
17.915    160.53764   12.6703449 
 17.92    156.37049   12.5048187 
17.925   152.180857   12.3361605 
 17.93    148.58954   12.1897309 
17.935    141.16104   11.8811211 
 17.94   134.583078   11.6009947 
17.945     128.8763   11.3523698 
 17.95   126.681323   11.2552798 
17.955   121.731454   11.0331978 
 17.96   118.272081   10.8752968 
17.965   115.628338   10.7530618 
 17.97   115.094821   10.7282255 
17.975   112.049831   10.5853593 
 17.98   111.598579   10.5640229 
17.985   111.663514   10.5670958 
 17.99   110.330083   10.5038128 
17.995   109.512711   10.4648321 
  18.0   108.719839   10.4268806 
18.005   109.799003    10.478502 
 18.01    107.75832   10.3806705 
18.015   108.275936   10.4055724 
 18.02   106.335601   10.3119155 
18.025   106.439701   10.3169618 
 18.03   106.082656   10.2996435 
18.035   106.479769   10.3189035 
 18.04   106.560669   10.3228227 
18.045    104.88783    10.241476 
 18.05   106.282854   10.3093576 
18.055   103.559091   10.1763987 
 18.06   106.179125   10.3043256 
18.065   105.583355   10.2753761 
 18.07   105.746938    10.283333 
18.075   105.519877   10.2722869 
 18.08   106.776868   10.3332893 
18.085   106.168059   10.3037886 
 18.09   103.897834   10.1930287 
18.095   105.429221   10.2678732 
  18.1   107.893328   10.3871713 
18.105   107.614928   10.3737615 
 18.11   107.340309   10.3605168 
18.115   108.938033   10.4373384 
 18.12   110.162209   10.4958187 
18.125    110.85832   10.5289278 
 18.13   113.078691   10.6338465 
18.135   117.732676   10.8504689 
 18.14   119.295872    10.922265 
18.145   124.955494   11.1783493 
 18.15   128.514353   11.3364171 
18.155   132.735331    11.521082 
 18.16   135.017987   11.6197241 
18.165   137.254706   11.7155754 
 18.17    135.42032   11.6370237 
18.175   131.867014   11.4833364 
 18.18   129.006884   11.3581197 
18.185   127.306593   11.2830223 
 18.19   128.158651   11.3207178 
18.195   128.910334   11.3538687 
  18.2   130.314047   11.4155178 
18.205   131.467162   11.4659131 
 18.21   132.445283   11.5084875 
18.215   134.924554   11.6157029 
 18.22   137.548291   11.7280984 
18.225   139.441403   11.8085309 
 18.23    139.97633   11.8311593 
18.235   141.961762   11.9147708 
 18.24   141.248013   11.8847807 
18.245   141.889512   11.9117384 
 18.25   139.872282   11.8267613 
18.255   138.041481   11.7491055 
 18.26    138.49066   11.7682055 
18.265   138.169934   11.7545708 
 18.27   133.240431   11.5429819 
18.275   132.909429   11.5286352 
 18.28    127.22575   11.2794393 
18.285   125.808757   11.2164503 
 18.29   123.436427   11.1101947 
18.295   119.717148   10.9415332 
  18.3   122.327796   11.0601897 
18.305   117.138413   10.8230501 
 18.31   115.626489   10.7529758 
18.315   114.123606   10.6828651 
 18.32   112.847361   10.6229638 
18.325   112.027989   10.5843275 
 18.33   111.133173    10.541972 
18.335    109.64186   10.4710009 
 18.34   109.195453   10.4496628 
18.345   107.682737   10.3770293 
 18.35   107.180791   10.3528156 
18.355    105.16163   10.2548345 
 18.36   106.209247    10.305787 
18.365   106.920367   10.3402305 
 18.37   105.678397   10.2799999 
18.375   106.815341   10.3351507 
 18.38   106.862406   10.3374274 
18.385   105.978891   10.2946049 
 18.39   107.112946   10.3495385 
18.395   105.972529   10.2942959 
  18.4   106.811125   10.3349468 
18.405   104.907874   10.2424545 
 18.41   106.604569   10.3249489 
18.415   107.629543   10.3744659 
 18.42   105.690038    10.280566 
18.425   106.375323   10.3138413 
 18.43    108.93453   10.4371706 
18.435   108.933607   10.4371264 
 18.44   109.135367   10.4467874 
18.445   110.748839   10.5237274 
 18.45   112.487775   10.6060254 
18.455   115.076253     10.72736 
 18.46   119.552781   10.9340194 
18.465     124.5437   11.1599149 
 18.47   129.665892   11.3870932 
18.475   136.849856   11.6982843 
 18.48   143.585171    11.982703 
18.485   152.965034   12.3679034 
 18.49   161.284715   12.6997919 
18.495   168.612232   12.9850773 
  18.5   170.640824   13.0629562 
18.505   168.489847   12.9803639 
 18.51   166.478332   12.9026482 
18.515   158.377238   12.5848019 
 18.52   148.948574   12.2044489 
18.525   141.138949   11.8801914 
 18.53    133.89737   11.5714031 
18.535   125.314217   11.1943833 
 18.54   123.056532   11.0930849 
18.545   120.487877    10.976697 
 18.55   121.317523   11.0144234 
18.555   120.828449   10.9921995 
 18.56   121.652526   11.0296204 
18.565   125.545208   11.2046958 
 18.57   130.520157   11.4245419 
18.575   137.545443   11.7279769 
 18.58   148.343298   12.1796263 
18.585   160.965303   12.6872102 
 18.59   181.925682   13.4879829 
18.595   200.729545   14.1679055 
  18.6   215.684394   14.6861974 
18.605   226.132757   15.0377112 
 18.61   228.212508   15.1067041 
18.615    224.07926   14.9692772 
 18.62   220.447284   14.8474673 
18.625   208.962611   14.4555391 
 18.63   199.405903   14.1211155 
18.635   181.231351   13.4622194 
 18.64    168.44434   12.9786109 
18.645   154.150198   12.4157238 
 18.65   141.362226   11.8895848 
18.655   134.209405   11.5848783 
 18.66   126.019191   11.2258269 
18.665   122.394412   11.0632008 
 18.67   116.664203   10.8011205 
18.675   114.953322   10.7216287 
 18.68   112.665505   10.6144008 
18.685   113.096191   10.6346693 
 18.69   110.824288   10.5273115 
18.695   110.668524   10.5199108 
  18.7   109.584235   10.4682489 
18.705   109.309394   10.4551133 
 18.71   110.408091   10.5075255 
18.715   107.600466   10.3730644 
 18.72   109.078706   10.4440752 
18.725   108.682422   10.4250862 
 18.73   109.548637   10.4665485 
18.735   109.908621   10.4837313 
 18.74   110.243951    10.499712 
18.745   112.054164   10.5855639 
 18.75   113.044696   10.6322479 
18.755   113.429357   10.6503219 
 18.76   116.830793   10.8088294 
18.765   119.715585   10.9414617 
 18.77   118.662764    10.893244 
18.775   120.209646    10.964016 
 18.78   120.326412   10.9693396 
18.785   119.017612   10.9095193 
 18.79   117.184692   10.8251879 
18.795   113.985179   10.6763842 
  18.8   111.300288   10.5498952 
18.805   108.088746   10.3965738 
 18.81   107.577898   10.3719766 
18.815   108.531496   10.4178451 
 18.82   105.921355   10.2918101 
18.825   105.530588   10.2728082 
 18.83   106.156649   10.3032349 
18.835    106.15317   10.3030661 
 18.84   105.526845    10.272626 
18.845   104.787493   10.2365762 
 18.85   104.116842    10.203766 
18.855   104.960811   10.2450384 
 18.86   103.130263   10.1553071 
18.865   103.770514   10.1867814 
 18.87   103.239106   10.1606646 
18.875   104.097904   10.2028381 
 18.88   104.057877   10.2008763 
18.885   103.806774   10.1885609 
 18.89     105.7056   10.2813229 
18.895   102.211392    10.109965 
  18.9   104.170455   10.2063928 
18.905   101.494101   10.0744281 
 18.91   103.550431   10.1759732 
18.915   102.452821   10.1218981 
 18.92   101.169318    10.058296 
18.925   102.022526   10.1006201 
 18.93   103.999997   10.1980389 
18.935   101.749903   10.0871157 
 18.94   102.357194   10.1171732 
18.945   103.079139   10.1527897 
 18.95   103.698311   10.1832367 
18.955   103.182883   10.1578976 
 18.96   103.879969   10.1921523 
18.965    104.46443   10.2207842 
 18.97   103.956937   10.1959275 
18.975   104.514487   10.2232327 
 18.98   102.642185   10.1312479 
18.985    103.01582    10.149671 
 18.99   102.607055   10.1295141 
18.995   104.603146   10.2275679 
  19.0   104.148589   10.2053216 
19.005   104.799112   10.2371437 
 19.01   105.009207      10.2474 
19.015   105.299667   10.2615626 
 19.02    104.19571     10.20763 
19.025   103.247366   10.1610711 
 19.03   102.984306   10.1481184 
19.035   102.979908   10.1479017 
 19.04   104.270218    10.211279 
19.045   104.921935   10.2431409 
 19.05   104.674115   10.2310369 
19.055   103.290118   10.1631746 
 19.06   102.632153   10.1307528 
19.065   104.898185   10.2419815 
 19.07   104.829068   10.2386067 
19.075   103.135648   10.1555723 
 19.08   104.196267   10.2076573 
19.085    104.60188   10.2275061 
 19.09   103.596354   10.1782294 
19.095   105.116525    10.252635 
  19.1   104.120826   10.2039613 
19.105   104.606855   10.2277493 
 19.11   104.751491   10.2348176 
19.115   105.512118   10.2719092 
 19.12    104.96401   10.2451945 
19.125   106.719953    10.330535 
 19.13   106.201903   10.3054308 
19.135   105.719401    10.281994 
 19.14    107.55675    10.370957 
19.145   106.553512   10.3224761 
 19.15   108.282832   10.4059037 
19.155   109.974415   10.4868687 
 19.16   108.993416   10.4399912 
19.165   111.988636   10.5824683 
 19.17   113.937459   10.6741491 
19.175   115.654828   10.7542934 
 19.18   116.130515   10.7763869 
19.185   120.152432   10.9614065 
 19.19    122.66656   11.0754937 
19.195   124.337098   11.1506546 
  19.2   129.455658   11.3778582 
19.205   133.033203    11.534002 
 19.21   139.785082   11.8230741 
19.215   141.555478    11.897709 
 19.22   145.429196   12.0594028 
19.225   150.720562   12.2768303 
 19.23   153.150209   12.3753872 
19.235   156.878257   12.5251051 
 19.24   159.660539   12.6356852 
19.245   164.328157   12.8190544 
 19.25   169.424426   13.0163138 
19.255   173.593001   13.1754697 
 19.26   174.675838   13.2164987 
19.265   172.529158   13.1350355 
 19.27   167.301044   12.9344905 
19.275   160.881698   12.6839149 
 19.28   153.918499   12.4063895 
19.285    142.91494   11.9547037 
 19.29   135.934606   11.6590997 
19.295   130.481827   11.4228642 
  19.3   125.771265   11.2147789 
19.305    122.07849   11.0489135 
 19.31   122.731045   11.0784044 
19.315   118.673746    10.893748 
 19.32   116.601949   10.7982382 
19.325   116.828187   10.8087089 
 19.33   117.814511   10.8542393 
19.335   117.169255   10.8244748 
 19.34   116.120852   10.7759386 
19.345   119.929017   10.9512108 
 19.35   121.986586   11.0447538 
19.355   126.206561   11.2341694 
 19.36   132.015686   11.4898079 
19.365   134.573674   11.6005894 
 19.37   140.669635   11.8604231 
19.375   143.005045   11.9584717 
 19.38   145.627287   12.0676131 
19.385   145.175715   12.0488885 
 19.39   145.348138   12.0560415 
19.395   139.694163   11.8192285 
  19.4   135.072785   11.6220818 
19.405   135.183617    11.626849 
 19.41    133.14354   11.5387842 
19.415   128.709589   11.3450249 
 19.42   126.975828   11.2683552 
19.425   125.950159   11.2227519 
 19.43   127.555673   11.2940548 
19.435   129.851685   11.3952483 
 19.44   132.398583   11.5064583 
19.445   138.068896   11.7502722 
 19.45    146.53987   12.1053653 
19.455    156.27233   12.5008932 
 19.46   168.688489   12.9880133 
19.465   175.900906   13.2627639 
 19.47   185.702285   13.6272626 
19.475   189.585387    13.769001 
 19.48   192.335885   13.8685214 
19.485   191.540714   13.8398235 
 19.49   187.817615   13.7046567 
19.495   182.062298   13.4930463 
  19.5   176.571642   13.2880263 
19.505   172.361786   13.1286628 
 19.51   167.641999   12.9476638 
19.515   166.408767   12.8999522 
 19.52   166.294729   12.8955314 
19.525   164.036401   12.8076696 
 19.53   159.769358   12.6399904 
19.535     151.5192   12.3093136 
 19.54   138.637375   11.7744373 
19.545   131.033772   11.4469984 
 19.55   122.760993    11.079756 
19.555   119.513913   10.9322419 
 19.56   115.253776   10.7356311 
19.565   116.117358   10.7757764 
 19.57   112.149092   10.5900469 
19.575   112.416137   10.6026476 
 19.58   112.783739   10.6199689 
19.585   115.068094   10.7269797 
 19.59   114.580837   10.7042439 
19.595   113.956884    10.675059 
  19.6   116.043788   10.7723622 
19.605   117.488363   10.8392049 
 19.61   120.269042   10.9667243 
19.615   125.765013   11.2145001 
 19.62   129.594352   11.3839515 
19.625   136.151303   11.6683891 
 19.63   145.414722   12.0588027 
19.635   160.064264   12.6516506 
 19.64   176.068236   13.2690707 
19.645   193.055555   13.8944433 
 19.65   210.772849   14.5180181 
19.655   223.273159   14.9423278 
 19.66   225.914722   15.0304598 
19.665   225.230118   15.0076686 
 19.67    215.06245   14.6650077 
19.675   196.071477   14.0025525 
 19.68   184.766908   13.5928992 
19.685   174.059963   13.1931787 
 19.69   167.042125   12.9244777 
19.695   156.090691    12.493626 
  19.7   153.187967   12.3769127 
19.705   149.266232    12.217456 
 19.71   147.639297   12.1506912 
19.715   144.748771   12.0311583 
 19.72   141.951606   11.9143446 
19.725   144.972862   12.0404677 
 19.73   146.375428   12.0985713 
19.735   148.052226   12.1676714 
 19.74   151.172683   12.2952301 
19.745   155.180575   12.4571496 
 19.75    157.30263   12.5420345 
19.755   159.559821   12.6316991 
 19.76    156.67925   12.5171582 
19.765   152.251262   12.3390138 
 19.77    145.44061   12.0598761 
19.775   137.178089    11.712305 
 19.78   132.526447   11.5120131 
19.785   126.241631   11.2357301 
 19.79   120.863567   10.9937967 
19.795   117.053206    10.819113 
  19.8   115.035655   10.7254676 
19.805   113.137652   10.6366185 
 19.81   113.011751   10.6306985 
19.815   111.524237   10.5605036 
 19.82   110.729801   10.5228229 
19.825   108.924185    10.436675 
 19.83   109.068924   10.4436068 
19.835   109.646137   10.4712051 
 19.84   109.070679   10.4436909 
19.845   110.618863   10.5175503 
 19.85   110.565133   10.5149956 
19.855   109.388894   10.4589145 
 19.86   111.038911   10.5375002 
19.865   111.948755   10.5805839 
 19.87   112.817051   10.6215371 
19.875   114.278391   10.6901072 
 19.88   114.884591    10.718423 
19.885   114.900053   10.7191442 
 19.89   118.484267   10.8850479 
19.895   119.414963   10.9277154 
  19.9   122.193072   11.0540975 
19.905   124.220943   11.1454449 
 19.91   124.720115    11.167816 
19.915   127.810526   11.3053318 
 19.92   128.234887   11.3240844 
19.925   126.972907   11.2682255 
 19.93   126.189232    11.233398 
19.935   124.680233   11.1660303 
 19.94   124.215542   11.1452026 
19.945   121.959268    11.043517 
 19.95   120.829226   10.9922348 
19.955   118.217605   10.8727919 
 19.96   119.380061   10.9261183 
19.965   118.243366   10.8739766 
 19.97   115.601581   10.7518176 
19.975   116.158516    10.777686 
 19.98   118.330015   10.8779601 
19.985   118.240587   10.8738488 
 19.99   121.986854   11.0447659 
19.995   125.849103   11.2182487 
  20.0   130.894499   11.4409134 
20.005    134.28499     11.58814 
 20.01   134.844606    11.612261 
20.015     137.4132   11.7223376 
 20.02   136.831976   11.6975201 
20.025   133.951463   11.5737402 
 20.03   135.901216   11.6576677 
20.035    132.11214   11.4940045 
 20.04   129.995233   11.4015452 
20.045   127.437316   11.2888138 
 20.05   124.776369   11.1703343 
20.055   122.045339   11.0474132 
 20.06   117.933634   10.8597253 
20.065   116.277844   10.7832205 
 20.07   115.856567   10.7636689 
20.075   114.201245   10.6864983 
 20.08   110.509549   10.5123522 
20.085   112.095235   10.5875037 
 20.09   112.932184   10.6269555 
20.095   112.201744   10.5925325 
  20.1   112.895986   10.6252523 
20.105   113.019787   10.6310765 
 20.11   113.798202    10.667624 
20.115   114.715389    10.710527 
 20.12    115.55188    10.749506 
20.125    115.96285   10.7686048 
 20.13   119.739124   10.9425374 
20.135   122.718065   11.0778186 
 20.14   121.744078   11.0337699 
20.145    126.09196   11.2290676 
 20.15   127.569198   11.2946535 
20.155   126.269204   11.2369571 
 20.16   129.879804   11.3964821 
20.165   130.461687   11.4219826 
 20.17    131.48616   11.4667415 
20.175   130.062228   11.4044828 
 20.18   129.421566     11.37636 
20.185   128.642555   11.3420701 
 20.19    127.66642   11.2989566 
20.195   124.495411   11.1577512 
  20.2   123.891458    11.130654 
20.205   120.384059    10.971967 
 20.21   119.043565   10.9107087 
20.215   116.903142   10.8121756 
 20.22   115.122634   10.7295216 
20.225   115.659699     10.75452 
 20.23   113.929724   10.6737868 
20.235   112.198623   10.5923852 
 20.24   115.507389   10.7474364 
20.245    114.45508   10.6983681 
 20.25   114.582401   10.7043169 
20.255   114.603515   10.7053031 
 20.26   114.778883   10.7134907 
20.265   117.096743   10.8211248 
 20.27   118.224277   10.8730988 
20.275   121.947633   11.0429902 
 20.28   121.661712   11.0300368 
20.285   126.307111   11.2386436 
 20.29   131.009988   11.4459595 
20.295   138.957576   11.7880268 
  20.3   154.242925   12.4194575 
20.305   168.873927   12.9951501 
 20.31    188.45407   13.7278574 
20.315    210.78234    14.518345 
 20.32   232.068323   15.2337889 
20.325   243.358093   15.5999389 
 20.33   247.611535   15.7356771 
20.335   238.730529   15.4509071 
 20.34   230.047563   15.1673189 
20.345   217.001193   14.7309604 
 20.35   213.146545   14.5995392 
20.355    209.98191   14.4907526 
 20.36   208.334529   14.4337982 
20.365   217.022067   14.7316688 
 20.37   233.098851   15.2675752 
20.375   258.918293   16.0909382 
 20.38   305.520732   17.4791514 
20.385   373.702646   19.3313902 
 20.39      498.759   22.3329129 
20.395   695.085705   26.3644781 
  20.4   987.167911   31.4192284 
20.405   1310.47628   36.2005011 
 20.41   1620.98681   40.2614804 
20.415   1761.88807   41.9748505 
 20.42   1672.55825   40.8969223 
20.425    1391.5155   37.3030227 
 20.43   1018.95319   31.9210462 
20.435   717.874701   26.7931839 
 20.44   483.388865   21.9861062 
20.445   342.264693   18.5003971 
 20.45   269.296557   16.4102577 
20.455   220.125987   14.8366434 
 20.46   191.151907   13.8257697 
20.465   173.141101   13.1583092 
 20.47   161.065581   12.6911616 
20.475   149.291287   12.2184814 
 20.48    142.03063   11.9176604 
20.485    139.09215   11.7937335 
 20.49   132.981561   11.5317631 
20.495   129.283311   11.3702819 
  20.5   125.542504   11.2045752 
20.505   124.379608   11.1525606 
 20.51   120.562754   10.9801072 
20.515   117.430588   10.8365395 
 20.52   118.240995   10.8738675 
20.525   115.489398   10.7465994 
 20.53   113.864645   10.6707378 
20.535   113.898237   10.6723117 
 20.54   111.318035   10.5507362 
20.545   111.558886    10.562144 
 20.55   112.565355   10.6096822 
20.555   110.180213   10.4966763 
 20.56   107.621657   10.3740858 
20.565   109.010294   10.4407995 
 20.57   109.731481   10.4752795 
20.575   107.853423   10.3852502 
 20.58   106.857432   10.3371868 
20.585   106.951534   10.3417375 
 20.59   107.264847   10.3568744 
20.595    106.66178    10.327719 
  20.6   104.633973   10.2290749 
20.605   107.047242   10.3463637 
 20.61   106.008708    10.296053 
20.615     107.5443   10.3703568 
 20.62   104.454979   10.2203218 
20.625   106.083066   10.2996634 
 20.63   103.665965   10.1816484 
20.635   106.272272   10.3088444 
 20.64   106.003456    10.295798 
20.645   105.814015   10.2865939 
 20.65   103.234329   10.1604296 
20.655   105.006864   10.2472857 
 20.66   105.379319    10.265443 
20.665   103.558891   10.1763889 
 20.67   103.254766   10.1614352 
20.675   103.370687   10.1671376 
 20.68   104.002451   10.1981592 
20.685   103.587051   10.1777724 
 20.69   103.276106   10.1624852 
20.695   104.376464     10.21648 
  20.7   102.195088   10.1091586 
20.705   102.673065   10.1327718 
 20.71   104.395842   10.2174283 
20.715   103.400401   10.1685988 
 20.72   105.355325   10.2642742 
20.725   103.088704   10.1532608 
 20.73    105.39882   10.2663927 
20.735    102.58675   10.1285118 
 20.74     103.8182   10.1891217 
20.745   105.309453   10.2620394 
 20.75   102.459222   10.1222143 
20.755   102.390062   10.1187975 
 20.76   102.705009    10.134348 
20.765   104.565391    10.225722 
 20.77   101.694426   10.0843654 
20.775    101.61175   10.0802654 
 20.78    100.93375    10.046579 
20.785   102.806162   10.1393373 
 20.79   102.828218   10.1404249 
20.795   102.859827   10.1419834 
  20.8   101.022297   10.0509849 
20.805   100.291947   10.0145867 
 20.81   102.821341   10.1400858 
20.815   102.711986   10.1346922 
 20.82   103.096162    10.153628 
20.825   102.296428   10.1141697 
 20.83   102.834307   10.1407252 
20.835    103.31979   10.1646343 
 20.84   104.038105   10.1999071 
20.845   104.491185    10.222093 
 20.85   103.500768   10.1735327 
20.855   103.093444   10.1534942 
 20.86   103.477829   10.1724053 
20.865   105.075641    10.250641 
 20.87   104.713619   10.2329673 
20.875   104.186433   10.2071755 
 20.88   103.909538   10.1936028 
20.885   104.223173   10.2089751 
 20.89    104.57504   10.2261938 
20.895   103.330849   10.1651783 
  20.9   104.545363   10.2247427 
20.905    104.10958   10.2034102 
 20.91   107.686906   10.3772302 
20.915   107.227439   10.3550683 
 20.92   107.944555   10.3896369 
20.925   109.849843   10.4809276 
 20.93   111.562846   10.5623315 
20.935   114.095626   10.6815554 
 20.94   117.600557   10.8443791 
20.945   120.651367   10.9841416 
 20.95   123.454656   11.1110151 
20.955   127.606446   11.2963023 
 20.96   129.789769   11.3925313 
20.965   131.133674   11.4513612 
 20.97   131.357496   11.4611298 
20.975   129.834763   11.3945058 
 20.98   127.719541   11.3013071 
20.985    124.70763    11.167257 
 20.99   123.742643    11.123967 
20.995   121.012762   11.0005801 
  21.0   119.631594   10.9376229 
21.005    118.61434   10.8910211 
 21.01   118.465074   10.8841662 
21.015   117.967473   10.8612832 
 21.02   117.199174   10.8258567 
21.025   117.812028   10.8541249 
 21.03   116.500345   10.7935326 
21.035   118.456563   10.8837752 
 21.04   115.685897   10.7557379 
21.045   112.983421    10.629366 
 21.05   113.236152   10.6412477 
21.055   110.059636   10.4909312 
 21.06   108.078315   10.3960721 
21.065   108.282326   10.4058794 
 21.07   105.909289   10.2912239 
21.075     105.1554   10.2545307 
 21.08   104.789889   10.2366933 
21.085   103.112179   10.1544167 
 21.09   102.919214   10.1449107 
21.095   102.643314   10.1313037 
  21.1   103.266272   10.1620014 
21.105   102.162203    10.107532 
 21.11   102.261703   10.1124529 
21.115    102.83229   10.1406257 
 21.12   102.372299   10.1179197 
21.125   102.753115   10.1367211 
 21.13   103.728949    10.184741 
21.135   102.400658    10.119321 
 21.14   103.552341   10.1760671 
21.145   103.350508   10.1661452 
 21.15   105.184107   10.2559304 
21.155   107.584403   10.3722901 
 21.16   109.087579   10.4444999 
21.165   110.187847   10.4970399 
 21.17   113.176058   10.6384237 
21.175   114.994579   10.7235525 
 21.18   120.105143   10.9592492 
21.185   119.981452   10.9536045 
 21.19   118.344047    10.878605 
21.195   117.256571   10.8285074 
  21.2   114.857593   10.7171635 
21.205   113.478447   10.6526263 
 21.21   109.434983   10.4611177 
21.215   107.457568   10.3661742 
 21.22   106.791832   10.3340133 
21.225   104.880727   10.2411292 
 21.23   104.339273   10.2146597 
21.235   104.518609   10.2234343 
 21.24   102.924949   10.1451934 
21.245   103.999825   10.1980305 
 21.25   103.244066   10.1609087 
21.255   103.461798   10.1716173 
 21.26   103.686902   10.1826766 
21.265   104.477866   10.2214415 
 21.27   104.321797   10.2138043 
21.275   107.162433    10.351929 
 21.28   107.781834    10.381803 
21.285   107.426968   10.3646982 
 21.29    111.69129     10.56841 
21.295   112.252298   10.5949185 
  21.3   116.311696     10.78479 
21.305   124.309862   11.1494332 
 21.31   127.373938   11.2860063 
21.315   136.252129   11.6727087 
 21.32     140.0682   11.8350412 
21.325   143.311248   11.9712676 
 21.33   145.841077   12.0764679 
21.335   144.761403   12.0316833 
 21.34   137.824321   11.7398603 
21.345   133.899647   11.5715015 
 21.35   127.988784   11.3132128 
21.355   120.862503   10.9937484 
 21.36   116.432452    10.790387 
21.365   112.876753   10.6243472 
 21.37   110.987768   10.5350732 
21.375   110.228608   10.4989813 
 21.38   107.645206   10.3752208 
21.385   109.292301   10.4542958 
 21.39   108.332672   10.4082982 
21.395   109.235384   10.4515733 
  21.4   112.142902   10.5897546 
21.405   112.426003   10.6031129 
 21.41   113.313551   10.6448838 
21.415   116.289724   10.7837713 
 21.42   120.700588   10.9863819 
21.425   122.940074   11.0878345 
 21.43   125.542683   11.2045831 
21.435   128.904823    11.353626 
 21.44   133.005233   11.5327895 
21.445   132.529287   11.5121365 
 21.45   133.760189    11.565474 
21.455   132.097012   11.4933464 
 21.46   126.770983   11.2592621 
21.465   120.890127   10.9950046 
 21.47     119.4372   10.9287328 
21.475   113.906926   10.6727188 
 21.48   110.624535   10.5178199 
21.485   107.007255   10.3444311 
 21.49   107.037102   10.3458737 
21.495   106.060458   10.2985658 
  21.5   104.245695   10.2100781 
21.505   103.102321   10.1539313 
 21.51   103.317047   10.1644994 
21.515   102.488985   10.1236843 
 21.52   102.700479   10.1341245 
21.525   101.741379   10.0866932 
 21.53   100.065538   10.0032763 
21.535   99.8298341   9.99148808 
 21.54   101.725038   10.0858831 
21.545   100.861902   10.0430026 
 21.55   99.5833816   9.97914734 
21.555   101.924497   10.0957663 
 21.56   100.550813   10.0275028 
21.565   101.195756   10.0596101 
 21.57   99.7639439   9.98819022 
21.575     100.0815   10.0040742 
 21.58   100.408739   10.0204161 
21.585   100.596678   10.0297895 
 21.59   102.001441   10.0995763 
21.595   100.864234   10.0431187 
  21.6   99.4352839   9.97172422 
21.605   99.9539642   9.99769795 
 21.61   100.873558   10.0435829 
21.615   103.138301   10.1557029 
 21.62   100.964842   10.0481263 
21.625    101.57907   10.0786443 
 21.63   100.435328   10.0217428 
21.635   99.2314554   9.96149865 
 21.64   100.219056   10.0109468 
21.645   101.235162   10.0615685 
 21.65   101.099627    10.054831 
21.655   100.357131   10.0178407 
 21.66   101.473455   10.0734033 
21.665   101.434605   10.0714748 
 21.67   98.2373929   9.91147783 
21.675   100.662117   10.0330512 
 21.68   100.659601   10.0329258 
21.685   99.3369753   9.96679363 
 21.69   102.519194   10.1251762 
21.695   100.106273   10.0053123 
  21.7   100.065179   10.0032584 
21.705    99.825089   9.99125062 
 21.71    101.59854   10.0796101 
21.715   101.500065   10.0747241 
 21.72   100.981749   10.0489676 
21.725    101.32442   10.0660032 
 21.73   100.167618   10.0083774 
21.735   100.671193   10.0335035 
 21.74   101.995963   10.0993051 
21.745   99.9621129   9.99810547 
 21.75   100.412961   10.0206268 
21.755   100.712215   10.0355476 
 21.76   99.4103084   9.97047182 
21.765   101.279647    10.063779 
 21.77    99.003108   9.95003055 
21.775   99.5900347   9.97948068 
 21.78   101.583456   10.0788619 
21.785   101.240857   10.0618516 
 21.79   101.671655   10.0832363 
21.795   100.883829   10.0440942 
  21.8   101.252398   10.0624251 
21.805   101.232631   10.0614428 
 21.81   99.2415379   9.96200471 
21.815   100.154636   10.0077288 
 21.82    101.31504   10.0655372 
21.825   100.582371   10.0290763 
 21.83    101.51368   10.0753997 
21.835   100.457869   10.0228673 
 21.84   101.727238   10.0859922 
21.845   100.334871   10.0167296 
 21.85   101.615394   10.0804461 
21.855   101.824327   10.0908041 
 21.86   100.868439   10.0433281 
21.865   99.9217079   9.99608463 
 21.87   101.220974   10.0608635 
21.875   101.945962   10.0968293 
 21.88   102.981277   10.1479691 
21.885   102.000835   10.0995463 
 21.89   101.349772   10.0672624 
21.895   100.207541   10.0103717 
  21.9   102.126975   10.1057892 
21.905   100.767437   10.0382985 
 21.91   101.377546   10.0686417 
21.915    102.34179   10.1164119 
 21.92   101.993444   10.0991803 
21.925   101.671274   10.0832175 
 21.93   101.625769   10.0809607 
21.935   100.590621   10.0294876 
 21.94   102.409349   10.1197505 
21.945   101.674902   10.0833973 
 21.95   102.655419   10.1319011 
21.955   100.689557   10.0344186 
 21.96   101.510944    10.075264 
21.965   99.8124047   9.99061583 
 21.97   100.261512   10.0130671 
21.975    101.54012   10.0767118 
 21.98   101.404142   10.0699624 
21.985   103.088528   10.1532521 
 21.99   104.656082   10.2301555 
21.995   103.728515   10.1847197 
  22.0    104.04015   10.2000074 
22.005   104.661012   10.2303965 
 22.01   104.702573   10.2324275 
22.015    104.37161   10.2162425 
 22.02   105.070019   10.2503668 
22.025   106.228388   10.3067157 
 22.03   106.925456   10.3404766 
22.035   107.356858   10.3613155 
 22.04   110.332763   10.5039404 
22.045   111.660217   10.5669398 
 22.05   110.573434   10.5153903 
22.055   113.419196   10.6498449 
 22.06   116.679239   10.8018165 
22.065   117.302155    10.830612 
 22.07   121.117425   11.0053362 
22.075   123.426649   11.1097547 
 22.08   125.694944   11.2113757 
22.085   129.783737   11.3922666 
 22.09   132.747903   11.5216276 
22.095   135.542777    11.642284 
  22.1   139.054007   11.7921163 
22.105   141.260087   11.8852887 
 22.11   141.256172    11.885124 
22.115   144.886021   12.0368609 
 22.12    145.66153   12.0690318 
22.125   144.789633   12.0328564 
 22.13   145.344606   12.0558951 
22.135   144.670276   12.0278957 
 22.14   142.882027    11.953327 
22.145   139.827594   11.8248719 
 22.15   135.936266   11.6591709 
22.155   133.495409   11.5540213 
 22.16    131.62617   11.4728449 
22.165   128.842818    11.350895 
 22.17   130.203417   11.4106712 
22.175   126.126849    11.230621 
 22.18   126.383075   11.2420227 
22.185    128.66438   11.3430322 
 22.19   125.504713   11.2028886 
22.195   126.611529   11.2521789 
  22.2    126.40429   11.2429663 
22.205    125.88962   11.2200544 
 22.21   126.557325     11.24977 
22.215   122.709105   11.0774142 
 22.22   121.252544   11.0114733 
22.225   119.644617   10.9382182 
 22.23   118.124583   10.8685134 
22.235   116.443343   10.7908917 
 22.24   114.626232   10.7063641 
22.245   114.959884   10.7219347 
 22.25   115.591414   10.7513448 
22.255   114.409739   10.6962488 
 22.26     114.7084   10.7102007 
22.265   116.244643   10.7816809 
 22.27   114.779263   10.7135084 
22.275   117.465435   10.8381472 
 22.28   116.807225   10.8077391 
22.285   117.949509   10.8604562 
 22.29   117.143853   10.8233014 
22.295   120.191864    10.963205 
  22.3   116.246996     10.78179 
22.305   117.537387   10.8414661 
 22.31   120.059956   10.9571874 
22.315    118.73348   10.8964893 
 22.32   122.580047   11.0715874 
22.325   120.223262   10.9646369 
 22.33   119.783738   10.9445757 
22.335    123.46515   11.1114873 
 22.34   120.742938   10.9883092 
22.345   122.539421   11.0697525 
 22.35   122.054072   11.0478085 
22.355    122.24596   11.0564895 
 22.36    122.65683   11.0750544 
22.365     122.4763   11.0669011 
 22.37   121.438959   11.0199346 
22.375   122.184837    11.053725 
 22.38   122.315862   11.0596502 
22.385   123.591247     11.11716 
 22.39   125.073013   11.1836046 
22.395   126.436216    11.244386 
  22.4   125.238293   11.1909916 
22.405   128.102221   11.3182252 
 22.41   129.187837   11.3660827 
22.415   131.421754   11.4639327 
 22.42   131.583526   11.4709863 
22.425    134.01554   11.5765081 
 22.43   137.453702   11.7240651 
22.435   138.208341   11.7562044 
 22.44   140.900171   11.8701378 
22.445   143.820736   11.9925283 
 22.45    144.93364   12.0388388 
22.455   148.657721   12.1925273 
 22.46   151.807835   12.3210322 
22.465   153.461844   12.3879718 
 22.47   154.999427   12.4498766 
22.475    156.09177   12.4936692 
 22.48   155.496497   12.4698235 
22.485   155.424048   12.4669182 
 22.49   156.509076   12.5103587 
22.495    157.36665   12.5445865 
  22.5   158.607703    12.593955 
22.505   160.472925   12.6677909 
 22.51   160.566289   12.6714754 
22.515   162.292577   12.7394104 
 22.52   161.012231   12.6890595 
22.525   161.771448   12.7189405 
 22.53    160.23605   12.6584379 
22.535   162.414904   12.7442106 
 22.54   166.204165   12.8920194 
22.545   173.417807   13.1688195 
 22.55   182.051049   13.4926294 
22.555   191.589829   13.8415978 
 22.56   195.752681   13.9911644 
22.565   201.317554   14.1886417 
 22.57   198.546374   14.0906484 
22.575   194.418915   13.9434184 
 22.58   187.686141   13.6998591 
22.585   179.169496    13.385421 
 22.59   169.583777   13.0224336 
22.595   155.397197   12.4658412 
  22.6   145.552717   12.0645231 
22.605   136.649275   11.6897081 
 22.61   128.489404   11.3353167 
22.615    122.05575   11.0478844 
 22.62   119.493199   10.9312945 
22.625   114.451373   10.6981948 
 22.63   114.861743   10.7173571 
22.635   111.690721   10.5683831 
 22.64   112.094883   10.5874871 
22.645   111.405974   10.5549028 
 22.65   111.614918   10.5647962 
22.655   110.180815    10.496705 
 22.66   108.669823   10.4244819 
22.665   110.879446    10.529931 
 22.67   111.345036   10.5520157 
22.675   110.467657   10.5103595 
 22.68   110.227183   10.4989134 
22.685   110.400461   10.5071624 
 22.69   114.192549   10.6860914 
22.695   114.263209    10.689397 
  22.7   117.809359    10.854002 
22.705   121.456995   11.0207529 
 22.71   124.274016   11.1478256 
22.715   128.506534   11.3360722 
 22.72    131.06908   11.4485405 
22.725    137.77635   11.7378171 
 22.73   141.614809    11.900202 
22.735   141.621632   11.9004887 
 22.74   147.659948    12.151541 
22.745   146.088686   12.0867153 
 22.75   144.649147   12.0270174 
22.755   143.358779   11.9732527 
 22.76   138.888254   11.7850861 
22.765   134.094339    11.579911 
 22.77   131.269723      11.4573 
22.775   127.171467   11.2770327 
 22.78   126.672014   11.2548662 
22.785   123.313837   11.1046764 
 22.79   120.833761   10.9924411 
22.795   118.776541   10.8984651 
  22.8   117.193304   10.8255856 
22.805   113.752358    10.665475 
 22.81   117.641338   10.8462592 
22.815    114.54324   10.7024876 
 22.82   115.271576   10.7364601 
22.825   114.583565   10.7043713 
 22.83     112.3975   10.6017687 
22.835    113.66535   10.6613953 
 22.84   115.955425   10.7682601 
22.845   114.519009   10.7013555 
 22.85   116.103127   10.7751161 
22.855   114.127963    10.683069 
 22.86   115.306349   10.7380794 
22.865    115.57502   10.7505823 
 22.87   115.018258   10.7246565 
22.875   114.016865    10.677868 
 22.88   112.357698   10.5998914 
22.885   113.019563   10.6310659 
 22.89   112.339277   10.5990224 
22.895   112.307438   10.5975204 
  22.9   111.740635   10.5707443 
22.905   110.578656   10.5156386 
 22.91   109.219695   10.4508227 
22.915   109.437233   10.4612252 
 22.92   109.769971   10.4771165 
22.925   109.381083   10.4585411 
 22.93   107.693991   10.3775715 
22.935   109.144708   10.4472345 
 22.94   108.015783   10.3930642 
22.945   106.289663   10.3096878 
 22.95    106.60663   10.3250487 
22.955   105.398484   10.2663764 
 22.96    105.09731   10.2516979 
22.965    104.93996   10.2440207 
 22.97   104.113396   10.2035972 
22.975   104.325513   10.2139861 
 22.98   103.148518   10.1562059 
22.985    102.72121   10.1351472 
 22.99   104.103194   10.2030973 
22.995   102.670251    10.132633 
  23.0   103.490852   10.1730454 
23.005      104.153   10.2055377 
 23.01   104.357314   10.2155428 
23.015   104.202487    10.207962 
 23.02   106.028761   10.2970268 
23.025   106.193196   10.3050083 
 23.03   103.789934   10.1877345 
23.035   108.039829   10.3942209 
 23.04    108.49655   10.4161677 
23.045   108.187788   10.4013359 
 23.05    109.21005   10.4503612 
23.055   110.137769   10.4946543 
 23.06   113.490759   10.6532042 
23.065      116.817   10.8081913 
 23.07   118.391162   10.8807703 
23.075   119.988181   10.9539117 
 23.08   123.481666   11.1122305 
23.085    126.40274   11.2428973 
 23.09    127.87209   11.3080542 
23.095   128.885865   11.3527911 
  23.1   125.424836    11.199323 
23.105   125.315607   11.1944454 
 23.11   123.096134   11.0948697 
23.115   120.613513   10.9824183 
 23.12   118.610398   10.8908401 
23.125    114.28448   10.6903919 
 23.13   113.326009    10.645469 
23.135   113.149753   10.6371873 
 23.14   112.866494   10.6238643 
23.145   113.072833    10.633571 
 23.15    116.45862   10.7915995 
23.155   117.534047   10.8413121 
 23.16    121.95162   11.0431707 
23.165   123.762428   11.1248563 
 23.17   129.242048   11.3684673 
23.175   133.787338   11.5666476 
 23.18   136.552795   11.6855807 
23.185   141.520599   11.8962431 
 23.19   144.821557   12.0341828 
23.195   146.910178   12.1206509 
  23.2   146.446628   12.1015134 
23.205   147.595509   12.1488892 
 23.21   143.061758   11.9608427 
23.215   141.250713   11.8848943 
 23.22   134.906998   11.6149472 
23.225    130.16745   11.4090951 
 23.23   123.494302    11.112799 
23.235   120.051445    10.956799 
 23.24   116.431847    10.790359 
23.245   114.021056   10.6780642 
 23.25    113.66348   10.6613076 
23.255   113.195291   10.6393276 
 23.26   114.061302   10.6799486 
23.265    114.07588   10.6806311 
 23.27   114.632259   10.7066456 
23.275   114.196549   10.6862785 
 23.28   116.506785   10.7938309 
23.285   115.267712   10.7362802 
 23.29   114.976274    10.722699 
23.295   111.594943   10.5638507 
  23.3   110.975107   10.5344723 
23.305   108.647294   10.4234013 
 23.31   108.792179   10.4303489 
23.315   106.973628   10.3428056 
 23.32   107.459886    10.366286 
23.325   106.520984   10.3209003 
 23.33   106.618621   10.3256293 
23.335   105.698178   10.2809619 
 23.34   108.370252   10.4101034 
23.345   107.340176   10.3605104 
 23.35   105.806649   10.2862359 
23.355   106.714694   10.3302804 
 23.36   107.566695   10.3714365 
23.365   106.245815   10.3075611 
 23.37   107.666375   10.3762409 
23.375   110.031841   10.4896063 
 23.38   110.935414   10.5325882 
23.385   112.568754   10.6098423 
 23.39   116.238738    10.781407 
23.395   119.227125   10.9191174 
  23.4   125.355694   11.1962357 
23.405   129.432548   11.3768426 
 23.41   133.390452   11.5494784 
23.415   134.433366   11.5945403 
 23.42   136.034801   11.6633958 
23.425   135.081722   11.6224663 
 23.43   130.753452   11.4347476 
23.435   126.006664    11.225269 
 23.44   120.369433   10.9713004 
23.445   118.428628   10.8824918 
 23.45   115.920137   10.7666214 
23.455   111.743842    10.570896 
 23.46   109.153059   10.4476341 
23.465    111.28537   10.5491881 
 23.47   109.361781   10.4576183 
23.475   108.202083    10.402023 
 23.48   108.530614   10.4178028 
23.485   110.785692   10.5254782 
 23.49   109.570356    10.467586 
23.495   111.252636   10.5476365 
  23.5   111.696291   10.5686466 
23.505   111.736969   10.5705709 
 23.51   113.660239   10.6611556 
23.515   114.856522   10.7171135 
 23.52   116.585802   10.7974905 
23.525   118.558878   10.8884746 
 23.53   124.445848   11.1555299 
23.535    127.67983     11.29955 
 23.54   133.834733   11.5686962 
23.545   138.569406   11.7715507 
 23.55   143.635659   11.9848095 
23.555   151.706856   12.3169337 
 23.56    154.79405   12.4416257 
23.565   156.040201   12.4916052 
 23.57   157.197113   12.5378273 
23.575   154.706134   12.4380921 
 23.58   149.365744   12.2215279 
23.585   143.615882   11.9839844 
 23.59   138.567774   11.7714814 
23.595   132.376415    11.505495 
  23.6   128.383278   11.3306345 
23.605    128.01292   11.3142795 
 23.61   124.183213   11.1437522 
23.615   123.631987   11.1189922 
 23.62   125.202337    11.189385 
23.625   122.704643   11.0772128 
 23.63   124.934525   11.1774114 
23.635   123.654219   11.1199919 
 23.64    124.93958   11.1776375 
23.645    125.97521   11.2238679 
 23.65   126.944577   11.2669684 
23.655   127.045653    11.271453 
 23.66   125.916461   11.2212504 
23.665   128.595724   11.3400054 
 23.67   125.073369   11.1836206 
23.675   127.361827   11.2854697 
 23.68   126.212324   11.2344258 
23.685   126.287233   11.2377592 
 23.69   125.467452   11.2012255 
23.695   125.920394   11.2214257 
  23.7   121.552011   11.0250629 
23.705   120.894071    10.995184 
 23.71   121.069095   11.0031402 
23.715   116.536166   10.7951918 
 23.72   116.009778   10.7707835 
23.725   114.005544   10.6773378 
 23.73   113.332186   10.6457591 
23.735    112.06059   10.5858674 
 23.74   110.538179   10.5137139 
23.745   110.224548   10.4987879 
 23.75   108.024694   10.3934928 
23.755   107.906085   10.3877854 
 23.76   107.834927   10.3843597 
23.765   107.626364   10.3743127 
 23.77   109.421765   10.4604859 
23.775    109.07537   10.4439155 
 23.78   109.167311   10.4483162 
23.785   110.619292   10.5175707 
 23.79   109.987941   10.4875136 
23.795   111.802104   10.5736514 
  23.8   113.456816    10.651611 
23.805   113.940126    10.674274 
 23.81   116.043762    10.772361 
23.815   117.470938   10.8384011 
 23.82   117.802409   10.8536818 
23.825   121.629119   11.0285592 
 23.83   120.357035   10.9707354 
23.835   122.775753   11.0804221 
 23.84   127.113233   11.2744504 
23.845   128.159436   11.3207525 
 23.85    129.81265   11.3935354 
23.855   130.324667    11.415983 
 23.86    130.97961   11.4446323 
23.865   129.867878   11.3959588 
 23.87   132.273523   11.5010227 
23.875   130.781691   11.4359823 
 23.88    132.31679   11.5029036 
23.885   131.877481   11.4837921 
 23.89   134.056395   11.5782726 
23.895   133.423951   11.5509286 
  23.9   135.099829   11.6232452 
23.905   136.245471   11.6724235 
 23.91   139.309298    11.802936 
23.915   144.856967    12.035654 
 23.92   147.763715   12.1558099 
23.925   151.245223   12.2981796 
 23.93   153.842141   12.4033117 
23.935    153.45701   12.3877766 
 23.94   155.759576   12.4803676 
23.945   153.427864   12.3866002 
 23.95   150.768593   12.2787863 
23.955   148.430552   12.1832078 
 23.96   144.601619   12.0250413 
23.965   139.729978   11.8207435 
 23.97   135.517659   11.6412052 
23.975   133.763472   11.5656159 
 23.98   129.827254   11.3941763 
23.985   126.114737   11.2300818 
 23.99    125.25133   11.1915741 
23.995   123.045991   11.0926097 
  24.0   121.275204   11.0125022 
24.005   118.602532    10.890479 
 24.01   120.216376   10.9643229 
24.015   119.578761   10.9352074 
 24.02   119.527304   10.9328544 
24.025    117.86431   10.8565331 
 24.03     118.4134   10.8817921 
24.035   117.637211   10.8460689 
 24.04   116.242711   10.7815913 
24.045    115.62631   10.7529675 
 24.05   114.580372   10.7042222 
24.055   114.692572   10.7094618 
 24.06   114.245647   10.6885755 
24.065   112.717337   10.6168422 
 24.07   114.516394   10.7012333 
24.075   112.004929   10.5832381 
 24.08   112.745952   10.6181897 
24.085   111.889824   10.5777986 
 24.09   111.413594   10.5552638 
24.095   112.184571   10.5917218 
  24.1   113.596382   10.6581604 
24.105   114.126152   10.6829842 
 24.11   117.408163   10.8355048 
24.115   119.398595   10.9269664 
 24.12   122.491913   11.0676065 
24.125   128.199053   11.3225021 
 24.13   132.005423   11.4893613 
24.135   136.937586   11.7020334 
 24.14   135.781631   11.6525375 
24.145   138.210743   11.7563065 
 24.15   133.973015   11.5746713 
24.155   133.260036   11.5438311 
 24.16   129.962913   11.4001278 
24.165   128.794889   11.3487836 
 24.17    124.46552   11.1564116 
24.175     124.7747   11.1702596 
 24.18   123.271646   11.1027765 
24.185   122.942571   11.0879471 
 24.19    125.43872   11.1999428 
24.195   125.559716   11.2053432 
  24.2   125.186534   11.1886788 
24.205   129.243087    11.368513 
 24.21   129.456549   11.3778974 
24.215   130.503951   11.4238326 
 24.22   131.105563   11.4501338 
24.225   130.138896   11.4078436 
 24.23   128.601599   11.3402645 
24.235   128.079675   11.3172291 
 24.24    128.26529   11.3254267 
24.245   128.366352   11.3298876 
 24.25   128.232642   11.3239853 
24.255   127.512901   11.2921611 
 24.26   129.936441   11.3989667 
24.265   133.654422   11.5609006 
 24.27    135.54468   11.6423657 
24.275   138.816549   11.7820435 
 24.28   137.020457   11.7055737 
24.285    137.22613   11.7143557 
 24.29   134.966211   11.6174959 
24.295   132.468546   11.5094981 
  24.3   127.743515   11.3023677 
24.305   128.940768   11.3552089 
 24.31   124.273023   11.1477811 
24.315   123.127193   11.0962693 
 24.32   120.187568   10.9630091 
24.325   120.056266    10.957019 
 24.33   117.581518   10.8435012 
24.335   115.686128   10.7557486 
 24.34   112.484561   10.6058739 
24.345    111.83102   10.5750187 
 24.35   110.440521   10.5090685 
24.355   108.904452   10.4357296 
 24.36   107.062878   10.3471193 
24.365   106.191573   10.3049296 
 24.37   104.208112   10.2082374 
24.375   103.283223   10.1628354 
 24.38   101.644799   10.0819045 
24.385   103.402088   10.1686817 
 24.39   103.358177   10.1665224 
24.395   101.190654   10.0593565 
  24.4   102.554345   10.1269119 
24.405   101.202868   10.0599636 
 24.41   101.312026   10.0653875 
24.415   101.912328   10.0951636 
 24.42   101.789518   10.0890792 
24.425   99.4364708   9.97178373 
 24.43   101.654739   10.0823975 
24.435   100.035935   10.0017966 
 24.44   100.376728   10.0188187 
24.445   100.919606   10.0458751 
 24.45   101.224573   10.0610424 
24.455   101.186985   10.0591742 
 24.46   100.600318    10.029971 
24.465   100.641245    10.032011 
 24.47   100.387636    10.019363 
24.475   101.229208   10.0612727 
 24.48   100.734667   10.0366661 
24.485   101.179098   10.0587821 
 24.49   101.282159   10.0639038 
24.495   100.669711   10.0334297 
  24.5   100.602915   10.0301004 
24.505   102.275686   10.1131442 
 24.51   102.204889   10.1096434 
24.515   102.483789   10.1234277 
 24.52   102.476705   10.1230778 
24.525   101.294303   10.0645071 
 24.53   103.829754   10.1896886 
24.535   102.664986   10.1323732 
 24.54   100.840983   10.0419611 
24.545   101.665031   10.0829079 
 24.55   100.304621   10.0152195 
24.555   102.563114   10.1273449 
 24.56   101.645437   10.0819362 
24.565   104.306989   10.2130793 
 24.57   103.962586   10.1962045 
24.575   103.336932   10.1654775 
 24.58   105.209656   10.2571758 
24.585    107.68024    10.376909 
 24.59   109.039086   10.4421782 
24.595   112.428994    10.603254 
  24.6   116.895184   10.8118076 
24.605   121.354137   11.0160854 
 24.61   130.257321    11.413033 
24.615   134.960892    11.617267 
 24.62   139.039853   11.7915161 
24.625   143.818225   11.9924237 
 24.63   141.263868   11.8854477 
24.635   142.104658   11.9207658 
 24.64    136.72844   11.6930937 
24.645   132.573171   11.5140423 
 24.65   128.079894   11.3172388 
24.655   122.851612   11.0838447 
 24.66   118.514713   10.8864463 
24.665   115.467234   10.7455681 
 24.67   110.933977     10.53252 
24.675   109.208408   10.4502827 
 24.68   107.595183   10.3728098 
24.685   105.927576   10.2921123 
 24.69   105.695244   10.2808192 
24.695   103.625277   10.1796502 
  24.7   103.366017   10.1669079 
24.705   103.618969   10.1793403 
 24.71   102.623432   10.1303224 
24.715   104.591822   10.2270143 
 24.72   101.441211   10.0718028 
24.725   99.9820518   9.99910255 
 24.73   102.477509   10.1231176 
24.735   102.244663   10.1116103 
 24.74   101.567279   10.0780593 
24.745   100.803485   10.0400939 
 24.75   101.886852   10.0939017 
24.755   102.587324   10.1285401 
 24.76   101.494351   10.0744405 
24.765   101.751961   10.0872177 
 24.77   101.041071   10.0519188 
24.775   101.400565   10.0697847 
 24.78   100.361292   10.0180483 
24.785   101.330086   10.0662846 
 24.79   101.114976   10.0555943 
24.795   101.579629    10.078672 
  24.8    101.60579   10.0799697 
24.805    101.42215   10.0708565 
 24.81   102.607124   10.1295175 
24.815   102.707627   10.1344771 
 24.82   103.365165    10.166866 
24.825   101.865761   10.0928569 
 24.83   103.073041   10.1524894 
24.835   104.562526   10.2255819 
 24.84   104.838745   10.2390793 
24.845   104.103791   10.2031265 
 24.85   103.916423   10.1939405 
24.855   107.181745   10.3528617 
 24.86   108.262101   10.4049075 
24.865   109.025977   10.4415505 
 24.87   110.122974   10.4939494 
24.875    109.25236   10.4523854 
 24.88   109.818638   10.4794388 
24.885   109.815687    10.479298 
 24.89   109.556997   10.4669478 
24.895   111.306141   10.5501726 
  24.9   109.358422   10.4574577 
24.905   110.970218   10.5342403 
 24.91   111.396154   10.5544377 
24.915   111.965347   10.5813679 
 24.92   115.524409   10.7482282 
24.925   116.233878   10.7811816 
 24.93   117.971506   10.8614689 
24.935   119.064327   10.9116601 
 24.94   121.366241   11.0166348 
24.945    123.80351   11.1267026 
 24.95   122.757583   11.0796021 
24.955   124.378071   11.1524917 
 24.96   125.175914   11.1882042 
24.965   124.080173    11.139128 
 24.97   127.457614   11.2897127 
24.975   125.571181   11.2058548 
 24.98   124.900416   11.1758855 
24.985   124.780449    11.170517 
 24.99   125.245381   11.1913083 
24.995   124.410534    11.153947 
  25.0   124.798479   11.1713239 
25.005   122.669956    11.075647 
 25.01   119.758042   10.9434017 
25.015   119.570852   10.9348458 
 25.02   117.050363   10.8189816 
25.025   115.847223   10.7632348 
 25.03    114.27226   10.6898204 
25.035   112.125869   10.5889503 
 25.04   111.436847   10.5563653 
25.045    109.74362   10.4758589 
 25.05   110.504876     10.51213 
25.055   108.761733   10.4288893 
 25.06   108.522243    10.417401 
25.065   108.980951   10.4393942 
 25.07   108.592134    10.420755 
25.075    106.83438   10.3360718 
 25.08   106.040764   10.2976096 
25.085   107.152724     10.35146 
 25.09   106.329938   10.3116409 
25.095    103.88329   10.1923153 
  25.1   106.518525   10.3207812 
25.105    104.75822   10.2351463 
 25.11   104.361889   10.2157667 
25.115   105.605641   10.2764605 
 25.12   105.562639   10.2743681 
25.125   104.020794   10.1990585 
 25.13   104.603679    10.227594 
25.135   104.775111   10.2359714 
 25.14   103.545175    10.175715 
25.145   104.946567   10.2443432 
 25.15   106.185932   10.3046558 
25.155   107.521396   10.3692524 
 25.16   106.335519   10.3119115 
25.165   106.146579   10.3027462 
 25.17   107.413292   10.3640384 
25.175   107.117519   10.3497594 
 25.18    107.28639   10.3579144 
25.185   107.278556   10.3575362 
 25.19   109.097967   10.4449972 
25.195    107.83848   10.3845308 
  25.2   107.449206   10.3657709 
25.205   106.815869   10.3351763 
 25.21   107.554041   10.3708264 
25.215   106.586841   10.3240903 
 25.22   107.029383   10.3455006 
25.225   108.165779   10.4002778 
 25.23   108.597022   10.4209895 
25.235   107.858664   10.3855026 
 25.24   109.140871   10.4470508 
25.245   106.746813   10.3318349 
 25.25   108.745313   10.4281021 
25.255   110.745951   10.5235902 
 25.26   110.211845   10.4981829 
25.265   109.327949   10.4560006 
 25.27   113.184157   10.6388043 
25.275   112.347442   10.5994076 
 25.28   114.488441   10.6999271 
25.285   113.811211   10.6682337 
 25.29   115.348722   10.7400522 
25.295    117.39933   10.8350971 
  25.3   117.913236   10.8587861 
25.305   118.759172   10.8976682 
 25.31   120.397133   10.9725627 
25.315   120.938739    10.997215 
 25.32   123.916114   11.1317615 
25.325   120.815573   10.9916138 
 25.33   122.066452   11.0483687 
25.335   124.358644   11.1516207 
 25.34   121.603995   11.0274201 
25.345   123.056169   11.0930685 
 25.35   123.738596   11.1237851 
25.355   125.534016   11.2041964 
 25.36    122.99547   11.0903323 
25.365    124.63065   11.1638098 
 25.37   124.686321   11.1663029 
25.375   123.040624   11.0923678 
 25.38   121.956153    11.043376 
25.385   120.763521   10.9892457 
 25.39   118.829436   10.9008915 
25.395   118.926434   10.9053397 
  25.4   115.820764   10.7620056 
25.405   114.414959   10.6964929 
 25.41   112.679426   10.6150566 
25.415   113.041281   10.6320873 
 25.42   113.606948    10.658656 
25.425   113.471571   10.6523035 
 25.43   111.837307   10.5753159 
25.435   112.929189   10.6268146 
 25.44   114.432707   10.6973224 
25.445   114.975606   10.7226679 
 25.45   117.443797   10.8371489 
25.455   115.866936   10.7641505 
 25.46   118.869166   10.9027137 
25.465   119.787531    10.944749 
 25.47    117.92236   10.8592062 
25.475   116.804883   10.8076308 
 25.48   114.643594   10.7071749 
25.485   116.161291   10.7778148 
 25.49    115.17336   10.7318852 
25.495   112.614175   10.6119826 
  25.5   109.819316   10.4794712 
25.505    107.11839   10.3498015 
 25.51   108.550131   10.4187394 
25.515   107.772936   10.3813745 
 25.52   107.245729   10.3559514 
25.525   106.313711   10.3108541 
 25.53   104.930162   10.2435425 
25.535   103.108947   10.1542576 
 25.54   104.962627    10.245127 
25.545   104.263922   10.2109706 
 25.55   103.218214   10.1596365 
25.555   104.409675   10.2181053 
 25.56   103.900074   10.1931386 
25.565    105.57781   10.2751063 
 25.57   104.398069   10.2175373 
25.575   103.770943   10.1868024 
 25.58   106.429864   10.3164851 
25.585   107.998957   10.3922547 
 25.59   109.660105   10.4718721 
25.595   110.715817   10.5221584 
  25.6   113.519918   10.6545726 
25.605   114.597253   10.7050107 
 25.61   119.455132   10.9295532 
25.615   121.838557   11.0380504 
 25.62   125.025785    11.181493 
25.625   125.725303   11.2127295 
 25.63   127.812392   11.3054143 
25.635   128.340286   11.3287372 
 25.64   126.838167   11.2622452 
25.645   123.911295    11.131545 
 25.65   125.546689   11.2047619 
25.655   123.497123    11.112926 
 25.66    120.58987   10.9813419 
25.665   119.562865   10.9344805 
 25.67   119.981801   10.9536205 
25.675   117.824051   10.8546787 
 25.68   119.581289    10.935323 
25.685   119.115104   10.9139866 
 25.69   119.836138   10.9469694 
25.695   118.796459   10.8993788 
  25.7   120.334066   10.9696885 
25.705   123.002639   11.0906555 
 25.71   122.445525   11.0655106 
25.715   122.144507   11.0519006 
 25.72   123.747708   11.1241947 
25.725    120.73723   10.9880494 
 25.73   121.732311   11.0332367 
25.735   120.445998   10.9747892 
 25.74   117.224131   10.8270093 
25.745   116.550159   10.7958399 
 25.75   114.858422   10.7172021 
25.755   114.023675   10.6781869 
 25.76   111.825054   10.5747366 
25.765   108.633235   10.4227268 
 25.77   110.751902    10.523873 
25.775   106.195056   10.3050985 
 25.78   106.426131   10.3163041 
25.785   107.655748   10.3757288 
 25.79   106.721322   10.3306013 
25.795   105.520641    10.272324 
  25.8   104.505928   10.2228141 
25.805   103.889566   10.1926231 
 25.81   103.650193   10.1808739 
25.815   103.789046   10.1876909 
 25.82   104.614006   10.2280989 
25.825   104.843017   10.2392879 
 25.83   104.513212   10.2231704 
25.835   105.943796   10.2929003 
 25.84   106.483553   10.3190868 
25.845   108.078373   10.3960749 
 25.85   107.598072   10.3729491 
25.855   110.051108   10.4905247 
 25.86   113.487649   10.6530582 
25.865   117.758371   10.8516529 
 25.87   118.930493   10.9055258 
25.875   124.610679   11.1629153 
 25.88   128.140719   11.3199258 
25.885   130.386004   11.4186691 
 25.89   130.820882   11.4376956 
25.895   130.070159   11.4048305 
  25.9   128.256112   11.3250215 
25.905   125.825201   11.2171833 
 25.91    122.50693   11.0682849 
25.915   120.776025   10.9898146 
 25.92   119.772796   10.9440759 
25.925     116.5092   10.7939427 
 25.93   114.316809   10.6919039 
25.935   114.046513   10.6792562 
 25.94   113.440593   10.6508494 
25.945   113.642659   10.6603311 
 25.95   114.584232   10.7044025 
25.955   112.322882    10.598249 
 25.96   112.410168   10.6023662 
25.965   111.935003    10.579934 
 25.97   112.867772   10.6239245 
25.975   112.515425   10.6073288 
 25.98   111.753705   10.5713625 
25.985   110.984979   10.5349409 
 25.99   111.078508   10.5393789 
25.995   111.766524   10.5719688 
  26.0   110.962509   10.5338744 
26.005   110.978446   10.5346308 
 26.01   109.809988   10.4790261 
26.015   110.452369   10.5096322 
 26.02   114.200235    10.686451 
26.025   111.624626   10.5652556 
 26.03    112.47782   10.6055561 
26.035   114.289983   10.6906493 
 26.04   112.740213   10.6179194 
26.045   113.035122   10.6317977 
 26.05   113.407869   10.6493131 
26.055   113.850627   10.6700809 
 26.06   112.344443   10.5992661 
26.065   113.362912   10.6472021 
 26.07   116.001916   10.7704186 
26.075    114.83757   10.7162293 
 26.08   114.055124   10.6796593 
26.085   115.525176   10.7482639 
 26.09   114.379644   10.6948419 
26.095   113.644318   10.6604089 
  26.1   112.425768   10.6031018 
26.105    112.53334   10.6081733 
 26.11   113.863662   10.6706917 
26.115   113.713476   10.6636521 
 26.12   113.296695    10.644092 
26.125   113.892211   10.6720294 
 26.13   115.122898   10.7295339 
26.135   115.554798   10.7496418 
 26.14   116.861108   10.8102316 
26.145   117.787215   10.8529818 
 26.15   117.481621   10.8388939 
26.155   119.881513   10.9490417 
 26.16   120.981377   10.9991535 
26.165   121.850502   11.0385915 
 26.17   122.444233   11.0654522 
26.175   124.252777    11.146873 
 26.18   123.901632    11.131111 
26.185   122.998873   11.0904857 
 26.19   125.034636   11.1818887 
26.195   123.524021   11.1141361 
  26.2   123.344759   11.1060686 
26.205   122.276391   11.0578656 
 26.21   122.194307   11.0541534 
26.215   125.037545   11.1820188 
 26.22   125.479372   11.2017575 
26.225   123.092654   11.0947129 
 26.23   123.823226   11.1275885 
26.235   120.275979   10.9670406 
 26.24     120.7036    10.986519 
26.245   118.805646   10.8998003 
 26.25   117.532689   10.8412494 
26.255    115.78211   10.7602096 
 26.26   114.088883   10.6812398 
26.265   111.267053   10.5483199 
 26.27   110.237246   10.4993927 
26.275     108.8702   10.4340884 
 26.28    107.20208   10.3538437 
26.285   106.412093   10.3156237 
 26.29    106.51649   10.3206826 
26.295    105.50552    10.271588 
  26.3   105.293995   10.2612862 
26.305   106.839113   10.3363008 
 26.31   104.930345   10.2435514 
26.315   108.422637   10.4126191 
 26.32   107.863037   10.3857131 
26.325   107.612314   10.3736355 
 26.33    110.43513    10.508812 
26.335   112.695002   10.6157902 
 26.34   113.491095   10.6532199 
26.345   116.476512   10.7924285 
 26.35    118.99694   10.9085718 
26.355   118.845721   10.9016385 
 26.36   122.880179   11.0851333 
26.365   122.096178   11.0497139 
 26.37   124.485082   11.1572883 
26.375   124.006222   11.1358081 
 26.38   123.226311   11.1007347 
26.385   124.789123   11.1709052 
 26.39   123.921451   11.1320012 
26.395   123.819251   11.1274099 
  26.4   123.276848   11.1030108 
26.405   122.483724   11.0672365 
 26.41   121.030881   11.0014036 
26.415   119.241808   10.9197897 
 26.42   116.895488   10.8118217 
26.425   117.547191   10.8419182 
 26.43   114.194766   10.6861951 
26.435   112.438652   10.6037093 
 26.44   111.698995   10.5687745 
26.445   111.216342   10.5459159 
 26.45   110.697563   10.5212909 
26.455   109.603306   10.4691598 
 26.46   110.379771   10.5061777 
26.465   112.975434   10.6289902 
 26.47   110.970695   10.5342629 
26.475   110.051954    10.490565 
 26.48   110.665722   10.5197777 
26.485   112.496273    10.606426 
 26.49   111.103798   10.5405786 
26.495    112.22382   10.5935745 
  26.5   113.600953   10.6583748 
26.505   113.513565   10.6542745 
 26.51   112.782242   10.6198984 
26.515   114.063527   10.6800528 
 26.52   113.588199   10.6577765 
26.525   113.652008   10.6607696 
 26.53   113.396433   10.6487761 
26.535    117.22653   10.8271201 
 26.54   119.751845   10.9431186 
26.545   120.739259   10.9881417 
 26.55   123.999876   11.1355232 
26.555   127.663989    11.298849 
 26.56   128.708833   11.3449916 
26.565   130.290643   11.4144927 
 26.57   131.429286   11.4642613 
26.575   130.686115   11.4318028 
 26.58   130.215614   11.4112056 
26.585   127.706849   11.3007455 
 26.59   128.338057   11.3286388 
26.595   124.287775   11.1484427 
  26.6   125.212561   11.1898419 
26.605   121.215123    11.009774 
 26.61   119.980194   10.9535471 
26.615   117.778604   10.8525851 
 26.62   118.374865   10.8800214 
26.625   116.040912   10.7722288 
 26.63   116.854534   10.8099276 
26.635   116.127463   10.7762453 
 26.64   115.361071   10.7406271 
26.645   115.470135   10.7457031 
 26.65   114.990957   10.7233837 
26.655   114.087122   10.6811574 
 26.66   116.168866   10.7781662 
26.665    115.72069   10.7573551 
 26.67   117.487405   10.8391607 
26.675   116.459531   10.7916417 
 26.68   119.609998   10.9366356 
26.685   119.397778    10.926929 
 26.69   121.044366   11.0020164 
26.695   120.745683   10.9884341 
  26.7   121.477436   11.0216803 
26.705   121.394906   11.0179356 
 26.71   121.363413   11.0165064 
26.715   118.619686   10.8912665 
 26.72   119.099343   10.9132646 
26.725   116.853896   10.8098981 
 26.73   114.998119   10.7237176 
26.735   115.344417   10.7398518 
 26.74   111.562394   10.5623101 
26.745    111.30067   10.5499132 
 26.75   111.283043   10.5490778 
26.755   110.621555   10.5176782 
 26.76   110.941817   10.5328922 
26.765    109.20416   10.4500794 
 26.77      110.762   10.5243527 
26.775    112.69759   10.6159121 
 26.78   111.436001   10.5563252 
26.785   111.759505   10.5716368 
 26.79   111.128972   10.5417727 
26.795   111.661939   10.5670213 
  26.8   113.230113   10.6409639 
26.805   112.962902   10.6284007 
 26.81   113.505635   10.6539024 
26.815    114.32681   10.6923716 
 26.82   115.063678   10.7267739 
26.825   115.382687   10.7416333 
 26.83   115.382834   10.7416402 
26.835   117.322547   10.8315533 
 26.84   118.079796   10.8664528 
26.845    117.81333   10.8541849 
 26.85   118.397934   10.8810815 
26.855   118.520409   10.8867079 
 26.86   117.789705   10.8530966 
26.865   118.677916   10.8939394 
 26.87   120.182077   10.9627586 
26.875   118.686394   10.8943285 
 26.88   119.577793   10.9351631 
26.885    120.02404   10.9555484 
 26.89   119.670503   10.9394014 
26.895   122.254805   11.0568895 
  26.9    120.40737   10.9730292 
26.905    118.50057   10.8857967 
 26.91   117.541039   10.8416345 
26.915   118.303145   10.8767249 
 26.92   111.890163   10.5778146 
26.925   110.586838   10.5160277 
 26.93   109.004429   10.4405186 
26.935    109.48684    10.463596 
 26.94   104.700192   10.2323112 
26.945   103.290104   10.1631739 
 26.95   104.277847   10.2116525 
26.955   105.175283   10.2555001 
 26.96   103.073628   10.1525183 
26.965   103.656484   10.1811828 
 26.97   103.113686   10.1544909 
26.975   102.677123   10.1329721 
 26.98   103.989773   10.1975376 
26.985   103.897526   10.1930136 
 26.99   102.895019   10.1437182 
26.995    105.44971   10.2688709 
  27.0   106.145905   10.3027135 
27.005   103.459854   10.1715217 
 27.01   103.243801   10.1608957 
27.015   103.416661   10.1693982 
 27.02   101.055402   10.0526316 
27.025   103.170643    10.157295 
 27.03   102.729964   10.1355791 
27.035   102.248273   10.1117888 
 27.04   102.604892   10.1294073 
27.045    100.45475   10.0227117 
 27.05   101.875257   10.0933273 
27.055   101.674336   10.0833693 
 27.06   99.8634282   9.99316908 
27.065   100.644801   10.0321882 
 27.07   99.4870904   9.97432155 
27.075   100.076312   10.0038149 
 27.08    99.557573   9.97785413 
27.085   98.6179662    9.9306579 
 27.09   99.5839615   9.97917639 
27.095   100.249131   10.0124488 
  27.1   99.0015415   9.94995183 
27.105   99.1196183    9.9558836 
 27.11   101.113678   10.0555297 
27.115   99.3529133   9.96759315 
 27.12   99.6800425   9.98398931 
27.125   99.4690333   9.97341633 
 27.13   100.063444   10.0031717 
27.135   101.401027   10.0698077 
 27.14    101.81615   10.0903989 
27.145   102.776154   10.1378575 
 27.15   103.721398   10.1843703 
27.155   103.902339   10.1932497 
 27.16   104.605987   10.2277068 
27.165   105.837866   10.2877532 
 27.17   107.847881   10.3849835 
27.175   109.195384   10.4496595 
 27.18   111.616967   10.5648931 
27.185    111.98974   10.5825205 
 27.19   114.769225   10.7130399 
27.195   115.940363   10.7675607 
  27.2   116.047875   10.7725519 
27.205    115.37023   10.7410535 
 27.21   115.308456   10.7381775 
27.215   112.562798   10.6095616 
 27.22    110.61581   10.5174051 
27.225   110.410395   10.5076351 
 27.23   108.510732   10.4168485 
27.235   110.131232   10.4943429 
 27.24   107.177875   10.3526748 
27.245   107.447522   10.3656896 
 27.25     108.0512   10.3947679 
27.255   106.886681   10.3386015 
 27.26   107.180589   10.3528059 
27.265   105.714899   10.2817751 
 27.27   106.571825   10.3233631 
27.275   105.892101   10.2903888 
 27.28   105.410832   10.2669778 
27.285   105.663943   10.2792968 
 27.29   105.227225   10.2580322 
27.295   105.254972   10.2593846 
  27.3   104.643798   10.2295551 
27.305   105.615868   10.2769581 
 27.31   104.159643   10.2058632 
27.315   105.565399   10.2745024 
 27.32   105.709178   10.2814969 
27.325   106.232872   10.3069332 
 27.33   104.164208   10.2060868 
27.335   106.428963   10.3164414 
 27.34   104.614243   10.2281104 
27.345   105.803836   10.2860992 
 27.35   104.086177   10.2022633 
27.355   103.895144   10.1928967 
 27.36   105.614251   10.2768794 
27.365   105.330255   10.2630529 
 27.37   102.739059   10.1360278 
27.375    103.47482   10.1722574 
 27.38   104.311252    10.213288 
27.385    105.48211   10.2704484 
 27.39   104.774076   10.2359209 
27.395   106.228426   10.3067175 
  27.4    106.69668   10.3294085 
27.405   108.819184   10.4316434 
 27.41   108.739853   10.4278403 
27.415   111.796112   10.5733681 
 27.42   109.798577   10.4784816 
27.425   110.881509   10.5300289 
 27.43    115.04988   10.7261307 
27.435   112.570397   10.6099198 
 27.44   115.066522   10.7269064 
27.445   115.247302   10.7353296 
 27.45   114.222125   10.6874752 
27.455   114.794521   10.7142205 
 27.46   117.677006   10.8479033 
27.465   115.087301   10.7278749 
 27.47   117.056466   10.8192637 
27.475   115.053231   10.7262869 
 27.48   115.632332   10.7532475 
27.485   115.484737   10.7463825 
 27.49   115.355787   10.7403811 
27.495   114.358582   10.6938572 
  27.5   115.174949   10.7319593 
27.505   118.771729   10.8982443 
 27.51   120.982774    10.999217 
27.515   123.510433   11.1135248 
 27.52   130.894691   11.4409218 
27.525   134.261986   11.5871475 
 27.53   140.417318   11.8497813 
27.535    144.66813   12.0278065 
 27.54   148.052736   12.1676923 
27.545   150.988291   12.2877293 
 27.55    148.32777   12.1789889 
27.555   145.815089   12.0753919 
 27.56   138.740739   11.7788259 
27.565    132.66564   11.5180571 
 27.57   126.726841   11.2573017 
27.575   120.463551   10.9755889 
 27.58   115.410606   10.7429328 
27.585   114.235375    10.688095 
 27.59   111.368802   10.5531418 
27.595   112.123272   10.5888277 
  27.6   110.201813   10.4977051 
27.605   111.101671   10.5404777 
 27.61   108.334907   10.4084056 
27.615   109.714823   10.4744844 
 27.62   103.141802   10.1558752 
27.625   106.991211   10.3436556 
 27.63   106.694934    10.329324 
27.635    102.17928   10.1083767 
 27.64    105.69298   10.2807091 
27.645   102.575238   10.1279434 
 27.65   102.488519   10.1236614 
27.655   101.830074   10.0910888 
 27.66   102.707703   10.1344809 
27.665   102.519339   10.1251834 
 27.67   102.705892   10.1343916 
27.675   102.871552   10.1425614 
 27.68    101.07361   10.0535372 
27.685    100.88862   10.0443327 
 27.69    99.170883   9.95845786 
27.695   101.751668   10.0872032 
  27.7    101.84072   10.0916163 
27.705   101.559656   10.0776811 
 27.71   102.049212    10.101941 
27.715   100.331701   10.0165713 
 27.72   100.367064   10.0183364 
27.725   101.993755   10.0991958 
 27.73   101.408175   10.0701626 
27.735   101.126452   10.0561649 
 27.74   100.920734   10.0459312 
27.745   103.262774   10.1618293 
 27.75    102.42527    10.120537 
27.755   104.495309   10.2222947 
 27.76   101.978774    10.098454 
27.765   104.790776   10.2367366 
 27.77   104.365118   10.2159247 
27.775   105.480327   10.2703616 
 27.78   106.484572   10.3191362 
27.785   108.196547   10.4017569 
 27.79   108.429258   10.4129371 
27.795   111.067454   10.5388545 
  27.8   111.007484   10.5360089 
27.805   112.688254   10.6154724 
 27.81   114.992565   10.7234586 
27.815   115.174767   10.7319507 
 27.82   118.948297    10.906342 
27.825   120.569874   10.9804314 
 27.83   121.832179   11.0377615 
27.835   124.510339   11.1584201 
 27.84   124.928245   11.1771305 
27.845   124.521301   11.1589113 
 27.85    127.21525   11.2789738 
27.855    126.61891   11.2525068 
 27.86    127.77268   11.3036578 
27.865   126.414795   11.2434334 
 27.87   125.566435    11.205643 
27.875   125.418168   11.1990253 
 27.88   121.869667   11.0394595 
27.885   119.767301   10.9438248 
 27.89   120.352914   10.9705476 
27.895   119.276843   10.9213938 
  27.9   116.011804   10.7708776 
27.905   116.753316   10.8052449 
 27.91   113.223967   10.6406751 
27.915   110.392045   10.5067619 
 27.92   110.478439   10.5108724 
27.925   108.654157   10.4237305 
 27.93   108.213726   10.4025827 
27.935   108.461506   10.4144854 
 27.94   106.125078   10.3017027 
27.945   106.964023   10.3423413 
 27.95   103.908134   10.1935339 
27.955   104.720387    10.233298 
 27.96   104.799746   10.2371747 
27.965    103.85942   10.1911442 
 27.97   102.885411   10.1432446 
27.975   102.294166   10.1140579 
 27.98   102.518185   10.1251264 
27.985   100.542761   10.0271013 
 27.99   102.433602   10.1209487 
27.995   102.427419   10.1206432 
  28.0   103.310958   10.1641998 
28.005   103.140518    10.155812 
 28.01   102.426324   10.1205891 
28.015   102.682502   10.1332375 
 28.02   104.239249   10.2097625 
28.025   105.161563   10.2548312 
 28.03    106.12751   10.3018207 
28.035   107.850342   10.3851019 
 28.04   107.152451   10.3514468 
28.045   110.796583   10.5259956 
 28.05   111.567504    10.562552 
28.055   112.159785   10.5905517 
 28.06    113.32679   10.6455056 
28.065   114.616475   10.7059084 
 28.07   114.800817   10.7145143 
28.075   117.373029   10.8338834 
 28.08     117.5398   10.8415774 
28.085   120.316492   10.9688875 
 28.09   119.191466   10.9174844 
28.095   118.271245   10.8752584 
  28.1   117.371912   10.8338318 
28.105   115.901069   10.7657359 
 28.11   114.443082   10.6978073 
28.115   114.246535   10.6886171 
 28.12   112.251262   10.5948696 
28.125   110.542494   10.5139191 
 28.13   111.269047   10.5484145 
28.135   110.102283   10.4929635 
 28.14   108.567078   10.4195527 
28.145   110.132648   10.4944103 
 28.15   108.633605   10.4227446 
28.155   109.153767    10.447668 
 28.16   106.369128    10.313541 
28.165   107.514292   10.3689099 
 28.17   109.627682   10.4703239 
28.175   109.714773    10.474482 
 28.18   108.657059   10.4238697 
28.185   111.954402   10.5808507 
 28.19   112.087577    10.587142 
28.195   113.801874   10.6677961 
  28.2   115.165358   10.7315124 
28.205   116.699049   10.8027334 
 28.21    116.39686   10.7887376 
28.215   117.116079   10.8220182 
 28.22   118.465038   10.8841646 
28.225   120.774008   10.9897228 
 28.23   119.840399    10.947164 
28.235   121.522238   11.0237125 
 28.24   124.469274   11.1565798 
28.245    125.68063   11.2107373 
 28.25   123.754203   11.1244866 
28.255   121.555909   11.0252396 
 28.26   118.457892   10.8838363 
28.265   115.844268   10.7630975 
 28.27   114.013084    10.677691 
28.275   111.232608   10.5466871 
 28.28   109.842254   10.4805655 
28.285   108.200156   10.4019304 
 28.29   105.589322   10.2756665 
28.295   107.974279   10.3910673 
  28.3   105.681625   10.2801569 
28.305   105.517076   10.2721505 
 28.31   104.037887   10.1998964 
28.315   104.905561   10.2423416 
 28.32   104.825611   10.2384379 
28.325    106.14373   10.3026079 
 28.33   105.794898   10.2856647 
28.335   106.424371   10.3162188 
 28.34   105.501521   10.2713933 
28.345   104.948408    10.244433 
 28.35   106.038291   10.2974895 
28.355   106.462138   10.3180491 
 28.36   108.481153   10.4154286 
28.365    108.26583   10.4050868 
 28.37   106.049317   10.2980249 
28.375   106.635822   10.3264622 
 28.38    106.20178   10.3054248 
28.385   106.866335   10.3376175 
 28.39   105.825559   10.2871551 
28.395   106.946243   10.3414816 
  28.4   105.629388   10.2776159 
28.405   105.879372   10.2897703 
 28.41   105.630065   10.2776488 
28.415   106.763949   10.3326642 
 28.42   104.684021   10.2315209 
28.425   103.523849    10.174667 
 28.43   105.043256   10.2490612 
28.435   103.788297   10.1876542 
 28.44   104.646322   10.2296785 
28.445    102.97082   10.1474539 
 28.45   103.474033   10.1722187 
28.455   102.614534   10.1298832 
 28.46   104.264061   10.2109775 
28.465   105.124609   10.2530293 
 28.47   107.133802    10.350546 
28.475   106.586589   10.3240781 
 28.48   105.314464   10.2622836 
28.485   107.953715   10.3900777 
 28.49   106.897574   10.3391283 
28.495   107.813851   10.3833449 
  28.5   108.098068   10.3970221 
28.505   106.922152   10.3403168 
 28.51   106.384681    10.314295 
28.515   105.632608   10.2777725 
 28.52   104.909582   10.2425379 
28.525   102.734449   10.1358004 
 28.53   102.701504   10.1341751 
28.535   101.081491   10.0539291 
 28.54   100.728563    10.036362 
28.545   98.6744444   9.93350111 
 28.55    101.99171   10.0990945 
28.555   98.4256341   9.92096942 
 28.56   101.089685   10.0543366 
28.565   99.9214119   9.99606982 
 28.57   100.995378   10.0496457 
28.575    99.029544    9.9513589 
 28.58   98.1101244   9.90505549 
28.585   100.508155   10.0253755 
 28.59   100.626508   10.0312765 
28.595   98.8006546   9.93985184 
  28.6   98.9113418   9.94541813 
28.605   100.165177   10.0082554 
 28.61   100.811884   10.0405121 
28.615   99.6434944    9.9821588 
 28.62   100.228561   10.0114215 
28.625   99.5325912   9.97660219 
 28.63   101.316043   10.0655871 
28.635   101.422633   10.0708805 
 28.64   102.032038   10.1010909 
28.645   102.995785   10.1486839 
 28.65    106.79219   10.3340307 
28.655   111.001736   10.5357361 
 28.66   112.702073   10.6161232 
28.665   114.608151   10.7055196 
 28.67   115.695356   10.7561776 
28.675   117.624207   10.8454694 
 28.68   117.847283   10.8557489 
28.685   116.770739    10.806051 
 28.69   114.952382   10.7215849 
28.695   113.328409   10.6455817 
  28.7   115.117845   10.7292984 
28.705   113.780692   10.6668033 
 28.71   115.563405   10.7500421 
28.715   118.451291    10.883533 
 28.72   120.356855   10.9707272 
28.725   121.858166   11.0389386 
 28.73   123.132192   11.0964946 
28.735    123.89172   11.1306657 
 28.74   121.357714   11.0162477 
28.745   119.367376   10.9255378 
 28.75   117.303804   10.8306881 
28.755    116.27318   10.7830042 
 28.76   112.730247   10.6174501 
28.765   111.196742   10.5449866 
 28.77   109.773368   10.4772787 
28.775   108.347089   10.4089908 
 28.78   107.145148    10.351094 
28.785   106.778042   10.3333461 
 28.79   105.347619   10.2638988 
28.795   105.794132   10.2856274 
  28.8   106.560666   10.3228226 
28.805   103.383143   10.1677502 
 28.81   104.966313   10.2453069 
28.815   103.676658   10.1821735 
 28.82   104.192216   10.2074588 
28.825   104.876456   10.2409206 
 28.83    106.07383    10.299215 
28.835   105.021264   10.2479883 
 28.84    106.31237    10.310789 
28.845    104.72012   10.2332849 
 28.85   105.109087   10.2522723 
28.855   104.861451   10.2401881 
 28.86   102.437669   10.1211496 
28.865   103.331902   10.1652301 
 28.87   100.571652   10.0285419 
28.875    100.05367   10.0026832 
 28.88   101.715956   10.0854329 
28.885   101.118708   10.0557798 
 28.89   100.033042   10.0016519 
28.895   100.278152    10.013898 
  28.9   99.5599745   9.97797447 
28.905    100.29918   10.0149478 
 28.91   100.319601   10.0159673 
28.915   99.4797322   9.97395269 
 28.92   98.6323216   9.93138065 
28.925   99.6612537   9.98304832 
 28.93   99.6148269   9.98072276 
28.935   98.8880846   9.94424882 
 28.94    98.012395   9.90012096 
28.945   98.1060036   9.90484748 
 28.95    97.711948   9.88493541 
28.955   98.5243312   9.92594233 
 28.96   97.6229967   9.88043505 
28.965   97.9146114   9.89518122 
 28.97   98.8189827   9.94077375 
28.975   98.2477834   9.91200199 
 28.98   99.8031839   9.99015435 
28.985   98.7773519   9.93867958 
 28.99   98.4731516   9.92336393 
28.995   97.9871877    9.8988478 
  29.0   98.8097598   9.94030984 
29.005   98.1667335   9.90791267 
 29.01   98.8556091   9.94261581 
29.015    99.448046   9.97236411 
 29.02   99.6161964   9.98079137 
29.025   101.757308   10.0874827 
 29.03   100.194144   10.0097025 
29.035   99.8664455   9.99332004 
 29.04    101.13008   10.0563452 
29.045    100.15657   10.0078255 
 29.05   101.247268   10.0621701 
29.055   100.883643    10.044085 
 29.06   100.178212   10.0089066 
29.065   100.276596   10.0138203 
 29.07   100.179945   10.0089932 
29.075   101.390975   10.0693086 
 29.08   100.839793   10.0419019 
29.085   101.287998   10.0641939 
 29.09   102.911837   10.1445471 
29.095   103.568208   10.1768466 
  29.1   104.461625    10.220647 
29.105   107.765856   10.3810335 
 29.11      108.558   10.4191171 
29.115   109.914518   10.4840125 
 29.12   113.401241   10.6490019 
29.125   113.443239   10.6509736 
 29.13   112.528591   10.6079494 
29.135   114.177443   10.6853845 
 29.14   113.491984   10.6532617 
29.145   112.075488   10.5865711 
 29.15   109.155205   10.4477368 
29.155    109.48465   10.4634913 
 29.16    106.52044    10.320874 
29.165   104.999138   10.2469087 
 29.17   102.529169   10.1256688 
29.175   102.260695    10.112403 
 29.18    102.20601   10.1096988 
29.185   100.911463   10.0454698 
 29.19   100.098937   10.0049456 
29.195   100.451851   10.0225671 
  29.2   101.427936   10.0711437 
29.205   101.952839   10.0971698 
 29.21   100.073071   10.0036529 
29.215   101.793926   10.0892976 
 29.22   100.211843   10.0105865 
29.225   101.135488   10.0566141 
 29.23   100.308022   10.0153893 
29.235   101.047248    10.052226 
 29.24    97.905856    9.8947388 
29.245   98.6296499   9.93124614 
 29.25   97.8110221    9.8899455 
29.255   99.5828939    9.9791229 
 29.26   100.427673   10.0213608 
29.265   99.6292768   9.98144663 
 29.27   99.0894127   9.95436652 
29.275   100.186787    10.009335 
 29.28   99.5909137   9.97952472 
29.285   100.054841   10.0027417 
 29.29   100.904279   10.0451122 
29.295   99.0150834   9.95063231 
  29.3   98.5238683   9.92591901 
29.305   99.2826235   9.96406661 
 29.31   99.8203423   9.99101308 
29.315   100.348811   10.0174254 
 29.32   102.242001   10.1114787 
29.325   100.214509   10.0107197 
 29.33   101.013615    10.050553 
29.335   102.241358   10.1114469 
 29.34   101.079116    10.053811 
29.345   104.183247   10.2070195 
 29.35   103.034815   10.1506067 
29.355   105.510916   10.2718506 
 29.36   104.188354   10.2072696 
29.365   105.743137   10.2831482 
 29.37   105.165937   10.2550445 
29.375   106.033217   10.2972432 
 29.38   107.325294   10.3597922 
29.385    110.81937    10.527078 
 29.39   110.980997   10.5347519 
29.395   111.437762   10.5564086 
  29.4    113.33482   10.6458828 
29.405   113.580881   10.6574331 
 29.41   115.322444   10.7388288 
29.415   114.208803   10.6868519 
 29.42   115.971674   10.7690145 
29.425   118.367377   10.8796772 
 29.43   117.579609   10.8434132 
29.435   118.013733   10.8634126 
 29.44   117.147165   10.8234544 
29.445   117.312211   10.8310762 
 29.45    114.95906   10.7218963 
29.455   113.805011   10.6679431 
 29.46   114.277999   10.6900888 
29.465   113.849042   10.6700067 
 29.47   110.519629   10.5128316 
29.475   110.312666   10.5029837 
 29.48   111.002488   10.5357718 
29.485   110.435471   10.5088283 
 29.49    108.57662   10.4200106 
29.495   107.681635   10.3769762 
  29.5   108.206365   10.4022288 
29.505   106.744734   10.3317343 
 29.51   105.489816   10.2708235 
29.515   106.811189   10.3349499 
 29.52   105.699548   10.2810285 
29.525   104.988446    10.246387 
 29.53   106.071568   10.2991052 
29.535   105.155449   10.2545331 
 29.54   105.937233   10.2925814 
29.545   104.776667   10.2360474 
 29.55   105.024985   10.2481698 
29.555   106.187282   10.3047214 
 29.56   104.066022   10.2012755 
29.565   105.071322   10.2504303 
 29.57   106.173973   10.3040756 
29.575   106.423608   10.3161818 
 29.58   107.766599   10.3810693 
29.585   108.310912   10.4072529 
 29.59   109.249557   10.4522513 
29.595   109.827006   10.4798381 
  29.6   111.412751   10.5552238 
29.605   111.681269   10.5679359 
 29.61   112.608863   10.6117323 
29.615   113.900461   10.6724159 
 29.62   113.403593   10.6491123 
29.625   114.472622   10.6991879 
 29.63   113.178951   10.6385596 
29.635   112.244485   10.5945498 
 29.64    111.25674   10.5478311 
29.645   110.473982   10.5106604 
 29.65   109.266049   10.4530402 
29.655   107.969186   10.3908222 
 29.66   108.693985   10.4256408 
29.665   107.007861   10.3444604 
 29.67   106.656696   10.3274729 
29.675   106.941285    10.341242 
 29.68   105.599603   10.2761667 
29.685   105.476811   10.2701904 
 29.69   105.088948   10.2512901 
29.695   104.897326   10.2419395 
  29.7   103.451239   10.1710982 
29.705   103.036095   10.1506697 
 29.71   102.916916   10.1447975 
29.715   102.155542   10.1072025 
 29.72   102.237721    10.111267 
29.725   103.945919   10.1953871 
 29.73   103.903827   10.1933227 
29.735   105.029755   10.2484026 
 29.74    105.50639   10.2716303 
29.745   104.795526   10.2369686 
 29.75   104.604257   10.2276222 
29.755    107.05336   10.3466593 
 29.76   105.661757   10.2791905 
29.765   106.194825   10.3050873 
 29.77   108.556054   10.4190237 
29.775   111.013857   10.5363114 
 29.78   111.461893   10.5575515 
29.785   111.916516   10.5790603 
 29.79   112.400247   10.6018983 
29.795   112.215316   10.5931731 
  29.8   114.974368   10.7226101 
29.805   113.097749   10.6347425 
 29.81   113.233512   10.6411236 
29.815   113.616785   10.6591174 
 29.82   111.827051    10.574831 
29.825   111.807981   10.5739293 
 29.83   112.365725     10.60027 
29.835    111.48503   10.5586472 
 29.84   110.505399   10.5121548 
29.845   110.436593   10.5088816 
 29.85   107.808217   10.3830736 
29.855   108.441035   10.4135025 
 29.86   108.755061   10.4285695 
29.865   107.140516   10.3508703 
 29.87   107.499904    10.368216 
29.875   108.159942   10.3999972 
 29.88   108.295078   10.4064921 
29.885   107.165716   10.3520875 
 29.89   107.139841   10.3508377 
29.895   108.981413   10.4394163 
  29.9   108.164373   10.4002102 
29.905    107.68249   10.3770174 
 29.91   110.281786   10.5015135 
29.915   109.254926   10.4525081 
 29.92   108.351043   10.4091807 
29.925   112.109227   10.5881645 
 29.93   113.588699   10.6577999 
29.935   113.479116   10.6526577 
 29.94   116.441184   10.7907916 
29.945    118.43312   10.8826982 
 29.95   121.057115   11.0025958 
29.955   123.720794   11.1229849 
 29.96   125.330409   11.1951065 
29.965   126.997659   11.2693238 
 29.97   127.885715   11.3086566 
29.975   128.840117   11.3507761 
 29.98   129.000253   11.3578278 
29.985   129.421329   11.3763495 
 29.99   129.828203    11.394218 
29.995   127.504191   11.2917754 
  30.0   125.878483    11.219558 
30.005   123.049209   11.0927548 
 30.01   120.232266   10.9650475 
30.015   119.682682   10.9399581 
 30.02   118.673001   10.8937138 
30.025    117.74152   10.8508764 
 30.03   115.753193   10.7588658 
30.035   114.723649   10.7109126 
 30.04   117.416638   10.8358958 
30.045   114.386992   10.6951854 
 30.05   117.432815   10.8366422 
30.055   117.689174   10.8484641 
 30.06   117.084665   10.8205667 
30.065   119.254471   10.9203696 
 30.07    119.62408   10.9372794 
30.075    123.31593   11.1047706 
 30.08   125.054837    11.182792 
30.085   125.711137   11.2120978 
 30.09   126.547103   11.2493157 
30.095    129.04272   11.3596972 
  30.1   132.443218   11.5083977 
30.105   131.877992   11.4838143 
 30.11   130.918892   11.4419794 
30.115   131.905245   11.4850009 
 30.12   131.571237   11.4704506 
30.125   130.904106   11.4413332 
 30.13    128.61339   11.3407844 
30.135   127.753412   11.3028055 
 30.14   126.573597   11.2504932 
30.145    126.03886    11.226703 
 30.15   125.788816   11.2155613 
30.155   125.330581   11.1951142 
 30.16   124.264503   11.1473989 
30.165   124.617638    11.163227 
 30.17   123.276105   11.1029773 
30.175   122.792052   11.0811575 
 30.18   122.645102   11.0745249 
30.185   122.230573   11.0557937 
 30.19   122.079275   11.0489491 
30.195   119.850308   10.9476165 
  30.2      120.417    10.973468 
30.205   118.334448   10.8781638 
 30.21   119.034922   10.9103126 
30.215    118.67712   10.8939029 
 30.22   117.348188   10.8327368 
30.225   116.886735   10.8114169 
 30.23   115.138013   10.7302383 
30.235   113.901191   10.6724501 
 30.24    113.98068   10.6761735 
30.245    113.94165   10.6743454 
 30.25   113.092927   10.6345158 
30.255   113.742656   10.6650202 
 30.26   112.946023   10.6276066 
30.265   113.468985   10.6521822 
 30.27   113.216878    10.640342 
30.275   114.372146   10.6944914 
 30.28   113.570264    10.656935 
30.285   114.631548   10.7066123 
 30.29   115.771153   10.7597004 
30.295   114.998683   10.7237439 
  30.3   116.108502   10.7753655 
30.305   119.099161   10.9132562 
 30.31   119.079929    10.912375 
30.315   119.269811   10.9210719 
 30.32   119.045084   10.9107784 
30.325   119.905966   10.9501583 
 30.33   118.121137   10.8683549 
30.335   117.550254   10.8420595 
 30.34   118.240964   10.8738661 
30.345   117.014143   10.8173076 
 30.35   116.616451   10.7989097 
30.355   115.361781   10.7406602 
 30.36   114.131229   10.6832219 
30.365    115.36348   10.7407393 
 30.37   112.501927   10.6066926 
30.375   111.701676   10.5689014 
 30.38   111.734669   10.5704621 
30.385   109.887012   10.4827006 
 30.39   111.857484   10.5762699 
30.395   109.262234   10.4528577 
  30.4   109.805962    10.478834 
30.405   110.743572   10.5234772 
 30.41   111.065422   10.5387581 
30.415   110.456095   10.5098095 
 30.42   109.140962   10.4470552 
30.425   111.027628   10.5369648 
 30.43    110.19224   10.4972492 
30.435   110.001288   10.4881499 
 30.44     109.5519   10.4667044 
30.445   110.373368    10.505873 
 30.45   108.965364   10.4386476 
30.455   108.891724   10.4351197 
 30.46   111.534808   10.5610041 
30.465   109.902649   10.4834464 
 30.47   109.732125   10.4753103 
30.475   111.247624   10.5473989 
 30.48    107.83867     10.38454 
30.485    108.76189   10.4288969 
 30.49   110.061945   10.4910412 
30.495   107.205848   10.3540257 
  30.5   110.038743   10.4899353 
30.505   107.668375   10.3763373 
 30.51    107.14412   10.3510444 
30.515   108.135699   10.3988316 
 30.52   108.657987   10.4239142 
30.525    106.72705   10.3308785 
 30.53    106.02787   10.2969835 
30.535   108.604769   10.4213612 
 30.54   107.491014   10.3677873 
30.545   109.626242   10.4702551 
 30.55   108.900915   10.4355601 
30.555   107.888194   10.3869242 
 30.56   108.202557   10.4020458 
30.565   111.263768   10.5481642 
 30.57   110.607732   10.5170211 
30.575   111.193533   10.5448344 
 30.58   111.392336   10.5542568 
30.585    111.27829   10.5488525 
 30.59     113.0021   10.6302446 
30.595   109.790468   10.4780947 
  30.6   110.542437   10.5139164 
30.605   110.949307   10.5332477 
 30.61   112.119429   10.5886462 
30.615   109.768874   10.4770642 
 30.62   109.511046   10.4647525 
30.625   111.819695   10.5744832 
 30.63   108.725784   10.4271657 
30.635     108.9756   10.4391379 
 30.64   111.176976   10.5440493 
30.645   111.158544   10.5431752 
 30.65   109.577289   10.4679171 
30.655   110.616066   10.5174173 
 30.66    108.46144   10.4144822 
30.665   109.901668   10.4833997 
 30.67   109.903762   10.4834995 
30.675   111.413133    10.555242 
 30.68   110.653207   10.5191828 
30.685   109.059657   10.4431632 
 30.69    110.57408   10.5154211 
30.695   110.779296   10.5251744 
  30.7   110.118635   10.4937426 
30.705   109.639653   10.4708955 
 30.71   110.785794   10.5254831 
30.715   112.305022   10.5974064 
 30.72    112.42546   10.6030873 
30.725   111.840041   10.5754452 
 30.73   113.989072   10.6765665 
30.735    113.33818   10.6460406 
 30.74   113.612703    10.658926 
30.745   115.798995   10.7609942 
 30.75   115.429712    10.743822 
30.755   115.769669   10.7596315 
 30.76   115.319455   10.7386896 
30.765    114.41775   10.6966233 
 30.77   115.856351   10.7636588 
30.775   115.134323   10.7300663 
 30.78   115.290941   10.7373619 
30.785   116.769676   10.8060018 
 30.79   115.775312   10.7598937 
30.795   118.108618   10.8677789 
  30.8   118.607023   10.8906852 
30.805   118.645641    10.892458 
 30.81    119.01692   10.9094876 
30.815   118.976843   10.9076506 
 30.82   120.893102   10.9951399 
30.825   123.516331   11.1137901 
 30.83   124.712528   11.1674764 
30.835   126.203247   11.2340219 
 30.84   127.831353   11.3062528 
30.845   128.889946   11.3529708 
 30.85   129.941576   11.3991919 
30.855   130.961979   11.4438621 
 30.86    130.59006   11.4276008 
30.865   129.109897   11.3626536 
 30.87    124.38944   11.1530014 
30.875   122.656443   11.0750369 
 30.88   122.005878   11.0456271 
30.885   119.186198   10.9172432 
 30.89   118.184355   10.8712628 
30.895    115.03503   10.7254385 
  30.9   116.446306   10.7910289 
30.905   114.020868   10.6780554 
 30.91   113.751252   10.6654232 
30.915   114.046127   10.6792381 
 30.92   113.868858   10.6709352 
30.925   114.385276   10.6951052 
 30.93   111.365522   10.5529864 
30.935   111.206112   10.5454308 
 30.94    113.25988   10.6423625 
30.945   113.346979   10.6464538 
 30.95   111.548987   10.5616754 
30.955   108.870317    10.434094 
 30.96   108.528338   10.4176935 
30.965   107.540093   10.3701539 
 30.97   103.922623   10.1942446 
30.975   106.159952   10.3033952 
 30.98   104.487303   10.2219031 
30.985   103.699801   10.1833099 
 30.99   103.009467   10.1493579 
30.995   103.936081   10.1949047 
  31.0   104.177073    10.206717 
31.005   104.238331   10.2097175 
 31.01   104.165053   10.2061282 
31.015   102.891563   10.1435479 
 31.02   103.361816   10.1667013 
31.025    105.56762   10.2746105 
 31.03   104.940817   10.2440625 
31.035   105.357743    10.264392 
 31.04   102.839007   10.1409569 
31.045   105.495798   10.2711147 
 31.05    106.46556    10.318215 
31.055   107.794814   10.3824282 
 31.06   109.051085   10.4427528 
31.065    108.59346   10.4208186 
 31.07   109.190662   10.4494336 
31.075   109.890598   10.4828716 
 31.08   109.487142   10.4636104 
31.085   111.830886   10.5750123 
 31.09   112.237185   10.5942052 
31.095   112.218658   10.5933308 
  31.1   114.303314   10.6912728 
31.105   114.164385   10.6847735 
 31.11   115.081078   10.7275849 
31.115   114.620682   10.7061049 
 31.12   114.576798   10.7040552 
31.125   114.007605   10.6774344 
 31.13   113.236063   10.6412435 
31.135   111.069841   10.5389677 
 31.14   109.344903   10.4568113 
31.145   108.851587   10.4331964 
 31.15   109.673393   10.4725065 
31.155   108.970177   10.4388781 
 31.16   109.172043   10.4485426 
31.165   106.650191    10.327158 
 31.17   107.570318   10.3716112 
31.175   107.903828   10.3876767 
 31.18   107.619667   10.3739899 
31.185   107.318583   10.3594683 
 31.19   108.593616   10.4208261 
31.195   108.593136    10.420803 
  31.2   107.866578   10.3858836 
31.205   108.864734   10.4338264 
 31.21   108.647399   10.4234063 
31.215   109.174345   10.4486528 
 31.22   109.010342   10.4408018 
31.225   110.420546   10.5081181 
 31.23   111.518536   10.5602337 
31.235   111.193262   10.5448216 
 31.24   110.586173    10.515996 
31.245   110.845454   10.5283168 
 31.25   110.361764   10.5053207 
31.255   111.267825   10.5483565 
 31.26   110.516854   10.5126996 
31.265   111.749709   10.5711735 
 31.27     111.4721   10.5580349 
31.275   108.775103   10.4295303 
 31.28   111.717951   10.5696713 
31.285   111.462093    10.557561 
 31.29   110.625979   10.5178885 
31.295   111.473946   10.5581223 
  31.3   111.833413   10.5751318 
31.305   113.114752   10.6355419 
 31.31   113.502359   10.6537486 
31.315   113.444834   10.6510485 
 31.32   114.732962   10.7113473 
31.325   116.714866   10.8034655 
 31.33    116.15216   10.7773912 
31.335   116.582196   10.7973236 
 31.34   119.568895   10.9347563 
31.345   118.468429   10.8843203 
 31.35   119.356957    10.925061 
31.355   122.774805   11.0803793 
 31.36   118.584997   10.8896738 
31.365   119.580881   10.9353043 
 31.37   120.876898    10.994403 
31.375   119.535942   10.9332494 
 31.38   121.100791   11.0045804 
31.385   121.868755   11.0394182 
 31.39   121.247111   11.0112266 
31.395   121.884713    11.040141 
  31.4    120.70207   10.9864494 
31.405   121.905088   11.0410637 
 31.41   122.817212   11.0822927 
31.415   124.250767   11.1467828 
 31.42   123.895413   11.1308317 
31.425   125.343922     11.19571 
 31.43   126.066716   11.2279436 
31.435   124.741606   11.1687782 
 31.44   122.713858   11.0776287 
31.445   121.141783   11.0064428 
 31.45   121.630792   11.0286351 
31.455   117.902795   10.8583054 
 31.46   115.557476   10.7497663 
31.465   113.794095   10.6674315 
 31.47   113.334939   10.6458883 
31.475   110.266896   10.5008046 
 31.48   110.135997   10.4945699 
31.485   110.174461   10.4964023 
 31.49   107.764765   10.3809809 
31.495   107.768546    10.381163 
  31.5   105.220651   10.2577118 
31.505   106.625421   10.3259586 
 31.51   107.349967   10.3609829 
31.515   105.513854   10.2719937 
 31.52    106.35173   10.3126975 
31.525   106.227789   10.3066866 
 31.53   106.850795   10.3368658 
31.535   108.473974    10.415084 
 31.54   108.187197   10.4013075 
31.545   106.913566   10.3399017 
 31.55   107.802937   10.3828193 
31.555   105.846271   10.2881617 
 31.56    107.00685   10.3444115 
31.565   105.798041   10.2858175 
 31.57   105.836119   10.2876683 
31.575   106.916222   10.3400301 
 31.58   107.594628    10.372783 
31.585   106.563134   10.3229421 
 31.59   105.836071    10.287666 
31.595   106.904451   10.3394609 
  31.6   104.752225   10.2348534 
31.605   106.578207   10.3236722 
 31.61   106.056983   10.2983971 
31.615    105.88986   10.2902799 
 31.62   106.796968   10.3342619 
31.625   105.473685   10.2700382 
 31.63   107.028266   10.3454466 
31.635   104.595001   10.2271697 
 31.64   105.480672   10.2703784 
31.645   104.883637   10.2412713 
 31.65   105.486441   10.2706592 
31.655    104.78097   10.2362576 
 31.66   106.435395   10.3167531 
31.665   105.561845   10.2743294 
 31.67   106.212346   10.3059374 
31.675   106.541462   10.3218923 
 31.68   107.554949   10.3708702 
31.685   105.810694   10.2864325 
 31.69   106.861267   10.3373723 
31.695   107.015713   10.3448399 
  31.7    107.79472   10.3824236 
31.705   107.409795   10.3638697 
 31.71   105.294602   10.2613158 
31.715   108.187371   10.4013159 
 31.72   105.378234   10.2653901 
31.725   107.017593   10.3449308 
 31.73   108.618919   10.4220401 
31.735   107.748394   10.3801924 
 31.74   108.521992   10.4173889 
31.745   108.742452   10.4279649 
 31.75   109.320453   10.4556422 
31.755   106.008578   10.2960467 
 31.76   109.449535   10.4618132 
31.765   110.187603   10.4970283 
 31.77    109.36856   10.4579425 
31.775   108.060956   10.3952372 
 31.78   109.201184    10.449937 
31.785   109.026047   10.4415539 
 31.79   109.556346   10.4669167 
31.795   110.968654    10.534166 
  31.8    109.25177   10.4523572 
31.805   111.487994   10.5587875 
 31.81   112.393047   10.6015587 
31.815   112.580151   10.6103794 
 31.82   113.526088   10.6548622 
31.825   115.416426   10.7432037 
 31.83   114.411807   10.6963455 
31.835   115.810984   10.7615512 
 31.84   117.503877   10.8399205 
31.845   118.969916   10.9073331 
 31.85   119.092671   10.9129589 
31.855   120.168756   10.9621511 
 31.86   121.689811   11.0313105 
31.865   123.908559   11.1314222 
 31.87   124.421184   11.1544244 
31.875   125.707127    11.211919 
 31.88   125.945029   11.2225233 
31.885   124.355945   11.1514997 
 31.89   124.537662   11.1596444 
31.895   123.095739   11.0948519 
  31.9    120.56062     10.98001 
31.905   118.975811   10.9076034 
 31.91   116.444393   10.7909403 
31.915   114.463167    10.698746 
 31.92   114.961338   10.7220025 
31.925   112.990741   10.6297103 
 31.93   112.218746    10.593335 
31.935   111.879707   10.5773204 
 31.94   112.251989   10.5949039 
31.945   113.371866   10.6476226 
 31.95   110.689569   10.5209111 
31.955   113.294892   10.6440073 
 31.96   111.455623   10.5572545 
31.965   111.615445   10.5648211 
 31.97   110.958321   10.5336756 
31.975   111.970232   10.5815988 
 31.98   111.217876   10.5459886 
31.985   109.931529   10.4848237 
 31.99   109.107279    10.445443 
31.995   110.086369   10.4922051 
  32.0   109.230549    10.451342 
32.005   110.398758   10.5070813 
 32.01   110.429379   10.5085384 
32.015   111.236781   10.5468849 
 32.02   109.969657   10.4866418 
32.025    111.41956   10.5555464 
 32.03     110.1096   10.4933122 
32.035   110.115377   10.4935874 
 32.04   112.121204     10.58873 
32.045   112.355656   10.5997951 
 32.05   112.518043   10.6074523 
32.055    110.77584   10.5250102 
 32.06   113.046303   10.6323235 
32.065   113.345757   10.6463964 
 32.07   114.625513   10.7063305 
32.075   114.127701   10.6830567 
 32.08   112.615338   10.6120374 
32.085   114.576268   10.7040304 
 32.09   113.021023   10.6311346 
32.095   114.239489   10.6882875 
  32.1   113.496893   10.6534921 
32.105   115.383457   10.7416692 
 32.11   115.878069   10.7646676 
32.115   114.613374   10.7057636 
 32.12   115.578679   10.7507525 
32.125   114.912052   10.7197039 
 32.13   112.540624   10.6085166 
32.135   113.086112   10.6341954 
 32.14   114.214614   10.6871238 
32.145   111.146435   10.5426009 
 32.15   112.042567   10.5850162 
32.155   111.754734   10.5714112 
 32.16   111.564808   10.5624243 
32.165   111.232322   10.5466735 
 32.17   110.285088   10.5016707 
32.175    110.61468   10.5173514 
 32.18   110.124051   10.4940007 
32.185   110.560263    10.514764 
 32.19   108.866144    10.433894 
32.195   110.370163   10.5057205 
  32.2   111.822377     10.57461 
32.205   111.601769   10.5641739 
 32.21   110.602383   10.5167668 
32.215   111.538461   10.5611771 
 32.22   110.911063   10.5314321 
32.225   109.214232   10.4505613 
 32.23   109.354517    10.457271 
32.235   108.293005   10.4063925 
 32.24   109.308252   10.4550587 
32.245   111.266693   10.5483028 
 32.25   110.566249   10.5150487 
32.255   110.224687   10.4987945 
 32.26   112.164768   10.5907869 
32.265   112.584122   10.6105665 
 32.27   112.255634   10.5950759 
32.275   113.172993   10.6382796 
 32.28   113.428983   10.6503044 
32.285   114.271342   10.6897775 
 32.29   115.343634   10.7398153 
32.295   114.074969   10.6805884 
  32.3   114.782919   10.7136791 
32.305   114.230744   10.6878784 
 32.31   112.947105   10.6276576 
32.315   113.141776   10.6368123 
 32.32   111.815182   10.5742698 
32.325   109.803045   10.4786948 
 32.33   109.905094   10.4835631 
32.335   108.089844   10.3966266 
 32.34   108.258455   10.4047323 
32.345   107.874356    10.386258 
 32.35   106.902981   10.3393898 
32.355   106.742147   10.3316091 
 32.36   109.625382    10.470214 
32.365    108.05661   10.3950281 
 32.37   108.324217    10.407892 
32.375   110.004495   10.4883028 
 32.38     110.1911   10.4971948 
32.385   109.703891   10.4739625 
 32.39   110.599495   10.5166295 
32.395    110.82794    10.527485 
  32.4   111.025728   10.5368747 
32.405   111.334794   10.5515304 
 32.41   109.852615   10.4810598 
32.415   110.540966   10.5138464 
 32.42    110.73617   10.5231255 
32.425   110.173212   10.4963428 
 32.43    112.55759   10.6093162 
32.435   112.544084   10.6086797 
 32.44   111.127127   10.5416852 
32.445   113.521826   10.6546622 
 32.45   113.640824    10.660245 
32.455   114.550286   10.7028167 
 32.46   114.442542   10.6977821 
32.465   115.022678   10.7248626 
 32.47   114.165025   10.6848034 
32.475   114.840164   10.7163503 
 32.48   115.368295   10.7409634 
32.485   113.286348   10.6436059 
 32.49   111.085081   10.5396908 
32.495    112.65038   10.6136883 
  32.5   110.678429   10.5203816 
32.505   109.853958   10.4811239 
 32.51   108.231756   10.4034492 
32.515   108.145923   10.3993232 
 32.52   108.567941   10.4195941 
32.525   107.679735   10.3768847 
 32.53   108.546747    10.418577 
32.535   104.866701   10.2404444 
 32.54    104.80603   10.2374816 
32.545   104.766813   10.2355661 
 32.55   104.302707   10.2128697 
32.555   103.526728   10.1748085 
 32.56   101.873953   10.0932627 
32.565   101.378286   10.0686784 
 32.57   102.664604   10.1323543 
32.575    100.95647   10.0477097 
 32.58   101.812734   10.0902296 
32.585    100.75241     10.03755 
 32.59   101.838546   10.0915086 
32.595   100.711897   10.0355317 
  32.6   100.658969   10.0328944 
32.605   100.601453   10.0300276 
 32.61    101.87371   10.0932507 
32.615   100.395549   10.0197579 
 32.62     102.1066    10.104781 
32.625   101.313325   10.0654521 
 32.63   100.894347   10.0446178 
32.635   101.376455   10.0685876 
 32.64   101.625435   10.0809441 
32.645   102.399644   10.1192709 
 32.65    102.54292   10.1263478 
32.655   102.346989   10.1166689 
 32.66   102.017467   10.1003696 
32.665   104.713756    10.232974 
 32.67   104.659517   10.2303234 
32.675   105.586045    10.275507 
 32.68    105.89171   10.2903698 
32.685   106.492004   10.3194963 
 32.69   106.158991   10.3033485 
32.695   105.897571   10.2906546 
  32.7   108.239902   10.4038407 
32.705      108.904   10.4357079 
 32.71   108.175432   10.4007419 
32.715   110.278578   10.5013608 
 32.72   108.832065   10.4322608 
32.725   109.870937   10.4819338 
 32.73   112.024132   10.5841453 
32.735   112.657116   10.6140056 
 32.74   114.992335   10.7234479 
32.745   114.067221   10.6802257 
 32.75   112.718798    10.616911 
32.755   116.872627   10.8107644 
 32.76   117.551062   10.8420967 
32.765   116.885674   10.8113678 
 32.77   114.942566   10.7211271 
32.775    115.86228   10.7639342 
 32.78   114.642259   10.7071125 
32.785   112.703162   10.6161746 
 32.79   114.293778   10.6908268 
32.795   111.964483   10.5813271 
  32.8   112.611954    10.611878 
32.805   111.937361   10.5800454 
 32.81   109.940224   10.4852384 
32.815   113.092167   10.6344801 
 32.82   110.930294   10.5323452 
32.825   112.942737   10.6274521 
 32.83     113.4107    10.649446 
32.835    114.66968    10.708393 
 32.84   116.535081   10.7951415 
32.845   117.627548   10.8456234 
 32.85   119.538018   10.9333443 
32.855   121.096308   11.0043768 
 32.86   120.966341   10.9984699 
32.865    119.98598   10.9538112 
 32.87   120.836003   10.9925431 
32.875   120.984007    10.999273 
 32.88   120.090125    10.958564 
32.885   121.087594   11.0039808 
 32.89   120.385432   10.9720295 
32.895   119.567905    10.934711 
  32.9   118.699269   10.8949194 
32.905   119.482254   10.9307938 
 32.91   116.341166   10.7861562 
32.915   115.533124   10.7486336 
 32.92   114.221624   10.6874517 
32.925   113.399999   10.6489436 
 32.93   112.369118   10.6004301 
32.935   111.302447   10.5499975 
 32.94   110.602362   10.5167657 
32.945   110.089285   10.4923441 
 32.95   110.065045   10.4911889 
32.955   107.375632   10.3622214 
 32.96    109.94484   10.4854585 
32.965   108.283107   10.4059169 
 32.97   108.913441   10.4361602 
32.975   109.949874   10.4856985 
 32.98   106.987651   10.3434835 
32.985   107.344326   10.3607107 
 32.99   108.506987   10.4166687 
32.995   106.750246   10.3320011 
  33.0   106.977435   10.3429896 
33.005   106.341852   10.3122186 
 33.01    104.58005   10.2264388 
33.015   105.546738   10.2735942 
 33.02   103.347499   10.1659972 
33.025   105.381065    10.265528 
 33.03   104.673565   10.2310099 
33.035   103.726077      10.1846 
 33.04   103.653574   10.1810399 
33.045   102.838826    10.140948 
 33.05   103.685704   10.1826177 
33.055   104.959128   10.2449562 
 33.06    104.07389   10.2016611 
33.065   104.045733    10.200281 
 33.07   104.409167   10.2180804 
33.075   105.418512   10.2673517 
 33.08   103.813546   10.1888933 
33.085   104.483179   10.2217014 
 33.09   101.856837   10.0924148 
33.095    103.59981   10.1783992 
  33.1   103.950302   10.1956021 
33.105   103.896429   10.1929598 
 33.11   103.818439   10.1891334 
33.115   103.743983    10.185479 
 33.12   104.424731    10.218842 
33.125   104.029768   10.1994984 
 33.13   104.646841   10.2297038 
33.135     104.1754   10.2066351 
 33.14    103.33814   10.1655369 
33.145    103.75234   10.1858893 
 33.15   102.835336   10.1407759 
33.155   101.568088   10.0780994 
 33.16   102.991665   10.1484809 
33.165   101.693236   10.0843064 
 33.17   102.301252   10.1144081 
33.175   100.979101   10.0488358 
 33.18   101.291591   10.0643724 
33.185   101.254273   10.0625182 
 33.19   101.909404   10.0950188 
33.195   102.746278   10.1363839 
  33.2   101.176477   10.0586518 
33.205   101.692935   10.0842915 
 33.21   102.462551   10.1223787 
33.215   101.894405   10.0942758 
 33.22   103.209852    10.159225 
33.225   103.070452   10.1523619 
 33.23   104.239783   10.2097886 
33.235   103.621062   10.1794431 
 33.24   104.606639   10.2277387 
33.245   105.142961   10.2539242 
 33.25   104.417216   10.2184743 
33.255   106.739696   10.3314905 
 33.26   104.730192    10.233777 
33.265   106.645544    10.326933 
 33.27   106.009516   10.2960923 
33.275   106.490639   10.3194302 
 33.28   107.382155   10.3625361 
33.285   106.425228   10.3162604 
 33.29    106.48934   10.3193672 
33.295   105.272108   10.2602197 
  33.3   103.816454    10.189036 
33.305   104.722875   10.2334195 
 33.31   105.663121   10.2792568 
33.315   103.789156   10.1876963 
 33.32   104.099485   10.2029155 
33.325   103.415993   10.1693654 
 33.33   101.415945   10.0705484 
33.335   104.386039   10.2169486 
 33.34   103.210984   10.1592807 
33.345   102.012141    10.100106 
 33.35   104.886459    10.241409 
33.355   102.636514    10.130968 
 33.36    102.45226   10.1218704 
33.365   103.805304   10.1884888 
 33.37   103.318338   10.1645628 
33.375   101.776735   10.0884456 
 33.38   104.082514   10.2020838 
33.385   102.721632   10.1351681 
 33.39   104.292717   10.2123806 
33.395   103.881502   10.1922275 
  33.4   104.817559   10.2380447 
33.405   104.767598   10.2356044 
 33.41   104.714889   10.2330293 
33.415    105.42661   10.2677461 
 33.42   106.031118   10.2971412 
33.425   106.708876   10.3299988 
 33.43   107.969489   10.3908368 
33.435   107.482652    10.367384 
 33.44   110.257955   10.5003788 
33.445   109.875949   10.4821729 
 33.45    111.10493   10.5406323 
33.455   110.101743   10.4929378 
 33.46   112.817585   10.6215623 
33.465   113.336711   10.6459716 
 33.47   111.175393   10.5439743 
33.475    113.24079   10.6414656 
 33.48   112.782784   10.6199239 
33.485   113.243381   10.6415874 
 33.49   111.743156   10.5708635 
33.495   111.646867   10.5663081 
  33.5   112.617871   10.6121567 
33.505   113.362086   10.6471633 
 33.51   113.528433   10.6549722 
33.515   113.807595   10.6680642 
 33.52   114.268995   10.6896677 
33.525    114.74361   10.7118444 
 33.53   116.607222   10.7984824 
33.535   116.725809   10.8039719 
 33.54   117.658429    10.847047 
33.545   119.715427   10.9414545 
 33.55   120.395087   10.9724695 
33.555   122.930302   11.0873938 
 33.56   124.507861   11.1583091 
33.565    127.28064   11.2818722 
 33.57   130.212286   11.4110598 
33.575    135.70971   11.6494511 
 33.58   140.772444   11.8647564 
33.585   148.664175   12.1927919 
 33.59   161.443712   12.7060502 
33.595   176.564449   13.2877556 
  33.6   203.343738   14.2598646 
33.605   246.118126   15.6881524 
 33.61    304.75933   17.4573575 
33.615   375.530273   19.3786035 
 33.62    464.39465   21.5498179 
33.625   546.197347   23.3708653 
 33.63   604.738055   24.5914224 
33.635   632.479888   25.1491528 
 33.64    614.21634   24.7833884 
33.645   555.499439   23.5690356 
 33.65   467.767088   21.6279238 
33.655   374.806305   19.3599149 
 33.66   293.288698   17.1256737 
33.665   232.382132   15.2440851 
 33.67   197.376498   14.0490746 
33.675   168.758609   12.9907124 
 33.68   151.566489   12.3112342 
33.685   143.555356   11.9814588 
 33.69   136.640357   11.6893266 
33.695   130.221026   11.4114428 
  33.7    127.94217   11.3111524 
33.705   125.643809   11.2090949 
 33.71   122.996477   11.0903777 
33.715   118.940669   10.9059924 
 33.72   117.144174   10.8233162 
33.725   117.579923   10.8434276 
 33.73   115.281605   10.7369272 
33.735   114.804963   10.7147078 
 33.74   116.252449   10.7820429 
33.745   116.248923   10.7818794 
 33.75   115.893061    10.765364 
33.755   116.010994     10.77084 
 33.76   114.324609   10.6922687 
33.765   114.312069   10.6916822 
 33.77   116.252668   10.7820531 
33.775   114.247165   10.6886466 
 33.78   115.451555   10.7448385 
33.785   114.196052   10.6862553 
 33.79   113.050301   10.6325115 
33.795   113.380361   10.6480215 
  33.8   112.884716   10.6247219 
33.805   112.669252   10.6145773 
 33.81   112.353707   10.5997031 
33.815   112.220877   10.5934356 
 33.82   111.263104   10.5481327 
33.825   112.374787   10.6006975 
 33.83   110.610642   10.5171594 
33.835   109.972786    10.486791 
 33.84   110.450687   10.5095522 
33.845    109.07047   10.4436809 
 33.85   109.115145   10.4458195 
33.855   109.156335   10.4477909 
 33.86   107.183372   10.3529403 
33.865   108.307097   10.4070696 
 33.87   108.289651   10.4062314 
33.875   108.106411   10.3974233 
 33.88   109.000793   10.4403445 
33.885   108.554349   10.4189418 
 33.89   110.360486   10.5052599 
33.895   108.604281   10.4213378 
  33.9   109.461303   10.4623756 
33.905   108.788092    10.430153 
 33.91   107.756771   10.3805959 
33.915   110.002769   10.4882205 
 33.92   107.847796   10.3849793 
33.925   105.996075   10.2954395 
 33.93   107.963438   10.3905456 
33.935   108.705892   10.4262118 
 33.94   105.786665   10.2852645 
33.945   104.288438   10.2121711 
 33.95    106.99025   10.3436091 
33.955   106.335151   10.3118937 
 33.96   104.490779   10.2220731 
33.965   104.867116   10.2404646 
 33.97   105.949812   10.2931925 
33.975   105.447994   10.2687873 
 33.98   106.740056   10.3315079 
33.985   106.085535   10.2997832 
 33.99   106.105197   10.3007377 
33.995    107.54181   10.3702367 
  34.0   108.867279   10.4339484 
34.005   110.375509   10.5059749 
 34.01   109.184133   10.4491212 
34.015   108.568131   10.4196032 
 34.02   109.667421   10.4722214 
34.025   108.942065   10.4375316 
 34.03   108.973188   10.4390224 
34.035   109.030801   10.4417815 
 34.04   107.885201   10.3867801 
34.045   109.270429   10.4532497 
 34.05   108.303267   10.4068856 
34.055   107.956666   10.3902197 
 34.06   110.778625   10.5251425 
34.065   105.788994   10.2853777 
 34.07   106.608425   10.3251356 
34.075    106.19072   10.3048881 
 34.08   106.484569   10.3191361 
34.085   104.659421   10.2303187 
 34.09   105.236818   10.2584998 
34.095   104.188331   10.2072686 
  34.1   103.363143   10.1667666 
34.105   103.995071   10.1977974 
 34.11   104.988803   10.2464044 
34.115   103.210972   10.1592801 
 34.12   102.800273    10.139047 
34.125   103.285885   10.1629663 
 34.13   102.397638   10.1191718 
34.135   102.630771   10.1306846 
 34.14   103.307643   10.1640368 
34.145    104.12792   10.2043089 
 34.15   102.624434   10.1303719 
34.155   103.209995    10.159232 
 34.16   103.207517     10.15911 
34.165   104.460379    10.220586 
 34.17   105.241774   10.2587413 
34.175    104.19421   10.2075565 
 34.18   104.825164   10.2384161 
34.185   103.836691    10.190029 
 34.19   105.271793   10.2602043 
34.195    105.93675    10.292558 
  34.2   105.795946   10.2857156 
34.205   104.696497   10.2321306 
 34.21   105.031292   10.2484775 
34.215   107.922989    10.388599 
 34.22   106.499947   10.3198812 
34.225   108.025849   10.3935485 
 34.23   107.579591   10.3720582 
34.235   107.401414   10.3634654 
 34.24   108.226374   10.4031906 
34.245   109.337354   10.4564504 
 34.25    107.60891   10.3734715 
34.255    108.85352    10.433289 
 34.26   110.400907   10.5071836 
34.265   111.004383   10.5358618 
 34.27   111.603845   10.5642721 
34.275   110.023171   10.4891931 
 34.28   110.204488   10.4978325 
34.285   110.914386   10.5315899 
 34.29    110.77451    10.524947 
34.295   109.930649   10.4847818 
  34.3   108.914634   10.4362174 
34.305    108.04637   10.3945356 
 34.31   108.952935   10.4380523 
34.315   108.921347    10.436539 
 34.32   107.229335   10.3551598 
34.325   108.071689   10.3957534 
 34.33   107.628736    10.374427 
34.335   106.564171   10.3229924 
 34.34   109.325635     10.45589 
34.345   108.706954   10.4262627 
 34.35    107.64835   10.3753723 
34.355   110.520624   10.5128789 
 34.36   110.014575   10.4887833 
34.365   109.647599   10.4712749 
 34.37   111.821548   10.5745708 
34.375   110.299853   10.5023737 
 34.38   111.766883   10.5719858 
34.385    115.39461   10.7421883 
 34.39   112.203426   10.5926119 
34.395   114.631741   10.7066213 
  34.4   114.691583   10.7094156 
34.405   113.456354   10.6515893 
 34.41   114.877553   10.7180947 
34.415   113.492466   10.6532843 
 34.42   112.150556    10.590116 
34.425   110.682749   10.5205869 
 34.43   111.983732   10.5822366 
34.435   109.272597   10.4533534 
 34.44   111.172112   10.5438187 
34.445   108.199727   10.4019098 
 34.45   108.388092   10.4109602 
34.455   106.883881   10.3384661 
 34.46   107.153869   10.3515153 
34.465   106.616184   10.3255113 
 34.47   106.944445   10.3413948 
34.475   106.980541   10.3431398 
 34.48   107.667839   10.3763114 
34.485   106.776565   10.3332747 
 34.49   107.502883   10.3683597 
34.495   108.347515   10.4090112 
  34.5   107.386177   10.3627302 
34.505    106.69577   10.3293645 
 34.51   109.011639   10.4408639 
34.515   109.789764   10.4780611 
 34.52   108.591467   10.4207229 
34.525   111.194802   10.5448946 
 34.53   111.088194   10.5398384 
34.535    112.19268   10.5921046 
 34.54   113.180963   10.6386542 
34.545   114.915093   10.7198458 
 34.55   113.343209   10.6462768 
34.555     113.8491   10.6700094 
 34.56   114.893177   10.7188235 
34.565   113.982589   10.6762629 
 34.57   113.402849   10.6490774 
34.575   113.093779   10.6345559 
 34.58   113.909979   10.6728618 
34.585   111.577338   10.5630175 
 34.59   109.757239   10.4765089 
34.595   110.362731   10.5053668 
  34.6   108.289756   10.4062364 
34.605   107.056044   10.3467891 
 34.61   106.227514   10.3066733 
34.615   104.933527   10.2437067 
 34.62   106.128342   10.3018611 
34.625   105.715219   10.2817906 
 34.63   105.812665   10.2865283 
34.635   103.898233   10.1930483 
 34.64   104.264505   10.2109992 
34.645   105.374817   10.2652237 
 34.65    104.80158   10.2372643 
34.655   104.567602   10.2258301 
 34.66   104.646502   10.2296873 
34.665   104.034355   10.1997233 
 34.67   104.359447   10.2156472 
34.675   103.625465   10.1796594 
 34.68     105.5714   10.2747944 
34.685   105.893664   10.2904647 
 34.69    105.51522   10.2720601 
34.695   107.536833   10.3699968 
  34.7   107.824797    10.383872 
34.705   107.112296   10.3495071 
 34.71   106.974546     10.34285 
34.715   106.709972   10.3300519 
 34.72   107.312495   10.3591744 
34.725   106.587766   10.3241351 
 34.73   107.746236   10.3800885 
34.735   105.323007   10.2626998 
 34.74   106.381273   10.3141298 
34.745   106.653569   10.3273215 
 34.75   105.806618   10.2862344 
34.755   106.834023   10.3360545 
 34.76   105.215431   10.2574573 
34.765   106.303852   10.3103759 
 34.77   104.986236   10.2462791 
34.775   105.546863   10.2736003 
 34.78    106.34655   10.3124464 
34.785   106.370611   10.3136129 
 34.79    107.15927   10.3517762 
34.795    106.69123   10.3291447 
  34.8   108.428362    10.412894 
34.805   108.340738   10.4086857 
 34.81    108.30267   10.4068569 
34.815   109.561782   10.4671764 
 34.82   110.034953   10.4897547 
34.825   110.612656   10.5172552 
 34.83   110.870957   10.5295279 
34.835   110.388853     10.50661 
 34.84   108.918024   10.4363798 
34.845     108.5993   10.4210988 
 34.85   107.552866   10.3707698 
34.855   109.637422    10.470789 
 34.86   109.061527   10.4432527 
34.865   107.576757   10.3719216 
 34.87   108.198788   10.4018646 
34.875   107.389523   10.3628916 
 34.88    106.79206   10.3340244 
34.885   107.257353   10.3565126 
 34.89   104.663965   10.2305408 
34.895   104.415508   10.2183907 
  34.9   104.774242    10.235929 
34.905   104.614706   10.2281331 
 34.91   103.767622   10.1866394 
34.915   102.329994   10.1158289 
 34.92   103.464473   10.1717488 
34.925   104.159192   10.2058411 
 34.93   103.155621   10.1565556 
34.935   103.128313   10.1552111 
 34.94   102.583647   10.1283586 
34.945   101.977497   10.0983908 
 34.95    103.55124    10.176013 
34.955   103.443668    10.170726 
 34.96   103.360473   10.1666353 
34.965   102.833029   10.1406621 
 34.97   101.673794   10.0833424 
34.975   102.270969    10.112911 
 34.98   102.435656   10.1210501 
34.985   103.876776   10.1919957 
 34.99   104.852977   10.2397743 
34.995   105.202112   10.2568081 
  35.0   104.446133   10.2198891 
35.005   104.777217   10.2360743 
 35.01   106.424359   10.3162182 
35.015    105.43441   10.2681259 
 35.02   104.820649   10.2381956 
35.025   105.465823   10.2696554 
 35.03   105.672715   10.2797235 
35.035   106.206091   10.3056339 
 35.04   105.357317   10.2643712 
35.045   107.651121   10.3755058 
 35.05    105.95217    10.293307 
35.055   107.063766   10.3471622 
 35.06   106.921591   10.3402897 
35.065   106.881946   10.3383725 
 35.07   106.606561   10.3250453 
35.075   105.454385   10.2690985 
 35.08   107.645939   10.3752561 
35.085   106.546319   10.3221277 
 35.09    105.26654   10.2599484 
35.095   105.674542   10.2798123 
  35.1   104.226193    10.209123 
35.105   102.872645   10.1426153 
 35.11   102.605869   10.1294555 
35.115   103.331869   10.1652284 
 35.12   102.217541   10.1102691 
35.125   102.082694   10.1035981 
 35.13   99.5107335   9.97550668 
35.135   103.015769   10.1496684 
 35.14   101.748804   10.0870612 
35.145   101.767836   10.0880045 
 35.15   101.411086   10.0703071 
35.155   101.441676   10.0718259 
 35.16    99.193438   9.95959025 
35.165   100.564295    10.028175 
 35.17   99.1698728   9.95840714 
35.175   101.531929   10.0763053 
 35.18   100.353079   10.0176384 
35.185   100.686177   10.0342502 
 35.19   100.814299   10.0406324 
35.195   100.611716   10.0305392 
  35.2   99.4688614   9.97340771 
35.205   102.277789   10.1132482 
 35.21   99.4869654   9.97431528 
35.215   100.482139    10.024078 
 35.22   102.442783   10.1214022 
35.225   102.825167   10.1402745 
 35.23   101.482823   10.0738683 
35.235   102.929175   10.1454017 
 35.24   101.895611   10.0943356 
35.245    103.09262   10.1534536 
 35.25   103.948593   10.1955183 
35.255   102.186901   10.1087537 
 35.26   103.455777   10.1713213 
35.265   102.921204   10.1450088 
 35.27   101.726083   10.0859349 
35.275   102.930616   10.1454727 
 35.28   102.367088   10.1176622 
35.285   101.977816   10.0984066 
 35.29   103.110898   10.1543537 
35.295   102.464908   10.1224952 
  35.3   102.529479   10.1256841 
35.305   102.938351   10.1458539 
 35.31   100.557055   10.0278141 
35.315   101.888112   10.0939641 
 35.32   101.823326   10.0907545 
35.325   101.283622   10.0639765 
 35.33    102.57834   10.1280966 
35.335   100.543975   10.0271618 
 35.34   101.457515   10.0726121 
35.345   102.195155   10.1091619 
 35.35   101.298358   10.0647085 
35.355   102.225454   10.1106604 
 35.36   101.844572   10.0918072 
35.365   99.7933741   9.98966336 
 35.37   102.923947    10.145144 
35.375   102.875693   10.1427656 
 35.38   102.870692    10.142519 
35.385   103.898098   10.1930416 
 35.39   105.916516    10.291575 
35.395   104.561792   10.2255461 
  35.4   104.792705   10.2368308 
35.405   103.713679   10.1839913 
 35.41   104.646165   10.2296708 
35.415     106.5965   10.3245581 
 35.42   107.893071    10.387159 
35.425   107.805306   10.3829334 
 35.43   106.241653   10.3073592 
35.435   107.200798   10.3537818 
 35.44   108.345759   10.4089269 
35.445    108.77359   10.4294578 
 35.45   106.929164   10.3406559 
35.455   107.618788   10.3739475 
 35.46   106.369316   10.3135501 
35.465   106.155555   10.3031818 
 35.47   106.298636    10.310123 
35.475   104.477865   10.2214414 
 35.48   105.626754   10.2774877 
35.485   106.333015   10.3117901 
 35.49   106.675684   10.3283921 
35.495   106.456383   10.3177703 
  35.5   109.172879   10.4485826 
35.505   109.179257   10.4488878 
 35.51   110.034956   10.4897548 
35.515   112.421418   10.6028967 
 35.52    112.50637    10.606902 
35.525   112.464272   10.6049174 
 35.53   112.736851   10.6177611 
35.535   111.044334   10.5377575 
 35.54    111.47405   10.5581272 
35.545      110.639   10.5185075 
 35.55   109.588181   10.4684374 
35.555   106.487678   10.3192867 
 35.56   108.147356   10.3993921 
35.565   106.951052   10.3417142 
 35.57    106.46586   10.3182295 
35.575   106.404136    10.315238 
 35.58   106.203554   10.3055108 
35.585    105.39316   10.2661171 
 35.59   104.420005   10.2186107 
35.595   103.599867    10.178402 
  35.6   103.783211   10.1874045 
35.605   103.825075    10.189459 
 35.61   102.732717   10.1357149 
35.615   101.960539   10.0975511 
 35.62   101.779268   10.0885711 
35.625   103.475733   10.1723022 
 35.63    102.58524   10.1284372 
35.635   102.835521    10.140785 
 35.64   102.715198   10.1348507 
35.645   101.761067    10.087669 
 35.65    105.15844   10.2546789 
35.655   102.304449   10.1145662 
 35.66   103.795138   10.1879899 
35.665   102.638427   10.1310625 
 35.67    103.68069   10.1823715 
35.675   103.849181   10.1906418 
 35.68    104.59969    10.227399 
35.685   104.860528    10.240143 
 35.69   103.844528   10.1904135 
35.695    102.65282   10.1317728 
  35.7    103.56094   10.1764896 
35.705   103.094358   10.1535392 
 35.71   104.048697   10.2004263 
35.715   103.174801   10.1574998 
 35.72   103.057514   10.1517247 
35.725   102.885144   10.1432314 
 35.73   102.445831   10.1215528 
35.735    103.81724   10.1890746 
 35.74   104.301845   10.2128275 
35.745   101.649712   10.0821482 
 35.75   103.306942   10.1640023 
35.755   104.185137   10.2071121 
 35.76    102.79161   10.1386197 
35.765   102.782265   10.1381589 
 35.77   104.109954   10.2034286 
35.775   103.669944   10.1818438 
 35.78    105.88347   10.2899694 
35.785   105.389843   10.2659555 
 35.79   103.766049   10.1865622 
35.795   105.047154   10.2492514 
  35.8   106.155108   10.3031601 
35.805   104.524662   10.2237303 
 35.81   105.596879   10.2760342 
35.815   105.627651   10.2775314 
 35.82   105.047566   10.2492715 
35.825   104.381473   10.2167252 
 35.83    106.16024   10.3034091 
35.835   106.147444   10.3027882 
 35.84   104.134023   10.2046079 
35.845   104.939313   10.2439891 
 35.85   104.933706   10.2437155 
35.855   103.663235   10.1815144 
 35.86   104.508463   10.2229381 
35.865   104.969325   10.2454539 
 35.87   103.815607   10.1889944 
35.875   103.945835    10.195383 
 35.88   103.660271   10.1813688 
35.885   103.611784   10.1789874 
 35.89   103.702145    10.183425 
35.895    103.89609   10.1929432 
  35.9   103.146386   10.1561009 
35.905   103.208224   10.1591449 
 35.91    105.06351   10.2500492 
35.915   106.154477   10.3031295 
 35.92    103.94449    10.195317 
35.925   104.440953   10.2196356 
 35.93   105.440575   10.2684261 
35.935   104.190356   10.2073677 
 35.94    107.07415    10.347664 
35.945   107.408511   10.3638077 
 35.95   105.600654   10.2762179 
35.955   106.224302   10.3065174 
 35.96    107.40523   10.3636494 
35.965   106.270517   10.3087593 
 35.97   107.073562   10.3476356 
35.975   106.014937   10.2963555 
 35.98   106.501136   10.3199387 
35.985   107.533695   10.3698455 
 35.99   107.482809   10.3673916 
35.995   110.094293   10.4925827 
  36.0   111.058178   10.5384144 
36.005   110.680962    10.520502 
 36.01   112.245875   10.5946154 
36.015   111.807084   10.5738869 
 36.02   111.867787   10.5767569 
36.025   112.201738   10.5925322 
 36.03    109.16001   10.4479668 
36.035   108.891565   10.4351121 
 36.04   108.660097   10.4240154 
36.045   105.746846   10.2833285 
 36.05   106.299769   10.3101779 
36.055   105.801359   10.2859788 
 36.06   104.653016   10.2300057 
36.065   105.125335   10.2530647 
 36.07   106.311977     10.31077 
36.075   104.547418   10.2248432 
 36.08   103.866317   10.1914826 
36.085   104.078914   10.2019074 
 36.09   103.411587   10.1691488 
36.095    103.00462   10.1491192 
  36.1   105.491112   10.2708866 
36.105   103.400422   10.1685998 
 36.11   103.829184   10.1896607 
36.115   102.874285   10.1426962 
 36.12   103.623192   10.1795477 
36.125   103.470494   10.1720447 
 36.13   104.470856   10.2210986 
36.135   104.157277   10.2057472 
 36.14   106.990232   10.3436083 
36.145   104.318672   10.2136513 
 36.15   103.504055   10.1736943 
36.155    104.53663   10.2243156 
 36.16    105.62878   10.2775863 
36.165   105.258856   10.2595739 
 36.17   104.996325   10.2467714 
36.175    105.50467   10.2715466 
 36.18   104.848573   10.2395592 
36.185    106.29089   10.3097473 
 36.19   105.920973   10.2917915 
36.195   107.068037   10.3473686 
  36.2   105.049974   10.2493889 
36.205   105.792066    10.285527 
 36.21   106.369745   10.3135709 
36.215   105.479514    10.270322 
 36.22   105.818669   10.2868202 
36.225   107.562283   10.3712238 
 36.23   106.079864   10.2995079 
36.235   105.476563   10.2701784 
 36.24   105.466667   10.2696966 
36.245   104.391084   10.2171955 
 36.25   104.474767   10.2212899 
36.255   105.061615   10.2499568 
 36.26   104.718908   10.2332257 
36.265    103.71046   10.1838332 
 36.27   103.464117   10.1717313 
36.275   104.056708    10.200819 
 36.28   105.081522   10.2509278 
36.285   103.418576   10.1694924 
 36.29   103.169619   10.1572447 
36.295   102.666338   10.1324399 
  36.3   101.562023   10.0777985 
36.305   103.148299   10.1561951 
 36.31   104.308339   10.2131454 
36.315   102.701657   10.1341826 
 36.32   103.189472   10.1582219 
36.325   104.884397   10.2413083 
 36.33   101.971383   10.0980881 
36.335    103.60449   10.1786291 
 36.34   102.650356   10.1316512 
36.345   102.637716   10.1310274 
 36.35    103.43413   10.1702571 
36.355    102.99662    10.148725 
 36.36   103.373436   10.1672728 
36.365   103.171433   10.1573339 
 36.37   102.955992   10.1467232 
36.375   104.092935   10.2025945 
 36.38   105.604926   10.2764257 
36.385   105.502487   10.2714404 
 36.39   105.613622   10.2768488 
36.395   106.316883   10.3110078 
  36.4   105.992011   10.2952421 
36.405   106.073828   10.2992149 
 36.41   106.744617   10.3317287 
36.415   105.402616   10.2665776 
 36.42   106.737433    10.331381 
36.425    107.33868   10.3604382 
 36.43   107.635676   10.3747615 
36.435   107.396623   10.3632342 
 36.44   107.593506    10.372729 
36.445   106.868545   10.3377244 
 36.45   105.393318   10.2661248 
36.455   106.233149   10.3069466 
 36.46   106.899533   10.3392231 
36.465   105.798326   10.2858313 
 36.47   107.448033   10.3657143 
36.475   106.896509   10.3390768 
 36.48   106.217575   10.3061911 
36.485   105.205436   10.2569701 
 36.49    106.77822   10.3333548 
36.495   104.935884   10.2438217 
  36.5   104.905235   10.2423257 
36.505   106.660657   10.3276647 
 36.51   104.183369   10.2070255 
36.515   106.359339   10.3130664 
 36.52   106.041186   10.2976301 
36.525   103.787423   10.1876112 
 36.53   106.807392   10.3347662 
36.535   106.446853   10.3173084 
 36.54   104.847891   10.2395259 
36.545   106.388093   10.3144604 
 36.55   108.398725   10.4114709 
36.555   106.514024   10.3205632 
 36.56    106.90153   10.3393196 
36.565   106.641391   10.3267318 
 36.57   107.894048    10.387206 
36.575   107.305251   10.3588248 
 36.58   106.702715   10.3297006 
36.585   106.127706   10.3018302 
 36.59   106.113173   10.3011249 
36.595   104.414817   10.2183569 
  36.6   105.477701   10.2702337 
36.605   105.523303   10.2724536 
 36.61   103.685045   10.1825854 
36.615   103.230223   10.1602275 
 36.62   105.094895   10.2515801 
36.625   103.362431   10.1667316 
 36.63   104.419811   10.2186012 
36.635   102.828546   10.1404411 
 36.64   102.459612   10.1222335 
36.645    103.48834   10.1729219 
 36.65   104.290049   10.2122499 
36.655   103.446146   10.1708479 
 36.66   102.606258   10.1294747 
36.665   102.168069   10.1078222 
 36.67   101.960725   10.0975603 
36.675   103.269971   10.1621834 
 36.68   102.906405   10.1442794 
36.685   103.063613   10.1520251 
 36.69   102.569618    10.127666 
36.695   103.287647    10.163053 
  36.7   103.067446   10.1522138 
36.705   104.346211   10.2149993 
 36.71   103.882199   10.1922617 
36.715   103.785294   10.1875068 
 36.72   103.429081   10.1700089 
36.725   105.320132   10.2625597 
 36.73   103.638021   10.1802761 
36.735   104.633533   10.2290534 
 36.74   105.103173   10.2519838 
36.745   104.766251   10.2355386 
 36.75   105.619358   10.2771279 
36.755   105.327447   10.2629161 
 36.76   107.752857   10.3804073 
36.765   106.243549   10.3074511 
 36.77   106.282968   10.3093631 
36.775   107.546801   10.3704774 
 36.78   106.734848   10.3312559 
36.785     107.4336   10.3650181 
 36.79   108.207673   10.4022917 
36.795   106.750537   10.3320151 
  36.8   107.979291   10.3913084 
36.805   105.702601    10.281177 
 36.81   106.116442   10.3012835 
36.815   104.670177   10.2308444 
 36.82   105.058494   10.2498046 
36.825   104.638932   10.2293173 
 36.83   104.737252   10.2341219 
36.835   104.832247    10.238762 
 36.84   106.228626   10.3067272 
36.845   105.620083   10.2771632 
 36.85   104.575844   10.2262331 
36.855   105.596477   10.2760146 
 36.86   106.472992   10.3185751 
36.865   107.740822   10.3798276 
 36.87   106.859168   10.3372708 
36.875   108.914824   10.4362265 
 36.88   107.459671   10.3662757 
36.885   107.693794   10.3775621 
 36.89   109.452126    10.461937 
36.895   108.416284    10.412314 
  36.9   109.507062   10.4645622 
36.905   109.346643   10.4568945 
 36.91   110.658071    10.519414 
36.915   110.973583      10.5344 
 36.92   112.258158    10.595195 
36.925   110.555916   10.5145573 
 36.93    111.31238   10.5504682 
36.935   113.036421   10.6318588 
 36.94   111.881026   10.5773828 
36.945   110.356905   10.5050895 
 36.95   110.803964   10.5263462 
36.955   110.772588   10.5248557 
 36.96    109.42795   10.4607815 
36.965   109.207011   10.4502158 
 36.97    108.40529   10.4117861 
36.975   107.686817   10.3772259 
 36.98   108.884932   10.4347943 
36.985   106.576665   10.3235975 
 36.99   107.417124   10.3642233 
36.995   107.725818   10.3791049 
  37.0   105.032272   10.2485254 
37.005   105.924114   10.2919441 
 37.01   106.469317    10.318397 
37.015   105.490383   10.2708511 
 37.02   103.667225   10.1817103 
37.025   105.616917   10.2770092 
 37.03   105.157824   10.2546489 
37.035   105.023673   10.2481058 
 37.04   104.878704   10.2410304 
37.045   105.962418   10.2938048 
 37.05   102.416274   10.1200926 
37.055   103.469581   10.1719998 
 37.06   105.378883   10.2654217 
37.065   103.893606   10.1928213 
 37.07   105.411632   10.2670167 
37.075   103.633211   10.1800398 
 37.08   103.833163   10.1898559 
37.085   104.567296   10.2258152 
 37.09   104.086531   10.2022807 
37.095   103.266806   10.1620276 
  37.1   103.849723   10.1906684 
37.105   105.279116   10.2605612 
 37.11   103.960159   10.1960855 
37.115   104.858389   10.2400385 
 37.12   103.447778   10.1709281 
37.125   104.609521   10.2278796 
 37.13   104.358041   10.2155783 
37.135   103.755113   10.1860254 
 37.14   103.886058    10.192451 
37.145   103.922673    10.194247 
 37.15   104.584204   10.2266419 
37.155   103.206813   10.1590754 
 37.16   105.854739   10.2885732 
37.165   104.963075   10.2451488 
 37.17   104.358553   10.2156034 
37.175   105.756804   10.2838127 
 37.18   105.358053   10.2644071 
37.185    105.36342   10.2646685 
 37.19   106.164512   10.3036164 
37.195   106.982181   10.3432191 
  37.2   106.547793    10.322199 
37.205   106.439663     10.31696 
 37.21   106.507474   10.3202458 
37.215   106.146429   10.3027389 
 37.22   106.034579   10.2973093 
37.225   106.149511   10.3028885 
 37.23   108.444849   10.4136857 
37.235   108.036877   10.3940789 
 37.24   108.659856   10.4240038 
37.245   108.160584   10.4000281 
 37.25   108.603377   10.4212944 
37.255   109.299377   10.4546342 
 37.26   108.262257    10.404915 
37.265   109.777759   10.4774882 
 37.27    110.41087   10.5076577 
37.275   110.562027   10.5148479 
 37.28   110.239069   10.4994795 
37.285   111.825331   10.5747497 
 37.29   111.629727    10.565497 
37.295   112.567377   10.6097774 
  37.3   114.879255   10.7181741 
37.305   111.873371   10.5770209 
 37.31   113.678121   10.6619942 
37.315   113.618624   10.6592037 
 37.32   112.319415   10.5980854 
37.325   112.270084   10.5957578 
 37.33   112.659986   10.6141408 
37.335   112.405809   10.6021606 
 37.34   114.012731   10.6776744 
37.345   112.544024   10.6086768 
 37.35   111.255705    10.547782 
37.355   113.000939     10.63019 
 37.36   112.276758   10.5960728 
37.365   111.570787   10.5627074 
 37.37   111.847916   10.5758175 
37.375   111.361056   10.5527748 
 37.38   112.118261   10.5885911 
37.385   114.495509   10.7002574 
 37.39   112.945407   10.6275777 
37.395   115.215346   10.7338411 
  37.4   115.774613   10.7598612 
37.405   114.283316   10.6903375 
 37.41   115.095371   10.7282511 
37.415   114.852451   10.7169236 
 37.42   113.601804   10.6584147 
37.425   114.052904   10.6795554 
 37.43   112.404406   10.6020944 
37.435   112.213028   10.5930651 
 37.44   112.219009   10.5933474 
37.445   110.314141   10.5030539 
 37.45   110.379244   10.5061527 
37.455   111.195797   10.5449418 
 37.46   108.203036   10.4020688 
37.465   110.249883   10.4999944 
 37.47      110.741    10.523355 
37.475   109.835882   10.4802615 
 37.48    109.72995   10.4752064 
37.485   109.483635   10.4634428 
 37.49   109.667438   10.4722222 
37.495   109.633057   10.4705806 
  37.5   108.762184    10.428911 
37.505   108.809292   10.4311692 
 37.51   109.848539   10.4808654 
37.515    108.66432   10.4242179 
 37.52   108.982655   10.4394758 
37.525   109.987101   10.4874735 
 37.53   107.745019   10.3800298 
37.535   106.610297   10.3252262 
 37.54   107.304506   10.3587888 
37.545   106.127937   10.3018414 
 37.55    106.33741   10.3120032 
37.555   107.599639   10.3730246 
 37.56   107.487093   10.3675982 
37.565   106.737954   10.3314062 
 37.57   107.665455   10.3761966 
37.575    106.76591   10.3327591 
 37.58   108.271177   10.4053437 
37.585   107.632991   10.3746321 
 37.59   108.958185   10.4383037 
37.595   108.220923   10.4029286 
  37.6   108.971108   10.4389227 
37.605   110.165477   10.4959743 
 37.61   109.612908   10.4696183 
37.615   110.291249   10.5019641 
 37.62   112.494308   10.6063334 
37.625   113.231666   10.6410369 
 37.63   113.288018   10.6436844 
37.635   114.242751   10.6884401 
 37.64   115.474122   10.7458886 
37.645   115.640681   10.7536357 
 37.65   117.172875    10.824642 
37.655   116.333591   10.7858051 
 37.66   119.389233    10.926538 
37.665   116.359854   10.7870225 
 37.67   118.007057   10.8631053 
37.675   118.342651   10.8785408 
 37.68    114.94171   10.7210872 
37.685   115.700602   10.7564214 
 37.69   115.739233    10.758217 
37.695   114.910776   10.7196444 
  37.7   113.483556   10.6528661 
37.705   116.435854   10.7905447 
 37.71   114.833445   10.7160368 
37.715   114.516683   10.7012468 
 37.72   114.195407   10.6862251 
37.725   113.767989   10.6662078 
 37.73   114.142152   10.6837331 
37.735    112.45058   10.6042718 
 37.74    113.30608   10.6445328 
37.745   111.993226   10.5826852 
 37.75   112.216621   10.5932347 
37.755     110.0247    10.489266 
 37.76   112.004954   10.5832393 
37.765   112.515659   10.6073399 
 37.77   110.856616   10.5288468 
37.775   111.175897   10.5439981 
 37.78   111.135602   10.5420872 
37.785   111.185072   10.5444332 
 37.79   110.667504   10.5198623 
37.795   109.812254   10.4791342 
  37.8   111.950734   10.5806774 
37.805   109.246379   10.4520993 
 37.81   108.867992   10.4339825 
37.815   111.292171   10.5495105 
 37.82   110.208293   10.4980138 
37.825   109.592918   10.4686636 
 37.83   109.080341   10.4441535 
37.835   108.280668   10.4057997 
 37.84   108.196038   10.4017324 
37.845   106.285109   10.3094669 
 37.85   107.853182   10.3852386 
37.855   107.349723   10.3609712 
 37.86   106.200785   10.3053765 
37.865   106.453689   10.3176397 
 37.87   105.242552   10.2587792 
37.875   106.109898   10.3009659 
 37.88   105.600596   10.2762151 
37.885    107.15451   10.3515463 
 37.89   106.535978   10.3216267 
37.895   104.755587   10.2350177 
  37.9   108.144657   10.3992623 
37.905   106.012857   10.2962545 
 37.91   105.953743   10.2933835 
37.915   105.585946   10.2755022 
 37.92   108.284141   10.4059666 
37.925   107.543211   10.3703043 
 37.93   107.140799    10.350884 
37.935    108.26965   10.4052703 
 37.94   109.232989   10.4514587 
37.945   107.886316   10.3868338 
 37.95   109.568348     10.46749 
37.955   108.759217   10.4287687 
 37.96   109.281145   10.4537622 
37.965   108.414479   10.4122274 
 37.97   108.586784   10.4204983 
37.975   108.581845   10.4202613 
 37.98   109.541792   10.4662215 
37.985   108.188765   10.4013828 
 37.99    108.20658   10.4022392 
37.995   107.359963   10.3614653 
  38.0   108.594965   10.4208908 
38.005   104.954294   10.2447203 
 38.01   106.557162   10.3226529 
38.015   108.245128   10.4040919 
 38.02    106.60535   10.3249867 
38.025   107.651769    10.375537 
 38.03   107.065116   10.3472274 
38.035   106.515817     10.32065 
 38.04   106.098005   10.3003886 
38.045   105.704593   10.2812739 
 38.05   107.197529   10.3536239 
38.055   107.556393   10.3709398 
 38.06   107.742049   10.3798868 
38.065   108.120628   10.3981069 
 38.07   107.694393   10.3775909 
38.075    108.33863   10.4085845 
 38.08   108.767098   10.4291465 
38.085   108.585539   10.4204385 
 38.09   110.249282   10.4999658 
38.095   109.802074   10.4786485 
  38.1   108.775059   10.4295282 
38.105   109.290686   10.4542186 
 38.11   109.673606   10.4725167 
38.115   108.220154   10.4028916 
 38.12   107.620109   10.3740112 
38.125   107.209682   10.3542108 
 38.13   105.990627   10.2951749 
38.135   107.360829   10.3615071 
 38.14   104.928352   10.2434541 
38.145   106.822021   10.3354739 
 38.15    105.95329   10.2933614 
38.155   106.121893   10.3015481 
 38.16   105.184833   10.2559657 
38.165   104.411567   10.2181978 
 38.17   105.190295    10.256232 
38.175   103.902591   10.1932621 
 38.18   104.450747   10.2201148 
38.185   103.362923   10.1667558 
 38.19   104.962259   10.2451091 
38.195   106.309594   10.3106544 
  38.2   104.963826   10.2451855 
38.205   105.833469   10.2875395 
 38.21   106.821597   10.3354534 
38.215   105.634838    10.277881 
 38.22   106.397819   10.3149319 
38.225   106.190819    10.304893 
 38.23   105.901813   10.2908607 
38.235   106.664486     10.32785 
 38.24   106.370336   10.3135996 
38.245   107.405859   10.3636798 
 38.25   106.566201   10.3230907 
38.255   106.212025   10.3059218 
 38.26   107.073458   10.3476305 
38.265   107.392608   10.3630405 
 38.27   107.088533   10.3483589 
38.275   106.842384    10.336459 
 38.28   107.534158   10.3698678 
38.285   105.944715   10.2929449 
 38.29   104.724755   10.2335114 
38.295   106.043845   10.2977592 
  38.3   106.035754   10.2973663 
38.305   106.224713   10.3065374 
 38.31   105.913706   10.2914385 
38.315   105.785532   10.2852094 
 38.32   105.921116   10.2917985 
38.325   105.213243   10.2573507 
 38.33   104.641567   10.2294461 
38.335   106.574592   10.3234971 
 38.34   107.057862   10.3468769 
38.345   106.045297   10.2978297 
 38.35   105.533277   10.2729391 
38.355   106.234248   10.3069999 
 38.36    106.84783   10.3367224 
38.365   107.051255   10.3465576 
 38.37   105.049226   10.2493524 
38.375   107.583405    10.372242 
 38.38   105.459837    10.269364 
38.385   105.346929   10.2638652 
 38.39   106.876361   10.3381024 
38.395   105.351803   10.2641026 
  38.4   106.917242   10.3400794 
38.405   107.687991   10.3772825 
 38.41   105.193347   10.2563808 
38.415   106.905698   10.3395212 
 38.42   104.926228   10.2433504 
38.425   105.002475   10.2470715 
 38.43   105.357087   10.2643601 
38.435   105.213016   10.2573396 
 38.44   105.438389   10.2683197 
38.445   104.929063   10.2434888 
 38.45   104.285685   10.2120363 
38.455   104.965594   10.2452718 
 38.46   105.088465   10.2512665 
38.465   103.389834   10.1680791 
 38.47    105.45243   10.2690034 
38.475   105.032905   10.2485562 
 38.48   104.303028   10.2128854 
38.485   105.662866   10.2792444 
 38.49   105.942277   10.2928265 
38.495   104.147431   10.2052649 
  38.5   105.965295   10.2939446 
38.505   105.160268   10.2547681 
 38.51    106.13536   10.3022017 
38.515   105.561626   10.2743188 
 38.52   104.091388   10.2025187 
38.525   105.139732   10.2537667 
 38.53   107.334406    10.360232 
38.535   104.056113   10.2007898 
 38.54   105.764036   10.2841643 
38.545   105.969451   10.2941465 
 38.55   106.124159   10.3016581 
38.555    105.43171   10.2679945 
 38.56   105.904772   10.2910044 
38.565   106.678809   10.3285434 
 38.57   104.189918   10.2073463 
38.575   104.384266   10.2168618 
 38.58    105.11093   10.2523622 
38.585   104.366443   10.2159896 
 38.59   103.343636   10.1658072 
38.595   103.711074   10.1838634 
  38.6   104.923724   10.2432282 
38.605   102.212923   10.1100407 
 38.61   104.081336   10.2020261 
38.615   102.548137   10.1266054 
 38.62   102.400401   10.1193083 
38.625   102.658404   10.1320484 
 38.63   103.506737   10.1738261 
38.635   102.978201   10.1478176 
 38.64   101.948465   10.0969533 
38.645   101.853297   10.0922395 
 38.65   103.088481   10.1532498 
38.655   103.114304   10.1545214 
 38.66   100.965157    10.048142 
38.665   102.040965   10.1015328 
 38.67   101.767982   10.0880118 
38.675   102.517635   10.1250993 
 38.68     101.9491   10.0969847 
38.685   102.400781   10.1193271 
 38.69   101.396845      10.0696 
38.695   101.239473   10.0617828 
  38.7   103.044733   10.1510951 
38.705   101.852563   10.0922031 
 38.71   102.421528   10.1203522 
38.715   103.087832   10.1532178 
 38.72   102.594774   10.1289078 
38.725   102.907393   10.1443281 
 38.73   102.462144   10.1223586 
38.735   103.273928   10.1623781 
 38.74   101.687235   10.0840089 
38.745   101.262759   10.0629399 
 38.75   101.485657    10.074009 
38.755   101.447919   10.0721358 
 38.76   100.652122   10.0325531 
38.765   102.717815   10.1349798 
 38.77   102.585438    10.128447 
38.775   102.594002   10.1288697 
 38.78   103.599522   10.1783851 
38.785   103.847595    10.190564 
 38.79   103.372456   10.1672246 
38.795   103.709088   10.1837659 
  38.8    104.03361   10.1996868 
38.805   102.916142   10.1447593 
 38.81   103.157704   10.1566581 
38.815   103.389736   10.1680744 
 38.82   103.629745   10.1798696 
38.825   101.936771   10.0963742 
 38.83   102.327237   10.1156926 
38.835   103.633006   10.1800298 
 38.84   103.961219   10.1961375 
38.845   104.143467   10.2050707 
 38.85   103.802371   10.1883448 
38.855   104.453244    10.220237 
 38.86   105.460262   10.2693847 
38.865   105.426596   10.2677454 
 38.87   105.175728   10.2555218 
38.875   106.034763   10.2973182 
 38.88   106.231387   10.3068612 
38.885   106.388544   10.3144822 
 38.89   107.574799   10.3718272 
38.895    108.18684   10.4012903 
  38.9   109.776798   10.4774423 
38.905   109.316882   10.4554714 
 38.91   107.861433   10.3856359 
38.915   109.697629   10.4736636 
 38.92   107.584486   10.3722942 
38.925   107.421483   10.3644336 
 38.93    109.69959   10.4737572 
38.935   108.525774   10.4175704 
 38.94   109.085689   10.4444094 
38.945   107.368601   10.3618821 
 38.95   108.745348   10.4281038 
38.955   107.819365   10.3836104 
 38.96   108.498868    10.416279 
38.965   108.755707   10.4286004 
 38.97   108.474926   10.4151297 
38.975   108.684027   10.4251632 
 38.98   109.854151   10.4811331 
38.985   109.882686   10.4824943 
 38.99   110.579514   10.5156794 
38.995   109.329903   10.4560941 
  39.0    109.55449   10.4668281 
39.005   108.903098   10.4356647 
 39.01    109.03165   10.4418222 
39.015   109.164197   10.4481672 
 39.02   110.097546   10.4927378 
39.025   107.948865   10.3898443 
 39.03   109.424901   10.4606358 
39.035   108.605175   10.4213807 
 39.04   108.831873   10.4322516 
39.045   108.484078    10.415569 
 39.05   107.739069   10.3797432 
39.055   108.124313   10.3982841 
 39.06   108.322274   10.4077987 
39.065   107.397325    10.363268 
 39.07   109.434243   10.4610823 
39.075   107.596226   10.3728601 
 39.08   107.602516   10.3731633 
39.085    107.95073   10.3899341 
 39.09   109.327012   10.4559558 
39.095   108.233591   10.4035374 
  39.1   108.616057   10.4219028 
39.105   106.838654   10.3362786 
 39.11   107.187793   10.3531538 
39.115   106.380959   10.3141146 
 39.12   104.795778   10.2369809 
39.125   105.697107   10.2809098 
 39.13   104.612375   10.2280191 
39.135   104.533151   10.2241455 
 39.14   104.986192    10.246277 
39.145   103.362564   10.1667381 
 39.15   104.004582   10.1982637 
39.155   103.975589   10.1968421 
 39.16   103.130964   10.1553416 
39.165   104.380185   10.2166621 
 39.17    103.33562   10.1654129 
39.175   102.966005   10.1472166 
 39.18   104.319062   10.2136704 
39.185   104.028877   10.1994547 
 39.19   104.677002   10.2311779 
39.195    104.83874   10.2390791 
  39.2   103.330604   10.1651662 
39.205   103.971626   10.1966478 
 39.21   104.712114   10.2328937 
39.215   104.324152   10.2139195 
 39.22   104.672631   10.2309643 
39.225   104.211397   10.2083984 
 39.23   105.601637   10.2762657 
39.235   104.565595    10.225732 
 39.24   104.823938   10.2383562 
39.245   103.985025   10.1973048 
 39.25   103.811676   10.1888015 
39.255   105.760298   10.2839826 
 39.26   105.341094   10.2635809 
39.265   105.031735   10.2484992 
 39.27   105.981417   10.2947276 
39.275   105.552984   10.2738982 
 39.28   105.028747   10.2483534 
39.285   105.045625   10.2491768 
 39.29   105.861617   10.2889075 
39.295   105.892292    10.290398 
  39.3   105.539524   10.2732431 
39.305   105.611846   10.2767624 
 39.31   106.759339   10.3324411 
39.315   106.390356   10.3145701 
 39.32   105.626409    10.277471 
39.325   108.459969   10.4144116 
 39.33   107.299286   10.3585369 
39.335   105.663634   10.2792818 
 39.34   106.240044   10.3072811 
39.345   105.303825   10.2617652 
 39.35   108.232729    10.403496 
39.355   106.797562   10.3342906 
 39.36   105.042167   10.2490081 
39.365   108.353678   10.4093073 
 39.37   108.071438   10.3957413 
39.375   107.169055   10.3522488 
 39.38   106.103126   10.3006371 
39.385   105.454484   10.2691033 
 39.39   105.259977   10.2596285 
39.395   108.527415   10.4176492 
  39.4   107.977119   10.3912039 
39.405   107.625631   10.3742774 
 39.41   107.558189   10.3710264 
39.415   106.567443   10.3231508 
 39.42   106.631082   10.3262327 
39.425   109.113087    10.445721 
 39.43   106.736834    10.331352 
39.435   107.539903   10.3701448 
 39.44   107.796172   10.3824936 
39.445   108.434992   10.4132124 
 39.45   107.140332   10.3508614 
39.455    109.85705   10.4812714 
 39.46   109.308354   10.4550636 
39.465   109.998419   10.4880131 
 39.47   109.776535   10.4774298 
39.475   112.191877   10.5920667 
 39.48   111.138587   10.5422287 
39.485   112.540253   10.6084991 
 39.49   115.094946   10.7282312 
39.495   114.683617   10.7090437 
  39.5    114.77162   10.7131517 
39.505   114.796439     10.71431 
 39.51    115.15032   10.7308117 
39.515   116.293492    10.783946 
 39.52   117.408775    10.835533 
39.525   118.986961   10.9081144 
 39.53   118.377231   10.8801301 
39.535    117.65794   10.8470245 
 39.54    118.48117   10.8849056 
39.545   120.777334   10.9898741 
 39.55   119.964025    10.952809 
39.555   120.435636   10.9743171 
 39.56   120.269017   10.9667231 
39.565     121.7269   11.0329914 
 39.57   120.813661   10.9915268 
39.575   122.596599   11.0723349 
 39.58   122.874706   11.0848864 
39.585   123.597316    11.117433 
 39.59   124.505787   11.1582161 
39.595   126.274115   11.2371756 
  39.6   128.864096   11.3518323 
39.605   131.754031   11.4784159 
 39.61   136.412275   11.6795666 
39.615   148.015067   12.1661443 
 39.62   153.360485     12.38388 
39.625   169.047527   13.0018278 
 39.63    187.50702   13.6933203 
39.635   214.875215   14.6586225 
 39.64   247.393071   15.7287339 
39.645   287.204596   16.9471117 
 39.65   318.040799   17.8336984 
39.655    344.13806   18.5509585 
 39.66   362.836727   19.0482736 
39.665   359.074152    18.949252 
 39.67   339.634236   18.4291681 
39.675   312.187166    17.668819 
 39.68   274.242081   16.5602561 
39.685   227.723281    15.090503 
 39.69   194.699011   13.9534588 
39.695   169.394398   13.0151603 
  39.7   152.026591   12.3299064 
39.705   140.118674   11.8371734 
 39.71   130.878194   11.4402008 
39.715   127.493232   11.2912901 
 39.72   123.428099   11.1098199 
39.725   120.181324   10.9627243 
 39.73   117.365764   10.8335481 
39.735    117.15094   10.8236288 
 39.74   115.479467   10.7461373 
39.745   113.731881    10.664515 
 39.75   111.452189   10.5570919 
39.755    111.52438   10.5605104 
 39.76   110.905324   10.5311597 
39.765   111.836902   10.5752968 
 39.77   111.261225   10.5480436 
39.775     110.9253    10.532108 
 39.78   110.525321   10.5131023 
39.785   109.642349   10.4710243 
 39.79    109.78902   10.4780256 
39.795   108.545377   10.4185113 
  39.8   110.488545   10.5113531 
39.805   110.381082   10.5062401 
 39.81   108.197935   10.4018237 
39.815   108.225416   10.4031445 
 39.82   107.774726   10.3814607 
39.825   107.271458   10.3571935 
 39.83   105.653671   10.2787972 
39.835   106.169348   10.3038511 
 39.84   107.907733   10.3878647 
39.845   105.983611   10.2948342 
 39.85   106.506806   10.3202135 
39.855   106.395286   10.3148091 
 39.86   105.691322   10.2806285 
39.865   106.013262   10.2962742 
 39.87   105.472364   10.2699739 
39.875   105.682563   10.2802025 
 39.88   105.826282   10.2871902 
39.885   107.139581   10.3508251 
 39.89   107.185696   10.3530525 
39.895   109.176834   10.4487719 
  39.9   108.148412   10.3994429 
39.905   108.127134   10.3984198 
 39.91   108.891025   10.4350862 
39.915   110.231274   10.4991083 
 39.92   110.326319   10.5036336 
39.925   111.664992   10.5671657 
 39.93   111.555612    10.561989 
39.935   110.394075   10.5068585 
 39.94   111.261483   10.5480559 
39.945   110.707178   10.5217478 
 39.95   111.439388   10.5564856 
39.955   110.993895    10.535364 
 39.96   110.898055   10.5308146 
39.965   109.458245   10.4622294 
 39.97   109.506045   10.4645136 
39.975   107.569281   10.3715611 
 39.98   107.894324   10.3872193 
39.985   107.947212   10.3897648 
 39.99   107.796479   10.3825083 
39.995   107.327127   10.3598806 
  40.0   107.176813   10.3526235 
40.005   108.361574   10.4096866 
 40.01   109.719711   10.4747177 
40.015   107.974409   10.3910735 
 40.02   108.053809   10.3948934 
40.025   108.600541   10.4211583 
 40.03   107.515707   10.3689781 
40.035   110.587285   10.5160489 
 40.04   109.756192    10.476459 
40.045   110.543137   10.5139496 
 40.05   110.656549   10.5193417 
40.055   109.570587    10.467597 
 40.06   110.150218   10.4952474 
40.065   109.196296   10.4497031 
 40.07   109.120147   10.4460589 
40.075   110.354383   10.5049695 
 40.08   110.122187   10.4939119 
40.085   108.210207   10.4024135 
 40.09   108.287463   10.4061262 
40.095     107.6464   10.3752783 
  40.1   106.169292   10.3038484 
40.105   105.355758   10.2642953 
 40.11    106.09734   10.3003563 
40.115   106.214646    10.306049 
 40.12   106.632518   10.3263023 
40.125   105.199401   10.2566759 
 40.13    103.93118   10.1946643 
40.135   103.524982   10.1747227 
 40.14   105.227686   10.2580547 
40.145   103.878263   10.1920686 
 40.15   105.370274   10.2650024 
40.155    104.81505   10.2379221 
 40.16   104.071095   10.2015242 
40.165    104.77018   10.2357306 
 40.17   103.892039   10.1927444 
40.175   106.025831   10.2968845 
 40.18   104.241755   10.2098852 
40.185   105.138387   10.2537012 
 40.19   103.398099   10.1684856 
40.195   104.669638   10.2308181 
  40.2   104.407026   10.2179756 
40.205   104.023165   10.1991747 
 40.21    104.13076    10.204448 
40.215   104.707397   10.2326633 
 40.22   105.398672   10.2663855 
40.225   103.604815    10.178645 
 40.23   103.647626   10.1807478 
40.235   103.622472   10.1795124 
 40.24   103.525071   10.1747271 
40.245   105.181487   10.2558026 
 40.25   104.134018   10.2046077 
40.255   102.792291   10.1386533 
 40.26   103.572063   10.1770361 
40.265   103.867957    10.191563 
 40.27   104.120995   10.2039696 
40.275    102.93012   10.1454483 
 40.28   101.330736   10.0663169 
40.285   101.862102   10.0926756 
 40.29   103.155384   10.1565439 
40.295   101.822811   10.0907289 
  40.3   102.247558   10.1117535 
40.305   102.560375   10.1272096 
 40.31   101.718471   10.0855575 
40.315   101.922573    10.095671 
 40.32    102.14592   10.1067265 
40.325   101.615422   10.0804475 
 40.33   102.938185   10.1458457 
40.335   102.636211   10.1309531 
 40.34   101.714806   10.0853758 
40.345   102.488314   10.1236512 
 40.35   100.728945   10.0363811 
40.355   102.841413   10.1410755 
 40.36   100.674985   10.0336925 
40.365    99.665605   9.98326625 
 40.37   101.482674   10.0738609 
40.375   101.764645   10.0878464 
 40.38   101.360938   10.0678169 
40.385   101.455971   10.0725355 
 40.39   101.570879   10.0782379 
40.395   100.916163   10.0457037 
  40.4   102.735241   10.1358395 
40.405   102.242978    10.111527 
 40.41   102.698281    10.134016 
40.415   103.231046    10.160268 
 40.42   100.730587   10.0364629 
40.425   103.316748   10.1644846 
 40.43   102.813884   10.1397181 
40.435   102.055069   10.1022309 
 40.44   103.043438   10.1510314 
40.445    102.29629   10.1141628 
 40.45   101.323286   10.0659468 
40.455   102.499991   10.1242279 
 40.46   100.558804   10.0279013 
40.465   100.151658     10.00758 
 40.47   102.447077   10.1216143 
40.475   101.111702   10.0554315 
 40.48    102.25401   10.1120725 
40.485   103.020083   10.1498809 
 40.49   101.552828   10.0773423 
40.495   102.440885   10.1213085 
  40.5   101.533698   10.0763931 
40.505    102.00454   10.0997297 
 40.51   101.504299   10.0749342 
40.515   102.574692   10.1279165 
 40.52   102.248313   10.1117908 
40.525   101.267891   10.0631949 
 40.53   101.331143   10.0663371 
40.535   102.319896   10.1153298 
 40.54   101.483574   10.0739056 
40.545    101.35246   10.0673959 
 40.55   103.070519   10.1523652 
40.555   102.337922   10.1162208 
 40.56   102.455343   10.1220227 
40.565   103.185098   10.1580066 
 40.57   101.598943   10.0796301 
40.575   102.356106   10.1171195 
 40.58   103.860694   10.1912067 
40.585   102.682506   10.1332377 
 40.59   103.986293    10.197367 
40.595   103.441943   10.1706412 
  40.6   101.520555   10.0757409 
40.605   102.223728    10.110575 
 40.61   102.162134   10.1075286 
40.615   103.721162   10.1843587 
 40.62   103.101137    10.153873 
40.625   102.177238   10.1082757 
 40.63   102.320329   10.1153512 
40.635   102.819624   10.1400012 
 40.64   103.946085   10.1953953 
40.645   103.358104   10.1665188 
 40.65   102.212141    10.110002 
40.655   101.287845   10.0641862 
 40.66   102.967053   10.1472683 
40.665   103.546668   10.1757883 
 40.67   103.728112   10.1846999 
40.675   103.321616   10.1647241 
 40.68   102.700154   10.1341084 
40.685   102.935107    10.145694 
 40.69      103.673   10.1819939 
40.695   104.288522   10.2121752 
  40.7   102.278232   10.1132701 
40.705   104.497939   10.2224234 
 40.71   103.342745   10.1657634 
40.715   105.805825   10.2861959 
 40.72   105.284541   10.2608256 
40.725   104.732634   10.2338963 
 40.73   104.442809   10.2197265 
40.735    104.97733   10.2458445 
 40.74   105.611656   10.2767532 
40.745   105.081634   10.2509333 
 40.75   104.559874   10.2254522 
40.755   105.217386   10.2575526 
 40.76   105.662271   10.2792155 
40.765   103.881256   10.1922154 
 40.77   105.169078   10.2551976 
40.775   106.215903     10.30611 
 40.78   104.676997   10.2311777 
40.785   105.324762   10.2627853 
 40.79   104.860179   10.2401259 
40.795   107.579412   10.3720496 
  40.8   103.576887   10.1772731 
40.805   104.453572    10.220253 
 40.81   105.900809   10.2908119 
40.815   106.200337   10.3053548 
 40.82   105.312032   10.2621651 
40.825    104.59549   10.2271937 
 40.83   104.895872   10.2418686 
40.835    104.28643   10.2120728 
 40.84   104.803564   10.2373612 
40.845   105.062511   10.2500005 
 40.85   102.801806   10.1391225 
40.855   101.953746   10.0972148 
 40.86   104.362787   10.2158106 
40.865   102.498353    10.124147 
 40.87   103.893585   10.1928203 
40.875   102.160358   10.1074407 
 40.88   102.291064   10.1139045 
40.885    102.74652   10.1363958 
 40.89   101.856642   10.0924052 
40.895    101.37208   10.0683703 
  40.9   101.888819   10.0939992 
40.905   102.261514   10.1124435 
 40.91   102.184074   10.1086138 
40.915   103.236782   10.1605503 
 40.92   101.410321   10.0702692 
40.925   102.712238   10.1347046 
 40.93   101.502987   10.0748691 
40.935   102.383586   10.1184775 
 40.94   101.941513    10.096609 
40.945    102.13732    10.106301 
 40.95   105.326896   10.2628893 
40.955   104.110925   10.2034761 
 40.96   103.024255   10.1500865 
40.965   103.837859   10.1900863 
 40.97   103.629838   10.1798742 
40.975   103.104451   10.1540362 
 40.98   101.807773   10.0899838 
40.985   103.032356   10.1504855 
 40.99   101.407532   10.0701307 
40.995   103.468682   10.1719557 
  41.0   103.577205   10.1772887 
41.005    102.56075   10.1272281 
 41.01   102.632111   10.1307507 
41.015   103.550076   10.1759558 
 41.02   103.440511   10.1705708 
41.025   103.940564   10.1951245 
 41.03   104.740166   10.2342643 
41.035   103.722559   10.1844273 
 41.04   103.758544   10.1861938 
41.045   104.628406   10.2288028 
 41.05   104.470556   10.2210839 
41.055   104.031089   10.1995632 
 41.06   103.126496   10.1551217 
41.065   104.661685   10.2304294 
 41.07   105.661677   10.2791866 
41.075   104.906352   10.2423802 
 41.08   104.445318   10.2198492 
41.085   104.652146   10.2299631 
 41.09   104.777148   10.2360709 
41.095     106.6906   10.3291142 
  41.1   106.205142   10.3055879 
41.105   106.216871   10.3061569 
 41.11   107.412895   10.3640192 
41.115   106.184634   10.3045928 
 41.12   105.546015    10.273559 
41.125   105.248817   10.2590846 
 41.13   104.585876   10.2267236 
41.135   105.195601   10.2564907 
 41.14   104.891655   10.2416627 
41.145   104.851888   10.2397211 
 41.15   104.036429   10.1998249 
41.155    104.42647   10.2189271 
 41.16   103.969837   10.1965601 
41.165   102.594774   10.1289078 
 41.17   103.359058   10.1665657 
41.175   103.556019   10.1762478 
 41.18    104.41931   10.2185767 
41.185    104.89718   10.2419324 
 41.19   103.902335   10.1932495 
41.195   104.612821   10.2280409 
  41.2   103.569905     10.17693 
41.205   106.373916   10.3137731 
 41.21   103.837942   10.1900904 
41.215   105.649098   10.2785747 
 41.22    104.60003   10.2274156 
41.225   104.726526   10.2335979 
 41.23   105.256639   10.2594658 
41.235   105.408899   10.2668836 
 41.24   104.739355   10.2342247 
41.245   104.851029   10.2396791 
 41.25   106.000606   10.2956596 
41.255   106.518102   10.3207607 
 41.26   107.980539   10.3913685 
41.265   107.504848   10.3684544 
 41.27   107.513808   10.3688865 
41.275   106.947443   10.3415397 
 41.28   107.209458      10.3542 
41.285   108.329963   10.4081681 
 41.29   107.656973   10.3757878 
41.295   109.763359    10.476801 
  41.3   108.767331   10.4291577 
41.305   110.198818   10.4975625 
 41.31   109.718627    10.474666 
41.315   110.435517   10.5088304 
 41.32   109.117426   10.4459287 
41.325   109.915235   10.4840467 
 41.33   108.809843   10.4311957 
41.335   109.338704   10.4565149 
 41.34   105.941338   10.2927809 
41.345   106.572211   10.3233818 
 41.35    106.38242   10.3141854 
41.355   106.684229   10.3288058 
 41.36   105.657744   10.2789953 
41.365   105.595544   10.2759693 
 41.37   105.620839   10.2771999 
41.375   106.226373   10.3066179 
 41.38   104.596626   10.2272492 
41.385   105.797933   10.2858122 
 41.39    104.83129   10.2387152 
41.395   103.384987   10.1678408 
  41.4   104.659632    10.230329 
41.405    104.62446   10.2286099 
 41.41   105.721996   10.2821202 
41.415   104.351659    10.215266 
 41.42   107.843947    10.384794 
41.425   103.777705   10.1871343 
 41.43   104.733863   10.2339564 
41.435   105.475464   10.2701248 
 41.44   106.176383   10.3041925 
41.445   106.083719   10.2996951 
 41.45   106.490657    10.319431 
41.455   105.968163   10.2940839 
 41.46   107.633515   10.3746573 
41.465   106.654267   10.3273553 
 41.47   106.116935   10.3013074 
41.475   105.948427   10.2931252 
 41.48   105.857778   10.2887209 
41.485   105.807032   10.2862545 
 41.49   106.682589   10.3287264 
41.495   105.599755   10.2761741 
  41.5    105.76297   10.2841125 
41.505    106.00676   10.2959584 
 41.51   107.580875   10.3721201 
41.515   106.693042   10.3292324 
 41.52   105.891302   10.2903499 
41.525   105.378499    10.265403 
 41.53   106.125492   10.3017228 
41.535   105.526757   10.2726217 
 41.54   105.490923   10.2708774 
41.545   106.159039   10.3033509 
 41.55    104.83822   10.2390537 
41.555   105.125736   10.2530842 
 41.56    105.17916   10.2556892 
41.565   106.165051   10.3036426 
 41.57    103.97995   10.1970559 
41.575   105.961013   10.2937366 
 41.58   104.708817   10.2327326 
41.585   104.424249   10.2188184 
 41.59   106.780572   10.3334685 
41.595   103.404132   10.1687823 
  41.6   105.014828   10.2476743 
41.605   104.233273   10.2094698 
 41.61   102.451059   10.1218111 
41.615   105.696782    10.280894 
 41.62   104.956528   10.2448293 
41.625   103.402794   10.1687164 
 41.63   106.193024   10.3049999 
41.635   104.771373   10.2357888 
 41.64   104.534589   10.2242158 
41.645   107.106154   10.3492103 
 41.65     106.2897   10.3096896 
41.655   105.396611   10.2662852 
 41.66    106.10353   10.3006568 
41.665   107.343453   10.3606686 
 41.67   105.636491   10.2779614 
41.675   106.949962   10.3416615 
 41.68   107.744456   10.3800027 
41.685    106.93493   10.3409347 
 41.69   108.810576   10.4312308 
41.695   108.633481   10.4227386 
  41.7   108.318891   10.4076362 
41.705   108.130949   10.3986032 
 41.71   109.394463   10.4591808 
41.715   108.430267   10.4129855 
 41.72   107.802153   10.3827816 
41.725   107.196274   10.3535633 
 41.73   107.759015    10.380704 
41.735   107.259137   10.3565987 
 41.74   107.166991   10.3521491 
41.745   106.778028   10.3333454 
 41.75    106.79034   10.3339412 
41.755   106.368011   10.3134868 
 41.76   105.514244   10.2720127 
41.765   104.087715   10.2023387 
 41.77   104.410461   10.2181437 
41.775   105.081393   10.2509216 
 41.78   105.582629   10.2753408 
41.785   105.873979   10.2895082 
 41.79   105.622697   10.2772904 
41.795   104.595763    10.227207 
  41.8   106.464366   10.3181571 
41.805   104.458403   10.2204894 
 41.81   104.475045   10.2213035 
41.815   104.855717    10.239908 
 41.82   104.888967   10.2415315 
41.825   104.491554    10.222111 
 41.83   104.544323   10.2246918 
41.835   105.671049   10.2796424 
 41.84   103.947826   10.1954806 
41.845   104.042246   10.2001101 
 41.85   105.561353   10.2743055 
41.855   104.487869   10.2219308 
 41.86   104.532293   10.2241036 
41.865   105.107467   10.2521933 
 41.87    106.05057   10.2980858 
41.875   105.551396   10.2738209 
 41.88   105.711227   10.2815965 
41.885   104.832991   10.2387983 
 41.89   106.416584   10.3158414 
41.895    104.99763   10.2468351 
  41.9   104.356338    10.215495 
41.905   104.072472   10.2015917 
 41.91   104.386024   10.2169479 
41.915   105.189221   10.2561796 
 41.92   104.510112   10.2230188 
41.925   104.255373   10.2105521 
 41.93   106.182389   10.3044839 
41.935   106.895889   10.3390468 
 41.94   105.164342   10.2549667 
41.945   106.190127   10.3048594 
 41.95   106.110338   10.3009872 
41.955    106.54353   10.3219925 
 41.96   106.905519   10.3395125 
41.965   105.719716   10.2820093 
 41.97   107.193977   10.3534524 
41.975   106.747981   10.3318914 
 41.98   107.471952    10.366868 
41.985   107.297859    10.358468 
 41.99     107.2687   10.3570604 
41.995    106.41423   10.3157273 
  42.0   107.802442   10.3827955 
42.005   108.383164   10.4107235 
 42.01   108.216217   10.4027024 
42.015   109.321862   10.4557096 
 42.02   107.013491   10.3447325 
42.025   107.884641   10.3867531 
 42.03   106.994387   10.3438091 
42.035   108.065463    10.395454 
 42.04    106.78477   10.3336716 
42.045   108.128266   10.3984742 
 42.05   105.496761   10.2711616 
42.055   106.225461   10.3065737 
 42.06    106.17965    10.304351 
42.065   105.523395   10.2724581 
 42.07   104.816079   10.2379724 
42.075   106.726757   10.3308643 
 42.08   105.847128   10.2882033 
42.085   105.997942   10.2955302 
 42.09   105.228456   10.2580922 
42.095   105.813223   10.2865554 
  42.1   107.558611   10.3710468 
42.105   106.395205   10.3148051 
 42.11   107.796023   10.3824864 
42.115   107.195591   10.3535304 
 42.12   108.303069    10.406876 
42.125    107.72244   10.3789421 
 42.13   106.998491   10.3440075 
42.135   107.659213   10.3758958 
 42.14    109.46749   10.4626713 
42.145    108.17509   10.4007254 
 42.15   107.984257   10.3915474 
42.155   108.893565   10.4352079 
 42.16   109.597146   10.4688656 
42.165   107.733707   10.3794849 
 42.17   108.711411   10.4264764 
42.175   107.646311    10.375274 
 42.18   108.080802   10.3961917 
42.185   107.531678   10.3697482 
 42.19    108.12916   10.3985172 
42.195   105.638657   10.2780668 
  42.2   107.164776   10.3520421 
42.205   105.124631   10.2530303 
 42.21   104.602737   10.2275479 
42.215   106.302654   10.3103178 
 42.22   106.094142   10.3002011 
42.225   105.877333   10.2896712 
 42.23   105.658739   10.2790437 
42.235   104.923595   10.2432219 
 42.24   104.752199   10.2348522 
42.245   105.829948   10.2873684 
 42.25   104.208924   10.2082773 
42.255   106.096055   10.3002939 
 42.26   104.818109   10.2380715 
42.265   105.574673   10.2749537 
 42.27   105.956712   10.2935277 
42.275   105.975914   10.2944604 
 42.28   106.098349   10.3004053 
42.285     106.8501   10.3368322 
 42.29   105.378955   10.2654252 
42.295   106.858734   10.3372498 
  42.3   106.636748    10.326507 
42.305    105.62475   10.2773902 
 42.31   105.336919   10.2633776 
42.315   106.353666   10.3127914 
 42.32   105.847807   10.2882363 
42.325   106.557621   10.3226751 
 42.33   105.850735   10.2883786 
42.335   107.429011   10.3647967 
 42.34   108.865928   10.4338837 
42.345   107.949758   10.3898873 
 42.35   107.344612   10.3607245 
42.355   109.198255   10.4497969 
 42.36   109.422678   10.4605295 
42.365   109.549571   10.4665931 
 42.37   109.124894   10.4462861 
42.375    108.94072   10.4374671 
 42.38   110.304017   10.5025719 
42.385   108.590939   10.4206976 
 42.39   108.887872   10.4349352 
42.395   110.347567    10.504645 
  42.4   108.465882   10.4146955 
42.405   108.693433   10.4256143 
 42.41   109.240207    10.451804 
42.415   108.972093   10.4389699 
 42.42   107.767375   10.3811066 
42.425   109.867147    10.481753 
 42.43   106.354019   10.3128085 
42.435   108.580576   10.4202004 
 42.44   108.486968   10.4157077 
42.445   106.095578   10.3002708 
 42.45   107.712284   10.3784529 
42.455   107.107991   10.3492991 
 42.46    106.87169   10.3378765 
42.465   105.648652    10.278553 
 42.47   105.570074   10.2747299 
42.475   107.274759   10.3573529 
 42.48   104.967172   10.2453488 
42.485    104.94794   10.2444102 
 42.49   106.003944   10.2958217 
42.495   105.883474   10.2899696 
  42.5   105.297937   10.2614783 
42.505   105.989831   10.2951363 
 42.51   105.703878   10.2812391 
42.515   105.678123   10.2799865 
 42.52   106.204693   10.3055661 
42.525   105.948628    10.293135 
 42.53   106.093718   10.3001805 
42.535   106.648621   10.3270819 
 42.54   106.124365   10.3016681 
42.545   107.597579   10.3729253 
 42.55   107.903425   10.3876573 
42.555   106.125511   10.3017237 
 42.56    107.59593   10.3728458 
42.565   107.858587   10.3854989 
 42.57   107.115453   10.3496596 
42.575   106.200389   10.3053573 
 42.58   106.536571   10.3216554 
42.585   105.058447   10.2498023 
 42.59   105.328566   10.2629706 
42.595   105.887863   10.2901829 
  42.6   106.404056   10.3152342 
42.605   104.110514    10.203456 
 42.61   103.591201   10.1779763 
42.615   104.488869   10.2219797 
 42.62   104.838385   10.2390617 
42.625    104.37917   10.2166125 
 42.63   104.498476   10.2224496 
42.635   103.429145    10.170012 
 42.64   102.851481   10.1415719 
42.645   102.746528   10.1363962 
 42.65   102.813697   10.1397089 
42.655    104.50836    10.222933 
 42.66    104.04046   10.2000226 
42.665   104.162208   10.2059888 
 42.67   103.160778   10.1568095 
42.675   103.945262   10.1953549 
 42.68   103.239959   10.1607066 
42.685   104.971899   10.2455795 
 42.69   102.926314   10.1452607 
42.695   102.943874   10.1461261 
  42.7   103.541765   10.1755474 
42.705   102.632118   10.1307511 
 42.71   103.663272   10.1815162 
42.715   104.799455   10.2371605 
 42.72   104.053343    10.200654 
42.725   105.101567   10.2519055 
 42.73   106.366151   10.3133967 
42.735   106.327154   10.3115059 
 42.74   105.913699   10.2914381 
42.745   103.607156     10.17876 
 42.75   106.938428   10.3411038 
42.755   106.338434   10.3120528 
 42.76   104.324904   10.2139564 
42.765   106.945283   10.3414353 
 42.77   106.841747   10.3364281 
42.775   106.291196   10.3097622 
 42.78   105.930882   10.2922729 
42.785   107.287716   10.3579784 
 42.79   106.914903   10.3399663 
42.795   105.537563   10.2731476 
  42.8   106.624972   10.3259368 
42.805   105.997016   10.2954852 
 42.81   106.758385   10.3323949 
42.815   107.303743    10.358752 
 42.82   106.846903   10.3366775 
42.825   107.000268   10.3440934 
 42.83   106.837896   10.3362419 
42.835   105.451685   10.2689671 
 42.84    104.83797   10.2390415 
42.845   105.052881   10.2495308 
 42.85   106.494033   10.3195946 
42.855   106.877705   10.3381674 
 42.86   104.957659   10.2448845 
42.865   104.970165   10.2454949 
 42.87   105.737977   10.2828973 
42.875   104.815507   10.2379445 
 42.88    104.82571   10.2384428 
42.885   106.256432   10.3080761 
 42.89   105.227669   10.2580539 
42.895    105.39648   10.2662788 
  42.9   104.453365   10.2202429 
42.905   104.373804   10.2163498 
 42.91   104.773957   10.2359151 
42.915   105.436349   10.2682204 
 42.92   103.735028   10.1850394 
42.925   103.528711    10.174906 
 42.93   106.109689   10.3009558 
42.935   104.559643    10.225441 
 42.94   105.534195   10.2729837 
42.945   104.755947   10.2350352 
 42.95   105.835592   10.2876427 
42.955   103.882924   10.1922973 
 42.96   105.524456   10.2725097 
42.965   106.200961    10.305385 
 42.97    104.61284   10.2280419 
42.975   105.666076   10.2794006 
 42.98   105.697389   10.2809235 
42.985   105.923946    10.291936 
 42.99   104.541635   10.2245604 
42.995   104.240131   10.2098056 
  43.0   106.303535   10.3103606 
43.005   106.688218   10.3289989 
 43.01    105.94389   10.2929048 
43.015   105.558043   10.2741444 
 43.02   106.143126   10.3025786 
43.025   108.024548   10.3934858 
 43.03   106.581255   10.3238198 
43.035   107.612085   10.3736245 
 43.04   109.252663   10.4523999 
43.045   107.269411   10.3570947 
 43.05   109.407417      10.4598 
43.055   109.271849   10.4533176 
 43.06    106.40885   10.3154665 
43.065   108.214087      10.4026 
 43.07   107.794582    10.382417 
43.075   108.943719   10.4376108 
 43.08   108.585455   10.4204345 
43.085    106.81751   10.3352557 
 43.09   109.365155   10.4577796 
43.095   108.512089   10.4169136 
  43.1   106.700183   10.3295781 
43.105   109.773935   10.4773057 
 43.11     108.1674   10.4003558 
43.115   109.118474   10.4459788 
 43.12   108.124854   10.3983101 
43.125   108.055189   10.3949598 
 43.13   108.927699   10.4368434 
43.135   108.195081   10.4016864 
 43.14   107.512339   10.3688157 
43.145   107.946503   10.3897306 
 43.15   107.103715   10.3490925 
43.155   106.799074   10.3343638 
 43.16   106.148372   10.3028332 
43.165   106.414978   10.3157636 
 43.17   107.138456   10.3507708 
43.175   107.401542   10.3634715 
 43.18   106.880802   10.3383172 
43.185   107.272778   10.3572572 
 43.19   106.672916   10.3282581 
43.195   108.272569   10.4054105 
  43.2   107.391305   10.3629776 
43.205   107.414038   10.3640744 
 43.21   107.034846   10.3457647 
43.215   108.137543   10.3989203 
 43.22   107.427642   10.3647307 
43.225   107.736938   10.3796405 
 43.23   106.510628   10.3203986 
43.235   106.937177   10.3410433 
 43.24   106.551411   10.3223743 
43.245     106.8001   10.3344134 
 43.25   105.942964   10.2928598 
43.255   106.436614   10.3168122 
 43.26   107.442577   10.3654511 
43.265    106.82842   10.3357834 
 43.27   107.285912   10.3578913 
43.275   107.016022   10.3448549 
 43.28   107.079373   10.3479163 
43.285   108.881954   10.4346516 
 43.29   108.506653   10.4166527 
43.295   107.339837    10.360494 
  43.3   108.122967   10.3982194 
43.305   106.097895   10.3003832 
 43.31   108.139065   10.3989934 
43.315   108.927382   10.4368282 
 43.32   109.411542   10.4599972 
43.325   108.445779   10.4137303 
 43.33   109.714631   10.4744752 
43.335   109.367379   10.4578859 
 43.34   109.900301   10.4833344 
43.345   110.699471   10.5213816 
 43.35   110.825858   10.5273861 
43.355   110.640999   10.5186025 
 43.36   110.656107   10.5193207 
43.365   110.923824    10.532038 
 43.37   111.084369    10.539657 
43.375   109.514219   10.4649041 
 43.38   109.099372   10.4450645 
43.385   108.469716   10.4148796 
 43.39   108.068777   10.3956133 
43.395   108.718035   10.4267941 
  43.4   108.890495   10.4350609 
43.405   107.786662   10.3820355 
 43.41   108.085149   10.3964008 
43.415   108.603413   10.4212961 
 43.42   107.182169   10.3528822 
43.425   108.115326    10.397852 
 43.43   109.341919   10.4566686 
43.435   106.371876   10.3136742 
 43.44   108.285307   10.4060226 
43.445   107.866662   10.3858877 
 43.45   106.550327   10.3223218 
43.455   106.763974   10.3326654 
 43.46   106.237505   10.3071579 
43.465   106.734874   10.3312571 
 43.47   105.122091   10.2529065 
43.475    106.09114   10.3000553 
 43.48   105.816862   10.2867323 
43.485     104.6338   10.2290664 
 43.49   104.812961   10.2378201 
43.495   104.498902   10.2224705 
  43.5   104.500686   10.2225577 
43.505   103.656427   10.1811801 
 43.51   104.829582   10.2386318 
43.515   102.788731   10.1384777 
 43.52   102.935559   10.1457163 
43.525   103.807938   10.1886181 
 43.53   104.716759   10.2331207 
43.535   104.350627   10.2152155 
 43.54   104.708171   10.2327011 
43.545   103.455276   10.1712966 
 43.55   104.576642   10.2262722 
43.555   104.397476   10.2175083 
 43.56   103.840895   10.1902353 
43.565   105.058717   10.2498155 
 43.57    105.67772   10.2799669 
43.575     104.3115   10.2133002 
 43.58   103.903821   10.1933224 
43.585   106.230971    10.306841 
 43.59   103.708865    10.183755 
43.595   104.219401   10.2087904 
  43.6   104.732725   10.2339008 
43.605    105.11466   10.2525441 
 43.61   105.619829   10.2771508 
43.615   104.956378    10.244822 
 43.62   106.579878   10.3237531 
43.625   107.393398   10.3630786 
 43.63   105.618316   10.2770772 
43.635   106.964676   10.3423728 
 43.64   107.012548   10.3446869 
43.645   106.234031   10.3069894 
 43.65   106.096881    10.300334 
43.655   107.709459   10.3783168 
 43.66   107.438494   10.3652542 
43.665   107.970088   10.3908656 
 43.67    106.01025   10.2961279 
43.675   106.829105   10.3358166 
 43.68   106.179191   10.3043288 
43.685   106.167086   10.3037414 
 43.69   107.367555   10.3618317 
43.695   105.792618   10.2855538 
  43.7    107.03733   10.3458847 
43.705   107.142875   10.3509842 
 43.71   107.720669   10.3788568 
43.715   105.498356   10.2712393 
 43.72   105.038384   10.2488235 
43.725   106.830445   10.3358814 
 43.73    107.23511   10.3554387 
43.735    105.95618   10.2935018 
 43.74    107.61643   10.3738339 
43.745   106.768636    10.332891 
 43.75   106.802055    10.334508 
43.755   106.691025   10.3291347 
 43.76   107.110654   10.3494277 
43.765   107.241808   10.3557621 
 43.77   106.539931   10.3218182 
43.775   106.882679   10.3384079 
 43.78   107.027247   10.3453974 
43.785   105.535612   10.2730527 
 43.79   107.561029   10.3711633 
43.795   107.696265   10.3776811 
  43.8   107.282719   10.3577371 
43.805   106.049253   10.2980218 
 43.81   107.469432   10.3667464 
43.815   105.868203   10.2892275 
 43.82   106.241494   10.3073515 
43.825   107.377415   10.3623074 
 43.83   106.648097   10.3270565 
43.835    105.79173   10.2855107 
 43.84   105.426132   10.2677228 
43.845   107.062572   10.3471045 
 43.85   105.918943   10.2916929 
43.855   105.757718   10.2838571 
 43.86   105.968278   10.2940895 
43.865   105.465015   10.2696161 
 43.87   105.337326   10.2633974 
43.875   107.517706   10.3690745 
 43.88   105.399871   10.2664439 
43.885   105.128664    10.253227 
 43.89   106.419846   10.3159995 
43.895   105.426755   10.2677532 
  43.9   105.485302   10.2706038 
43.905   107.036042   10.3458224 
 43.91   108.131248   10.3986176 
43.915   107.543004   10.3702943 
 43.92   107.211378   10.3542927 
43.925   107.720741   10.3788603 
 43.93   108.221141   10.4029391 
43.935   106.722663   10.3306661 
 43.94   107.249098    10.356114 
43.945   107.144278    10.351052 
 43.95   106.687991   10.3289879 
43.955   108.484513   10.4155899 
 43.96   108.135656   10.3988295 
43.965   109.113156   10.4457243 
 43.97   109.134184   10.4467308 
43.975   108.511598     10.41689 
 43.98   109.254655   10.4524952 
43.985   109.248479   10.4521997 
 43.99   108.317126   10.4075514 
43.995   106.997532   10.3439611 
  44.0   106.518525   10.3207812 
44.005   107.385351   10.3626904 
 44.01   106.258971   10.3081992 
44.015   107.334379   10.3602306 
 44.02   105.702103   10.2811528 
44.025   107.044369   10.3462249 
 44.03   106.825609   10.3356475 
44.035   106.615728   10.3254893 
 44.04   105.911534    10.291333 
44.045   104.808981   10.2376257 
 44.05   104.622102   10.2284946 
44.055   105.065962   10.2501689 
 44.06   105.372509   10.2651113 
44.065   105.189718   10.2562039 
 44.07   104.345051   10.2149425 
44.075   105.707477   10.2814142 
 44.08    105.57513   10.2749759 
44.085   105.654713   10.2788479 
 44.09   104.634919   10.2291211 
44.095   106.261575   10.3083255 
  44.1   106.046387   10.2978827 
44.105    104.73346   10.2339367 
 44.11   107.102426   10.3490302 
44.115   106.170892    10.303926 
 44.12   106.657505    10.327512 
44.125   106.326503   10.3114743 
 44.13   106.151977   10.3030081 
44.135   105.962734   10.2938202 
 44.14   106.693841   10.3292711 
44.145   105.727253   10.2823759 
 44.15   106.521708   10.3209354 
44.155   105.342938   10.2636708 
 44.16   105.035644   10.2486898 
44.165    105.87813   10.2897099 
 44.17   105.304964   10.2618207 
44.175   105.125507   10.2530731 
 44.18   106.736011   10.3313121 
44.185   106.054965   10.2982991 
 44.19   105.640736   10.2781679 
44.195   105.034456   10.2486319 
  44.2    106.32474   10.3113888 
44.205    105.77477   10.2846862 
 44.21   105.444855   10.2686345 
44.215   104.994379   10.2466765 
 44.22   105.644897   10.2783703 
44.225   103.813447   10.1888884 
 44.23   105.192087   10.2563194 
44.235   105.325342   10.2628135 
 44.24   106.307996   10.3105769 
44.245   106.103594   10.3006599 
 44.25   103.903413   10.1933024 
44.255   105.065919   10.2501668 
 44.26   104.512004   10.2231112 
44.265   105.626751   10.2774876 
 44.27    104.89571   10.2418606 
44.275   105.851518   10.2884167 
 44.28    105.37257   10.2651142 
44.285   106.470433   10.3184511 
 44.29   107.025041   10.3452907 
44.295   106.044467   10.2977894 
  44.3   104.733814    10.233954 
44.305   104.817458   10.2380397 
 44.31   104.423143   10.2187643 
44.315   106.068226   10.2989429 
 44.32   105.699569   10.2810296 
44.325   104.678392   10.2312458 
 44.33   103.669524   10.1818232 
44.335   104.529021   10.2239435 
 44.34   104.154426   10.2056076 
44.345   104.717499   10.2331568 
 44.35   105.331006   10.2630895 
44.355   105.185565   10.2560014 
 44.36   103.375046    10.167352 
44.365   104.851834   10.2397185 
 44.37   103.437355   10.1704157 
44.375   105.258297   10.2595466 
 44.38   103.513173   10.1741424 
44.385   103.688036   10.1827323 
 44.39   105.099886   10.2518235 
44.395   105.387467   10.2658398 
  44.4   104.803438    10.237355 
44.405   104.731464   10.2338392 
 44.41   104.842116   10.2392439 
44.415   104.095473   10.2027189 
 44.42   106.502794   10.3200191 
44.425   104.850874   10.2396716 
 44.43   105.987364   10.2950164 
44.435   107.005497   10.3443461 
 44.44     105.7881   10.2853342 
44.445   105.843459    10.288025 
 44.45   107.045543   10.3462816 
44.455   104.753631   10.2349221 
 44.46   104.755703   10.2350234 
44.465   104.062465   10.2011012 
 44.47   103.247258   10.1610658 
44.475   104.550625       10.225 
 44.48   103.771512   10.1868303 
44.485   102.312809   10.1149794 
 44.49   104.561067   10.2255106 
44.495   102.974304   10.1476255 
  44.5   102.292885   10.1139945 
44.505   102.790339   10.1385571 
 44.51   103.202124   10.1588446 
44.515   104.494563   10.2222582 
 44.52   101.959746   10.0975119 
44.525   103.015881    10.149674 
 44.53   103.750057   10.1857772 
44.535   102.169844     10.10791 
 44.54    103.78779   10.1876293 
44.545   103.489183   10.1729633 
 44.55   101.979745   10.0985021 
44.555   102.554465   10.1269178 
 44.56   103.028853    10.150313 
44.565   102.713206   10.1347524 
 44.57   102.834124   10.1407161 
44.575   104.658379   10.2302678 
 44.58   103.322634   10.1647742 
44.585   104.840642    10.239172 
 44.59   104.879518   10.2410702 
44.595   104.150969   10.2054382 
  44.6   104.442867   10.2197293 
44.605   104.988814   10.2464049 
 44.61   104.426911   10.2189486 
44.615   104.702072    10.232403 
 44.62   103.378106   10.1675025 
44.625    105.09389   10.2515311 
 44.63   105.195375   10.2564796 
44.635   104.116521   10.2037503 
 44.64   103.493285    10.173165 
44.645   103.389658   10.1680705 
 44.65   104.686687   10.2316513 
44.655   105.358058   10.2644073 
 44.66   105.158491   10.2546814 
44.665   104.785601   10.2364838 
 44.67   105.432082   10.2680126 
44.675   105.150228   10.2542785 
 44.68   105.515792    10.272088 
44.685   106.413243   10.3156795 
 44.69     107.3333   10.3601786 
44.695   107.247266   10.3560256 
  44.7   107.131608     10.35044 
44.705   107.535641   10.3699393 
 44.71   108.548883   10.4186795 
44.715     107.5719   10.3716874 
 44.72   109.178565   10.4488547 
44.725   107.738199   10.3797013 
 44.73   107.667663   10.3763029 
44.735   108.610027   10.4216134 
 44.74   109.016706   10.4411065 
44.745   108.710681   10.4264414 
 44.75    109.21064   10.4503895 
44.755   107.896995   10.3873478 
 44.76   108.704745   10.4261568 
44.765   109.946639   10.4855443 
 44.77   109.184299   10.4491291 
44.775   107.801261   10.3827386 
 44.78   107.855735   10.3853616 
44.785   107.764373    10.380962 
 44.79   108.382508    10.410692 
44.795   109.711594   10.4743302 
  44.8   109.318242   10.4555364 
44.805   110.292135   10.5020062 
 44.81     111.0346   10.5372957 
44.815   111.519519   10.5602802 
 44.82   110.720739   10.5223922 
44.825   112.906407   10.6257427 
 44.83    112.60295   10.6114537 
44.835    112.72726   10.6173094 
 44.84   111.524714   10.5605262 
44.845   111.066225   10.5387962 
 44.85   109.687584    10.473184 
44.855   109.397944   10.4593472 
 44.86   109.411434    10.459992 
44.865   108.005043   10.3925475 
 44.87   106.739911   10.3315009 
44.875   108.471235   10.4149525 
 44.88   107.847877   10.3849833 
44.885   105.430006   10.2679115 
 44.89   108.116401   10.3979037 
44.895   104.586244   10.2267416 
  44.9   106.683745   10.3287824 
44.905   105.689775   10.2805532 
 44.91   105.309339   10.2620339 
44.915   105.507453   10.2716821 
 44.92   105.920946   10.2917902 
44.925   104.445941   10.2198797 
 44.93   105.258844   10.2595733 
44.935   105.239047   10.2586084 
 44.94   105.292813   10.2612286 
44.945   106.444973   10.3172173 
 44.95   105.877308     10.28967 
44.955   106.089342   10.2999681 
 44.96   107.432279   10.3649543 
44.965    106.14756   10.3027938 
 44.97   106.374065   10.3137804 
44.975   107.602554   10.3731651 
 44.98   106.350148   10.3126208 
44.985   109.769126   10.4770762 
 44.99   107.574991   10.3718364 
44.995   106.633433   10.3263465 
  45.0   108.137167   10.3989022 
45.005   108.543345   10.4184137 
 45.01   108.718129   10.4267986 
45.015   107.811903   10.3832511 
 45.02   107.508073     10.36861 
45.025   107.415985   10.3641683 
 45.03   107.990849   10.3918646 
45.035   106.144253   10.3026333 
 45.04   106.327279    10.311512 
45.045   109.325837   10.4558996 
 45.05   108.438326   10.4133725 
45.055   108.488244    10.415769 
 45.06    106.39377   10.3147356 
45.065   107.534688   10.3698933 
 45.07   107.152977   10.3514722 
45.075   108.091635   10.3967127 
 45.08   108.983933    10.439537 
45.085   110.602564   10.5167754 
 45.09   109.550377   10.4666316 
45.095   110.840652   10.5280887 
  45.1   109.845712   10.4807305 
45.105   108.765486   10.4290693 
 45.11   110.222692   10.4986996 
45.115   111.684929   10.5681091 
 45.12   111.614449    10.564774 
45.125   111.397347   10.5544942 
 45.13   111.123732   10.5415242 
45.135   110.387236    10.506533 
 45.14   109.973707   10.4868349 
45.145   110.104201   10.4930549 
 45.15   107.955659   10.3901713 
45.155   108.310881   10.4072514 
 45.16   108.586567   10.4204879 
45.165   107.717459   10.3787022 
 45.17   107.738907   10.3797354 
45.175   106.543809    10.322006 
 45.18   105.289809   10.2610823 
45.185   105.992499   10.2952658 
 45.19   106.647803   10.3270423 
45.195   105.276362    10.260427 
  45.2   106.042549   10.2976963 
45.205    107.38287   10.3625706 
 45.21   104.912411    10.242676 
45.215   107.287297   10.3579582 
 45.22   106.530481   10.3213604 
45.225   106.031635   10.2971663 
 45.23   105.058087   10.2497847 
45.235    104.77893    10.236158 
 45.24   105.973125   10.2943249 
45.245   105.802014   10.2860106 
 45.25   105.561747   10.2743246 
45.255     105.3258   10.2628359 
 45.26   106.027913   10.2969856 
45.265     106.0447   10.2978007 
 45.27    107.56538   10.3713731 
45.275   108.622101   10.4221927 
 45.28   107.350692   10.3610179 
45.285   108.388179   10.4109644 
 45.29   106.686355   10.3289087 
45.295   106.959895   10.3421417 
  45.3   108.269172   10.4052473 
45.305   107.099578   10.3488926 
 45.31    107.53992   10.3701456 
45.315   107.240956   10.3557209 
 45.32   107.436466   10.3651564 
45.325   107.517823   10.3690801 
 45.33   107.961401   10.3904476 
45.335   106.621607   10.3257739 
 45.34   107.785125   10.3819615 
45.345   105.780532   10.2849663 
 45.35   107.835375   10.3843813 
45.355   107.559414   10.3710855 
 45.36   107.019398    10.345018 
45.365   108.014802    10.393017 
 45.37   108.523352   10.4174542 
45.375   106.722636   10.3306649 
 45.38   107.499546   10.3681988 
45.385   106.056811   10.2983888 
 45.39   106.410571     10.31555 
45.395   107.709463    10.378317 
  45.4   105.138267   10.2536953 
45.405   106.707369   10.3299259 
 45.41   106.003459   10.2957981 
45.415   105.184595   10.2559541 
 45.42   106.236549   10.3071116 
45.425   107.837723   10.3844943 
 45.43   105.186085   10.2560268 
45.435   106.107159    10.300833 
 45.44   107.944063   10.3896132 
45.445   105.429248   10.2678746 
 45.45   106.235336   10.3070527 
45.455   106.106467   10.3007993 
 45.46   104.567177   10.2258093 
45.465   106.082944   10.2996574 
 45.47   104.305047   10.2129843 
45.475   106.139581   10.3024066 
 45.48   104.100721   10.2029761 
45.485    105.20766   10.2570785 
 45.49   104.177288   10.2067276 
45.495   105.152499   10.2543892 
  45.5   104.956309   10.2448186 
45.505   104.894142   10.2417841 
 45.51   104.214459   10.2085483 
45.515   104.301661   10.2128185 
 45.52   105.713085   10.2816869 
45.525   104.070616   10.2015007 
 45.53   104.846281   10.2394473 
45.535   105.133903   10.2534825 
 45.54   103.584414   10.1776428 
45.545   104.685193   10.2315782 
 45.55   104.279754   10.2117459 
45.555   104.065173   10.2012339 
 45.56   104.830035    10.238654 
45.565   104.794736     10.23693 
 45.57   105.286328   10.2609126 
45.575   104.894901   10.2418212 
 45.58   105.243927   10.2588463 
45.585   105.228811   10.2581095 
 45.59    105.92658   10.2920639 
45.595   107.322312   10.3596482 
  45.6   106.483084   10.3190641 
45.605   105.521414   10.2723617 
 45.61   107.361258   10.3615278 
45.615   105.403216   10.2666068 
 45.62   105.685352   10.2803381 
45.625   106.521406   10.3209208 
 45.63   105.349345   10.2639829 
45.635   106.013207   10.2962715 
 45.64   105.294351   10.2613036 
45.645   105.352013   10.2641129 
 45.65   105.001702   10.2470338 
45.655   105.185464   10.2559965 
 45.66   105.749045   10.2834355 
45.665   105.729683    10.282494 
 45.67   104.013477   10.1986998 
45.675   105.629175   10.2776055 
 45.68   105.839998   10.2878568 
45.685   104.339449   10.2146683 
 45.69   104.624518   10.2286127 
45.695   104.695407   10.2320773 
  45.7   105.664522    10.279325 
45.705   106.094693   10.3002278 
 45.71   105.309151   10.2620247 
45.715   106.492929   10.3195411 
 45.72   104.806389   10.2374992 
45.725   105.339939   10.2635247 
 45.73    106.77368    10.333135 
45.735   106.828505   10.3357876 
 45.74    107.80002   10.3826788 
45.745   107.667449   10.3762926 
 45.75   107.513003   10.3688477 
45.755   107.742537   10.3799102 
 45.76   108.635742   10.4228471 
45.765   109.072495   10.4437778 
 45.77   109.148599   10.4474207 
45.775   108.592677    10.420781 
 45.78   105.442149   10.2685028 
45.785   108.198087    10.401831 
 45.79   107.214531    10.354445 
45.795   106.967574   10.3425129 
  45.8   107.262056   10.3567397 
45.805    107.02972   10.3455169 
 45.81   108.151115   10.3995728 
45.815   108.108493   10.3975234 
 45.82   107.544679   10.3703751 
45.825    107.19996   10.3537414 
 45.83    109.07892   10.4440854 
45.835   108.000353   10.3923219 
 45.84   108.497921   10.4162335 
45.845   108.645679   10.4233238 
 45.85   107.029455   10.3455041 
45.855   108.543961   10.4184433 
 45.86   107.013941   10.3447543 
45.865   107.903885   10.3876795 
 45.87    106.32658   10.3114781 
45.875   108.022442   10.3933845 
 45.88   107.620158   10.3740136 
45.885   107.962974   10.3905233 
 45.89   106.773321   10.3331177 
45.895   107.761637   10.3808303 
  45.9   107.368818   10.3618926 
45.905   107.380898   10.3624755 
 45.91   106.714007   10.3302472 
45.915   108.473839   10.4150775 
 45.92    107.27944   10.3575789 
45.925   107.124331   10.3500885 
 45.93   106.833161   10.3360128 
45.935   107.089589     10.34841 
 45.94   107.525361   10.3694436 
45.945   107.334992   10.3602602 
 45.95   108.076854   10.3960018 
45.955   107.045911   10.3462994 
 45.96   108.084559   10.3963724 
45.965   107.650494   10.3754756 
 45.97   109.132368   10.4466439 
45.975   109.098626   10.4450288 
 45.98   108.564995   10.4194527 
45.985   109.246927   10.4521255 
 45.99   109.941095   10.4852799 
45.995   109.835378   10.4802375 
  46.0   108.524586   10.4175134 
46.005    108.88861   10.4349705 
 46.01   108.439908   10.4134484 
46.015   108.307681   10.4070976 
 46.02   109.213466   10.4505247 
46.025   109.131526   10.4466036 
 46.03    108.52827   10.4176903 
46.035   110.654067   10.5192237 
 46.04   110.114272   10.4935348 
46.045   110.152034   10.4953339 
 46.05   109.074897   10.4438928 
46.055   110.521596   10.5129252 
 46.06   109.548833   10.4665579 
46.065   108.705516   10.4261937 
 46.07   109.463629   10.4624867 
46.075   108.411203   10.4120701 
 46.08   108.779125   10.4297231 
46.085    109.11608   10.4458643 
 46.09   107.823809   10.3838244 
46.095   108.871961   10.4341728 
  46.1   107.314527   10.3592725 
46.105   108.156598   10.3998364 
 46.11   106.437454   10.3168529 
46.115   106.349249   10.3125772 
 46.12   108.557831   10.4191089 
46.125   107.360087   10.3614713 
 46.13   106.034699   10.2973151 
46.135   105.081102   10.2509074 
 46.14   107.134367   10.3505733 
46.145   106.171069   10.3039347 
 46.15    105.74225   10.2831051 
46.155   104.823988   10.2383587 
 46.16   104.444877   10.2198276 
46.165   105.831978    10.287467 
 46.17   105.122779     10.25294 
46.175   105.512914   10.2719479 
 46.18   105.072449   10.2504853 
46.185   104.228457   10.2092339 
 46.19   105.732308   10.2826216 
46.195   105.018726   10.2478644 
  46.2   106.030023   10.2970881 
46.205   105.071686   10.2504481 
 46.21   105.335061    10.263287 
46.215   104.691818    10.231902 
 46.22   105.140766   10.2538171 
46.225   105.600831   10.2762265 
 46.23   106.258416   10.3081723 
46.235   105.733179    10.282664 
 46.24   106.096823   10.3003312 
46.245    106.46737   10.3183027 
 46.25   105.639005   10.2780837 
46.255    104.31716   10.2135772 
 46.26   104.096941   10.2027909 
46.265   106.340319   10.3121442 
 46.27   104.917537   10.2429262 
46.275   106.885537   10.3385462 
 46.28   105.960868   10.2937295 
46.285   104.661221   10.2304067 
 46.29   106.047408   10.2979322 
46.295   106.075844   10.2993128 
  46.3   106.272875   10.3088736 
46.305   105.443562   10.2685716 
 46.31   105.599991   10.2761856 
46.315   104.822491   10.2382855 
 46.32   105.789145    10.285385 
46.325   104.342766   10.2148307 
 46.33   104.337504   10.2145731 
46.335   104.415392    10.218385 
 46.34   105.576555   10.2750453 
46.345   105.553602   10.2739283 
 46.35   106.355634   10.3128868 
46.355   105.205996   10.2569974 
 46.36   106.156595   10.3032323 
46.365   106.445744   10.3172547 
 46.37   105.804138   10.2861138 
46.375   107.269271   10.3570879 
 46.38   106.876399   10.3381042 
46.385   107.824808   10.3838725 
 46.39   106.327897    10.311542 
46.395   106.653688   10.3273273 
  46.4   106.515202   10.3206203 
46.405   106.211113   10.3058776 
 46.41   106.324839   10.3113937 
46.415   105.790803   10.2854656 
 46.42   105.170581   10.2552709 
46.425   107.364422   10.3616805 
 46.43   106.698163   10.3294803 
46.435   107.128335   10.3502819 
 46.44   108.014508   10.3930028 
46.445   107.677839   10.3767933 
 46.45   106.488273   10.3193155 
46.455    106.45463   10.3176853 
 46.46   106.862915   10.3374521 
46.465   104.913638   10.2427359 
 46.47   106.127741   10.3018319 
46.475   105.771941   10.2845486 
 46.48   106.111557   10.3010464 
46.485   104.985523   10.2462443 
 46.49   106.570577   10.3233026 
46.495   107.351262   10.3610454 
  46.5   105.978567   10.2945892 
46.505   105.353745   10.2641973 
 46.51   106.467407   10.3183045 
46.515   106.623832   10.3258817 
 46.52   105.614993   10.2769155 
46.525    107.14077   10.3508826 
 46.53   106.552354     10.32242 
46.535    105.54812   10.2736615 
 46.54   107.793227   10.3823517 
46.545     105.9734   10.2943382 
 46.55   105.652346   10.2787327 
46.555   105.901176   10.2908297 
 46.56   106.071298   10.2990921 
46.565   105.492227   10.2709409 
 46.57    107.01862   10.3449804 
46.575   105.124911    10.253044 
 46.58   106.425791   10.3162877 
46.585   106.031342   10.2971521 
 46.59    104.79658   10.2370201 
46.595   106.308463   10.3105996 
  46.6   107.388513   10.3628429 
46.605   105.532312   10.2728921 
 46.61    106.22756   10.3066755 
46.615   107.216922   10.3545604 
 46.62   105.525698   10.2725702 
46.625   105.425689   10.2677012 
 46.63    104.31518   10.2134803 
46.635   104.851283   10.2396915 
 46.64   105.536933    10.273117 
46.645   105.939893   10.2927107 
 46.65   104.502415   10.2226423 
46.655   104.813764   10.2378594 
 46.66   105.111758   10.2524026 
46.665   105.725248   10.2822783 
 46.67   105.652733   10.2787516 
46.675   104.823348   10.2383274 
 46.68   104.412534   10.2182451 
46.685   105.208934   10.2571406 
 46.69   106.585169   10.3240094 
46.695   105.469699   10.2698441 
  46.7   105.742385   10.2831116 
46.705   104.957802   10.2448915 
 46.71   105.738317   10.2829138 
46.715     103.7921   10.1878408 
 46.72    105.77985   10.2849332 
46.725    103.78827   10.1876528 
 46.73   103.165057   10.1570201 
46.735    105.40691   10.2667867 
 46.74   104.672104   10.2309386 
46.745   105.743987   10.2831895 
 46.75   104.572481   10.2260687 
46.755   104.379871   10.2166468 
 46.76   105.977505   10.2945376 
46.765   105.383572   10.2656501 
 46.77     104.8128   10.2378123 
46.775    104.71931   10.2332453 
 46.78   104.478227   10.2214592 
46.785   103.803776   10.1884138 
 46.79   104.801674   10.2372689 
46.795   104.306575   10.2130591 
  46.8    104.16669   10.2062084 
46.805   103.154189   10.1564851 
 46.81   104.381128   10.2167083 
46.815   103.890674   10.1926775 
 46.82   104.188545    10.207279 
46.825   105.572529   10.2748494 
 46.83   104.156235   10.2056962 
46.835   104.881896   10.2411862 
 46.84   105.877746   10.2896913 
46.845   104.720243   10.2332909 
 46.85   102.770551   10.1375811 
46.855   103.459057   10.1714826 
 46.86   104.953195   10.2446667 
46.865   103.930539   10.1946328 
 46.87   104.330546   10.2142325 
46.875   105.575471   10.2749925 
 46.88   104.781545   10.2362857 
46.885   104.841319    10.239205 
 46.89   104.094187   10.2026559 
46.895   104.399993   10.2176315 
  46.9   105.119563   10.2527832 
46.905    105.20592   10.2569937 
 46.91   105.127912   10.2531903 
46.915   105.724374   10.2822359 
 46.92   104.837127   10.2390003 
46.925   104.681595   10.2314024 
 46.93   105.782928   10.2850828 
46.935   104.612568   10.2280285 
 46.94   104.313213    10.213384 
46.945   104.626735   10.2287211 
 46.95   105.001918   10.2470444 
46.955   105.817509   10.2867638 
 46.96   105.916839   10.2915907 
46.965   104.866405   10.2404299 
 46.97   107.337326   10.3603729 
46.975   106.663669   10.3278105 
 46.98   106.974945   10.3428693 
46.985   106.680233   10.3286124 
 46.99   106.435046   10.3167362 
46.995   106.670778   10.3281546 
  47.0   107.032809   10.3456662 
47.005   104.636586   10.2292026 
 47.01   106.208017   10.3057274 
47.015   105.075009   10.2506102 
 47.02   105.720433   10.2820442 
47.025   104.525165    10.223755 
 47.03   104.498561   10.2224537 
47.035   105.514935   10.2720463 
 47.04   105.957841   10.2935825 
47.045   106.223138    10.306461 
 47.05   105.158708    10.254692 
47.055   104.990416   10.2464831 
 47.06   106.038945   10.2975213 
47.065   105.685975   10.2803684 
 47.07   105.837274   10.2877244 
47.075    106.09931   10.3004519 
 47.08   105.267953   10.2600172 
47.085   105.736022   10.2828022 
 47.09   105.462545   10.2694958 
47.095    105.38379   10.2656607 
  47.1   105.689416   10.2805358 
47.105   105.967825   10.2940675 
 47.11    105.17105   10.2552938 
47.115   104.374806   10.2163989 
 47.12   105.409542   10.2669149 
47.125   105.032088   10.2485164 
 47.13    105.65993   10.2791016 
47.135   104.888625   10.2415148 
 47.14   106.743698   10.3316842 
47.145   106.499468    10.319858 
 47.15   105.321299   10.2626166 
47.155   107.340659   10.3605337 
 47.16   105.905226   10.2910265 
47.165   105.494796    10.271066 
 47.17   105.271289   10.2601798 
47.175   105.774202   10.2846586 
 47.18   106.167849   10.3037784 
47.185    106.22391   10.3064985 
 47.19   105.461828   10.2694609 
47.195   105.104945   10.2520703 
  47.2   105.792919   10.2855685 
47.205   104.979724   10.2459613 
 47.21   106.549709   10.3222919 
47.215   105.397457   10.2663263 
 47.22   102.825161   10.1402742 
47.225   105.972348   10.2942871 
 47.23   105.401557   10.2665261 
47.235   104.999421   10.2469225 
 47.24   105.811508   10.2864721 
47.245   105.213607   10.2573684 
 47.25   103.142034   10.1558867 
47.255   104.211711   10.2084137 
 47.26   105.250926   10.2591874 
47.265   105.035712   10.2486932 
 47.27   103.723234   10.1844604 
47.275   104.631959   10.2289765 
 47.28    105.93569   10.2925065 
47.285   103.935361   10.1948693 
 47.29   104.375288   10.2164224 
47.295   105.044589   10.2491263 
  47.3   105.214769   10.2574251 
47.305   104.709539   10.2327679 
 47.31   105.512527   10.2719291 
47.315   103.931174    10.194664 
 47.32   104.962403    10.245116 
47.325   103.907659   10.1935106 
 47.33   103.271607   10.1622639 
47.335   107.183237   10.3529338 
 47.34   103.600905    10.178453 
47.345   103.488514   10.1729305 
 47.35   105.331888   10.2631325 
47.355   105.709361   10.2815058 
 47.36   103.487584   10.1728847 
47.365   104.709762   10.2327788 
 47.37   105.432079   10.2680124 
47.375   105.922313   10.2918566 
 47.38   105.305807   10.2618618 
47.385   104.142963   10.2050459 
 47.39   104.101232   10.2030011 
47.395   104.550814   10.2250092 
  47.4   103.387534   10.1679661 
47.405   104.513728   10.2231956 
 47.41   103.658262   10.1812702 
47.415    104.86465   10.2403442 
 47.42    104.91204   10.2426579 
47.425   103.980196    10.197068 
 47.43   104.586793   10.2267684 
47.435   105.154241   10.2544742 
 47.44   103.723809   10.1844887 
47.445   104.184381   10.2070751 
 47.45   106.196392   10.3051634 
47.455   105.082123   10.2509572 
 47.46   104.623242   10.2285504 
47.465   105.596759   10.2760284 
 47.47   104.029655   10.1994929 
47.475   104.686294    10.231632 
 47.48   105.733139   10.2826621 
47.485   102.846245   10.1413138 
 47.49   105.105199   10.2520827 
47.495     104.2467   10.2101273 
  47.5   102.743943   10.1362687 
47.505   104.469722   10.2210431 
 47.51   103.657133   10.1812147 
47.515   104.624452   10.2286095 
 47.52   103.763348   10.1864296 
47.525   103.214006   10.1594294 
 47.53   105.338057    10.263433 
47.535   105.044901   10.2491415 
 47.54    103.52914    10.174927 
47.545   105.674345   10.2798028 
 47.55   102.922135   10.1450547 
47.555   103.963221   10.1962356 
 47.56    104.45352   10.2202505 
47.565   104.022078   10.1991215 
 47.57   104.522557   10.2236274 
47.575    105.33479   10.2632738 
 47.58   103.230893   10.1602605 
47.585   103.825256   10.1894679 
 47.59   105.249194    10.259103 
47.595   104.863944   10.2403098 
  47.6   102.765987    10.137356 
47.605   105.432169   10.2680168 
 47.61    105.31404   10.2622629 
47.615   104.373936   10.2163563 
 47.62   104.772488   10.2358433 
47.625   105.150937   10.2543131 
 47.63   104.244255   10.2100076 
47.635   102.336244   10.1161378 
 47.64   103.590262   10.1779302 
47.645   102.894371   10.1436863 
 47.65   102.790288   10.1385545 
47.655   104.078179   10.2018714 
 47.66   103.621008   10.1794404 
47.665   103.095462   10.1535936 
 47.67   103.352932   10.1662644 
47.675   103.922321   10.1942298 
 47.68   104.161387   10.2059486 
47.685   103.616219   10.1792052 
 47.69   103.953112   10.1957399 
47.695   103.038793   10.1508026 
  47.7    104.04646   10.2003167 
47.705   104.144385   10.2051156 
 47.71   103.400175   10.1685877 
47.715   104.258291   10.2106949 
 47.72   103.861732   10.1912576 
47.725   104.670669   10.2308684 
 47.73   103.252735   10.1613353 
47.735   103.650556   10.1808917 
 47.74   104.996645   10.2467871 
47.745   103.243359   10.1608739 
 47.75   103.311612    10.164232 
47.755   103.546287   10.1757696 
 47.76   105.032625   10.2485426 
47.765   105.453116   10.2690367 
 47.77   105.199293   10.2566707 
47.775   105.049833   10.2493821 
 47.78   103.979158   10.1970171 
47.785   104.735582   10.2340403 
 47.79   105.350473   10.2640379 
47.795   105.277317   10.2604735 
  47.8   104.934469   10.2437527 
47.805   104.460872   10.2206102 
 47.81   105.274225   10.2603229 
47.815   106.167068   10.3037405 
 47.82   104.882618   10.2412215 
47.825   105.015523   10.2477082 
 47.83   106.554215   10.3225101 
47.835   105.281515   10.2606781 
 47.84   105.704221   10.2812558 
47.845   106.137294   10.3022956 
 47.85   106.608132   10.3251214 
47.855    106.22087    10.306351 
 47.86    106.12599    10.301747 
47.865   106.622718   10.3258277 
 47.87   106.307497   10.3105527 
47.875   105.790112    10.285432 
 47.88   107.118425   10.3498031 
47.885   105.794906   10.2856651 
 47.89   106.965804   10.3424274 
47.895   106.057905   10.2984419 
  47.9   107.706522   10.3781753 
47.905   106.045917   10.2978598 
 47.91   106.006678   10.2959544 
47.915   105.385811   10.2657592 
 47.92   106.335132   10.3118928 
47.925   105.476698   10.2701849 
 47.93   105.424486   10.2676427 
47.935   106.158895   10.3033439 
 47.94   105.140922   10.2538248 
47.945   106.352968   10.3127575 
 47.95   105.869179    10.289275 
47.955   105.780241   10.2849522 
 47.96   106.118926   10.3014041 
47.965   106.513542   10.3205398 
 47.97   106.970185   10.3426392 
47.975   107.761164   10.3808075 
 47.98    107.24316   10.3558274 
47.985   107.815537   10.3834261 
 47.99   108.493229   10.4160083 
47.995   106.727468   10.3308987 
  48.0   107.879699   10.3865152 
48.005   106.242371    10.307394 
 48.01   105.418366   10.2673446 
48.015   104.439923   10.2195853 
 48.02   105.349166   10.2639742 
48.025   106.264584   10.3084715 
 48.03   105.191825   10.2563066 
48.035   105.186315    10.256038 
 48.04   104.252859   10.2104289 
48.045   103.649105   10.1808205 
 48.05   105.554739   10.2739836 
48.055   105.974328   10.2943833 
 48.06   105.185768   10.2560113 
48.065     104.0764   10.2017841 
 48.07   105.790043   10.2854287 
48.075   104.859464    10.240091 
 48.08   104.783865    10.236399 
48.085   105.854625   10.2885677 
 48.09    104.73699   10.2341091 
48.095   105.504832   10.2715545 
  48.1   106.718379   10.3304588 
48.105   104.533895   10.2241819 
 48.11   105.917374   10.2916167 
48.115    105.08979   10.2513311 
 48.12   106.492445   10.3195177 
48.125    105.43692   10.2682481 
 48.13   107.643778   10.3751519 
48.135   108.171566   10.4005561 
 48.14   108.041827   10.3943171 
48.145   106.852741   10.3369599 
 48.15    107.20795   10.3541272 
48.155   107.356106   10.3612792 
 48.16   108.691995   10.4255453 
48.165   106.980999    10.343162 
 48.17   107.584696   10.3723043 
48.175   107.619541   10.3739839 
 48.18   107.166637    10.352132 
48.185   106.745194   10.3317566 
 48.19    107.70577    10.378139 
48.195   109.819308   10.4794708 
  48.2   108.964027   10.4385836 
48.205   108.611036   10.4216619 
 48.21   109.035823    10.442022 
48.215   108.907169   10.4358597 
 48.22    110.87603   10.5297687 
48.225   110.080374   10.4919195 
 48.23   111.523602   10.5604736 
48.235   111.834714   10.5751934 
 48.24   114.320873    10.692094 
48.245   114.735932    10.711486 
 48.25   118.134053    10.868949 
48.255   120.607783   10.9821575 
 48.26   123.613767   11.1181728 
48.265   129.488233   11.3792896 
 48.27   136.651793   11.6898158 
48.275   143.703058    11.987621 
 48.28   148.969029   12.2052869 
48.285   160.225716   12.6580297 
 48.29   166.064194   12.8865897 
48.295   169.848777   13.0326044 
  48.3   169.512885   13.0197114 
48.305   168.314515   12.9736084 
 48.31   165.709112   12.8728051 
48.315   159.648962    12.635227 
 48.32   150.727904   12.2771293 
48.325   142.531839   11.9386699 
 48.33   133.598651   11.5584882 
48.335   125.600433   11.2071599 
 48.34   121.506325   11.0229908 
48.345   117.508343   10.8401265 
 48.35   114.247469   10.6886608 
48.355   112.339601   10.5990377 
 48.36   112.676227   10.6149059 
48.365    111.07806   10.5393577 
 48.37   111.587242   10.5634862 
48.375   109.519965   10.4651787 
 48.38   109.106681   10.4454144 
48.385   108.597012    10.420989 
 48.39   108.803026   10.4308689 
48.395    109.22239   10.4509516 
  48.4   108.025969   10.3935542 
48.405   107.659514   10.3759103 
 48.41   107.311182    10.359111 
48.415    108.23887   10.4037911 
 48.42   108.142073   10.3991381 
48.425   107.649029    10.375405 
 48.43   107.520242   10.3691968 
48.435   108.511409    10.416881 
 48.44   109.778469   10.4775221 
48.445   107.462805   10.3664268 
 48.45   107.393573   10.3630871 
48.455   109.557448   10.4669694 
 48.46   107.974245   10.3910656 
48.465   108.700464   10.4259515 
 48.47   108.031362   10.3938137 
48.475   106.429279   10.3164567 
 48.48   107.866117   10.3858614 
48.485   108.273954   10.4054771 
 48.49     107.0658   10.3472605 
48.495   106.800316   10.3344238 
  48.5   106.627527   10.3260606 
48.505   108.103282   10.3972728 
 48.51    106.38975   10.3145407 
48.515   108.524706   10.4175192 
 48.52   108.790648   10.4302756 
48.525   106.284189   10.3094223 
 48.53   106.869067   10.3377496 
48.535   107.457999    10.366195 
 48.54   106.115913   10.3012578 
48.545   106.437668   10.3168633 
 48.55   107.096572   10.3487473 
48.555   107.113334   10.3495572 
 48.56   105.957789     10.29358 
48.565   106.246523   10.3075954 
 48.57   106.400433   10.3150586 
48.575    107.32265   10.3596646 
 48.58   104.829996    10.238652 
48.585    105.55727   10.2741068 
 48.59    107.10021   10.3489231 
48.595   107.762293   10.3808618 
  48.6   106.973558   10.3428022 
48.605   106.025267   10.2968571 
 48.61    107.03983   10.3460055 
48.615   106.186492    10.304683 
 48.62   106.553577   10.3224792 
48.625   106.706674   10.3298922 
 48.63   108.149509   10.3994956 
48.635   106.539867   10.3218151 
 48.64   106.046225   10.2978748 
48.645   107.200921   10.3537878 
 48.65   106.514815   10.3206015 
48.655   107.032027   10.3456284 
 48.66   106.270383   10.3087527 
48.665   106.496272   10.3197031 
 48.67   106.508751   10.3203077 
48.675   105.498583   10.2712503 
 48.68   106.943742   10.3413607 
48.685   107.053168   10.3466501 
 48.69   106.854846   10.3370618 
48.695   106.784578   10.3336624 
  48.7   107.654546   10.3756709 
48.705   107.801759   10.3827626 
 48.71   106.252103   10.3078661 
48.715   108.208928    10.402352 
 48.72    106.71507   10.3302986 
48.725     106.2449   10.3075167 
 48.73   106.805047   10.3346527 
48.735   107.859512   10.3855434 
 48.74   105.997907   10.2955285 
48.745    106.97051   10.3426549 
 48.75   107.753917   10.3804584 
48.755   108.587679   10.4205412 
 48.76   109.962131    10.486283 
48.765   107.957513   10.3902605 
 48.77   107.533283   10.3698256 
48.775   108.054295   10.3949168 
 48.78   107.911062   10.3880249 
48.785   107.841082   10.3846561 
 48.79   107.845821   10.3848842 
48.795    107.94684   10.3897469 
  48.8   107.162935   10.3519532 
48.805   108.195182   10.4016913 
 48.81   106.598416   10.3246509 
48.815   107.297143   10.3584334 
 48.82   107.779392   10.3816854 
48.825   106.915852   10.3400122 
 48.83   106.530847   10.3213781 
48.835   108.181897   10.4010527 
 48.84   106.300101   10.3101941 
48.845   107.517667   10.3690726 
 48.85   106.896544   10.3390785 
48.855   106.305548   10.3104582 
 48.86   106.258762   10.3081891 
48.865   105.123384   10.2529695 
 48.87   106.892236   10.3388701 
48.875   104.747556   10.2346253 
 48.88   103.723192   10.1844584 
48.885   104.517194   10.2233651 
 48.89   104.475372   10.2213195 
48.895      104.728   10.2336699 
  48.9   104.128515    10.204338 
48.905   104.510475   10.2230365 
 48.91   105.429433   10.2678836 
48.915   104.683399   10.2314906 
 48.92   105.899834   10.2907645 
48.925   104.644403   10.2295847 
 48.93   104.507571   10.2228944 
48.935   105.071388   10.2504335 
 48.94   103.928779   10.1945465 
48.945   105.955975   10.2934919 
 48.95   105.330587   10.2630691 
48.955   105.018768   10.2478665 
 48.96   106.488695    10.319336 
48.965   105.473361   10.2700225 
 48.97   104.281953   10.2118536 
48.975   104.756495    10.235062 
 48.98   106.410138    10.315529 
48.985   105.266604   10.2599514 
 48.99   105.440402   10.2684177 
48.995   104.571484   10.2260199 
  49.0   106.623608   10.3258708 
49.005   106.788652   10.3338595 
 49.01   106.999247    10.344044 
49.015   105.754429   10.2836972 
 49.02   104.741585   10.2343336 
49.025   105.759467   10.2839422 
 49.03   104.631238   10.2289412 
49.035   104.536686   10.2243184 
 49.04   106.342809    10.312265 
49.045   104.384757   10.2168859 
 49.05   104.439383   10.2195588 
49.055   105.044424   10.2491182 
 49.06   104.727094   10.2336257 
49.065   105.430038    10.267913 
 49.07   105.266437   10.2599433 
49.075   104.648762   10.2297977 
 49.08   105.924176   10.2919471 
49.085   105.142621   10.2539076 
 49.09   106.455933   10.3177484 
49.095     104.8039   10.2373776 
  49.1   105.031774   10.2485011 
49.105   105.116903   10.2526535 
 49.11   107.073014   10.3476091 
49.115   105.236145    10.258467 
 49.12   106.414426   10.3157368 
49.125   105.207397   10.2570657 
 49.13   105.304169    10.261782 
49.135   108.227747   10.4032566 
 49.14   105.317583   10.2624355 
49.145   105.942722   10.2928481 
 49.15   104.660537   10.2303732 
49.155   107.187303   10.3531301 
 49.16   106.767514   10.3328367 
49.165   105.316282   10.2623721 
 49.17   106.252969   10.3079081 
49.175   104.525973   10.2237944 
 49.18   103.556037   10.1762487 
49.185   103.369634   10.1670858 
 49.19   105.055452   10.2496562 
49.195   104.544295   10.2246905 
  49.2   104.282156   10.2118635 
49.205   104.860631    10.240148 
 49.21   105.330856   10.2630822 
49.215   104.466344   10.2208779 
 49.22   106.192773   10.3049878 
49.225   105.007382    10.247311 
 49.23   103.845544   10.1904634 
49.235   104.663463   10.2305163 
 49.24   106.317631   10.3110441 
49.245   104.719311   10.2332454 
 49.25   104.734078   10.2339669 
49.255   105.938449   10.2926405 
 49.26   106.068963   10.2989787 
49.265   105.278243   10.2605186 
 49.27   105.068288   10.2502823 
49.275   105.401422   10.2665195 
 49.28   105.993827   10.2953303 
49.285    105.42338   10.2675888 
 49.29   105.890445   10.2903083 
49.295   106.081018    10.299564 
  49.3   107.385132   10.3626798 
49.305   107.191753    10.353345 
 49.31   106.638642   10.3265987 
49.315   108.541217   10.4183116 
 49.32   107.217386   10.3545829 
49.325   106.582558   10.3238829 
 49.33    107.72989    10.379301 
49.335   107.607006   10.3733797 
 49.34   106.132265   10.3020515 
49.345   106.820471   10.3353989 
 49.35   106.950485   10.3416868 
49.355   107.223419   10.3548742 
 49.36   108.309522   10.4071861 
49.365   106.220032   10.3063103 
 49.37   106.697183   10.3294328 
49.375   106.953472   10.3418312 
 49.38   106.965199   10.3423981 
49.385   106.305688    10.310465 
 49.39   107.744126   10.3799868 
49.395   106.057404   10.2984176 
  49.4   108.098256   10.3970311 
49.405   106.685106   10.3288483 
 49.41   107.150265   10.3513412 
49.415    106.04126   10.2976337 
 49.42   106.139357   10.3023957 
49.425   105.650689   10.2786521 
 49.43   106.354572   10.3128353 
49.435   106.610356   10.3252291 
 49.44   105.389432   10.2659355 
49.445   106.541239   10.3218816 
 49.45   106.154437   10.3031275 
49.455   106.371882   10.3136745 
 49.46   107.254601   10.3563797 
49.465   105.526914   10.2726294 
 49.47   106.752917   10.3321303 
49.475     107.4348    10.365076 
 49.48   104.599931   10.2274108 
49.485   108.336677   10.4084906 
 49.49   105.627545   10.2775262 
49.495   104.896591   10.2419037 
  49.5   105.675878   10.2798773 
49.505   104.343812   10.2148819 
 49.51   107.469872   10.3667677 
49.515   104.646832   10.2297034 
 49.52   105.869295   10.2892806 
49.525   105.154099   10.2544673 
 49.53   104.745978   10.2345482 
49.535   106.786748   10.3337674 
 49.54   105.527481    10.272657 
49.545   104.686694   10.2316516 
 49.55   104.749658    10.234728 
49.555   106.908381   10.3396509 
 49.56   104.593714   10.2271068 
49.565   106.795422   10.3341871 
 49.57   106.106336    10.300793 
49.575   104.330324   10.2142217 
 49.58    104.81222   10.2377839 
49.585   105.450349    10.268902 
 49.59   105.022009   10.2480246 
49.595   105.292348    10.261206 
  49.6   106.790495   10.3339487 
49.605    106.18401   10.3045626 
 49.61   106.996592   10.3439157 
49.615   107.443953   10.3655175 
 49.62   107.280485   10.3576293 
49.625   106.223253   10.3064665 
 49.63   106.860412    10.337331 
49.635   106.537814   10.3217156 
 49.64   106.301953   10.3102838 
49.645   105.613697   10.2768525 
 49.65   105.016634   10.2477624 
49.655    106.17932    10.304335 
 49.66   104.632731   10.2290142 
49.665   104.672689   10.2309672 
 49.67   104.551215   10.2250289 
49.675   104.226646   10.2091452 
 49.68   104.521005   10.2235515 
49.685   105.379085   10.2654316 
 49.69   105.161525   10.2548294 
49.695   106.447581   10.3173437 
  49.7   105.311717   10.2621497 
49.705   106.103598   10.3006601 
 49.71   107.056598   10.3468158 
49.715   106.181601   10.3044457 
 49.72   107.658034   10.3758389 
49.725   104.768509   10.2356489 
 49.73   106.184064   10.3045652 
49.735   106.880499   10.3383025 
 49.74   105.466326   10.2696799 
49.745   106.305319   10.3104471 
 49.75   106.833298   10.3360194 
49.755   106.549032   10.3222591 
 49.76   107.719944   10.3788219 
49.765   106.664123   10.3278325 
 49.77   106.676271   10.3284205 
49.775   106.677371   10.3284738 
 49.78   108.290731   10.4062833 
49.785   107.892769   10.3871444 
 49.79   107.622467   10.3741249 
49.795   107.817193   10.3835058 
  49.8   106.150356   10.3029295 
49.805    108.03405   10.3939429 
 49.81   106.315851   10.3109578 
49.815    107.67939    10.376868 
 49.82   106.604869   10.3249634 
49.825   108.730857   10.4274089 
 49.83   105.385389   10.2657386 
49.835    107.94025   10.3894297 
 49.84   107.136088   10.3506564 
49.845   106.964146   10.3423472 
 49.85   107.461752    10.366376 
49.855   107.010408   10.3445835 
 49.86   107.273057   10.3572708 
49.865   108.232821   10.4035004 
 49.87   104.900291   10.2420843 
49.875   105.575189   10.2749788 
 49.88   107.434415   10.3650574 
49.885   106.791273   10.3339863 
 49.89   107.835596    10.384392 
49.895   106.336895   10.3119782 
  49.9   106.841274   10.3364053 
49.905   105.887176   10.2901494 
 49.91   106.031044   10.2971377 
49.915   106.801575   10.3344847 
 49.92   105.059286   10.2498432 
49.925   105.423832   10.2676108 
 49.93   105.816164   10.2866984 
49.935   106.040681   10.2976056 
 49.94    106.47362   10.3186055 
49.945   107.096303   10.3487344 
 49.95   106.888933   10.3387104 
49.955   105.722429   10.2821412 
 49.96   104.629341   10.2288485 
49.965   105.554184   10.2739566 
 49.97   106.083862    10.299702 
49.975   106.502279   10.3199942 
 49.98   106.916457   10.3400415 
49.985    107.44053   10.3653524 
 49.99   106.269916   10.3087301 
49.995   106.789749   10.3339126 
  50.0   106.773799   10.3331408 
50.005    105.36057   10.2645297 
 50.01   106.355068   10.3128594 
50.015   107.246443   10.3559858 
 50.02   106.741761   10.3315904 
50.025   105.593021   10.2758465 
 50.03   105.866198   10.2891301 
50.035   105.929214   10.2921919 
 50.04   105.991895   10.2952365 
50.045   106.538673   10.3217573 
 50.05   106.010298   10.2961302 
50.055   105.584496   10.2754317 
 50.06   105.601672   10.2762674 
50.065   104.992319    10.246576 
 50.07   104.965978   10.2452905 
50.075   104.972133   10.2455909 
 50.08   106.874088   10.3379925 
50.085     103.9542   10.1957932 
 50.09   105.970303   10.2941878 
50.095   106.658478   10.3275591 
  50.1   106.056579   10.2983775 
50.105   106.460912   10.3179897 
 50.11   105.972551    10.294297 
50.115   105.408418   10.2668602 
 50.12   106.322916   10.3113004 
50.125   105.383236   10.2656337 
 50.13   105.252545   10.2592663 
50.135   107.019019   10.3449997 
 50.14   108.791413   10.4303122 
50.145   106.926413   10.3405229 
 50.15   108.139491   10.3990139 
50.155    107.31196   10.3591486 
 50.16   108.848929    10.433069 
50.165   108.028507   10.3936763 
 50.17   107.734946   10.3795446 
50.175   107.059582     10.34696 
 50.18   105.844365   10.2880691 
50.185   106.632411   10.3262971 
 50.19   106.212055   10.3059233 
50.195   105.992539   10.2952678 
  50.2   107.937393   10.3892922 
50.205   106.655418    10.327411 
 50.21   105.975359   10.2944334 
50.215   106.337026   10.3119846 
 50.22   104.977089   10.2458327 
50.225   105.424709   10.2676535 
 50.23   105.724337    10.282234 
50.235    106.38577   10.3143478 
 50.24    105.55777   10.2741311 
50.245   105.652128   10.2787221 
 50.25   105.943952   10.2929078 
50.255   105.633126   10.2777977 
 50.26   105.038372    10.248823 
50.265   105.592822   10.2758368 
 50.27   104.747836    10.234639 
50.275   104.011502   10.1986029 
 50.28   105.365174    10.264754 
50.285   105.632718   10.2777779 
 50.29   104.925283   10.2433043 
50.295   106.771856   10.3330468 
  50.3   106.232079   10.3068947 
50.305   105.517715   10.2721816 
 50.31   106.522209   10.3209597 
50.315   106.017296   10.2964701 
 50.32   106.065602   10.2988156 
50.325   106.591577   10.3243197 
 50.33   105.915865   10.2915434 
50.335   106.961602   10.3422242 
 50.34   106.104939   10.3007252 
50.345    106.10946   10.3009446 
 50.35   105.522028   10.2723915 
50.355   106.826153   10.3356738 
 50.36    104.58591   10.2267253 
50.365   106.553248   10.3224633 
 50.37   107.370563   10.3619768 
50.375   105.614889   10.2769105 
 50.38   106.185044   10.3046127 
50.385   106.888538   10.3386913 
 50.39   107.477331   10.3671274 
50.395   107.896826   10.3873397 
  50.4   106.636874   10.3265132 
50.405   107.907697   10.3878629 
 50.41   105.368655   10.2649235 
50.415    106.92751   10.3405759 
 50.42   106.723874   10.3307248 
50.425   106.244687   10.3075063 
 50.43   105.413502   10.2671078 
50.435   106.091692   10.3000821 
 50.44    105.52007   10.2722962 
50.445   104.779459   10.2361838 
 50.45   108.616067   10.4219032 
50.455   106.797352   10.3342804 
 50.46   107.198319   10.3536621 
50.465   107.376652   10.3622706 
 50.47   106.152705   10.3030435 
50.475   106.516983   10.3207065 
 50.48   107.636229   10.3747881 
50.485    105.60106   10.2762376 
 50.49   106.452662   10.3175899 
50.495   105.104269   10.2520373 
  50.5    105.35454    10.264236 
50.505   103.886772   10.1924861 
 50.51   104.623862   10.2285807 
50.515   104.851468   10.2397006 
 50.52   104.966744   10.2453279 
50.525    105.35922   10.2644639 
 50.53    105.91928   10.2917093 
50.535   105.108241    10.252231 
 50.54    104.90958   10.2425377 
50.545   105.548224   10.2736665 
 50.55   106.037285   10.2974407 
50.555   104.255695   10.2105678 
 50.56   105.355076   10.2642621 
50.565   105.439121   10.2683553 
 50.57   106.408072   10.3154288 
50.575   105.090773   10.2513791 
 50.58   106.668565   10.3280475 
50.585   106.092073   10.3001006 
 50.59    104.62639   10.2287042 
50.595   104.560525   10.2254841 
  50.6    105.71074   10.2815728 
50.605   106.394319   10.3147622 
 50.61   106.664447   10.3278481 
50.615   106.266989   10.3085881 
 50.62   108.112891   10.3977349 
50.625   106.265786   10.3085298 
 50.63   106.017467   10.2964784 
50.635   106.725918   10.3308237 
 50.64   106.223774   10.3064918 
50.645   105.754851   10.2837178 
 50.65   105.545922   10.2735545 
50.655   104.824846   10.2384006 
 50.66   106.438722   10.3169144 
50.665   104.604059   10.2276126 
 50.67   106.747968   10.3318908 
50.675    105.20019   10.2567144 
 50.68   103.392157   10.1681934 
50.685    104.93382    10.243721 
 50.69   104.215743   10.2086112 
50.695   103.970127   10.1965743 
  50.7   104.493967   10.2222291 
50.705   103.315138   10.1644054 
 50.71   103.922559   10.1942415 
50.715   104.413038   10.2182698 
 50.72   103.308089   10.1640587 
50.725   104.645523   10.2296394 
 50.73   105.703787   10.2812347 
50.735   106.040007   10.2975729 
 50.74   105.224715   10.2579099 
50.745   105.399432   10.2664225 
 50.75   103.787222   10.1876014 
50.755    105.59854    10.276115 
 50.76    106.47776   10.3188061 
50.765   105.252033   10.2592413 
 50.77     105.2707   10.2601511 
50.775   105.119926   10.2528009 
 50.78   106.607401    10.325086 
50.785   105.604118   10.2763864 
 50.79   105.795372   10.2856877 
50.795   105.205416   10.2569691 
  50.8   105.875647   10.2895893 
50.805   105.537288   10.2731343 
 50.81   104.856113   10.2399274 
50.815   105.363188   10.2646573 
 50.82   104.026186   10.1993228 
50.825   106.442552      10.3171 
 50.83   106.112322   10.3010836 
50.835   105.859857   10.2888219 
 50.84    105.40096    10.266497 
50.845    106.97976    10.343102 
 50.85   105.245126   10.2589047 
50.855   107.111032    10.349446 
 50.86   106.727539   10.3309021 
50.865   106.931076   10.3407483 
 50.87   106.171698   10.3039652 
50.875   105.863551   10.2890014 
 50.88   105.585286   10.2754701 
50.885    105.53573   10.2730585 
 50.89   105.454328   10.2690957 
50.895   104.903075   10.2422202 
  50.9   104.554452   10.2251872 
50.905   105.739749   10.2829835 
 50.91   104.872638   10.2407342 
50.915   104.997339   10.2468209 
 50.92   104.331303   10.2142696 
50.925   105.117437   10.2526795 
 50.93   105.448048     10.26879 
50.935   104.891083   10.2416348 
 50.94    104.72047    10.233302 
50.945   105.057201   10.2497415 
 50.95    104.81688   10.2380115 
50.955   104.628452    10.228805 
 50.96   104.093047      10.2026 
50.965   103.931969    10.194703 
 50.97   102.566161   10.1274953 
50.975   104.535592   10.2242649 
 50.98   103.988191   10.1974601 
50.985    104.15766    10.205766 
 50.99   106.356489   10.3129283 
50.995   104.417143   10.2184707 
  51.0    104.15486   10.2056288 
51.005   105.673261   10.2797501 
 51.01   105.663879   10.2792937 
51.015   105.112452   10.2524364 
 51.02   104.763476   10.2354031 
51.025   104.288051   10.2121521 
 51.03    103.35123   10.1661807 
51.035   103.659816   10.1813465 
 51.04   104.729412   10.2337389 
51.045   105.011795   10.2475263 
 51.05   103.054517   10.1515771 
51.055   103.977473   10.1969345 
 51.06   104.725941   10.2335693 
51.065   105.109633   10.2522989 
 51.07    103.63402   10.1800796 
51.075   105.085891    10.251141 
 51.08   103.903261   10.1932949 
51.085   103.057962   10.1517467 
 51.09   104.306256   10.2130434 
51.095   104.416529   10.2184406 
  51.1   104.818346   10.2380831 
51.105   104.567754   10.2258376 
 51.11   103.942554   10.1952221 
51.115   104.430734   10.2191357 
 51.12   104.584547   10.2266587 
51.125   103.833168   10.1898561 
 51.13   103.870272   10.1916766 
51.135   104.149155   10.2053493 
 51.14   104.015889    10.198818 
51.145   105.839266   10.2878212 
 51.15   105.090178     10.25135 
51.155   104.955191   10.2447641 
 51.16   104.897133   10.2419301 
51.165   105.762126   10.2840714 
 51.17   104.979309   10.2459411 
51.175   104.570386   10.2259663 
 51.18   104.208081   10.2082359 
51.185   103.467927   10.1719186 
 51.19   104.494754   10.2222676 
51.195   104.369525   10.2161404 
  51.2   105.022345    10.248041 
51.205   103.745377   10.1855475 
 51.21   104.578112    10.226344 
51.215   104.116642   10.2037563 
 51.22   106.452087   10.3175621 
51.225     105.2384   10.2585769 
 51.23   104.625974   10.2286839 
51.235   104.984486   10.2461937 
 51.24   103.826696   10.1895386 
51.245   105.269329   10.2600843 
 51.25   104.047903   10.2003874 
51.255   105.221497    10.257753 
 51.26   104.796675   10.2370247 
51.265   104.198539   10.2077685 
 51.27    104.36535   10.2159361 
51.275   103.998291   10.1979552 
 51.28   104.358215   10.2155868 
51.285    104.70824   10.2327044 
 51.29   105.763057   10.2841167 
51.295   103.857579   10.1910539 
  51.3   104.744834   10.2344924 
51.305   105.149195   10.2542281 
 51.31   103.761511   10.1863394 
51.315   104.907958   10.2424586 
 51.32   104.210031   10.2083315 
51.325    104.36918   10.2161235 
 51.33   105.532298   10.2728914 
51.335   104.732657   10.2338975 
 51.34   103.770673   10.1867891 
51.345   102.799748    10.139021 
 51.35   103.431579   10.1701317 
51.355   104.847779   10.2395204 
 51.36   102.666495   10.1324476 
51.365   102.240288    10.111394 
 51.37   103.856719   10.1910117 
51.375   104.231611   10.2093884 
 51.38   103.256377   10.1615145 
51.385   103.721401   10.1843704 
 51.39   102.651412   10.1317033 
51.395   103.330034   10.1651382 
  51.4   103.832886   10.1898423 
51.405   102.056606    10.102307 
 51.41   103.028161   10.1502789 
51.415   103.619861   10.1793841 
 51.42   102.707593   10.1344754 
51.425   104.089429   10.2024227 
 51.43   102.391377   10.1188624 
51.435   103.168357   10.1571825 
 51.44   102.642474   10.1312622 
51.445    104.46121   10.2206267 
 51.45   104.168271   10.2062859 
51.455   105.245254    10.258911 
 51.46   104.511527   10.2230879 
51.465   103.762999   10.1864125 
 51.47   104.921599   10.2431245 
51.475   104.028279   10.1994254 
 51.48   104.657009   10.2302008 
51.485    105.51075   10.2718426 
 51.49   103.827297   10.1895681 
51.495   103.911486   10.1936984 
  51.5   104.261362   10.2108453 
51.505    104.75356   10.2349186 
 51.51   103.865416   10.1914384 
51.515   103.219153   10.1596827 
 51.52   103.344712   10.1658601 
51.525   104.216672   10.2086567 
 51.53   103.138853   10.1557301 
51.535   103.830289   10.1897149 
 51.54   103.365458   10.1668805 
51.545   102.519878     10.12521 
 51.55   104.102589   10.2030676 
51.555   105.397942     10.26635 
 51.56   103.281792    10.162765 
51.565   103.972171   10.1966745 
 51.57   104.350964    10.215232 
51.575   104.644435   10.2295863 
 51.58   102.833109   10.1406661 
51.585   104.285449   10.2120247 
 51.59   104.609596   10.2278833 
51.595   104.675647   10.2311117 
  51.6   104.514275   10.2232224 
51.605   103.410545   10.1690976 
 51.61   105.311285   10.2621287 
51.615   104.017314   10.1988879 
 51.62   105.048054   10.2492953 
51.625   104.656593   10.2301805 
 51.63   102.931973   10.1455396 
51.635   103.202858   10.1588807 
 51.64   105.634258   10.2778528 
51.645   104.881781   10.2411806 
 51.65   105.201856   10.2567956 
51.655   103.354157   10.1663247 
 51.66   104.212376   10.2084463 
51.665   103.835435   10.1899674 
 51.67   104.131426   10.2044807 
51.675   104.969651   10.2454698 
 51.68   103.239955   10.1607064 
51.685   102.910247   10.1444688 
 51.69   105.223018   10.2578272 
51.695   102.989511   10.1483748 
  51.7   102.127264   10.1058035 
51.705   104.176904   10.2067088 
 51.71   102.622304   10.1302667 
51.715   103.488371   10.1729234 
 51.72   104.295965   10.2125396 
51.725   102.384813   10.1185381 
 51.73   104.418779   10.2185507 
51.735   104.027816   10.1994027 
 51.74   102.952779   10.1465649 
51.745   104.610482   10.2279266 
 51.75   103.427264   10.1699196 
51.755   103.451754   10.1711235 
 51.76   103.221833   10.1598146 
51.765   104.343952   10.2148887 
 51.77   104.885834   10.2413785 
51.775   105.657946   10.2790051 
 51.78   104.246847   10.2101345 
51.785   104.444803    10.219824 
 51.79   104.397912   10.2175296 
51.795   105.283204   10.2607604 
  51.8   105.885137   10.2900504 
51.805   104.578668   10.2263712 
 51.81   104.393777   10.2173273 
51.815   104.273099     10.21142 
 51.82   104.074262   10.2016794 
51.825   103.327696   10.1650232 
 51.83   105.286427   10.2609174 
51.835   104.574793   10.2261817 
 51.84   104.543922   10.2246722 
51.845   104.301341   10.2128028 
 51.85   106.112603   10.3010972 
51.855   104.182093    10.206963 
 51.86   104.112369   10.2035469 
51.865   105.704987   10.2812931 
 51.87   104.867288    10.240473 
51.875   104.264322   10.2109903 
 51.88   103.660569   10.1813834 
51.885   105.916005   10.2915502 
 51.89    103.39375   10.1682717 
51.895   106.300765   10.3102263 
  51.9   104.217912   10.2087175 
51.905   105.270309    10.260132 
 51.91   103.478073   10.1724173 
51.915   105.093873   10.2515303 
 51.92    103.67913   10.1822949 
51.925   104.334663    10.214434 
 51.93   104.043291   10.2001613 
51.935   103.434715   10.1702859 
 51.94   102.584863   10.1284186 
51.945   103.784212   10.1874537 
 51.95   103.787989    10.187639 
51.955    104.28523    10.212014 
 51.96   103.862756   10.1913079 
51.965   104.843138   10.2392938 
 51.97    105.19308   10.2563678 
51.975   103.618673   10.1793258 
 51.98    105.53781   10.2731597 
51.985    104.70202   10.2324005 
 51.99   104.137272   10.2047671 
51.995   106.032487   10.2972077 
  52.0    104.31255   10.2133516 
52.005   105.621695   10.2772416 
 52.01   104.535741   10.2242722 
52.015     104.1852   10.2071152 
 52.02   107.567048   10.3714535 
52.025   104.986055   10.2462703 
 52.03   105.479692   10.2703306 
52.035    104.35443   10.2154016 
 52.04   105.436093   10.2682079 
52.045   103.116139   10.1546117 
 52.05   104.941744   10.2441078 
52.055   103.041785   10.1509499 
 52.06   103.773868   10.1869459 
52.065   105.150531   10.2542933 
 52.07   104.379232   10.2166155 
52.075   104.552812    10.225107 
 52.08    104.12748   10.2042873 
52.085   103.826766    10.189542 
 52.09   103.854745   10.1909148 
52.095   104.175348   10.2066326 
  52.1   105.521447   10.2723632 
52.105   104.864579   10.2403408 
 52.11   105.267647   10.2600023 
52.115   105.658473   10.2790307 
 52.12   104.949572   10.2444899 
52.125    103.80378    10.188414 
 52.13   104.129957   10.2044087 
52.135    104.16888   10.2063157 
 52.14     104.2055   10.2081095 
52.145   105.620538   10.2771853 
 52.15   105.010875   10.2474814 
52.155   104.865205   10.2403713 
 52.16   104.432626   10.2192283 
52.165   105.165575   10.2550268 
 52.17   106.067847   10.2989245 
52.175   103.885094   10.1924037 
 52.18   105.184065   10.2559283 
52.185    105.11568   10.2525938 
 52.19   103.802562   10.1883542 
52.195   104.875373   10.2408678 
  52.2   104.848952   10.2395777 
52.205   104.594858   10.2271628 
 52.21    104.84361   10.2393169 
52.215   104.850055   10.2396316 
 52.22   105.679451   10.2800511 
52.225   105.745456    10.283261 
 52.23   103.961956   10.1961736 
52.235    104.93725   10.2438884 
 52.24   104.817262   10.2380302 
52.245   103.884469   10.1923731 
 52.25   104.243211   10.2099565 
52.255   104.642777   10.2295052 
 52.26   105.624314    10.277369 
52.265   105.775693   10.2847311 
 52.27   104.005076   10.1982879 
52.275   106.254056   10.3079608 
 52.28   103.134728    10.155527 
52.285   105.145556   10.2540507 
 52.29   104.786256   10.2365158 
52.295   105.366234   10.2648056 
  52.3   104.385731   10.2169336 
52.305   106.645376   10.3269248 
 52.31   105.375643   10.2652639 
52.315   105.636303   10.2779523 
 52.32   106.076384    10.299339 
52.325   105.327588    10.262923 
 52.33   107.253381   10.3563208 
52.335   105.813368   10.2865625 
 52.34   106.502696   10.3200143 
52.345   106.593337   10.3244049 
 52.35   104.461816   10.2206564 
52.355   104.925795   10.2433293 
 52.36   105.498071   10.2712254 
52.365   104.566259   10.2257645 
 52.37    103.93333   10.1947697 
52.375   105.139411   10.2537511 
 52.38   104.567531   10.2258267 
52.385   105.133781   10.2534765 
 52.39   105.122696    10.252936 
52.395   103.844098   10.1903924 
  52.4   104.758512   10.2351606 
52.405   104.808252   10.2375902 
 52.41   104.931712   10.2436181 
52.415   105.844963   10.2880981 
 52.42   105.572997   10.2748721 
52.425   104.213412   10.2084971 
 52.43   104.691356   10.2318794 
52.435   104.514005   10.2232091 
 52.44   104.461613   10.2206464 
52.445   105.840153   10.2878644 
 52.45   104.523167   10.2236572 
52.455   105.044165   10.2491056 
 52.46   105.237467   10.2585314 
52.465   105.141349   10.2538456 
 52.47   104.456851   10.2204134 
52.475   107.635157   10.3747365 
 52.48   104.960866   10.2450411 
52.485   106.649314   10.3271155 
 52.49   106.203556    10.305511 
52.495   104.910416   10.2425786 
  52.5    105.22343   10.2578472 
52.505   104.619589   10.2283718 
 52.51   103.925824   10.1944016 
52.515   104.266559   10.2110998 
 52.52   104.837174   10.2390026 
52.525   105.786483   10.2852556 
 52.53   105.384114   10.2656765 
52.535   105.618913   10.2771062 
 52.54   105.710853   10.2815783 
52.545   105.871827   10.2894036 
 52.55   104.738567   10.2341862 
52.555   105.367323   10.2648587 
 52.56   105.583467   10.2753816 
52.565   106.015659   10.2963906 
 52.57   106.402884   10.3151774 
52.575   105.409836   10.2669293 
 52.58   104.510629    10.223044 
52.585   105.982924   10.2948008 
 52.59   104.765986   10.2355257 
52.595    105.73853   10.2829242 
  52.6   104.565052   10.2257055 
52.605   106.017818   10.2964954 
 52.61   106.681916   10.3286938 
52.615   107.060612   10.3470098 
 52.62   106.456745   10.3177878 
52.625   106.920794   10.3402512 
 52.63   108.045503   10.3944939 
52.635   106.097732   10.3003754 
 52.64   106.290419   10.3097245 
52.645   107.696675   10.3777008 
 52.65   106.674799   10.3283493 
52.655   107.491999   10.3678348 
 52.66   105.262513   10.2597521 
52.665   106.631439     10.32625 
 52.67   107.426666   10.3646836 
52.675   106.390796   10.3145914 
 52.68   107.104267   10.3491191 
52.685   106.195252    10.305108 
 52.69   105.615832   10.2769563 
52.695   106.826058   10.3356692 
  52.7   106.942757   10.3413131 
52.705   104.825947   10.2384543 
 52.71   105.255233   10.2593973 
52.715   105.045065   10.2491495 
 52.72   105.436791   10.2682419 
52.725   106.115212   10.3012238 
 52.73   105.320418   10.2625736 
52.735   105.774696   10.2846826 
 52.74   105.321469   10.2626248 
52.745   105.288234   10.2610055 
 52.75   105.313623   10.2622426 
52.755   106.434891   10.3167287 
 52.76   104.696724   10.2321417 
52.765   108.479277   10.4153385 
 52.77   107.516479   10.3690153 
52.775     108.0754   10.3959319 
 52.78   106.920387   10.3402315 
52.785   107.131381    10.350429 
 52.79   107.756339   10.3805751 
52.795   107.375627   10.3622211 
  52.8   107.220344   10.3547257 
52.805   106.649241   10.3271119 
 52.81   108.019222   10.3932296 
52.815   106.990888     10.34364 
 52.82   107.519064     10.36914 
52.825   107.985506   10.3916075 
 52.83    107.66189   10.3760248 
52.835   109.031008   10.4417914 
 52.84   110.535542   10.5135885 
52.845   111.094085   10.5401179 
 52.85   109.676207   10.4726409 
52.855   111.866175   10.5766807 
 52.86   110.640328   10.5185706 
52.865   113.123869   10.6359705 
 52.87    112.97714   10.6290705 
52.875   114.496307   10.7002947 
 52.88   114.842723   10.7164697 
52.885   116.750794   10.8051281 
 52.89   118.687744   10.8943905 
52.895   122.278669   11.0579686 
  52.9   124.893127   11.1755594 
52.905   129.560238   11.3824531 
 52.91   136.361283   11.6773834 
52.915   145.211435   12.0503707 
 52.92   153.178409   12.3765265 
52.925   165.743559   12.8741431 
 52.93   177.125689   13.3088575 
52.935   188.505322    13.729724 
 52.94   197.966805   14.0700677 
52.945   206.194329   14.3594683 
 52.95   208.241226   14.4305657 
52.955   210.490821   14.5083018 
 52.96   205.464228   14.3340234 
52.965   197.818785   14.0648066 
 52.97   188.648021   13.7349198 
52.975    175.19419   13.2360942 
 52.98   162.466556   12.7462369 
52.985   150.349494   12.2617085 
 52.99   138.113382    11.752165 
52.995   131.858028   11.4829451 
  53.0   125.256704   11.1918141 
53.005   121.120026   11.0054544 
 53.01   119.952425   10.9522794 
53.015   116.321564   10.7852475 
 53.02   113.508704   10.6540464 
53.025   112.701666   10.6161041 
 53.03    112.96213   10.6283644 
53.035   111.277933   10.5488356 
 53.04   109.489712   10.4637332 
53.045   109.666419   10.4721735 
 53.05   110.091845   10.4924661 
53.055   106.296432   10.3100161 
 53.06   107.939169   10.3893777 
53.065   107.189918   10.3532564 
 53.07   108.485744    10.415649 
53.075   108.258528   10.4047359 
 53.08   106.857393    10.337185 
53.085   107.258109   10.3565491 
 53.09   106.681484   10.3286729 
53.095   105.991863   10.2952349 
  53.1   106.202057   10.3054382 
53.105   106.360286   10.3131123 
 53.11     106.6752   10.3283687 
53.115    105.59012   10.2757053 
 53.12   106.517682   10.3207404 
53.125   106.550777   10.3223436 
 53.13   105.559631   10.2742217 
53.135   105.084999   10.2510975 
 53.14    105.08348   10.2510234 
53.145   105.923068   10.2918933 
 53.15   106.297146   10.3100507 
53.155   107.256983   10.3564947 
 53.16   105.678101   10.2799854 
53.165   105.176096   10.2555398 
 53.17   106.085117   10.2997629 
53.175   106.205311   10.3055961 
 53.18   105.451322   10.2689494 
53.185   104.896026   10.2418761 
 53.19    106.95057   10.3416909 
53.195    104.63624   10.2291857 
  53.2   106.081887   10.2996062 
53.205   106.655713   10.3274253 
 53.21   104.741309   10.2343202 
53.215   105.671661   10.2796722 
 53.22   105.626854   10.2774926 
53.225   107.885968    10.386817 
 53.23   105.654323   10.2788289 
53.235    104.62077   10.2284295 
 53.24   104.651119    10.229913 
53.245   105.668523   10.2795196 
 53.25   105.388949    10.265912 
53.255   106.558605   10.3227227 
 53.26   105.239133   10.2586126 
53.265   105.698169   10.2809615 
 53.27   106.030217   10.2970975 
53.275   105.172586   10.2553686 
 53.28   105.851413   10.2884116 
53.285   105.294721   10.2613216 
 53.29   106.017284   10.2964695 
53.295   105.924669   10.2919711 
  53.3   105.189439   10.2561903 
53.305   105.291811   10.2611798 
 53.31   107.663303   10.3760929 
53.315     106.6569   10.3274828 
 53.32   104.776763   10.2360521 
53.325   108.804464   10.4309378 
 53.33   106.969332   10.3425979 
53.335    106.62414   10.3258966 
 53.34   107.435397   10.3651048 
53.345   106.602931   10.3248695 
 53.35   107.062601   10.3471059 
53.355   106.476178   10.3187295 
 53.36   105.863943   10.2890205 
53.365   105.464542   10.2695931 
 53.37   105.151184   10.2543251 
53.375   106.030437   10.2971082 
 53.38   105.519074   10.2722478 
53.385   105.500756   10.2713561 
 53.39   105.289471   10.2610658 
53.395   104.985254   10.2462312 
  53.4   104.821159   10.2382205 
53.405   106.744514   10.3317237 
 53.41     104.8941   10.2417821 
53.415   104.252848   10.2104284 
 53.42   105.251025   10.2591922 
53.425   105.128082   10.2531986 
 53.43   105.028816   10.2483567 
53.435   104.419378   10.2185801 
 53.44   105.192563   10.2563426 
53.445   104.318919   10.2136634 
 53.45   105.139878   10.2537738 
53.455   105.475926   10.2701473 
 53.46   105.143716    10.253961 
53.465    107.93924   10.3893811 
 53.47   105.449629    10.268867 
53.475   104.962633   10.2451273 
 53.48   107.086832   10.3482768 
53.485   103.432545   10.1701792 
 53.49   106.340182   10.3121376 
53.495     104.8478   10.2395215 
  53.5   103.257511   10.1615703 
53.505   105.413042   10.2670854 
 53.51   104.642754   10.2295041 
53.515   104.905303    10.242329 
 53.52   104.073284   10.2016314 
53.525    104.18206   10.2069613 
 53.53   103.863919   10.1913649 
53.535   105.118582   10.2527353 
 53.54   103.032252   10.1504804 
53.545   106.099755   10.3004735 
 53.55   106.102465   10.3006051 
53.555   104.095496     10.20272 
 53.56   104.720078   10.2332829 
53.565   105.395885   10.2662498 
 53.57   103.649039   10.1808172 
53.575   105.925976   10.2920346 
 53.58   105.177648   10.2556155 
53.585   104.985491   10.2462428 
 53.59   104.812166   10.2377813 
53.595   104.658226   10.2302603 
  53.6   103.955256    10.195845 
53.605   104.284133   10.2119603 
 53.61   104.824938   10.2384051 
53.615   104.363849   10.2158626 
 53.62   104.591589   10.2270029 
53.625   105.398446   10.2663745 
 53.63    104.03857   10.1999299 
53.635   105.290613   10.2611214 
 53.64    104.16648   10.2061981 
53.645   104.856002    10.239922 
 53.65   106.611682   10.3252933 
53.655   104.981654   10.2460555 
 53.66   104.643972   10.2295636 
53.665   103.934137   10.1948093 
 53.67   104.779677   10.2361945 
53.675   104.846243   10.2394454 
 53.68   104.052483   10.2006119 
53.685   105.142293   10.2538916 
 53.69   103.458214   10.1714411 
53.695   102.545573   10.1264788 
  53.7    105.17297   10.2553874 
53.705   104.945662    10.244299 
 53.71   104.811664   10.2377568 
53.715   104.808791   10.2376165 
 53.72   103.634814   10.1801186 
53.725   105.460397   10.2693913 
 53.73   105.624673   10.2773865 
53.735   103.965108   10.1963282 
 53.74   104.272842   10.2114074 
53.745   104.692111   10.2319163 
 53.75   104.829087   10.2386077 
53.755   106.579298    10.323725 
 53.76   105.348675   10.2639503 
53.765   104.914449   10.2427755 
 53.77   105.144817   10.2540147 
53.775   105.555814   10.2740359 
 53.78   106.739882   10.3314995 
53.785   106.173902   10.3040721 
 53.79   106.241193   10.3073369 
53.795   106.697085   10.3294281 
  53.8   106.296033   10.3099968 
53.805   106.159397   10.3033682 
 53.81   106.967564   10.3425125 
53.815   104.998624   10.2468836 
 53.82   104.484114   10.2217471 
53.825   106.456154   10.3177592 
 53.83   105.990751    10.295181 
53.835   106.881107   10.3383319 
 53.84   107.243059   10.3558225 
53.845   107.005163     10.34433 
 53.85   107.038082    10.345921 
53.855   106.530698   10.3213709 
 53.86   107.528869   10.3696128 
53.865   105.708156   10.2814472 
 53.87   105.917823   10.2916385 
53.875   106.700955   10.3296154 
 53.88   105.604251   10.2763929 
53.885   105.475519   10.2701275 
 53.89   105.741924   10.2830892 
53.895   106.391281   10.3146149 
  53.9    106.19761   10.3052225 
53.905   106.537337   10.3216926 
 53.91   106.476365   10.3187385 
53.915   105.946951   10.2930535 
 53.92   104.805994   10.2374798 
53.925   106.625218   10.3259488 
 53.93   106.212357    10.305938 
53.935   106.547296   10.3221749 
 53.94   106.064971   10.2987849 
53.945   106.079562   10.2994933 
 53.95   107.460784   10.3663294 
53.955   105.860018   10.2888298 
 53.96   105.802202   10.2860197 
53.965   106.140954   10.3024732 
 53.97   106.320709   10.3111934 
53.975   106.717951   10.3304381 
 53.98   106.879492   10.3382538 
53.985   106.752845   10.3321268 
 53.99   106.445066   10.3172218 
53.995   105.251049   10.2591934 
  54.0   106.467494   10.3183087 
54.005   107.763145   10.3809029 
 54.01   106.023914   10.2967915 
54.015   106.442282   10.3170869 
 54.02   106.800187   10.3344176 
54.025   107.306881   10.3589035 
 54.03   107.219906   10.3547045 
54.035   105.649413     10.27859 
 54.04   106.187718   10.3047425 
54.045   105.119526   10.2527814 
 54.05   106.112518   10.3010931 
54.055   106.149706   10.3028979 
 54.06   105.344772   10.2637601 
54.065   104.317675   10.2136024 
 54.07   104.716941   10.2331296 
54.075   105.624097   10.2773585 
 54.08   104.705023   10.2325472 
54.085   105.049071   10.2493449 
 54.09   104.433228   10.2192577 
54.095   104.090541   10.2024772 
  54.1   105.190895   10.2562613 
54.105    104.27742   10.2116316 
 54.11   105.963683   10.2938663 
54.115   104.568519    10.225875 
 54.12   105.043529   10.2490745 
54.125   105.308736   10.2620045 
 54.13    105.59611   10.2759968 
54.135   104.946815   10.2443553 
 54.14   105.859326   10.2887961 
54.145   104.089793   10.2024405 
 54.15   105.402222   10.2665584 
54.155   104.379268   10.2166173 
 54.16   105.398739   10.2663888 
54.165   105.678104   10.2799856 
 54.17   105.334866   10.2632775 
54.175   105.396994   10.2663038 
 54.18   105.553353   10.2739161 
54.185   105.279536   10.2605817 
 54.19   105.288474   10.2610172 
54.195    104.26023   10.2107899 
  54.2   104.400094   10.2176364 
54.205   104.596745    10.227255 
 54.21   103.867025   10.1915173 
54.215   104.135375   10.2046742 
 54.22   104.037793   10.1998918 
54.225   104.091237   10.2025113 
 54.23   104.078263   10.2018755 
54.235   104.391209   10.2172016 
 54.24   104.292094   10.2123501 
54.245   104.249448   10.2102619 
 54.25   103.606966   10.1787507 
54.255   104.046597   10.2003234 
 54.26   104.875092    10.240854 
54.265   104.784458    10.236428 
 54.27   104.150377   10.2054092 
54.275   105.020679   10.2479597 
 54.28   104.806949   10.2375265 
54.285   104.060194   10.2009899 
 54.29   105.478288   10.2702623 
54.295   104.300849   10.2127787 
  54.3   105.170583    10.255271 
54.305   105.247824   10.2590362 
 54.31   104.338624    10.214628 
54.315   105.664132    10.279306 
 54.32   105.189058   10.2561717 
54.325   105.997385   10.2955032 
 54.33   105.034554   10.2486367 
54.335   106.412314   10.3156344 
 54.34   105.836862   10.2877044 
54.345    105.21256   10.2573174 
 54.35   105.003761   10.2471343 
54.355   104.225971   10.2091122 
 54.36   104.695041   10.2320595 
54.365   104.619065   10.2283462 
 54.37    104.09274    10.202585 
54.375   105.587667   10.2755859 
 54.38   105.304291   10.2617879 
54.385   104.288092   10.2121541 
 54.39   104.804353   10.2373997 
54.395   104.943948   10.2442153 
  54.4   105.883755   10.2899832 
54.405   105.422208   10.2675317 
 54.41   105.237015   10.2585094 
54.415   105.756755   10.2838104 
 54.42   103.418994    10.169513 
54.425   106.395619   10.3148252 
 54.43   104.735962   10.2340589 
54.435   104.046881   10.2003373 
 54.44   105.675754   10.2798713 
54.445   104.894567   10.2418049 
 54.45   104.911805   10.2426464 
54.455   104.661008   10.2303963 
 54.46    105.23954   10.2586325 
54.465   103.842021   10.1902905 
 54.47   106.345225   10.3123821 
54.475   105.233088    10.258318 
 54.48   102.850159   10.1415067 
54.485   107.546316    10.370454 
 54.49    104.51364   10.2231913 
54.495   104.957472   10.2448754 
  54.5   106.382683   10.3141981 
54.505   104.364341   10.2158867 
 54.51   104.765617   10.2355077 
54.515   105.368312   10.2649068 
 54.52   104.404543   10.2178541 
54.525    104.59439   10.2271399 
 54.53   104.311882   10.2133188 
54.535   104.606524   10.2277331 
 54.54   105.613421    10.276839 
54.545   104.495023   10.2222807 
 54.55   104.987995    10.246365 
54.555    104.07341   10.2016376 
 54.56   104.592356   10.2270404 
54.565   104.222794   10.2089566 
 54.57     103.2918   10.1632573 
54.575   105.154352   10.2544796 
 54.58   104.924828   10.2432821 
54.585   104.996701   10.2467898 
 54.59   105.095646   10.2516168 
54.595   104.232996   10.2094562 
  54.6    105.79915   10.2858714 
54.605   105.047533   10.2492699 
 54.61   104.910527    10.242584 
54.615   106.261482    10.308321 
 54.62   105.392455   10.2660827 
54.625   106.304099   10.3103879 
 54.63    105.33234   10.2631545 
54.635   106.209606   10.3058045 
 54.64   108.442733   10.4135841 
54.645   105.375199   10.2652423 
 54.65   106.221895   10.3064007 
54.655   108.128174   10.3984698 
 54.66   106.898973   10.3391959 
54.665    106.91817   10.3401243 
 54.67   106.221979   10.3064048 
54.675   106.425428   10.3162701 
 54.68   105.866754   10.2891571 
54.685   105.036686   10.2487407 
 54.69   106.557199   10.3226547 
54.695   106.416892   10.3158564 
  54.7    106.24713   10.3076249 
54.705   106.364347   10.3133092 
 54.71   104.352379   10.2153012 
54.715   106.394506   10.3147713 
 54.72   105.939144   10.2926743 
54.725   105.843504   10.2880272 
 54.73   105.038379   10.2488233 
54.735   105.125004   10.2530485 
 54.74   106.123937   10.3016473 
54.745   105.816507   10.2867151 
 54.75   105.257203   10.2594933 
54.755   105.345681   10.2638044 
 54.76   106.674821   10.3283503 
54.765   106.044775   10.2978044 
 54.77   105.041751   10.2489878 
54.775   106.147578   10.3027946 
 54.78   106.167344   10.3037539 
54.785   106.448927   10.3174089 
 54.79   106.476948   10.3187668 
54.795   106.184956   10.3046085 
  54.8   105.738391   10.2829175 
54.805    106.31395   10.3108656 
 54.81   106.849154   10.3367865 
54.815   106.367002   10.3134379 
 54.82   106.085064   10.2997604 
54.825    104.99709   10.2468088 
 54.83   107.460234   10.3663028 
54.835    107.22711   10.3550524 
 54.84   105.193459   10.2563863 
54.845    106.36838   10.3135048 
 54.85   106.046422   10.2978843 
54.855   106.918508   10.3401406 
 54.86   105.895542    10.290556 
54.865   106.485235   10.3191683 
 54.87   105.171335   10.2553077 
54.875   105.525414   10.2725563 
 54.88   106.383529   10.3142391 
54.885   104.625736   10.2286722 
 54.89    104.96279   10.2451349 
54.895   104.612123   10.2280068 
  54.9   104.521994   10.2235998 
54.905   104.988176   10.2463738 
 54.91   105.041192   10.2489605 
54.915   105.410972   10.2669846 
 54.92   104.427557   10.2189802 
54.925   105.567006   10.2745806 
 54.93   106.396365   10.3148614 
54.935    105.50004   10.2713212 
 54.94   104.675657   10.2311122 
54.945   105.527302   10.2726482 
 54.95   105.720789   10.2820615 
54.955   106.715426   10.3303159 
 54.96   104.986581    10.246296 
54.965   104.636094   10.2291786 
 54.97   105.206714   10.2570324 
54.975   104.948772   10.2444508 
 54.98   104.353635   10.2153627 
54.985   104.996464   10.2467782 
 54.99   105.264093   10.2598291 
54.995   106.507091   10.3202273 
  55.0   105.440093   10.2684026 
55.005    106.04599   10.2978634 
 55.01   106.290669   10.3097366 
55.015   106.554839   10.3225404 
 55.02    106.48197   10.3190101 
55.025   106.448989   10.3174119 
 55.03   105.886759   10.2901292 
55.035   107.225944   10.3549961 
 55.04    106.81439   10.3351047 
55.045   105.454698   10.2691138 
 55.05   105.195969   10.2565086 
55.055   105.353153   10.2641684 
 55.06   105.655296   10.2788762 
55.065    105.12599   10.2530966 
 55.07   105.748219   10.2833953 
55.075   106.589063    10.324198 
 55.08    105.07273    10.250499 
55.085   105.181907   10.2558231 
 55.09   107.117576   10.3497621 
55.095   105.891129   10.2903415 
  55.1   105.910882   10.2913013 
55.105    104.98572    10.246254 
 55.11    106.01814   10.2965111 
55.115   104.880732   10.2411294 
 55.12   103.740138   10.1852903 
55.125   103.781373   10.1873143 
 55.13   104.754298   10.2349547 
55.135   105.945857   10.2930004 
 55.14   104.431172   10.2191571 
55.145   105.374287   10.2651979 
 55.15   104.664259   10.2305552 
55.155     105.2874   10.2609648 
 55.16   106.284262   10.3094259 
55.165   107.416905   10.3642127 
 55.17    106.18556   10.3046378 
55.175   105.121629   10.2528839 
 55.18   105.719412   10.2819945 
55.185   106.431446   10.3165617 
 55.19   105.213841   10.2573798 
55.195   106.393547   10.3147248 
  55.2   106.423078   10.3161562 
55.205   105.198506   10.2566323 
 55.21   104.409145   10.2180793 
55.215   105.407312   10.2668063 
 55.22   104.897326   10.2419396 
55.225   104.512518   10.2231364 
 55.23   104.932218   10.2436428 
55.235   104.774257   10.2359297 
 55.24   105.202502   10.2568271 
55.245   105.004581   10.2471743 
 55.25   105.323424   10.2627201 
55.255   104.548137   10.2248783 
 55.26   103.369747   10.1670914 
55.265   106.372269   10.3136933 
 55.27   105.245375   10.2589169 
55.275   104.479116   10.2215026 
 55.28   104.945598   10.2442959 
55.285   104.883725   10.2412756 
 55.29   105.414294   10.2671464 
55.295   105.302253   10.2616886 
  55.3   105.268505   10.2600441 
55.305   105.479765   10.2703342 
 55.31   106.135749   10.3022206 
55.315   105.410743   10.2669734 
 55.32   107.412421   10.3639964 
55.325   105.526997   10.2726334 
 55.33   105.043245   10.2490607 
55.335   106.352845   10.3127516 
 55.34   105.757982     10.28387 
55.345   105.025384   10.2481893 
 55.35   106.756206   10.3322895 
55.355   104.819731   10.2381508 
 55.36   106.164684   10.3036248 
55.365    104.15253   10.2055147 
 55.37   104.925079   10.2432943 
55.375   104.854614   10.2398542 
 55.38   105.270992   10.2601653 
55.385    104.64283   10.2295078 
 55.39   105.909997   10.2912583 
55.395   105.085914   10.2511421 
  55.4   104.831986   10.2387493 
55.405   105.180575   10.2557582 
 55.41   105.665565   10.2793757 
55.415   104.551811    10.225058 
 55.42   105.738333   10.2829146 
55.425    103.83882   10.1901334 
 55.43    105.64626   10.2784366 
55.435   104.850283   10.2396427 
 55.44    103.26887   10.1621292 
55.445   105.436892   10.2682468 
 55.45   106.263962   10.3084413 
55.455   104.929769   10.2435233 
 55.46   105.995454   10.2954093 
55.465   106.466642   10.3182674 
 55.47   106.839312   10.3363104 
55.475   107.078726   10.3478851 
 55.48   105.984606   10.2948825 
55.485   106.271593   10.3088114 
 55.49   106.506653   10.3202061 
55.495   105.857349      10.2887 
  55.5   106.438295   10.3168937 
55.505   104.917002   10.2429001 
 55.51   106.931382   10.3407631 
55.515   106.412625   10.3156495 
 55.52   105.414015   10.2671327 
55.525    106.63055    10.326207 
 55.53   104.652797   10.2299949 
55.535   104.138025    10.204804 
 55.54   104.395387   10.2174061 
55.545   104.347042     10.21504 
 55.55   104.951025   10.2445608 
55.555   105.748825   10.2834248 
 55.56   103.087749   10.1532137 
55.565   104.665779   10.2306294 
 55.57   106.661312   10.3276963 
55.575   104.750634   10.2347757 
 55.58   104.415092   10.2183703 
55.585   105.801695   10.2859951 
 55.59    104.75325   10.2349035 
55.595   105.099796   10.2518191 
  55.6   104.990528   10.2464886 
55.605   103.832068   10.1898022 
 55.61   105.118668   10.2527396 
55.615   105.576582   10.2750466 
 55.62   104.231667   10.2093911 
55.625   105.730215   10.2825199 
 55.63   106.671267   10.3281783 
55.635   105.623009   10.2773055 
 55.64   106.470186   10.3184391 
55.645   106.607883   10.3251094 
 55.65   105.640063   10.2781352 
55.655   105.100092   10.2518336 
 55.66   106.840463   10.3363661 
55.665   105.510044   10.2718082 
 55.67   106.742078   10.3316058 
55.675   105.937303   10.2925849 
 55.68    105.66074    10.279141 
55.685   106.490479   10.3194224 
 55.69   105.402003   10.2665478 
55.695   106.009397   10.2960865 
  55.7   105.022667   10.2480567 
55.705   105.430427    10.267932 
 55.71   105.178899   10.2556764 
55.715    104.17322   10.2065283 
 55.72   106.115499   10.3012377 
55.725   106.265997     10.30854 
 55.73    105.25384   10.2593294 
55.735   105.430813   10.2679508 
 55.74   105.794054   10.2856236 
55.745   104.943231   10.2441803 
 55.75   106.113495   10.3011405 
55.755   105.127203   10.2531557 
 55.76    104.82013   10.2381702 
55.765   106.550811   10.3223453 
 55.77    104.26982   10.2112595 
55.775   104.532893   10.2241329 
 55.78   105.154015   10.2544632 
55.785   106.159635   10.3033798 
 55.79   105.626228   10.2774621 
55.795   105.815355   10.2866591 
  55.8   106.070355   10.2990463 
55.805   105.596692   10.2760251 
 55.81   104.946338    10.244332 
55.815   105.141439     10.25385 
 55.82   106.295573   10.3099745 
55.825   105.361382   10.2645692 
 55.83   104.153833   10.2055785 
55.835   105.656819   10.2789503 
 55.84   105.401636   10.2665299 
55.845   105.534843   10.2730153 
 55.85   106.439385   10.3169465 
55.855   106.175151   10.3041327 
 55.86    104.78956   10.2366772 
55.865   104.499145   10.2224823 
 55.87   107.143457   10.3510124 
55.875   104.225111     10.20907 
 55.88   105.681284   10.2801403 
55.885   106.013296   10.2962758 
 55.89   106.112786   10.3011061 
55.895   105.706776   10.2813801 
  55.9   104.274967   10.2115115 
55.905   105.999269   10.2955947 
 55.91   105.150287   10.2542814 
55.915   104.425844   10.2188964 
 55.92   104.009453   10.1985025 
55.925   105.491936   10.2709268 
 55.93   104.923425   10.2432136 
55.935   106.295944   10.3099925 
 55.94       105.77   10.2844543 
55.945   104.904735   10.2423013 
 55.95   105.011346   10.2475044 
55.955   104.941717   10.2441064 
 55.96   105.880378   10.2898191 
55.965   106.136857   10.3022744 
 55.97   106.446065   10.3172702 
55.975   104.637557   10.2292501 
 55.98   104.363245    10.215833 
55.985      105.262   10.2597271 
 55.99   104.554331   10.2251812 
55.995    104.92405   10.2432441 
  56.0   106.267281   10.3086023 
56.005   104.470668   10.2210894 
 56.01   104.688947   10.2317617 
56.015   106.199791   10.3053283 
 56.02   104.754631    10.234971 
56.025   105.514481   10.2720242 
 56.03   105.093887    10.251531 
56.035    105.99801   10.2955335 
 56.04   105.430005   10.2679114 
56.045   104.765043   10.2354796 
 56.05    105.57998   10.2752119 
56.055   105.233924   10.2583587 
 56.06   105.461762   10.2694577 
56.065   107.065898   10.3472652 
 56.07   104.164584   10.2061053 
56.075   105.876279     10.28962 
 56.08   105.015288   10.2476967 
56.085   105.440638   10.2684292 
 56.09   105.861653   10.2889092 
56.095   105.653854    10.278806 
  56.1   106.329481   10.3116187 
56.105   104.497425   10.2223982 
 56.11   104.917913   10.2429445 
56.115   105.788633   10.2853601 
 56.12   105.873243   10.2894724 
56.125   105.985515   10.2949267 
 56.13    106.54141   10.3218898 
56.135     105.3261   10.2628505 
 56.14   105.130604   10.2533216 
56.145   104.525498   10.2237712 
 56.15   105.260043   10.2596317 
56.155   105.257287   10.2594974 
 56.16   105.205843   10.2569899 
56.165   105.510611   10.2718358 
 56.17   106.817812   10.3352703 
56.175   106.008764   10.2960557 
 56.18   105.401667   10.2665314 
56.185   107.431766   10.3649296 
 56.19   105.588569   10.2756299 
56.195   106.140272   10.3024401 
  56.2   107.289394   10.3580594 
56.205   105.083235   10.2510114 
 56.21   104.794249   10.2369062 
56.215   104.700882   10.2323449 
 56.22   105.170869    10.255285 
56.225   104.529868   10.2239849 
 56.23   105.957293   10.2935559 
56.235   104.422888   10.2187518 
 56.24   104.247309   10.2101572 
56.245   105.491127   10.2708873 
 56.25   104.384411    10.216869 
56.255   105.209321   10.2571595 
 56.26   103.469109   10.1719767 
56.265   105.023976   10.2481206 
 56.27   104.626981   10.2287331 
56.275   105.101016   10.2518786 
 56.28   103.678134    10.182246 
56.285   104.341233   10.2147556 
 56.29    103.82143   10.1892801 
56.295   104.855002   10.2398731 
  56.3   104.034505   10.1997307 
56.305   104.843586   10.2393157 
 56.31   103.983247   10.1972176 
56.315   105.040302   10.2489171 
 56.32   105.142903   10.2539214 
56.325   106.921562   10.3402883 
 56.33    104.97937   10.2459441 
56.335   103.658733   10.1812933 
 56.34   105.970489   10.2941969 
56.345   105.443096   10.2685489 
 56.35   104.994288    10.246672 
56.355   105.470663   10.2698911 
 56.36   105.468324   10.2697772 
56.365   103.983608   10.1972353 
 56.37   104.850497   10.2396532 
56.375   104.461629   10.2206472 
 56.38   104.869709   10.2405912 
56.385   104.986376   10.2462859 
 56.39   103.410277   10.1690844 
56.395   104.632466   10.2290012 
  56.4   104.336914   10.2145442 
56.405   104.458602   10.2204991 
 56.41   105.063762   10.2500616 
56.415   104.624363   10.2286052 
 56.42   104.218944    10.208768 
56.425   103.877831   10.1920475 
 56.43   103.830683   10.1897342 
56.435   104.938471    10.243948 
 56.44   103.575602   10.1772099 
56.445   104.740025   10.2342574 
 56.45   105.164354   10.2549673 
56.455   105.803676   10.2860914 
 56.46      104.628   10.2287829 
56.465   105.137806   10.2536728 
 56.47   105.131842    10.253382 
56.475   104.607719   10.2277915 
 56.48   106.331329   10.3117083 
56.485   105.575581   10.2749979 
 56.49   105.538327   10.2731848 
56.495   106.895606   10.3390331 
  56.5   105.559497   10.2742151 
56.505   106.155694   10.3031885 
 56.51   106.697385   10.3294426 
56.515   104.382036   10.2167527 
 56.52   105.415187   10.2671898 
56.525   104.073504   10.2016422 
 56.53   105.110348   10.2523338 
56.535   105.857631   10.2887138 
 56.54   105.092854   10.2514806 
56.545   106.058162   10.2984544 
 56.55   105.402151    10.266555 
56.555   104.195727   10.2076308 
 56.56   106.116341   10.3012786 
56.565   104.453246   10.2202371 
 56.57   105.308585   10.2619971 
56.575   104.692807   10.2319503 
 56.58   105.982082   10.2947599 
56.585   103.651079   10.1809174 
 56.59   107.027661   10.3454174 
56.595   104.052355   10.2006056 
  56.6   105.124537   10.2530258 
56.605    104.54987   10.2249631 
 56.61   104.839413   10.2391119 
56.615   104.549272   10.2249338 
 56.62   103.541591   10.1755389 
56.625   104.231466   10.2093813 
 56.63   105.064409   10.2500931 
56.635   107.034616   10.3457535 
 56.64     106.6796   10.3285817 
56.645   105.364085   10.2647009 
 56.65   106.990528   10.3436226 
56.655   105.024124   10.2481278 
 56.66   105.474176   10.2700621 
56.665   105.668834   10.2795347 
 56.67   105.324501   10.2627726 
56.675   105.990671   10.2951771 
 56.68   104.562543   10.2255828 
56.685   105.210868   10.2572349 
 56.69   104.934074   10.2437334 
56.695   104.447478   10.2199549 
  56.7   105.799304   10.2858789 
56.705   105.113211   10.2524734 
 56.71   102.669988     10.13262 
56.715    104.45316   10.2202328 
 56.72   103.827964   10.1896008 
56.725   102.899656   10.1439467 
 56.73   106.281008    10.309268 
56.735   103.955169   10.1958408 
 56.74   104.685895   10.2316125 
56.745   103.229162   10.1601753 
 56.75   104.288016   10.2121504 
56.755   104.327651   10.2140908 
 56.76    104.36001   10.2156747 
56.765   104.423024   10.2187584 
 56.77   105.446509   10.2687151 
56.775   104.630098   10.2288855 
 56.78   105.145964   10.2540706 
56.785   105.615467   10.2769386 
 56.79   106.075832   10.2993122 
56.795   105.183236   10.2558879 
  56.8   106.012426   10.2962336 
56.805     106.4105   10.3155465 
 56.81   106.325587   10.3114299 
56.815   105.385074   10.2657233 
 56.82   106.649392   10.3271193 
56.825   107.106669   10.3492352 
 56.83   104.685964   10.2316159 
56.835   105.294052    10.261289 
 56.84   107.173307   10.3524541 
56.845   105.091051   10.2513926 
 56.85   104.939006   10.2439741 
56.855   105.583214   10.2753693 
 56.86   105.212605   10.2573196 
56.865   105.425473   10.2676907 
 56.87   105.426277   10.2677299 
56.875   106.523462   10.3210204 
 56.88   104.327466   10.2140817 
56.885   106.210329   10.3058395 
 56.89    107.02254   10.3451699 
56.895   105.224605   10.2579045 
  56.9   104.742452    10.234376 
56.905   105.067556   10.2502466 
 56.91   105.550722   10.2737881 
56.915   104.766226   10.2355374 
 56.92   104.348403   10.2151066 
56.925   104.019639   10.1990019 
 56.93    104.34278   10.2148314 
56.935   105.549222   10.2737151 
 56.94   104.959992   10.2449984 
56.945    104.65419    10.230063 
 56.95   104.571506    10.226021 
56.955   104.280953   10.2118046 
 56.96   104.970231   10.2454981 
56.965   106.611233   10.3252716 
 56.97    104.07948   10.2019351 
56.975   104.355184   10.2154385 
 56.98   104.917626   10.2429305 
56.985   105.652892   10.2787593 
 56.99   104.473897   10.2212473 
56.995   104.837598   10.2390233 
  57.0    105.66265   10.2792339 
57.005    103.91044    10.193647 
 57.01   104.745717   10.2345355 
57.015   105.465181   10.2696242 
 57.02   106.097282   10.3003535 
57.025   105.264696   10.2598585 
 57.03   105.579784   10.2752024 
57.035   106.472192   10.3185363 
 57.04   105.263425   10.2597965 
57.045   106.133284    10.302101 
 57.05   106.415643   10.3157958 
57.055   105.970882   10.2942159 
 57.06   105.033732   10.2485966 
57.065   105.334729   10.2632709 
 57.07   105.124703   10.2530338 
57.075   104.493554   10.2222089 
 57.08    105.06685   10.2502122 
57.085   103.677139   10.1821971 
 57.09   105.131996   10.2533895 
57.095   105.062489   10.2499994 
  57.1   104.644716      10.2296 
57.105   105.038697   10.2488388 
 57.11   106.154959   10.3031529 
57.115   105.871014   10.2893641 
 57.12   104.032482   10.1996315 
57.125   104.421664   10.2186919 
 57.13   103.724751   10.1845349 
57.135   104.656598   10.2301808 
 57.14   104.595409   10.2271897 
57.145   105.852177   10.2884487 
 57.15   105.219594   10.2576602 
57.155   104.807544   10.2375556 
 57.16   105.166339   10.2550641 
57.165     104.9065   10.2423874 
 57.17   106.167614    10.303767 
57.175   106.052243    10.298167 
 57.18   106.996462   10.3439094 
57.185   106.402232   10.3151458 
 57.19   105.166197   10.2550571 
57.195   106.568743   10.3232138 
  57.2   106.482594   10.3190404 
57.205   106.217842   10.3062041 
 57.21   105.477289   10.2702137 
57.215    105.47322   10.2700156 
 57.22   104.604998   10.2276585 
57.225   103.941468   10.1951688 
 57.23   104.783083   10.2363608 
57.235   105.223795    10.257865 
 57.24   102.738891   10.1360195 
57.245   103.705958   10.1836122 
 57.25   105.934335   10.2924407 
57.255   103.968525   10.1964957 
 57.26   104.513598   10.2231892 
57.265   104.718495   10.2332055 
 57.27   103.549672   10.1759359 
57.275   104.547037   10.2248245 
 57.28   104.135122   10.2046618 
57.285   103.484454   10.1727309 
 57.29   104.357014   10.2155281 
57.295   105.200146   10.2567123 
  57.3   104.655541   10.2301291 
57.305   105.305171   10.2618308 
 57.31   104.049983   10.2004894 
57.315   103.866652    10.191499 
 57.32   104.562098    10.225561 
57.325   103.831573   10.1897779 
 57.33    105.59332    10.275861 
57.335     104.9847   10.2462042 
 57.34   104.108241   10.2033446 
57.345   105.471248   10.2699196 
 57.35   105.300773   10.2616165 
57.355   104.610868   10.2279455 
 57.36   104.496404   10.2223482 
57.365   105.945978   10.2930063 
 57.37   103.725243   10.1845591 
57.375    105.11764   10.2526894 
 57.38   103.720338   10.1843183 
57.385   104.443705   10.2197703 
 57.39   104.615206   10.2281575 
57.395   103.893514   10.1928168 
  57.4   106.083353   10.2996773 
57.405   106.270054   10.3087368 
 57.41   104.685632   10.2315997 
57.415    105.56919   10.2746868 
 57.42   105.105491   10.2520969 
57.425   104.786782   10.2365415 
 57.43   105.900373   10.2907907 
57.435    104.40069   10.2176656 
 57.44   104.869952   10.2406031 
57.445    104.18143   10.2069305 
 57.45   105.030574   10.2484425 
57.455   104.926314   10.2433546 
 57.46   104.131218   10.2044705 
57.465   103.613468   10.1790701 
 57.47   105.827801    10.287264 
57.475   106.249478   10.3077388 
 57.48    104.56589   10.2257464 
57.485   106.986281   10.3434173 
 57.49   105.975975   10.2944633 
57.495   105.447614   10.2687689 
  57.5   106.908172   10.3396408 
57.505   105.803973   10.2861058 
 57.51   106.450985   10.3175087 
57.515   106.142445   10.3025455 
 57.52   104.541845   10.2245706 
57.525   104.849056   10.2395828 
 57.53   104.591143   10.2269811 
57.535   105.151901   10.2543601 
 57.54   105.022046   10.2480264 
57.545   104.618918    10.228339 
 57.55   104.302285    10.212849 
57.555   105.884038    10.289997 
 57.56   104.796324   10.2370076 
57.565   105.764689   10.2841961 
 57.57   103.752855   10.1859145 
57.575   103.648704   10.1808008 
 57.58    105.20887   10.2571375 
57.585   104.933936   10.2437267 
 57.59   105.080193    10.250863 
57.595   106.023478   10.2967703 
  57.6   104.094695   10.2026808 
57.605   104.843761   10.2393242 
 57.61   105.582844   10.2753513 
57.615   103.863452    10.191342 
 57.62    104.36685   10.2160095 
57.625   104.678706   10.2312612 
 57.63    103.89104   10.1926954 
57.635   105.484273   10.2705537 
 57.64    105.69086    10.280606 
57.645   105.256602    10.259464 
 57.65   104.974886   10.2457253 
57.655   105.964916   10.2939262 
 57.66   105.346019   10.2638209 
57.665   104.738114   10.2341641 
 57.67   106.833509   10.3360296 
57.675   105.916888   10.2915931 
 57.68   104.454716    10.220309 
57.685   104.228974   10.2092592 
 57.69   105.052204   10.2494977 
57.695   104.424658   10.2188384 
  57.7   103.513525   10.1741597 
57.705   104.858352   10.2400367 
 57.71   104.017095   10.1988772 
57.715   103.818042   10.1891139 
 57.72   105.496671   10.2711572 
57.725   104.795217   10.2369535 
 57.73    104.91234   10.2426725 
57.735   105.449693   10.2688701 
 57.74   104.746497   10.2345736 
57.745   104.978247   10.2458893 
 57.75   106.013049   10.2962638 
57.755   103.831983    10.189798 
 57.76   105.252934   10.2592852 
57.765   106.423357   10.3161697 
 57.77    105.04007   10.2489058 
57.775   105.369292   10.2649546 
 57.78   105.015014   10.2476834 
57.785   103.944631    10.195324 
 57.79   104.997869   10.2468468 
57.795   105.149319   10.2542342 
  57.8   106.077036   10.2993707 
57.805   106.317131   10.3110199 
 57.81   106.481002   10.3189632 
57.815   106.261707   10.3083319 
 57.82   105.172972   10.2553874 
57.825    106.36358    10.313272 
 57.83   106.864438   10.3375257 
57.835   104.785551   10.2364814 
 57.84   105.254291   10.2593514 
57.845    106.58609   10.3240539 
 57.85   105.041709   10.2489857 
57.855   104.987734   10.2463522 
 57.86   105.518844   10.2722366 
57.865   105.923344   10.2919067 
 57.87     105.4267   10.2677505 
57.875   106.190492   10.3048771 
 57.88    107.03407   10.3457271 
57.885   104.729724   10.2337541 
 57.89   105.889768   10.2902754 
57.895   106.160714   10.3034322 
  57.9   106.561529   10.3228644 
57.905   104.569583    10.225927 
 57.91   105.901483   10.2908446 
57.915    106.78433   10.3336504 
 57.92   105.261978    10.259726 
57.925   103.933589   10.1947824 
 57.93   105.890631   10.2903173 
57.935   104.075041   10.2017176 
 57.94   105.982267   10.2947689 
57.945   106.414483   10.3157396 
 57.95   106.007206   10.2959801 
57.955   104.612485   10.2280245 
 57.96   105.436496   10.2682275 
57.965   106.301356   10.3102549 
 57.97   105.075064   10.2506129 
57.975   105.517818   10.2721866 
 57.98   104.856191   10.2399312 
57.985   104.978637   10.2459083 
 57.99   105.673183   10.2797462 
57.995   104.760085   10.2352374 
  58.0   105.579284    10.275178 
58.005   105.119242   10.2527675 
 58.01   105.659337   10.2790728 
58.015   104.309585   10.2132064 
 58.02   106.018496   10.2965284 
58.025   106.989899   10.3435922 
 58.03   107.141865   10.3509355 
58.035   106.783288      10.3336 
 58.04   106.451688   10.3175428 
58.045    104.10756   10.2033112 
 58.05   106.872853   10.3379327 
58.055   106.340919   10.3121733 
 58.06   104.594801     10.22716 
58.065   104.739994   10.2342559 
 58.07   105.972565   10.2942977 
58.075   105.268695   10.2600534 
 58.08   105.319234    10.262516 
58.085    105.46485   10.2696081 
 58.09   105.504495   10.2715381 
58.095   105.466862   10.2697061 
  58.1     104.3264   10.2140296 
58.105   105.893344   10.2904492 
 58.11   105.467977   10.2697603 
58.115   103.640259    10.180386 
 58.12   105.200352   10.2567223 
58.125   105.061015   10.2499276 
 58.13   106.095888   10.3002858 
58.135    104.95032   10.2445263 
 58.14   105.746964   10.2833343 
58.145    104.33693    10.214545 
 58.15   105.065304   10.2501368 
58.155   105.222621   10.2578078 
 58.16   104.875571   10.2408775 
58.165   105.747952   10.2833823 
 58.17   103.986305   10.1973675 
58.175   105.306214   10.2618816 
 58.18   107.575192   10.3718461 
58.185   106.039051   10.2975265 
 58.19   104.795638   10.2369741 
58.195   106.230585   10.3068223 
  58.2   105.586954   10.2755513 
58.205   105.287697   10.2609793 
 58.21   104.980351    10.245992 
58.215   106.011256   10.2961768 
 58.22   104.709465   10.2327643 
58.225   103.868732   10.1916011 
 58.23   104.798083   10.2370935 
58.235   103.899711   10.1931208 
 58.24   106.447424   10.3173361 
58.245   105.232279   10.2582786 
 58.25   104.407218    10.217985 
58.255   105.403911   10.2666407 
 58.26    105.97105   10.2942241 
58.265   104.633909   10.2290718 
 58.27   104.468745   10.2209953 
58.275   104.725441   10.2335449 
 58.28    105.17445   10.2554595 
58.285   105.179797   10.2557202 
 58.29   105.744259   10.2832028 
58.295   105.781742   10.2850251 
  58.3   104.948047   10.2444154 
58.305    105.04358    10.249077 
 58.31   104.814264   10.2378838 
58.315   102.465416   10.1225202 
 58.32   105.354155   10.2642172 
58.325   105.126559   10.2531243 
 58.33   104.546016   10.2247746 
58.335   105.695141   10.2808142 
 58.34   105.393274   10.2661226 
58.345   106.057768   10.2984352 
 58.35   105.617271   10.2770264 
58.355   105.741408   10.2830641 
 58.36   106.085423   10.2997778 
58.365   106.484302   10.3191231 
 58.37   105.613889   10.2768618 
58.375   104.588725   10.2268629 
 58.38   105.260178   10.2596383 
58.385   104.622871   10.2285322 
 58.39   104.838553   10.2390699 
58.395   105.596472   10.2760144 
  58.4   104.644221   10.2295758 
58.405   105.384225   10.2656819 
 58.41   105.107335   10.2521869 
58.415    104.91396   10.2427516 
 58.42   105.612342   10.2767866 
58.425    105.59397   10.2758927 
 58.43   105.295915   10.2613798 
58.435   105.477692   10.2702333 
 58.44   105.543878    10.273455 
58.445   105.443619   10.2685743 
 58.45   105.176518   10.2555603 
58.455   105.074559   10.2505882 
 58.46   105.349074   10.2639697 
58.465   104.967431   10.2453614 
 58.47   104.148356   10.2053102 
58.475   104.631549   10.2289564 
 58.48   104.831579   10.2387294 
58.485   105.553582   10.2739273 
 58.49    106.04803   10.2979624 
58.495   105.517761   10.2721838 
  58.5   105.543648   10.2734438 
58.505   106.869894   10.3377896 
 58.51   105.084915   10.2510934 
58.515    106.71752   10.3304172 
 58.52   105.682756   10.2802118 
58.525   105.079117   10.2508106 
 58.53   105.339437   10.2635002 
58.535    104.34942   10.2151564 
 58.54      104.923   10.2431929 
58.545    104.08753   10.2023296 
 58.55   103.145037   10.1560345 
58.555   105.432514   10.2680336 
 58.56   105.522624   10.2724205 
58.565    104.00214   10.1981439 
 58.57   104.332956   10.2143505 
58.575   104.407602   10.2180038 
 58.58   103.652252    10.180975 
58.585   105.841813    10.287945 
 58.59   104.637435   10.2292441 
58.595   104.154964   10.2056339 
  58.6   104.516161   10.2233146 
58.605   103.380196   10.1676052 
 58.61     104.5864   10.2267493 
58.615   105.312196   10.2621731 
 58.62   104.372088   10.2162658 
58.625   104.909088   10.2425138 
 58.63   104.177873   10.2067563 
58.635   104.657691   10.2302341 
 58.64   105.517029   10.2721482 
58.645   106.664748   10.3278627 
 58.65   104.550182   10.2249783 
58.655   104.185862   10.2071476 
 58.66   106.126989   10.3017954 
58.665   104.457927   10.2204661 
 58.67   104.187473   10.2072265 
58.675   105.656954   10.2789569 
 58.68   104.751541   10.2348201 
58.685   105.264229   10.2598357 
 58.69   104.347785   10.2150764 
58.695   104.037642   10.1998844 
  58.7   105.058206   10.2497905 
58.705   104.975378   10.2457493 
 58.71   103.187261   10.1581131 
58.715   104.522796   10.2236391 
 58.72   104.189307   10.2073164 
58.725   105.710384   10.2815555 
 58.73   104.404323   10.2178434 
58.735   104.445489   10.2198576 
 58.74   104.684181   10.2315288 
58.745   104.270769   10.2113059 
 58.75   102.991137   10.1484549 
58.755   103.342936   10.1657728 
 58.76   103.522679   10.1746095 
58.765   105.072889   10.2505068 
 58.77   105.464899   10.2696105 
58.775   104.294216    10.212454 
 58.78   104.378533   10.2165813 
58.785   104.942049   10.2441227 
 58.79   105.316365   10.2623762 
58.795   105.015448   10.2477045 
  58.8   105.323255   10.2627119 
58.805   105.224125   10.2578811 
 58.81   104.656159   10.2301593 
58.815   104.411822   10.2182103 
 58.82   105.374149   10.2651911 
58.825   104.202196   10.2079477 
 58.83   105.293383   10.2612564 
58.835    105.55645   10.2740668 
 58.84   105.900454   10.2907946 
58.845   104.969392   10.2454571 
 58.85   106.377911   10.3139668 
58.855   105.524725   10.2725228 
 58.86   105.154161   10.2544703 
58.865   105.824482   10.2871027 
 58.87   105.568671   10.2746616 
58.875   105.070302   10.2503806 
 58.88    105.17485    10.255479 
58.885   106.056362   10.2983669 
 58.89   104.073642    10.201649 
58.895   105.189586   10.2561975 
  58.9   105.217416   10.2575541 
58.905   105.572961   10.2748704 
 58.91   105.443591    10.268573 
58.915   103.817178   10.1890715 
 58.92   105.757939   10.2838679 
58.925   104.867397   10.2404784 
 58.93   104.666671    10.230673 
58.935   105.613548   10.2768452 
 58.94   104.311463   10.2132983 
58.945   103.416848   10.1694075 
 58.95   106.761402   10.3325409 
58.955   105.444839   10.2686338 
 58.96   105.997286   10.2954983 
58.965   104.513649   10.2231917 
 58.97   105.992035   10.2952433 
58.975   104.677442   10.2311994 
 58.98   104.973419   10.2456537 
58.985   104.743567   10.2344304 
 58.99    104.44031   10.2196042 
58.995   105.414896   10.2671757 
  59.0   105.198298   10.2566221 
59.005   106.395104   10.3148002 
 59.01    105.14817   10.2541782 
59.015    104.98013   10.2459812 
 59.02   106.293205   10.3098596 
59.025   106.133478   10.3021104 
 59.03   105.835469   10.2876367 
59.035   105.141211   10.2538388 
 59.04   106.426391   10.3163168 
59.045   105.189503   10.2561934 
 59.05   106.909717   10.3397155 
59.055   105.884965    10.290042 
 59.06   105.705991   10.2813419 
59.065   105.688484   10.2804904 
 59.07     104.2466   10.2101224 
59.075   104.622199   10.2284993 
 59.08   104.913879   10.2427476 
59.085   103.838403    10.190113 
 59.09   105.037613   10.2487859 
59.095   104.865896   10.2404051 
  59.1   104.212711   10.2084627 
59.105   104.918657   10.2429809 
 59.11   104.618197   10.2283037 
59.115   104.738941   10.2342045 
 59.12    104.14225    10.205011 
59.125   104.707087   10.2326481 
 59.13   105.194524   10.2564382 
59.135   105.043632   10.2490796 
 59.14   105.503443   10.2714869 
59.145   104.566294   10.2257662 
 59.15   105.789349   10.2853949 
59.155   103.331318   10.1652013 
 59.16   104.042084   10.2001022 
59.165   104.631493   10.2289536 
 59.17   104.497876   10.2224203 
59.175    104.76667   10.2355591 
 59.18   105.281837   10.2606938 
59.185   105.722267   10.2821334 
 59.19   105.561758   10.2743252 
59.195   104.071038   10.2015213 
  59.2   105.954657   10.2934279 
59.205   104.987152   10.2463239 
 59.21   105.483967   10.2705388 
59.215   106.330048   10.3116462 
 59.22   105.037336   10.2487724 
59.225   104.403873   10.2178213 
 59.23   104.197135   10.2076998 
59.235   104.563992   10.2256536 
 59.24   105.746539   10.2833136 
59.245   105.491296   10.2708956 
 59.25   104.828213    10.238565 
59.255   104.488171   10.2219456
[truncated: 392,470 more chars]
