# Supplementary material for: Remote and automated high-throughput powder diffraction measurements enabled by a robotic sample changer at SSRL beamline 2-1
Source: J Appl Crystallogr. 2023 Sep 20;56(Pt 5):1480–4. doi: 10.1107/S1600576723007148 (PMC10543666; doi:10.1107/S1600576723007148)
Supplement: Supplementary file 1 [file j-56-01480-sup1.zip › Example Data and Refinements/SSRL BL2-1 Sample 0047/BL21Robot_0047_indexing.inp]

'--------------------------------------------------------------
'Input File for Indexing powder data

'Paste 2theta/Area values from peak fitting
'Comment out header line and any peaks you don't want to include
'e.g. exclude high angle and weak/broad peaks
'Change wavelength as needed
'Comment out any crystal systems not to be checked
'Load filename.ndx after running

'Use save/set current button then run with F6 in TOPAS-Academic
'--------------------------------------------------------------
seed             
index_zero_error 
index_lam  0.7295789
index_min_lp 1   
index_max_lp 40  

Bravais_Cubic_sgs              
Bravais_Trigonal_Hexagonal_sgs 
Bravais_Tetragonal_sgs         
Bravais_Orthorhombic_sgs       
Bravais_Monoclinic_sgs         
Bravais_Triclinic_sgs          

load index_th2 {
'Paste position and area values below here
5.60534994
6.39374901
8.34646492
8.40116031
8.43288758
8.49256395
8.59491045
11.2100994
11.4061377
11.5414935
11.6537259
11.7289159
12.2515208
12.4153024
12.7866353
13.0343452
13.8556531
14.0883754
14.4611068
14.6031034
14.7009336
14.7803821
14.8809633
}
