# Supplementary material for: Remote and automated high-throughput powder diffraction measurements enabled by a robotic sample changer at SSRL beamline 2-1
Source: J Appl Crystallogr. 2023 Sep 20;56(Pt 5):1480–4. doi: 10.1107/S1600576723007148 (PMC10543666; doi:10.1107/S1600576723007148)
Supplement: Supplementary file 1 [file j-56-01480-sup1.zip › Example Data and Refinements/SSRL BL2-1 Sample 0047/BL21Robot_0047_indexing.ndx]

' Indexing method - Alan Coelho (2017), J. Appl. Cryst. 36, 86-95
' Time: 6.2221942 seconds

     'Sg     Status UNI      Vol       Gof     Zero      Lps...

Indexing_Solutions_With_Zero_Error_2 {

   0) P-1        2   0     281.752   171.58   0.0118     7.1388     5.7472     8.0684     67.963     97.423    113.300 ' ===  17  14  20  10  15  12
   1) P-1        3   0     563.539   111.16   0.0119     5.7477     7.9583    13.1134     88.935     90.435     70.010 ' ===  12  19  21   9  12  17
   2) P-1        2   0     563.539   108.84   0.0119     5.7477     8.0683    15.5590    122.586     78.407    112.036 ' ===  12  20  21  10  11  18
   3) P-1        2   0     563.512   100.37   0.0118     5.7473     7.9583    13.1136     88.934     90.436     70.013 ' ===  13  19  20  10  12  16
   4) P-1        2   0     563.598   100.36   0.0121     7.1788     7.9595    11.4952    109.995    114.031     83.114 ' ===  19  18  14  15  12  10
   5) P-1        3   0     563.515    95.40   0.0118     7.1789     7.9584    11.4944    109.987    114.032     83.117 ' ===  18  18  14  14  11  10
   6) P-1        3   0     563.463    93.03   0.0116     7.1388     5.7472    14.9602     91.177     90.724    113.301 ' ===  17  14  21  10  15  13
   7) P-1        3   1     281.775    92.47   0.0120     5.7476     7.1390     7.9583     98.899     70.014    113.303 ' ===  13  16  18   9  10  13
   8) P-1        3   0     563.529    88.26   0.0120     5.7473     7.1385    14.9623     89.284     91.178     66.700 ' ===  14  16  21  10  13  14
   9) P-1        3   0     563.504    87.47   0.0118     7.1788     8.0684    11.2972     70.583     73.048     99.899 ' ===  18  20  18  15  14  16
  10) P-1        3   0     563.535    87.40   0.0119     5.7473    10.0589     9.8350     97.531     89.393     91.159 ' ===  14  18  18  10  10  14
  11) P-1        3   1     281.745    87.07   0.0117    11.3381     5.7472     7.1788    114.031     44.173    119.849 ' ===  19  13  17  11  15  10
  12) P-1        3   0     563.528    86.73   0.0121     7.1382     5.7473    14.9626     91.179     90.714    113.300 ' ===  16  14  21  10  14  13
  13) P-1        3   0     563.504    84.17   0.0118     7.1388     7.9582    11.5294     69.542     73.286     98.897 ' ===  17  19  18  14  13  15
  14) P-1        2   0     845.222    70.53   0.0118     5.7470     9.8347    15.5592    100.772    101.598     90.602 ' ===  15  17  20  11  13  14
  15) P-1        2   0     845.216    70.21   0.0118     9.8347     5.7470    15.5592     78.402     79.228     90.601 ' ===  17  15  20  11  14  13
  16) P-1        3   0     845.090    63.98   0.0114     5.7463     7.9579    21.4147     81.107     66.707     70.020 ' ===  14  19  17  11  10  14
  17) P-1        2   0     844.938    62.82   0.0110     7.1783     5.7469    22.5615     96.134     91.331     65.962 ' ===  18  14  22  11  17  14
  18) P-1        2   0     845.214    61.36   0.0117     5.7471     7.1788    22.6832     94.603     98.455     65.967 ' ===  13  18  22  10  13  17
  19) P-1        3   0     845.230    60.86   0.0118     7.1789     5.7471    23.2364     88.985    103.333     65.967 ' ===  18  14  21  11  16  12
  20) P-1        2   0     845.255    60.28   0.0118     5.7472     8.0684    19.9008     94.455     98.738     67.963 ' ===  14  20  21  12  14  18
  21) P-1        3   0     845.250    59.62   0.0118    10.8707     9.8348    11.2973    119.053     53.928    112.542 ' ===  19  18  18  15  15  14
  22) P-1        3   0     845.255    59.48   0.0118     5.7472    10.0588    15.2123    101.966    100.681     88.840 ' ===  14  17  21   9  13  15
  23) P-1        3   0     845.150    58.00   0.0114     7.1787     7.9577    16.3335     97.260     68.193     83.118 ' ===  18  19  22  15  17  19
  24) P-1        3   0     845.250    57.55   0.0117    10.8710    10.0586    11.5292    120.480     51.983    114.797 ' ===  19  17  18  14  15  13
  25) P-1        3   0     844.940    56.74   0.0102     7.1387     8.0668    17.2389    112.037    113.300     82.577 ' ===  16  21  15  15  10  13
  26) P-1        2   0     844.924    56.47   0.0102     7.1387     8.0668    15.0460     80.356     84.802     82.577 ' ===  16  21  21  15  14  19
  27) P-1        3   0     845.255    56.47   0.0118    10.7912    10.8706     9.8347     67.460     66.232    105.489 ' ===  17  19  18  15  13  15
  28) P-1        3   0     845.065    56.45   0.0112     7.1784     7.9573    15.2051     78.916     85.809     83.120 ' ===  18  19  20  15  15  16
  29) P-1        3   0     845.275    56.39   0.0119     7.1389    11.5296    11.2972     81.896    108.071    106.715 ' ===  17  18  19  13  14  15
  30) P-1        2   0     845.255    55.76   0.0118     7.1388     7.9582    16.3345     97.265     69.991     81.103 ' ===  17  19  22  14  16  19
  31) P-1        3   0     845.296    55.06   0.0117     7.1789     7.9577    17.2444    109.995    114.030     83.118 ' ===  18  19  14  15  11  11
  32) P-1        2   0     845.255    54.40   0.0118     7.1788     8.0684    17.2416    112.037    114.031     80.101 ' ===  18  20  14  15  11  12
  33) P-1        3   4     281.770    45.24   0.0120     7.1391     5.7473     7.9582     70.017     98.895    113.300 ' ===  13  12  15   8  10   9
  34) P-1        1   0     280.752    43.44   0.0000     5.7418     7.1742     7.9428     96.868    110.028     66.000 ' ===  14  18  18  11  11  14
  35) P-1        2   0     844.029    37.34   0.0058     7.1773    11.4781    11.4369     98.549     72.432    109.796 ' ===  18  19  18  15  14  14
  36) P-1        3   0     844.102    36.61   0.0060     7.1776    11.2899    11.5224     98.108     71.137    106.940 ' ===  18  17  18  13  14  13
  37) P-1        3   9     187.499    33.83   0.0129     3.8237     6.7949     7.5172     92.735     95.684     74.797 ' ===   5  10   9   3   1   6
  38) P-1        3   0    1127.252    31.62   0.0122     7.9582    11.5294    15.4676     78.634     57.978     69.541 ' ===  18  18  20  15  15  15
  39) P-1        3   8     186.116    30.34   0.0129     3.7955     6.6336     7.6452     93.048    101.925     81.295 ' ===   6  11  12   4   4   9
  40) P-1        3   9     177.091    28.75   0.0129     3.6114     6.7811     7.6528     94.314     77.806    104.765 ' ===   5   8  12   1   4   7
  41) P-1        3  11     169.967    27.99   0.0164     3.4625     6.6281     7.4948     88.255     93.088     98.162 ' ===   4   9   8   3   2   6
  42) P-1        3  11     169.913    27.96   0.0130     3.4649     6.6215     7.4991     89.282     94.054     82.009 ' ===   3   9   9   2   1   7
  43) P-1        3  11     179.715    27.32   0.0130     3.6648     6.6852     7.5835     93.090     99.462     78.773 ' ===   3   9  10   2   2   7
  44) P-1        3   9     189.555    25.73   0.0129     3.8656     6.6003     7.6498     92.630     77.912     96.552 ' ===   5  11  12   4   4   9
  45) P-1        3  11     183.672    25.19   0.0130     3.7455     6.5865     7.4872     88.479     87.551     84.600 ' ===   3  10  10   3   2   8
  46) P-1        3  11     191.132    24.85   0.0130     3.8976     6.6286     7.4803     91.281     90.012     98.414 ' ===   3   9  11   2   3   8
  47) P-1        3  10     222.858    24.71   0.0131     4.5445     6.5610     7.4807     88.721     90.524     88.060 ' ===   4   9  11   2   3   7
  48) P-1        3   9     217.606    24.68   0.0129     4.4377     6.5948     7.9321     93.252    109.433     83.875 ' ===   6  11  11   5   4   8
  49) P-1        3  10     254.042    23.89   0.0130     5.1805     7.4805     6.5907     91.333     95.771     89.573 ' ===   4  11  11   3   4   9
  50) P-1        3  11     208.405    23.86   0.0130     4.2499     6.5731     7.4854     91.439     87.891     93.978 ' ===   3   8  10   1   2   6
  51) P-1        3  10     215.765    23.77   0.0130     4.4000     6.5599     7.6590     91.618     77.599     91.641 ' ===   4  10  11   3   3   8
  52) P-1        3  11     194.846    23.55   0.0130     3.9734     6.5869     7.5468     91.999     82.389     95.438 ' ===   3   8  11   1   3   7
  53) P-1        3  11     188.476    23.55   0.0130     3.8435     6.6251     7.7419     89.133    104.935     98.206 ' ===   3   9  10   2   2   8
  54) P-1        3   9     215.467    23.28   0.0129     4.3940     6.5858     7.6898     90.019     76.592     84.655 ' ===   5  12  12   5   4  10
  55) P-1        3   9     215.086    23.28   0.0129     4.3863     6.5843     7.8402     90.324    107.431     84.796 ' ===   5  12  11   5   3   9
  56) P-1        3  11     196.374    23.09   0.0130     4.0045     6.5583     7.5339     91.409     83.165     91.017 ' ===   3   9   9   2   1   6
  57) P-1        3   0    1124.734    21.82   0.0086     7.9521    11.4801    13.1074     89.542     91.054     70.088 ' ===  17  12  20   7  15  11
  58) P-1        3   0    1135.864    21.81   0.0137    11.5800    14.2165     8.0267     80.844    111.257    112.696 ' ===  12  19  20  10  10  16
  59) P-1        3   9     244.275    21.70   0.0124     4.9821     6.6067     7.4955     90.826     93.705     97.061 ' ===   5  11  11   4   3   9
  60) P-1        3   8     265.927    21.55   0.0124     5.4238     6.7370     7.8986     95.435    108.747     76.718 ' ===   6   9  12   2   4   7
  61) P-1        3  10     224.199    21.33   0.0129     4.5721     6.5655     7.5668     88.285     81.322     87.119 ' ===   4  10  12   3   4   9
  62) P-1        3   8     186.200    21.31   0.0139     3.7961     6.6344     7.6458     93.048     78.079     98.682 ' ===   7  11  11   5   4   8
  63) P-1        3  11     216.267    21.30   0.0130    10.0056     4.4102     6.5732     86.001     93.624    131.616 ' ===  10   3  10   2   8   3
  64) P-1        1   1     280.754    21.26   0.0000     7.1379     5.7424     7.9428     69.972     98.951    113.349 ' ===  16  13  17   9  12  10
  65) P-1        2   0    1136.063    21.15   0.0142    11.5805    14.2174     8.0276     80.838    111.260    112.698 ' ===  13  19  20  11  11  16
  66) P-1        3  10     219.382    21.08   0.0166     4.4689     6.6430     7.5032     90.663     85.907     80.996 ' ===   5  10  10   4   4   7
  67) P-1        3  10     250.548    21.01   0.0131     5.1092     6.5580     7.5259     91.196     96.301     90.842 ' ===   4  11  12   4   4  10
  68) P-1        2   0     848.074    20.94   0.0187     9.8388    10.8757    11.3166     53.946    118.994    112.519 ' ===  21  17  17  15  15  12
  69) P-1        3  11     183.244    20.71   0.0166     3.7327     6.6322     8.0624     88.105     68.168     81.608 ' ===   4   9   9   3   3   6
  70) P-1        3  11     183.931    20.32   0.0166     3.7467     6.6334     7.5483     87.605     97.476     98.465 ' ===   4   9   7   3   1   5
  71) P-1        3  10     171.599    19.31   0.0148     3.4974     6.5684     7.7361     90.496     75.275     87.002 ' ===   5   7  10   1   4   5
  72) P-1        3  11     267.398    19.08   0.0130     5.4529     6.6154     8.0710     85.958     67.944     82.394 ' ===   3   8   9   1   1   6
  73) P-1        3  10     188.499    18.91   0.0130     3.8439     6.7654     7.6958     85.461    103.589    104.249 ' ===   4   9  10   2   2   7
  74) P-1        3  11     259.300    18.89   0.0130     5.2878     6.9427     7.5290     86.644     96.520    109.182 ' ===   3   8  10   1   2   7
  75) P-1        3  11     170.207    18.41   0.0167     3.4670     6.6262     7.5040     89.273     94.159     81.970 ' ===   4   8   8   2   2   5
  76) P-1        3  11     276.077    18.33   0.0130     5.6299     7.4821     6.6964     91.518     78.300     91.225 ' ===   3  11  10   3   3   9
  77) P-1        3   8     185.282    18.32   0.0147     3.7763     6.6476     7.6752     90.826    102.885     80.655 ' ===   7  11  10   5   4   7
  78) P-1        3   9     188.503    17.56   0.0144     3.8423     6.6118     7.6839     90.385     76.832     97.249 ' ===   5  11  11   4   4   8
  79) P-1        3   0     563.875    17.40   0.0119     5.7579    10.0438     9.8366     97.492     89.304     91.135 ' ===  14  18  21  10  13  16
  80) P-1        3  10     185.113    17.40   0.0153     3.7723     6.7720     7.7946     84.795     73.735     75.618 ' ===   5   9  10   3   4   6
  81) P-1        3  10     187.123    17.36   0.0148     3.8138     6.6367     7.7628     88.919     74.550     81.233 ' ===   4   9  10   2   3   7
  82) P-1        2   0    1124.822    17.27   0.0082     7.9498    11.4803    13.1129     89.544     91.034     70.075 ' ===  17  12  21   7  16  11
  83) P-1        3  11     182.680    16.92   0.0147     3.7233     6.6174     7.5110     90.627     84.986     82.392 ' ===   3   8   9   1   2   6
  84) P-1        3  11     191.514    16.91   0.0147     3.9033     6.9294     8.1202     98.349    112.863     71.184 ' ===   3   9   9   2   2   6
  85) P-1        3   8     206.786    16.75   0.0124     4.2175     6.8207     7.5066     92.586     85.125    105.984 ' ===   6  11  14   4   6  10
  86) P-1        3  11     184.412    16.69   0.0147     3.7586     6.6056     7.4823     88.736     89.719     96.798 ' ===   3  10   9   3   2   7
  87) P-1        3   0     565.952    16.65   0.0000     5.7833     8.0106    13.1064     89.297     91.380     68.843 ' ===  12  21  21  11  12  19
  88) P-1        2   0     563.766    16.47   0.0113     5.7578     9.8370    10.0416     97.490     91.119     89.301 ' ===  14  21  18  13  10  16
  89) P-1        3  10     214.759    16.41   0.0127     4.3798     6.5759     7.8284     87.488    107.159     94.335 ' ===   4  11  10   4   2   8
  90) P-1        3  11     181.946    16.29   0.0147     3.7083     6.5591     7.5053     88.702     85.504     90.062 ' ===   3   9  10   2   3   7
  91) P-1        3   9     213.166    15.89   0.0144     4.3450     6.5787     7.7490     92.413    105.089     85.560 ' ===   5  12  11   5   4   9
  92) P-1        1   0     565.574    15.85   0.0000     5.7786     8.0103    14.2087     99.110     67.287    111.182 ' ===  12  20  20  10  10  17
  93) P-1        3   0    1125.448    15.67   0.0059    13.1046    15.1130    10.0525    130.520     48.044    116.056 ' ===  21  20  16  18  15  14
  94) P-1        3  11     195.011    15.43   0.0147     3.9746     6.5893     7.5485     87.986     82.401     84.517 ' ===   3   8  10   1   3   6
  95) P-1        3   0     565.845    15.39   0.0000     5.7835     8.0088    13.1075     91.687     91.297     68.825 ' ===  12  17  21   7  12  15
  96) P-1        3  11     263.403    15.32   0.0142     7.9668     5.3696     6.6152     82.467     93.801    110.092 ' ===  10   4   8   3   6   2
  97) P-1        3  10     185.393    15.13   0.0146     3.7787     6.5974     7.4828     88.780     89.278     96.184 ' ===   4  10  10   3   3   7
  98) P-1        3   8     266.072    15.10   0.0136     5.4246     6.7388     7.9001     95.445     71.250    103.288 ' ===   6   9  11   2   4   6
  99) P-1        2   0    1125.003    15.06   0.0029     7.9595    11.5163    15.4579     78.625     57.941     69.545 ' ===  16  19  19  14  13  15
 100) P-1        2   0    1131.002    14.97   0.0120     8.0146    11.5348    15.2692     78.264     59.194     68.924 ' ===  22  13  19  12  18  10
 101) P-1        2   0    1128.703    14.82   0.0152    10.8013    11.3018    15.8446     47.461    118.122    127.201 ' ===  18  16  20  12  16  14
 102) P-1        2   0     568.481    14.60   0.0149     5.7943    14.4677     8.0211     97.643     68.874    114.963 ' ===  12  17  20   8  10  15
 103) P-1        3   1     567.632    14.56   0.0128     5.7883    13.1193     8.0241     90.718    111.245     91.313 ' ===  11  20  19  11   9  17
 104) P-1        3   0     829.527    14.55   0.0196     7.1880    11.3295    11.2425     96.877     73.098    108.674 ' ===  19  20  18  16  15  16
 105) P-1        3  11     571.121    14.47   0.0166    11.6339     7.2404     8.0404     82.236     68.563     64.981 ' ===   4  10   9   4   3   7
 106) P-1        3   1     567.575    14.35   0.0120     5.7886     8.0243    13.1170     90.725     88.679     68.755 ' ===  11  19  20   9  11  17
 107) P-1        3   0     565.651    14.33   0.0000     5.7839     8.0101    13.0995     89.275     88.631    111.164 ' ===  12  20  21  10  12  18
 108) P-1        3   9     215.400    14.26   0.0130     4.3926     6.6391     7.4882     90.871     87.422     80.971 ' ===   5  10  11   3   3   7
 109) P-1        3   0     567.870    14.16   0.0113     5.7928     8.0191    14.2076     80.869     67.321     68.872 ' ===  12  20  19  10  10  16
 110) P-1        3   0     568.064    13.75   0.0121     5.7939     8.0236    14.4626     99.905     65.013    111.188 ' ===  12  17  17   7   8  12
 111) P-1        3   1    1126.349    13.72   0.0110     7.1784     5.7459    29.9219     88.811     88.355     65.931 ' ===  15  12  20   8  13  11
 112) P-1        3  10     215.236    13.61   0.0130     4.3892     7.2138     7.4949     90.317     86.426    114.634 ' ===   4   9  12   2   4   8
 113) P-1        2   0     568.743    13.56   0.0145     5.7987     8.0204    13.1159     89.259     91.411     68.894 ' ===  12  20  20  10  11  17
 114) P-1        2   0    1128.497    13.49   0.0143    13.1197    15.1372    10.0623    130.561     48.019    116.095 ' ===  21  20  17  18  15  15
 115) P-1        3  10     269.109    13.35   0.0144     5.4853     6.6011     8.1363     86.266     66.860     83.525 ' ===   4   9   9   2   2   6
 116) P-1        3  10     267.671    13.32   0.0169     5.4522     6.6892     7.9982     95.149    110.655     78.789 ' ===   5   9  10   3   4   7
 117) P-1        3   0     852.475    13.25   0.0121    12.1766     7.7483    14.9832    118.696     43.928    115.311 ' ===  20  19  22  16  19  18
 118) P-1        2   0    1082.461    13.25   0.0092     7.9603    14.7141    12.0275    111.047     64.350    119.875 ' ===  17  20  21  14  15  19
 119) P-1        3  11     265.984    13.24   0.0147     6.5877     5.4211    10.7348     66.401     56.268     95.335 ' ===  10   3  10   3   8   2
 120) P-1        3  10     327.891    13.15   0.0131     6.6863     9.5055     6.5755     86.378     94.224    128.100 ' ===   4  11  10   3   3   8
 121) P-1        3   7     375.348    13.09   0.0133     8.0768     7.1859    10.1492    131.241    117.425     59.853 ' ===  14   9  13   9  11   7
 122) P-1        3   0     569.723    13.09   0.0202     5.8012     8.0252    14.2200     80.869     67.324     68.896 ' ===  12  19  19  10  10  15
 123) P-1        2   0     568.435    13.05   0.0137     5.7949     8.0252    15.5806    122.717    101.892     68.831 ' ===  13  17  20   8  11  14
 124) P-1        3  11     259.356    13.00   0.0147     5.2860     6.6720     7.7435     88.538    104.925    100.555 ' ===   3   9   8   2   1   6
 125) P-1        3   0     561.307    12.72  -0.0078     5.7520     7.9313    14.3326     83.152     66.106     69.911 ' ===  14  19  19  11  11  15
 126) P-1        2   0     570.274    12.55   0.0237     5.8045     8.0358    13.1221     91.762     88.603    111.213 ' ===  13  18  20   8  12  15
 127) P-1        3   0    1016.566    12.54   0.0225     7.3613    11.9608    13.6032    107.834    111.497     68.562 ' ===  18  19  18  14  13  16
 128) P-1        3   8     265.035    12.52   0.0114     5.4069     6.6917     7.9859     87.166     69.462     78.456 ' ===   6  10  12   3   4   8
 129) P-1        3  11     223.020    12.52   0.0121     7.2317     4.5490     7.9632     69.925     99.445    114.957 ' ===  10   4   9   4   7   2
 130) P-1        3   1     567.067    12.41   0.0096     5.7859     8.0113    14.4600     99.807     65.102    111.100 ' ===  11  16  17   6   7  12
 131) P-1        3   1     832.128    12.40   0.0116    11.5306     7.2607    11.0678     71.107     94.606    108.294 ' ===  19  18  17  15  14  13
 132) P-1        3   0     569.510    12.34   0.0177     5.8001     8.0276    13.1208     89.250     88.609    111.133 ' ===  13  20  20  11  12  17
 133) P-1        3  10     277.919    12.34   0.0149     5.6641     6.5668     7.8078     89.537    106.595     87.234 ' ===   4   9  10   2   3   6
 134) P-1        3  11     211.351    12.11   0.0142     3.5971     4.0450    15.1258     81.709     89.680     76.145 ' ===   7   5  11   3   6   4
 135) P-1        2   0    1079.306    12.09  -0.0055     5.9344    15.1909    12.3475     84.824     98.417    100.819 ' ===  14  21  19  12  12  17
 136) P-1        2   0     833.038    11.95   0.0104     7.1996    11.2870    11.4570     97.741     70.414    108.149 ' ===  17  14  20   9  15  11
 137) P-1        3  11     273.171    11.73   0.0147     5.5676     6.7812     7.5047     90.136     85.567     75.297 ' ===   3  10  10   3   3   8
 138) P-1        3   6     281.819    11.70   0.0134     5.7470     8.0004     7.0818     96.563     67.797    110.761 ' ===   8  14  13   6   6  10
 139) P-1        3   0    1080.976    11.57   0.0058    11.1838     7.9582    12.7627     87.186    100.947    104.240 ' ===  19  16  20  12  16  13
 140) P-1        2   0     790.066    11.44   0.0153     7.1795    10.3231    11.5199     95.416     73.289    104.892 ' ===  16  16  19  10  13  12
 141) P-1        1   0     280.700    11.34   0.0000     5.7407     7.1937     8.0203     80.182     68.646     65.535 ' ===  14  18  20  11  12  15
 142) P-1        3   0     829.165    11.33  -0.0107     7.2611    11.3684    11.1482     82.897    107.940    108.661 ' ===  19  20  18  16  15  15
 143) P-1        3  10     220.797    11.15   0.0145     4.5004     7.4051     7.5320     91.901     96.589     62.337 ' ===   4  10   9   3   2   6
 144) P-1        3   0     920.721    11.15   0.0091    11.0150     7.4885    16.2256    111.441     48.300    109.984 ' ===  20  17  20  14  17  14
 145) P-1        3  10     214.691    11.11   0.0146     4.3761     6.5841     7.7519     87.452     74.831     84.986 ' ===   6  11  10   6   4   8
 146) P-1        3   0     829.962    10.98  -0.0091     7.2628    11.3679    11.1550     82.915    107.885    108.687 ' ===  19  19  21  15  18  17
 147) P-1        3   7     296.160    10.97   0.0127     6.0397     6.7340     8.8512     81.932     57.681     76.845 ' ===   7  11  13   4   5   9
 148) P-1        2   0     830.293    10.87  -0.0080     7.2650    11.1539    11.3713     97.070     71.291    107.882 ' ===  19  21  19  18  15  17
 149) P-1        3   8     300.812    10.78   0.0149     6.1307     7.3574     8.1429     80.793    113.240    116.932 ' ===   6  12  12   5   5   9
 150) P-1        1   0     280.579    10.72   0.0000     5.7370     7.1022     8.0222     83.038    111.426    112.727 ' ===  14  17  19  10  11  14
 151) P-1        3   0     840.434    10.72   0.0177     7.1956    11.2950    11.4521     97.674     71.021    107.117 ' ===  20  20  20  17  17  18
 152) P-1        3  10     306.751    10.67   0.0113     6.2582     7.9316     8.4281     75.932    117.457    124.255 ' ===   5   9  12   3   5   8
 153) P-1        3   0     866.600    10.67   0.0184     7.1066    11.6212    11.7217    100.241     70.593    107.712 ' ===  19  20  17  16  14  14
 154) P-1        3   0     819.629    10.66   0.0000    10.8791     7.1447    14.9584     87.549     50.660    106.816 ' ===  16  17  21  11  14  15
 155) P-1        3   9     248.451    10.62   0.0164     5.0615     6.5606     7.5416     88.604     82.945     89.271 ' ===   5  10  11   3   4   8
 156) P-1        2   0     992.363    10.60   0.0058     5.4020    14.9252    15.8978    108.427     70.287     70.204 ' ===  15  20  21  13  13  18
 157) P-1        3  10     217.132    10.53   0.0155     4.4246     6.5790     7.7127     89.799    104.010     85.590 ' ===   4  10  11   3   4   8
 158) P-1        3   1     882.143    10.48   0.0119     7.9157     7.5414    15.0610     97.192     98.273     86.946 ' ===  17  19  19  15  16  16
 159) P-1        2   0     829.302    10.44   0.0145     7.1699    11.3026    11.2835     96.987     73.117    108.507 ' ===  17  20  18  15  13  16
 160) C2         3  10     421.796    10.36   0.0133    13.1151     4.3004     7.4805     90.000     91.311     90.000 ' ===  11   4  12  10
 161) P-1        3   5     529.083    10.36   0.0117     5.3965     9.9550    10.1127     96.439     96.004     98.986 ' ===   8  15  16   6   7  13
 162) P-1        2   0     282.617    10.36   0.0251     5.7291     7.1653     8.0859     82.809    111.852    113.412 ' ===  14  18  20  11  13  15
 163) P-1        3   0     588.510    10.23   0.0081     6.0051     8.9070    13.5866     80.739     74.845     57.059 ' ===  11  17  18   7   8  13
 164) P-1        2   0     847.800    10.18   0.0044     7.2223    11.2787    11.5681     81.729    108.674    108.035 ' ===  20  18  18  15  16  13
 165) P-1        3   0     831.618    10.16   0.0000     7.2411    11.4994    11.1345     82.641    108.612    108.767 ' ===  19  19  17  15  14  13
 166) P-1        3   0     844.079    10.14   0.0175     7.1265    11.5696    11.4808     81.049    110.463    107.590 ' ===  18  17  19  13  15  13
 167) P-1        3   0     588.288    10.06   0.0075     6.0041     7.5648    13.3379     92.907     79.428     98.840 ' ===  11  20  20  10  10  17
 168) P-1        3   0     588.080    10.03   0.0058     6.0043     7.5617    13.3379     92.904    100.601     81.201 ' ===  11  21  20  10  10  18
 169) P-1        2   0     589.125    10.01   0.0110     7.5695     6.0053    15.0055     94.955     62.652     81.202 ' ===  20  11  22  10  19  10
 170) P-1        2   0     849.475    10.00   0.0171    11.1103     7.0582    11.7762     74.262     81.806     73.346 ' ===  18  19  19  14  16  15
 171) P-1        3   0     569.915     9.97   0.0182     5.8069     7.9450    13.1151     88.837     90.081     70.411 ' ===  11  20  20   8  10  17
 172) P-1        1   0     587.089     9.93   0.0000     7.5590     5.9978    15.4196     98.972     61.728     81.193 ' ===  21  11  21  10  19  10
 173) P-1        3   0     855.061     9.93   0.0189     7.7496    10.4946    11.3190    105.930    102.846     79.141 ' ===  20  20  19  17  16  18
 174) P-1        1   0     588.724     9.85   0.0000     6.0149     7.5567    13.5718     91.025    105.070     81.343 ' ===  11  21  19  10   9  17
 175) P-1        3   5     396.338     9.82   0.0115     4.0428     7.5001    13.2538     88.091     81.620     85.650 ' ===   7  16  15   6   6  13
 176) P-1        3   0     832.812     9.82   0.0019     7.2450    11.1349    11.4998     97.388     71.285    108.516 ' ===  19  18  18  15  14  13
 177) P-1        3   0     592.194     9.80   0.0155     8.9475     6.0360    13.3571     79.126     94.887    123.266 ' ===  18  10  20   6  16   9
 178) P-1        2   0     589.319     9.79   0.0127     6.0056     7.5723    13.5923     88.954     74.821     81.161 ' ===  11  20  18  10   8  15
 179) P-1        3   1     763.674     9.78   0.0054     7.3212    11.6858     9.5917     81.412    105.291    104.379 ' ===  16  21  18  15  13  17
 180) P-1        3   1     763.954     9.75   0.0062     7.3216     9.5944    12.1521     90.875     68.676    105.290 ' ===  15  18  21  12  14  18
 181) P-1        3   8     255.227     9.72   0.0144     5.2024     6.7150     7.5533     90.424     82.106    102.375 ' ===   6  11  11   4   4   8
 182) P-1        3   0     866.207     9.70   0.0123     8.7383    10.7558    10.9265     74.416     66.715     68.076 ' ===  21  21  19  20  17  17
 183) P-1        2   0     846.604     9.68   0.0145    10.9309     9.8334    11.3734    119.634     53.618    113.191 ' ===  18  17  19  13  15  14
 184) P-1        3  10     189.230     9.67   0.0143     3.8576     6.8213     7.5097     87.383     94.998    105.951 ' ===   4  10   9   3   1   6
 185) P-1        2   0     846.481     9.64   0.0142    10.9300     9.8327    11.3734    119.636     53.617    113.187 ' ===  18  18  18  14  14  14
 186) P-1        3   0     828.029     9.64   0.0032     7.2372    11.3878    11.1805     97.074     70.818    107.874 ' ===  19  19  18  15  14  15
 187) P-1        3   0     895.987     9.63   0.0175     7.4072    10.8883    12.0221     89.888    101.817    108.849 ' ===  19  19  20  15  16  17
 188) P-1        1   0    1123.553     9.61   0.0000     5.7429    15.2277    15.4488     58.247     80.253     78.899 ' ===  12  20  19  10   9  16
 189) P-1        3   0    1133.769     9.61   0.0000     8.0250    11.5941    13.1067     89.589     88.984    111.571 ' ===  16  13  19   7  13  10
 190) P-1        3   0     589.493     9.61   0.0128     8.9129     6.0062    15.0099     94.929     63.368    122.918 ' ===  17  11  22   7  17  10
 191) P-1        3  11     285.490     9.58   0.0188     5.8125     7.5059     6.8668     89.979    107.109     85.816 ' ===   5   8  10   3   5   6
 192) P-1        3   0     588.645     9.58   0.0088     8.9100     6.0038    13.3382     79.415     94.605    122.911 ' ===  17  11  20   7  15  10
 193) P-1        2   0     590.091     9.49   0.0127     6.0126     7.5696    13.3518     92.887     79.323     98.727 ' ===  12  20  20  11  11  17
 194) P-1        2   0     851.410     9.48   0.0138     7.2270     8.0213    15.0793     79.625     86.194     82.359 ' ===  17  20  20  15  14  18
 195) P-1        2   0     588.514     9.44   0.0086     6.0029     8.9092    16.6206     53.109    115.989    122.901 ' ===  11  17  19   7   7  14
 196) P-1        3   0     570.651     9.44   0.0217     5.8082     8.1204    13.1237     88.852     90.023    112.759 ' ===  12  20  21   9  11  18
 197) P-1        1   0    1116.974     9.43   0.0000     7.8845    11.4215    13.1106     88.991     88.459     71.165 ' ===  20  15  20  13  17  13
 198) P-1        3   0     565.380     9.42   0.0184     5.7565     8.0574    13.1149     88.490     90.863    111.599 ' ===  11  19  22   8  11  18
 199) P-1        2   0     572.927     9.42   0.0368     5.8102    13.1429     8.0501     90.824    111.168     91.330 ' ===  13  21  20  12  11  18
 200) P-1        3   0    1120.514     9.42   0.0086     7.8979    11.4351    13.1163     88.998     88.471     71.138 ' ===  20  14  20  12  17  12
 201) P-1        2   0     559.648     9.40  -0.0256     5.7596     8.0261    13.0888     91.283     89.849    112.301 ' ===  14  19  22  11  14  18
 202) P-1        2   0     848.453     9.37   0.0110     7.2069    11.2994    11.5811     81.620    108.638    108.064 ' ===  19  18  18  14  15  14
 203) P-1        3   0     593.441     9.34   0.0208     6.0396     7.5710    13.3678     87.197    100.893     98.546 ' ===  10  22  21   9   9  20
 204) P-1        3   0    1147.324     9.31   0.0211     6.9381    11.4854    15.3569     82.157    101.810    105.989 ' ===  17  16  19  13  13  14
 205) P-1        3   0     592.198     9.30   0.0164     6.0327     7.5720    13.5793     89.031     74.972     81.406 ' ===  12  21  18  11   9  16
 206) P-1        3   0     837.467     9.30  -0.0076     7.1742    11.4621    15.1929    105.659     45.500    109.790 ' ===  19  19  20  15  17  17
 207) P-1        3   2     844.395     9.30   0.0095     9.8321    10.8702    11.2933     53.914    119.077    112.538 ' ===  17  19  16  15  13  14
 208) P-1        3   0    1203.474     9.29   0.0165     7.4319    16.2270    11.5714     99.758     69.442    112.817 ' ===  15  18  20  10  14  15
 209) P-1        3   0     833.622     9.29   0.0031     7.2461    11.1372    11.5054     97.419     71.313    108.519 ' ===  19  19  18  16  14  14
 210) P-1        3  10     225.007     9.29   0.0130     4.5884     6.6695     7.5522     92.699     82.091    100.527 ' ===   4  10  10   3   2   7
 211) P-1        3   0    1125.511     9.25   0.0010     7.9997    11.4991    13.1107     88.926     90.812     69.005 ' ===  21  14  21  13  19  13
 212) P-1        3   2     774.302     9.24   0.0113     7.4138    11.6489     9.6435     81.394    106.208    103.548 ' ===  13  19  18  11  11  16
 213) P-1        3   0    1124.263     9.21   0.0033     5.7441    15.2346    15.4516     58.232     80.220     78.898 ' ===  11  20  20   9   9  17
 214) P-1        2   0     842.020     9.21   0.0081     7.1783    11.4772    11.4132     98.441     72.311    109.770 ' ===  20  20  16  17  14  13
 215) P-1        3  10     256.443     9.20   0.0117     5.2314     8.2762     6.6651     95.596     79.594    115.344 ' ===   4  11   9   3   2   7
 216) P-1        3   0    1134.664     9.18   0.0000     8.0374    11.5931    13.1073     89.702     88.938    111.676 ' ===  18  13  20   9  15  11
 217) P-1        2   0     593.586     9.16   0.0224     6.0358     7.5773    13.5919     88.984     74.998     81.425 ' ===  12  19  19  10   9  15
 218) P-1        3  10     196.292     9.14   0.0116     4.0042     6.5569     7.5166     91.239     95.768     90.524 ' ===   5   8  11   2   4   6
 219) P-1        3   0     833.390     9.13   0.0018     7.2450    11.1361    11.5025     97.411     71.324    108.491 ' ===  19  18  19  15  15  14
 220) P-1        2   0    1014.694     9.12   0.0180     7.3579    11.5234    13.5947     85.208     68.458    105.041 ' ===  18  19  18  14  14  14
 221) P-1        3   0     861.703     9.12   0.0138    11.6720     7.1958    11.4137     71.093     80.774     72.247 ' ===  16  20  19  13  14  16
 222) P-1        3   9     255.419     9.10   0.0141     5.2066     7.7087     6.5998     90.286     96.447     76.080 ' ===   5  10  10   3   3   7
 223) P-1        3   0     593.958     9.08   0.0235     6.0389     7.5792    13.5903     91.005    105.010     81.435 ' ===  11  20  19  10   8  16
 224) P-1        2   0     593.538     9.03   0.0225     6.0366     7.5783    13.3622     92.839    100.827     81.422 ' ===  11  20  20  10   9  17
 225) P-1        3   1     764.471     9.02   0.0075     7.3236     9.5966    12.1558     90.888     68.666    105.306 ' ===  14  17  21  10  13  17
 226) P-1        3   0     889.703     9.02   0.0060     7.2860    11.9847    11.6302    101.549     69.583    110.169 ' ===  19  17  19  13  16  13
 227) P-1        3   0     788.929     8.99   0.0000    10.9400     7.1677    16.6689    117.655    136.732     66.212 ' ===  17  17  20  11  14  16
 228) P-1        3   0     847.782     8.99   0.0092     7.2029    11.2960    11.5809     81.612    108.639    108.046 ' ===  19  18  19  14  16  15
 229) P-1        2   0     848.080     8.98   0.0106     7.2035    11.5819    11.2974     81.618    108.041    108.633 ' ===  19  19  18  16  14  15
 230) P-1        3   0     844.245     8.96   0.0070     7.1656     5.7558    22.5416     96.164     91.441     66.002 ' ===  17  14  22  10  16  14
 231) P-1        2   0     591.659     8.95   0.0150     6.0268     7.5689    13.3601     87.154    100.836     98.622 ' ===  11  19  21   9  10  17
 232) P-1        2   0     592.097     8.95   0.0204     8.9349     6.0234    15.0304     95.098     63.263    123.056 ' ===  16  12  22   7  16  11
 233) P-1        3   0     572.234     8.94   0.0310     7.9635     5.8131    13.1211     90.104     88.855     70.443 ' ===  20  13  21  10  18  12
 234) P-1        3   0     852.967     8.93   0.0090     7.1380    11.4712    11.6351     99.402     70.612    107.946 ' ===  19  19  20  15  17  16
 235) P-1        1   0     280.228     8.92   0.0000     7.1082     5.7409     7.9824     69.200     99.037    113.007 ' ===  17  14  18  10  13  11
 236) P-1        3   0     987.806     8.92   0.0098    11.9136     7.3289    16.5497    114.679     49.348    111.169 ' ===  22  16  20  15  19  13
 237) P-1        3   9     220.584     8.92   0.0166     4.4934     7.3186     7.5068     90.835     94.555     63.717 ' ===   6  10  10   4   4   6
 238) P-1        3   0     592.343     8.91   0.0166     6.0346     7.5727    13.3501     92.889    100.840     81.427 ' ===  12  21  19  11  10  17
 239) P-1        3   0     848.028     8.90   0.0000     7.1630    11.5126    11.3717     98.532     71.398    107.081 ' ===  19  18  21  14  17  17
 240) P-1        3   9     219.991     8.90   0.0146     4.4844     6.6364     7.5474     92.425     82.469     98.814 ' ===   5  11  11   4   3   8
 241) P-1        3  11     195.809     8.89   0.0180     7.7660     3.9872     6.8512     73.312     95.618    105.450 ' ===   7   4   9   1   4   3
 242) P-1        2   0     572.495     8.87   0.0327     5.8142     7.9672    13.1200     88.870     89.886    109.577 ' ===  13  20  21  10  12  18
 243) P-1        2   0     847.873     8.84   0.0097     7.2018    11.3617    11.5193     81.626     72.322     70.978 ' ===  19  21  18  17  15  16
 244) P-1        1   0     280.324     8.82   0.0000     5.7423     7.1080     8.0115     96.946     68.675    112.993 ' ===  14  17  20  10  12  15
 245) P-1        3   0     898.803     8.81   0.0146     7.4148    10.8597    12.0689     90.015    101.402    108.955 ' ===  19  20  18  16  14  15
 246) P-1        2   0     593.926     8.81   0.0243     8.9583     6.0369    16.7052    116.332     52.850    123.186 ' ===  18  11  18   7  14   7
 247) P-1        2   0    1201.870     8.73  -0.0188     7.1041    11.7067    16.0436     94.888     70.241     76.600 ' ===  15  18  20  13  12  16
 248) P-1        3   0     861.543     8.73   0.0163     7.1954    11.7016    11.3485     80.975    107.961    108.200 ' ===  19  20  22  16  18  19
 249) P-1        2   0     854.043     8.73   0.0119     7.1422    11.4571    11.5018     98.750     71.696    106.662 ' ===  19  15  20  12  16  14
 250) P-1        2   0     788.460     8.72   0.0040    10.9464     7.1730    16.6632    117.976    136.591     65.629 ' ===  19  18  20  14  16  17
 251) P-1        2   0     591.841     8.72   0.0182     8.9371     6.0233    16.6867    116.233     52.928    123.090 ' ===  16  12  19   7  13   8
 252) P-1        3   0     610.534     8.69   0.0168     6.8932     8.2530    11.6836    104.890     75.434     83.572 ' ===  18  14  21  10  16  13
 253) P-1        2   0     595.327     8.69   0.0286     6.0483     7.5820    13.3699     92.797     79.070     98.446 ' ===  10  21  21   9   9  19
 254) P-1        3   1     571.758     8.68   0.0184     5.8215    14.3683     8.0721     97.641     68.011    114.009 ' ===  11  17  18   8   9  14
 255) C2         2   0    2786.509     8.68   0.0059    15.2645    25.7219     7.1139     90.000     86.053     90.000 ' ===  20  22  10   8
 256) P-1        2   0     568.267     8.68   0.0226     7.1627     7.9950    11.5556    110.362    113.613     80.757 ' ===  17  17  14  12  10  10
 257) P-1        2   0     594.812     8.68   0.0261     6.0446     7.5804    13.3703     87.166    100.955     98.438 ' ===  11  21  20  10   9  18
 258) P-1        3   0    1280.169     8.67   0.0065     8.3922    11.6037    15.1868     98.569     99.322     61.672 ' ===  18  18  21  15  16  17
 259) P-1        2   0     610.316     8.67   0.0158     6.8910     8.2529    12.4521    114.940    108.067     83.578 ' ===  18  14  14  10  11   6
 260) P-1        2   0     854.843     8.67   0.0120     7.1370    11.4665    11.4981     98.769     71.790    106.522 ' ===  18  18  19  14  14  15
 261) P-1        3   9     213.071     8.66   0.0133     4.3448     6.7777     7.4963     92.193     93.696     75.351 ' ===   5  10  13   3   5   9
 262) P-1        3   0     922.506     8.66  -0.0035     6.8569    10.8417    15.9914     68.918     75.515     56.459 ' ===  18  17  18  14  13  13
 263) P-1        3   0    1193.689     8.63   0.0000     7.4140    11.3093    16.1762     94.925     67.512    107.625 ' ===  16  14  18  10  12  11
 264) P-1        2   0     591.966     8.63   0.0199     6.0210     8.9342    13.3604     94.757    100.707     56.979 ' ===  12  16  21   7  11  15
 265) P-1        2   0     593.180     8.62   0.0194     8.9613     6.0362    13.3577     79.129     94.867    123.262 ' ===  17  11  20   7  15   9
 266) P-1        2   1     571.852     8.62   0.0150     5.8265     8.0690    14.3326     80.195     66.281     68.002 ' ===  11  15  18   6   9  12
 267) C2         2   0    2414.802     8.61   0.0085    17.3361    25.7222     6.1600     90.000    118.465     90.000 ' ===  22  21  10  10
 268) P-1        2   0    1158.894     8.59   0.0056    11.8335     8.6730    13.2502     93.044     81.827    120.553 ' ===  12  21  21  11  11  19
 269) P-1        3   0     989.820     8.57   0.0087     7.3363    12.5894    11.5325     76.946    105.028    101.864 ' ===  17  21  21  15  16  19
 270) P-1        3   0    1027.479     8.55   0.0298     7.4877    12.3991    11.9120     76.276    104.880    101.316 ' ===  15  17  17  10  10  12
 271) C2         2   0    2414.409     8.55   0.0080    15.7702    25.7201     6.1599     90.000    104.909     90.000 ' ===  20  21  10   8
 272) P-1        2   0     595.405     8.53   0.0267     6.0524     7.5802    13.3657     87.255    100.905     98.490 ' ===  11  22  21  10  10  20
 273) P-1        2   0     565.882     8.52   0.0201    11.5113     7.2090     8.0153     82.780     69.157     65.591 ' ===  15  17  17  11  11  12
 274) P-1        2   0     591.434     8.52   0.0186     7.5785     6.0172    13.3576     79.327     87.143     81.226 ' ===  20  11  21  10  18  10
 275) P-1        2   0     574.107     8.51   0.0400     5.8167    13.1309     7.9777     91.121    109.539     90.104 ' ===  13  21  19  12  10  17
 276) P-1        2   0     594.616     8.49   0.0253     8.9687     7.5824    21.4373    130.917     38.418    138.228 ' ===  17  20  20  16  15  17
 277) P-1        3   0     864.278     8.49   0.0108     7.0932    11.6211    11.7156    100.292     70.544    107.694 ' ===  19  18  17  14  14  12
 278) P-1        2   0     594.011     8.48   0.0223     6.0414     7.5768    13.5873     91.008    105.009     81.511 ' ===  11  21  19  10   8  17
 279) P-1        2   0     788.476     8.47  -0.0063     7.1589    10.3838    11.6501     94.241     70.786    105.364 ' ===  16  20  20  13  14  18
 280) P-1        2   0     842.870     8.47  -0.0050     7.2906    11.3977    11.4423     98.455     69.651    108.881 ' ===  19  17  16  14  13  11
 281) P-1        3   0     977.438     8.47   0.0000     8.7701     6.6597    19.8826     81.335     84.369     58.391 ' ===  19  13  18  11  15  10
 282) P-1        2   0     760.687     8.45   0.0143     7.0293    11.3841    10.9730     98.838     64.702    106.493 ' ===  18  19  19  14  15  15
 283) P-1        2   0     842.199     8.42   0.0019     7.1629     5.7483    23.2161     88.938    103.433     65.962 ' ===  18  14  20  11  15  11
 284) P-1        3   1    1045.489     8.42   0.0000    10.6878     7.5398    15.3758     61.132     81.829     97.469 ' ===  12  20  19  11  10  17
 285) P-1        2   0     896.754     8.41   0.0201    11.2805     7.7434    15.2004     81.951     80.015     43.309 ' ===  16  15  22  11  15  14
 286) P-1        3  10     203.977     8.35   0.0123     4.1603     6.5571     7.7740     88.617    105.823     90.548 ' ===   4  11  11   4   3   9
 287) P-1        2   0    1052.789     8.35  -0.0084     6.5115    15.7112    11.9897    103.897     65.057    107.237 ' ===  14  20  18  12  12  15
 288) P-1        2   0     788.380     8.34  -0.0066     7.1583    10.3830    11.6509     94.241     70.779    105.362 ' ===  15  20  20  13  13  18
 289) P-1        1   0     790.397     8.34   0.0000     7.1638    10.4033    11.6482     85.681    109.127    105.471 ' ===  18  19  19  14  15  16
 290) P-1        1   0     987.333     8.32   0.0000     7.3310    12.5723    11.5216     76.954    104.947    101.810 ' ===  17  20  21  14  16  18
 291) P-1        3   0     756.857     8.32   0.0000     7.0214    11.3728    10.9540     98.976     64.643    106.618 ' ===  17  20  19  14  14  16
 292) P-1        2   0    1194.483     8.31   0.0069     7.4130    11.3091    16.1871     94.913     67.532    107.623 ' ===  16  16  19  11  12  13
 293) P-1        3   1    1047.959     8.30   0.0122    10.6866     7.5454    15.3977     61.165     81.832     97.481 ' ===  11  20  19  10   9  17
 294) P-1        3   0    1182.996     8.28   0.0169     6.0254    13.5923    15.4231     94.823     75.992    105.094 ' ===  11  18  21   8  11  16
 295) P-1        3   9     220.102     8.26   0.0166     4.4838     6.6386     7.5496     87.558     97.507     98.825 ' ===   5  11  10   4   3   7
 296) P-1        3   1     283.048     8.25   0.0167     5.7658     7.1774     7.9683     96.799     69.853    113.856 ' ===  13  17  18  10  11  13
 297) P-1        3  11     171.220     8.25   0.0156     3.4891     6.6254     7.5451     90.258     82.672     81.897 ' ===   4   8   9   2   2   6
 298) P-1        3   0     789.320     8.25  -0.0039     7.1644    10.4023    11.6362     85.690    109.157    105.496 ' ===  18  20  19  15  15  17
 299) P-1        3   0     760.578     8.24   0.0163     7.0297    10.9736    11.3876     98.904    106.491     64.638 ' ===  17  19  19  14  13  15
 300) P-1        3   0     854.439     8.23   0.0114     7.1407    11.4805    11.6380     99.438     70.637    107.912 ' ===  19  19  19  15  16  15
 301) P-1        3   0     824.687     8.23   0.0000     7.1419    11.3659    11.1937     93.508     73.148    108.404 ' ===  18  20  13  15   9  10
 302) P-1        2   0    1197.859     8.22   0.0132     7.4269    16.2009    11.4989     80.579    110.323    112.510 ' ===  17  17  18  11  14  12
 303) P-1        2   0    1126.183     8.21   0.0109     7.1834     5.7452    29.9266     88.814     88.336     65.820 ' ===  15  13  21   8  13  12
 304) P-1        3   9     363.183     8.20   0.0120     3.7041    10.3550     9.8347     82.484     89.101     76.228 ' ===   4  11  11   2   2   9
 305) P-1        3   0     854.497     8.20   0.0134     8.4287    10.4600    12.5801     97.925    119.649     63.123 ' ===  20  20  21  17  18  19
 306) P-1        3   0     997.907     8.20   0.0000     7.5229    15.0387    10.2066     96.801     82.725     62.768 ' ===  19  20  13  17  10  11
 307) P-1        3   0     729.686     8.19  -0.0102     5.8477     9.0813    15.7100    108.519     94.921     67.397 ' ===  16  19  22  14  15  18
 308) P-1        2   0    1201.123     8.16  -0.0206     7.0982    11.7057    16.0399     94.872     70.246     76.679 ' ===  14  17  21  11  12  16
 309) P-1        2   1     942.637     8.16  -0.0178    14.9880     7.5923    12.7549    115.516     48.972    119.144 ' ===  20  19  18  17  16  15
 310) P-1        2   0     884.193     8.14   0.0054     7.3369    11.8915    11.5595     79.159    109.211    111.374 ' ===  19  16  18  13  14  12
 311) P-1        3   0     856.256     8.13   0.0056     7.7304     7.5855    15.1609     94.584    102.826     81.482 ' ===  18  20  19  16  14  18
 312) P-1        1   0     763.504     8.11   0.0000     7.3226     9.5938    12.1464     90.803     68.615    105.222 ' ===  16  18  21  12  14  18
 313) P-1        3   0     757.864     8.11   0.0023     7.7791     9.4805    11.3486    102.954     74.057    107.622 ' ===  18  19  21  15  17  17
 314) P-1        3   0     880.994     8.11   0.0098     7.5453    10.4624    12.0242     91.867     79.837    109.388 ' ===  16  21  21  14  15  19
 315) P-1        3   0     861.158     8.10   0.0156    11.6578     7.1922    11.4132     71.142     80.882     72.385 ' ===  17  19  20  13  15  16
 316) P-1        3   0     821.998     8.10   0.0000     7.1463    11.3463    11.1532     83.217    106.781    108.230 ' ===  17  20  12  14   7  11
 317) P-1        2   0    1004.798     8.09  -0.0252     6.7015    10.2278    15.6144     99.119    103.601     99.293 ' ===  15  18  19  13  11  14
 318) P-1        3   0     828.426     8.08  -0.0041     7.2449    15.3369    11.4005     46.384     71.890     89.979 ' ===  20  19  20  18  17  17
 319) P-1        2   0     988.222     8.08   0.0090    11.9268     7.3332    16.5487    114.719     49.288    111.206 ' ===  22  17  20  16  19  14
 320) P-1        2   0     828.330     8.07  -0.0064     7.2455    15.3370    11.4029     46.362     71.875     89.955 ' ===  20  19  19  18  16  16
 321) P-1        2   0     609.977     8.03   0.0161     6.8920     8.2547    11.6800    104.953     75.332     83.655 ' ===  18  15  20  11  15  13
 322) P-1        2   0    1126.075     8.01   0.0014    15.1671     7.6179    12.4703    115.290    114.814     64.550 ' ===  18  16  19  12  14  13
 323) P-1        2   0     854.520     8.01   0.0167    12.2214     7.7459    14.9910    118.758     43.876    115.350 ' ===  22  19  21  18  20  17
 324) P-1        2   0    1157.650     8.00   0.0180     7.6670    11.7996    13.7561     72.396     85.035     77.470 ' ===  18  13  19   8  14  11
 325) P-1        3   0     968.124     7.99   0.0000     6.6053     9.8660    15.3444    101.670     82.264     95.352 ' ===  14  19  22  12  14  18
 326) P-1        3   0     999.828     7.98   0.0039     7.5240    15.0540    10.2155     96.857     82.770     62.762 ' ===  20  20  12  18  10  10
 327) P-1        2   0     866.775     7.98   0.0278     6.9752    15.4084    10.6837     84.698     74.970     51.702 ' ===  15  22  19  15  11  18
 328) P-1        3   0    1185.653     7.96   0.0233     6.0292    13.6005    15.4402     94.775     75.976    105.103 ' ===  11  20  21  10  10  18
 329) P-1        3   0     823.834     7.96  -0.0027     7.1419    11.3645    11.3862     82.058    109.963    108.379 ' ===  18  20  20  15  16  18
 330) P-1        2   1     284.183     7.94   0.0300     5.7759     7.1738     7.9726     99.002     69.927    113.634 ' ===  14  16  18  10  11  13
 331) P-1        3  10     272.353     7.94   0.0154     5.5501     6.5961     7.5710     92.197     81.265     96.055 ' ===   4  11  11   4   4   9
 332) P-1        3   1     282.984     7.94   0.0147     5.7662     7.1760     8.0670     99.917     67.991    113.842 ' ===  14  16  17  10  11  12
 333) P-1        3   0     888.593     7.93  -0.0272    11.4154     5.9266    17.0858     76.328     60.307     62.245 ' ===  18  14  22  12  17  13
 334) P-1        1   0    1122.908     7.91   0.0000     7.1733     5.7391    29.8915     88.754     88.327     65.915 ' ===  16  13  21   9  14  12
 335) P-1        2   0     857.480     7.91   0.0089     7.8117    10.4067    11.3857    104.463    104.160     77.667 ' ===  21  18  20  17  19  17
 336) P-1        2   0     902.079     7.91   0.0106     8.0147     7.5764    15.2737     98.916     99.667     85.665 ' ===  19  17  19  14  17  13
 337) P-1        3   0     973.325     7.89   0.0138     6.6202     9.8769    15.3843    101.778     82.211     95.450 ' ===  16  16  23  11  16  16
 338) P-1        3   0     979.752     7.88   0.0051     5.4130    14.8041    15.8658    107.671     70.615     68.786 ' ===  15  21  18  14  11  16
 339) P-1        2   0    1197.360     7.88   0.0126     7.4271    11.4948    16.1991     99.392     67.491    110.322 ' ===  16  18  18  13  11  13
 340) P-1        2   0    1203.116     7.87   0.0114     7.4240    16.2115    11.5888     99.677     69.388    112.747 ' ===  15  16  20   8  14  13
 341) P-1        3   9     282.889     7.87   0.0145     5.7662     6.5738     7.8870     89.990    108.448     86.148 ' ===   5  10  11   3   4   7
 342) P-1        2   0     567.535     7.86   0.0177     7.1927     8.0109    11.5821    110.906    114.417     80.438 ' ===  18  20  14  16  11  12
 343) P-1        2   0     652.914     7.86   0.0186     6.6353     7.2865    15.1712     85.208     81.441     64.206 ' ===  15  16  18  11  11  11
 344) P-1        2   0     776.601     7.86   0.0140     7.2747    10.4305    11.3342     92.795     72.520    108.560 ' ===  18  15  21  11  17  13
 345) P-1        3   0     976.713     7.85   0.0000     8.5653    11.6044    13.3774    106.075     58.269    120.257 ' ===  17  17  20  11  15  16
 346) P-1        3   1     569.736     7.85   0.0102     5.8100     8.0580    14.3221     80.293     66.348     68.104 ' ===  11  18  19   7   9  15
 347) P-1        3   1     570.071     7.84   0.0116     7.9873     5.8108    15.2084    100.398     59.617    110.578 ' ===  21  11  18  10  17   9
 348) P-1        2   0     900.061     7.81   0.0170     7.7940    12.6451    11.0620     78.787     65.776     64.899 ' ===  19  18  18  14  14  15
 349) P-1        3   0     768.573     7.79   0.0061     3.8851    16.1463    14.9385    117.844     91.209    108.668 ' ===  13  22  23  12  13  22
 350) P-1        2   0    1178.569     7.78   0.0021     6.0075    15.6715    15.0413    121.130     84.872    103.365 ' ===  11  22  22  11  11  21
 351) P-1        3   0    1089.021     7.77   0.0106    15.9556    10.4420     9.9978    114.865     46.164    108.718 ' ===  18  21  18  16  13  16
 352) P-1        3   0    1199.614     7.77   0.0130     7.4262    16.1491    11.3271     90.247     72.426    111.126 ' ===  17  16  15  11  12  10
 353) P-1        2   0     905.811     7.76   0.0172     7.5882     8.0634    15.2549     79.901     81.881     83.392 ' ===  18  19  20  15  15  18
 354) P-1        3   0     661.377     7.74   0.0134     7.0155     8.9395    11.3798     82.417    104.848     77.897 ' ===  18  15  19  11  14  13
 355) P-1        2   0     843.986     7.74  -0.0103    11.2713     7.1513    15.8309     89.261     46.461    106.718 ' ===  18  19  19  14  15  17
 356) P-1        3   0    1274.263     7.74   0.0109     7.1986    11.9968    18.8478     58.535     77.109     99.420 ' ===  13  17  23  10  13  17
 357) P-1        2   0     839.252     7.73   0.0119     7.1307    11.5148    15.2719    106.086     45.606    110.300 ' ===  17  20  22  15  17  19
 358) P-1        2   0     891.369     7.72   0.0028     9.1236     8.2749    15.0817     96.260     98.417     52.337 ' ===  15  16  21  10  14  15
 359) P-1        2   0    1108.821     7.72   0.0122    11.2077     8.0501    12.8917     88.447     78.769     76.433 ' ===  20  19  20  16  17  16
 360) C2         1   0    2434.123     7.72   0.0000    15.9323    25.7027     6.2147     90.000     73.029     90.000 ' ===  21  22   9   8
 361) P-1        1   0    1061.071     7.71   0.0000     5.4311    15.0001    15.8333     63.032     73.952     96.506 ' ===  12  17  22   7  11  17
 362) P-1        3   0     922.771     7.71   0.0000     6.8548    10.8441    15.9983     68.828     75.424     56.513 ' ===  16  15  18  11  12  11
 363) P-1        1   0    1046.637     7.70   0.0000    10.7057     6.7793    16.9765     74.043     72.172    104.874 ' ===  14  17  22  10  14  16
 364) P-1        2   0    1000.137     7.70   0.0025     7.2880    11.8504    12.9831     83.315     98.839     66.955 ' ===  17  21  19  15  13  19
 365) P-1        2   0    1041.036     7.69   0.0099    12.3468     6.0486    19.2357    110.482    127.965     69.040 ' ===  17  17  21  13  15  15
 366) P-1        3   0     819.908     7.68  -0.0002     7.1345    11.3657    11.1302     93.612     73.384    108.473 ' ===  17  21  13  15   8  11
 367) P-1        3   1     634.646     7.68   0.0187     8.9422     6.4666    16.0030    107.706    124.953     56.808 ' ===  17  11  20   6  15  10
 368) C2         1   0    2432.290     7.68   0.0000    15.9264    25.7069     6.2125     90.000     72.995     90.000 ' ===  21  22  10   9
 369) P-1        2   0     559.084     7.68   0.0020     5.7057     9.8159    10.0687     97.420     89.426     89.157 ' ===  14  18  19  10  11  15
 370) P-1        3   0     841.963     7.68   0.0000     7.3597    10.4139    11.9989     86.108     76.050     70.639 ' ===  14  20  18  11  11  15
 371) P-1        3   0     857.983     7.67   0.0104     7.7346     7.5861    15.1814     94.515    102.849     81.509 ' ===  18  19  19  15  14  17
 372) P-1        3   0    1326.374     7.66  -0.0190     5.9417    18.3334    19.8088     47.991     55.841     68.798 ' ===  11  19  22   8  10  19
 373) P-1        3   0     819.243     7.63  -0.0050     7.1416    11.3517    11.3587     82.131    108.435    110.242 ' ===  17  21  22  16  16  20
 374) P-1        2   0     282.283     7.63   0.0215     5.7273     7.1323     8.0156     99.272    110.559     67.093 ' ===  14  17  19  10  12  14
 375) P-1        3   0    1117.221     7.62   0.0075     7.8893    11.5991    13.1174     90.228     91.628    111.374 ' ===  18  20  19  16  15  17
 376) P-1        2   0     577.848     7.62   0.0581     8.0015     5.8262    13.1517     90.028     88.863     70.510 ' ===  20  12  21  10  18  11
 377) Cc         1   0    2432.290     7.60   0.0000    15.9264    25.7069     6.2125     90.000     72.995     90.000 ' ===  21  23   9   8
 378) P-1        3   0     902.131     7.60   0.0082    10.9798     7.4170    16.2346    111.880     47.736    109.163 ' ===  21  17  21  15  20  15
 379) P-1        3   0     565.569     7.60   0.0000     8.0379     5.7943    13.1308     89.906     88.895    112.329 ' ===  20  14  21  11  18  13
 380) P-1        3   8     247.791     7.58   0.0166     5.0477     6.5903     7.4850     91.329     89.996     84.525 ' ===   6  12  11   5   4   9
 381) P-1        3   0    1044.094     7.58   0.0139    12.3660     6.0518    19.2482    110.481    127.978     69.126 ' ===  18  17  21  14  16  15
 382) P-1        2   0     889.023     7.58  -0.0299     5.9303    11.4132    15.1283     78.794     85.243     62.270 ' ===  15  16  22  11  14  15
 383) P-1        2   0     693.080     7.58   0.0232     6.8408     7.4897    13.8358     88.703     77.979     88.904 ' ===  17  19  20  14  15  16
 384) P-1        2   0     675.308     7.57  -0.0158     3.4383    15.0491    15.0552    118.743     88.571     98.137 ' ===   7  23  19   7   4  19
 385) P-1        2   0     838.805     7.56   0.0123     7.1302    11.4830    11.5083     81.183    110.367    108.045 ' ===  18  18  20  13  16  15
 386) P-1        2   0     810.865     7.56   0.0105     7.7739     7.7216    14.4153     88.988     71.855     80.655 ' ===  17  20  21  15  15  18
 387) P-1        2   0     776.396     7.55   0.0050     7.0303    10.1443    11.6951     87.089    106.969    103.250 ' ===  18  17  18  12  14  14
 388) P-1        2   0    1258.826     7.55   0.0158    11.2546     8.0008    18.4337     80.615     62.463    111.145 ' ===  20  18  20  16  18  15
 389) P-1        2   0     878.516     7.54   0.0197    11.0833     6.5608    14.9716     88.929     91.729    126.163 ' ===  19  16  20  14  16  14
 390) P-1        2   0    1205.656     7.54  -0.0078     7.1097    11.7002    16.0814     94.930     70.333     76.607 ' ===  15  19  19  13  12  16
 391) P-1        2   0     776.255     7.53   0.0043     7.0304    11.6938    10.1436     87.079    103.259    106.965 ' ===  18  18  17  14  12  14
 392) P-1        2   0     567.910     7.52   0.0147     7.2295     8.0151    11.4630     70.396     72.264     99.784 ' ===  17  17  19  12  14  14
 393) P-1        2   0     496.297     7.51   0.0159     6.5931     8.8108     9.2568    111.885     85.513     88.054 ' ===  17  19  19  14  13  16
 394) P-1        3   0    1004.761     7.51  -0.0123    10.0196     6.8988    15.2585     79.156     77.113     82.098 ' ===  17  17  20  12  15  15
 395) P-1        3   0    1014.341     7.51   0.0000     9.0771    13.9303    11.3205     73.612     59.302     55.500 ' ===  13  22  20  13  11  19
 396) C2         1   0    2432.112     7.49   0.0000    17.0956    25.7030     6.2131     90.000    117.020     90.000 ' ===  22  22  10  10
 397) P-1        1   0     587.089     7.49   0.0000     7.5590     5.9978    15.4196     98.972     61.728     81.193 ' ===  21  11  20  10  18   9
 398) P-1        3   0     754.365     7.48  -0.0155     3.8370    15.4531    15.2784    120.171     80.624    105.465 ' ===  11  21  20   9   9  18
 399) P-1        3   0     807.551     7.48  -0.0001    10.5664     7.2173    15.0032     93.779     51.111     73.576 ' ===  19  20  21  16  18  18
 400) P-1        3   0    1205.656     7.46  -0.0078     7.1097    11.7002    15.2381     78.536     83.604     76.607 ' ===  15  19  19  13  12  15
 401) P-1        2   0     763.247     7.46   0.0140     6.7954     7.7945    15.3026    102.219     85.694    105.491 ' ===  17  15  19  12  14  12
 402) P-1        2   0     880.436     7.45   0.0156    11.1397     6.5530    14.9523     88.900     89.644    126.200 ' ===  17  16  22  12  16  15
 403) P-1        2   0    1089.521     7.45   0.0113    15.8982    10.4417    11.0048    124.493     46.670    116.737 ' ===  19  21  15  18  12  13
 404) P-1        3   0    1007.418     7.44   0.0000     7.6323    11.3926    13.5488     91.416     63.972     74.676 ' ===  16  17  19  10  12  13
 405) P-1        2   0     574.544     7.42   0.0541     5.8073    14.3931     8.1032     99.823     68.130    113.892 ' ===  14  19  19  11  11  16
 406) Cc         1   0    2434.123     7.42   0.0000    15.9323    25.7027     6.2147     90.000     73.029     90.000 ' ===  21  23   8   7
 407) P-1        3   0     904.737     7.41   0.0150     7.5871     8.0589    15.2461     79.939     81.878     83.387 ' ===  17  19  20  14  14  18
 408) P-1        3   0    1047.401     7.41   0.0073    10.7006     6.7775    16.9971     74.086     72.132    104.842 ' ===  14  18  22  11  14  17
 409) P-1        3   0     566.684     7.41   0.0180     7.2046     8.0214    11.5433    111.004    114.465     82.682 ' ===  17  17  15  12  11  11
 410) P-1        2   0    1020.949     7.41   0.0120     5.1864    15.0932    15.5825    119.137     73.593     95.658 ' ===  12  20  20  11   9  18
 411) Cc         1   0    2432.112     7.41   0.0000    17.0956    25.7030     6.2131     90.000    117.020     90.000 ' ===  22  23   9   9
 412) P-1        2   1     283.928     7.41   0.0230     5.7746     7.1806     7.9687     96.817     69.900    113.757 ' ===  13  17  19  10  11  14
 413) P-1        2   0     949.323     7.40   0.0100     8.0805    11.0195    13.5284    103.769     61.529    116.229 ' ===  16  18  18  11  12  15
 414) P-1        3   0    1005.214     7.40   0.0022     7.6180    11.3909    13.5262     91.484     64.083     74.780 ' ===  17  18  18  12  12  13
 415) P-1        2   0     918.044     7.40   0.0330     7.9386    10.8996    11.7768    107.359     96.927     70.768 ' ===  17  19  20  14  15  17
 416) P-1        3   0     999.937     7.39   0.0029    11.7191     7.6681    16.2633    112.279     49.088    113.132 ' ===  20  17  22  15  19  16
 417) P-1        2   0    1100.064     7.39   0.0059     6.0267    12.3410    15.3802     91.499     76.757     81.808 ' ===  15  17  21  12  13  16
 418) P-1        2   0     660.424     7.39   0.0094     7.0082     8.9379    11.7351    104.633    110.446     77.899 ' ===  18  14  21  10  16  12
 419) P-1        3   0     660.135     7.39   0.0086     7.0078     8.9368    11.3704     82.435    104.799     77.901 ' ===  18  14  19  10  14  12
 420) P-1        2   0     899.187     7.38   0.0161     7.8019    10.5371    12.0336    108.505     75.514    102.071 ' ===  21  19  19  17  18  17
 421) P-1        3   0     915.697     7.38   0.0251     7.9744    12.7959    11.1451    101.866     64.436    116.792 ' ===  16  19  19  13  13  16
 422) P2         3   0    1494.739     7.38   0.0000    15.3560     7.5616    15.0425     90.000    121.156     90.000 ' ===  20  10  20  17
 423) P-1        3   0     984.270     7.37   0.0007    11.1452     7.5153    12.3809     81.431     79.514     76.219 ' ===  17  16  21  11  16  14
 424) P-1        3   0    1196.553     7.35   0.0000     7.4241    16.1422    11.3144     90.194     72.446    111.221 ' ===  17  16  16  11  13  11
 425) P-1        3   0     760.870     7.34   0.0191    11.4354    11.4117     8.5701    114.972     51.341    117.339 ' ===  17  19  16  15  11  12
 426) P-1        2   0     662.633     7.34   0.0149     8.9739     9.8822     7.4767     90.607     88.710     88.555 ' ===  19  18  20  16  17  15
 427) P-1        2   0     917.431     7.34   0.0126     4.6318    14.9593    15.3545    119.813     94.854     91.124 ' ===  11  20  22   8  10  19
 428) P-1        2   1     282.449     7.33   0.0156     5.7533     7.1173     8.0408     96.944    111.315     67.089 ' ===  13  17  18  10  11  14
 429) P-1        2   0     999.407     7.32   0.0015     7.6647    12.3360    11.2041     79.783     74.128     82.722 ' ===  17  20  18  14  13  16
 430) P-1        2   0     845.447     7.31  -0.0092    10.3611    12.2976     8.6106    119.569    116.687     83.036 ' ===  22  20  20  19  19  17
 431) P-1        2   0    1294.342     7.31   0.0105     5.8142     9.9349    23.3304    100.525    102.021     90.544 ' ===  13  20  21  11  12  18
 432) P-1        2   0     569.762     7.31   0.0221     5.7977     7.9638    13.1297     91.224     89.942    109.933 ' ===  12  18  21   9  12  16
 433) P-1        1   0     658.782     7.30   0.0000     8.9578     7.4657     9.8564     90.506     88.669     88.701 ' ===  20  20  18  18  17  15
 434) P21        2   0    1498.160     7.29   0.0092    15.3671     7.5655    15.0491     90.000    121.098     90.000 ' ===  20  10  20  17
 435) P-1        3   9     263.672     7.28   0.0176     5.3699     6.6682     8.0403     94.951     68.591    100.269 ' ===   5   9  10   2   3   6
 436) P-1        3  10     433.763     7.28   0.0120     4.4240     9.8337    10.0581     97.523     90.710     89.655 ' ===   3  12  12   3   3  11
 437) P-1        3   0     844.864     7.28   0.0000     7.1415    11.5002    11.4841     98.967     70.224    107.515 ' ===  19  19  20  16  16  16
 438) P-1        2   0     777.384     7.27   0.0119     7.0293    11.7026    10.1490     87.099    103.212    106.942 ' ===  18  19  18  15  13  15
 439) P-1        1   0     786.565     7.27   0.0000     3.9858    15.4198    15.3376     58.603     94.404    101.977 ' ===  10  21  22   9   9  20
 440) P-1        2   0     967.857     7.26   0.0447    11.5912     7.5084    15.2746     93.020     58.707     65.308 ' ===  21  20  20  18  18  17
 441) P-1        2   0     778.712     7.26   0.0218     7.2812    10.4382    11.3427     92.749     72.563    108.539 ' ===  18  16  21  12  17  14
 442) P-1        2   0     749.062     7.25   0.0340     3.7553    15.4990    15.7058    115.458     72.764     81.876 ' ===  12  20  22   9  11  19
 443) P2         2   0    1497.335     7.24   0.0069    15.3638     7.5640    14.9518     90.000    120.488     90.000 ' ===  20  10  21  18
 444) P-1        3   0     903.833     7.23   0.0000     4.5790    15.7686    15.1353     61.357     94.871     75.920 ' ===  12  23  21  12  11  21
 445) P-1        3   2     589.727     7.23   0.0099     6.0162     8.9157    13.5886     80.788     74.906     56.952 ' ===  11  15  18   6   9  13
 446) P-1        3   5     284.756     7.23   0.0098     7.2313     5.8096     8.0375     68.508     99.998    114.965 ' ===  14   9  14   7  10   6
 447) P-1        3   8     186.904     7.23   0.0151     3.8090     6.6288     7.6783     90.613     77.022     98.281 ' ===   7  10  11   4   5   7
 448) P-1        3  11     249.576     7.22   0.0153     5.0847     6.6132     7.7395     90.196     75.275     82.843 ' ===   7   7   8   4   5   4
 449) P-1        3   0    1058.293     7.22   0.0000     5.4220    14.9747    15.8360     62.999     73.953     96.350 ' ===  11  17  22   6  10  17
 450) P-1        2   0     662.481     7.22   0.0146     8.9726     9.8805     7.4774     90.552     88.695     88.534 ' ===  20  18  20  17  18  15
 451) P-1        2   0     735.869     7.22  -0.0026     3.7293    15.1230    14.9334    118.923     87.688     93.297 ' ===  11  18  22   7  10  17
 452) P-1        2   0     903.302     7.21   0.0064     8.0370     7.5752    15.2742     99.041     99.987     85.608 ' ===  17  15  19  11  15  11
 453) P-1        2   0     766.748     7.21   0.0145     7.3339     9.5965    12.1816     90.820     68.547    105.224 ' ===  15  17  20  10  12  16
 454) P-1        2   0    1129.606     7.21   0.0079     8.0212    11.5318    13.0982     89.038     90.901     68.867 ' ===  20  13  21  11  18  13
 455) P-1        3   0     801.012     7.21   0.0158     7.2942     8.8825    12.5100     84.905     96.263     94.023 ' ===  17  18  20  12  14  15
 456) P-1        3   0     602.356     7.20   0.0000     9.1047     6.1557    15.0909     98.442     61.719    124.830 ' ===  18  13  21   9  17  12
 457) C2         2   0    2959.143     7.20   0.0579    26.7230    15.0196     7.4386     90.000     97.638     90.000 ' ===  20  18  16  15
 458) P-1        3   0     838.186     7.20   0.0075     7.1959    11.3752    11.3588     82.136    108.975    107.407 ' ===  18  18  18  14  13  15
 459) P-1        2   0     883.788     7.20   0.0156    19.3932     7.5671    16.6640    110.347     33.018    130.744 ' ===  21  15  19  13  18  13
 460) P-1        3   0    1116.219     7.18   0.0058     7.8879    11.5953    13.1115     90.236     91.644    111.363 ' ===  19  20  19  17  16  17
 461) P-1        3   0    1169.115     7.18   0.0462     7.4132     7.0054    24.5401     94.198     67.078     94.333 ' ===  13  16  22   8  12  15
 462) P-1        3   0    1047.602     7.17   0.0180    10.6808     6.7809    17.0409     74.066     71.875    104.669 ' ===  13  18  22  11  13  17
 463) P-1        3   0     893.051     7.17   0.0000     7.3754    12.1236    11.5017     78.555    109.880    112.117 ' ===  19  16  20  13  16  14
 464) P-1        3   9     248.143     7.16   0.0162     5.0556     6.6034     7.4841     91.412     88.937     96.489 ' ===   6  10  10   4   4   7
 465) P-1        3   0     994.669     7.15   0.0000     7.2905    11.8219    12.9416     83.662     99.172     66.942 ' ===  17  20  20  14  14  19
 466) P-1        2   0     715.134     7.15   0.0249     5.9023     8.2604    15.3388     98.491     83.143     78.137 ' ===  16  17  20  13  13  15
 467) P-1        3   8     255.260     7.14   0.0188     9.7399     5.1970     6.7179     77.657     96.860    129.770 ' ===  12   6  11   5   8   4
 468) P21/c      2   0    1673.583     7.14   0.0303    15.0086     7.2764    15.3383     90.000     92.425     90.000 ' ===  19  18  19  16
 469) P-1        3  10     222.210     7.14   0.0151     4.5281     6.5607     7.7008     91.210     76.316     89.596 ' ===   5  11   9   5   3   7
 470) P-1        2   0     605.220     7.13   0.0070     6.0109     7.7308    15.3352    103.035     95.877     60.669 ' ===  17  15  21  12  15  13
 471) P-1        3   0     871.509     7.13   0.0000     7.2890    10.9432    11.8468     89.225     76.341     72.004 ' ===  17  18  19  13  13  14
 472) P-1        2   0    1102.961     7.12   0.0144     6.0306    12.3505    15.3999     91.480     76.789     81.725 ' ===  15  16  21  11  13  15
 473) P-1        2   0     281.382     7.12  -0.0094     7.1097     5.7553     8.0396     68.069     97.137    112.731 ' ===  18  14  18  11  14  10
 474) P-1        2   0    1215.457     7.12  -0.0001     7.4539    11.5306    16.2124     95.796     67.186    108.797 ' ===  16  15  19  11  12  12
 475) P-1        3  10     449.397     7.11   0.0120     4.5834    10.0667     9.8351     97.467     91.012     92.475 ' ===   3  11  12   2   3  10
 476) P-1        2   0     903.090     7.09   0.0084     7.5110     8.0675    15.3441    100.399     81.420     94.377 ' ===  15  18  21  13  13  16
 477) P-1        1   0    1003.645     7.09   0.0000     7.6150    12.2683    11.3962     79.104     74.650     81.962 ' ===  18  22  18  17  13  17
 478) P-1        1   0     993.977     7.08   0.0000    10.2935     8.4936    11.9339     84.870     86.712     73.140 ' ===  21  18  20  16  18  16
 479) P-1        2   0     878.877     7.08   0.0072     7.9138     7.5345    15.0132     97.012     98.201     87.054 ' ===  18  19  21  15  18  17
 480) P-1        3   0     936.332     7.06  -0.0069    11.3693     6.8801    12.8909     83.067     77.559     72.284 ' ===  17  15  19   9  14  11
 481) P-1        2   0     888.064     7.05   0.0084     7.3976    11.9275    11.6356     78.827    110.529    112.184 ' ===  18  17  19  12  15  13
 482) P-1        3   0     823.478     7.04   0.0209     7.2695    10.7567    11.5472     95.466     72.889    107.396 ' ===  17  20  19  15  14  16
 483) P-1        2   0     879.218     7.04   0.0079     7.9148     7.5362    15.0146     97.023     98.210     87.036 ' ===  18  19  20  15  17  16
 484) P-1        2   0     678.100     7.04  -0.0076     6.1863     7.8862    16.4643     66.881     88.840    110.882 ' ===  16  16  22  12  15  15
 485) P-1        3   0     778.834     7.02   0.0245     6.0750     9.5617    15.5768    105.485     85.273    116.617 ' ===  14  18  23  11  14  18
 486) P-1        3   0     564.399     7.02   0.0093     7.1967     8.0084    11.5209    110.919    114.459     82.681 ' ===  17  18  14  13  10  10
 487) P-1        2   0     496.449     7.02   0.0239     6.5902     8.8524     9.2212     68.027     85.703     91.810 ' ===  19  20  18  16  14  16
 488) P-1        3   0     792.152     7.01   0.0177     7.1661     7.3892    15.0145     86.501     87.708     92.379 ' ===  16  16  20  12  13  14
 489) P-1        3   0     936.706     7.01   0.0209     7.2928    11.0172    13.2927     77.151    110.423    109.495 ' ===  17  21  18  15  12  18
 490) P-1        2   0     997.524     7.01   0.0055     7.9978    13.9971    11.3588    106.536     65.117    119.677 ' ===  16  19  18  13  12  15
 491) P-1        3   0     874.585     7.01   0.0026     7.3119    11.8030    11.5355    100.390     69.285    109.696 ' ===  18  18  19  14  14  14
 492) P-1        3  10     249.399     7.01   0.0179     5.0788     6.6225     7.4938     89.040     92.625     82.222 ' ===   4  10  10   3   3   8
 493) P-1        2   0     606.181     7.01   0.0281     9.1266     6.1618    15.4077     97.558     60.573    124.795 ' ===  18  12  21   8  17  11
 494) P-1        2   0     952.894     7.00  -0.0110     6.8537    12.9468    11.5609     77.118    107.655     94.271 ' ===  15  15  20   8  12  13
 495) P-1        3   8     292.490     7.00   0.0136     5.9648     6.5567     7.5728     91.239     98.942     90.214 ' ===   6  11  12   4   4   8
 496) P-1        3   1     571.415     7.00   0.0088     8.0766     7.1807    11.6673    114.160     67.790     97.760 ' ===  17  18  13  14   9  11
 497) P-1        3   0    1213.656     6.99   0.0092     7.5731    16.3416    11.3660     99.159     70.808    113.934 ' ===  15  16  19   9  13  12
 498) P-1        3   0     569.136     6.99   0.0245    11.4367     7.2319     8.0419     82.397     70.390    109.226 ' ===  18  18  18  13  15  14
 499) P-1        3   6     345.072     6.98   0.0164     7.0294     7.8140     7.7398     83.123    104.732    122.914 ' ===   8  13  13   6   6  10
 500) P-1        3   0    1000.103     6.98   0.0177    10.1535     6.6244    17.1920     71.913     65.675     85.400 ' ===  18  16  22  12  17  15
 501) P-1        2   0     851.015     6.98   0.0140     5.4763    11.8648    13.8010    108.129     87.388     92.279 ' ===  15  19  20  13  13  16
 502) P-1        3   0    3027.950     6.97  -0.0030    17.2673    15.4364    19.4703    127.236     48.665    121.992 ' ===  18  19  21  14  16  17
 503) P-1        2   0     740.472     6.97   0.0127     3.7378    15.1783    15.5212    119.060     74.483     94.719 ' ===  10  18  21   6   8  17
 504) P-1        2   0     993.913     6.97   0.0261    12.6280     5.7604    15.0705     91.699     84.346    114.337 ' ===  18  17  20  14  15  14
 505) P-1        2   1     568.507     6.97   0.0132     5.7963     9.8307    10.0669     97.520     88.961     89.093 ' ===  12  20  18  11   9  16
 506) P-1        3   0     878.214     6.96   0.0012     7.5363    10.4554    12.0114     91.904     79.896    109.459 ' ===  16  20  21  13  15  18
 507) P-1        3   0    3027.950     6.96   0.0000    17.2673    15.4364    19.4703    127.236     48.665    121.992 ' ===  18  20  21  15  16  18
 508) P-1        3   0     800.946     6.95   0.0157     7.2942     8.8796    12.5131     84.885     96.257     94.016 ' ===  18  18  20  13  15  15
 509) P-1        3   0    1202.574     6.95   0.0140     6.1508    15.4261    15.3802     58.512     81.408     75.137 ' ===  12  21  22  12  12  20
 510) P-1        3   2     281.944     6.95   0.0129     5.7494     7.1151     8.0439     97.068    111.507     67.101 ' ===  12  15  18   8  10  13
 511) P-1        2   0     959.824     6.95   0.0050     9.0425    11.0721    10.8600     73.495    107.680    108.742 ' ===  16  18  18  12  12  13
 512) P-1        3   0    1292.402     6.95  -0.0147     7.7204    11.4563    19.5514    117.825    122.107     78.642 ' ===  17  16  21  13  16  15
 513) P-1        3   0     880.420     6.94   0.0181     7.7867    12.7774    10.6393     80.584     66.689     64.913 ' ===  17  20  19  14  13  17
 514) P-1        2   0     886.102     6.94   0.0110     7.4298    15.9847    10.8493     48.200     70.928     86.296 ' ===  18  21  20  18  15  18
 515) P-1        2   0     713.861     6.93   0.0215     5.9028     8.2495    15.3232     98.399     83.102     78.207 ' ===  15  16  20  11  12  14
 516) P-1        3   0     604.762     6.93   0.0200     9.1188     6.1599    15.3930     97.605     60.603    124.853 ' ===  17  13  20   9  15  11
 517) C2         2   0    3001.512     6.92   0.0154    15.0830    26.6077     7.4815     90.000     88.513     90.000 ' ===  19  21  14  10
 518) P-1        3   0    1239.204     6.92  -0.0068     7.4014    11.5722    19.2860    121.832    117.993     75.885 ' ===  13  18  21  11  12  17
 519) P-1        2   0     606.328     6.92   0.0296     9.1279     6.1625    13.5098     76.360     96.624    124.789 ' ===  18  13  20   9  16  12
 520) P-1        3   0    1189.138     6.92   0.0205     7.4843    11.1461    16.3507     95.949     66.371    107.857 ' ===  14  17  17  10   8  13
 521) P-1        3   1     568.413     6.92   0.0130     5.7957    10.0662     9.8309     82.480     90.907     88.945 ' ===  12  18  20   9  11  16
 522) C2         1   0    2433.221     6.90   0.0000    17.0955    25.7053     6.2194     90.000    117.092     90.000 ' ===  22  22   9   9
 523) P-1        3   0     995.849     6.90   0.0037    10.2929     8.4906    11.9543     84.956     86.766     73.223 ' ===  20  16  19  14  16  13
 524) Cc         1   0    2266.950     6.89   0.0000    16.3919    25.6942     5.7931     90.000    111.705     90.000 ' ===  21  22   9   8
 525) P-1        3   0    1167.940     6.89   0.0049    11.0704     7.6978    16.7772     94.659     67.598     66.709 ' ===  19  16  21  15  17  15
 526) P-1        3   0    1178.673     6.88   0.0102     7.0368    15.0855    12.0335     82.008    111.251     94.101 ' ===  17  20  15  14  12  14
 527) P-1        3  10     252.478     6.88   0.0203     5.1378     6.6931     7.5124     92.216     94.591     78.740 ' ===   6   9   9   4   4   6
 528) P-1        2   0     605.304     6.87   0.0187     9.1289     6.1645    15.3971     97.771     60.501    124.905 ' ===  17  12  21   8  16  11
 529) P-1        3   0     663.335     6.87   0.0140     8.9912     9.8821     7.4704     90.627     88.958     88.358 ' ===  20  20  19  18  17  16
 530) C2         2   0    3001.332     6.86   0.0153    15.0829    26.6060     7.4816     90.000     91.495     90.000 ' ===  19  21  15  11
 531) P-1        2   0    1231.456     6.86   0.0049     7.4260    11.6665    16.1679     85.529    112.429    107.817 ' ===  18  15  18  12  13  12
 532) P21        2   0    1497.565     6.85   0.0068    15.0541     7.5635    14.9509     90.000    118.392     90.000 ' ===  20  10  21  18
 533) P-1        2   0     603.953     6.85   0.0083     6.1768     7.5190    13.4656     90.566    103.163     82.737 ' ===  13  20  20  12  11  17
 534) P-1        3   0    1208.379     6.85   0.0000     7.4362    16.1767    11.6072     80.472    110.233    112.631 ' ===  15  18  17  11  12  13
 535) P-1        3   0     604.785     6.85   0.0196     6.1593     7.5420    13.4622     89.686     77.185     82.772 ' ===  13  19  18  11  10  15
 536) P-1        3   2     281.954     6.85   0.0129     5.7494     7.1154     8.0459     82.905    111.544    112.902 ' ===  12  15  17   8   9  12
 537) P-1        2   0     881.263     6.85  -0.0098    11.2107     6.5480    14.9023     91.313     86.614    126.188 ' ===  19  19  21  16  17  17
 538) P-1        2   0    1330.689     6.85   0.0102     6.7929    15.5120    16.3185    122.703     66.880    101.932 ' ===  11  21  22   9  10  20
 539) P-1        2   0     494.037     6.85   0.0149     6.5871     9.2051     8.8394    112.137     91.907     94.219 ' ===  17  19  19  13  14  16
 540) P-1        2   0     881.314     6.84  -0.0096    11.1274     6.5482    14.9024     91.314     91.864    125.597 ' ===  21  19  21  18  19  17
 541) P-1        3   2     284.436     6.84   0.0274     5.7774     7.1663     8.0764     97.328    111.793     66.401 ' ===  12  15  16   8   9  11
 542) P-1        3   0     671.577     6.84   0.0163     7.0513     9.0624    11.6626     75.588     70.421     76.867 ' ===  18  15  18  11  13  12
 543) P-1        2   0     606.863     6.84   0.0317     7.5597     6.1624    13.4696     77.225     89.752     82.734 ' ===  21  12  19  11  17  10
 544) P-1        1   0     568.002     6.84   0.0000     6.8729     7.7068    11.6560     75.176     72.145     84.507 ' ===  19  12  16   9  13   7
 545) P-1        3   0     567.296     6.84   0.0000     5.7976     8.0354    13.1218     88.431     91.306    111.804 ' ===  11  17  21   6  10  15
 546) C2         3   0    2955.725     6.84   0.0131    26.0466    15.1751     7.4861     90.000     92.673     90.000 ' ===  20  18  16  13
 547) P-1        2   0    1004.362     6.83   0.0105     5.0882    15.0523    15.5261    119.359    104.283     83.041 ' ===  12  20  20   9  11  18
 548) P-1        2   0     760.808     6.83  -0.0011     6.8541     9.6829    12.0289     91.209     75.672    100.299 ' ===  16  20  20  13  13  18
 549) Cc         2   0    2856.608     6.83   0.0108    25.8173    15.2368     7.2876     90.000     85.178     90.000 ' ===  20  18  12   9
 550) P-1        3   9     187.815     6.83   0.0156     3.8274     6.7756     7.5800     91.057     80.780    104.485 ' ===   5  11   9   4   2   6
 551) Cc         1   0    2433.488     6.82   0.0000    17.1189    25.6909     6.2160     90.000    117.107     90.000 ' ===  22  23   8   8
 552) C2         2   0    2955.273     6.82   0.0143    26.0266    15.1809     7.4879     90.000     87.306     90.000 ' ===  20  18  15  12
 553) P-1        2   0     805.615     6.82   0.0144     7.3268     8.5853    12.9689     83.401     95.020     94.201 ' ===  17  16  19  10  14  13
 554) P-1        2   0    1004.838     6.82   0.0024     7.7002    11.3812    13.0160    114.594     77.044    100.918 ' ===  19  20  21  16  17  19
 555) P-1        2   0     605.380     6.82   0.0456     6.0242     7.5719    15.3713    101.863     96.592     61.939 ' ===  17  16  19  13  14  12
 556) Cc         2   0    2856.936     6.82   0.0104    25.8177    15.2352     7.2893     90.000     94.844     90.000 ' ===  20  19  11   8
 557) P-1        2   0     979.404     6.81   0.0085     6.6682    10.1009    15.0478     77.593     97.039     95.868 ' ===  15  20  22  13  15  19
 558) Cc         3   0    3903.884     6.81   0.0047    18.9614    25.7270     9.9647     90.000    126.573     90.000 ' ===  21  21  12  11
 559) P-1        2   0    1158.012     6.81   0.0205     7.6676    13.7486    12.6084    103.337     66.087     85.076 ' ===  16  19  20  12  14  16
 560) P-1        2   0     812.154     6.80   0.0098     7.7139     7.7702    14.1217    103.369     94.151     80.712 ' ===  20  19  19  16  18  15
 561) Cc         2   0    3002.291     6.80  -0.0280    28.0290    11.9101     9.4968     90.000     71.262     90.000 ' ===  21  21  21  19
 562) P-1        2   0     572.411     6.80   0.0293    11.0635     7.1114     8.0323     81.021     73.909    103.891 ' ===  18  17  17  14  12  12
 563) P-1        1   0     741.005     6.80   0.0000     5.7864     8.8124    17.2763     98.913     64.521     76.717 ' ===  15  15  21  11  13  14
 564) P-1        2   0     279.986     6.80  -0.0230     5.7836     7.9107     7.1505     97.499     65.826    110.253 ' ===  14  19  17  12  10  14
 565) P-1        3   3     281.518     6.80   0.0095     5.7459     7.1981     8.0320     80.202     68.583     65.577 ' ===  11  17  17  10   9  14
 566) P-1        3   1     568.617     6.79   0.0136     5.7970     9.8316    13.1179    130.465     91.486     89.077 ' ===  12  20  20  11  12  18
 567) P-1        2   0    1201.097     6.79   0.0093     5.6413    14.2358    14.9818     92.809     88.164     89.973 ' ===  11  19  21  10  10  17
 568) P-1        1   0    1191.115     6.79   0.0000     7.3212    15.9432    11.6484     78.331    110.829    109.704 ' ===  18  18  19  13  16  15
 569) P-1        2   0    1005.124     6.79   0.0033     7.7065    13.2512    13.5581    124.622    110.603     93.304 ' ===  18  21  19  17  15  17
 570) P-1        3   0    1233.981     6.78  -0.0107     7.3706    11.5776    19.2523    121.833    117.859     75.886 ' ===  12  20  22  12  12  19
 571) P-1        3   1     852.193     6.77   0.0149     5.4801    11.8708    13.8047    108.157     87.446     92.175 ' ===  14  18  19  12  12  15
 572) P-1        2   0     560.350     6.77   0.0065     5.7235     9.8208    10.0552     97.423     89.341     89.174 ' ===  14  20  19  12  11  16
 573) P-1        2   0     606.808     6.75   0.0302    10.3521     6.1549    15.8583    105.314    122.699     46.475 ' ===  19  13  20  11  16  11
 574) Cc         2   0    2416.910     6.74   0.0111    15.7835    25.7260     6.1585     90.000    104.867     90.000 ' ===  20  22   9   7
 575) P-1        1   1     566.747     6.74   0.0000    11.3237     5.7880    10.0586     91.024     82.937    119.848 ' ===  18  12  18   9  15   9
 576) P-1        3   0     714.528     6.74  -0.0231     3.6418    14.8814    15.1074    118.563     85.182     88.532 ' ===   9  22  20   8   7  20
 577) P-1        2   0     569.792     6.74   0.0092     8.5728     5.8114    13.2210     97.177     92.345     60.708 ' ===  19  11  18   9  15   8
 578) P-1        2   0    1015.860     6.74   0.0155     7.3509    11.5350    13.6127     94.983     68.506     74.983 ' ===  17  19  17  13  11  13
 579) P-1        2   0    1236.516     6.74  -0.0131     7.3976    11.5612    19.2805    121.836    118.034     75.918 ' ===  13  18  21  10  12  17
 580) P-1        2   0     979.115     6.72   0.0076    16.4861     7.5393    11.9644    121.458     51.282    115.071 ' ===  21  15  21  14  19  13
 581) P-1        2   0     568.080     6.72  -0.0053     6.8685     7.7138    11.6189    104.434    107.615     84.492 ' ===  19  16  15  13  12   9
 582) P-1        3   0    1001.829     6.72   0.0000    10.8156     7.9482    12.3417     85.257     82.666     72.382 ' ===  19  16  19  12  15  13
 583) P-1        2   0     966.019     6.71   0.0102     5.3788    14.9900    12.1811     93.901     99.586     90.376 ' ===  13  21  16  11   9  14
 584) P-1        3   1     614.193     6.70   0.0110     8.2496     6.8781    12.0492    109.315     72.167     96.191 ' ===  16  17  20  12  14  15
 585) P-1        2   0     666.883     6.70   0.0211     7.0263    11.3803     9.0103     97.305     77.485     75.117 ' ===  18  21  14  16  10  13
 586) P2         3   0    1491.439     6.69  -0.0114    15.3376     7.5582    14.9226     90.000    120.441     90.000 ' ===  18  11  21  16
 587) P-1        3   0     856.995     6.69   0.0144     7.3671    11.3992    11.6155     98.914     70.195    110.851 ' ===  18  16  21  12  16  15
 588) P21        3   0    1494.616     6.69   0.0048    15.3581     7.5550    14.9527     90.000    120.518     90.000 ' ===  21   9  21  19
 589) P21        3   0    1496.468     6.69   0.0071    14.9546     7.5588    15.3664     90.000    120.511     90.000 ' ===  21  10  21  19
 590) P-1        3   0    1106.224     6.68   0.0134    10.2173     7.4876    21.5783     88.088     88.210     42.107 ' ===  19  15  19  12  16  12
 591) P-1        3   0     662.531     6.68   0.0120     8.9752     7.4729     9.8846     90.598     91.710     91.017 ' ===  20  19  20  17  18  16
 592) P-1        2   0    1131.342     6.68  -0.0058     8.0185    11.5895    15.2696    101.574     59.112    111.701 ' ===  18  17  20  13  15  14
 593) P-1        3   0     946.571     6.68  -0.0113     7.1483     8.9524    14.9872     95.086     93.600     82.838 ' ===  18  16  22  14  17  15
 594) P-1        2   0     566.856     6.68   0.0168     5.7685     8.0696    13.1491     91.262     90.198     67.872 ' ===  14  20  22  11  14  19
 595) P-1        3   0    1077.175     6.67   0.0183     5.4639    15.1878    15.0144    119.046     94.756     81.489 ' ===  10  16  22   5   9  15
 596) P-1        3   0     910.622     6.67   0.0305     7.6089     8.0658    15.2828     79.987     82.010     83.344 ' ===  17  18  21  13  15  17
 597) P-1        3   1     282.295     6.67   0.0139     5.7540     7.1970     8.0567     80.152     68.340     65.588 ' ===  13  18  18  11  10  15
 598) P-1        1   0     567.298     6.66   0.0000     7.2403     7.9845    11.5094     70.391     70.225     97.411 ' ===  17  18  18  13  13  15
 599) P-1        3   0     850.860     6.65   0.0142     5.4775    11.8625    13.7953    108.084     87.332     92.281 ' ===  15  20  20  14  13  17
 600) P-1        2   0    1064.202     6.65   0.0190    12.4852     7.9564    11.2386     75.891     79.542     85.716 ' ===  22  19  20  18  19  16
 601) P-1        3   0    1005.016     6.65   0.0113     7.6166    12.2769    11.4036     79.068     74.668     81.870 ' ===  17  23  19  17  13  19
 602) P21        2   0    1493.333     6.65   0.0028    15.0389     7.5510    14.9497     90.000    118.401     90.000 ' ===  20   9  20  17
 603) P-1        1   0     688.546     6.64   0.0000     6.1605     8.0275    15.2756     97.054     78.359    111.253 ' ===  13  14  23   8  13  14
 604) P-1        2   0     753.881     6.64  -0.0093     3.8363    15.0195    15.0236    118.275     82.941     89.113 ' ===  10  21  21  10   8  19
 605) P-1        2   0     959.995     6.63   0.0150     5.4962    11.6882    15.1269     84.632     83.233     87.115 ' ===  11  19  20  10   8  16
 606) P-1        2   0     606.737     6.62   0.0302     9.1322     6.1732    13.4490     77.171     98.375    124.819 ' ===  19  13  19   9  16  11
 607) P-1        2   0    1045.033     6.62   0.0184    12.6303     7.6407    11.4892     75.139     77.705     83.468 ' ===  21  17  21  16  19  15
 608) P-1        2   1     600.799     6.62   0.0100     6.9220    11.9790     9.8815    115.821    125.452     75.748 ' ===  17  19  18  16  14  16
 609) C2         3   1    2791.060     6.62   0.0098    15.2761    25.7417     7.1146     90.000     86.062     90.000 ' ===  19  21  10   8
 610) P2         3   0    1494.616     6.61   0.0048    15.0407     7.5550    14.9527     90.000     61.600     90.000 ' ===  19   9  21  17
 611) P-1        2   0     749.424     6.61   0.0112     6.8704    10.9144    11.6974     98.476    104.022     61.797 ' ===  18  21  19  16  14  17
 612) P-1        3  10     187.874     6.61   0.0110     3.8331     7.7036     7.1266     96.570    113.081     76.097 ' ===   4  11   8   3   1   6
 613) P-1        3   0     567.989     6.61   0.0180     7.2053     8.0449    10.8015     72.338     77.272     97.787 ' ===  18  18  18  14  15  14
 614) P-1        2   0    1281.055     6.61   0.0325    10.9347     9.6605    16.7584    116.275     55.117    112.645 ' ===  19  16  18  14  15  11
 615) Cc         2   0    2416.657     6.61   0.0117    15.7827    25.7280     6.1559     90.000     75.194     90.000 ' ===  20  22  12  10
 616) P-1        3   0     890.943     6.60   0.0282     7.9342    12.5466    10.4852     98.522    108.274     64.024 ' ===  17  16  18  11  13  12
 617) P-1        3   0     757.352     6.60   0.0000    10.9748     8.5365     9.0416     80.908    107.793    109.825 ' ===  20  16  18  14  15  12
 618) P-1        1   0     571.231     6.59   0.0000    10.0246     6.8547    11.7021    107.355     89.730     50.501 ' ===  21  19  14  18  13  12
 619) P-1        1   0     699.321     6.59   0.0000     5.8010     8.2503    15.6289    102.565     75.943    101.682 ' ===  13  16  22   9  12  15
 620) P-1        2   0     601.598     6.59  -0.0056     7.0706     6.0066    15.8783    106.264    105.918     71.685 ' ===  13  17  21  10  11  16
 621) P21        3   0    1496.725     6.59   0.0073    15.0486     7.5593    14.9560     90.000     61.610     90.000 ' ===  19  10  21  17
 622) P-1        3   0     805.778     6.59   0.0238     5.4481     7.8713    19.8187     90.673     95.493     72.294 ' ===  16  18  20  14  14  15
 623) P-1        2   0    1006.522     6.59   0.0098     7.5082    11.6660    13.7994     72.581     65.188     68.680 ' ===  17  22  19  16  13  19
 624) P-1        2   0     641.398     6.59   0.0259     7.1896     9.0118    10.6063    101.841     75.755     83.164 ' ===  16  16  20  10  13  14
 625) P-1        2   0    1012.007     6.59   0.0274     4.9967     7.4957    28.5861    105.086    100.390     92.587 ' ===  15  16  21   9  14  15
 626) P-1        2   0     767.332     6.59   0.0207     6.8580     9.7310    12.0277     91.218     76.071     99.884 ' ===  18  20  20  15  15  18
 627) P-1        1   0     787.827     6.59   0.0000     6.9120    10.0777    12.1405     93.040    108.095     78.555 ' ===  15  20  21  12  14  18
 628) P21        2   0    1496.809     6.58   0.0073    14.9539     7.5589    15.0507     90.000    118.379     90.000 ' ===  21  10  19  17
 629) P-1        2   0    1047.385     6.57   0.0210     5.2683    11.4934    20.7004    117.052    102.817     70.290 ' ===  11  19  21   8   9  18
 630) P2         2   0    1493.333     6.57   0.0028    14.9497     7.5510    15.0389     90.000    118.401     90.000 ' ===  20   9  20  17
 631) P-1        2   0     564.305     6.57   0.0245     7.1265     8.0361    11.3871     69.764     74.200     99.400 ' ===  18  19  17  15  13  15
 632) P-1        2   0     834.604     6.57   0.0086     7.1947    11.2715    11.4069     97.452     70.980    107.260 ' ===  20  21  20  18  17  19
 633) C2         2   0    2859.719     6.56   0.0140    25.8225    15.2421     7.2904     90.000     94.716     90.000 ' ===  20  18  11   8
 634) P21        2   0    2218.416     6.56  -0.0659    14.9785    39.2295     3.7820     90.000     93.392     90.000 ' ===  22  20  15  15
 635) P-1        2   0    1132.609     6.56  -0.0009     7.9787    11.6062    13.0885     90.564     88.831    110.824 ' ===  21  15  22  15  20  15
 636) P-1        2   0     573.288     6.56   0.0373     5.7917     8.0658    14.5153     79.820     65.137     68.784 ' ===  12  17  19   7   9  14
 637) P-1        2   0     656.667     6.56  -0.0084     7.3075     7.3990    15.0603     94.692     87.291     54.559 ' ===  16  17  19  13  12  13
 638) P-1        3   8     266.083     6.55   0.0145     5.4239     7.0682     7.5083     86.999     94.861    111.880 ' ===   6  11  10   4   2   7
 639) P-1        3   0    1261.394     6.55   0.0046     7.6478    15.0553    11.9340     83.139    112.132     95.789 ' ===  14  21  17  13  11  15
 640) P-1        3   9     247.566     6.55   0.0143     6.6349     5.0462     7.5064     94.684     90.603     98.654 ' ===  10   5  11   3   8   4
 641) P-1        2   0    1173.743     6.55   0.0041     7.0132    15.0744    12.0136     82.225    111.107     93.837 ' ===  15  21  16  13  11  15
 642) P-1        3   1    1145.218     6.55   0.0109     7.6512    11.6846    13.5780    105.087     88.081    102.213 ' ===  16  11  18   6  13   9
 643) P-1        2   0     741.435     6.54   0.0039     5.7861     8.8167    15.6251    102.894     82.166     76.753 ' ===  15  16  23  12  15  16
 644) P-1        1   0     740.812     6.54   0.0000     5.7864     8.8083    15.9095    107.599    103.312     76.694 ' ===  15  16  21  12  13  14
 645) P-1        3   0     745.288     6.54  -0.0024     6.8603     9.7735    11.6469     90.313    103.999     79.846 ' ===  18  17  19  12  14  15
 646) P-1        2   0     604.946     6.54   0.0152     9.1066     6.1738    13.4817    103.150     98.412     55.061 ' ===  17  13  19   9  14  10
 647) P-1        1   0    1192.653     6.54   0.0000     7.4081    16.1834    11.4336     80.378    109.319    112.638 ' ===  17  14  18   9  13  11
 648) P-1        2   0     990.250     6.53   0.0228    11.1651     6.0678    18.3891    108.335    122.993     77.478 ' ===  17  14  21  11  16  12
 649) P-1        3   0    1252.086     6.53  -0.0073     5.6104    14.9195    16.6262    113.552     99.928     90.456 ' ===  11  20  21   9   9  18
 650) P-1        3   0     949.080     6.53   0.0000     8.0674    16.0971    11.0183    131.744    116.155     78.410 ' ===  17  20  15  15  10  13
 651) P-1        3   0     985.639     6.53  -0.0020     5.0374    16.1759    15.9481     55.579    107.538    112.253 ' ===   8  20  21   6   7  18
 652) P-1        2   0     603.878     6.53   0.0140     7.7069     6.0186    15.3537     95.839    103.088     60.529 ' ===  15  17  18  12  10  14
 653) P-1        3   3     285.392     6.53   0.0140    11.3626     5.8184     7.1693    113.836     44.234    120.048 ' ===  17  11  16   9  14   9
 654) P-1        2   0    2069.099     6.53   0.0112    14.0734    10.1487    21.1069     76.613     68.650     47.484 ' ===  14  16  20   8  13  14
 655) P2         3   0    1496.725     6.52   0.0073    15.0486     7.5593    14.9560     90.000     61.610     90.000 ' ===  19  10  21  17
 656) P-1        2   0     850.960     6.52  -0.0269     4.3420    15.2295    16.5382    116.235     63.985     89.047 ' ===  12  22  23  11  12  22
 657) P-1        2   0    1097.902     6.52   0.0239     8.1040    11.1842    16.4262    114.284     55.726    112.651 ' ===  16  13  21   8  15  11
 658) P-1        3   0     835.404     6.52   0.0145     7.4436    10.6093    11.8657     94.227    102.206     65.816 ' ===  15  19  21  12  13  17
 659) C2         2   0    2277.861     6.52   0.0131    16.4331    25.7354     5.8007     90.000    111.795     90.000 ' ===  21  22   8   7
 660) C2         3  11     649.550     6.51   0.0167     8.7285     9.9460     7.4855     90.000     91.729     90.000 ' ===   9  10   9   7
 661) Cc         3   0    2891.567     6.51  -0.0615    14.7524    26.3827     7.4356     90.000     87.644     90.000 ' ===  18  20  15  10
 662) P-1        2   0     700.081     6.51   0.0193     5.7908     8.2551    18.5108     67.023     59.245     78.162 ' ===  13  16  21   9  11  15
 663) P-1        2   0     975.154     6.51  -0.0096     9.9137    13.4555     7.5040     88.399     96.205    101.490 ' ===  17  21  20  16  14  18
 664) P-1        3   1     568.759     6.51   0.0143     5.7963    11.3335    11.5278     98.219    119.139     60.155 ' ===  12  18  19   9  10  15
 665) P-1        3   0     966.824     6.51   0.0107     8.6389     7.4991    15.5227     93.124    105.668     89.108 ' ===  16  17  21  12  15  15
 666) P-1        2   0     282.479     6.51   0.0215     7.1058     5.7489     8.0665     67.980     97.666    112.369 ' ===  17  15  18  11  13  12
 667) P2         2   0    1496.809     6.50   0.0073    15.3686     7.5589    14.9539     90.000    120.501     90.000 ' ===  21  10  21  19
 668) C2         3   0    2939.995     6.50   0.0000    26.0122    15.1496     7.4696     90.000     92.825     90.000 ' ===  20  17  17  14
 669) P-1        1   0     844.909     6.50   0.0000     5.3300    12.8031    14.6250    113.645    108.153     70.888 ' ===  15  16  19  10  12  13
 670) P-1        3   1     660.580     6.50   0.0111     7.4783     8.9575     9.8670     91.314     89.462     88.677 ' ===  19  19  18  17  15  17
 671) P-1        3   2     279.709     6.49   0.0000     5.7212     7.1779     7.9275     96.930     70.265    114.081 ' ===  12  16  16   9   9  12
 672) P-1        3   0     985.586     6.49   0.0050    10.9517     8.7775    13.1674     87.984     57.306     70.312 ' ===  19  17  19  14  15  13
 673) P-1        2   0     952.004     6.49   0.0089     8.0751    11.0285    13.5565    103.949     61.580    116.195 ' ===  18  17  20  12  15  15
 674) P-1        3   0     993.220     6.49   0.0313    10.2588     6.4896    15.3670     81.886     79.265     85.061 ' ===  17  17  22  13  16  17
 675) Cc         2   0    2415.245     6.49   0.0103    15.7812    25.7227     6.1542     90.000    104.808     90.000 ' ===  21  23  11  10
 676) P-1        3   6     248.136     6.49   0.0164     6.5599     5.0556     8.5966     60.524     88.863     89.987 ' ===  13   8  13   6   9   6
 677) P-1        3   0     755.513     6.49  -0.0044    10.9766     8.5364     9.0264     99.196     71.978    109.754 ' ===  21  15  18  14  16  11
 678) P-1        2   0     741.406     6.49   0.0036     5.7863     8.8160    15.6806    104.813     95.993    103.233 ' ===  15  16  22  12  14  15
 679) P-1        3   0    1050.334     6.48   0.0085     5.3711     6.6513    30.5527    101.667     93.714     79.420 ' ===  15  14  23   9  15  14
 680) P-1        2   0    1063.527     6.48   0.0084     9.5398    10.9709    12.1063     91.229     88.641     57.173 ' ===  18  19  22  14  17  18
 681) P-1        2   0     894.184     6.48   0.0137     6.0303     8.4673    19.8718     96.069     86.165     63.337 ' ===  16  18  20  13  15  15
 682) P-1        3   6     248.138     6.48   0.0165     5.0557     6.5599     7.5293     88.710     96.295     89.987 ' ===   8  13  14   6   7  11
 683) P-1        3   0     690.678     6.48   0.0000     3.5069    15.2963    15.3041     59.662    100.894     89.612 ' ===   7  21  19   5   5  18
 684) P-1        3   0    1060.184     6.47   0.0051     6.5295    15.7731    11.9896    103.802     65.197    107.457 ' ===  12  21  18  11  10  16
 685) P-1        2   0     675.471     6.47  -0.0179     3.4382    15.3311    15.3920     58.201    101.583     96.646 ' ===   8  20  20   5   6  18
 686) P-1        2   0     798.091     6.47  -0.0296     4.0759    15.0680    15.2243     60.510     89.605     99.620 ' ===   9  23  21   9   8  21
 687) Cc         3   0    4536.706     6.47  -0.0422    27.0059    29.6044     5.6751     90.000     89.163     90.000 ' ===  18  22  14  12
 688) P-1        2   0    1152.071     6.47  -0.0085     6.4556    12.3789    15.1039     95.681     81.862    104.926 ' ===  13  19  20  12  10  16
 689) P-1        3   9     320.832     6.45   0.0158     4.0603     5.5406    15.0509     90.285     95.950     72.373 ' ===   7   6  14   2   7   6
 690) P-1        2   0     980.124     6.45   0.0100    11.0788     6.6418    15.5298     91.221     76.636     63.008 ' ===  17  18  21  14  15  16
 691) P-1        3   0     892.937     6.45   0.0000     7.5879     8.0442    15.0567     80.197     82.010     83.426 ' ===  19  20  21  16  17  18
 692) P-1        3   0     846.416     6.45   0.0018     5.3336    12.1735    13.9148    109.688     86.781     95.530 ' ===  16  18  19  13  13  14
 693) P-1        2   0     983.814     6.44   0.0206    12.3878     7.9761    14.7448    104.234    133.925     90.377 ' ===  19  20  20  17  18  17
 694) P-1        2   0     568.659     6.44   0.0183     7.2199     8.0409    11.5958    111.538    114.725     82.172 ' ===  18  19  14  15  11  12
 695) P-1        1   0     602.753     6.44   0.0000     6.1631     7.5254    13.4799     92.987    103.469     82.580 ' ===  11  21  21  10  10  19
 696) P-1        3   0     893.466     6.44   0.0000     7.4952     8.0405    17.1131    111.716    111.162     82.885 ' ===  17  20  20  15  16  17
 697) P-1        2   0    1336.898     6.43   0.0059     5.8471    11.9924    19.6487     89.564     91.003     76.061 ' ===  13  19  23  10  13  19
 698) P-1        2   0     778.518     6.43   0.0090     6.0456     8.6211    16.2323    106.568    106.035     87.933 ' ===  15  16  22  11  14  16
 699) P-1        2   0     995.390     6.43   0.0271     5.4147    12.5648    19.0494     56.596     81.358    102.675 ' ===  15  19  20  14  13  17
 700) P-1        2   0     831.460     6.43   0.0016     4.2088    15.1867    15.2971     58.827     91.698     96.100 ' ===  10  19  22   8   9  18
 701) P-1        3   0    1266.489     6.43   0.0172     7.7840    11.2293    16.2131    101.908     68.184    103.864 ' ===  14  17  22   9  14  16
 702) P-1        3   0     892.172     6.43  -0.0033     8.0383    15.0601     7.5846     98.008     96.590     80.249 ' ===  20  21  19  18  16  17
 703) P-1        2   0     651.691     6.42  -0.0017     6.9395    10.3074    11.6725     91.421    109.802     57.777 ' ===  17  21  20  16  15  18
 704) P-1        3   0    1209.203     6.42   0.0089    13.4567     6.1677    19.6941     86.769     51.854    103.200 ' ===  17  15  19  11  14  12
 705) P-1        3   5     282.643     6.42   0.0000     5.7765     7.0999     8.0146     80.859    111.259    112.647 ' ===   9  14  16   7   8  12
 706) P-1        2   0     860.614     6.42   0.0114    11.0699     6.5553    15.0387     88.904     85.849    127.512 ' ===  19  17  19  16  15  14
 707) P-1        1   0    1085.845     6.42   0.0000     5.9475    15.1782    12.5913     95.557     76.358    100.032 ' ===  15  22  18  14  12  17
 708) P-1        3   0     589.319     6.42   0.0029     6.0263     7.5764    15.0464     63.292     82.634     99.426 ' ===  13  21  21  12  12  19
 709) P-1        3   0    1203.612     6.41   0.0000     7.4664    16.3359    11.4117     80.754    109.250    113.588 ' ===  16  16  18  10  12  12
 710) P-1        3   0     743.573     6.41  -0.0089     6.8572     9.7619    11.6391     89.627     76.004     79.832 ' ===  20  16  19  13  16  14
 711) P-1        2   0    1192.276     6.41  -0.0005     6.0601    15.1254    15.1571    116.712     97.312     99.389 ' ===  11  21  19   9   9  17
 712) P-1        2   0     887.738     6.40   0.0091     5.5222     7.8802    22.9019     87.588     99.513     65.522 ' ===  16  17  21  12  14  16
 713) P-1        3   1     588.371     6.40   0.0072     6.0045     7.5620    13.5899     88.944     74.840     81.163 ' ===  11  21  18  10   8  17
 714) P-1        1   0     602.936     6.40   0.0000     6.1653     7.5274    13.4606     89.421    103.134     97.559 ' ===  13  20  19  11  10  17
 715) P-1        2   1     952.372     6.40   0.0004    15.0076     7.6084    12.8249    115.681     49.128    119.156 ' ===  19  18  18  15  16  14
 716) P-1        3   1     281.216     6.39   0.0069     7.1161     5.7440     7.9678    110.308     98.908     67.064 ' ===  16  13  19   9  14  11
 717) P-1        3   1     660.638     6.39   0.0115     8.9573     7.4791     9.8671     90.553     88.694     88.677 ' ===  19  19  18  17  17  15
 718) P-1        2   0     690.842     6.39   0.0123     8.1651     6.1767    15.2687     78.352     88.155     66.537 ' ===  17  14  21  10  15  14
 719) P-1        2   0     604.264     6.39   0.0095     6.1527     7.5230    15.4176     61.262     82.020     97.220 ' ===  13  21  21  11  12  19
 720) P-1        1   0    1408.383     6.39   0.0000     9.6059     8.1615    22.7761     97.370    100.596     53.383 ' ===  13  17  22   8  13  16
 721) Cc         1   0    1685.583     6.38   0.0000    16.4141    15.6581     7.2145     90.000     65.373     90.000 ' ===  21  19  18  16
 722) P-1        3   0     871.117     6.38   0.0147     4.3935    15.2972    15.4133    120.248    100.829     91.045 ' ===  10  23  20  10   8  20
 723) P-1        2   0     737.285     6.38  -0.0095     7.4918    12.0623     9.9955     93.294     84.198     55.936 ' ===  19  20  20  17  17  17
 724) P-1        2   0     607.113     6.38   0.0466     6.1155     7.5800    13.5309     90.068     77.311     83.011 ' ===  13  18  20  10  11  15
 725) P-1        3   0     900.225     6.38   0.0255     7.7612    11.7133    10.6525     84.779    107.861    102.304 ' ===  18  22  20  17  15  19
 726) P-1        1   0     587.858     6.38   0.0000     8.9037     6.0032    14.9934     94.978     63.453    123.018 ' ===  18  12  19   7  15  10
 727) P-1        2   0     770.185     6.38   0.0021     6.9148    10.1362    11.6204     87.437     75.032     78.201 ' ===  17  17  17  11  12  13
 728) P-1        3   0    1001.419     6.37  -0.0284     5.1810    13.1348    21.2984    130.577    112.591     82.534 ' ===  14  17  22  11  14  16
 729) P-1        2   0     766.472     6.37   0.0141     3.8686    14.9659    15.2964    118.675     81.357     90.821 ' ===  10  23  21  10   9  21
 730) P-1        3   0    1005.235     6.37   0.0000     7.6137    12.2899    11.3892     78.946     74.837     82.108 ' ===  17  22  19  16  13  18
 731) P-1        2   0     604.438     6.37   0.0099     6.1636     9.1019    13.4974     98.460    103.119     55.068 ' ===  12  19  19   8   9  16
 732) P-1        3   0    1693.037     6.37  -0.0384     7.2426    10.9749    22.7338     92.068     86.871     70.035 ' ===  15  18  21  11  13  16
 733) P-1        3   0     997.209     6.37   0.0015     5.0537    15.1756    15.2378    119.374    101.694     83.797 ' ===  11  20  22   9  10  19
 734) P-1        3   0     590.474     6.37   0.0090     6.0368     7.5813    13.4526     86.516     76.394     80.759 ' ===  13  21  17  11   9  16
 735) C2         1   0    2434.764     6.37   0.0000    15.9268    25.7124     6.2142     90.000     73.088     90.000 ' ===  21  23  10   9
 736) P-1        2   0    1213.877     6.36   0.0180     7.4149    16.1762    11.6355     72.641    109.751    108.989 ' ===  19  17  17  13  15  12
 737) P-1        3   1     588.538     6.36   0.0074     8.9050     6.0051    15.0061     94.949     63.380    122.956 ' ===  17  12  19   7  15  11
 738) P-1        3   0     950.385     6.36   0.0000     8.3594    11.4331    13.1115    104.506     59.969    118.826 ' ===  15  19  21  12  14  18
 739) P-1        2   0     718.521     6.36   0.0156     7.1864    13.4262     9.6222     57.304     74.266     95.313 ' ===  17  20  16  16  11  13
 740) P-1        3   0     689.758     6.36   0.0089     6.1744     8.0401    15.2549     83.013     78.374     68.624 ' ===  13  17  21   9  13  15
 741) P-1        3   1     980.612     6.35   0.0015     8.5848    11.5018    11.5831     92.761     96.969     59.754 ' ===  17  19  19  15  15  16
 742) P-1        3   0     944.258     6.35   0.0123     5.1307    12.6492    15.0702     94.406     83.896    103.502 ' ===  12  19  20  11   9  17
 743) P-1        3   0     901.467     6.35   0.0000     7.9955    15.2695     7.5958     99.113     94.257     80.296 ' ===  19  22  14  18  12  13
 744) P-1        3   1     588.559     6.35   0.0074     6.0048     7.5613    13.3493     92.882     79.402     98.832 ' ===  12  21  20  11  11  19
 745) P-1        3   1     588.375     6.35   0.0071     6.0044     7.5618    13.3447     92.886    100.582     81.163 ' ===  11  21  20  10  10  19
 746) P-1        3   0    1200.600     6.34   0.0084     7.0611    15.8057    11.9326     76.012    107.931    105.864 ' ===  15  20  19  12  13  17
 747) P-1        3   0    1006.560     6.34  -0.0067     7.8918    11.1281    12.7447     79.544     89.070    113.241 ' ===  18  21  20  16  15  18
 748) P-1        3   0     774.842     6.34   0.0000     6.0348     8.6109    15.5933    105.530     82.968     92.125 ' ===  15  16  21  11  13  14
 749) P-1        3   0     766.802     6.34   0.0188     6.8567     9.7269    12.0263     91.226     76.084     99.892 ' ===  19  20  20  16  16  18
 750) P-1        3   0    1348.652     6.34   0.0098     5.0861    15.4773    24.7402    125.435    114.292     59.553 ' ===  11  18  23   8  11  18
 751) P-1        2   0    1236.458     6.33  -0.0108     7.3861    11.5746    16.4309     94.921     67.808     75.895 ' ===  12  19  19  11   9  16
 752) P-1        2   0    1006.936     6.33   0.0158    10.8483     7.9414    12.3884     85.202     82.500     72.296 ' ===  21  17  19  15  17  14
 753) P-1        2   0     708.431     6.33  -0.0010     5.8767     8.2631    16.2103    111.460    101.926     77.631 ' ===  14  16  21  10  12  15
 754) P-1        3   0     829.313     6.33   0.0021     6.9139     5.6507    22.4700     85.991     90.093    108.697 ' ===  18  12  21   9  16  11
 755) C2         2   0    3002.448     6.32   0.0163    15.0860    26.6093     7.4819     90.000     91.481     90.000 ' ===  18  21  15  10
 756) P-1        2   0     848.957     6.32   0.0188     7.1833     7.9536    15.2528    100.737     85.768     96.809 ' ===  16  18  21  13  14  16
 757) P-1        3   0    1164.194     6.32  -0.0031     8.0218    11.7171    15.5884     76.507     58.857     68.391 ' ===  22  16  17  15  17  11
 758) P2         3   0    1496.132     6.32   0.0051    14.9482     7.5571    15.0539     90.000     61.616     90.000 ' ===  21  10  19  17
 759) P-1        2   0     890.656     6.31   0.0135    11.1260     7.3502    12.4276     68.098     79.260     71.313 ' ===  19  19  20  16  18  16
 760) P-1        3   0    1003.345     6.31   0.0099    11.8729     7.8121    16.3414    113.075     47.447    114.226 ' ===  19  19  21  15  17  17
 761) P-1        2   0     763.487     6.31   0.0274     6.9294     9.7233    12.3332     96.236    109.714     77.623 ' ===  17  18  21  13  15  16
 762) P-1        3   2     281.094     6.31   0.0051     7.1136     5.7436     7.9897     69.249     99.039    112.921 ' ===  17  12  17  10  14   9
 763) P-1        2   0     806.796     6.31   0.0263     5.4520     8.0997    20.0518     92.846    100.221     67.819 ' ===  16  16  19  12  13  13
 764) P-1        2   0     736.301     6.31  -0.0085     3.7456    15.3547    15.6724    121.437     73.443     96.252 ' ===  11  21  17   9   7  16
 765) P-1        3   0     785.754     6.31   0.0313     6.7816     7.9887    15.4549    104.311     92.579     75.616 ' ===  19  16  18  14  15  13
 766) P-1        3   3     285.433     6.31   0.0095     5.8258     8.0675     7.1817     97.710     65.886    112.070 ' ===  11  16  15   8   8  12
 767) P-1        2   0     592.856     6.30  -0.0106     6.0016     7.5920    15.7554     89.805    106.313     60.791 ' ===  16  16  20  12  14  14
 768) P-1        2   0     901.792     6.30  -0.0122     9.3895     6.1233    15.9253     92.479     80.566     88.348 ' ===  17  16  22  10  16  15
 769) P-1        2   1     570.805     6.30   0.0088     8.0671     7.1816    11.6527    114.120     67.917     97.719 ' ===  17  17  13  13   9  10
 770) P-1        3   2     283.239     6.30   0.0178     5.7694     7.1655     7.9621     98.997     69.940    113.609 ' ===  13  15  17   9  10  12
 771) P-1        2   0     768.511     6.29   0.0210     7.3406    11.7066     9.5986     81.379    105.186    104.190 ' ===  15  22  17  14  10  16
 772) P-1        2   0     717.144     6.29   0.0311     5.9050     8.2797    16.1214     72.892     81.198    102.031 ' ===  15  17  20  12  12  14
 773) P-1        2   0    1516.252     6.29  -0.0008     6.8647    11.6052    20.1553     91.283     96.784     72.001 ' ===  15  22  21  15  13  20
 774) P-1        3   0     953.995     6.29   0.0096     5.7188    15.0578    11.1711     96.377     92.994     91.870 ' ===  14  20  19  11  13  17
 775) P-1        1   0     738.522     6.29   0.0000     5.7925     8.7751    15.6998    104.889     96.010    103.445 ' ===  16  13  22  10  15  12
 776) P-1        2   0    1202.809     6.29   0.0177     7.4295    11.4783    16.1569     99.026     67.988    109.572 ' ===  16  17  19  13  12  14
 777) P-1        2   0     855.496     6.29   0.0044     7.1174     8.1037    16.3087     98.493     69.310     83.231 ' ===  18  15  21  13  16  14
 778) P-1        3   5     530.389     6.28   0.0120     5.4097     7.9512    13.3298     94.721     79.604    109.825 ' ===   7  14  15   4   6  12
 779) C2         2   0    2671.166     6.28  -0.0096    26.5412    14.9333     6.7617     90.000     94.649     90.000 ' ===  19  20  13  11
 780) P-1        3   0     865.763     6.28   0.0018    10.3110     6.6082    15.1386     87.297     83.432    121.600 ' ===  19  17  21  16  17  15
 781) P-1        2   0     847.298     6.28   0.0049     5.3352    13.9187    12.1761    109.655     95.515     86.790 ' ===  15  20  18  13  12  15
 782) Cc         2   0    2891.792     6.28  -0.0613    14.7539    26.3771     7.4369     90.000     92.335     90.000 ' ===  18  21  15  10
 783) P-1        3   0    1261.928     6.28   0.0000    16.8292    11.6100    15.1558    133.488     37.010    130.173 ' ===  20  19  19  17  16  16
 784) P-1        3   0     849.226     6.27   0.0196     7.1847     7.9539    15.2546    100.737     85.763     96.817 ' ===  16  18  20  13  13  15
 785) P-1        2   0    1382.922     6.27   0.0372    16.9713    11.5321    16.0006    129.962     36.110    127.872 ' ===  19  20  17  17  14  15
 786) C2         2   0    2418.295     6.27   0.0080    15.7543    25.7306     6.1761     90.000     75.002     90.000 ' ===  22  22  11  11
 787) C2         3   0    2998.932     6.27   0.0116    15.0753    26.6257     7.4736     90.000     91.412     90.000 ' ===  20  22  14  11
 788) P-1        2   0     588.807     6.27   0.0193     5.9775     7.5956    13.6083     90.897     74.895     99.089 ' ===  12  20  19  11   9  16
 789) P-1        2   0     598.921     6.27  -0.0050     6.0296     7.5001    13.6876     87.457     77.234     82.864 ' ===  14  20  19  11  12  16
 790) C2         2   0    2418.423     6.27   0.0081    15.7545    25.7310     6.1762     90.000     75.001     90.000 ' ===  22  22  12  12
 791) P-1        2   0    1037.021     6.26  -0.0195     5.3465     6.9759    29.7724     91.514     86.329    110.635 ' ===  16  13  21   9  15  12
 792) P-1        2   0     951.027     6.26   0.0020     5.8279    11.0271    18.0339    122.249    103.975     81.854 ' ===  14  16  21  10  12  14
 793) P-1        2   0     759.482     6.26   0.0084    11.4195    11.4140     8.5459    115.034     51.468    117.206 ' ===  18  17  16  14  12  11
 794) C2         3   0    2842.131     6.26   0.0133    28.5653    15.2763     7.2277     90.000    115.693     90.000 ' ===  22  18  12  11
 795) Cc         2   0    2447.107     6.26   0.0163    17.1432    25.7570     6.2216     90.000    117.029     90.000 ' ===  22  23  10  10
 796) P-1        3   0     851.866     6.26  -0.0179     5.8312     8.2978    19.6427     89.970     92.516    116.187 ' ===  14  17  19  11  12  13
 797) P-1        3   0    1241.572     6.26   0.0187     7.3492    11.7177    19.3315    123.350    116.717     74.340 ' ===  11  15  21   6   9  15
 798) P-1        1   0    1102.136     6.25   0.0000     6.8432     7.4734    22.5891     93.580    107.060     88.123 ' ===  20  13  19  11  17  11
 799) P-1        2   0     591.894     6.25  -0.0345     7.5061     6.1055    15.5807    106.775    120.027     81.471 ' ===  20  12  20  10  17  10
 800) P-1        3  10     180.224     6.25   0.0097     3.6785     6.5572     7.4912     88.602     86.409     88.471 ' ===   5   8  11   2   4   7
 801) P-1        1   0     603.347     6.25   0.0000     7.5306     6.1648    15.3717     97.725     61.036     82.709 ' ===  21  13  21  12  19  12
 802) P-1        3   0     979.529     6.25   0.0116     7.5440    11.9638    12.9611     97.260     86.658     58.577 ' ===  15  21  19  13  12  17
 803) P-1        3   1     571.918     6.24   0.0271     7.2483     8.0277    11.5230     70.371     70.384     97.546 ' ===  17  17  18  13  14  15
 804) P-1        2   0    1144.961     6.24  -0.0001     7.9736    11.7114    13.1170     87.999     90.441     69.312 ' ===  21  12  21  11  19  11
 805) P-1        2   0     604.649     6.23   0.0344     6.1040     7.5526    13.5469     89.949    102.633     97.007 ' ===  13  20  20  10  12  17
 806) P-1        2   0    1155.373     6.23  -0.0059     6.3871    15.0696    16.2365    109.493    121.641     97.887 ' ===  13  20  19  10  11  17
 807) P-1        2   0     600.193     6.23   0.0275     6.1061     7.5908    13.4689     93.314     77.012     99.286 ' ===  11  21  21   9  11  19
 808) P-1        1   0    1071.070     6.22   0.0000     9.3714    10.7395    14.3371    103.023     54.244    113.825 ' ===  16  19  18  12  12  15
 809) P-1        3   0     868.072     6.22   0.0534     7.3080     8.0236    15.3383     78.035     85.618     80.982 ' ===  19  16  19  14  15  13
 810) P-1        1   0     980.449     6.21   0.0000     7.4776     8.7203    15.7444     73.167     93.814     91.592 ' ===  17  17  19  12  13  15
 811) P-1        2   0    1006.156     6.21  -0.0155     7.5990    12.2980    11.3740    101.308    104.315     82.502 ' ===  18  20  18  16  13  16
 812) P-1        1   0    1119.717     6.21   0.0000     5.9554    12.6894    15.5327     89.182     73.692     95.796 ' ===  14  18  19  12  10  14
 813) P-1        3   0    1185.570     6.21  -0.0038     6.8919     7.5707    23.8723     99.560    105.147     87.958 ' ===  17  17  21  11  16  15
 814) P-1        2   0     861.404     6.21   0.0139     7.5053     8.0434    16.8847     99.290    121.084     85.917 ' ===  17  17  21  12  15  15
 815) P-1        2   0     574.243     6.21   0.0248     5.8293     8.1617    13.1337     91.604     88.503    113.151 ' ===  11  19  21   8  10  17
 816) P-1        2   0     566.772     6.21   0.0145     5.7946     7.9813    13.0871     88.566     90.907    110.490 ' ===  14  20  20  11  13  17
 817) P-1        3   0     880.373     6.21   0.0082     7.3192     8.1087    16.1083     96.879     70.426     82.865 ' ===  14  17  22  11  13  16
 818) P-1        2   0     809.286     6.21  -0.0101     6.4299     8.4755    15.7559    107.647     98.479     87.712 ' ===  13  17  20  10  10  14
 819) P-1        3   0    1156.039     6.20   0.0178     8.2658    11.3671    15.4410    116.451     65.400    110.610 ' ===  16  16  21  10  15  15
 820) P-1        2   1     949.325     6.20  -0.0074    14.9998     7.5979    12.8097    115.626     49.101    119.152 ' ===  19  20  17  17  15  15
 821) P-1        3   9     237.117     6.20   0.0134     4.8350     8.5305     6.5994     91.983     96.522     61.288 ' ===   5  12  11   4   4   9
 822) P-1        1   0    1204.702     6.20   0.0000     8.1017    11.8614    13.6747     84.592     87.644     67.053 ' ===  21  16  20  14  19  15
 823) P-1        3   0     994.593     6.19   0.0255     5.4127    12.5411    16.0299     88.787     69.519     77.783 ' ===  15  16  19  11  11  13
 824) P-1        2   0     603.948     6.19   0.0004     6.0006     7.1010    15.8270    107.152     76.225    108.278 ' ===  15  16  18  11  12  11
 825) P-1        1   0     588.432     6.19   0.0000     6.0199     7.5772    13.3913     89.223     77.728     80.436 ' ===  13  20  17  11   9  15
 826) P-1        2   0     855.360     6.18   0.0036     7.1165     8.1043    15.3137     77.781     84.926     83.238 ' ===  18  15  21  13  16  13
 827) P-1        2   0    1515.352     6.18   0.0263     8.0301    14.8358    15.9523    120.149     67.635    104.590 ' ===  12  20  20  11   9  17
 828) P-1        2   0     691.636     6.18   0.0220     6.8376     7.4881    14.0663     89.385     73.883     91.202 ' ===  15  19  15  12   9  13
 829) P-1        2   0     593.020     6.18   0.0193     6.0378     7.5942    15.0734     63.255     82.638     99.314 ' ===  13  19  20  10  11  17
 830) P-1        3   0     831.820     6.18   0.0019     4.2100    15.1904    14.9715     60.949     85.534     83.859 ' ===  10  19  21   8   8  17
 831) P-1        1   0     593.139     6.18   0.0000     6.0627    13.4423     7.5743     89.089     99.452    103.005 ' ===  11  19  20   9   9  16
 832) P-1        3   6     248.239     6.17   0.0176     5.0558     7.5307     6.5612     91.300     89.985     83.707 ' ===   8  14  13   7   6  11
 833) P-1        2   0     675.700     6.17  -0.0145     7.9640     6.1791    17.7872     70.675     58.009     67.257 ' ===  13  17  19  11  10  14
 834) P-1        3   0    1202.941     6.17   0.0192     7.0799    11.6654    16.2053    104.235     69.959    103.322 ' ===  14  18  21  12  12  18
 835) P-1        3   0    1369.023     6.17   0.0123    11.7384     8.1047    17.5326     79.732     64.923    105.771 ' ===  16  14  21  10  15  12
 836) P-1        3   0     698.439     6.17   0.0171     5.7827     8.2493    15.6741     77.484    104.068    102.016 ' ===  12  15  22   7  11  14
 837) P-1        3   0    1266.288     6.17   0.0000     7.6215    11.4464    19.3736    118.507    121.442     77.212 ' ===  17  17  21  15  16  15
 838) P-1        3   0    1027.842     6.16   0.0039    10.3713     6.7075    16.9090    107.473    113.598     81.800 ' ===  15  17  23  12  15  17
 839) P-1        3   0     582.418     6.16   0.0241     5.9047     7.6375    13.3557     93.331     79.607    100.439 ' ===  13  18  18  10   9  14
 840) P-1        2   0    1159.879     6.16  -0.0302     7.9772    11.8386    13.2255     93.566     87.898    111.480 ' ===  18  20  21  15  17  19
 841) P-1        1   0     847.288     6.16   0.0000    10.7375     9.8227    11.4147    118.203     53.810    112.453 ' ===  20  20  19  18  16  16
 842) P-1        2   0     597.701     6.16  -0.0105     9.0203     6.0214    15.3122     97.851    117.735     55.536 ' ===  20  14  20  11  17  13
 843) P-1        2   0     986.289     6.16   0.0087     5.0386    10.0640    19.6975     82.257     93.594     93.600 ' ===  14  19  20  11  12  17
 844) P-1        2   0     565.588     6.16   0.0015     5.7948     8.0486    13.0907     89.455     88.846    112.074 ' ===  12  19  21  10  11  17
 845) P-1        2   0     835.375     6.16   0.0218    10.5628     6.5888    14.9867     89.433     88.770    126.733 ' ===  16  15  21  11  14  14
 846) P-1        3   0    1205.692     6.16  -0.0150     7.1652    11.7005    18.5178    121.699    113.945     75.405 ' ===  14  18  19  12  11  15
 847) P-1        2   0    1131.440     6.16  -0.0004     6.9067    11.4970    15.1022     84.668     98.359    107.265 ' ===  17  16  19  14  13  13
 848) P-1        2   0    1194.966     6.15  -0.0195     6.0937    15.6513    15.1644    119.599     82.343    108.101 ' ===  11  22  22  10  11  21
 849) P-1        3   0     574.912     6.15   0.0304     5.8353     7.9573    13.1248     90.540     91.560    109.283 ' ===  11  21  21   9  10  19
 850) P-1        2   0     566.253     6.15   0.0159     5.7732     7.1627    14.9549     89.149     91.119     66.366 ' ===  15  17  21  11  15  15
 851) P-1        3   0    1212.240     6.15   0.0000     8.1122    12.0376    13.5561     95.346     92.280     66.889 ' ===  19  17  21  14  17  17
 852) P-1        2   0     594.513     6.15   0.0144     6.0637     7.5772    13.4724     93.407     76.835     99.381 ' ===  12  21  20  11  11  18
 853) P-1        2   8     266.209     6.15   0.0157     5.4245     7.1288     7.5098     89.283     85.128     66.961 ' ===   6  11   9   4   2   6
 854) P-1        3   0     990.062     6.15   0.0220    11.1640     6.0676    15.3341     79.837     80.777     77.493 ' ===  17  15  19  12  13  12
 855) P-1        2   0     559.231     6.15   0.0003     5.7298    10.0077     9.8366     97.365     88.637     89.771 ' ===  14  20  18  12  10  15
 856) P-1        2   0     605.054     6.15   0.0357     9.1149     6.1051    13.5939    103.384     96.342     55.333 ' ===  19  13  20   9  16  12
 857) P-1        2   0    1497.231     6.15   0.0209    16.8117    15.8190    12.4303    131.760     37.462    123.739 ' ===  19  23  18  19  14  18
 858) P-1        3   0    1191.607     6.15   0.0019    10.6243     8.5279    18.8562    120.263    126.008     70.293 ' ===  19  18  22  14  19  17
 859) P-1        1   0     566.053     6.14   0.0000     5.7825     7.9775    14.2250     80.992     67.052     69.558 ' ===  12  20  18  11   9  15
 860) P-1        2   0     891.438     6.14   0.0179    10.7817     9.4352    10.5670    109.215     94.487     61.880 ' ===  18  18  20  14  15  15
 861) P-1        1   0    1203.281     6.14   0.0000     7.4276    16.1047    11.4890     98.905     70.911    112.009 ' ===  16  17  20  10  15  14
 862) P-1        3   2     643.960     6.14   0.0167     9.0766     6.5630    13.1247     88.205     87.916     55.514 ' ===  15  10  19   5  13  10
 863) C2         3   0    3012.806     6.14   0.0100    26.2059    15.3731     7.4803     90.000     91.271     90.000 ' ===  20  13  15  12
 864) P-1        3   0    1086.979     6.13  -0.0101     9.7904    15.2923     7.4983     92.035     85.294     76.671 ' ===  13  19  17  11   9  13
 865) P-1        2   0     589.114     6.13  -0.0384     6.0329     9.1475    10.9615     98.182     79.713     91.974 ' ===  17  17  17  12  11  12
 866) P-1        2   0     918.806     6.13  -0.0206     7.3118    11.6046    13.2908    105.931     66.416    116.470 ' ===  16  19  20  13  13  16
 867) P-1        2   0     652.453     6.13   0.0148     7.0369    12.5966     8.9004     63.088     77.705    100.240 ' ===  18  21  15  18  10  13
 868) P-1        3   0     720.891     6.13   0.0000     3.6561    15.0964    15.0528    119.026     97.066     85.906 ' ===   9  19  21   7   7  18
 869) P-1        2   0     754.363     6.13  -0.0045     6.7336     7.4672    15.4502     86.600     76.656     90.456 ' ===  16  17  16  11  10  12
 870) P-1        2   0    1180.977     6.13  -0.0035     6.3150    12.9085    15.0839     90.764     81.860     76.262 ' ===  14  19  22  12  13  18
 871) P-1        2   0    1199.196     6.13   0.0062     7.0583    15.7988    11.9221     76.062    107.887    105.825 ' ===  16  19  18  12  13  15
 872) P-1        3   0     732.505     6.13   0.0019     5.8501     8.7161    15.7413     74.277     95.007     74.292 ' ===  16  14  22   9  15  13
 873) P-1        3   0    1205.478     6.12   0.0013     7.5675     6.9541    23.3360     87.887     99.765     85.787 ' ===  16  11  22   6  15  10
 874) P-1        2   0     610.995     6.12   0.0385     6.0093     7.1630    15.5055    100.800     84.644     70.934 ' ===  15  16  21  11  14  14
 875) P-1        2   0    1274.358     6.12  -0.0043     8.0746    11.5113    14.9534     87.868     86.961     66.678 ' ===  12  16  21   8  10  14
 876) P-1        2   0    1215.131     6.12   0.0223     7.3256    16.1412    11.9676    106.500     67.823    109.452 ' ===  16  16  16  10  12  11
 877) C2         2   0    2038.868     6.12   0.0526    15.7966    25.8324     5.1206     90.000    102.645     90.000 ' ===  21  21  11  10
 878) C2         2   0    2859.446     6.12   0.0119    28.5567    15.2377     7.2930     90.000    115.705     90.000 ' ===  22  18  11  10
 879) P-1        2   0     574.927     6.11   0.0290     5.8274     8.1676    13.1421     88.325     91.362    113.132 ' ===  11  18  21   8  10  16
 880) P-1        3   0    1100.787     6.11   0.0012    10.6612     7.2990    16.2997     81.684     66.306     71.430 ' ===  19  17  19  15  15  13
 881) P-1        3   0     786.652     6.11   0.0121     7.4896    10.2465    10.4726    101.438     87.080     91.196 ' ===  16  19  20  13  14  18
 882) P-1        3   0     931.889     6.11  -0.0435     7.4190    17.6160    11.2076    120.593     48.947    117.594 ' ===  18  21  15  16  12  13
 883) P-1        1   0     884.223     6.11   0.0000     6.0376     8.4015    19.6333     90.773     91.063    117.341 ' ===  14  18  19  11  12  14
 884) P-1        3   0    1006.326     6.10   0.0132     7.5001     9.3152    16.4757     78.895    114.188    105.730 ' ===  18  14  21  12  16  12
 885) P-1        2   0     591.827     6.10   0.0168     6.0403     7.5917    13.4643     86.495     76.339     80.655 ' ===  12  21  17  10   8  16
 886) P-1        3   1     845.298     6.10   0.0110    10.9239     9.8304    11.3751    119.638     53.578    113.264 ' ===  17  18  17  14  13  14
 887) P-1        1   0     732.482     6.10   0.0000     5.8463     8.7258    16.3171     68.928    106.028    105.813 ' ===  17  15  20  11  14  12
 888) Cc         3   0    2837.623     6.10   0.0080    25.8191    15.2515     7.2303     90.000     94.687     90.000 ' ===  21  21   9   7
 889) P-1        2   0    1043.399     6.10  -0.0274     8.0150    10.6133    15.2694    110.251     62.661    112.390 ' ===  17  18  23  12  17  18
 890) P-1        2   0     870.529     6.10  -0.0113     7.2436     8.0955    15.2354     79.239     83.715     85.134 ' ===  16  17  22  13  15  17
 891) P-1        2   0     894.809     6.09   0.0045     7.7358     7.7691    15.1491     81.847     96.443     93.230 ' ===  18  15  23  13  18  15
 892) P-1        2   0     683.963     6.09   0.0151     7.0372     9.2268    11.7117    103.243     69.491    103.263 ' ===  18  14  20  10  15  11
 893) P-1        2   0     885.691     6.09   0.0239     7.5500     7.9202    15.0898     98.195     97.098     86.941 ' ===  20  18  20  16  17  17
 894) P-1        2   0     590.393     6.09  -0.0347     6.0376    11.5317     9.1521     83.309     88.080    110.624 ' ===  17  22  18  16  13  17
 895) P-1        2   0     955.417     6.09  -0.0063     7.4572     8.8410    17.2761     98.696     64.133     76.709 ' ===  15  18  22  13  14  17
 896) P-1        3   0    1208.573     6.09   0.0092     7.2905    16.1232    11.9517    106.750     68.039    109.167 ' ===  19  16  18  13  17  12
 897) P-1        1   0     742.497     6.09   0.0000     3.7591    15.1074    15.2918    121.203     90.998     88.396 ' ===  10  21  20   9   7  18
 898) P-1        3   0     983.437     6.09   0.0069     7.4803     8.7400    15.7564     73.133     93.928     91.668 ' ===  16  17  20  11  13  15
 899) P-1        2   0    1164.049     6.09  -0.0035     8.0231    11.7168    15.5876     76.448     58.865     68.356 ' ===  22  17  18  16  18  12
 900) P-1        2   0     796.643     6.08   0.0003     4.0388    15.1015    15.0082    117.917     95.784     94.421 ' ===   9  21  21   9   7  19
 901) P-1        2   0     657.035     6.08  -0.0047     6.7412     7.3913    15.0831     85.147     81.797     62.065 ' ===  15  17  20  12  13  14
 902) P-1        2   0     739.071     6.08   0.0049     5.7877     8.7891    15.8979    107.428    103.376     76.602 ' ===  16  15  21  11  14  13
 903) P-1        2   0     971.082     6.08   0.0456     8.8903     7.4355    15.7158     91.476     74.507     76.931 ' ===  16  17  19  12  13  13
 904) P-1        3   0     954.181     6.08   0.0068    10.7363     8.1039    13.9655    105.816     58.356    112.081 ' ===  17  18  20  12  16  15
 905) P-1        3   0     904.872     6.08   0.0000     4.5876    15.0888    14.9959    118.882     95.248     88.638 ' ===  11  21  22  10  10  20
 906) P-1        2   0     969.660     6.08   0.0358     5.4556    13.5184    14.5263     64.878     89.101     88.573 ' ===  15  19  22  13  14  18
 907) P-1        3   0     808.617     6.07   0.0285     9.9500     7.0523    11.9063    103.112     91.928     83.624 ' ===  18  16  22  11  17  16
 908) P-1        3   0     766.895     6.07   0.0192     7.8287     9.5362    11.3522     77.246    105.751    108.036 ' ===  18  18  18  14  13  14
 909) P-1        3   0     745.808     6.07   0.0000     7.5519    10.0241    10.0623     81.385     95.080     96.852 ' ===  19  18  16  15  13  13
 910) P-1        2   0     644.746     6.07   0.0341     7.0816     8.7948    11.6519    106.662    111.377     79.329 ' ===  19  16  19  12  15  14
 911) P-1        3   0    1023.804     6.07  -0.0070     7.7049    11.3931    12.3048    101.289     82.917    104.167 ' ===  17  20  19  14  14  17
 912) P-1        2   0     586.148     6.06   0.0211     8.8112     5.9604    15.0039     94.289    116.619     58.339 ' ===  17  13  22   9  17  12
 913) P-1        2   0     761.624     6.06  -0.0168     3.8763    15.1471    15.2933    121.436     85.257     95.911 ' ===   9  19  19   6   5  15
 914) P-1        2   0    1017.108     6.06  -0.0040     5.1467    11.0101    19.6952     93.118     69.657     78.723 ' ===  11  20  21   8  10  18
 915) P-1        1   0     596.993     6.06   0.0000     6.1048     7.5236    13.4325     87.050     77.850     81.917 ' ===  15  19  21  11  14  17
 916) P-1        2   0     915.886     6.06   0.0166    11.4492     7.4479    16.7573    115.492     46.640    115.878 ' ===  20  16  20  13  18  13
 917) P-1        2   0     842.731     6.06   0.0066     7.5279    10.1075    12.8123     83.348     65.678     71.585 ' ===  16  19  20  12  13  17
 918) P-1        1   0    1510.108     6.05   0.0000     4.4197    10.3276    35.1573     93.107     98.469     72.071 ' ===   7  16  21   2   7  14
 919) P-1        2   0    1210.347     6.05   0.0145     8.3389    12.3384    13.1426     86.257     90.514    116.206 ' ===  20  12  20  10  18  11
 920) P-1        2   0     735.963     6.05  -0.0027     5.7731    15.8862     8.7859    107.477     76.497    103.378 ' ===  15  21  16  13  11  14
 921) P-1        3   1     634.967     6.05   0.0185     8.9374     6.4724    13.1152     90.118     89.077     56.838 ' ===  15  11  21   6  14  11
 922) P-1        3   8     395.246     6.05   0.0124     6.9015     7.5416     8.0616     97.280     71.779     91.057 ' ===  11  13   6   9   4   5
 923) P-1        1   0     561.407     6.05   0.0000     7.1099     5.7415    14.9255     89.535     88.960    112.823 ' ===  17  14  20  10  14  13
 924) Cc         1   0    2988.068     6.05   0.0000    15.0457    26.5834     7.4734     90.000     88.492     90.000 ' ===  20  21  15  12
 925) P-1        2   0     599.210     6.04   0.0051     8.9928     6.1101    16.9307    117.944     52.380    124.015 ' ===  18  16  17  11  13  12
 926) P-1        2   0     679.416     6.04   0.0424     7.0917    12.8897    10.1626    121.862    119.300     81.871 ' ===  18  20  19  17  15  16
 927) P-1        2   0     673.303     6.04   0.0358     7.0847    11.6882     9.0486     75.128     76.731     70.294 ' ===  17  19  16  14  11  13
 928) P-1        1   0     893.327     6.04   0.0000    10.0596     5.9595    17.1526     76.020     65.424     93.130 ' ===  20  17  22  16  19  16
 929) P-1        2   0     760.499     6.04   0.0009     6.9931     7.7767    16.2066    112.788     83.351    110.581 ' ===  14  13  20   7  12  11
 930) Cc         1   0    2266.510     6.04   0.0000    26.4387    15.2086     5.7970     90.000     76.495     90.000 ' ===  22  20   9   8
 931) P-1        3   0    1009.040     6.04   0.0316    10.7730     8.0209    12.2313     82.720     82.613     75.325 ' ===  20  16  21  13  18  14
 932) P-1        3   0    1787.491     6.04   0.0000     6.9395    11.8580    24.0581     94.682     71.079     75.822 ' ===  12  19  22  10  11  18
 933) Cc         3   0    2450.380     6.04   0.0199    15.9737    25.7677     6.2238     90.000    106.956     90.000 ' ===  21  23  10   9
 934) P-1        3   0    1194.506     6.03   0.0130     8.0983    11.8217    16.0403     74.608     57.647     67.451 ' ===  20  15  17  13  14   9
 935) P-1        3   9     264.954     6.03   0.0156     5.3993     7.7575     9.9689    128.929     80.694    122.255 ' ===   6  11  12   5   5   9
 936) P-1        3   0     614.718     6.03   0.0419     6.0113     7.0897    15.5133     81.540     97.424     72.943 ' ===  15  15  21   9  13  14
 937) P-1        2   0     570.892     6.03   0.0180     5.8419     8.0422    14.2360     97.665     66.993    111.962 ' ===  12  16  20   7  10  14
 938) P-1        3   0     879.836     6.02   0.0176     4.4409    14.9852    15.0920     61.377     91.279     87.622 ' ===   9  23  19   9   7  19
 939) P-1        3   0     869.141     6.02   0.0236     7.2148     8.1289    15.3360     77.643     85.299     82.190 ' ===  17  17  20  13  14  15
 940) P-1        2   0     592.345     6.02   0.0194     7.5958     6.0306    15.3386     96.042     61.031     80.562 ' ===  19  12  20  10  17  10
 941) P-1        3   1     571.988     6.02   0.0004    10.0152     6.8544    11.7211    107.387     89.534     50.639 ' ===  20  20  15  19  14  14
 942) P-1        3   0    1402.773     6.02   0.0129    12.1368     7.9196    18.5881     77.823     60.385    102.765 ' ===  14  17  19  11  11  14
 943) P-1        2   0     847.694     6.02   0.0208     7.2178     8.0153    15.0575     79.212     85.926     82.647 ' ===  17  18  21  12  15  17
 944) P-1        2   0     282.649     6.01   0.0237     7.9617     5.7447     7.1107     67.620     98.090    109.956 ' ===  18  15  17  12  13  11
 945) P-1        2   0     933.543     6.01  -0.0056     6.8772    11.3987    12.8273    102.318     82.812    107.775 ' ===  16  19  19  12  12  16
 946) P-1        2   0    1113.899     6.01   0.0108    11.5764     6.8007    16.4438     71.351     69.158     71.159 ' ===  19  18  19  17  15  14
 947) Cc         1   0    2829.619     6.01   0.0000    25.7778    15.2294     7.2314     90.000     94.638     90.000 ' ===  21  22  10   8
 948) P-1        2   0     982.227     6.01   0.0039    10.9026     8.8050    11.6453     92.951     87.705    118.367 ' ===  21  16  21  14  19  14
 949) P-1        2   0     583.160     6.01   0.0280     8.8592     5.9954    13.1246     79.406     85.232     58.338 ' ===  17  12  19   7  14   9
 950) P-1        2   1     283.995     6.01   0.0164     5.7953     7.1694     8.0669     99.801    112.214     66.269 ' ===  13  16  17   9  10  12
 951) P-1        1   0     787.243     6.01   0.0000     6.9124    10.0768    11.9516     86.487     74.761     78.567 ' ===  16  21  20  14  14  19
 952) P-1        2   0     595.829     6.01   0.0175     7.5778     6.0772    13.4740     76.786     86.661     80.604 ' ===  20  12  21  11  18  11
 953) P-1        2   0     904.540     6.01   0.0167     8.0029    11.8217    11.7063     94.968     81.542    124.338 ' ===  15  20  19  13  12  18
 954) P-1        2   0    1227.237     6.01   0.0138     6.2406    15.1619    15.8769     58.209     74.033     80.483 ' ===  10  22  22   9  10  21
 955) P-1        2   0    1039.882     6.00   0.0116     5.8776    12.1153    19.1824    127.199    106.858     77.596 ' ===  15  17  21  12  13  15
 956) P-1        3   9     200.154     6.00   0.0133     4.0812     7.5253     6.6307     89.663     98.469     83.686 ' ===   5  12  10   4   3   8
 957) P-1        3   0    1007.709     6.00  -0.0053    10.9477     8.3842    12.3920     85.986     86.614    116.778 ' ===  20  18  19  15  17  15
 958) P-1        2   0    1028.707     6.00  -0.0237     7.7857    11.8141    13.7786    104.034     61.443    112.043 ' ===  17  19  17  14  11  14
 959) P-1        3   0     659.639     6.00   0.0013     6.9966     8.9473    11.7212    104.529    110.412     77.909 ' ===  18  13  21   9  16  11
 960) Cc         1   0    2987.731     5.99   0.0000    15.0451    26.5836     7.4727     90.000     91.499     90.000 ' ===  20  21  14  11
 961) P-1        2   0    1420.807     5.99   0.0092     8.6358     5.7630    33.3054     97.531     99.868     60.616 ' ===  14  15  20   9  12  13
 962) P-1        2   0     588.142     5.99   0.0347     7.6359     6.0041    14.9534     94.629     62.504     79.827 ' ===  20  14  19  11  17  12
 963) P-1        3   0     900.482     5.99  -0.0150     6.1197    11.0574    15.9151     80.572     87.460     58.068 ' ===  16  20  21  13  14  18
 964) P-1        2   0     756.523     5.98   0.0020     3.8365    15.0533    15.0587    118.627     82.942     90.751 ' ===   9  21  22   9   8  20
 965) P-1        2   0     838.427     5.98  -0.0136     4.2676    15.0864    15.2793     60.709     92.768     80.994 ' ===  11  22  21  10   9  20
 966) P-1        2   0     607.051     5.98   0.0238     6.9282     8.2063    12.3689    114.058    109.002     81.433 ' ===  19  15  15  12  13   8
 967) P-1        3   1     600.505     5.98   0.0086     6.9210     8.1362    11.7471     73.720    103.737     81.586 ' ===  17  15  19  11  14  13
 968) P-1        3   3     285.108     5.97   0.0211     5.8030     7.1123     8.0240     99.126     68.931    112.654 ' ===  11  16  17   9  10  13
 969) P-1        3   0     827.345     5.97   0.0000     4.1947    15.1928    15.7450     58.495     75.846     79.169 ' ===  10  21  22   8   9  20
 970) P-1        2   0    1132.137     5.97  -0.0014     7.8977    11.4133    15.5825     79.695     58.600     70.797 ' ===  19  15  18  11  15  10
 971) P-1        2   0    1386.190     5.97  -0.0004     9.1789    11.9622    15.1826     96.836     86.481     57.870 ' ===  14  17  19  11  11  13
 972) Cc         1   0    2987.999     5.97   0.0000    15.0623    26.5789     7.4660     90.000     91.416     90.000 ' ===  21  21  13  11
 973) C2         1   0    2988.841     5.97   0.0000    15.0742    26.5768     7.4629     90.000     91.464     90.000 ' ===  19  21  16  12
 974) P-1        2   0     712.924     5.97  -0.0087     3.6255    15.2335    15.2806     59.827     92.651    101.688 ' ===   9  20  22   6   8  19
 975) P-1        2   0     608.696     5.97   0.0313     6.9359     8.2138    12.3774    114.038     70.976     98.618 ' ===  20  15  15  13  14   8
 976) P-1        3   0    1334.016     5.96   0.0190    11.6319     7.8781    18.1143     79.945     61.439    103.650 ' ===  20  16  20  15  17  13
 977) P-1        1   0    1149.970     5.96   0.0000    15.9820    10.3859    12.9386    120.522     40.367    122.939 ' ===  21  18  18  16  16  14
 978) P-1        3   0    1244.480     5.96   0.0193     6.9868     7.9311    22.6802     82.658     86.761     89.570 ' ===  18  15  22  12  17  14
 979) P-1        3   0    1156.186     5.96   0.0154     7.3938     6.9893    23.0695     88.157     76.870     94.336 ' ===  13  16  23   8  13  16
 980) P-1        2   0     604.376     5.96   0.0070     6.1949     7.5143    13.4557     87.381     76.664     82.646 ' ===  14  20  20  13  12  17
 981) P-1        3   7     280.221     5.96   0.0134     5.7107     7.1691     8.0799     82.991    112.136    113.783 ' ===  11  11  12   8   9   8
 982) P-1        2   0     838.274     5.96   0.0025     7.1851    11.2595    11.4908     97.961     70.950    107.253 ' ===  20  20  20  17  17  17
 983) P-1        2   0     814.269     5.96   0.0350     7.5086    10.7817    11.6722     99.964    110.370     66.932 ' ===  18  16  19  12  15  14
 984) P-1        2   0     564.155     5.95  -0.0075    14.1816     5.7913     8.0491     67.854     99.269    112.854 ' ===  19  11  19   8  16   9
 985) P-1        2   0    1244.350     5.95   0.0192     6.9861     7.9307    22.6812     82.657     86.769     89.567 ' ===  19  16  22  13  18  15
 986) P-1        2   0     986.835     5.95   0.0172     5.4014    15.9093    12.4555     97.168     78.621    109.543 ' ===  15  20  17  12  12  15
 987) P-1        1   0     597.234     5.95   0.0000     6.1981     7.5495    13.2460     90.347     76.181     96.985 ' ===  14  21  19  13  12  17
 988) P-1        1   0    1176.151     5.95   0.0000     6.0149    13.5737    15.3875     94.849     75.917    105.103 ' ===  13  20  20  11  11  18
 989) P-1        2   0     866.213     5.95   0.0055     7.2926     8.0330    15.1541     80.299     84.362     83.265 ' ===  14  16  23   9  14  16
 990) P-1        3   0     662.624     5.93   0.0110     7.0080    11.7326     8.9727    104.598     77.765    110.464 ' ===  18  21  13  16   9  11
 991) P-1        2   0     824.505     5.93   0.0048     9.0597    11.3036     8.5230    102.075    101.449     78.266 ' ===  21  20  18  18  17  15
 992) P-1        3   0     893.494     5.93   0.0117     4.5107    15.3092    15.0684    119.548     97.158     91.516 ' ===   9  21  23   7   9  21
 993) P-1        2   0    1117.719     5.93  -0.0490     6.8103    16.2353    11.5697     73.263    106.471    111.367 ' ===  16  18  20  12  15  15
 994) P-1        3   0     894.865     5.93   0.0238    11.0570     6.5685    14.9917     88.613     90.176    124.696 ' ===  19  14  19  13  15  11
 995) P-1        3   0    1193.026     5.93   0.0045     6.0698    15.4999    15.4275     58.130     81.571     75.469 ' ===  11  20  22  10  10  19
 996) P-1        3   4     285.599     5.93   0.0115    11.3614     5.8264     7.1669    113.817    135.774     59.937 ' ===  17  10  15   9  13   8
 997) P-1        1   0    1101.354     5.92   0.0000    11.2638     8.0796    13.1065     88.686     90.355    112.543 ' ===  13  22  22  13  13  21
 998) P-1        3   3     284.764     5.92   0.0092     5.8100     7.1599     7.9846     96.997     69.472    113.694 ' ===  11  16  18   9  10  15
 999) P-1        2   0     575.803     5.92   0.0338     5.8414     7.9633    13.1361     90.680     91.462    109.465 ' ===  12  21  21  10  11  19
1000) P-1        3   8     306.303     5.91   0.0163     6.2400     7.1619     8.0025     99.315    110.739     66.356 ' ===   6  11  12   4   5   8
1001) P-1        2   0     604.585     5.91   0.0276     6.0339     9.2004    11.8018     96.508    111.295     91.855 ' ===  17  19  21  13  15  17
1002) P-1        3   0     880.022     5.91   0.0077     7.3185     8.1063    17.1480    111.156    111.931     82.872 ' ===  15  17  22  12  14  16
1003) P-1        3   0     905.624     5.91  -0.0125     5.6325    10.8144    15.1904     82.126     81.157     88.291 ' ===  13  19  20  10  11  16
1004) P-1        3   0     975.458     5.91  -0.0113    10.8687     6.0930    18.0340    107.081    121.297     81.517 ' ===  18  16  21  14  16  14
1005) P-1        2   0     982.916     5.90   0.0054     5.3974    15.8774    12.4446     82.771    101.350    109.606 ' ===  14  20  19  11  12  17
1006) P-1        3   0     593.665     5.90  -0.0008     8.8896     6.0754    16.8753    117.784     52.431    122.950 ' ===  19  12  19   9  15   9
1007) P-1        3   0    1179.822     5.90  -0.0311     6.7412    15.9798    12.3420    102.474     72.932    110.655 ' ===  13  21  19  11  11  17
1008) P-1        2   0    1196.339     5.90  -0.0115     6.7897    12.1754    18.8152     60.175     76.860    103.676 ' ===  13  18  22  10  12  17
1009) P-1        2   0     592.940     5.90   0.0283     6.0410     7.6060    13.5302     91.276     74.660     98.445 ' ===  14  21  20  12  12  18
1010) P-1        3   0    1010.024     5.90  -0.0008    11.3210     7.7154    12.2396     82.625     77.746     75.924 ' ===  18  17  18  12  15  13
1011) P-1        2   0     956.901     5.90   0.0230     6.3848    10.7734    16.4982     95.739     92.539    121.462 ' ===  14  21  19  12  11  17
1012) P-1        3   0     994.568     5.90   0.0251     5.4126    15.8973    12.5420     82.944    102.218    109.173 ' ===  15  20  16  12  11  14
1013) P-1        2   0     891.715     5.89   0.0203     9.0720     8.5263    13.1240     89.059     90.292     61.477 ' ===  15  20  20  12  13  17
1014) P-1        1   0    1205.006     5.89   0.0000     7.4774    11.4164    17.1433     97.695     60.683    109.120 ' ===  16  13  20   9  14  10
1015) P-1        2   0     912.374     5.89   0.0042    10.9457    10.4886    11.6647     87.792     84.615    136.164 ' ===  17  16  18  11  12  13
1016) P-1        2   0     883.095     5.89  -0.0023     6.0309     7.7512    19.6588     91.203     89.360    106.019 ' ===  13  15  20   8  11  13
1017) C2         3   9    1244.366     5.89   0.0137    10.1792    11.2146    11.0520     90.000     80.504     90.000 ' ===  12  10  11   9
1018) P-1        2   0    1048.091     5.89   0.0269    11.4907     7.5479    12.7855     82.290     77.027     76.818 ' ===  18  18  19  13  14  14
1019) P-1        2   0     880.441     5.89  -0.0118     6.0308     7.7545    19.6432     91.657     91.096     73.514 ' ===  15  15  20  10  13  13
1020) P-1        2   0     888.423     5.88  -0.0071     5.9670    15.2689    11.3378    102.740     61.907     97.507 ' ===  17  18  19  14  15  14
1021) P-1        3   0     836.331     5.88   0.0211     8.1731     6.9309    17.3388    113.269    111.997     80.219 ' ===  15  14  21   9  13  12
1022) P-1        1   0    1051.294     5.88   0.0000     5.3911    15.9821    17.0410    125.819     63.096    111.459 ' ===   9  18  22   6   8  17
1023) P-1        3   0     787.048     5.88  -0.0147     4.0079    14.9181    15.0634     61.671     85.702     92.694 ' ===   8  22  21   7   8  20
1024) P-1        2   0     917.459     5.88   0.0222    11.1026    10.6744    15.2678     55.847     48.561     43.197 ' ===  19  18  22  14  18  17
1025) P-1        3   4     284.116     5.88   0.0153     5.7903     7.1127     8.0201     83.089    111.125    112.727 ' ===  10  16  14   9   6  12
1026) P-1        3   1     569.207     5.88   0.0197     7.2362     8.0317    11.5865    111.240     65.108     97.685 ' ===  17  18  14  14  11  12
1027) P-1        3   3     285.350     5.87   0.0233     5.8038     7.2452     8.0395     99.999     68.712    115.021 ' ===  11  14  14   7   7   9
1028) P-1        2   0     770.751     5.87   0.0384     6.9352     9.8222    11.8855     90.989     76.854    102.015 ' ===  17  19  20  13  14  17
1029) P-1        2   0     853.191     5.87  -0.0163     5.8340     7.3804    22.3585     90.384     92.001     62.478 ' ===  16  19  19  13  14  15
1030) C2         2   0    2280.829     5.87   0.0257     7.9662    21.8007    13.1364     90.000     88.731     90.000 ' ===  19  19  20  17
1031) P-1        2   0     657.495     5.87   0.0101     7.0059    11.7429     8.9035     75.085    101.946    110.485 ' ===  16  20  14  14   8  11
1032) P-1        3  10     265.962     5.87   0.0165     5.4188     6.6303     8.0012     85.834    110.696     98.411 ' ===   4   8  10   1   3   6
1033) P-1        1   0     589.855     5.87   0.0000     8.8838     6.0310    13.4545     77.001     84.067     57.140 ' ===  18  11  19   7  15   8
1034) P-1        3   0     926.492     5.87   0.0147     4.6748    15.3415    15.4852    119.992    104.998     86.177 ' ===  10  22  21   9   8  20
1035) P-1        3   4     284.280     5.86   0.0167     5.7916     7.2317     8.0273     82.323    111.215    114.876 ' ===  10  14  17   7   9  13
1036) Cc         3   0    4000.645     5.86   0.0088    15.6819    25.7126    10.2116     90.000     76.316     90.000 ' ===  21  22  13  12
1037) P-1        3   0    1324.877     5.86   0.0030     7.9965    11.4434    16.1746     78.860    111.578    104.342 ' ===  16  17  22  13  16  16
1038) P-1        2   0     885.791     5.86   0.0048     6.0321     8.4151    19.6711     89.342     88.970    117.443 ' ===  14  18  19  12  12  14
1039) P-1        2   0     485.800     5.85  -0.0108     5.3924    12.4280     7.8953     90.446     70.783    102.892 ' ===  15  18  18  12  11  14
1040) P-1        3   0     891.244     5.85   0.0192     9.0704     8.5260    15.9129     73.390     55.540     61.471 ' ===  14  20  20  11  12  18
1041) C2         3   1    2415.856     5.85   0.0109    15.7725    25.7293     6.1599     90.000     75.112     90.000 ' ===  19  20  10   8
1042) P-1        3   2     281.753     5.85   0.0098     5.7495     7.1153     8.0253     96.967     68.769    112.939 ' ===  12  17  18  10  10  15
1043) P-1        3   0     887.553     5.85   0.0013    11.5114     7.4144    11.3168     71.759     82.036     75.865 ' ===  16  20  22  14  15  19
1044) P2         3   0    2669.718     5.85  -0.0528    20.3461    17.7750     7.3831     90.000     90.966     90.000 ' ===  17  17  19  14
1045) P-1        2   0     790.393     5.85   0.0137     6.9156    10.0814    11.9848     86.511    105.189    101.414 ' ===  15  20  20  12  13  18
1046) P-1        2   0    1238.194     5.85  -0.0179     7.3427    11.6424    15.2030     78.713     83.520     76.909 ' ===  15  18  21  12  13  16
1047) P-1        1   0     850.148     5.85   0.0000     8.6729    10.3279    11.0298     77.728     79.252     62.273 ' ===  19  21  20  17  16  18
1048) P-1        2   0     953.198     5.84   0.0014     7.0051     9.1515    18.2796     69.244     65.224     95.441 ' ===  18  15  20  13  15  12
1049) P-1        3   0     979.001     5.84   0.0000     6.1028    10.8759    15.5065     95.665     76.192     81.555 ' ===  16  17  21  13  14  15
1050) P-1        3   0    1003.495     5.84   0.0199     6.5180    13.7378    12.2173    108.183    105.080     84.772 ' ===  15  19  21  11  13  17
1051) P-1        2   0     800.239     5.84   0.0103     7.2245    16.3368    10.4695    134.470     73.756    114.805 ' ===  16  15  18  10  12  12
1052) P-1        1   0    1037.765     5.84   0.0000    11.9277     7.4555    16.4408    113.075     51.917    112.649 ' ===  22  16  21  15  20  14
1053) Cc         2   0    3051.407     5.83   0.0645    26.7189    15.1283     7.5558     90.000     92.425     90.000 ' ===  21  21  15  14
1054) P-1        2   0    1203.274     5.83   0.0072     7.1385    12.0380    17.0638     64.323     87.293    110.473 ' ===  13  15  22   8  12  14
1055) P-1        2   0     757.728     5.83   0.0027     7.0809    10.2029    11.2651     88.542    106.767    103.267 ' ===  14  16  19   8  11  12
1056) Pc         3   0    2210.575     5.83  -0.0763    14.9632    39.1027     3.7847     90.000     93.390     90.000 ' ===  20  22  15  14
1057) P-1        2   0    1186.481     5.83   0.0148     6.4250    12.6995    19.0813     56.043     82.591    103.740 ' ===  12  19  21  11  11  17
1058) P-1        2   0     593.971     5.83  -0.0078     6.0028     7.6131    15.2066    101.420     96.127     60.695 ' ===  15  15  20  10  14  12
1059) P-1        1   1     567.866     5.83   0.0000     5.8068     8.0431    14.3161     80.251     66.294     68.095 ' ===  11  18  19   8   9  15
1060) Cc         2   0    2516.735     5.83   0.0057    29.8881     6.4244    13.1106     90.000     88.669     90.000 ' ===  22  13  20  19
1061) P-1        3   0     833.619     5.83   0.0121     6.0676     9.1980    15.4676    104.000     95.577     88.271 ' ===  13  18  17  11   8  12
1062) C2         2   0    2411.365     5.83   0.0144    30.2508     5.3258    15.0056     90.000     94.096     90.000 ' ===  20   9  21  18
1063) Cc         2   0    2794.226     5.83   0.0197    15.2878    25.7502     7.1158     90.000     85.943     90.000 ' ===  20  23  10   8
1064) Cc         2   0    2264.214     5.83  -0.0008    26.2655    15.2082     5.7944     90.000    101.973     90.000 ' ===  23  20   9   9
1065) P-1        1   0    1237.486     5.83   0.0000     6.3277    13.1030    15.2465     91.149    101.691     90.685 ' ===  12  20  19  12   9  16
1066) P-1        2   0     565.320     5.83  -0.0004     5.7954     7.9535    13.0888     88.629     91.279    110.381 ' ===  12  18  21   9  11  16
1067) P-1        1   0     892.087     5.82   0.0000     5.9731    11.3494    15.3098    102.835     97.465     61.878 ' ===  17  18  20  14  14  15
1068) P-1        3   0     869.756     5.82   0.0000     5.9735    10.1345    14.7576    101.844     95.118     91.813 ' ===  13  22  21  13  12  20
1069) P-1        2   0     783.653     5.82   0.0205     6.7735     7.9831    15.4427    104.309     92.580     75.615 ' ===  19  15  19  14  15  13
1070) C2         1   0    2845.728     5.81   0.0000    25.7791    15.2289     7.2724     90.000     85.365     90.000 ' ===  21  18  11   9
1071) P-1        3   0    1204.343     5.81   0.0019     7.4777    11.4180    17.1348     97.751     60.702    109.191 ' ===  15  14  20   9  13  11
1072) P-1        2   0     752.709     5.81   0.0060     7.7695     9.4242    11.9178     91.172    112.916    108.332 ' ===  20  19  19  16  16  15
1073) P-1        2   0     984.502     5.81   0.0056    10.7961     8.9519    13.1719     87.906     56.802     70.240 ' ===  20  18  19  15  16  14
1074) P-1        2   0     943.637     5.81  -0.0534     5.3694    12.1862    15.8381     98.568     69.509    102.829 ' ===  12  18  18   9   8  14
1075) P-1        2   0     969.365     5.81  -0.0019    10.8133    11.5869     8.8478    106.952     70.098    108.046 ' ===  18  22  19  17  15  18
1076) P-1        3   0    1112.217     5.80   0.0006    11.3655     6.8689    17.9654     79.423     56.241     72.565 ' ===  15  17  21  11  14  15
1077) P-1        2   0    1311.229     5.80   0.0167    16.9230    10.2221    13.2641    123.098     43.269    116.979 ' ===  20  21  16  18  14  14
1078) P-1        2   0    1185.720     5.80   0.0233    10.2397     7.0489    23.0227     93.961    102.490     47.319 ' ===  18  16  22  11  17  15
1079) P-1        3   0     867.737     5.80   0.0144     8.8472    11.0621    10.8174    106.418    114.674     65.508 ' ===  14  21  19  13  11  17
1080) C2         2   0    2447.655     5.80   0.0149    15.9480    25.7537     6.2283     90.000    106.898     90.000 ' ===  21  23   9   8
1081) P-1        2   0     594.134     5.80   0.0012     6.0761     7.5590    13.4361     89.155    102.653     99.267 ' ===  13  20  20  11  11  17
1082) Cc         2   0    2269.638     5.80   0.0116     7.9532    21.7611    13.1171     90.000     88.743     90.000 ' ===  19  20  21  18
1083) P-1        2   0    1368.497     5.80  -0.0065    15.7503    15.1347    10.5651    127.483     43.334    118.585 ' ===  19  21  22  18  18  20
1084) P-1        2   0     640.497     5.79  -0.0052     7.2475    11.9561     9.0560     61.224     76.758     97.945 ' ===  17  19  16  15  11  13
1085) P-1        2   0    1061.037     5.79   0.0061     5.3940    15.4375    15.0319     58.944     93.303     98.233 ' ===   9  21  21   7   9  19
1086) P-1        2   0     604.146     5.79   0.0446     7.6092     6.1209    13.4337    102.332     90.681     81.347 ' ===  21  14  20  12  18  12
1087) P-1        2   0     561.054     5.79   0.0079     5.7395     9.8503    10.0096     97.345     90.266     91.481 ' ===  14  18  20  10  12  15
1088) P-1        2   0     836.397     5.79  -0.0275     5.5912    11.4684    15.3870     75.373     78.480     61.641 ' ===  14  19  20  13  12  16
1089) P-1        3   0    1211.803     5.79   0.0340     6.9825    11.7818    18.3407    121.381    109.793     78.986 ' ===  14  17  20  10  12  16
1090) P-1        3   0     851.057     5.79   0.0066    10.9008    10.8858     9.8436     65.899     68.044    106.171 ' ===  18  18  19  15  15  15
1091) P-1        3   0     835.594     5.78  -0.0089     8.4488     9.9731    12.3728    107.069     60.820    112.083 ' ===  17  20  20  15  14  17
1092) P-1        3   0     911.260     5.78   0.0024     7.5809     8.0626    15.4046     79.581     81.368     83.045 ' ===  18  17  21  13  16  16
1093) P-1        2   0     945.300     5.78   0.0090    11.1505     6.4313    16.1892     89.867     67.159    115.516 ' ===  18  12  20   8  15  10
1094) P-1        3   0     788.177     5.78   0.0000    10.0555     6.9001    12.0029     74.941     86.476     78.555 ' ===  18  14  19  10  16  11
1095) P-1        2   0     856.252     5.78   0.0081     5.8315     7.7989    19.7054     89.816     93.399     73.202 ' ===  14  18  20  12  12  15
1096) P-1        3   0     893.237     5.78   0.0036     5.9816    10.0194    15.3151     99.911     97.428     93.559 ' ===  16  19  19  15  13  15
1097) P-1        2   0     846.201     5.78   0.0089     7.1533     8.0175    17.1226    109.739    113.665     80.727 ' ===  16  13  19   9  12  11
1098) P-1        3   0     982.827     5.77   0.0053     5.3966    15.8810    12.4443     97.241     78.662    109.633 ' ===  14  20  18  11  11  16
1099) P-1        3  10     240.755     5.77   0.0143     4.9074     7.2572     8.6401     78.697    120.014    115.334 ' ===   4  11  10   4   3   8
1100) P-1        3   2     576.998     5.77   0.0158     5.8818     8.1389    15.2256     59.455    100.849    113.176 ' ===   9  16  19   5   8  14
1101) P-1        3   0     900.229     5.77   0.0062     7.5752     8.0806    15.9813     96.593     69.888     83.506 ' ===  18  18  21  14  16  16
1102) P-1        2   0     737.379     5.77  -0.0237    12.7775     7.9649     8.9339     71.433     60.479     89.643 ' ===  20  18  19  16  17  14
1103) P-1        3   0    1069.328     5.77   0.0000     7.9882    14.3114    11.2583     88.233     76.681    119.910 ' ===  17  20  17  15  11  14
1104) P-1        3   0    1190.474     5.77   0.0191     8.0404    12.1316    13.1259     91.163     89.283     68.469 ' ===  18  14  21  11  17  13
1105) P-1        3   0    1722.253     5.77   0.0348     7.2843    12.5677    20.2053     89.209     86.518    111.016 ' ===  12  20  23  11  12  20
1106) P-1        2   0    1034.482     5.76   0.0272     6.0899    15.6425    12.0734     79.139    110.221    105.412 ' ===  15  21  15  13  10  13
1107) P21/c      3   0    1633.314     5.76   0.0356    10.7105    22.1600     7.1735     90.000    106.401     90.000 ' ===  19  21  18  14
1108) P-1        3   0     943.559     5.76   0.0000    10.1732     6.4344    15.0119     84.109     77.218     80.756 ' ===  20  13  20  11  17  11
1109) P-1        2   0     485.562     5.76  -0.0174     7.9817     5.3894    12.3843     78.128     97.846    110.998 ' ===  18  14  18  10  14  11
1110) P-1        2   0    1107.878     5.76   0.0049     7.5371     7.4457    22.4398     91.891     91.662     61.683 ' ===  12  16  22   7  12  15
1111) P-1        3   0    1295.822     5.76   0.0399     7.6825    11.6998    16.3518     81.080    113.330    105.954 ' ===  16  18  19  14  12  15
1112) P-1        3   1     633.598     5.75   0.0113     8.9290     6.4712    15.9774    107.726    124.870     56.779 ' ===  15  12  20   7  13  11
1113) Cc         1   0    3963.629     5.75   0.0000    15.8371    25.7131    10.1173     90.000     74.166     90.000 ' ===  20  21  12  10
1114) Fddd       3   0   10835.572     5.75   0.0039    51.4703    30.4623     6.9109     90.000     90.000     90.000 ' ===  22  21  11
1115) P-1        3   0     807.899     5.75   0.0000     4.0980    14.9190    15.3936    120.050     97.093     88.195 ' ===  12  21  23  10  12  21
1116) P-1        2   0     567.225     5.75   0.0046     7.2476     7.9829    11.5911    110.614    115.331     82.286 ' ===  19  17  15  14  13  11
1117) P-1        2   0    1000.724     5.75   0.0338     8.3559    12.6485    12.3111     59.076     64.818     71.081 ' ===  17  19  17  14  12  15
1118) P-1        2   2     285.745     5.75   0.0275     7.1206     5.8062     8.0331     68.887     99.188    112.699 ' ===  17  12  18  10  14  11
1119) P-1        3   0     821.323     5.75   0.0084     4.1580    15.1575    15.0887    117.325     82.377     83.640 ' ===   8  20  23   7   8  20
1120) P-1        2   0     924.762     5.75   0.0365     7.7750    10.6442    12.1849     91.536    100.487     68.978 ' ===  17  22  20  16  15  19
1121) P-1        2   0     890.683     5.75  -0.0003     5.9696    11.3489    15.2867     77.226     82.500     61.918 ' ===  17  19  19  15  14  15
1122) P-1        3   0     820.971     5.74   0.0199     9.2995    11.8572     9.0243     96.009    102.880    119.065 ' ===  17  20  21  15  16  18
1123) P-1        2   0     600.814     5.74   0.0322     6.1280     7.5960    13.3742     89.383     77.530     81.365 ' ===  13  20  18  10  10  15
1124) P-1        1   0    1080.889     5.74   0.0000     7.7170    11.0695    14.9728     86.766     61.330     75.064 ' ===  20  16  21  14  18  14
1125) P-1        1   0     644.852     5.73   0.0000     5.4596     8.2620    14.9741     99.143     88.039    104.756 ' ===  14  18  20  10  11  15
1126) P-1        2   0     809.188     5.73   0.0019    11.6542     6.9872    10.6177     75.486     88.250     75.321 ' ===  19  15  17  12  14  10
1127) C2         3   1    2439.462     5.73   0.0092    15.9319    25.7341     6.2200     90.000     73.056     90.000 ' ===  20  21  10   9
1128) P-1        2   0    1002.851     5.73   0.0501     8.6281     6.0938    23.0841     81.536     92.225     57.544 ' ===  17  14  22  10  17  13
1129) P-1        2   0    1029.529     5.73   0.0187     8.0765    15.1846    10.8206    122.374     68.193    108.230 ' ===  17  21  22  15  16  20
1130) P-1        2   0     598.974     5.73  -0.0058     5.9628     7.5006    13.7892     91.073    101.899     83.018 ' ===  14  18  18  10  11  14
1131) Cc         1   0    2385.343     5.73   0.0000    15.9727    25.6991     6.0903     90.000     72.583     90.000 ' ===  20  22  10   8
1132) P-1        3   1     560.450     5.73  -0.0216     5.7632     7.9773    13.1014     89.255     88.645    111.413 ' ===  12  19  21  10  12  18
1133) C2         3   0    3009.452     5.73   0.0104    26.2073    15.3522     7.4817     90.000     91.270     90.000 ' ===  20  13  16  13
1134) P-1        2   0     680.069     5.72   0.0083     3.4436    15.0455    15.5611     59.124    100.566     96.478 ' ===   8  20  21   5   6  19
1135) P-1        2   2     286.225     5.72   0.0316     5.8084     7.2481     8.0461     99.989     68.806    114.969 ' ===  12  16  15   9   8  11
1136) P-1        2   0    1206.405     5.72   0.0272     8.3048    12.2635    13.1550     86.837     90.182    115.569 ' ===  18  12  19   8  15  10
1137) P-1        3   1     591.113     5.72   0.0153     7.5678     6.0206    13.3626     79.282     87.183     81.248 ' ===  21  11  19  10  18  10
1138) P-1        2   0     848.184     5.71   0.0131     5.4093     7.3596    22.4894     93.846     87.865    108.259 ' ===  12  19  21  10  10  17
1139) P-1        2   0     601.645     5.71   0.0181     6.0236     9.1851    11.7879     96.604     68.707     88.085 ' ===  16  20  20  13  13  17
1140) P-1        3   0    1781.473     5.71  -0.0051     7.7399    15.4641    16.2161    111.921     95.977     93.164 ' ===  13  19  21  12  12  17
1141) P-1        1   0     976.909     5.71   0.0000     7.5570     9.9944    15.6881    103.897     58.225     99.319 ' ===  19  13  21  10  17  12
1142) P-1        3   0     841.053     5.71   0.0000     6.9809     8.1419    17.0487    110.994    111.617     82.615 ' ===  15  18  20  13  12  15
1143) P-1        3   0     813.100     5.71   0.0308     7.5074    10.7764    11.6652     99.937    110.381     66.913 ' ===  17  15  19  10  14  13
1144) P-1        3   0     979.856     5.70  -0.0113     5.3962    14.6882    13.8985     62.874     91.758     89.993 ' ===  12  22  19  11   9  18
1145) P-1        3   1     803.926     5.70  -0.0014     7.4828     8.9198    12.0951     90.624     85.909     93.239 ' ===  15  16  19   9  12  14
1146) P-1        2   0    1003.507     5.70  -0.0001     6.5888     9.0392    17.8487     96.471    106.982     94.376 ' ===  15  17  21  11  13  15
1147) P-1        2   0     588.441     5.70   0.0228     7.6048     5.9945    13.3880     78.625     86.882     79.626 ' ===  19  11  20   9  16   9
1148) P-1        1   0     601.593     5.70   0.0000     5.9958     7.4982    13.8657     87.733     76.703     82.613 ' ===  13  18  19   9  11  14
1149) P-1        2   0    1022.741     5.70  -0.0056     7.6023    12.6664    11.9614     96.064     65.820     81.811 ' ===  16  20  22  13  15  19
1150) P-1        3   9     247.433     5.70   0.0129     5.0455     6.6346     7.5050     89.385     94.708     81.302 ' ===   6  10  11   4   5   8
1151) C2         2   0    2679.427     5.70  -0.0005    26.5639    14.9563     6.7665     90.000     94.663     90.000 ' ===  19  20  11   9
1152) P-1        3   1     850.077     5.70   0.0196     5.4108     7.3685    22.5028     93.795     87.843    108.243 ' ===  13  18  20  11  11  16
1153) P-1        2   0     715.373     5.70   0.0117     7.2362     9.6280    11.3299    101.481     69.967    103.328 ' ===  16  19  21  12  14  17
1154) P-1        1   0    1087.646     5.69   0.0000     7.8644    11.0596    15.1155     83.542     60.813     71.586 ' ===  21  15  18  13  16  12
1155) P-1        3   0    1076.147     5.69   0.0311    11.1773     6.5163    18.9758    112.069    122.771     80.049 ' ===  19  15  18  14  14  10
1156) P-1        3   9     410.505     5.69   0.0130     4.1855     9.8475    10.1422     82.172     97.303     93.034 ' ===   5  12  12   4   4  10
1157) P-1        3   0    1229.065     5.69   0.0000     7.4111    11.6394    16.1629     85.480    112.498    107.274 ' ===  17  16  18  12  12  12
1158) P-1        2   0     596.689     5.69  -0.0038     7.5279     6.1108    15.3686     98.448     61.606     81.843 ' ===  19  15  21  12  17  14
1159) C2         2   0    2410.191     5.69   0.0132    30.2461     5.3251    15.0023     90.000     94.083     90.000 ' ===  20  10  21  18
1160) P-1        3   1     487.139     5.68  -0.0040     5.3978    12.4284     7.9133     89.439    109.302    102.929 ' ===  14  17  17  11  10  13
1161) P-1        3   0     751.129     5.68   0.0000     7.4613     7.5870    13.2735     91.029     90.720     90.853 ' ===  19  15  20  11  16  14
1162) P-1        3   0     847.578     5.68   0.0134     7.5049    16.4566    10.5468     46.277    113.768    113.395 ' ===  16  18  19  13  12  15
1163) Cc         2   0    2849.125     5.68   0.0057    28.5456    15.2278     7.2767     90.000     64.256     90.000 ' ===  21  20  12  10
1164) P-1        2   0     594.295     5.68   0.0036     6.0473     7.5449    13.4287     87.339    101.331     98.347 ' ===  13  21  17  11   9  15
1165) Cc         2   0    2551.263     5.68   0.0457    30.0394     6.4618    13.1467     90.000     88.734     90.000 ' ===  21  13  20  18
1166) P-1        1   0     995.284     5.68   0.0000     8.4305    11.3289    14.0089    106.521     58.227    118.870 ' ===  17  16  19  11  14  13
1167) P-1        2   0    1106.663     5.68   0.0027     6.8791    11.2641    15.0214     90.128     96.213     73.106 ' ===  13  18  16  11   7  12
1168) P-1        3   0     714.102     5.67   0.0064     7.3836     7.5047    12.9641     89.145     86.699     84.724 ' ===  14  15  17   6  10  10
1169) P-1        1   0    1062.715     5.67   0.0000    10.7532     8.2669    15.0944     99.661     57.694    110.397 ' ===  17  17  22  11  16  16
1170) P-1        3   0     908.859     5.67   0.0280     6.0453    11.4198    15.2749    101.175     94.196     61.492 ' ===  17  17  19  13  14  13
1171) P-1        3   0    1063.290     5.67   0.0143     5.4175    13.3418    19.9827     53.109     80.072    100.194 ' ===  11  19  20   9   8  17
1172) P-1        2   0     642.182     5.67   0.0171     6.9999    11.5622     8.7604    105.527     99.284     70.566 ' ===  17  20  17  14  11  14
1173) P-1        1   0     595.543     5.66   0.0000     6.0045     7.0850    15.5421     78.522     83.358    110.252 ' ===  16  16  21  12  15  14
1174) P-1        3   1     591.027     5.66   0.0151     6.0187     8.9231    13.3639     94.797    100.702     56.956 ' ===  11  17  19   6  10  15
1175) P-1        2   0    1225.482     5.66  -0.0066     7.0578    11.8550    18.3102     60.502     78.433    101.339 ' ===  13  18  22  11  12  17
1176) P-1        2   0     484.577     5.66  -0.0139     7.8894     5.3906    12.4020     77.255     90.267    109.177 ' ===  19  15  18  12  15  12
1177) P-1        3   0     901.554     5.66   0.0084    11.5465     6.0695    16.9742     76.812     61.616     59.494 ' ===  17  15  22  12  16  14
1178) P-1        2   0     484.644     5.66  -0.0144     5.3905    12.4027     7.8885     89.737    109.179    102.691 ' ===  14  18  19  11  11  15
1179) C2         2   0    3009.454     5.66   0.0088    26.2120    15.3722     7.4705     90.000     88.774     90.000 ' ===  21  13  16  14
1180) Cc         2   0    3098.739     5.66   0.0879    15.1833    27.1590     7.5168     90.000     91.391     90.000 ' ===  20  22  15  12
1181) P-1        2   0    1197.310     5.66   0.0329    10.0037    11.2491    11.8488     85.593    114.967     97.800 ' ===  17  20  22  15  16  19
1182) P-1        3   8     366.375     5.65   0.0136     4.8320     5.2670    15.1060     97.992     91.449     74.238 ' ===   8  10  13   6   7   8
1183) P-1        3   9     309.045     5.65   0.0184     6.2927    10.3961     6.7578     98.620    103.846     46.069 ' ===   5  12  10   5   3   8
1184) P-1        1   0     601.868     5.65   0.0000     6.1535     7.5374    13.4786     89.372     76.613     81.846 ' ===  11  20  21   9  10  18
1185) P-1        3   0    1321.794     5.65  -0.0325    17.1053    11.5730    15.9048    132.171     35.397    129.566 ' ===  19  19  19  15  15  16
1186) P-1        2   0     824.229     5.65  -0.0128     7.3486    11.6989     9.9510     91.810     77.853     99.758 ' ===  16  20  17  14  10  14
1187) P-1        2   0     910.164     5.65   0.0344     6.1342    15.0690    10.1410    101.892     87.721     83.857 ' ===  15  20  20  13  13  17
1188) P-1        1   0    1002.923     5.64   0.0000    17.5974     7.7981    13.5194    117.728     39.672    121.512 ' ===  21  19  19  17  17  15
1189) P-1        1   0     664.685     5.64   0.0000     7.9500     6.1685    15.2408     78.766     96.647    114.857 ' ===  18  16  20  14  15  14
1190) P-1        3   9     414.500     5.64   0.0117     4.2279    10.0709     9.8477     82.667     86.867     93.005 ' ===   4  13  13   4   4  12
1191) P-1        3   7     497.229     5.64   0.0116     5.0717    10.0812     9.9241     97.981     97.759     86.015 ' ===   7  13  12   5   4  10
1192) P-1        2   0    1128.755     5.63   0.0097    10.0249     6.9991    22.5722     93.329     96.554     45.865 ' ===  18  17  21  14  17  16
1193) C2         3   0    2663.407     5.62  -0.0154    26.5205    14.9210     6.7540     90.000     94.766     90.000 ' ===  19  21  13  11
1194) P21/c      3   0    2269.923     5.62   0.0000    15.7679    20.8564     7.2705     90.000     71.689     90.000 ' ===  20  19  17  14
1195) P-1        1   0     898.562     5.62   0.0000     5.9864    10.0649    15.2292     99.991     85.647     86.562 ' ===  17  17  22  14  16  16
1196) P-1        2   0    1188.409     5.62  -0.0242     5.3323    12.0311    20.7186     83.585     70.005     72.078 ' ===  12  17  21   8  11  15
1197) P-1        3   7     205.829     5.62   0.0132     4.1972     6.8188     7.5148     92.740     95.462     74.076 ' ===   7  11  15   4   7  10
1198) P-1        2   0    1003.935     5.62  -0.0165     7.3629    11.5972    13.3165     95.188     68.402     75.766 ' ===  16  21  17  14  11  16
1199) P-1        3   0     976.221     5.62   0.0076     9.9665     9.0041    13.1484     91.447     85.379    123.872 ' ===  14  18  19  10  11  14
1200) P-1        2   0     594.999     5.61  -0.0168     6.1211     7.5174    13.3608     92.613     78.090     98.422 ' ===  14  20  18  13  10  15
1201) P-1        2   0    1550.880     5.61   0.0247     8.2211    11.0093    19.0924     99.997     71.768    108.532 ' ===  19  21  20  17  16  19
1202) P-1        1   0     560.651     5.61   0.0000     7.1779     7.9437    11.5919    111.442     65.701     99.365 ' ===  17  18  16  13  12  13
1203) P-1        3   0    1085.332     5.61   0.0000    15.8777    10.4145    10.9901    124.435     46.720    116.727 ' ===  19  20  17  17  14  14
1204) P-1        3   0    1061.540     5.60   0.0040     5.4055    15.2751    14.9973    120.706     91.386     92.898 ' ===  10  20  21   8   9  18
1205) P-1        2   0     690.184     5.60   0.0120     6.8416     7.4779    13.7967     88.479     78.019     89.051 ' ===  16  20  18  14  13  15
1206) P-1        1   0    1174.766     5.60   0.0000     8.0365    11.6128    13.5844     93.701     91.109     68.213 ' ===  20  16  21  13  18  16
1207) P-1        2   0     778.461     5.60   0.0452     5.7412    13.4883    10.3108     80.817     92.870     98.908 ' ===  13  19  18  10  10  14
1208) P-1        2   0     820.100     5.60  -0.0225     4.1799    15.1839    14.9782     60.662     83.159     82.622 ' ===  10  22  23  10  10  22
1209) P-1        3   0    1225.892     5.59  -0.0017     7.3964    11.7547    16.1663     80.637    112.458    109.156 ' ===  17  15  19  12  13  13
1210) P-1        3   9     195.278     5.59   0.0194     3.9750     7.0039     7.5818     91.938     99.097     69.582 ' ===   6  10   9   4   3   6
1211) P-1        3   0    1008.416     5.59   0.0054     7.6039    14.3504    12.3863    120.506     62.102    112.929 ' ===  19  20  22  17  18  19
1212) C2         2   0    3522.179     5.59   0.0159    16.0653    25.7446     8.9594     90.000     71.899     90.000 ' ===  21  19  11  10
1213) Cc         2   0    2982.545     5.59   0.0111    15.0014    26.5835     7.4818     90.000     88.436     90.000 ' ===  19  21  14  10
1214) P-1        2   0     794.483     5.59   0.0001     7.1180    10.8987    12.2054     98.280    110.034     63.275 ' ===  15  20  19  12  12  16
1215) P-1        1   0    2510.530     5.59   0.0000    14.1993    14.9936    23.5052    127.694     39.358    118.938 ' ===  17  23  21  17  15  21
1216) P-1        2   0     823.549     5.58   0.0521     7.9354    10.5509    10.7491     74.291    106.838    100.722 ' ===  18  18  20  14  16  16
1217) P-1        2   0     600.644     5.58   0.0242     6.1330     8.9563    13.4207     83.919     77.008     56.759 ' ===  13  19  19   9  11  16
1218) P-1        2   0    1205.714     5.58   0.0129     6.8913    12.3039    16.1787     67.646     84.255     71.905 ' ===  19  16  19  15  15  13
1219) P-1        2   0    1095.900     5.58   0.0085     5.7191    12.8224    20.1326     52.894     74.589     92.295 ' ===  15  20  21  15  14  18
1220) P-1        2   0     979.584     5.58   0.0009     8.5722    11.5062    11.5851     92.762     97.017     59.751 ' ===  17  19  19  14  14  15
1221) P-1        2   0     645.697     5.58   0.0213     7.3436    11.8189     9.0889     62.761     74.144     97.063 ' ===  17  18  16  14  11  12
1222) P-1        1   0     597.153     5.58   0.0000     9.0087     6.1170    13.3797    102.042     95.863     55.922 ' ===  18  13  20  10  16  11
1223) P-1        2   0     484.097     5.58  -0.0230     5.3832     7.8695    12.4376     97.930     76.692    108.847 ' ===  14  19  18  11  11  15
1224) P-1        2   0     711.397     5.58   0.0135     9.5403     7.1801    11.5460    109.389     77.565    105.676 ' ===  16  18  22  12  15  17
1225) P-1        2   0     594.237     5.58  -0.0201     6.1190     7.5140    13.4939     91.233     75.559     98.444 ' ===  12  20  20  11  10  17
1226) P-1        2   0    1002.362     5.58   0.0080     7.5542    16.1571    11.8100    125.181     59.048    112.610 ' ===  18  22  20  17  16  19
1227) P-1        2   0     889.476     5.57   0.0154     8.5255     9.0591    13.1256     89.731     89.088    118.643 ' ===  19  11  21   8  17  11
1228) P-1        2   0     593.524     5.57  -0.0017     7.5560     6.0742    13.4750     76.557     86.698     80.730 ' ===  20  13  19  11  16  10
1229) P-1        2   0     771.312     5.57   0.0235     5.7035    11.5657    13.4355     85.891     98.372     62.952 ' ===  14  17  18  10  10  13
1230) P-1        2   0    1125.073     5.57  -0.0191     7.1439    11.2259    18.9551    120.899    119.928     70.814 ' ===  17  19  20  16  14  16
1231) P-1        2   0     797.644     5.57   0.0009     6.7055     8.1618    15.2832     77.770     86.389     77.403 ' ===  15  15  21  10  13  14
1232) C2         3   7    2118.645     5.57   0.0111    25.7350    15.2416     5.4034     90.000     91.575     90.000 ' ===  16  15  10  10
1233) P-1        2   0     587.268     5.57   0.0290     7.6209     5.9584    15.0086     94.415     62.749     80.073 ' ===  18  13  22  10  17  12
1234) Cc         2   0    3088.744     5.57   0.0833    15.1739    27.1668     7.4943     90.000     88.879     90.000 ' ===  20  22  14  12
1235) Cc         2   0    2878.431     5.57   0.0294    25.9245    15.2667     7.2995     90.000     85.099     90.000 ' ===  20  18  10   7
1236) P-1        2   0     594.776     5.56  -0.0023     5.9978     7.5344    15.2500     78.042     96.742    118.061 ' ===  16  16  19  12  14  12
1237) P-1        3   0    1203.410     5.56   0.0000     7.4737    16.3343    11.4080     99.152     70.767    113.706 ' ===  18  15  18  11  14  11
1238) P-1        2   0    1555.265     5.56   0.0316     5.8010    18.2249    15.4145     80.194    100.956    101.004 ' ===  12  16  23   7  12  16
1239) P-1        2   0     553.021     5.56  -0.0526     7.0777     7.8994    11.3721     71.160     72.850     98.763 ' ===  19  18  19  14  15  16
1240) P-1        3   0    1284.218     5.56  -0.0208     6.4657    13.5146    14.9893     89.552     82.216     81.760 ' ===  12  18  22  10  11  17
1241) P-1        2   0     489.178     5.56   0.0512     5.4360     8.0154    12.3577     89.990     76.061    109.965 ' ===  13  19  18  10  10  15
1242) P-1        2   0     868.222     5.56   0.0124     5.9063    10.0956    15.1807    102.227    101.048     87.123 ' ===  15  17  17  11  10  12
1243) P-1        2   0     844.953     5.56  -0.0067     7.1531    15.1965     8.0617    100.878     79.943     96.063 ' ===  17  18  16  12  12  11
1244) P-1        2   0    1102.010     5.55   0.0011    17.3275    11.7706    10.5378    127.495     40.427    120.393 ' ===  21  20  18  18  16  15
1245) P-1        2   0     852.213     5.55   0.0107     7.0988     8.0146    16.3149     96.151     70.760     80.777 ' ===  19  19  20  15  16  18
1246) P-1        2   0     714.678     5.55   0.0230     5.9492     8.2037    16.1831     72.662     80.223    101.923 ' ===  13  17  22  10  12  17
1247) P-1        3   0     781.487     5.55   0.0227     7.9425     9.9755    11.5636    108.273    110.911     97.557 ' ===  15  17  18  10  11  13
1248) P-1        2   0     604.338     5.55   0.0137     6.0414    11.9755    10.8948     72.046     56.445     68.161 ' ===  16  20  19  13  13  17
1249) P-1        2   0     649.143     5.55  -0.0057     5.2177     8.8635    15.8598    104.019     81.481     70.442 ' ===  13  16  22  10  12  15
1250) P-1        2   0     484.045     5.55  -0.0234     5.3833     7.9691    12.3661     82.171    101.790    110.880 ' ===  14  17  18   9  11  13
1251) P-1        3   0    1114.491     5.55   0.0238     7.4634    13.4012    11.9233     73.125     78.225     82.862 ' ===  16  20  20  14  13  17
1252) P-1        2   0     606.353     5.55   0.0233     7.0727     6.0390    15.3618     95.860     99.230    108.388 ' ===  14  17  19  11  11  15
1253) P-1        2   0     689.672     5.55   0.0138     6.1708     8.1068    17.4709     80.583     58.816     67.415 ' ===  16  17  17  12  12  12
1254) P-1        2   0     984.074     5.54   0.0026     8.5156     7.4711    16.0261     91.448    105.098     89.363 ' ===  20  19  20  16  19  16
1255) C2         2   0    3524.700     5.54   0.0178    16.0710    25.7488     8.9612     90.000     71.900     90.000 ' ===  20  19  12  10
1256) P-1        2   0     483.090     5.54  -0.0235     7.8688     5.3862    12.3843     77.608     98.015    109.090 ' ===  18  15  18  11  14  12
1257) P-1        2   0     923.952     5.54   0.0290     8.1997    10.9306    13.1456    101.789     61.140    116.429 ' ===  15  16  18   9  11  13
1258) P-1        3   0     695.425     5.54   0.0011     3.5367    15.0622    15.0179    118.968     96.370     85.825 ' ===   6  21  21   5   4  19
1259) P-1        2   0    1016.822     5.54   0.0328    11.6731     6.1566    18.7458    110.346    125.205     70.618 ' ===  14  15  22   9  14  14
1260) P-1        2   0     738.104     5.54  -0.0020     3.7490    15.0071    15.0475    118.796     87.078     95.797 ' ===   8  21  20   6   7  18
1261) P-1        3   0     847.454     5.54   0.0064     5.3403    12.8350    17.0474    116.500    125.481     70.718 ' ===  13  16  21   8  12  14
1262) P-1        2   0     570.073     5.54   0.0106     8.5850     5.8220    16.0394    111.383     55.282    119.389 ' ===  20  11  17   8  15   7
1263) P-1        1   0    1275.084     5.54   0.0000     8.1899    12.1469    14.2101     81.945     85.342     65.683 ' ===  18  18  20  13  16  17
1264) P-1        3   0    1059.930     5.53  -0.0062    10.7360     8.2671    15.0823     99.648     57.763    110.545 ' ===  16  16  21   9  14  15
1265) Cc         3   0    3023.316     5.53   0.0458    15.1147    26.6794     7.4996     90.000     91.403     90.000 ' ===  21  22  13  11
1266) P-1        2   0     990.241     5.53   0.0128     5.4006    12.5371    18.9809     55.984     82.372    102.166 ' ===  14  17  21  11  13  16
1267) P21/c      3   0    2195.656     5.53  -0.0961    14.9205    39.0145     3.7782     90.000     93.311     90.000 ' ===  20  22  15  14
1268) P-1        2   0     844.297     5.53   0.0010    10.7515     6.5595    14.7935     88.858     91.277    125.955 ' ===  18  14  19  10  14  11
1269) P-1        2   0    1305.423     5.53   0.0080    10.8036    10.0039    16.5257    115.154     55.095    111.902 ' ===  19  21  19  17  15  17
1270) P-1        2   0     487.978     5.53   0.0435     5.4332    12.3554     8.0015     90.075     70.102    104.062 ' ===  14  19  18  12  10  15
1271) P-1        3   1     565.922     5.53   0.0130     5.7668     8.0682    13.1317     91.213     90.115     67.889 ' ===  11  19  21   8  11  18
1272) P-1        1   0    1084.135     5.52   0.0000     5.9452    12.5765    15.1834     84.369     79.979     76.282 ' ===  14  16  22  10  13  16
1273) P-1        2   0     745.362     5.52  -0.0086     3.7882    14.9117    15.0420    118.669     90.405     90.794 ' ===   9  20  22   6   9  19
1274) P-1        3   0     751.722     5.52  -0.0199     7.4595     6.7262    17.5197    101.454     61.488     89.589 ' ===  17  14  20   9  15  12
1275) P-1        2   0     791.982     5.52   0.0012     7.1682    11.7078     9.8949     93.857    101.746     76.998 ' ===  16  21  16  14  10  15
1276) P-1        2   0     595.686     5.52  -0.0088     6.1053     7.5225    13.3975     87.210    102.002     98.130 ' ===  15  19  20  12  13  16
1277) P-1        1   0    1098.897     5.51   0.0000     5.8314    12.7842    19.1137     52.293     86.158     97.320 ' ===  18  17  22  14  17  16
1278) Cc         1   0    2989.834     5.51   0.0000    15.0741    26.5682     7.4677     90.000     91.399     90.000 ' ===  21  22  14  12
1279) P-1        2   0     582.603     5.51   0.0226     5.9939     7.6483    13.1258     87.303     79.478     80.032 ' ===  13  20  19  10  10  17
1280) P-1        3   0    1083.801     5.51   0.0089    11.2187     7.9968    15.2159     97.114     54.689    103.339 ' ===  16  18  21  11  14  16
1281) P-1        2   0     769.392     5.51   0.0262     3.8494    15.4446    16.4295    122.275     68.909    103.606 ' ===   9  20  20   6   6  18
1282) P-1        2   0     601.828     5.51   0.0358     6.1124     7.5995    13.4224     89.401    102.383     98.698 ' ===  14  22  20  13  12  19
1283) P-1        3   0    1120.567     5.51   0.0125    11.4419     6.9173    18.1568     77.263     64.922    108.772 ' ===  14  16  22  10  14  15
1284) P-1        2   0     856.052     5.50  -0.0586     5.9458    14.6377    10.0839    101.937     93.220     92.346 ' ===  14  19  20  11  13  17
1285) P-1        2   0     597.848     5.50   0.0035     6.1183     7.5396    13.3975     92.621    102.024     81.563 ' ===  14  18  19  11  11  14
1286) P-1        1   0    1557.697     5.50   0.0000     9.0108     6.2222    33.8206     97.104    105.142     58.335 ' ===  18  16  22  13  17  16
1287) Cc         3   0    4498.153     5.50   0.0144    27.0092    15.2423    11.4590     90.000    107.540     90.000 ' ===  22  20  14  13
1288) Pccn       2   0    2638.947     5.50  -0.0020    25.7070    15.2247     6.7427     90.000     90.000     90.000 ' ===  22  20   9
1289) P-1        3   0    1241.618     5.50  -0.0062     6.3196    13.6952    15.8202    101.374    108.076     73.960 ' ===  11  18  21   9  10  16
1290) P-1        3   0     995.057     5.50   0.0102     5.4841    14.6923    14.9849     55.590     92.519     90.788 ' ===  14  21  21  12  12  19
1291) P-1        2   0     589.413     5.50   0.0011     6.0368     7.5610    13.4299     88.859    102.664     99.714 ' ===  13  18  19  10  10  14
1292) P-1        2   0     601.035     5.49   0.0340     9.0020     6.1117    15.0870     97.914    118.310     56.552 ' ===  18  14  19   9  15  12
1293) P-1        2   0     683.273     5.49   0.0207     5.7453     8.0841    16.0653     71.036     81.068     97.745 ' ===  13  18  19  10  11  14
1294) P-1        2   0     812.263     5.49   0.0135     6.3488     8.5590    15.6436     75.913     82.460     94.326 ' ===  14  19  20  12  11  16
1295) P-1        2   0     568.303     5.49   0.0370     5.7577     7.2524    14.9867     90.575     91.270     65.277 ' ===  15  16  20  12  14  13
1296) P-1        2   0     850.815     5.49   0.0190     7.1363    11.7018    11.4102     99.254     71.340    109.215 ' ===  18  18  20  14  16  15
1297) P-1        1   0     753.619     5.49   0.0000     7.4716     6.7512    16.7854    102.688    113.767     88.954 ' ===  18  15  21  12  16  13
1298) P-1        2   0     586.306     5.49  -0.0147     6.0321     7.5460    13.4259     93.115     76.721     99.640 ' ===  12  19  19  10   9  16
1299) P-1        1   0     851.812     5.48   0.0000     7.2794     8.0840    17.4262    112.613    115.833     79.228 ' ===  17  15  15  11  11   9
1300) P-1        3   0    2085.320     5.48   0.0000     9.0730    15.4114    15.1970    100.905     89.134     88.389 ' ===  13  17  22  10  13  16
1301) P-1        2   0     761.312     5.48   0.0209     5.8028     8.7887    15.6375     74.616     94.477     84.733 ' ===  13  18  18  11   8  14
1302) P-1        1   0    1190.603     5.48   0.0000     8.0853    11.8224    13.5457     84.955     87.866     67.384 ' ===  19  15  20  12  17  14
1303) P-1        2   0     740.269     5.47  -0.0017     7.5050    10.0624     9.9791     98.363     94.178     84.031 ' ===  19  18  17  15  14  14
1304) P-1        1   0    1212.103     5.47   0.0000     8.1273    12.0392    15.5179     82.675     60.664     66.756 ' ===  19  16  19  13  16  14
1305) P-1        2   0     560.621     5.47   0.0139     7.2045     8.0023    11.4152     69.288    114.332     99.951 ' ===  17  18  17  13  13  14
1306) P-1        2   0     932.355     5.47  -0.0057     7.4195    10.6445    12.3307     98.257     99.023     77.341 ' ===  17  17  19  12  13  14
1307) P-1        1   0     591.604     5.47   0.0000     6.0488     7.5568    13.4709     93.276    103.294     80.924 ' ===  12  21  20  11  10  18
1308) P-1        3   0    1002.010     5.47   0.0192     6.9148    11.8427    13.2223     77.406     87.329    107.244 ' ===  17  20  16  14  10  15
1309) P-1        2   0    1291.944     5.47   0.0403     7.1317     8.1349    22.9473     79.692     84.850     81.269 ' ===  16  17  23  11  16  17
1310) P-1        3   0     751.893     5.47  -0.0160     6.7507     7.4593    15.3727     93.064     76.691     89.045 ' ===  15  19  18  12  11  14
1311) P-1        3   0    1178.933     5.47  -0.0021     6.0341     6.9789    30.4556     92.537    101.243     69.639 ' ===  12  16  21   8  11  14
1312) P-1        2   0     598.816     5.47  -0.0166     6.8948     8.1336    12.3760    114.115    109.030     81.852 ' ===  19  16  17  13  14  11
1313) P-1        2   0     968.145     5.47   0.0105     7.4762     8.6075    15.6144    105.458     90.048     88.581 ' ===  17  19  19  14  13  17
1314) P-1        2   0    1054.862     5.46  -0.0007     5.4126    13.2911    21.0292    131.618    110.654     79.738 ' ===  11  17  22   7  10  16
1315) P-1        2   0    1168.374     5.46  -0.0052     7.5675    12.1551    13.5451    107.566     92.591     98.786 ' ===  13  19  20  10  10  16
1316) P-1        2   0     904.443     5.46   0.0229    10.4845    11.5380     8.0059     78.876    107.867     93.694 ' ===  18  18  19  15  14  15
1317) P-1        2   0     856.088     5.46   0.0199     7.1432     8.1262    15.2586     79.680     83.918     80.209 ' ===  15  19  21  14  13  17
1318) P-1        1   0     812.085     5.46   0.0000     5.3629    13.8170    11.5323     73.187     83.142     87.306 ' ===  15  21  18  13  10  16
1319) P-1        3   0     924.179     5.46   0.0363    10.9755     7.4028    12.4063    102.010     89.201     70.271 ' ===  22  14  20  13  19  12
1320) P-1        2   0    1113.671     5.46   0.0126     6.1041    12.3390    15.1489     94.785     80.986     98.019 ' ===  14  18  22  11  13  17
1321) P-1        1   0    1153.059     5.46   0.0000    10.7017    17.1628    11.7600    137.815     52.993    113.267 ' ===  21  19  15  18  14  12
1322) P-1        3   0     988.333     5.46  -0.0085     5.0559    15.0184    15.4321     61.110    105.062     93.844 ' ===   6  21  21   5   5  19
1323) C2         3   0    3055.350     5.45   0.0000    15.3718    26.3890     7.7981     90.000     74.991     90.000 ' ===  21  21  16  14
1324) P-1        2   0    1254.227     5.45   0.0082    10.9266     9.6027    16.6247    117.416     54.779    111.092 ' ===  20  19  20  16  18  16
1325) P-1        2   0     842.937     5.45  -0.0089     7.2009    11.6472    10.8408     83.355    105.449    105.650 ' ===  16  21  19  14  12  17
1326) P-1        3   0    1201.372     5.45   0.0001     7.9816    10.1288    15.0575     96.380     93.757     95.155 ' ===  16  18  19  14  13  14
1327) P-1        3   0    1184.195     5.45   0.0000     5.9693    17.3079    15.2801    121.993    102.431     62.279 ' ===  12  21  21  10  10  19
1328) P-1        2   0     953.610     5.45  -0.0561    11.4050     8.9908    12.2494     62.211    113.390    118.229 ' ===  19  20  18  16  15  17
1329) P-1        3   1    1230.948     5.45   0.0091    11.0253    10.1293    16.2000    114.976     50.161    114.665 ' ===  20  17  20  15  18  15
1330) P-1        2   0     838.099     5.45  -0.0019     8.4618     9.9784    12.3899    107.049     60.774    112.100 ' ===  18  21  21  16  16  19
1331) P-1        2   0     646.705     5.45   0.0127     6.9037     7.4920    13.1993     92.201     71.490     89.338 ' ===  15  22  17  14  11  16
1332) P-1        2   0     990.257     5.45   0.0127     5.4003    12.5636    16.0113     82.578    110.626    102.691 ' ===  14  18  21  12  12  17
1333) P-1        3   0     889.173     5.45  -0.0089     5.9696    10.0176    16.7699    116.137     99.013     86.442 ' ===  17  19  20  15  14  16
1334) P-1        2   0     603.680     5.45  -0.0114     6.8578    11.6664     8.2114    105.111     84.379     75.224 ' ===  18  19  13  14   9  11
1335) P-1        3   0     911.354     5.45  -0.0072     7.8074     8.0129    18.3320    105.996     58.654     86.397 ' ===  15  19  19  12  13  15
1336) P-1        3   1     647.618     5.45   0.0150     5.4640     8.2717    15.0058     99.186     87.959    104.687 ' ===  13  17  20   9  11  15
1337) P-1        3   0    1075.984     5.45   0.0212     5.3927    15.3777    16.0361    113.441     69.278     81.658 ' ===  10  21  23  10  10  21
1338) P-1        2   0     775.502     5.44  -0.0092     7.3423    10.5874    11.1928     98.796     71.386    109.658 ' ===  19  20  19  16  16  16
1339) P-1        3   0     903.849     5.44  -0.0084     8.0499     7.7509    14.9189     98.317     99.903     83.668 ' ===  20  16  22  14  19  15
1340) P-1        1   0     594.058     5.44   0.0000     8.9030     6.0763    16.9694    118.267     52.156    123.055 ' ===  18  14  19  10  15  11
1341) P-1        2   0     596.607     5.44  -0.0682     7.1030     8.5013    11.2380     73.925    113.601     93.562 ' ===  18  19  18  15  13  16
1342) P-1        2   0     596.707     5.44  -0.0039     6.1083     7.5269    13.4069     87.219    101.985     98.190 ' ===  14  20  20  12  12  17
1343) P-1        2   0    1064.710     5.44  -0.0006    10.9107    13.8078     8.1690     81.694    114.061    108.633 ' ===  15  20  17  13  11  14
1344) Cc         2   0    2875.520     5.43   0.0219    28.5786    15.2506     7.3129     90.000    115.551     90.000 ' ===  22  18   9   8
1345) P-1        3   0     883.949     5.43   0.0126     4.4557    15.3440    14.9462    119.840     88.991     94.062 ' ===   9  22  21   8   7  20
1346) P-1        3   1     566.023     5.43   0.0127     5.7700     7.9549    13.1320     91.173     90.074    110.066 ' ===  12  19  21   9  12  18
1347) P-1        2   0     934.258     5.43   0.0276     6.9787    12.5502    11.3061     97.449    105.906     95.913 ' ===  18  17  21  12  16  15
1348) P-1        3   0    2153.547     5.43   0.0127    12.0446    14.7660    18.4871    126.042     54.299    112.950 ' ===  15  22  20  14  13  19
1349) P-1        2   0     767.488     5.43  -0.0007     6.0130     8.5692    16.0530     74.232     76.089     92.460 ' ===  13  15  21   7  11  14
1350) P-1        3   1     591.671     5.43   0.0155     6.0264     7.5662    13.3664     87.194    100.785     98.706 ' ===  12  20  19  10  11  17
1351) P-1        3   1    1019.794     5.43   0.0086     6.9360    13.3370    12.0135    103.779     71.949     88.326 ' ===  16  16  17  11  12  13
1352) Pc         3   0    1635.194     5.43   0.0388    11.0866    22.1717     7.1749     90.000     67.997     90.000 ' ===  19  21  18  14
1353) C2         2   0    2668.995     5.43  -0.0091    26.5389    14.9361     6.7568     90.000     94.780     90.000 ' ===  19  21  12  10
1354) P-1        2   0     621.040     5.43   0.0425     6.8734     8.2165    11.9160    105.138     76.003     84.437 ' ===  19  14  19  11  15  12
1355) Cc         2   0    2661.093     5.43  -0.0209    26.5016    14.9266     6.7508     90.000     94.806     90.000 ' ===  19  22  12  10
1356) P-1        2   0     888.528     5.42   0.0182     5.6672     7.5325    23.7960     99.671    109.117     67.970 ' ===  12  19  21  10  10  18
1357) P-1        2   0     582.943     5.42   0.0236     7.6488     5.9964    13.1293     79.443     87.294     80.016 ' ===  20  14  19  11  17  11
1358) P-1        3   3     610.813     5.42   0.0163    11.0863     7.3459     8.6123     76.068     77.207    108.504 ' ===  18  17  13  15  13  11
1359) P-1        2   0     781.876     5.42   0.0206     7.8267     7.5095    13.9096     89.021     74.583     82.849 ' ===  17  18  19  12  13  16
1360) P-1        3  11     265.000     5.42   0.0199     5.3959     8.0306     6.7005     94.346     78.363    111.273 ' ===   8   8   6   6   4   3
1361) P-1        2   0     604.223     5.42  -0.0117     6.8314     8.8909    10.6190    101.788     77.292     81.943 ' ===  16  17  21  11  15  16
1362) P-1        1   0     745.384     5.42   0.0000     3.7471    15.4347    15.7115    115.471     72.843     81.950 ' ===  10  21  21   8   8  19
1363) P-1        2   0    1058.820     5.41  -0.0036    11.2857    14.6823    10.0843    129.446     55.149    110.731 ' ===  19  20  19  17  16  16
1364) P-1        1   0     582.094     5.41   0.0000     5.9913     7.6344    13.1566     92.674    100.917     80.135 ' ===  14  20  19  11  11  17
1365) P-1        2   0     560.442     5.41  -0.0534     5.7851    13.1637     7.5528     87.935    101.045     96.842 ' ===  10  18  20   7   8  15
1366) P-1        2   0     867.677     5.41   0.0106     5.9058    10.0922    15.1777    102.222    101.054     87.127 ' ===  14  17  17  10   9  12
1367) P-1        3   4     284.581     5.41   0.0088     5.8088     7.0821     7.9684     98.652     69.803    112.293 ' ===  10  16  17   9   9  14
1368) P21/c      2   0    1509.521     5.41   0.0394    15.0205    13.2302     7.6000     90.000     88.149     90.000 ' ===  17  19  17  11
1369) P-1        3   0    1212.396     5.41   0.0001     7.0125     7.6201    23.2522     78.647     85.544     85.815 ' ===  14  19  19  10  12  15
1370) P-1        3   0     916.301     5.41   0.0000     7.4086     6.0397    22.4038     88.629     87.539     66.193 ' ===  19  14  22  12  18  13
1371) P-1        2   0     945.011     5.40   0.0162     5.1341    12.6814    15.1256     85.154     82.419     75.812 ' ===  11  19  19  10   7  16
1372) P-1        3   0    1191.784     5.40   0.0037     7.4031    16.1442    11.4583     99.016     70.121    112.198 ' ===  13  21  18  11  11  16
1373) P-1        2   0    1953.324     5.40  -0.0013     6.7948    12.0944    26.4912     98.937     76.543     72.103 ' ===  14  18  23  10  14  18
1374) C2         3   0    3013.741     5.40   0.0249    15.1133    26.6233     7.4934     90.000     88.286     90.000 ' ===  19  21  13   9
1375) P-1        2   0     768.051     5.40  -0.0170    11.3182     7.4319    12.5155     86.352     94.889    132.925 ' ===  21  19  20  17  18  16
1376) P-1        1   0    1056.246     5.40   0.0000     5.4036    13.3056    19.9361     53.242     80.187    100.440 ' ===  12  16  21   8  10  15
1377) P-1        3   0    1199.320     5.40   0.0079     7.4218    11.4720    16.1355     99.044     67.928    109.500 ' ===  16  19  17  14  10  14
1378) P-1        2   0     567.587     5.40   0.0335     5.7296     7.9538    14.3745     96.818    113.641     71.067 ' ===  13  19  18   9  10  15
1379) P-1        3   1     943.503     5.40  -0.0191     5.3635    12.2494    18.4467     58.174     83.229    105.255 ' ===  13  18  21  11  12  18
1380) P-1        2   0    1203.994     5.39   0.0082     8.1882     8.3318    19.7307     87.075     93.913    116.261 ' ===  13  15  18   7  10  11
1381) P-1        2   0     748.655     5.39  -0.0072     8.1103    10.0524    10.9256    113.773     67.233     94.629 ' ===  18  18  21  13  16  17
1382) P-1        2   0    1276.233     5.39   0.0138     7.4170    11.7894    16.2180     94.488     69.246     77.553 ' ===  15  18  19  12  11  14
1383) P-1        3   0     852.351     5.39   0.0159     5.7958     7.4692    22.4591     92.405     92.845     61.395 ' ===  12  19  22   9  12  18
1384) P-1        2   0     671.317     5.39   0.0358     7.0538     9.0349    11.7514     75.211    110.462    102.711 ' ===  18  14  22  10  17  13
1385) P-1        2   0     769.723     5.39   0.0268     6.8560     9.7164    12.0714     88.683     76.259     80.251 ' ===  16  18  20  11  13  17
1386) P-1        2   0     603.517     5.39   0.0085     5.9999     7.5194    13.7759     88.772     78.130     82.875 ' ===  13  17  21   8  13  15
1387) P-1        3   1     488.017     5.39   0.0013     5.4007     7.9226    13.7849     63.003     90.012    109.315 ' ===  15  17  17  11  11  13
1388) P-1        3   0    1135.652     5.39   0.0568    14.3255    11.1229    10.0154     66.830     68.249    109.034 ' ===  18  17  19  13  14  13
1389) P-1        3   0    1314.617     5.38   0.0002     8.1065    16.2590    11.4501     76.481    108.253    112.303 ' ===  14  18  19  10  12  15
1390) P-1        2   0     792.319     5.38   0.0016     7.1692     9.9018    11.7043     93.837     76.982    101.763 ' ===  16  16  21  10  14  15
1391) P-1        2   0    1036.290     5.38   0.0403    10.3567    11.1417    10.9942     91.315     80.794     56.627 ' ===  15  17  19  10  11  14
1392) P-1        2   0     937.939     5.38   0.0058    11.4794     6.9507    12.6168     84.477     78.504     72.072 ' ===  21  15  17  13  15  10
1393) P-1        3   0     862.472     5.38   0.0000     6.9480    10.7617    12.5631     90.741    107.413    104.809 ' ===  16  21  20  14  13  18
1394) Pbcn       2   0    2636.655     5.38  -0.0044    25.6959    15.2216     6.7410     90.000     90.000     90.000 ' ===  22  20   9
1395) P-1        2   0    1046.183     5.38   0.0322     5.3780    13.1794    19.8593     53.948     79.741    100.307 ' ===  13  17  21  10  12  16
1396) P-1        2   0     608.658     5.38   0.0016    12.2365     6.8827     8.1786     96.944     69.085     76.238 ' ===  20  20  16  18  13  14
1397) P-1        2   0     997.290     5.38  -0.0063    11.4594     7.6813    13.2035     93.152     62.054     79.724 ' ===  20  19  19  16  17  16
1398) P-1        2   0     964.339     5.37   0.0121     7.4551     8.6567    17.4809     74.859    117.239     92.445 ' ===  14  17  20  11  11  14
1399) P-1        3   0    1063.702     5.37   0.0158     5.4212    14.9568    13.4777     90.840    103.116     91.531 ' ===  10  22  18  10   7  17
1400) P-1        1   0     596.682     5.37   0.0000    10.9718     6.0320    12.0053     67.009     97.342    124.692 ' ===  18  17  21  13  16  15
1401) P-1        2   0     814.589     5.37   0.0030     8.6970    10.9453     9.0753    102.913     79.457    102.213 ' ===  20  18  21  15  18  16
1402) P-1        3   0     802.678     5.37   0.0096    10.2143     6.8306    12.0502     76.388     85.440     79.430 ' ===  21  15  20  13  19  13
1403) P-1        2   0    1183.749     5.37  -0.0003     6.3239    15.4947    12.9205     83.736    103.586    105.619 ' ===  16  20  17  13  12  15
1404) P-1        2   0    1272.472     5.37  -0.0262     7.3009    11.8896    19.0072    122.565    113.413     81.010 ' ===  11  17  22   8  11  16
1405) P-1        2   0     580.100     5.37   0.0343     5.7884     7.9180    14.3457     97.540     68.490    108.474 ' ===  13  20  19  10  11  16
1406) P-1        3   1     566.079     5.37   0.0067     5.7770     8.0856    13.1092     91.171     89.973    112.380 ' ===  10  18  20   7  10  16
1407) P-1        3   0     799.349     5.37  -0.0158     4.0658    15.0995    14.9451    118.273     95.319     93.201 ' ===  10  22  19  10   6  18
1408) P-1        2   1     775.557     5.36  -0.0094     7.7687     7.7318    13.4592     88.875     75.996     81.437 ' ===  15  16  17  10  10  13
1409) P-1        2   0     853.068     5.36   0.0264     7.1814     8.0544    17.4328    112.458    113.702     80.112 ' ===  16  16  18  12  11  13
1410) P-1        3   0     951.031     5.36   0.0000     6.8686    11.5658    12.9428     77.471     94.299    108.642 ' ===  16  21  17  14  10  15
1411) P-1        2   0     848.113     5.36   0.0153     5.7499     8.0487    21.3329     78.887     67.619     68.564 ' ===  15  18  18  13  12  14
1412) C2         2   0    2269.192     5.36   0.0110     7.9521    21.7503    13.1230     90.000     88.717     90.000 ' ===  20  20  21  19
1413) P-1        3   2     606.823     5.36   0.0198     9.0434     6.0023    15.5856     97.024    117.985     55.874 ' ===  16  13  20   9  16  12
1414) P-1        2   0     791.869     5.35   0.0001    10.5860     7.7427    13.7111     88.259     56.843     62.097 ' ===  15  19  19  11  11  17
1415) P-1        3   0     938.014     5.35   0.0061    11.4796     6.9511    12.6175     84.472     78.502     72.065 ' ===  21  15  16  13  14   9
1416) P-1        1   0    1044.335     5.35   0.0000     5.3400    13.3260    19.7805     52.210     83.042    100.400 ' ===  12  19  21   9  11  18
1417) P-1        3   1     591.760     5.35   0.0156     8.9310     6.0261    16.6956    116.240     52.922    123.127 ' ===  18  12  17   8  14   8
1418) P-1        3   0    1200.972     5.35   0.0074    10.9592    14.8112     8.6532     75.560    113.049    110.399 ' ===  20  21  18  18  15  16
1419) P-1        1   0     878.826     5.34   0.0000     6.5549     8.9196    15.0670     93.525     90.414     88.228 ' ===  19  19  19  16  15  17
1420) P-1        3   0    1388.123     5.34   0.0396    10.5242    17.4267     8.8372     99.473     71.476    115.342 ' ===  16  23  20  16  13  20
1421) P-1        3   0     850.111     5.34   0.0204     8.7984     6.4523    16.1043    103.439    106.891     88.346 ' ===  19  14  19  13  15  10
1422) C2         2   0    1366.798     5.34  -0.0013    29.8071     3.4585    15.1481     90.000     61.077     90.000 ' ===  23   6  20  20
1423) Cc         2   0    2427.075     5.34   0.0377    15.9654    25.8412     6.1329     90.000     73.583     90.000 ' ===  23  23  13  13
1424) P21/c      3   0    1512.207     5.34   0.0435    15.0306    13.2357     7.6055     90.000     91.920     90.000 ' ===  17  20  17  11
1425) P-1        2   0     928.117     5.34  -0.0001    10.9360     8.6573    10.9587     77.244    105.987    109.980 ' ===  20  19  18  16  15  15
1426) Cc         2   0    3056.603     5.33  -0.0101    15.3981    26.3564     7.8046     90.000     74.799     90.000 ' ===  18  21  16  11
1427) P-1        2   0    1210.789     5.33  -0.0079    16.7764    12.4348    10.8522    128.619     43.201    117.395 ' ===  19  19  15  16  12  12
1428) P-1        1   0     956.161     5.33   0.0000     6.1022     7.2584    23.1049    103.253     88.586     74.564 ' ===  12  16  22   7  11  15
1429) P-1        3   1     917.355     5.33   0.0023    11.3884     7.5932    13.9635     60.316     72.410    100.367 ' ===  18  18  17  14  14  14
1430) P-1        3   0     802.353     5.33   0.0023     4.0627    15.1296    16.2484     62.495    109.827     86.058 ' ===   8  20  22   7   7  19
1431) P-1        2   0     620.607     5.33   0.0411     6.8734     8.2135    12.2262     72.021     70.961     84.424 ' ===  18  15  21  11  16  13
1432) P-1        3   0    1227.199     5.33   0.0008     6.2307    13.3422    15.1407     97.755     96.208     81.090 ' ===  10  19  22   9  10  18
1433) P-1        2   0     592.381     5.33   0.0381     6.6785    10.4899     8.8484    104.219     86.487     82.164 ' ===  15  18  20  11  13  16
1434) C2         2   0    3006.755     5.33  -0.0250    28.0458    11.9226     9.4939     90.000     71.286     90.000 ' ===  20  21  21  18
1435) P-1        3   0    1528.991     5.33   0.0128     9.0395    15.3087    13.3619     87.238     88.266     55.881 ' ===  19  16  20  12  16  15
1436) P-1        2   0     886.256     5.33   0.0508     8.9247     7.9920    15.2505     84.401     81.801     55.421 ' ===  15  18  19  12  13  14
1437) P-1        1   0    1396.033     5.32   0.0000     5.3381    18.9454    20.0771    134.900     78.173    103.520 ' ===  11  21  23   9  11  21
1438) P-1        1   0     989.861     5.32   0.0000     5.3893    12.6297    15.9829     97.476     69.284    103.019 ' ===  14  19  22  13  13  18
1439) P-1        3   0     751.182     5.32   0.0000     3.8088    15.0778    15.8957     59.842    105.917     91.055 ' ===   8  22  20   8   6  19
1440) P-1        2   0     979.664     5.32  -0.0324     8.4383     7.8646    15.8403    100.217    108.440     83.559 ' ===  17  17  21  14  15  15
1441) P-1        2   0     804.043     5.32   0.0210     7.3068     8.5937    12.9612     83.465     95.368     93.413 ' ===  17  18  20  12  14  16
1442) C2         3   0    2980.277     5.32   0.0000    26.5701    15.0619     7.4492     90.000     88.616     90.000 ' ===  21  20  13  11
1443) P-1        2   0     793.280     5.32  -0.0202     7.9616    10.6588    10.6517    110.062     74.556    108.299 ' ===  16  19  18  13  12  16
1444) P-1        2   0     582.433     5.32   0.0441     5.7991     7.9306    13.3702     90.175     92.255    108.544 ' ===  13  20  21  10  13  18
1445) P-1        1   0    1374.495     5.31   0.0000    10.9406     8.6208    15.6107     74.637     79.953     77.322 ' ===  17  19  21  16  15  17
1446) Cc         1   0    2960.126     5.31   0.0000    13.0964    19.6867    11.4883     90.000     92.021     90.000 ' ===  18  21  20  16
1447) P-1        2   0     819.104     5.31   0.0003    12.2282     7.3328    11.5832     82.369     94.040    127.274 ' ===  19  13  19  10  16  10
1448) P-1        2   0     563.715     5.31  -0.0410    11.4522     7.6851     6.8658     95.738     74.581     78.669 ' ===  19  12  17   9  15   7
1449) P-1        2   0    1201.468     5.31   0.0190     8.2820    12.2426    13.1393     86.959     89.797     64.598 ' ===  18  12  20   9  16  10
1450) P-1        2   0     863.609     5.31   0.0042     6.9508    10.7646    12.4097     99.039     75.177    104.814 ' ===  16  21  20  14  13  19
1451) P-1        2   0     952.837     5.31   0.0052     5.8703    15.7557    10.9037     98.211     86.382    107.286 ' ===  13  20  19  11  11  16
1452) P-1        1   0    1334.715     5.31   0.0000     5.8605    11.9847    19.6431     90.214     88.857     75.390 ' ===  13  18  21  11  12  16
1453) P-1        2   0     589.015     5.31   0.0188     6.0419     7.5952    13.3258     90.517     77.563     99.347 ' ===  15  19  19  11  13  15
1454) P-1        2   0     600.263     5.31  -0.0002     6.0256     9.0215    11.2632     97.818     98.263     89.285 ' ===  18  21  17  17  12  15
1455) P-1        3   0     794.445     5.31   0.0281     6.9190    10.1169    11.9879     86.383     75.109     78.435 ' ===  16  18  19  11  13  16
1456) P-1        3   0    1057.650     5.31   0.0121     5.2197     7.0525    30.6992     91.563    103.082     74.050 ' ===  13  15  22   8  12  15
1457) P-1        1   0    1098.109     5.31   0.0000    11.2535     6.6113    16.9423     86.985     61.764     81.499 ' ===  15  13  21   8  14  12
1458) Cc         2   0    3027.671     5.31   0.0493    15.1196    26.7002     7.5022     90.000     91.423     90.000 ' ===  21  22  12  10
1459) P-1        2   0     890.926     5.30  -0.0071     6.0835    10.0693    15.2971    102.620    102.912     85.622 ' ===  13  19  17  10   9  13
1460) P-1        2   0     858.106     5.30  -0.0021     7.2043     8.0340    15.1855     80.147     84.365     83.848 ' ===  14  15  20  10  11  13
1461) P-1        3   0    1426.071     5.30   0.0003    17.3130    10.6914    13.2441    125.357     50.138    127.029 ' ===  17  19  20  14  14  16
1462) P-1        2   0     597.872     5.30  -0.0085     7.5025     5.9614    13.7619     78.217     88.202     82.877 ' ===  19  15  17  11  14  11
1463) C2         2   0    3037.722     5.30   0.0140    26.2348    15.4829     7.4804     90.000     91.256     90.000 ' ===  21  12  18  16
1464) P-1        2   0     949.484     5.30  -0.0104     7.1473     8.9808    18.3366    117.932     66.309     97.265 ' ===  17  16  20  13  14  14
1465) P-1        3   0     757.886     5.30  -0.0037     5.4035    16.4858     9.6908    106.907    104.254     68.273 ' ===  13  21  16  11   9  15
1466) P-1        2   0    1541.339     5.30   0.0296     9.7940     7.8250    30.6281    116.343    118.888     49.919 ' ===  14  14  23   7  14  14
1467) P-1        3   2     569.551     5.30   0.0086     5.8133    10.0539     9.8306     97.518     89.284     90.588 ' ===  11  17  20   8  11  16
1468) P-1        2   0     851.306     5.30   0.0123     5.7945     7.4644    22.4495     92.359     92.822     61.398 ' ===  12  18  22   9  12  17
1469) P21        2   0    1635.194     5.30   0.0388    10.7139    22.1717     7.1749     90.000    106.379     90.000 ' ===  19  21  18  14
1470) P-1        3   0     742.535     5.29   0.0000     3.7575    15.1649    14.9146    118.867     86.846     89.511 ' ===   9  21  21   8   7  19
1471) Cc         2   0    3025.332     5.29   0.0506    15.1199    26.6978     7.4967     90.000     91.340     90.000 ' ===  22  21  12  11
1472) Cc         3   0    3010.617     5.29   0.0446    26.6713    15.1081     7.4739     90.000     88.516     90.000 ' ===  22  22  12  12
1473) P-1        2   0     597.630     5.29   0.0039     6.1196    13.5180     7.5321     91.044     81.778    104.244 ' ===  14  20  18  12  11  15
1474) P-1        2   0     737.327     5.29  -0.0237     7.9651     8.9357    11.4220    103.425    103.911     71.453 ' ===  19  18  19  14  15  15
1475) P-1        3   0     853.328     5.29   0.0071     7.7246    11.3391    10.4773    106.198     79.452    102.378 ' ===  18  19  18  15  14  15
1476) P-1        2   0    1077.568     5.29   0.0174    12.5153     6.0693    15.2058     80.971     88.797    108.667 ' ===  17  14  22  10  16  13
1477) P-1        3   8     499.001     5.29   0.0136     7.6803    10.1746    10.2102     47.115    111.620    121.376 ' ===  12   6  13   5  11   5
1478) P-1        2   0     597.521     5.29   0.0031     7.5323     6.1199    15.0538     96.558     62.707     81.800 ' ===  18  13  23  10  18  13
1479) P-1        2   0    1376.343     5.29   0.0075    12.0413    12.0100    11.2119     82.621    116.696    108.155 ' ===  14  20  21  12  13  18
1480) P-1        2   0     930.139     5.29   0.0242    10.4192    11.8851     9.0568     60.197     76.172     91.720 ' ===  19  19  18  16  15  15
1481) P-1        3   3     282.371     5.28   0.0161     5.7535     7.2095     9.8372     53.680     90.222    114.518 ' ===  11  17  16  10   8  13
1482) P-1        2   0     602.556     5.28   0.0217     6.0289    11.7912     9.1835     83.393     87.899    111.175 ' ===  17  20  19  14  13  16
1483) P-1        3   0    1036.409     5.28  -0.0009     5.2577    15.4487    15.8920    121.095    110.101     77.163 ' ===  10  19  21   8   8  18
1484) P-1        2   0     989.670     5.28   0.0430     5.5621    14.9478    13.1632    114.807     87.677     86.981 ' ===  13  22  20  12  11  19
1485) P-1        1   0     950.732     5.28   0.0000     5.8687    12.0341    15.0921     98.579     94.596     64.451 ' ===  14  17  21  10  12  15
1486) P-1        2   0     783.936     5.28   0.0139     8.7889     9.0460    10.8510     72.517    107.332     98.445 ' ===  19  15  22  12  18  14
1487) P-1        2   0    1462.667     5.28  -0.0439     7.8442    15.1067    18.0197    122.664     54.477    109.206 ' ===  13  16  23   7  13  16
1488) P-1        1   0     933.667     5.28   0.0000    11.0129     6.3635    16.1723     90.431     66.746    114.185 ' ===  17  14  21   9  16  13
1489) P-1        2   0     838.673     5.28   0.0249     7.2750    11.0457    11.6740     94.784     70.947    108.893 ' ===  18  20  21  16  16  18
1490) P-1        2   0     858.566     5.28   0.0380     6.2179    15.5772     9.2143    103.276     93.580     96.907 ' ===  14  22  17  14  11  16
1491) P-1        3   1     629.452     5.28   0.0169     6.4190     9.9600    10.1662     98.662     98.709     81.185 ' ===  12  19  18  10   9  15
1492) P-1        1   0    1204.795     5.28   0.0000     7.1766    11.7132    15.3194     77.241     83.498     73.893 ' ===  13  20  21  13  12  18
1493) P-1        2   0     916.229     5.28   0.0113    10.9941    12.9953     9.1873    121.887     56.032    112.841 ' ===  21  19  18  17  16  14
1494) P-1        1   0     685.503     5.28   0.0000     6.1711     7.9971    15.2549     96.726     78.305    111.426 ' ===  16  15  23  12  16  15
1495) P-1        3   4     590.695     5.27   0.0117     6.0237     7.8321    13.1199     88.729     90.225    107.339 ' ===   9  17  17   8   8  15
1496) Cc         2   0    2539.314     5.27   0.0278    29.9144     6.4697    13.1233     90.000     91.188     90.000 ' ===  20  13  20  17
1497) P-1        3   5     520.952     5.27   0.0089     5.3197     6.6440    14.9557     91.336     89.231     99.648 ' ===  10  11  17   6  10  10
1498) P-1        1   0    1403.108     5.27   0.0000     8.0687    11.3010    17.3453     95.202    103.185     65.666 ' ===  19  17  21  13  17  16
1499) C2         3   0    2261.007     5.27  -0.0212    29.7468     5.7986    15.1715     90.000    120.231     90.000 ' ===  21   8  21  20
1500) P-1        1   0     590.066     5.27   0.0000     6.0376     7.5724    13.4594     93.129    103.270     80.177 ' ===  13  18  18  10  10  14
1501) P-1        3   0     832.217     5.27  -0.0336     6.5695    10.3292    12.4521     82.389     85.727     84.649 ' ===  15  19  21  11  13  18
1502) P-1        2   0     985.429     5.27   0.0198     6.5785     9.2082    16.5396     98.536     93.992     85.019 ' ===  13  18  21   8  12  16
1503) C2         2   0    3028.559     5.27   0.0365    26.6399    15.1076     7.5311     90.000     92.305     90.000 ' ===  21  19  16  14
1504) P-1        1   0     569.527     5.26   0.0000     6.8578     7.7289    11.6622    105.096    107.347     86.681 ' ===  18  14  15  10  12   7
1505) P-1        2   0     594.068     5.26  -0.0254     7.5073     6.1252    13.3382     78.168     87.492     81.772 ' ===  19  13  18  11  15   9
1506) P-1        3   9     207.847     5.26   0.0174     4.2333     6.5805     7.4971     91.546     93.016     85.447 ' ===   5  10  10   3   3   6
1507) P-1        2   0    1061.267     5.26   0.0103     7.6928     9.9317    17.9924    100.984     96.368     51.855 ' ===  20  17  18  14  15  13
1508) P-1        1   0    1282.780     5.26   0.0000     8.2253     6.9709    22.9429     86.488     77.868     87.162 ' ===  12  20  22  11  11  19
1509) C2         2   0    3038.283     5.26   0.0490    15.2531    26.5064     7.5195     90.000     87.970     90.000 ' ===  19  22  17  13
1510) P-1        2   0    1259.195     5.26  -0.0011     7.3484    11.7918    15.2231     79.033     83.597     77.135 ' ===  13  17  19   9  10  14
1511) P-1        2   0    1427.288     5.26   0.0008    17.3290    10.6894    13.2440    125.358     50.131    127.005 ' ===  16  20  21  14  14  18
1512) C2         2   0    2375.947     5.26   0.0040    16.9084    25.7217     6.0577     90.000    115.600     90.000 ' ===  20  23   8   6
1513) P-1        2   0     792.891     5.26  -0.0158     8.6805    10.2219    10.5137    108.681    103.947     64.674 ' ===  19  20  19  17  15  16
1514) P-1        2   0     985.053     5.26   0.0046     8.6204    12.0575    12.8411    103.810    115.443     54.821 ' ===  13  19  18  10   9  16
1515) P-1        2   0     890.255     5.26   0.0212     6.0311    14.9344    10.1714    101.959     92.451     95.523 ' ===  15  20  19  13  12  16
1516) P-1        3   0     977.557     5.25  -0.0110     5.3860    15.8306    12.4294     82.841    101.246    109.538 ' ===  12  19  19   8  11  16
1517) P-1        1   0    1136.171     5.25   0.0000    11.3421     8.0350    15.3599     79.694    116.913    114.453 ' ===  19  19  19  15  15  15
1518) P-1        1   0    1161.344     5.25   0.0000    11.8679     8.7282    20.2034    130.685     47.612    121.016 ' ===  14  16  20   8  11  14
1519) P-1        2   0    1115.877     5.25  -0.0106     8.5749    10.7809    12.3990     98.442     91.757     79.800 ' ===  18  20  22  15  17  19
1520) Cc         3   0    3015.252     5.25   0.0272    15.1010    26.6676     7.4898     90.000     91.442     90.000 ' ===  20  21  13  10
1521) P-1        2   0     956.680     5.25  -0.0116     5.2774    12.2306    15.9556     95.202     69.081     94.671 ' ===  13  18  20  10  10  16
1522) C2         3   0    2261.985     5.25  -0.0194    29.7546     5.7975    15.1753     90.000    120.221     90.000 ' ===  21   9  21  20
1523) C2         1   0    2011.683     5.25   0.0000    16.6615    25.7101     5.1402     90.000     66.009     90.000 ' ===  22  21   9   9
1524) P-1        3   4     558.246     5.25   0.0129     5.2782     7.0694    15.7617     93.480     72.089     89.168 ' ===  10  12  17   6   8  11
1525) P-1        3   0    1272.706     5.25   0.0000     7.4167    11.7945    16.1591     94.572     69.445     77.412 ' ===  13  17  19   9  10  13
1526) P-1        2   0     987.171     5.25   0.0002    10.9727     6.0947    18.1185    106.564    121.783     81.981 ' ===  17  14  21  11  15  12
1527) C2         2   0    2926.666     5.25  -0.0176    14.7999    26.5214     7.4632     90.000     92.473     90.000 ' ===  17  19  18  12
1528) C2         1   0    2266.510     5.25   0.0000    26.4387    15.2086     5.7970     90.000     76.495     90.000 ' ===  22  20   9   8
1529) P-1        3   0     798.611     5.24   0.0195     6.6503    15.1896     8.0708     99.660     96.453     88.663 ' ===  12  22  16  11   8  15
1530) P-1        2   0    2003.999     5.24   0.0351    14.0549    15.3221    15.3108    120.212     45.046    115.036 ' ===  16  22  20  16  14  19
1531) P-1        2   0     583.296     5.24   0.0477     5.8099     8.2024    13.3601     88.190     87.626     66.501 ' ===  13  21  21  11  13  19
1532) P-1        3   0    1122.295     5.24  -0.0251     7.1354    11.2200    18.9379    120.874    119.937     70.810 ' ===  17  18  20  15  14  15
1533) P-1        2   0     857.597     5.24   0.0187     5.8193    10.0681    15.2399    102.077    100.824     87.774 ' ===  14  16  21   8  13  14
1534) P-1        2   0     779.558     5.24   0.0166     7.9352     9.9728    11.4474     65.888     70.529     82.524 ' ===  15  17  17  10  10  13
1535) C2         2   0    3024.353     5.24   0.0530    15.3427    26.2144     7.5248     90.000     87.854     90.000 ' ===  20  21  16  13
1536) P-1        2   0     996.160     5.24   0.0179     7.5460    12.0251    12.1288    114.134     96.719     84.578 ' ===  20  17  19  15  16  15
1537) P-1        2   0     848.188     5.24  -0.0034    10.8732    10.9115     9.8344     68.027     66.015    106.448 ' ===  17  19  20  15  15  16
1538) P-1        3   0     798.313     5.24   0.0000     5.4195     8.0810    20.0160     87.128    100.051    112.327 ' ===  16  15  20  11  14  13
1539) P-1        2   0     605.561     5.24   0.0113     9.0857     6.2013    13.3865    102.280     96.473     55.258 ' ===  16  14  19   9  13  12
1540) P-1        2   0     861.166     5.24   0.0348     5.8158    10.1144    14.9969    101.852     85.950     90.229 ' ===  12  21  18  11   8  16
1541) P-1        2   0     790.395     5.24  -0.0096     6.6361     8.0486    15.1036     80.416     88.488     83.560 ' ===  13  15  22   9  12  14
1542) P-1        2   0    1387.972     5.24  -0.0048     6.0079    15.5472    17.9259    120.710     99.615     95.278 ' ===  11  15  20   6   9  12
1543) P-1        2   0    1246.078     5.24  -0.0114     5.5639    17.3393    16.5369     52.251     82.478     81.564 ' ===  10  21  20   9   8  18
1544) P-1        1   0     928.326     5.24   0.0000     6.2757    11.0753    15.2905     83.415     97.283     63.799 ' ===  16  14  19  10  12  10
1545) P-1        2   0     866.727     5.24   0.0323     5.8490    14.9826    10.1361    102.065     89.895     86.302 ' ===  14  19  20  11  12  16
1546) P-1        3   0     648.627     5.23  -0.0080     7.0297    12.5716     8.8784     63.045     77.693    100.215 ' ===  18  19  15  16  10  12
1547) P-1        3   0     869.617     5.23   0.0153     7.3198     8.0224    15.1290     80.640     84.406     84.584 ' ===  15  15  22   9  14  15
1548) P-1        3   0     989.828     5.23  -0.0196     7.4821    10.1754    14.9046    118.547     85.758     96.664 ' ===  17  15  20  10  14  13
1549) P-1        2   0     644.707     5.23   0.0031     6.9868    11.3460     8.8015     99.282     80.386     73.859 ' ===  17  20  17  15  11  15
1550) P-1        2   0     722.710     5.23   0.0100     7.3764     6.6290    17.0504     71.808     71.461     98.364 ' ===  14  16  21  10  13  15
1551) P-1        2   0    1031.630     5.23   0.0233     7.9580    15.2784    11.1088    123.430     66.709    106.426 ' ===  19  22  18  18  14  17
1552) P-1        3   0    1092.304     5.23   0.0216     6.6423     7.4087    23.8338     98.941    105.608     98.789 ' ===  17  12  21   8  16  10
1553) P-1        3   0    1018.394     5.23  -0.0395     5.2575    15.2188    15.1954     62.002     95.295     77.064 ' ===  12  21  21  11  10  20
1554) P-1        2   0     943.474     5.23  -0.0436     5.3833    12.1636    15.7056     81.178    109.224    102.749 ' ===  14  19  21  11  12  18
1555) P-1        2   0    1362.220     5.23   0.0195    11.4767     8.2790    17.5246     80.651     64.828    106.795 ' ===  15  19  21  13  14  17
1556) P-1        2   0     850.157     5.23  -0.0226     7.4409     8.6995    13.3027     99.116     89.242     90.097 ' ===  18  15  19  10  15  12
1557) P-1        2   0     856.331     5.23   0.0306     6.8730    10.5954    12.3125     92.912     79.742     77.139 ' ===  13  20  19  10  10  18
1558) P-1        2   0    1003.346     5.22   0.0131     8.8443     6.5448    20.2889     94.915    100.263     60.255 ' ===  18  16  22  13  17  15
1559) Cc         3   0    3039.034     5.22   0.0469    26.7210    15.0928     7.5425     90.000     92.458     90.000 ' ===  22  21  15  15
1560) P-1        2   0     752.035     5.22   0.0068     7.5924     7.4653    13.2723     90.596     89.189     88.970 ' ===  16  14  20   7  15  11
1561) P-1        2   0     715.095     5.22   0.0334     5.9819     8.1540    15.2487     97.415     97.055    101.203 ' ===  15  17  20  10  12  15
1562) P-1        2   0     598.473     5.22   0.0088     6.0102     9.1844    11.0587     97.805     98.258     88.265 ' ===  16  20  17  13  10  14
1563) P-1        2   0     600.461     5.22   0.0232     8.9524     7.5878    21.2146    131.139     39.017    137.509 ' ===  19  21  17  17  14  16
1564) P-1        3   0     977.660     5.22  -0.0136     5.3907    12.4419    15.8341     82.697    109.788    101.342 ' ===  12  18  20  10   9  16
1565) P2         3   0    1688.381     5.22   0.0123    13.1109    14.8690    10.7337     90.000    126.208     90.000 ' ===  17  20  20  15
1566) Cc         2   0    2939.460     5.22   0.0097    14.9491    26.5794     7.4060     90.000     87.321     90.000 ' ===  20  20  14  11
1567) P-1        2   0     752.484     5.22  -0.0492     6.9316    10.1669    11.4285     94.580     73.496    102.945 ' ===  16  16  20  10  14  14
1568) P-1        2   0     990.039     5.22   0.0088    16.2356     7.8008    11.3398    115.166     50.187    111.252 ' ===  22  18  20  17  19  15
1569) P-1        3   1     749.909     5.22   0.0118     6.8696    10.9095    11.7180     98.501    104.068     61.760 ' ===  16  19  20  14  14  17
1570) P-1        3   0    1059.031     5.22   0.0028     8.6392    11.4967    14.1049    107.396    123.061     64.903 ' ===  17  20  18  14  12  16
1571) P-1        2   0     914.097     5.22  -0.0023     6.2530     8.1299    19.5916     92.112     90.262     66.705 ' ===  16  16  19  11  14  13
1572) P-1        3   9     199.775     5.22   0.0129     4.0740     6.6035     7.5096     90.688     95.039     96.818 ' ===   5   9  12   2   4   7
1573) P-1        3   0     988.742     5.22   0.0081    10.0174     6.6868    20.2000    101.430    101.268     48.449 ' ===  18  15  14  12  10   8
1574) P-1        3   1     663.395     5.21   0.0000     5.4348     8.4685    17.1561    113.229    112.747     74.721 ' ===  16  16  21  13  15  15
1575) P-1        2   0     997.115     5.21  -0.0165     8.0659    12.3010    10.8801     90.763     95.134     68.067 ' ===  16  19  20  12  14  17
1576) P-1        2   0     564.000     5.21  -0.0342     6.8393     7.5920    11.6167    100.723     73.143     87.382 ' ===  16  16  18  10  13  12
1577) P-1        2   0     908.392     5.21  -0.0242     7.4526    10.7566    12.0297     92.276     81.922     72.739 ' ===  16  18  21  12  15  16
1578) P-1        3   4     284.472     5.21   0.0164    11.3473     5.7961     7.1102    112.698     44.623    119.871 ' ===  16  10  15   8  13   8
1579) P-1        2   0     579.722     5.21   0.0054     5.9077     7.6202    13.3272     93.478     79.441    100.486 ' ===  15  17  19  11  12  14
1580) P-1        3   0    1444.662     5.21   0.0241     8.7750     5.8763    33.8873     99.127    104.755     58.804 ' ===  16  14  20   8  14  11
1581) C2         3   0    2989.247     5.21   0.0000    15.2984    26.1495     7.4781     90.000     87.743     90.000 ' ===  18  21  17  13
1582) C2         2   0    2416.208     5.21   0.0244    15.9439    25.7687     6.1311     90.000     73.577     90.000 ' ===  21  23  12  11
1583) P-1        2   0    1049.345     5.21   0.0042    11.0769     6.4707    15.5574     75.615     80.139     78.387 ' ===  19  14  22  13  18  13
1584) P-1        2   0     949.802     5.21   0.0015     7.7665    11.3538    11.4642    102.120     98.388     74.903 ' ===  20  21  18  18  16  18
1585) P-1        1   0     894.293     5.21   0.0000     8.0162     7.5825    15.9150     96.609    110.203     94.614 ' ===  20  17  19  15  17  14
1586) P-1        2   0     582.007     5.21   0.0177     5.9935     7.6393    13.1281     92.679    100.562     80.091 ' ===  13  20  18  10   9  16
1587) P21        3   0    2669.423     5.21  -0.0518    20.3479    17.7647     7.3858     90.000     89.049     90.000 ' ===  19  17  20  16
1588) P-1        2   0    1008.141     5.20   0.0376    10.3065     6.6846    16.6901     85.077     63.930     77.455 ' ===  18  17  21  15  16  15
1589) P-1        3   0     802.500     5.20   0.0589     5.2769    10.9108    15.3138     99.949     89.469    112.208 ' ===  15  19  22  13  15  18
1590) Cc         1   0    2962.075     5.20   0.0000    13.0917    19.6925    11.4967     90.000     87.976     90.000 ' ===  15  21  20  13
1591) P-1        2   0     602.607     5.20   0.0217     6.0272    11.7914     9.1847     83.404     92.092     68.850 ' ===  17  20  20  14  14  17
1592) P-1        3   2     569.821     5.20   0.0097     5.8148    10.0559    11.4845     96.734     58.863     90.584 ' ===  11  17  16   8   7  13
1593) C2         3   0    3040.127     5.20   0.0151    26.2188    15.4980     7.4838     90.000     91.339     90.000 ' ===  21  14  19  17
1594) P-1        2   0    1018.416     5.20  -0.0005     9.3180    11.9726    13.6633    106.879     54.347    124.541 ' ===  21  22  20  20  19  19
1595) P-1        3   2     860.493     5.20   0.0107     8.7764     7.5221    13.1145     91.295     89.731     96.197 ' ===  11  18  18   9  10  15
1596) P-1        3   8     357.984     5.20   0.0132     3.6500     9.8385    10.4181     83.168     74.919     91.615 ' ===   5  12  13   3   4  10
1597) P-1        2   0     751.822     5.19  -0.0108     6.7468     7.4622    15.3033     86.849     77.772     88.918 ' ===  15  18  19  12  12  14
1598) P-1        3   6     400.652     5.19   0.0097     9.4867     8.1793    13.6141    132.400    145.960     43.685 ' ===  12   9  16   6  11   9
1599) Cc         1   0    2265.463     5.19   0.0000    26.2783    15.1995     5.8000     90.000    102.063     90.000 ' ===  22  19  10   9
1600) P-1        2   0    1407.963     5.19   0.0165     7.1404     8.9493    24.2856     99.371     72.095     78.960 ' ===  16  16  22  11  15  16
1601) P-1        1   0    1104.904     5.19   0.0000    12.2726     6.0765    19.5258    106.221    127.752     81.576 ' ===  17  15  20  12  14  13
1602) P-1        2   0     753.300     5.19  -0.0052     6.7508     7.4777    15.2914     86.656    102.159     91.040 ' ===  15  18  20  12  12  15
1603) P-1        2   0     633.263     5.19  -0.0137     6.9532    12.4965     8.7420     63.410     80.008    101.895 ' ===  16  21  17  15  10  15
1604) P-1        2   0     780.167     5.19  -0.0390     7.8330    10.5493    11.3519     87.688     74.219     60.431 ' ===  18  16  19  12  14  14
1605) P-1        2   0     912.495     5.19   0.0057    11.0624     6.9967    12.5084     97.545     84.324     73.845 ' ===  20  17  17  14  14  11
1606) P-1        3   0     751.317     5.19   0.0024     7.5954     7.4636    13.2577     90.645     90.757     91.081 ' ===  17  15  20   9  16  12
1607) P-1        1   0    1171.940     5.18   0.0000     5.9973     7.4810    31.5597     88.088    105.483     61.072 ' ===  12  17  21   9  10  16
1608) P-1        2   0     584.809     5.18   0.0163     5.9559     7.6188    13.3400     86.847     79.145     79.720 ' ===  11  20  19   9   8  16
1609) P-1        2   0     840.254     5.18   0.0010     9.9465     7.2192    12.8805     65.661     89.956     93.953 ' ===  18  17  20  12  16  15
1610) C2         2   0    1691.900     5.18   0.0179    16.4620    15.6145     7.2458     90.000     65.286     90.000 ' ===  21  20  18  16
1611) P-1        3   1     491.273     5.18   0.0156     7.9475     5.4125    12.4560     76.908     90.762    109.355 ' ===  16  15  17  10  12  12
1612) P-1        2   0     561.969     5.18   0.0026     5.7427     7.1945    14.9424     91.560     90.444     65.593 ' ===  15  17  20  12  14  14
1613) P-1        2   0     482.279     5.18  -0.0289     5.3785     7.9175    12.3300     82.238     78.595     69.971 ' ===  13  18  18   9  10  14
1614) P-1        2   0    1300.424     5.18   0.0081    10.2668     8.6378    17.5688     96.968     61.426     78.845 ' ===  15  15  23  10  15  15
1615) P-1        3   1     950.938     5.18   0.0049     7.5852    11.8000    12.6453    121.452     93.599     80.183 ' ===  18  17  19  14  16  16
1616) P-1        2   0     950.617     5.18  -0.0158     8.1177     6.1217    22.5153     82.756     88.830     59.050 ' ===  15  12  23   6  15  12
1617) Ibca       2   0    6058.446     5.18  -0.0217    59.4017    13.1073     7.7813     90.000     90.000     90.000 ' ===  22  19  17
1618) P-1        2   0     797.825     5.18  -0.0057     7.1521    11.0270    11.5210     83.234     72.692     66.884 ' ===  20  17  21  15  18  15
1619) P-1        2   0     638.758     5.18  -0.0076     6.9607     8.7742    11.5071    105.086     70.862     99.369 ' ===  18  16  18  11  14  12
1620) P-1        2   0     661.667     5.17   0.0168     8.9385     6.9442    13.5051    109.382    123.186     80.413 ' ===  14  18  14  10   7  11
1621) P-1        2   0     967.605     5.17   0.0036     7.4199    15.7345    10.8098     85.079     71.164     54.786 ' ===  18  21  19  16  14  18
1622) P-1        2   0     661.050     5.17   0.0253     6.9536    12.9519     8.9129     61.534     80.583    101.183 ' ===  17  20  14  16   9  11
1623) P-1        2   0    1114.641     5.17   0.0304     7.7503    11.3196    13.3084     99.114     93.319     75.253 ' ===  18  14  19  11  15  12
1624) P-1        2   0    1042.253     5.17  -0.0099     6.3005    11.2953    15.5575     80.961     74.868     78.952 ' ===  16  17  19  13  13  13
1625) P-1        3   0     736.463     5.17   0.0113     6.6067     7.5142    14.9659     91.256     88.670     97.392 ' ===  17  13  21  10  15  12
1626) P-1        2   0     736.043     5.17   0.0090     6.6077     7.5161    14.9524     88.770     88.678     82.572 ' ===  18  13  20  11  15  12
1627) P-1        3   3     569.831     5.17   0.0100     5.8131     7.2214    14.9686     92.151     92.319     65.208 ' ===  11  14  18   7  10  12
1628) P-1        2   0     795.814     5.17   0.0082     7.8125     7.9919    13.6234     71.551     88.348     80.599 ' ===  19  19  17  15  15  13
1629) P-1        2   0     823.102     5.17   0.0056     6.8700     8.0509    15.1734     99.668     89.437     84.421 ' ===  14  19  19  13  10  15
1630) P-1        2   0     788.517     5.17  -0.0188     7.6539     7.8402    13.8441     73.548     91.325     98.170 ' ===  20  17  19  14  17  13
1631) P-1        2   0     744.990     5.16  -0.0006     6.6408     8.5504    13.3544     85.027     83.067     95.884 ' ===  16  20  19  13  12  18
1632) P-1        1   0     868.237     5.16   0.0000     7.7619    11.4381    10.5833     94.117     71.711    103.292 ' ===  18  19  19  15  14  16
1633) P-1        2   0    1963.983     5.16   0.0282     8.6468    15.3296    15.1407     94.984     83.150     98.870 ' ===   9  21  22   9   9  20
1634) C2         3  10     846.024     5.16   0.0108    19.6647     4.3157    10.0555     90.000     82.475     90.000 ' ===  12   3  11  10
1635) P-1        3   0    1223.603     5.16  -0.0101     7.3079    11.6234    16.1557     95.392     70.251     75.149 ' ===  13  15  17   7   8  11
1636) P-1        2   0     978.463     5.16   0.0133     9.9752     9.0141    13.1571     91.415     85.406    123.904 ' ===  14  18  17  11  10  12
1637) P-1        2   0     978.205     5.16   0.0125     9.9749    16.1289     9.0135    125.373     56.092    112.150 ' ===  14  22  18  13  11  17
1638) P-1        1   0    1529.640     5.16   0.0000     8.6248    11.6732    18.0569    108.045    106.537     63.981 ' ===  16  16  22  11  16  15
1639) P-1        3   0    1629.457     5.16   0.0018    12.7673    12.4934    14.7252     67.099     63.011    105.200 ' ===  17  23  19  17  14  19
1640) P-1        2   0     990.381     5.15   0.0232    10.9141    15.1674     9.7096    126.623     50.231    114.286 ' ===  18  18  18  15  13  13
1641) P-1        2   0     994.224     5.15   0.0015     6.8352    13.2251    11.8940    103.016     73.033     87.147 ' ===  17  18  21  12  15  16
1642) P-1        3   8     220.834     5.15   0.0090     4.5078     6.6698     7.5162     90.167     84.047     79.345 ' ===   6  12  12   5   4   9
1643) P-1        3  10     221.689     5.15   0.0159     4.5170     6.6542     7.5221     92.263     84.111     99.603 ' ===   4  11   9   4   2   7
1644) C2         2   0    2542.102     5.15   0.0291    29.9263     6.4718    13.1283     90.000     91.202     90.000 ' ===  21  11  21  19
1645) P2         2   0    1698.785     5.15   0.0256    11.0144    14.9191    10.7411     90.000     74.252     90.000 ' ===  21  19  20  19
1646) P-1        2   0     583.336     5.15   0.0119     5.9490     7.6128    13.3341     93.195     79.186    100.357 ' ===  11  20  18   9   8  15
1647) P-1        3   0     951.910     5.15   0.0000     4.8227    15.2968    15.1530    120.821     95.521     91.441 ' ===   8  20  19   5   6  16
1648) P-1        2   0     857.592     5.15   0.0167     5.8229    10.0789    15.2035    102.087    100.591     88.219 ' ===  14  15  20   8  11  12
1649) P-1        2   0    1198.723     5.14   0.0088    12.1665    13.4685    10.7688    122.001    126.759     70.764 ' ===  20  19  15  16  13  12
1650) P-1        2   0     852.665     5.14   0.0294     7.1893     8.0729    17.3183    111.745    114.002     80.246 ' ===  18  18  17  14  13  14
1651) P-1        3   0     952.590     5.14  -0.0067     8.1339     6.1210    22.5417     82.875     88.879     58.933 ' ===  15  13  23   7  15  13
1652) P-1        3   1     803.940     5.14   0.0090     7.3146     8.5832    12.9666     83.401     94.989     94.236 ' ===  16  16  18  10  13  13
1653) P-1        2   0     604.804     5.14   0.0189     6.0316    10.9401    11.2663    100.966     98.227     56.050 ' ===  17  18  17  13  11  13
1654) P-1        3   4     557.117     5.14   0.0173     8.1766     5.6745    13.1266     88.788     90.694     66.228 ' ===  17   8  16   8  14   7
1655) P-1        1   0     595.504     5.14   0.0000     7.5602     6.0909    13.4846     76.048     86.668     81.278 ' ===  20  13  19  11  16  11
1656) P-1        3   1     571.387     5.14   0.0246    11.0434     7.1152     8.0247     80.864     74.028    103.818 ' ===  19  17  16  16  13  12
1657) P-1        2   0    1411.640     5.14   0.0156    10.0420     7.3365    24.8274     83.766     94.772    129.059 ' ===  16  16  20  10  14  13
1658) P-1        2   0     827.876     5.14   0.0192     7.2092     9.9994    12.6256     88.403     65.526     88.294 ' ===  14  15  20   7  12  14
1659) P21/c      2   0    1614.786     5.14   0.0046    14.2476    11.4947    10.7416     90.000     66.626     90.000 ' ===  15  18  20  13
1660) P-1        3   0     964.548     5.14   0.0034     7.4677     8.5811    15.6153    105.379     89.963     88.714 ' ===  16  19  20  13  13  18
1661) P-1        2   0    1180.476     5.14   0.0017     6.0372     7.0337    30.3887     94.977    101.055     68.790 ' ===  12  14  21   6  12  12
1662) P-1        3   6     490.065     5.13   0.0112     6.5566     7.5230     9.9996     96.298     89.029     88.818 ' ===  12  15   8  11   5   7
1663) P-1        1   0     805.768     5.13   0.0000     6.8886    10.3024    11.9848     94.979     76.817    103.184 ' ===  17  20  20  14  14  18
1664) P-1        2   0     702.443     5.13   0.0144     5.2642    16.2023     8.9568    103.031     94.213    107.301 ' ===  13  21  15  12   8  14
1665) P-1        2   0     644.395     5.13   0.0023     6.9817     8.8015    11.3504     99.310    106.182     99.563 ' ===  17  17  20  11  15  15
1666) P-1        2   0     603.742     5.13   0.0096     6.9154     8.1798    12.3415    113.942    108.848     81.597 ' ===  19  13  15  10  13   7
1667) P-1        1   0     690.362     5.13   0.0000     5.5949     8.7213    15.8707     75.069     97.829     71.725 ' ===  16  18  22  13  15  17
1668) Pbcn       3   0    2645.844     5.13   0.0000    15.2264    25.6891     6.7642     90.000     90.000     90.000 ' ===  20  21  12
1669) P-1        3   0    1336.066     5.13  -0.0062     5.9891    18.4204    19.8558     47.890     55.308     68.018 ' ===  11  20  21   9  10  19
1670) P-1        2   0     763.341     5.13   0.0145    10.9871     9.0583     8.5653     81.149    109.678    107.718 ' ===  20  18  17  15  15  13
1671) P-1        2   0     635.280     5.13   0.0133     7.1833    10.5916     8.9534    102.209     83.404     75.769 ' ===  16  19  16  13  10  13
1672) P-1        2   0     890.447     5.13   0.0061     7.4983     8.0446    15.2319     79.981     98.328     97.235 ' ===  15  20  20  14  12  17
1673) P-1        1   0    1147.750     5.13   0.0000     7.9368    11.7481    13.1021     88.146     90.768    109.950 ' ===  19  18  21  16  17  17
1674) P-1        3   0     912.234     5.13  -0.0373     7.9991    10.6132    13.3522    119.461    104.871     68.144 ' ===  20  18  21  16  18  17
1675) P-1        3   0     901.486     5.13  -0.0423     8.0625     6.2512    19.4494     89.291     92.543    112.991 ' ===  16  15  22  10  15  15
1676) P-1        2   0    1269.828     5.12   0.0262     8.4211     5.8289    30.9129     88.474    101.376     59.686 ' ===  14  14  21   8  13  12
1677) P-1        2   0     966.923     5.12   0.0045     8.4682     7.4745    15.8389     93.288    104.961     88.775 ' ===  19  17  19  13  17  13
1678) C2         2   0    3018.343     5.12   0.0246    26.2066    15.3742     7.4932     90.000     88.776     90.000 ' ===  20  12  18  15
1679) P-1        3   0     981.368     5.12   0.0042     6.1027    15.2640    10.8870     81.065     98.459     99.109 ' ===  16  20  16  13  12  13
1680) P-1        2   0     756.241     5.12   0.0384     8.5618     5.6602    17.8974     96.176     99.920     62.324 ' ===  19  13  21   9  18  12
1681) C2         2   0    2266.510     5.12   0.0018    26.4387    15.2086     5.7970     90.000     76.495     90.000 ' ===  22  19   9   8
1682) P-1        3   0     805.666     5.12  -0.0073     8.5255     8.9946    11.2749    103.356     76.767    102.844 ' ===  18  21  21  17  16  19
1683) P-1        3  10     283.673     5.12   0.0177     5.7783     6.8935     7.5319     89.284     96.378    107.886 ' ===   4  11   8   4   1   6
1684) P-1        2   0     866.116     5.12   0.0986     6.2901    10.4394    13.5561     97.426     97.998     96.573 ' ===  14  21  19  13  10  17
1685) C2         1   0    3034.339     5.12   0.0000    25.9659    15.6194     7.4833     90.000     88.807     90.000 ' ===  21  17  17  15
1686) Cc         3   0    2984.398     5.11   0.0116    15.0041    26.6068     7.4778     90.000     91.348     90.000 ' ===  19  20  13   9
1687) P-1        1   0     900.882     5.11   0.0000     5.9855     8.6243    22.8329     67.230     62.155     62.321 ' ===  16  18  19  13  13  15
1688) P-1        2   0    1129.151     5.11  -0.0336     8.0148    14.6692    11.2931    113.437     67.959     98.419 ' ===  15  18  18  11  11  14
1689) P-1        2   0    1003.392     5.11   0.0126     7.7722     8.9358    16.6688    100.470     64.376    105.391 ' ===  19  14  20  11  16  12
1690) P-1        2   0     561.239     5.11  -0.0315     6.8335     7.7053    12.1067     67.297    103.012     84.602 ' ===  17  14  20   9  14  12
1691) P-1        1   0     902.745     5.11   0.0000     7.5741     8.0659    15.2501    100.374     98.242     83.131 ' ===  16  17  20  12  13  16
1692) P-1        3   1     715.864     5.11   0.0000     5.9881     8.1878    15.2244     97.878     84.093     77.763 ' ===  14  15  21  10  13  15
1693) P-1        3   0    1012.897     5.11   0.0113    15.4547    10.8950    11.7418    125.749     40.658    125.037 ' ===  18  20  21  16  17  19
1694) P-1        2   0    1151.541     5.11  -0.0036     6.1926    12.9247    15.5361     83.028    105.972    105.292 ' ===  15  19  23  12  15  19
1695) P-1        2   0    1189.991     5.11  -0.0028     7.8577    16.1805    11.0864    106.613     66.140    110.534 ' ===  16  20  19  13  15  16
1696) P-1        2   0     751.844     5.11   0.0086     7.5988     7.4677    13.2538     90.684     90.791     91.032 ' ===  16  15  20   8  15  12
1697) P-1        3   0    1479.811     5.11   0.0009     5.4984    18.1707    15.4237     80.273    102.024     96.859 ' ===  12  19  20   9  11  16
1698) P-1        2   0     590.585     5.10   0.0101     8.8834     7.5896    16.9229    109.990     52.334    138.003 ' ===  17  20  20  15  15  17
1699) C2         2   0    2012.346     5.10   0.0142    15.6605    25.7649     5.1267     90.000     76.611     90.000 ' ===  21  21   8   7
1700) P-1        2   0     823.252     5.10   0.0065     6.8636     8.0617    16.6808     96.503     65.392     84.500 ' ===  13  19  22  12  12  18
1701) C2         3   0    2980.277     5.10   0.0045    26.5701    15.0619     7.4492     90.000     88.616     90.000 ' ===  22  20  13  12
1702) P-1        2   0     788.636     5.10   0.0636     6.0753     9.6114    15.6251    105.264     85.245    116.278 ' ===  16  19  23  14  16  19
1703) P21        3   0    1508.702     5.10   0.0000    14.9428     7.6289    15.0438     90.000    118.389     90.000 ' ===  23   9  22  22
1704) C2         1   0    2263.318     5.10   0.0000    26.3908    15.2084     5.7943     90.000    103.291     90.000 ' ===  22  20  10   9
1705) C2         2   0    3642.202     5.10   0.0614    20.6103    17.2131    10.5342     90.000     77.056     90.000 ' ===  22  19  20  19
1706) Pc         2   0    1509.135     5.10   0.0386    17.0578    13.2374     7.5927     90.000     61.672     90.000 ' ===  21  19  17  15
1707) P-1        2   1     665.452     5.10   0.0105     5.4458     8.4704    15.2788     78.188     86.180     74.731 ' ===  16  16  20  13  14  14
1708) P-1        2   0     849.373     5.09   0.0300     6.9356    10.6314    12.2715     82.490    103.940    104.059 ' ===  16  21  19  14  13  18
1709) P-1        2   0    1393.674     5.09   0.0053     6.9475    15.6885    15.4717    120.467     87.404     77.372 ' ===   9  20  23   8   9  20
1710) P-1        2   0     872.018     5.09  -0.0151     7.8468     7.4947    15.7244     91.359     71.396     85.148 ' ===  16  18  20  13  14  15
1711) P-1        3   9     321.246     5.09   0.0120     7.4984     6.7082     6.5523     77.773     85.999     87.873 ' ===  13  10   6   9   6   4
1712) P-1        2   0     884.796     5.09   0.0070     6.0231     7.7635    19.6662     91.228     89.832     74.241 ' ===  13  16  20   8  11  14
1713) P-1        1   0     602.333     5.09   0.0000     8.9984     5.9841    15.5605     96.897    117.902     56.002 ' ===  18  13  22   9  18  12
1714) P2         3   0    1494.137     5.09   0.0411    14.8883     7.5732    15.0440     90.000    118.254     90.000 ' ===  19  11  22  18
1715) P-1        2   0     760.547     5.09   0.0319     8.1057    10.3274    10.7587    106.959    108.944     65.209 ' ===  19  19  19  16  15  16
1716) P-1        3   0     887.895     5.09   0.0115     7.9964     7.6144    15.6101     88.503     70.404     96.344 ' ===  18  15  19  12  14  13
1717) P-1        2   0    1005.081     5.09  -0.0349     6.9595    14.0139    12.2831    110.681     71.760    113.777 ' ===  15  21  20  13  12  18
1718) P-1        3   1     714.141     5.09   0.0219     6.3575     8.0168    15.1998     83.978     99.454    110.652 ' ===  15  15  21  10  15  14
1719) P-1        3   1     598.496     5.09  -0.0045     6.9079     8.1349    12.2824    113.550    108.907     81.671 ' ===  17  13  15   9  12   7
1720) P-1        1   0     593.581     5.08   0.0000     8.9010     6.0773    16.8945    117.912     52.302    123.033 ' ===  19  11  19   8  15   8
1721) P2         2   0    1153.947     5.08   0.0157    19.8360     5.7345    10.1929     90.000     95.576     90.000 ' ===  21  12  15  14
1722) Cc         2   0    2982.978     5.08   0.0102    14.9984    26.5945     7.4808     90.000     88.558     90.000 ' ===  19  21  13   9
1723) P-1        2   0     572.014     5.08   0.0284     8.0421     7.1187    11.0427    103.720    106.351     99.057 ' ===  19  20  16  16  12  15
1724) P-1        3   1     807.722     5.08   0.0016     7.6969     7.7700    14.0877    103.545     93.967     80.630 ' ===  19  18  18  15  17  14
1725) P-1        3   0     998.740     5.08   0.0020     7.3412    11.8710    12.7650     96.012     78.934     68.732 ' ===  17  21  19  15  13  17
1726) P-1        2   0     804.821     5.08   0.0109     8.9683     8.5527    11.3379     75.880    104.195    103.036 ' ===  20  17  22  15  19  17
1727) P-1        2   0     758.457     5.08   0.0110     7.0021    10.1014    11.5172     88.262    107.781    101.939 ' ===  17  15  18   9  13  10
1728) P-1        2   0    2779.114     5.08  -0.0438    15.9387    16.2377    18.2053    107.729     67.076    140.176 ' ===  15  21  23  13  15  21
1729) P-1        2   0     860.007     5.08  -0.0288     7.1749    11.4364    11.4478     98.928     74.116    107.256 ' ===  20  20  19  17  16  16
1730) P-1        3   0    1027.056     5.08   0.0000     5.2319    15.0230    15.0350    119.026     83.802     93.990 ' ===  11  19  22   9  10  18
1731) P-1        2   0    1378.921     5.07  -0.0207    15.2844     7.4771    16.6147    114.196     54.206    112.407 ' ===  21  14  21  13  19  12
1732) P-1        2   0    1011.798     5.07  -0.0094     7.4798    17.1304     9.4487    109.620     74.044    116.184 ' ===  19  21  18  17  16  16
1733) P-1        1   0    1531.458     5.07   0.0000     8.5589    11.5492    17.8583     96.279    100.274     61.893 ' ===  14  16  21   7  12  16
1734) P-1        2   0     796.511     5.07   0.0216     8.0229     6.6390    15.2577     96.189     80.817     88.046 ' ===  17  13  22  10  16  12
1735) P-1        2   0     979.337     5.07   0.0129     6.2617    10.8726    18.2786     92.728     87.314     52.329 ' ===  14  19  21  12  13  18
1736) P-1        2   0    1050.654     5.07   0.0186     5.3374     9.0324    22.6100     95.624     88.909     75.817 ' ===  13  20  21  12  12  18
1737) P-1        2   0     853.309     5.07   0.0068     7.2649     7.9591    15.1742    101.081     93.002     82.478 ' ===  15  18  20  12  12  16
1738) C2         2   0    2860.645     5.07   0.0220    25.8658    15.3751     7.2286     90.000     84.326     90.000 ' ===  22  17  12  11
1739) P-1        3   1     564.536     5.07   0.0053     5.7641     7.9438    13.1286     88.800     89.928    110.056 ' ===  13  19  21  10  13  18
1740) P-1        2   0     935.286     5.07   0.0147     6.3517     6.8158    24.4280     85.072     66.840     74.197 ' ===  12  16  19   7  10  13
1741) P-1        2   0     761.764     5.07   0.0006    13.8320     7.5374    15.5851     60.298     45.208     92.932 ' ===  22  19  14  18  14  12
1742) C2         3   0    3007.353     5.06   0.0097    26.2240    15.3521     7.4717     90.000     91.228     90.000 ' ===  21  13  15  13
1743) P-1        2   0    1414.636     5.06   0.0200    10.2313     8.5116    19.6789     86.085    116.082    112.249 ' ===  17  20  21  14  15  18
1744) P-1        3   0    1134.634     5.06   0.0000     7.5938     6.5260    24.1575     73.418     81.583     89.031 ' ===  17  13  22   7  16  12
1745) P-1        3   7     395.521     5.06   0.0112     8.0901     4.0339    13.1191     90.255     91.074    112.474 ' ===  11   6  15   2  10   6
1746) P-1        1   0    1117.630     5.06   0.0000     6.1321    14.6694    15.2250    109.665     75.047     71.616 ' ===  13  19  22  11  12  18
1747) P-1        2   0     595.460     5.06   0.0185     6.0700     7.5550    13.5749     88.887     75.380     81.382 ' ===  11  18  18   8   7  14
1748) P-1        2   0     598.410     5.06  -0.0097     5.9905     7.4990    13.7926     88.830     76.744     82.876 ' ===  14  18  18   9  11  14
1749) P-1        3   0     788.425     5.06  -0.0177     6.6879    15.0810     7.9803     98.485     93.906     96.269 ' ===  16  22  19  15  13  18
1750) P-1        3   3     284.018     5.06   0.0115     7.1689     5.7957     7.9893     69.418     97.016    113.907 ' ===  17  11  17  10  14   9
1751) C2         3   0    2946.049     5.06   0.0000    26.0481    15.1658     7.4655     90.000     92.632     90.000 ' ===  21  18  18  16
1752) P-1        2   0    1188.157     5.06  -0.0102     6.0932     7.5180    28.7168     85.636     65.821     82.009 ' ===  11  18  22   7  11  17
1753) P-1        3   0     847.391     5.06   0.0232     4.2626    15.5908    15.1553    120.780     88.886    100.551 ' ===  11  23  19  11   9  19
1754) P-1        2   3     285.918     5.06   0.0285    11.3486     5.8067     7.1180    112.670     44.728    119.848 ' ===  18  11  15  10  14   8
1755) P-1        3   0     890.928     5.05  -0.0181     4.5415    15.4783    15.2451    119.296     91.034     74.230 ' ===  10  21  23   8  10  21
1756) P-1        2   0     848.827     5.05   0.0092     4.2995    15.3564    15.1972    121.291     98.107     85.300 ' ===   9  21  22   7   9  20
1757) P2         3   0    1635.194     5.05   0.0388    10.7139    22.1717     7.1749     90.000     73.621     90.000 ' ===  19  21  18  14
1758) P-1        2   0    1348.964     5.05  -0.0069    11.6527     8.5995    20.4850    122.057    128.344     64.579 ' ===  15  20  22  15  14  19
1759) P-1        1   0    1330.791     5.05   0.0000     6.9921     8.5116    24.0389     96.784     70.328     86.836 ' ===  16  16  20  10  13  15
1760) P-1        3   0    1228.963     5.05   0.0060     7.2356    11.7711    19.0323    123.082    115.134     75.121 ' ===  16  18  18  13  12  15
1761) P-1        1   0     997.379     5.05   0.0000    11.7958     8.6801    13.3242     57.342    104.437    119.699 ' ===  18  18  17  13  14  13
1762) Cc         3   2    2789.640     5.05   0.0071    15.2735    25.7327     7.1143     90.000     86.104     90.000 ' ===  18  21   9   7
1763) P-1        2   0     636.589     5.05  -0.0137     7.0126    12.4499     8.6843     63.259     80.070    100.651 ' ===  17  19  18  14  12  14
1764) P-1        2   0     741.387     5.05   0.0057     6.9462    11.5279     9.7953     89.788     79.199    105.462 ' ===  17  19  17  13  11  15
1765) P-1        2   0    1392.942     5.05   0.0183     9.3765     8.0633    22.9423     96.363     99.779     54.585 ' ===  16  15  21   8  16  13
1766) P-1        1   0     707.824     5.05   0.0000     7.2821     7.4931    14.7142     93.371     62.352     95.514 ' ===  13  19  20   9  12  16
1767) P-1        2   1     770.476     5.05   0.0110     7.6385     7.6767    13.9900     73.852     86.096     77.915 ' ===  20  15  18  13  16  13
1768) P-1        2   0     561.511     5.05  -0.0302     6.8341     7.7061    11.5755    105.193    107.333     84.609 ' ===  17  14  16   9  12   8
1769) P-1        2   0     831.868     5.05  -0.0037     7.4830    10.9205    11.7065     83.673    102.369    117.085 ' ===  14  19  19  10  11  17
1770) P-1        2   0     863.677     5.04   0.0129     7.4028     5.8461    22.4628     87.901     90.183    117.235 ' ===  19  14  21  11  17  13
1771) P-1        1   0    1100.027     5.04   0.0000     5.8288    12.7578    21.7625    127.309    118.607     82.510 ' ===  20  17  21  16  18  16
1772) P-1        2   0     699.755     5.04   0.0043     7.0643    10.8269    11.2797    104.790     73.904    121.577 ' ===  14  19  21  11  12  17
1773) P-1        2   0     724.558     5.04  -0.0112     9.1935     6.5566    14.9161     90.412     92.121     53.760 ' ===  14  14  22   9  13  13
1774) P-1        2   0     846.579     5.04   0.0296     5.7156     8.0515    21.3638     80.465     67.375     68.967 ' ===  16  19  19  14  13  16
1775) P-1        3   0    1245.294     5.04   0.0144    10.4571     8.0380    19.5848    110.367    125.649     83.518 ' ===  15  19  18  12  12  14
1776) C2         2   0    2990.984     5.04  -0.0044    15.3014    26.1601     7.4778     90.000     87.761     90.000 ' ===  17  20  17  12
1777) P-1        3   0    1830.501     5.04   0.0426     7.9564    12.5415    19.8151     88.576     92.501    112.075 ' ===  12  18  22  10  12  17
1778) P-1        1   0    1070.891     5.04   0.0000    10.4082     8.5537    12.4962     88.377     84.441     75.269 ' ===  21  19  20  17  18  17
1779) P-1        2   0     687.025     5.04  -0.0090     3.4903    15.3653    14.9106    119.458     91.835     97.057 ' ===   8  21  20   6   5  18
1780) P-1        2   0     923.234     5.04   0.0175     7.3885    11.0092    12.4182     98.815    100.293     68.962 ' ===  18  20  18  15  13  16
1781) P-1        2   0    1168.997     5.04  -0.0220     6.9747    11.9475    16.4199     72.064    111.995    109.575 ' ===  16  16  20  12  14  13
1782) P-1        2   0     857.120     5.04  -0.0103     5.8450     7.6926    22.4148     90.178     92.587     58.382 ' ===  12  17  19   8  10  14
1783) P-1        2   0     883.206     5.04  -0.0077     7.9140     7.5420    15.1345     83.038     98.712     95.779 ' ===  17  17  19  13  15  13
1784) P-1        2   0     841.631     5.04  -0.0297     5.8065     9.9114    15.2204    101.039    101.048     91.850 ' ===  16  17  21  11  15  15
1785) I222       2   0    5952.416     5.04  -0.0140    25.6804    15.3041    15.1455     90.000     90.000     90.000 ' ===  20  15  17
1786) P-1        2   0     991.854     5.03   0.0323     6.6220    10.7625    16.8811     93.356     85.769     56.373 ' ===  16  21  21  14  14  19
1787) P-1        2   0     914.596     5.03   0.0015     6.2541     8.1330    19.5879     91.974     89.867    113.281 ' ===  17  16  20  12  16  13
1788) P-1        2   0     679.288     5.03  -0.0225     8.1130     6.1756    15.0963    101.449     96.906     66.534 ' ===  18  16  20  13  15  15
1789) P-1        3   1     896.634     5.03   0.0203     7.8058    10.5074    11.9955    108.196     75.644    101.868 ' ===  17  18  18  13  14  16
1790) P-1        3   0    1409.147     5.03   0.0000    11.2976    13.6262    11.8440     72.438    119.161    117.169 ' ===  14  21  22  13  13  20
1791) P-1        2   0     864.390     5.03   0.0300     5.8466     7.3197    22.7653     95.110     98.859     63.925 ' ===  13  17  20   9  12  14
1792) P-1        2   0     816.009     5.03  -0.0030     7.2030    10.5206    11.6428     95.105     73.934    105.723 ' ===  15  18  21  11  14  16
1793) P-1        2   0     836.687     5.03   0.0010     7.1396     8.0711    17.1008    112.277    113.367     79.831 ' ===  17  18  18  13  14  15
1794) C2         2   0    3082.711     5.02   0.0517    15.3400    26.6041     7.7791     90.000     76.173     90.000 ' ===  18  21  16  11
1795) P-1        3   0     845.206     5.02  -0.0168     5.7893     7.9216    21.1939     81.448     67.757     70.004 ' ===  14  20  19  13  12  16
1796) P-1        3   0     865.933     5.02  -0.0023     7.2884     8.0349    16.1682     96.040     68.941     83.124 ' ===  13  16  23   9  13  16
1797) P-1        2   0    1016.405     5.02   0.0101     5.1214    15.4066    14.9415    119.399     92.058     95.961 ' ===  10  23  20  10   7  20
1798) P-1        2   0     969.793     5.02   0.0019     8.4604    11.2799    11.6604     90.428     92.318     60.728 ' ===  13  22  18  12  10  17
1799) P-1        2   0     581.260     5.02   0.0162     5.8181     7.6141    13.5350     92.874     98.634     78.747 ' ===  14  20  17  11  10  15
1800) P-1        1   0    1207.171     5.02   0.0000     7.2229    16.2519    11.9566    106.524     69.439    110.901 ' ===  16  15  20   9  15  13
1801) P-1        2   0     921.269     5.02   0.0161     5.9091    11.7965    15.1572     98.730     92.131     61.988 ' ===  17  17  21  14  16  15
1802) P-1        2   0     795.095     5.02  -0.0089     8.6893    10.5253    10.2277     71.369    115.352    103.926 ' ===  21  19  20  17  19  16
1803) P-1        1   0    1172.543     5.02   0.0000     5.9568    15.5085    15.4380     57.961     81.430     75.973 ' ===  13  19  21  10  11  18
1804) P-1        2   0     866.867     5.02   0.0004     5.9102    10.0609    15.2475    102.346    101.802     86.712 ' ===  13  22  18  13  10  17
1805) P-1        2   0    1067.660     5.02   0.0270     5.4087    14.9914    15.4552    119.625     81.274     87.914 ' ===  10  23  22  10   9  22
1806) P-1        3  10     335.228     5.01   0.0138     6.0973     7.5005     8.3961    115.680     92.732    101.469 ' ===   8   9   9   6   6   5
1807) C2         3   0    2729.643     5.01   0.0000    29.8472     6.9746    14.9561     90.000    118.749     90.000 ' ===  22  10  22  21
1808) P-1        2   0     965.024     5.01   0.0170    12.1943     7.9577    14.5563     77.274     46.566     92.038 ' ===  19  18  18  15  16  13
1809) P-1        2   0     490.009     5.01   0.0042     5.4038    12.3729     7.9629     97.307    110.130     79.287 ' ===  15  19  20  13  12  17
1810) P2         2   0    1492.582     5.01   0.0362    14.8837     7.5742    15.0308     90.000    118.254     90.000 ' ===  20  11  21  18
1811) P21        2   0    1195.734     5.01   0.0093    16.4024     5.3283    14.9661     90.000    113.910     90.000 ' ===  20   9  21  18
1812) P-1        3   0    1352.724     5.01   0.0117     5.8462    18.3128    18.1151     51.477     63.086     74.427 ' ===   9  20  19   8   7  16
1813) P-1        3   0     928.279     5.01   0.0017     7.3633    10.6360    12.3517     98.281     80.788    101.856 ' ===  17  17  20  11  14  15
1814) P-1        3   1     573.315     5.01   0.0176     6.8652     7.7456    11.6876    104.942    107.257     86.746 ' ===  18  15  13  12  11   7
1815) P-1        2   0    1033.729     5.01  -0.0112     6.8305    11.7956    14.0504    106.012     90.598     72.373 ' ===  17  17  13  12   8   7
1816) P-1        2   0     981.288     5.01  -0.0017    10.8521     8.8711    12.1306     86.524     90.374    122.623 ' ===  16  17  22  10  16  16
1817) P-1        3   0     748.335     5.01  -0.0176     7.4468     7.5808    13.2610     90.978     89.208     89.090 ' ===  18  15  20  10  15  14
1818) P-1        3   0    1027.306     5.01   0.0000     7.6297    11.9538    13.8568    108.790    114.929     65.676 ' ===  16  21  17  14  10  17
1819) P21/c      2   0    1616.779     5.01   0.0075    14.0458    11.4977    10.7427     90.000    111.264     90.000 ' ===  19  18  20  17
1820) P2         3   0    1693.016     5.01   0.0180    11.0034    14.8928    10.7341     90.000     74.255     90.000 ' ===  20  19  19  18
1821) P-1        3   9     212.955     5.00   0.0159     4.3392     6.7904     7.5109     87.509     85.144     75.008 ' ===   5  11  12   4   5   9
1822) C2         3   1    2419.665     5.00   0.0129    17.3448    25.7415     6.1622     90.000    118.423     90.000 ' ===  21  20  10  10
1823) I222       3   0    5947.481     5.00  -0.0158    25.6656    15.3024    15.1434     90.000     90.000     90.000 ' ===  20  17  15
1824) P-1        3   0     908.211     5.00   0.0030     5.9286    10.2603    15.1774     99.208     93.969     91.937 ' ===  16  19  21  15  14  17
1825) P-1        2   0    1150.584     5.00  -0.0040     8.0605    11.7835    15.3826     76.169     58.566     67.538 ' ===  19  14  19  11  16  11
1826) P-1        2   0     820.474     5.00  -0.0361    14.8518     7.0931    11.5981     71.568     48.071     90.345 ' ===  22  18  18  17  17  13
1827) C2         2   0    2419.835     5.00   0.0286    15.9519    25.7881     6.1331     90.000     73.561     90.000 ' ===  21  23  13  12
1828) P-1        3   9     432.992     5.00   0.0143     4.4128    10.1009     9.8782     97.915     84.654     94.983 ' ===   5  13  12   5   4  11
1829) C2         2   0    2077.158     5.00  -0.0008    16.0587    26.5836     5.2225     90.000    111.303     90.000 ' ===  21  19   9   7
1830) P2         2   0    1696.440     5.00   0.0226    13.1296    14.9054    10.7416     90.000    126.196     90.000 ' ===  16  19  19  14
1831) P-1        3   7     335.736     5.00   0.0126     6.6129     6.8476    10.6630     44.544     94.404     97.467 ' ===  12   7  14   5  10   6
1832) P-1        1   0     672.982     5.00   0.0000     5.7901     8.7088    14.7296     79.843     94.674    112.986 ' ===  16  14  22  10  15  13
1833) P-1        2   0     972.387     5.00  -0.0046     7.2816    12.1535    12.2812     95.705     67.193     80.580 ' ===  19  20  20  16  16  19
1834) Cc         2   0    3164.236     5.00   0.0224    16.1352    26.6415     7.8723     90.000     69.237     90.000 ' ===  20  23  16  13
1835) P-1        3   0    1253.047     5.00  -0.0197     5.6622     9.9346    23.5836    104.151    102.923     88.739 ' ===  15  21  20  14  13  18
1836) P-1        3   5     494.431     5.00   0.0102     5.0451     9.8706    10.0624     97.283     92.292     95.069 ' ===   8  14  14   5   5  11
1837) Pc         1   0    1611.005     4.99   0.0000    14.0389    11.4766    10.7293     90.000    111.263     90.000 ' ===  19  18  20  17
1838) P-1        2   0     890.017     4.99  -0.0214     5.9477    15.1512    10.0932    100.031     93.377     94.790 ' ===  16  20  17  13  13  14
1839) P-1        2   0     774.666     4.99  -0.0114     6.7923     9.9304    11.9354     91.203    103.419     81.636 ' ===  13  18  20   9  12  16
1840) Cc         2   0    3554.640     4.99   0.0241    60.0421    10.3080     5.7572     90.000     93.969     90.000 ' ===  23  17  13  13
1841) P-1        3   0    1604.455     4.99   0.0109    10.5261    13.5893    12.1462     71.622     82.358     77.262 ' ===  18  20  23  15  18  20
1842) P-1        2   0    1677.481     4.99   0.0063     9.9399    15.5348    11.9824    104.730     92.538    108.828 ' ===  18  20  19  16  15  16
1843) P-1        3   0     733.503     4.99  -0.0056     9.3330     6.5967    14.9418     88.596     89.677     52.906 ' ===  17  18  21  14  15  17
1844) P-1        1   0    1054.353     4.99   0.0000    10.9515     6.5046    15.1104     85.333     82.108     82.279 ' ===  18  13  23  11  18  13
1845) P-1        1   0    1115.092     4.99   0.0000     7.1661    11.5026    15.9076    111.546     68.169    106.614 ' ===  16  19  20  12  13  18
1846) P-1        2   0     685.248     4.99   0.0341     3.4429    15.5900    15.1441    121.198     93.533     80.386 ' ===   7  22  18   6   4  18
1847) P21        1   0    1523.978     4.99   0.0000    15.2017     7.7866    14.9092     90.000     59.717     90.000 ' ===  20   9  19  16
1848) P-1        2   0    1038.930     4.99   0.0191    11.3881     9.1161    11.6048     96.415     87.114    119.795 ' ===  20  15  22  12  19  15
1849) P-1        3   0    1111.761     4.99   0.0077     6.0997    15.4083    12.9770     98.007     70.278    104.004 ' ===  13  21  18  11  10  16
1850) P-1        3   1     884.746     4.99   0.0054    11.0158     6.5576    14.9318     88.673     89.807    124.851 ' ===  18  15  19  14  15  12
1851) P-1        2   0     789.170     4.99  -0.0070     6.1035     8.6818    15.5932    105.459     96.201     92.753 ' ===  14  15  21  10  12  14
1852) P-1        2   0     801.062     4.98  -0.0230     5.4908     8.0255    19.7434     93.257     84.768    112.354 ' ===  13  18  22  12  13  17
1853) Fddd       2   0   14487.755     4.98   0.0313    32.3492    17.3739    25.7775     90.000     90.000     90.000 ' ===  20  19  22
1854) P-1        3   1     559.609     4.98   0.0163     5.2503     7.1284    14.9818     86.950     90.500     88.173 ' ===  13  14  21   8  12  13
1855) P-1        1   0    1204.404     4.98   0.0000     7.6057     6.9414    29.8826     90.563     92.154     49.828 ' ===  15  16  22  10  14  15
1856) P-1        3  10     291.163     4.98   0.0104     5.9419     6.5611     7.7286     89.305     75.308     92.202 ' ===   4   8  10   1   2   6
1857) P-1        2   0     886.678     4.98   0.0516     6.9048     8.5934    15.4418     93.780    101.878     81.724 ' ===  18  16  21  12  16  14
1858) P-1        2   0     674.936     4.98   0.0081     5.1561     8.9784    15.6239     74.047     88.824    103.015 ' ===  14  17  21  10  12  16
1859) P-1        2   0     851.769     4.98   0.0256     7.1713     8.0464    16.1733     95.244     69.770     80.296 ' ===  18  16  20  14  15  15
1860) C2         1   0    2525.931     4.98   0.0000    29.8794     6.4591    13.0915     90.000     88.721     90.000 ' ===  22  10  20  19
1861) P21        1   0     746.728     4.98   0.0000    14.9250     3.7831    15.3308     90.000     59.615     90.000 ' ===  22   7  20  19
1862) P-1        2   0     590.733     4.98   0.0175     6.0107     7.5870    13.4614     93.782    102.452     80.387 ' ===  15  19  20  13  14  16
1863) Fddd       3   0   14473.817     4.98   0.0305    25.7806    32.3442    17.3577     90.000     90.000     90.000 ' ===  22  20  19
1864) P-1        3   0     963.631     4.98   0.0214     5.8489    15.1063    11.0181     96.736     93.943     91.946 ' ===  15  22  19  14  13  18
1865) P-1        2   0     977.819     4.98   0.0062     8.5210     6.0755    22.7291     96.613     99.584     57.476 ' ===  18  15  22  12  17  15
1866) P-1        2   0     806.954     4.98  -0.0052     5.3426    11.5364    13.7840    106.830     93.125     83.004 ' ===  14  20  21  11  12  18
1867) P-1        3   1     665.493     4.98   0.0130    11.2175     5.4419    15.2792     93.779     79.256    133.202 ' ===  16  17  19  14  13  14
1868) C2         3   8     853.857     4.97   0.0139    15.8534     7.2008     7.4905     90.000     93.075     90.000 ' ===  12  11  12  10
1869) P-1        3  10     350.767     4.97   0.0155     4.5654     7.5916    10.3972     99.030     81.075     87.602 ' ===   7  11  10   6   6   8
1870) P-1        2   0     487.796     4.97  -0.0064     5.3955     7.8887    12.4123     90.337    102.125     71.173 ' ===  15  19  17  12  11  14
1871) P-1        3   1     588.470     4.97   0.0000     7.1043     7.9843    11.4812     81.085     75.241    105.699 ' ===  18  13  18  10  16   9
1872) P-1        2   0     832.476     4.97  -0.0079     5.6853     6.8965    22.4130     90.405     87.830     71.475 ' ===  14  19  20  12  12  16
1873) P-1        2   0    1158.434     4.97  -0.0017     8.7165     6.9336    25.6577    118.718     70.241    120.887 ' ===  17  17  23  12  17  17
1874) P-1        3   1     808.891     4.97   0.0053     7.7716     7.7114    14.4006     88.884     71.904     80.606 ' ===  16  18  21  13  15  17
1875) C2         2   0    2937.491     4.97   0.0080    14.9465    26.5685     7.4052     90.000     87.334     90.000 ' ===  20  20  14  11
1876) P-1        2   0    1276.324     4.97   0.0410     6.2798     6.8884    30.9699     77.809     94.710     79.284 ' ===  13  17  21  10  12  15
1877) P-1        3   1     491.830     4.97   0.0175     5.4122     7.9927    12.4715     98.000     76.729    110.166 ' ===  14  19  17  12  11  15
1878) P2         2   0    1692.656     4.97   0.0174    11.0029    14.8928    10.7326     90.000     74.250     90.000 ' ===  19  20  19  17
1879) P-1        3   0     998.313     4.97  -0.0070     6.4265    13.4703    12.5332    108.501    103.719     88.293 ' ===  16  18  22  11  15  17
1880) P-1        2   0     839.283     4.97  -0.0147     6.9836     8.1353    15.2581     78.857     83.687     82.067 ' ===  16  18  20  14  13  15
1881) C2         3   0    2727.357     4.97   0.0000    29.9060     6.9709    14.9238     90.000    118.761     90.000 ' ===  22   9  21  20
1882) P-1        2   0     830.825     4.96  -0.0146     7.2729    11.0592    11.4326     96.937     72.174    108.299 ' ===  18  19  21  15  16  17
1883) P-1        3   0    1032.829     4.96  -0.0272     5.2136     9.5071    22.1917     97.102     89.692     71.317 ' ===  14  18  21  10  12  17
1884) Fddd       2   0   14490.110     4.96   0.0316    17.3749    25.7776    32.3524     90.000     90.000     90.000 ' ===  19  22  20
1885) P-1        3   0     766.621     4.96   0.0106     7.2761     9.5248    11.8253     98.079    103.947     75.311 ' ===  16  19  22  12  15  18
1886) P-1        3   0     752.407     4.96   0.0060     7.4594     7.5945    13.2886     89.062     89.409     88.497 ' ===  17  15  20   9  14  14
1887) C2         3   1    2434.123     4.96   0.0000    15.9323    25.7027     6.2147     90.000     73.029     90.000 ' ===  20  21   9   8
1888) P-1        2   0     606.130     4.96   0.0238     6.0356    12.0013     9.0855     97.029     89.598     68.353 ' ===  17  20  20  14  15  17
1889) P-1        3   0     863.751     4.96   0.0287     5.8433     7.8187    19.7683     89.743     86.871    106.663 ' ===  13  18  19  11  11  14
1890) P-1        2   0    1003.246     4.96  -0.0070     7.4665    11.2224    12.7952     77.841     80.560     74.478 ' ===  16  18  20  11  13  16
1891) P-1        3   0     854.565     4.96   0.0188    10.7314     6.5641    14.9776     91.311     87.173    125.809 ' ===  18  17  19  15  14  13
1892) P-1        3   1    1005.201     4.95   0.0106    11.2825     8.2989    12.2294     85.147     89.126    118.025 ' ===  18  17  19  13  15  15
1893) P-1        2   0     637.010     4.95  -0.0039     6.9781     8.7429    11.5572    105.446    109.919     80.695 ' ===  16  18  19  11  12  15
1894) Cmc21      3   0    8647.314     4.95  -0.0012    27.2726    14.8892    21.2952     90.000     90.000     90.000 ' ===  21  22  17
1895) Cc         3   1    2442.042     4.95   0.0113    15.9420    25.7396     6.2224     90.000     73.024     90.000 ' ===  20  22   9   8
1896) Ima2       2   0    5905.792     4.95  -0.0314    15.1025    25.6144    15.2667     90.000     90.000     90.000 ' ===  16  22  15
1897) P-1        2   0     600.238     4.95  -0.0041     6.1645     7.5358    13.4886     90.972     75.351     97.992 ' ===  14  22  20  13  13  19
1898) P-1        2   0     599.451     4.95  -0.0141     6.0614    11.2113    10.7385     90.297     57.652     78.784 ' ===  17  16  20  10  15  14
1899) P-1        2   0    1183.453     4.95   0.0077     7.4557    16.2533    11.1886     83.078    108.030    113.373 ' ===  18  16  16  11  13  11
1900) P2         2   0    1195.734     4.95   0.0093    16.4024     5.3283    14.9661     90.000    113.910     90.000 ' ===  20   9  21  18
1901) P-1        3   0    1818.453     4.94   0.0031    12.3656     6.7629    27.1508     86.117     55.851     76.182 ' ===  17  16  20  12  15  14
1902) Abm2       3   0    5900.568     4.94  -0.0464    26.4945    29.6496     7.5114     90.000     90.000     90.000 ' ===  21  19  14
1903) C2         3   1    2995.842     4.94   0.0108    15.0778    26.5787     7.4781     90.000     91.475     90.000 ' ===  18  20  15  11
1904) Cc         1   0    2718.925     4.94   0.0000    15.0032    26.5490     6.8439     90.000     85.851     90.000 ' ===  22  19  12  11
1905) Cc         2   0    2728.765     4.94   0.0318    26.9541    15.2569     6.9278     90.000     73.296     90.000 ' ===  22  21   9   8
1906) P-1        2   0    1369.748     4.94  -0.0084     9.1321     7.8886    23.4605     97.437    101.677     55.869 ' ===  15  17  21  10  14  16
1907) C2         2   0    2957.832     4.94   0.0540    26.8130    15.0087     7.4191     90.000     97.827     90.000 ' ===  21  20  11  11
1908) P-1        2   0    1134.336     4.94   0.0041    12.9015     6.0480    15.3469     76.770     84.264     76.995 ' ===  19  14  21  12  17  12
1909) P-1        2   0     991.214     4.94   0.0352    10.9268    14.7998     9.1978    122.242     52.085    111.220 ' ===  17  19  19  15  13  15
1910) P-1        3   1     566.687     4.94   0.0082     7.2272    11.4503     9.8348     60.170    126.611    107.810 ' ===  16  17  19  12  14  15
1911) P-1        2   0     883.071     4.94   0.0029     7.4373     5.6608    22.6142     97.324     95.354     69.462 ' ===  17  11  23   7  17  11
1912) P-1        1   0     909.352     4.94   0.0000     6.1976     7.1671    22.3879     89.062     89.309    113.830 ' ===  12  19  19   9  10  16
1913) Pc         2   0    1799.673     4.94   0.0071    11.8495    19.6716     7.9515     90.000     76.160     90.000 ' ===  18  20  16  14
1914) P-1        2   0     487.729     4.94  -0.0098     5.3931     7.9205    12.5518     81.461    104.224    109.808 ' ===  14  19  18  10  11  15
1915) P-1        1   3     280.671     4.93   0.0000     5.7416     7.1326     7.9410     98.925     70.011    113.272 ' ===  11  14  15   7   8  10
1916) P-1        3   2     599.551     4.93   0.0103     8.9968     6.1169    15.1034     98.358    118.413     56.226 ' ===  17  10  19   7  16   9
1917) P-1        3   0    1051.936     4.93   0.0094    11.0987     6.4704    15.5659     75.588     80.116     78.442 ' ===  18  13  21  11  16  12
1918) P-1        1   0    1093.713     4.93   0.0000     8.3084    10.6211    15.2465    113.250     64.143    108.850 ' ===  18  22  22  18  17  21
1919) P2         3   0    1682.176     4.93   0.0000    10.7064    14.8700    10.9787     90.000    105.757     90.000 ' ===  19  21  19  17
1920) P-1        2   0     943.760     4.93   0.0522     5.4181    12.0156    16.0506     79.662    109.663    105.454 ' ===  10  18  19   8   7  15
1921) Cc         2   0    4213.367     4.93  -0.0030    25.7200    15.1613    10.8092     90.000     91.594     90.000 ' ===  23  22  15  15
1922) P21/c      2   0    1614.339     4.93   0.0040    10.7411    11.4941    14.0310     90.000    111.263     90.000 ' ===  20  18  19  17
1923) P-1        3  10     252.417     4.93   0.0169     3.3455     5.1420    15.2620     91.929    100.509    101.367 ' ===   5   6  11   1   4   5
1924) Cc         1   0    2989.247     4.93   0.0000    15.2984    26.1495     7.4781     90.000     87.743     90.000 ' ===  19  22  16  13
1925) P-1        3   9     303.889     4.93   0.0172     5.3978     4.0274    15.0075     90.546     85.932    110.942 ' ===   8   6  13   3   7   6
1926) P-1        3   0    2160.532     4.93  -0.0346    12.1022    15.0806    21.1932    127.525     44.808    116.856 ' ===  16  22  20  15  13  19
1927) C2         1   0    2215.702     4.93   0.0000    21.5447     6.8834    14.9892     90.000     94.620     90.000 ' ===  19  14  17  13
1928) P-1        2   0     589.852     4.93   0.0129     6.1294     7.5601    13.3093     89.444     75.007     82.085 ' ===  14  18  19  10  12  14
1929) C2         2   0    3000.600     4.92   0.0178    15.2899    26.1907     7.4983     90.000     87.849     90.000 ' ===  18  21  16  12
1930) P-1        3   1     643.523     4.92   0.0180     7.2487    11.9827     9.0648     61.174     77.076     98.012 ' ===  17  19  15  16  11  13
1931) P-1        3   0    1005.565     4.92   0.0044    10.2029     6.6205    15.3753     82.442     77.961     85.560 ' ===  15  16  19  11  13  13
1932) P-1        3   0    1393.761     4.92   0.0075    18.5833    11.5308    15.8207    134.036     35.732    130.488 ' ===  18  20  20  16  15  17
1933) P-1        2   0    1002.879     4.92  -0.0076     8.7561     7.6818    15.7016     96.652    106.317     92.935 ' ===  16  15  23  11  16  15
1934) P-1        3   0     723.790     4.92  -0.0090     7.5015     6.5388    17.2395     72.077     69.832     98.565 ' ===  16  15  21  11  15  14
1935) P-1        2   0    1632.518     4.92  -0.0034    10.3694     7.5526    21.7391     96.327    103.968     82.490 ' ===  17  18  18  12  14  14
1936) P-1        3   7     307.551     4.92   0.0173     6.2627     7.0499     7.8948     82.153     71.481     68.553 ' ===   7  12  12   5   5   8
1937) P-1        2   0     580.726     4.92   0.0152     7.6333     5.9062    14.9816     93.669     62.704     79.164 ' ===  19  11  21   9  18   9
1938) P-1        2   0    1159.580     4.92   0.0162     7.4084     6.9919    24.4742     94.700     66.777     94.529 ' ===  15  15  22   9  14  14
1939) C2         2   0    2185.567     4.92  -0.0098    30.1057     5.5554    14.9100     90.000    118.785     90.000 ' ===  21   6  23  21
1940) P-1        2   0    1363.577     4.91   0.0017    15.8379    15.7918    11.2858    135.338     43.595    123.698 ' ===  18  19  20  16  15  17
1941) P-1        3   1    1196.841     4.91   0.0239    11.3088     6.0292    21.4575     85.066     86.582    124.086 ' ===  18  16  20  13  17  14
1942) P-1        1   0    1020.668     4.91   0.0000    10.8483     6.3333    15.1320     84.104     81.903     84.726 ' ===  20  15  21  14  18  14
1943) P21        2   0    1193.135     4.91  -0.0053    16.3909     5.3256    14.9441     90.000    113.845     90.000 ' ===  20   9  22  19
1944) C2         2   0    2015.109     4.91   0.0163    15.6500    25.7740     5.1354     90.000     76.608     90.000 ' ===  21  21   9   8
1945) P-1        2   0     751.070     4.91   0.0170     8.0203    12.0687    10.1605    110.716     58.622    114.681 ' ===  18  19  15  15  11  13
1946) P-1        3   1     886.725     4.91   0.0066     6.0350     8.4134    19.6746     89.324     88.924    117.374 ' ===  12  17  18  10  10  13
1947) P2         3   0    1681.739     4.91   0.0000    13.0938    14.8617    10.7041     90.000    126.160     90.000 ' ===  16  21  19  14
1948) P-1        2   0     750.995     4.91   0.0148     7.6144     7.4748    13.1993     90.584     90.905     91.016 ' ===  15  17  19   9  13  13
1949) Cc         2   0    2090.606     4.91   0.0051    15.0333    26.6706     5.2354     90.000     84.843     90.000 ' ===  20  22  12   9
1950) Cc         2   0    2993.819     4.91  -0.0125    15.1393    25.6895     7.6983     90.000     90.680     90.000 ' ===  21  22  11  10
1951) C2         1   0    2848.800     4.91   0.0000    25.8139    15.2244     7.2717     90.000     85.450     90.000 ' ===  21  17  11   9
1952) P-1        3   2     600.254     4.91   0.0148     6.1162     7.5718    13.4078     89.495    102.076     98.562 ' ===  10  18  17   9   8  14
1953) P-1        2   0     752.439     4.91  -0.0063    10.0366    10.1877     7.5507     95.666     82.649     99.684 ' ===  18  19  18  16  14  15
1954) P-1        3   0    1012.761     4.91  -0.0092     7.4792    17.1252     9.4624    109.613     74.013    116.190 ' ===  18  20  17  15  15  14
1955) P-1        2   0     680.788     4.90  -0.0171     8.1171     6.1849    15.1015    101.430     83.115    113.498 ' ===  17  16  21  12  15  16
1956) P-1        3   1     744.255     4.90   0.0148     3.7531    15.4702    15.6642    115.545     72.669     81.942 ' ===  10  19  21   7   9  18
1957) P-1        2   0    1005.728     4.90   0.0200     8.6416     7.4728    16.0693     91.787    104.141     90.034 ' ===  21  18  20  16  19  15
1958) C2         3   0    4013.342     4.90   0.0000    18.3461    35.6951     6.8350     90.000    116.281     90.000 ' ===  20  22  13  12
1959) P-1        3   1     587.503     4.90  -0.0039     7.1037    11.8530     7.9813    108.187     74.251    110.651 ' ===  18  17  12  15   9   9
1960) P-1        2   0     835.851     4.90   0.0179     8.0179    10.5429    10.8920    103.588     69.829     99.923 ' ===  16  18  18  12  11  15
1961) P-1        3   0     993.566     4.90  -0.0037     8.4360    11.3075    14.0253    106.633     58.185    118.991 ' ===  18  18  18  13  14  14
1962) P-1        2   0     669.428     4.90   0.0347     7.3937     6.8111    15.1402     81.096     94.809    117.278 ' ===  16  14  20  10  13  13
1963) P21        2   0    1017.447     4.90   0.0265    15.5125     7.9516     8.5365     90.000     75.075     90.000 ' ===  21  12  20  18
1964) P-1        3   9     254.080     4.90   0.0108     5.1845     6.6062     7.6757     92.882    102.989     82.809 ' ===   5  10  11   3   3   8
1965) P-1        2   0    1393.406     4.90   0.0034    10.8766    12.0916    11.0928     74.466     83.369     84.768 ' ===  20  21  18  18  16  16
1966) P-1        3   0    1154.590     4.89  -0.0088     8.0084    11.8332    15.5042     78.784     57.673     68.432 ' ===  20  12  21   9  19  11
1967) P-1        3   0     923.160     4.89   0.0000    10.7956     8.1512    11.6093     82.974     93.136    114.427 ' ===  18  16  20  11  15  14
1968) P-1        2   0     910.151     4.89   0.0094     6.1881     7.3538    22.4260     91.516     91.027     63.150 ' ===  11  20  20   9  10  17
1969) C2         2   0    3027.928     4.89   0.0073    26.1977    15.4602     7.4780     90.000     91.336     90.000 ' ===  21  12  17  15
1970) P-1        2   0     713.965     4.89   0.0295     6.0008    16.7677     9.0935     70.481     61.913     63.597 ' ===  15  21  18  13  11  17
1971) P-1        2   0     606.855     4.89   0.0075     6.7383    10.3511     9.1174    101.284     83.521     79.925 ' ===  17  18  19  12  14  16
1972) P-1        1   0     802.595     4.89   0.0000     6.7280     8.0207    15.2725     99.190     80.899     89.040 ' ===  12  18  22  11  11  17
1973) P-1        3   1    1514.003     4.89   0.0034    11.2865     8.7276    21.3106    110.839     54.070    115.971 ' ===  16  16  22  11  16  16
1974) P-1        3   0    1170.033     4.89   0.0119    11.5314     6.9915    17.9469     79.775     62.288    103.988 ' ===  18  15  22  13  17  14
1975) P-1        1   0     620.919     4.89   0.0000    11.7346     7.1909     8.7816     78.518     63.374     99.579 ' ===  20  17  17  16  14  12
1976) Fdd2       3   0   12735.970     4.89   0.0170    26.6117    25.7451    18.5894     90.000     90.000     90.000 ' ===  22  23  21
1977) P-1        2   0     601.273     4.89   0.0034     5.9944     7.5187    13.8197     91.369     76.750     97.355 ' ===  15  19  18  11  12  15
1978) P-1        1   0    1093.412     4.89   0.0000     5.9764    12.3865    15.1462     85.433     80.667     81.868 ' ===  13  20  20  13  10  17
1979) Cc         3   0    2988.009     4.88   0.0215    25.7394    15.3956     7.5407     90.000     89.380     90.000 ' ===  22  21  14  13
1980) P-1        2   0     794.179     4.88  -0.0165     5.3585    11.9259    13.6099    103.925     86.076     72.193 ' ===  13  20  21  11  11  18
1981) Fddd       3   0   14492.970     4.88   0.0321    32.3328    25.7806    17.3868     90.000     90.000     90.000 ' ===  20  22  20
1982) P-1        2   0     600.707     4.88   0.0005     5.9972     7.5104    13.8146     88.784     76.698     82.777 ' ===  15  18  18  10  12  14
1983) P-1        2   0     795.077     4.88   0.0227     6.8780    15.4734     9.9693    128.230    101.410     93.135 ' ===  15  18  18  12  10  15
1984) P-1        1   0     485.178     4.88   0.0000     5.3883     7.9745    12.4189     98.902    103.885     69.977 ' ===  17  20  18  14  14  16
1985) P-1        2   0     797.560     4.88   0.0443     5.8835    10.2939    13.4660     98.480     81.733     88.859 ' ===  17  20  18  15  12  16
1986) P-1        2   0     663.858     4.88   0.0333     6.7278     7.2827    15.6384     95.821     73.417    115.278 ' ===  16  16  18  12  12  11
1987) C2         2   0    3033.748     4.88   0.0368    15.3618    26.3333     7.5039     90.000     88.039     90.000 ' ===  16  21  17  12
1988) P21/c      2   0    2628.517     4.88   0.0417    21.6619    21.8197     5.8149     90.000    106.989     90.000 ' ===  21  21  13  12
1989) P-1        3   0    1557.358     4.88   0.0140    11.5909    20.0425     8.7703     96.917     63.496    120.429 ' ===  16  20  17  13  12  14
1990) P-1        2   0     789.991     4.88   0.0119     6.9259     8.0661    15.1560     99.603     85.783    108.827 ' ===  17  13  19  10  13  11
1991) P-1        2   0    1395.566     4.88   0.0020    11.4190    13.6285    11.7611     72.397    118.457    119.458 ' ===  17  18  22  12  16  17
1992) P-1        2   0     902.608     4.88   0.0103     8.0024    11.3287    11.5849     88.968     88.438     59.288 ' ===  14  21  20  13  12  18
1993) Fddd       2   0   14503.807     4.88   0.0336    25.7812    32.3534    17.3884     90.000     90.000     90.000 ' ===  22  20  20
1994) C2         2   0    2415.013     4.88   0.0302    15.8901    25.7382     6.1095     90.000    104.870     90.000 ' ===  20  21  12  10
1995) P-1        2   0     839.809     4.88   0.0294    11.9435    10.1435     8.9599    111.795     59.127    112.441 ' ===  18  17  20  14  15  15
1996) P-1        2   0     997.451     4.88   0.0169     5.4111    12.6029    15.8430     83.146    109.010    102.051 ' ===  16  16  21  12  14  15
1997) P-1        2   0     869.387     4.88  -0.0048     7.8483    11.2412    10.5266     99.750    101.195     74.069 ' ===  20  18  18  16  15  15
1998) P-1        2   0     819.797     4.87  -0.0021    10.4423     6.5454    14.9260     88.950     90.423    126.513 ' ===  17  16  20  13  14  13
1999) Pnna       2   0    3077.783     4.87   0.0444    25.8360     7.7464    15.3785     90.000     90.000     90.000 ' ===  22  13  19
2000) P-1        2   0    2153.138     4.87   0.0171    11.4691    12.9197    17.7088     94.115     60.119     76.265 ' ===  16  17  21  12  14  15
2001) P-1        2   0     810.628     4.87   0.0032     7.9781    11.1525    11.6625     65.467     63.589     65.406 ' ===  18  19  16  15  12  13
2002) C2         3  11     740.073     4.87   0.0132    13.0556     7.5803     7.4853     90.000     87.480     90.000 ' ===   9   9  11   8
2003) P-1        2   0     586.231     4.87  -0.0029     7.5816     5.9847    15.0440     97.332     63.390     80.579 ' ===  19  13  21  11  18  11
2004) P-1        2   0    1259.777     4.87   0.0549     8.2219     6.1214    30.1603     93.933     93.605     56.330 ' ===  16  13  22   9  15  13
2005) P-1        2   1     570.179     4.87   0.0022     7.1651     8.0711    11.3473     65.966     72.072     82.195 ' ===  18  16  21  13  17  15
2006) P-1        2   0     849.218     4.87  -0.0136     7.0144    11.1252    11.6955     90.979     76.657     73.733 ' ===  16  18  17  12  10  13
2007) P-1        2   0     978.565     4.87   0.0181     8.0665    10.5956    15.0865    115.518     58.535    110.710 ' ===  16  21  22  14  15  20
2008) P-1        3   0     860.641     4.87   0.0194     6.6635     8.6245    16.3000    108.109    104.146     89.824 ' ===  16  15  20  11  13  13
2009) P-1        2   0    1050.435     4.86  -0.0091    11.4059     7.7453    17.1093    107.960     50.098    114.862 ' ===  21  22  22  21  20  21
2010) P-1        3   0    1133.321     4.86   0.0133     6.8755    11.5258    15.5059     77.632     95.022     73.064 ' ===  16  17  20  13  13  14
2011) P-1        2   0     483.971     4.86   0.0087     7.9677     5.4128    12.3678     75.325     99.030    109.809 ' ===  19  14  18  11  15  11
2012) P-1        1   0    1014.985     4.86   0.0000     6.7115    12.0636    15.4236     67.980     62.244     73.383 ' ===  18  19  22  15  17  18
2013) P-1        2   0     894.957     4.86  -0.0016     5.9031    10.1824    15.2126     99.359     95.647     93.598 ' ===  14  16  22  11  13  15
2014) P-1        3   0     865.528     4.86   0.0266     7.3093    11.1709    12.0698     85.580     69.741     69.604 ' ===  17  19  18  13  12  15
2015) P-1        2   0    1109.764     4.86  -0.0328     5.7543    14.9242    13.1225     88.693     98.293     95.618 ' ===  11  21  20  10  11  18
2016) P-1        3   1     934.425     4.86   0.0043    11.0200     6.3666    16.1847     90.457     66.690    114.255 ' ===  16  14  20   9  15  13
2017) C2         2   0    2445.617     4.86   0.0191    15.4169    26.6293     6.1302     90.000    103.651     90.000 ' ===  22  18  10   9
2018) C2         3   0    4005.512     4.86   0.0000    18.3355    35.6780     6.8316     90.000    116.327     90.000 ' ===  20  22  15  14
2019) C2         3   0    3022.110     4.86  -0.0009    26.2123    15.4601     7.4594     90.000     91.295     90.000 ' ===  22  14  17  16
2020) C2         3   0    3021.771     4.85  -0.0004    26.2130    15.4607     7.4580     90.000     91.271     90.000 ' ===  22  13  17  16
2021) P-1        3   1    1147.671     4.85   0.0064     7.9856    11.7188    13.1207     87.986     90.459     69.308 ' ===  20  13  20  12  18  12
2022) C2         3   0    2352.612     4.85   0.0000    30.1071     2.9897    26.1465     90.000     88.436     90.000 ' ===  20   4  21  18
2023) P21        2   0    1152.285     4.85   0.0135    19.8338     5.7337    10.1822     90.000     95.661     90.000 ' ===  20  13  15  13
2024) P-1        2   0    2219.327     4.85  -0.0023     9.3823    13.8513    21.6826     75.396    103.790    124.948 ' ===  14  18  22  10  13  17
2025) Cc         2   0    3078.248     4.85  -0.0046    15.4649    26.3019     7.8653     90.000     74.192     90.000 ' ===  21  21  14  12
2026) P-1        2   0    1153.728     4.85   0.0125     7.0121     7.3578    22.5527     95.147     86.305     94.261 ' ===  18  12  22   9  17  11
2027) P-1        2   0     889.214     4.85  -0.0287     9.9940     7.5683    16.8243    110.031     63.079    128.105 ' ===  19  17  20  14  16  15
2028) P-1        3   1     594.055     4.85   0.0248     8.9484     6.0448    13.5962     74.914     80.867     56.800 ' ===  15  11  17   6  11   8
2029) P-1        2   0    1466.624     4.85   0.0187     8.0758    11.4120    18.4899     94.922    106.228     63.798 ' ===  15  21  21  13  13  19
2030) P-1        3  11     143.034     4.85   0.0252     3.5879     5.4626     8.2649    112.313     74.596    103.086 ' ===   7   6   9   3   5   4
2031) P-1        3   1     680.703     4.85  -0.0002     7.0317     9.2222    11.6723    103.145     69.435    103.292 ' ===  18  13  19  10  15  10
2032) P-1        3   0    1169.292     4.85   0.0027     5.9608    14.9995    15.6781     60.353     76.167     90.542 ' ===  12  22  21  12  10  20
2033) P-1        2   0     566.182     4.85   0.0380     5.7290     7.9712    13.1598     87.999     88.371     70.533 ' ===  12  16  21   7  11  14
2034) P-1        3   0     978.586     4.85   0.0080     8.5220     6.0760    22.7382     96.589     99.591     57.493 ' ===  17  16  22  12  16  16
2035) P-1        2   0    1038.317     4.85   0.0182     5.2543    15.6191    15.1874    118.287     82.324     78.655 ' ===  12  22  20  11  11  20
2036) P-1        2   0     885.553     4.85   0.0243    11.3732     7.1739    11.9866     72.419     80.213     72.448 ' ===  20  18  19  15  16  15
2037) P-1        2   0     834.884     4.85   0.0128     6.9388     8.1729    17.3289    112.095    113.479     80.120 ' ===  14  15  21   9  12  13
2038) P-1        3   2     602.259     4.85   0.0272     6.1200     7.5838    13.4249     89.510    102.079     98.607 ' ===  11  19  18  10   9  16
2039) P-1        3   0     936.311     4.85   0.0210     6.3537    14.9563    10.2541    102.927     99.146     84.998 ' ===  16  19  19  13  12  15
2040) P-1        2   0     592.103     4.85  -0.0422     6.0583     9.1351    11.0032     82.278     78.889     88.975 ' ===  17  16  18  11  12  12
2041) P-1        1   0    1015.414     4.84   0.0000     9.0150    11.4451    11.6267     92.055     93.876     58.037 ' ===  16  19  18  13  12  14
2042) P-1        3   1     799.612     4.84   0.0305     5.9147    10.2871    13.4843     98.304     81.124     86.843 ' ===  12  19  17  10   8  14
2043) P-1        2   0     881.619     4.84   0.0235     8.8048    10.7675    10.9636     74.632    113.195    111.191 ' ===  18  20  18  16  14  15
2044) P21/c      1   0    2315.182     4.84   0.0000    20.3409    10.2873    11.4201     90.000    104.345     90.000 ' ===  22  17  19  18
2045) Cc         1   0    3172.366     4.84   0.0000    16.1072    26.9074     7.8425     90.000    111.040     90.000 ' ===  20  21  17  14
2046) P-1        1   0    1410.899     4.84   0.0000     5.2530    15.5067    19.1101    102.270     70.782    104.049 ' ===  10  18  19   7   9  15
2047) C2         2   0    2241.272     4.84   0.0175    21.8660     6.8661    14.9568     90.000     93.522     90.000 ' ===  19  14  15  12
2048) P-1        2   0     861.671     4.84   0.0224     5.8343     7.3168    22.5802     88.785     84.254     63.993 ' ===  14  17  21  10  13  15
2049) P-1        1   0    1155.278     4.84   0.0000     5.8880    17.6164    16.1946    126.045    109.732     58.359 ' ===  12  20  21  11  10  19
2050) P-1        2   0    1240.327     4.83  -0.0257    10.9553     9.4507    16.7258    116.275     54.284    112.885 ' ===  19  19  22  16  18  18
2051) P-1        1   0    1951.893     4.83   0.0000    15.2310    13.3403    11.4231     74.813     67.641     66.509 ' ===  15  20  22  12  14  19
2052) P-1        3   2     601.618     4.83   0.0215     6.1161     7.5819    13.5362     93.395     75.838     98.598 ' ===  11  18  17  10   8  14
2053) P-1        2   0     898.584     4.83   0.0001     5.9911    11.3905    15.2151    101.193     94.333     61.929 ' ===  16  17  22  13  15  16
2054) P-1        1   0    1349.934     4.83   0.0000     7.5786    12.3127    15.2161     83.204     96.990     75.798 ' ===  18  19  21  16  16  18
2055) P-1        3   0    1004.404     4.83   0.0137     6.4108     7.9607    20.0287     92.606     79.694     91.654 ' ===  15  17  22  11  14  16
2056) P-1        1   1     444.641     4.83   0.0000     5.2922     5.6310    15.2237    101.408     90.982     89.701 ' ===  12  13  22   7  12  13
2057) P-1        2   0     717.291     4.83   0.0098     8.1817    10.7892     9.9259    116.592     85.405    112.857 ' ===  19  17  18  13  14  14
2058) P-1        3   0    1311.470     4.83  -0.0264     6.5995    13.4605    15.3097     92.013     76.404     97.194 ' ===  16  19  22  15  15  18
2059) P-1        3   0     964.562     4.83   0.0073     6.8561    12.8884    11.7137     77.153    107.011     92.116 ' ===  17  15  19  10  13  13
2060) P-1        2   0     845.460     4.83  -0.0111     7.2229     7.9092    17.2695     68.224     67.403     83.275 ' ===  16  17  20  14  14  14
2061) P-1        1   0    1041.849     4.83   0.0000     9.1339    11.0345    11.6403     88.003     84.562     63.137 ' ===  13  20  19  11  10  16
2062) P-1        2   0    1203.142     4.83   0.0031     7.2373    16.0389    11.9372    107.192     68.994    108.029 ' ===  13  16  19   7  12  12
2063) P2         2   0    1387.573     4.83  -0.0120    16.8562     6.2877    14.8469     90.000     61.860     90.000 ' ===  19   9  19  15
2064) P-1        1   0    1329.900     4.83   0.0000     7.9904    12.3784    15.2606    101.671     96.090     64.140 ' ===  17  17  21  14  15  16
2065) P-1        1   0     281.855     4.83   0.0000     5.7603     7.1056     7.9342     82.487    109.921    112.608 ' ===  15  17  18  11  12  13
2066) P-1        2   0     663.967     4.82   0.0337     6.7281     7.2826    15.6398     95.842     73.414    115.272 ' ===  16  15  18  11  12  10
2067) P-1        2   0     886.514     4.82   0.0151     6.0195    14.9206    10.1542    101.878     92.554     95.444 ' ===  15  20  18  12  12  15
2068) P-1        1   0     861.047     4.82   0.0000     6.6551     8.6720    15.6785    104.982     80.379     90.208 ' ===  16  13  21   9  14  13
2069) P-1        3   0     709.723     4.82   0.0000     5.8331    11.1516    15.7523     71.890     75.155     46.904 ' ===  17  18  21  15  15  16
2070) P-1        2   0     864.018     4.82   0.0212     7.3070    11.1629    12.0658     85.549     69.695     69.591 ' ===  16  19  18  12  11  15
2071) P-1        3   1     683.005     4.82   0.0193     5.7566     8.0847    16.0415     70.882     81.174     97.827 ' ===  13  18  18  10  11  14
2072) P-1        3   0     791.872     4.82  -0.0298     4.0404    15.1575    15.7467     60.825     70.597     84.319 ' ===  10  20  21   8   8  18
2073) C2         1   0    4480.024     4.82   0.0000    26.9612    15.2290    11.4427     90.000    107.533     90.000 ' ===  22  17  15  14
2074) P-1        2   0     806.218     4.82   0.0177     6.0620     7.6082    17.7821     98.265     91.764     83.445 ' ===  15  19  20  11  14  16
2075) P-1        2   0     718.990     4.82   0.0845    10.0228     7.2112    13.1759     91.524     89.995     49.067 ' ===  20  14  19  11  16  11
2076) P21/c      2   0    3052.400     4.82  -0.0075    15.2018    30.5055     7.6744     90.000    120.943     90.000 ' ===  18  20  20  15
2077) P-1        2   0     713.232     4.82   0.0196     5.9049     8.2312    15.7415    102.542     75.112    101.566 ' ===  12  15  20   7   9  13
2078) Cc         1   0    2915.745     4.82   0.0000    14.9404    26.5740     7.3534     90.000     92.909     90.000 ' ===  20  19  12   9
2079) P2         2   0    1017.447     4.82   0.0265    15.5125     7.9516     8.5365     90.000     75.075     90.000 ' ===  21  12  20  18
2080) Cc         2   0    2447.038     4.82   0.0144    15.4155    26.2306     6.2370     90.000     75.997     90.000 ' ===  19  20  12  10
2081) P-1        2   0     559.166     4.82   0.0030     6.6903     8.5234    10.4874     73.025     99.444     85.511 ' ===  16  18  20  13  13  16
2082) Pc         2   0    1129.398     4.81  -0.0087     7.9880    13.1938    11.5511     90.000     68.081     90.000 ' ===  22  20  18  17
2083) P-1        2   0     580.197     4.81   0.0286     8.7010     5.8784    13.2976     98.934     93.317     59.742 ' ===  18  11  19   8  15   8
2084) P-1        3   0    1208.359     4.81   0.0112     6.9619     7.5615    23.2625     81.275     86.888     88.306 ' ===  11  17  21   6  11  15
2085) P21/c      2   1    1188.991     4.81  -0.0012     6.9836    29.8690     6.0834     90.000     69.552     90.000 ' ===  15  18  14  10
2086) P-1        3   1     561.508     4.81  -0.0325     5.7880     8.0020    13.0981     91.181     90.184    112.201 ' ===  15  20  19  13  13  17
2087) P-1        3   0     855.963     4.81  -0.0262     7.1694     8.0611    17.2867     69.644     66.172     84.138 ' ===  14  16  20  10  11  14
2088) P-1        2   0    1117.223     4.81   0.0152     6.6834    15.4745    11.6277     80.134    105.992    103.370 ' ===  13  20  19  10  12  16
2089) P-1        2   0    1009.683     4.81   0.0064     8.8144    12.6145    12.8228     76.231     50.103     67.388 ' ===  14  22  19  14  10  18
2090) P-1        3  10     427.457     4.81  -0.0778     6.7116     7.8405     8.6562    102.999     88.931     75.082 ' ===   9   9   9   6   6   6
2091) P-1        3   0    1062.188     4.81   0.0203     9.1611    11.8494    11.7239     84.726     82.379     57.384 ' ===  16  20  20  14  14  17
2092) Pca21      1   0    3729.752     4.81   0.0000    67.6048    14.9287     3.6956     90.000     90.000     90.000 ' ===  20  22  11
2093) Abm2       3   0    5898.442     4.81  -0.0459    26.4956     7.5073    29.6538     90.000     90.000     90.000 ' ===  21  13  20
2094) P-1        3   0     803.084     4.81   0.0140     7.2389     7.4922    14.8705     87.415     85.412     90.224 ' ===  16  18  22  12  16  17
2095) P-1        2   0     869.778     4.81   0.0021     7.2325     8.0763    15.2323     79.652     84.931     85.218 ' ===  13  15  20   8  10  13
2096) P-1        2   0     923.525     4.81   0.0091    10.9674     7.6123    11.8284     77.525     82.197     73.939 ' ===  18  19  20  14  16  16
2097) P-1        2   0    1036.236     4.81  -0.0089     5.2896    13.4317    21.1081    132.061    111.294     77.865 ' ===  12  18  19  10   9  15
2098) P-1        2   0     880.660     4.81  -0.0177     8.6558     9.4045    11.4049     98.412     99.239     75.231 ' ===  17  19  21  14  16  17
2099) P-1        1   0    1240.440     4.81   0.0000     7.0644    11.9086    15.4281     75.783     84.103     81.186 ' ===  16  17  23  13  16  17
2100) P-1        1   0    1019.097     4.81   0.0000     5.2486    14.8098    14.9715     61.553     94.399     89.745 ' ===  12  19  20  10   9  16
2101) P-1        2   0    2346.927     4.81   0.0007     5.9979    21.7088    29.1640    115.464    111.543     43.411 ' ===   6  18  22   2   5  17
2102) P-1        2   0     912.206     4.81   0.0152     6.1957     7.1662    22.4406     89.259     90.886     66.327 ' ===  11  19  19   8   9  16
2103) P-1        2   0    1022.340     4.81   0.0066    11.1853    12.8918    10.2715    121.728    125.032     77.935 ' ===  20  19  15  17  12  12
2104) P-1        2   0     815.667     4.80   0.0553     6.0181     7.6743    18.0305     82.196     89.969     98.550 ' ===  15  18  19  10  13  14
2105) P-1        2   0     714.378     4.80  -0.0078     7.0727    10.5894    11.3467    103.381    107.382     62.404 ' ===  19  20  20  17  16  17
2106) P-1        2   0     996.730     4.80   0.0030     5.7164    17.2005    12.6475    105.046     67.183    119.202 ' ===  12  20  19   9  11  16
2107) P-1        1   0    1099.241     4.80   0.0000     6.6143     7.4919    23.2764     94.474     75.778     81.892 ' ===  14  15  21   8  13  13
2108) P-1        2   0     754.360     4.80  -0.0118     5.7554     8.9946    15.8539    107.574    102.846     78.157 ' ===  16  16  21  13  14  14
2109) P-1        3   0    1567.193     4.80   0.0046    10.7689     9.0776    20.4153     73.826    123.525    108.057 ' ===  17  15  21  10  16  13
2110) P-1        3   0    1119.797     4.80   0.0000    18.7861     7.6849    15.2522    118.947     37.381    122.566 ' ===  22  21  18  20  17  16
2111) P-1        3   3     283.694     4.80   0.0000     7.1059     5.8011    10.0442     88.814     52.459    112.713 ' ===  16  11  14   9  11   6
2112) P-1        3   0    1200.862     4.80  -0.0015    10.6502    10.4353    12.1334     83.631    107.388    111.063 ' ===  16  19  21  12  15  17
2113) P-1        3   3     284.229     4.80   0.0134     5.7961     7.1713     8.0560     99.824    111.766     66.098 ' ===  11  17  16  10   9  13
2114) C2         3   0    3143.652     4.80   0.0000    20.0406    11.4682    14.2860     90.000     73.227     90.000 ' ===  21  19  21  19
2115) P-1        3   9     296.163     4.79   0.0069     6.0493     6.5521     7.5411     91.339     97.641     89.727 ' ===   6  10  12   4   5   8
2116) P-1        2   0    1097.399     4.79   0.0035     8.1996    10.5162    14.3013     77.647     84.001    111.556 ' ===  20  15  19  13  16  13
2117) P-1        2   0    1001.648     4.79   0.0358     9.0145    13.2434    12.6956    127.435    117.664     87.607 ' ===  19  19  19  15  16  16
2118) P-1        1   0     601.230     4.79   0.0000    10.9031     6.0895    11.0853     79.299     89.733    123.039 ' ===  20  16  17  14  15  10
2119) Fdd2       3   0   12730.661     4.79   0.0147    25.7403    26.6506    18.5580     90.000     90.000     90.000 ' ===  23  22  20
2120) P-1        3   0    1346.138     4.79  -0.0246     7.4441    12.2367    18.5286     55.241     83.492     96.261 ' ===  14  20  20  14  13  17
2121) P-1        3   0     941.384     4.79  -0.0051     5.1174    14.1715    14.8723     63.669     82.588     96.333 ' ===  12  17  21   7  10  16
2122) P-1        2   0     889.407     4.79   0.0242     6.0240    10.1619    14.9490    101.908     95.453     92.578 ' ===  15  19  20  12  12  16
2123) C2         2   0    2246.904     4.79  -0.0027    15.3498    25.8355     5.7162     90.000     82.393     90.000 ' ===  22  21  10   9
2124) P-1        3   0    1009.697     4.79   0.0067     8.8146    12.6150    12.8203     76.227     50.113     67.386 ' ===  14  21  18  13   9  17
2125) P-1        2   0     487.191     4.79  -0.0140     5.3922     7.8605    12.4709     82.188    102.678    108.720 ' ===  15  18  19  10  13  15
2126) P-1        2   0    1004.517     4.79   0.0074     7.4818    11.2243    13.7067     87.372    113.198     74.493 ' ===  18  19  20  14  15  16
2127) P-1        1   0     899.705     4.79   0.0000     7.5741     8.0415    15.2208     79.990     81.855     83.310 ' ===  16  18  19  13  12  16
2128) P-1        2   0     486.440     4.78   0.0118     5.4074     7.9547    12.2940     98.025    101.400     70.275 ' ===  17  19  17  13  13  14
2129) P-1        2   0    1018.342     4.78  -0.0378     5.2610    15.2063    15.2037     61.971     95.322     77.069 ' ===  11  21  21  10   9  20
2130) P-1        2   0    1286.109     4.78  -0.0027     8.6901    11.1503    15.0702     85.128     93.577     62.841 ' ===  16  15  21  11  16  13
2131) P-1        2   0    1068.244     4.78  -0.0190     6.0012    14.2883    15.1896     99.832    101.459     57.067 ' ===  16  19  22  14  15  19
2132) Cc         1   0    2990.523     4.78   0.0000    25.7129    15.2297     7.6406     90.000     88.167     90.000 ' ===  22  21  10   9
2133) P-1        3   0    1807.774     4.78   0.0077     6.1537    16.2549    20.8735     94.395    105.461    113.359 ' ===   7  20  21   6   6  18
2134) P-1        3   1     887.280     4.78   0.0081     6.0364     8.4134    19.6793     90.683     91.103    117.355 ' ===  13  16  18  10  11  12
2135) P-1        2   0     853.289     4.78  -0.0266     8.6893     7.4264    13.4243     91.274     99.705     88.118 ' ===  14  20  20  11  12  17
2136) C2         2   0    4021.571     4.78   0.0099    27.2974    35.7089     6.8362     90.000    142.878     90.000 ' ===  21  22  14  14
2137) Cc         2   0    2978.244     4.78  -0.0046    14.9540    26.5615     7.5007     90.000     91.506     90.000 ' ===  22  21  11  10
2138) P-1        1   0     581.599     4.78   0.0000     7.5855     5.9407    15.0027     94.822     62.944     79.658 ' ===  21  11  19   9  17   9
2139) Pca21      3   0    2993.732     4.78  -0.0409    25.9632    14.8158     7.7827     90.000     90.000     90.000 ' ===  21  21  11
2140) C2         3   0    2716.409     4.78   0.0142    29.6542     6.9933    14.9626     90.000    118.905     90.000 ' ===  21  13  23  21
2141) C2         1   0    2382.663     4.78   0.0000    16.9035    25.6863     6.0924     90.000    115.746     90.000 ' ===  20  22   9   7
2142) P21        2   0    1386.589     4.78  -0.0146    16.8571     6.2860    14.8463     90.000     61.812     90.000 ' ===  19   9  19  15
2143) P-1        2   0     562.523     4.78  -0.0076     7.1541     8.0109    11.5857    111.855    114.090     80.522 ' ===  20  18  16  16  14  13
2144) P-1        2   0     812.709     4.78   0.0111     5.3485    11.5881    13.8030    106.806     86.887     96.989 ' ===  16  19  19  12  13  15
2145) P-1        2   0    1560.360     4.78   0.0074     5.8160    18.4031    15.4670    100.991     77.941    102.830 ' ===  10  20  23  10  10  20
2146) P-1        2   0     833.256     4.78  -0.0058     5.6872     6.8956    24.7509     81.284     64.903     71.466 ' ===  15  19  21  13  14  18
2147) C2         2   0    2077.826     4.77   0.0450    26.8882    15.1089     5.1577     90.000     97.412     90.000 ' ===  22  20  12  12
2148) P-1        2   0     604.551     4.77   0.0294     6.0345     9.2486    11.0598     97.751     98.711     88.501 ' ===  16  18  18  12  11  14
2149) P-1        1   0    1235.423     4.77   0.0000     7.0965    11.8531    18.7652     60.197     75.469    100.382 ' ===  11  16  23   8  11  16
2150) P-1        2   0    1116.524     4.77  -0.0495     6.7940    11.5715    15.2960     80.753    103.212    106.507 ' ===  19  19  19  17  15  16
2151) C2         2   0    3143.652     4.77  -0.0033    20.0406    11.4682    14.2860     90.000     73.227     90.000 ' ===  20  19  20  18
2152) P-1        1   0     844.909     4.77   0.0000     7.1046    11.6375    11.2162     81.705    105.985    108.257 ' ===  19  21  19  18  15  18
2153) P-1        3   1     861.481     4.77   0.0120    11.0773     6.5534    15.0385     88.912     85.875    127.471 ' ===  18  17  19  16  15  14
2154) P-1        1   0    1369.416     4.77   0.0000     7.7313    11.4228    17.9590     98.692     97.552     61.100 ' ===  17  19  20  13  15  17
2155) P-1        3   0     842.177     4.77   0.0059     7.2259     9.9604    11.8857     92.438     80.815     93.808 ' ===  14  18  19   9  11  14
2156) P-1        2   0    1246.025     4.77  -0.0096    10.8905     8.6012    14.9532     85.889     87.551    116.489 ' ===  14  17  20  11  11  15
2157) P-1        1   0     599.454     4.77   0.0000     7.5159     6.1488    15.0473     96.260     62.769     81.644 ' ===  20  12  22  11  19  11
2158) P-1        2   0    1019.783     4.77  -0.0009     6.8397    11.9431    13.5021     74.874     88.833    105.756 ' ===  14  19  17  10   8  15
2159) P-1        2   0     753.312     4.77   0.0030     8.0345     9.1063    11.3225    101.875    105.722     72.449 ' ===  20  18  17  16  14  14
2160) P-1        2   0     797.177     4.77   0.0135     5.3673     7.8659    19.9441     96.102     95.273     72.564 ' ===  14  16  20   9  13  13
2161) P-1        2   0     874.394     4.77   0.0026     4.4314    14.9586    15.0585     61.353     91.077     87.615 ' ===  12  23  19  12  10  19
2162) P-1        3   1     579.799     4.77   0.0681     8.0171     5.8305    13.1684     89.907     88.775     70.419 ' ===  18  12  20   9  16  11
2163) P-1        2   0    1019.782     4.77  -0.0456     6.2562     7.7453    23.8597     95.580     69.772     74.147 ' ===  17  20  23  14  17  20
2164) P-1        2   0     775.429     4.77  -0.0364     5.3485    11.2148    13.4644    105.201     92.048     84.269 ' ===  14  20  21  12  12  18
2165) P-1        1   0     973.190     4.77   0.0000    11.4696     6.5667    14.9245     88.475     91.092    119.991 ' ===  21  17  21  17  19  16
2166) C2         3   0    2941.903     4.77   0.0112    14.9552    26.5714     7.4109     90.000     92.615     90.000 ' ===  20  20  12   9
2167) Fdd2       2   0   14487.755     4.77   0.0313    25.7775    17.3739    32.3492     90.000     90.000     90.000 ' ===  22  19  20
2168) P-1        2   0    1609.232     4.77   0.0138     8.1012    12.6353    15.8410     85.805     84.361     88.923 ' ===  19  19  20  15  16  16
2169) P2         3   0    1504.691     4.76   0.0311    15.0028    13.2297     7.5846     90.000     91.783     90.000 ' ===  17  19  17  11
2170) P-1        2   0     907.747     4.76   0.0060     7.2246    12.2178    11.2903     79.731    109.956    102.790 ' ===  18  20  20  15  15  17
2171) P-1        3   1     991.891     4.76   0.0187     5.4059    12.5352    18.9803     56.084     82.331    102.199 ' ===  13  16  20  10  12  15
2172) P-1        1   0    1057.076     4.76   0.0000     7.4996    13.5579    12.5375    102.759    120.755     90.523 ' ===  20  20  21  17  19  18
2173) P-1        3   0     886.782     4.76   0.0000     4.4925    15.1185    15.2938     58.798     88.231     86.439 ' ===   9  22  21   9   7  20
2174) P-1        2   0     944.972     4.76   0.0182     8.4062    11.3094    11.5055     90.998     90.974     59.779 ' ===  14  20  20  12  12  18
2175) P-1        2   0     618.253     4.76   0.0480     6.3034     9.3272    13.2885     97.790    102.341     54.108 ' ===  12  18  20   7  10  16
2176) P-1        3   2     686.674     4.76   0.0145     7.0702    11.7344     9.1657    103.376     76.532    109.646 ' ===  16  18  14  13  10  12
2177) P-1        3   1     739.235     4.76   0.0159     6.6392     8.6151    13.1463     94.948     81.736     86.439 ' ===  15  18  19  11  13  16
2178) P-1        2   0     787.338     4.76   0.0012     6.1324     8.6284    15.6256    106.381     85.622     86.020 ' ===  13  17  22  11  12  16
2179) C2         1   0    2512.369     4.76   0.0000    29.8496     6.4235    13.1067     90.000     91.323     90.000 ' ===  22  10  21  20
2180) P2         2   0    2226.957     4.76  -0.0560    14.9979    39.3127     3.7840     90.000     93.471     90.000 ' ===  21  20  15  14
2181) P-1        2   0     858.524     4.76   0.0511     8.6827     8.3538    13.1605     87.981     88.368     64.162 ' ===  13  19  19  10  11  15
2182) P-1        3   0    1018.238     4.76  -0.0128     5.8631    12.0153    15.2848     82.447    101.943    104.040 ' ===  14  16  20  11  11  13
2183) P-1        3   0    1283.031     4.76   0.0058     8.2203     6.9801    22.9235     86.541     77.932     87.212 ' ===  11  19  23   9  11  19
2184) P-1        2   0     995.714     4.76   0.0083     4.9824     6.7163    30.9222    100.707     99.406     94.985 ' ===  12  17  20  10  11  15
2185) P-1        2   0     583.681     4.76  -0.0128     6.0172     7.5561    13.4523     91.789     75.718     99.999 ' ===  12  21  19  11   9  17
2186) P-1        1   0    1180.976     4.76   0.0000     8.0552    11.7272    15.9091    104.497     58.245    112.154 ' ===  19  16  16  13  12  10
2187) P-1        2   0     677.116     4.76   0.0168     5.8600     7.8330    15.3799     97.902    102.706     81.533 ' ===  14  17  21  11  12  15
2188) P-1        1   0    1041.515     4.76   0.0000    10.6521     7.5321    15.3771     61.229     82.035     97.795 ' ===  13  19  19  10  10  16
2189) P-1        2   0    1391.762     4.76   0.0115     6.2017    14.1439    19.6468     86.638     94.844    125.850 ' ===  11  19  21   9  10  18
2190) C2         2   0    2863.619     4.76   0.0230    25.8601    15.3903     7.2299     90.000     95.624     90.000 ' ===  22  18  13  12
2191) P-1        2   0     735.893     4.76   0.0108     6.6813     8.4144    13.2871     83.075     95.870     86.802 ' ===  15  19  20  13  12  16
2192) P-1        3   0    1004.045     4.75   0.0434     8.9857     7.4554    15.8815     96.845    108.009     86.091 ' ===  20  15  20  14  17  12
2193) C2         1   0    2960.126     4.75   0.0000    13.0964    19.6867    11.4883     90.000     92.021     90.000 ' ===  18  21  20  16
2194) P-1        2   0     715.340     4.75   0.0340     5.9806     8.1946    16.8734     92.833     63.560     78.177 ' ===  13  19  21  11  11  17
2195) C2         2   0    3007.110     4.75   0.0099    15.3257    26.2187     7.4889     90.000     92.124     90.000 ' ===  16  20  16  11
2196) P-1        2   0     910.441     4.75   0.0569     7.7177     8.9525    13.7161     79.644     88.161     77.589 ' ===  19  16  20  12  16  14
2197) P-1        3   0    2027.992     4.75   0.0142     8.9029    13.9089    19.8163     93.059     96.055     56.212 ' ===  13  18  22  12  12  17
2198) I222       3   0    5976.135     4.75   0.0000    15.3303    15.1618    25.7111     90.000     90.000     90.000 ' ===  15  16  20
2199) P-1        2   0     944.891     4.75   0.0141    13.2680     7.3817    16.8891    116.875    139.994     66.643 ' ===  19  19  19  15  17  15
2200) P-1        1   0     954.558     4.75   0.0000     8.6802     7.4559    15.7135     97.457    107.593     81.370 ' ===  16  14  20  11  14  11
2201) P-1        2   0    1238.485     4.75  -0.0074     7.3686    12.1014    16.8534     70.872    115.230    111.480 ' ===  13  18  19  11   9  15
2202) I222       3   0    5970.254     4.75  -0.0059    15.3211    25.7136    15.1544     90.000     90.000     90.000 ' ===  15  20  16
2203) P-1        3   1     494.894     4.75   0.0082    10.1122     6.5905     9.2584     94.536     53.765     95.938 ' ===  13  16  18   9  11  12
2204) P-1        2   0     571.472     4.75   0.0284     7.1728     8.0618    11.4334    109.022    107.236     99.468 ' ===  18  17  19  13  14  15
2205) P-1        2   0     800.941     4.75  -0.0160     5.9834    10.2520    13.9941     99.678    108.817     87.393 ' ===  14  20  19  12  11  17
2206) P-1        1   0     984.135     4.75   0.0000     8.8724     7.4977    15.6834     97.723    106.835     82.082 ' ===  17  14  22  11  16  14
2207) C2         1   0    3258.219     4.75   0.0000    39.2491    16.1327     5.1460     90.000     89.367     90.000 ' ===  23  18  15  15
2208) Cc         2   0    3177.116     4.74   0.0210    15.2861    25.7573     8.0786     90.000     87.257     90.000 ' ===  21  21  10   9
2209) P-1        3   9     209.940     4.74   0.0215     4.2706     6.7460     7.5641     93.165     81.925    103.265 ' ===   7  11  12   6   6   9
2210) P-1        3   0    1115.196     4.74   0.0066    11.3953     6.7051    15.2850     86.469     77.699     77.817 ' ===  15  14  19   9  13  11
2211) P-1        2   0     795.084     4.74  -0.0127     5.3519    11.4868    13.6066     73.837     86.057     81.934 ' ===  13  19  22  10  12  18
2212) C2         2   0    2990.511     4.74   0.0151    26.5947    15.0747     7.4620     90.000     88.488     90.000 ' ===  22  20  14  13
2213) P-1        2   0    1207.776     4.74  -0.0143     7.7809    14.3550    11.5499     72.472     79.441     89.560 ' ===  16  22  18  15  12  17
2214) P-1        2   0     689.098     4.74   0.0644     5.7114    15.4272     8.1915     97.099    100.206    100.590 ' ===  16  21  19  14  13  17
2215) P-1        1   0    1017.701     4.74   0.0000     6.9273    13.3331    12.0135    103.843     71.947     88.240 ' ===  16  18  17  12  11  14
2216) P-1        2   0     882.799     4.74   0.0631     5.8891     7.0320    22.6697     91.333     92.739     70.296 ' ===  12  16  20   8  10  13
2217) P-1        2   0     486.969     4.74   0.0110     7.9124     5.4085    12.3627     77.765     98.304    109.093 ' ===  19  16  18  12  15  13
2218) P-1        3   0    1065.672     4.74   0.0000     5.3932    16.0928    15.3486     61.120     89.875    110.792 ' ===  12  17  21   8  11  16
2219) P-1        1   3     284.600     4.74   0.0000     7.1513     5.8219     8.0573     67.928     99.825    113.691 ' ===  16  11  15   9  12   7
2220) P-1        2   0     802.562     4.74   0.0184     6.7638     8.0563    15.0044     99.091     88.618     96.223 ' ===  14  20  20  12  11  17
2221) I222       2   0    5916.807     4.74  -0.0270    25.6290    15.2732    15.1156     90.000     90.000     90.000 ' ===  20  16  17
2222) P-1        1   0    1079.602     4.74   0.0000     7.8550    12.2083    14.6571    111.715    119.549     64.285 ' ===  17  22  14  16   9  13
2223) P-1        1   0     610.917     4.74   0.0000     7.4850     6.0840    15.4895     97.393     62.564     84.412 ' ===  18  14  19  10  15  12
2224) P-1        3   1     564.565     4.73  -0.0317     6.8331     7.6113    11.6103    100.794     73.227     87.242 ' ===  16  14  18   9  14  11
2225) P-1        1   0    1116.013     4.73   0.0000     6.6970    11.6312    15.3639     92.902     77.930     73.765 ' ===  14  17  19  11  10  13
2226) C2         2   0    3008.274     4.73   0.0133    26.2107    15.3587     7.4744     90.000     88.817     90.000 ' ===  21  12  15  13
2227) P21        1   0    1613.587     4.73   0.0000    14.0641    11.4934    10.7183     90.000    111.355     90.000 ' ===  19  16  19  16
2228) P-1        1   0    1064.692     4.73   0.0000     5.4370    13.1328    15.4605     87.926    104.894     93.417 ' ===   9  19  21   8   8  17
2229) Cc         2   0    3161.207     4.73   0.0159    15.2780    25.7372     8.0493     90.000     92.833     90.000 ' ===  21  21   9   8
2230) P-1        2   0     749.327     4.73   0.0129     6.6494    15.6128     8.5693     64.222     84.208    105.149 ' ===  18  20  20  17  15  17
2231) P-1        2   1     720.857     4.73   0.0147     7.5180     7.4948    12.8257     93.743     91.450     90.593 ' ===  17  16  20  11  17  14
2232) P-1        2   0     644.325     4.73   0.0341     7.0755    10.2564    12.4438     58.342    102.338    122.628 ' ===  18  21  18  16  15  16
2233) P-1        2   0     606.594     4.73   0.0136     9.1244     6.0709    13.9678    107.159    123.623     88.408 ' ===  16  16  18  10  12  13
2234) P-1        2   0     944.685     4.73  -0.0187     5.3619    12.2669    18.4559     58.087     83.223    105.159 ' ===  13  19  22  11  12  19
2235) P-1        2   0     504.273     4.73   0.0049     5.3786     8.0057    12.7570     83.748     99.440    111.259 ' ===  15  19  19  11  12  16
2236) Pc         2   0    2103.182     4.73  -0.0035    13.3523    14.9443    10.7416     90.000    101.115     90.000 ' ===  18  20  17  14
2237) P-1        1   0     652.946     4.73   0.0000     6.6788     7.3035    16.1807    111.496     87.155    116.200 ' ===  13  15  22   8  13  14
2238) P-1        2   0     599.430     4.73   0.0021     8.9801     6.1400    13.5490    104.644     98.856     56.039 ' ===  17  12  20   8  15  10
2239) P-1        2   0     800.395     4.73  -0.0235     8.9964     8.9009    11.0104    107.186    105.934     77.188 ' ===  20  16  18  13  15  12
2240) C2         2   0    2742.518     4.73   0.0142    29.9141     6.9794    15.0007     90.000     61.126     90.000 ' ===  21   9  22  20
2241) Pc         2   0    1923.035     4.73  -0.0003    11.0743    11.3398    15.7182     90.000     76.966     90.000 ' ===  20  19  18  16
2242) P-1        3   2     569.832     4.73   0.0237     5.8010    14.3581     8.0633     99.796     68.254    113.976 ' ===  12  17  18  10   9  15
2243) P-1        2   0     886.899     4.73   0.0274     8.7489     6.8129    15.4075     76.867     91.007     83.096 ' ===  16  16  19  12  13  12
2244) P-1        3   0    1494.853     4.72   0.0053     8.3498    11.1002    17.3902     91.479     81.802    110.393 ' ===  15  21  21  14  13  19
2245) P-1        1   0    1214.035     4.72   0.0000     8.7612     6.2042    26.1618     88.739     90.498     58.667 ' ===  18  11  22   8  17  11
2246) P-1        2   0    1036.277     4.72  -0.0402     7.0179    11.7531    13.6033    105.875     90.970     74.168 ' ===  17  18  21  14  16  16
2247) P-1        3   0    1330.868     4.72   0.0000     5.8290    11.9840    19.6616     89.117     90.998    104.254 ' ===  13  15  21   7  12  13
2248) P-1        2   0     664.655     4.72   0.0881     5.4591     8.3295    17.3369    113.819    112.047     76.007 ' ===  14  18  20  11  12  16
2249) P-1        3   7     320.506     4.72   0.0144     3.7286     5.7663    17.7374    120.414    102.829     85.124 ' ===   9   8  13   4   7   6
2250) P-1        2   0    1182.146     4.72   0.0087     7.5090    13.4676    12.0547     77.077     84.380     87.451 ' ===  19  20  14  16  11  12
2251) P-1        2   0     638.539     4.72   0.0070    10.2520     7.5900    13.9295    112.516    124.446     45.606 ' ===  20  15  21  13  18  14
2252) P-1        1   0    1180.813     4.72   0.0000     7.3724    16.1750    11.4373     77.363    110.395    111.782 ' ===  17  18  16  12  14  13
2253) P-1        2   0     482.685     4.72   0.0053     5.4064     7.9622    12.3535     90.728    104.578     70.196 ' ===  15  19  18  12  12  15
2254) P-1        1   0    1382.798     4.72   0.0000     7.0329     8.9314    24.3392    101.586     72.784     79.608 ' ===  15  18  21  12  14  16
2255) P21/c      2   0    1882.776     4.72   0.0195    16.5914    11.5020    11.4098     90.000    120.152     90.000 ' ===  15  21  18  11
2256) P2         2   0    1517.383     4.72  -0.0094    14.9774     7.7627    15.2011     90.000    120.844     90.000 ' ===  21   8  20  18
2257) C2         2   0    1650.520     4.72   0.0122    30.2256     4.1687    15.2966     90.000     58.908     90.000 ' ===  21   5  23  21
2258) C2         2   0    2982.102     4.72   0.0052    26.5511    15.0660     7.4574     90.000     88.533     90.000 ' ===  21  19  14  12
2259) P-1        3   0    1050.695     4.72   0.0182    10.1935     7.8457    17.6549     98.659    102.350     49.629 ' ===  20  18  22  16  19  17
2260) P-1        2   0     995.354     4.72   0.0001     6.5978    15.2576    10.2817    104.183     95.891     84.399 ' ===  15  21  20  14  14  19
2261) P-1        2   0    1062.333     4.72   0.0102     7.2411    13.0745    11.6855     75.010     90.044     83.986 ' ===  15  20  17  13   9  15
2262) P-1        2   0     794.742     4.72   0.0251     7.1128    10.5104    11.5573     94.891     72.485    105.297 ' ===  17  16  18  11  13  13
2263) P-1        3   0    1475.127     4.72   0.0129     8.7166    11.5594    16.0508     77.323    109.061    101.957 ' ===  14  19  23  13  14  19
2264) C2         2   0    3177.350     4.72   0.0022    16.1045    26.9829     7.8324     90.000    111.006     90.000 ' ===  20  20  17  14
2265) P-1        2   0     798.567     4.72   0.0155    15.4206     7.0499     9.8694     81.278     53.113    100.110 ' ===  21  14  18  12  18  10
2266) P-1        3   0    1253.351     4.71   0.0186     8.3940     8.8488    19.7097     90.256     92.264    121.000 ' ===  16  14  20  10  13  12
2267) P-1        2   0     911.370     4.71  -0.0405     7.9974    10.6061    13.3552    119.470    104.888     68.118 ' ===  19  18  21  15  17  17
2268) C2         2   0    2963.279     4.71   0.0031    25.6897    15.3396     7.5215     90.000     91.277     90.000 ' ===  22  16  15  14
2269) C2         2   0    2990.122     4.71   0.0435    26.0135    15.2389     7.5507     90.000     87.401     90.000 ' ===  22  18  14  13
2270) P-1        2   0     902.839     4.71   0.0309     6.0990    15.0393    10.1340    101.770     87.944     83.684 ' ===  13  21  20  12  12  18
2271) Cc         2   0    2695.875     4.71   0.0457    26.5736    15.4015     6.7842     90.000     76.151     90.000 ' ===  21  20  11   9
2272) P-1        2   0     665.173     4.71  -0.0891     5.8272     8.0547    15.4072    101.915    104.440     73.794 ' ===  15  16  20  11  12  13
2273) P-1        2   0     815.963     4.71   0.0561     6.0060     7.6748    18.0751     97.665     89.955     81.266 ' ===  14  18  20  10  13  15
2274) P-1        3   2     381.847     4.71   0.0137     3.8967     6.8725    15.6392     83.873     73.050     72.423 ' ===  13  13  16   8   9   9
2275) P-1        3   3     285.552     4.71   0.0083     5.8363     7.1635     8.0656     99.836     67.885    113.897 ' ===  11  16  16   9   8  13
2276) P-1        2   0    1134.083     4.71   0.0211     6.9970    15.2619    11.4400     95.622     71.298    101.251 ' ===  14  16  19   7  13  12
2277) P-1        2   0     875.264     4.71  -0.0004    10.4333     7.8155    11.5471     75.316     76.683     78.076 ' ===  18  21  20  16  17  19
2278) P-1        3   1     846.091     4.71   0.0187    10.4677     6.5650    15.4364     89.498     92.412    127.015 ' ===  19  18  19  15  16  15
2279) P2         2   0    1513.411     4.71   0.0508    17.1265    13.2752     7.5153     90.000     62.340     90.000 ' ===  21  19  17  15
2280) P2         3   0    1783.798     4.71   0.0757    11.8228    22.6965     6.8874     90.000    105.164     90.000 ' ===  17  19  18  13
2281) P-1        2   0    1110.002     4.71  -0.0155     7.8797    11.1686    13.3538     89.454     89.163     70.844 ' ===  21  18  20  16  18  17
2282) C2         1   0    1448.076     4.71   0.0000    29.8829     3.6663    15.2771     90.000    120.099     90.000 ' ===  23   7  20  20
2283) Pca21      2   0    2981.276     4.71  -0.0522    25.9355    14.7910     7.7716     90.000     90.000     90.000 ' ===  21  20  12
2284) P-1        3   1     588.857     4.71   0.0030     7.1057     7.9940    11.8682    108.321    110.701     74.269 ' ===  18  13  18   9  16  11
2285) P-1        1   0    1613.167     4.71   0.0000     9.2119    16.2395    13.1148     89.250     88.697    124.628 ' ===  17  18  23  14  17  18
2286) P-1        2   0     841.750     4.70   0.0050     7.2260     9.9622    11.8762     92.397     80.827     93.765 ' ===  15  17  19   9  12  13
2287) P-1        3   1     892.922     4.70   0.0088     6.0795    10.0798    15.3132    102.556    102.788     85.814 ' ===  12  18  17   9   8  13
2288) P-1        1   0    1088.088     4.70   0.0000     5.4802    13.3581    20.4032     50.975     76.453     92.967 ' ===  16  19  21  15  15  17
2289) C2         2   0    2984.841     4.70   0.0170    25.7236    15.3844     7.5427     90.000     89.525     90.000 ' ===  22  19  15  14
2290) P-1        2   0     789.700     4.70  -0.0074     7.7417     9.7267    11.8892     91.028     67.469    106.285 ' ===  18  18  20  13  15  16
2291) P-1        2   0     482.086     4.70  -0.0002     5.4040     7.9568    12.1709     97.814    100.831     70.182 ' ===  15  18  17  11  11  13
2292) P-1        2   0     890.677     4.70  -0.0071     6.0098     7.9140    21.1433     73.941     69.903     74.446 ' ===  16  17  18  11  13  12
2293) C2         2   0    2091.208     4.70   0.0054    17.5365    26.6418     5.2423     90.000    121.370     90.000 ' ===  23  21  11  11
2294) P-1        3   0     980.874     4.70  -0.0067    10.2474    13.1700    10.1983    122.677    121.778     77.281 ' ===  19  19  19  17  15  15
2295) P-1        2   0     973.656     4.70   0.0068     6.6206     7.2245    22.6558     92.194     98.078     65.197 ' ===  13  16  19   8  11  13
2296) P-1        2   0     594.680     4.70  -0.0016     6.1192     7.5648    13.3729     86.602    103.069     99.438 ' ===  14  21  20  12  13  18
2297) P-1        2   0     921.420     4.70   0.0308    10.9691     7.4006    12.3797    102.051     89.271     70.285 ' ===  22  12  20  11  19  10
2298) P21        3   0    1388.146     4.70  -0.0113    16.8640     6.2876    14.8501     90.000     61.833     90.000 ' ===  19  10  20  16
2299) P-1        2   0    1675.238     4.70  -0.0108     8.6091    19.6165    11.4686     91.536     69.417    111.512 ' ===  14  21  19  12  12  18
2300) P-1        3   2     285.975     4.70   0.0282     5.8096     7.1803     7.9577     98.811     70.394    113.836 ' ===  12  17  17  10  10  13
2301) C2         2   0    3030.286     4.70   0.0302    15.3658    26.3119     7.4996     90.000     88.002     90.000 ' ===  16  21  16  11
2302) P-1        1   0     896.974     4.69   0.0000     6.0404    15.2869     9.9602    100.356     92.550     96.481 ' ===  16  20  19  14  14  16
2303) P-1        2   0     709.703     4.69   0.0063     6.0552     8.1796    14.9120     82.394     83.696    101.711 ' ===  15  21  22  14  14  20
2304) P-1        2   0     804.095     4.69   0.0039     4.0698    15.3120    15.0589    120.204     97.453     86.967 ' ===   9  22  22   8   8  21
2305) P-1        3   0    1194.154     4.69  -0.0073     7.1624    15.7032    11.9649     76.052    110.904    105.777 ' ===  16  18  17  12  13  14
2306) P-1        3   8     257.650     4.69   0.0232     3.8529     8.9601     7.9482    105.713    102.686     85.705 ' ===   8  11  12   6   6   8
2307) I222       2   0    5916.807     4.69  -0.0270    25.6290    15.1156    15.2732     90.000     90.000     90.000 ' ===  20  17  16
2308) P-1        2   0    1216.816     4.69   0.0071    11.5481    13.1617    13.1974    103.722    104.049     38.850 ' ===  20  18  22  15  19  17
2309) P-1        1   0    1187.482     4.69   0.0000     7.5857    13.8016    12.0558     72.044     82.923     92.295 ' ===  17  20  19  15  15  16
2310) P-1        3   0     946.534     4.69  -0.0101    16.0397     7.4603    14.5576    118.270     38.273    114.853 ' ===  20  16  19  13  18  13
2311) Fdd2       3   0   12686.196     4.69   0.0000    25.7056    26.5812    18.5664     90.000     90.000     90.000 ' ===  23  22  21
2312) P-1        3   2     380.838     4.69   0.0064     3.8952     6.8643    14.9592     88.180     87.498     72.410 ' ===  13  13  19   8  12  11
2313) P-1        3   1     991.885     4.68   0.0185     5.4060    12.5578    16.0228     82.530    110.579    102.667 ' ===  13  18  20  12  11  17
2314) P-1        2   1     678.998     4.68   0.0092     7.1137     9.1101    11.6571     75.596    109.667    103.814 ' ===  17  16  19  12  14  13
2315) P2         2   0    1509.471     4.68   0.0385    15.0187    13.2389     7.5959     90.000     91.897     90.000 ' ===  17  18  17  11
2316) P-1        2   0     709.964     4.68   0.0074     6.0551    15.9288     8.1817     71.788     78.310     99.964 ' ===  15  20  21  14  14  18
2317) P-1        2   0     841.967     4.68  -0.0012     5.4019     7.3244    22.8887     90.578    101.359     71.761 ' ===  12  19  20  10   9  17
2318) P2         2   0    1124.034     4.68  -0.0216    11.1019    14.8735     7.0327     90.000     75.453     90.000 ' ===  19  18  18  17
2319) P-1        3   0     741.571     4.68   0.0000     3.7585    15.6013    15.2664     58.555    102.175    101.893 ' ===  11  21  20   9   8  18
2320) P-1        2   0     668.647     4.68   0.0302     5.2416    15.7649     8.9412    105.104     71.988     85.742 ' ===  16  20  19  13  14  17
2321) P-1        2   0    1165.340     4.68   0.0190     6.5640     7.9113    23.6196     94.826     72.732     88.409 ' ===  17  12  22   8  16  11
2322) P-1        3   9     267.070     4.68   0.0191     5.4370     6.7239     7.9028     92.785     71.358    102.617 ' ===   5   8  10   1   3   5
2323) P-1        3   9     266.991     4.68   0.0191     6.7219     5.4354     8.0336    111.235     95.713     77.458 ' ===   8   5  10   1   5   3
2324) P-1        2   0     890.307     4.68   0.0211    11.0279     6.5656    14.9763     88.659     89.727    124.768 ' ===  18  16  20  14  15  13
2325) P-1        3   0     880.182     4.68   0.0000    11.0519     7.2808    12.3793     68.305     79.586     72.542 ' ===  17  15  20  10  15  12
2326) P-1        3   0    2056.818     4.68   0.0282    10.8952    12.8697    17.3845     96.446     62.007     79.167 ' ===  16  19  21  13  14  17
2327) P-1        2   0     885.891     4.67   0.0037     6.5468     9.0742    14.9184     88.861     91.162     89.774 ' ===  15  16  19  10  12  14
2328) P-1        2   1     444.568     4.67  -0.0022     5.6270     5.2971    15.2200     88.890    101.433     90.193 ' ===  13  11  22   6  13  11
2329) P21        1   0     746.709     4.67   0.0000    15.3269     3.7856    14.9294     90.000    120.455     90.000 ' ===  20   7  22  19
2330) P-1        2   0     488.125     4.67  -0.0095     5.3955    12.4760     7.8663     97.789     71.300    102.672 ' ===  16  19  18  14  11  15
2331) P-1        1   0     915.573     4.67   0.0000     7.9561    10.8127    11.8764    107.180     95.712     69.717 ' ===  18  19  16  15  12  14
2332) P-1        3   0    1054.527     4.67  -0.0016     9.1657    11.8581    11.6685     95.343     97.983     57.122 ' ===  16  21  18  14  12  16
2333) P-1        2   0    1045.278     4.67  -0.0099    10.5461     8.3198    15.1829    113.023     60.007    109.627 ' ===  19  21  21  17  17  19
2334) P2         3   0    1198.238     4.67   0.0000    16.4188     5.3326    14.9459     90.000    113.699     90.000 ' ===  20   9  22  19
2335) P-1        3   1     651.893     4.67   0.0180     6.6399     7.2844    15.1452     85.181     81.362     64.199 ' ===  14  15  19  10  12  12
2336) C2         2   0    2978.274     4.67  -0.0005    26.5528    15.0541     7.4532     90.000     88.517     90.000 ' ===  21  20  14  12
2337) P-1        2   0     601.850     4.67   0.0501     6.8261     8.8033    10.6189    104.242     78.216     86.938 ' ===  16  18  18  12  12  14
2338) P-1        2   0    2085.291     4.67  -0.0144    12.8322    13.3570    18.5620    126.212     54.381    108.650 ' ===  18  20  21  16  17  18
2339) C2         3   0    2283.071     4.67   0.0000    60.8688     2.9100    15.0178     90.000     59.122     90.000 ' ===  23   3  18  18
2340) P-1        2   0    1046.674     4.67   0.0079    10.2501     6.9366    16.5173     85.886     66.487    100.184 ' ===  18  16  21  13  17  14
2341) Fdd2       3   0   14503.807     4.67   0.0336    17.3884    25.7812    32.3534     90.000     90.000     90.000 ' ===  20  22  20
2342) Cc         3   0    2920.838     4.67   0.0047    14.9548    26.5748     7.3599     90.000     93.045     90.000 ' ===  19  19  12   8
2343) P-1        2   0     843.931     4.66   0.0098     8.6155     8.9633    13.1203     89.814     91.611     56.458 ' ===  13  17  19   8  10  14
2344) Pban       2   0    3073.660     4.66   0.0564    25.9314    15.4409     7.6764     90.000     90.000     90.000 ' ===  22  20  14
2345) P-1        2   0     666.216     4.66  -0.0401     5.6742     8.1655    15.6634    102.370     73.528    104.298 ' ===  16  20  21  15  14  18
2346) P-1        2   0     907.737     4.66  -0.0086     7.8926    10.4163    12.9192    115.221    104.227     72.475 ' ===  21  17  17  15  15  13
2347) P21/c      1   0    1956.207     4.66   0.0000    15.5220     7.6538    17.0213     90.000    104.675     90.000 ' ===  21  13  20  18
2348) P-1        2   0     600.094     4.66   0.0513     6.0911     9.0369    15.7462    108.641     55.930    123.284 ' ===  13  18  20   8  11  15
2349) P-1        2   0     695.629     4.66  -0.0379     6.0051     7.9071    15.1443     97.197     83.469     79.927 ' ===  13  17  22  10  12  16
2350) P-1        3   1     699.321     4.66   0.0000     5.8010     8.2503    15.6289    102.565     75.943    101.682 ' ===  12  15  21   8  11  14
2351) P-1        1   0    1214.385     4.66   0.0000    11.5560     8.1662    14.7514     95.204     72.537     69.581 ' ===  18  17  19  12  16  14
2352) Cc         1   0    2959.067     4.66   0.0000    25.6481    15.3459     7.5197     90.000     91.193     90.000 ' ===  21  18  14  12
2353) P-1        2   0     871.061     4.66   0.0240     6.8246     5.9056    27.7151     71.163     56.111     73.999 ' ===  20  16  23  14  20  16
2354) P-1        2   0     829.876     4.66   0.0232     6.2181     8.9106    15.6457     74.541     96.613     91.004 ' ===  16  17  22  12  15  16
2355) P-1        3   0    1070.451     4.66  -0.0054     6.0661    15.4047    12.5177     98.678     71.188    104.125 ' ===  12  21  18  10   9  16
2356) P21        2   0    1881.577     4.66   0.0185    16.5890    11.4953    11.4130     90.000     59.830     90.000 ' ===  15  19  18  11
2357) P21/c      2   0    2282.800     4.66  -0.0356    15.9166    13.4493    11.4781     90.000     68.290     90.000 ' ===  19  20  19  16
2358) Cc         3   0    3000.426     4.66   0.0216    26.6049    15.0936     7.4742     90.000     88.572     90.000 ' ===  21  19  12  11
2359) P-1        2   0     681.471     4.65   0.0268     5.7245     8.1326    16.4366    112.379    104.898     80.129 ' ===  14  19  19  11  12  15
2360) P-1        1   0     603.143     4.65   0.0000    10.1313     6.8802    11.5857    104.362     67.651    126.107 ' ===  20  19  19  17  16  15
2361) P2         2   0    1511.101     4.65   0.0409    15.0269    13.2466     7.5958     90.000     88.047     90.000 ' ===  18  19  17  12
2362) P-1        3   0    1271.148     4.65   0.0000     7.5109    11.9062    16.8760    106.753     64.029    107.702 ' ===  10  17  23   8  10  17
2363) P2         3   0    1682.273     4.65   0.0000    10.7176    14.8345    11.0028     90.000    105.916     90.000 ' ===  20  20  19  17
2364) P-1        3   1     945.285     4.65   0.0314     6.9337    12.7149    11.4307     82.021    105.615     82.226 ' ===  18  17  19  13  15  16
2365) P-1        2   0    1504.840     4.65   0.0162    11.5305    11.8654    16.6689    100.578     42.199     96.435 ' ===  18  19  19  14  14  15
2366) C2         1   0    2962.651     4.65   0.0000    13.0908    19.6906    11.5008     90.000     87.977     90.000 ' ===  15  21  20  13
2367) P-1        1   0     758.704     4.65   0.0000     6.8164     9.5970    12.0870     89.158    103.424     99.328 ' ===  17  19  19  13  13  17
2368) P-1        1   0    1354.766     4.65   0.0000     9.1067     7.8430    22.9867     94.345     98.872     56.638 ' ===  14  16  21   8  14  14
2369) C2         2   0    2941.071     4.65   0.0063    14.8364    26.5528     7.4722     90.000     87.602     90.000 ' ===  18  19  16  11
2370) P-1        1   0    1516.305     4.65   0.0000    11.3178    21.3279     8.7215     69.131    116.009    126.015 ' ===  17  23  17  17  12  17
2371) P-1        3   0     988.805     4.65   0.0187    10.9098    15.1559     9.7025    126.611     50.238    114.237 ' ===  17  18  18  14  12  13
2372) P-1        3   1     910.665     4.65   0.0166     7.2318    12.2222    11.3092     79.799    109.920    102.841 ' ===  17  19  19  14  14  16
2373) P2         3   0    1388.146     4.64  -0.0113    16.8640     6.2876    14.8501     90.000     61.833     90.000 ' ===  19  10  20  16
2374) P-1        3   9     187.247     4.64   0.0114     3.8200     7.1033     7.7694     97.136     74.265    112.632 ' ===   5   9  11   2   3   7
2375) C2         2   0    2557.229     4.64   0.0535    30.0662     6.4741    13.1404     90.000     88.779     90.000 ' ===  23  10  21  21
2376) C2         1   0    2464.121     4.64   0.0000    20.7383     7.2559    17.2438     90.000     71.741     90.000 ' ===  20  15  20  18
2377) C2         2   0    2317.346     4.64  -0.0231    52.1353     2.9745    14.9473     90.000     88.647     90.000 ' ===  22   2  19  18
2378) P21        2   0    2142.498     4.64  -0.0151    10.5787    27.2101     7.8775     90.000    109.115     90.000 ' ===  18  19  18  13
2379) C2         1   0    2383.506     4.64   0.0000    15.9608    25.6860     6.0956     90.000     72.514     90.000 ' ===  20  21  11   9
2380) P-1        3   0    1858.419     4.64  -0.0028    19.2609    22.4443    13.1688    143.356     34.513    138.538 ' ===  15  23  21  15  13  21
2381) P-1        2   2     285.499     4.64   0.0326     5.7918     8.0424     7.1286     96.853     67.210    111.112 ' ===  12  16  17   9  10  12
2382) P-1        2   0    1204.056     4.64   0.0360     7.7226     7.0736    31.0369    100.379    104.640     47.227 ' ===  17  15  22  11  16  14
2383) P-1        2   0     727.050     4.64   0.0008     5.8282     8.6669    15.7993     74.494     83.401    105.252 ' ===  15  15  22  10  14  14
2384) P-1        3   1     567.336     4.64   0.0302     7.1383     5.7629    15.0037     90.913     90.662    113.150 ' ===  15  13  20   9  13  12
2385) P-1        2   0     733.942     4.64   0.0093     6.6054     7.5003    14.9579     91.271     88.669     97.751 ' ===  18  13  20  11  15  11
2386) Pca21      1   0    2126.970     4.64   0.0000    26.3226    14.8613     5.4372     90.000     90.000     90.000 ' ===  19  22   6
2387) P-1        3   0     983.204     4.64  -0.0040    12.2394     5.4502    14.9639     88.703     86.471     99.112 ' ===  17  16  23  13  17  16
2388) P2         2   0    2200.323     4.64  -0.0875    14.9389    39.0624     3.7773     90.000     93.426     90.000 ' ===  19  20  14  13
2389) P-1        2   0    1408.359     4.64   0.0053     7.1387    15.3209    16.6037    118.862     64.095     94.160 ' ===  11  19  23   7  11  19
2390) P-1        3   0     949.853     4.64   0.0000     6.1674    11.9392    13.9603     73.642    103.464     86.300 ' ===  14  20  19  11  11  16
2391) P-1        3   1     829.088     4.64   0.0210     5.6212     7.0317    22.5992     90.909     84.024    111.017 ' ===  12  15  19   7  11  12
2392) P-1        2   0     597.305     4.64  -0.0064     6.0424    11.0201     9.2038     82.179     92.005    100.319 ' ===  16  16  18   9  12  12
2393) P-1        3   1    1279.934     4.64   0.0282    10.9283     9.6599    16.7472    116.252     55.119    112.582 ' ===  18  15  18  13  15  11
2394) P-1        2   0     729.818     4.63   0.0087     6.7762    14.9379     7.4919     93.816     89.837     74.738 ' ===  15  15  17   9  11  10
2395) P-1        2   0     603.539     4.63   0.0140     5.9995     7.1250    15.4221    100.358     84.742     70.614 ' ===  17  15  21  12  16  13
2396) Pca21      1   0    2122.767     4.63   0.0000    26.3261    14.8614     5.4257     90.000     90.000     90.000 ' ===  19  21   5
2397) P-1        3   2     569.431     4.63   0.0085     5.8143     8.0320    13.1058     91.601     88.803    111.440 ' ===  11  16  19   7  11  14
2398) P-1        2   0    1323.155     4.63  -0.0130     7.5817    18.9451    16.5039    126.389    114.704     43.905 ' ===  17  19  22  13  16  18
2399) C2         2   0    2990.379     4.63  -0.0255    15.5350    26.0034     7.4041     90.000     91.130     90.000 ' ===  19  20  16  12
2400) P2         1   0    1129.855     4.63   0.0000    11.1091    14.9231     7.0414     90.000    104.561     90.000 ' ===  19  18  19  18
2401) P-1        1   0     595.335     4.63   0.0000     6.0029     9.1600    11.0461     82.131     98.244     92.235 ' ===  14  20  17  12   9  14
2402) P-1        2   0     697.439     4.63   0.0490     6.2786    15.1340     8.1016     83.748    112.112    101.907 ' ===  16  20  15  15  10  13
2403) Cc         2   0    2986.078     4.63  -0.0010    14.9415    26.5530     7.5292     90.000     91.530     90.000 ' ===  20  21  12   9
2404) P-1        2   0    1023.040     4.63  -0.0131     5.2405    13.3258    19.9260     53.464     79.909    100.814 ' ===  10  19  21   9   9  17
2405) P-1        2   0    1113.275     4.63  -0.0058     6.1541    15.2047    13.8977    117.586     83.901    104.980 ' ===  13  21  18  11  10  17
2406) P-1        3   7     191.452     4.63   0.0104     3.9067     6.8278     7.8426     83.976     72.437     73.774 ' ===   7  12  11   5   3   8
2407) P-1        2   0     748.928     4.62  -0.0147     9.8141     8.2014    11.5856     72.222    118.847     85.537 ' ===  18  20  19  15  14  16
2408) C2         3   1    2996.983     4.62   0.0117    15.0818    26.5833     7.4776     90.000     91.454     90.000 ' ===  19  21  14  11
2409) P-1        2   0     986.501     4.62   0.0120     6.6791    15.5583    10.0543    105.839    100.974     88.258 ' ===  17  20  14  14  10  13
2410) P-1        2   0    1022.879     4.62  -0.0198     7.5257    12.9359    11.7565     96.887     66.842     82.043 ' ===  15  21  22  13  14  20
2411) P-1        2   0     869.080     4.62   0.0117     6.8944     5.9220    22.4643     87.654     90.327     71.538 ' ===  18  13  22  10  17  13
2412) P-1        2   0    1023.292     4.62   0.0116    11.7973     7.5970    16.3463    113.838     54.361    119.335 ' ===  21  19  22  17  20  18
2413) C2         2   0    2091.843     4.62   0.0057    15.0371    26.6276     5.2464     90.000     84.743     90.000 ' ===  20  21  11   8
2414) P-1        2   1     535.894     4.62   0.0265     5.4450    13.7765     8.0942     95.404     67.838    107.589 ' ===  10  19  19   8   8  16
2415) P-1        3   0     913.276     4.62  -0.0822     6.4103     6.5539    23.4603    104.625     80.261     79.467 ' ===  15  17  22  10  14  16
2416) C2         2   0    3127.124     4.62   0.0028    16.0326    26.5871     7.8706     90.000     68.764     90.000 ' ===  19  19  14  10
2417) C2         1   0    2513.158     4.62   0.0000    29.8479     6.4247    13.1089     90.000     91.315     90.000 ' ===  21  11  20  19
2418) Cc         1   0    2405.354     4.62   0.0000    17.1501    25.6809     6.1227     90.000     63.123     90.000 ' ===  22  23  11  11
2419) C2         2   0    2725.868     4.62   0.0245    29.7098     6.9945    14.9920     90.000    118.960     90.000 ' ===  21  13  22  20
2420) Fdd2       2   0   14487.755     4.62   0.0313    32.3492    25.7775    17.3739     90.000     90.000     90.000 ' ===  20  22  19
2421) P-1        2   0     851.284     4.62   0.0012     5.8042     7.0902    22.6375     92.156     98.666     67.602 ' ===  14  20  20  12  13  17
2422) P-1        2   0     688.462     4.62  -0.0110     5.5952     8.7584    16.0642     77.033    102.118     70.669 ' ===  17  17  21  13  15  16
2423) P-1        1   0    1207.510     4.62   0.0000     9.0124     7.0163    24.1891     74.336     72.418     56.645 ' ===  20  17  22  14  19  16
2424) P-1        2   0    1001.216     4.61   0.0052     7.8943    11.0987    12.6343     96.870     87.206     66.376 ' ===  18  20  17  15  13  15
2425) P-1        3   0     889.213     4.61  -0.0325     9.9897     7.5690    16.8425    110.013     63.117    128.186 ' ===  20  18  20  16  17  16
2426) P-1        2   0     584.578     4.61   0.0457     5.8406     7.9441    13.3428     89.845     87.205     70.992 ' ===  13  21  20  11  12  18
2427) P-1        2   0     798.202     4.61   0.0365     7.9859     6.6472    18.2568     60.512     73.178     89.058 ' ===  17  17  21  13  16  15
2428) P-1        2   0     573.888     4.61   0.0102     8.5637     5.7904    13.3685     83.152     87.260     60.691 ' ===  21  13  19  11  18  11
2429) P-1        1   0    1451.569     4.61   0.0000    10.0050     5.9513    24.7228     82.074     86.115     93.143 ' ===  18  12  21   8  16  11
2430) P-1        3   1     967.191     4.61   0.0082     7.4737    11.4019    17.3325    117.002    114.660     48.263 ' ===  17  20  20  15  15  18
2431) P-1        2   0     802.912     4.61   0.0338     5.4228     7.9424    19.8087     89.925     93.870    109.353 ' ===  14  16  21  10  14  14
2432) P-1        3   0    1541.394     4.61   0.0210     5.2316    13.2202    23.6017     88.929     72.050     83.108 ' ===   9  18  20   6   8  16
2433) Pc         3   0    1882.776     4.61   0.0195    14.6725    11.5020    11.4098     90.000     77.899     90.000 ' ===  20  21  18  16
2434) P-1        3   1    1140.616     4.61   0.0105     7.6353     7.7575    22.4342     89.632     90.913     59.162 ' ===  16  11  21   7  15  11
2435) P-1        3   0     910.865     4.61   0.0211     8.0578    14.8963     7.7707     96.210     95.318     80.111 ' ===  18  20  17  15  13  14
2436) P-1        2   0     601.484     4.61   0.0175     6.9431     8.2035    12.0416    110.761    110.203     81.137 ' ===  19  14  20  11  16  11
2437) P-1        2   0     912.949     4.61   0.0220     7.2066    10.9666    12.6057     91.389    103.757    108.385 ' ===  17  21  21  15  15  19
2438) P-1        2   0     930.099     4.61  -0.0159     7.3828    10.4176    12.4744     82.165     82.651     79.787 ' ===  17  15  20   9  14  13
2439) P2         2   0    1213.637     4.60  -0.0137    29.7741     3.1046    14.9910     90.000    118.857     90.000 ' ===  21   3  20  18
2440) P-1        2   0     586.376     4.60  -0.0106     5.2638     8.9116    13.2862     97.985     81.399    106.978 ' ===  15  19  19  13  11  16
2441) Pc         3   0    1791.781     4.60  -0.0001    11.8311    19.6746     7.9380     90.000    104.139     90.000 ' ===  19  21  15  14
2442) C2         2   0    2724.702     4.60   0.0068    30.3350     6.9681    14.9959     90.000     59.269     90.000 ' ===  22  10  23  22
2443) Cc         3   0    3020.370     4.60   0.0511    26.6760    15.1263     7.4877     90.000     88.550     90.000 ' ===  21  20  12  11
2444) Ccc2       1   0    4562.818     4.60   0.0000    29.5026    11.4699    13.4838     90.000     90.000     90.000 ' ===  22  18  18
2445) P-1        3   0    1206.526     4.60   0.0083     6.9523     7.5612    23.2606     81.259     86.926     88.274 ' ===   9  17  21   4   9  15
2446) P-1        2   0    1860.609     4.60   0.0084    10.6781    12.4463    17.0295     89.566     63.130     69.537 ' ===  15  19  23  14  15  19
2447) Pca21      1   0    2132.961     4.60   0.0000    26.3150    14.8682     5.4516     90.000     90.000     90.000 ' ===  19  20   9
2448) C2         2   0    3556.356     4.60  -0.0462    12.3503    38.8135     8.0166     90.000     67.737     90.000 ' ===  18  19  14  11
2449) P-1        2   1     282.158     4.60  -0.0029     5.7695     7.2161     8.0156     99.898     68.736    114.836 ' ===  13  16  17   9   9  12
2450) C2         2   0    2395.913     4.60   0.0163    15.9952    25.7540     6.0873     90.000    107.166     90.000 ' ===  21  21  12  11
2451) P-1        3   0     932.983     4.60   0.0029     8.1169    13.0324    11.1274     78.959     63.917     61.966 ' ===  19  16  16  13  12  11
2452) P2         1   0    1150.349     4.60   0.0000    26.6803     2.8876    14.9364     90.000     91.453     90.000 ' ===  19   3  22  18
2453) P-1        3   0     957.617     4.60   0.0268     6.1759    13.1164    14.0206    111.422     76.608    114.522 ' ===  13  21  20  11  11  18
2454) P-1        1   0     687.165     4.60   0.0000     5.2253     9.4552    15.6853    107.857     99.903     69.053 ' ===  13  17  19  10  10  14
2455) P-1        3   0    1192.319     4.60   0.0169     7.5838    13.8341    12.0896     71.905     83.025     92.481 ' ===  15  20  20  13  14  17
2456) C2         3   0    4224.703     4.60   0.0149    27.3537    29.9014     5.1841     90.000     85.104     90.000 ' ===  18  22  14  12
2457) P-1        2   0    1390.322     4.60  -0.0119     9.3127     8.0905    23.2818     97.337    100.779     53.806 ' ===  16  15  20   9  14  14
2458) P-1        2   0     987.334     4.60  -0.0199    15.4912    10.9881    11.3244    127.345     40.594    122.213 ' ===  21  20  21  18  19  19
2459) C2         3   0    2612.058     4.60   0.0035    20.2275     8.6710    16.0990     90.000     67.678     90.000 ' ===  20  13  22  19
2460) P-1        3   1     694.234     4.60   0.0285     6.8421     7.5009    13.8358     88.747     77.970     88.878 ' ===  16  18  19  13  14  15
2461) P-1        2   0     930.131     4.60  -0.0311     5.8075    15.4121    10.9712     99.618     79.204    103.492 ' ===  13  20  17  11  10  14
2462) P-1        2   0     996.112     4.60  -0.0087    10.9354     6.1665    17.3907     92.585     60.043     81.739 ' ===  18  14  22  12  18  13
2463) I222       3   0    5925.085     4.60  -0.0244    25.6496    15.1182    15.2796     90.000     90.000     90.000 ' ===  20  16  16
2464) P-1        1   0    1155.352     4.60   0.0000     8.3966    14.8812    11.5481    118.259     65.372    101.172 ' ===  16  21  17  14  12  15
2465) C2         1   0    2718.925     4.60   0.0000    15.0032    26.5490     6.8439     90.000     85.851     90.000 ' ===  22  19  12  11
2466) Pca21      1   0    3389.567     4.60   0.0000    30.9142    14.9441     7.3369     90.000     90.000     90.000 ' ===  20  20  12
2467) P-1        1   0    1254.257     4.59   0.0000     7.0190     8.0379    23.9941     96.171     70.781     83.351 ' ===  18  17  22  13  17  17
2468) Pnnn       2   0    2636.426     4.59  -0.0096    25.6967    15.2159     6.7428     90.000     90.000     90.000 ' ===  22  20   9
2469) C2         2   0    4226.129     4.59   0.0169    27.3588    29.8976     5.1856     90.000     85.100     90.000 ' ===  19  22  14  12
2470) P2         1   0     921.064     4.59   0.0000    14.9203     4.6840    15.2681     90.000    120.322     90.000 ' ===  23   6  22  22
2471) P-1        3   8     304.484     4.59   0.0126     6.2086     7.5033     8.7050     76.620    120.786    119.047 ' ===   6  12  13   5   6  10
2472) P2         3   0     922.169     4.59  -0.0111    14.8973     4.6949    15.0299     90.000     61.312     90.000 ' ===  22   5  21  20
2473) P-1        3   0    1246.845     4.59   0.0130     7.1869    12.4343    16.0007    104.584     71.126    111.169 ' ===  14  18  20  12  11  15
2474) P-1        3   0    1186.653     4.59  -0.0075     7.9719    15.8823    11.7978    121.567     71.838    108.611 ' ===  14  21  20  13  11  18
2475) C2         2   0    1361.336     4.59  -0.0088    30.1562     3.4588    14.9087     90.000     61.096     90.000 ' ===  22   6  20  19
2476) P2         2   0     920.149     4.59  -0.0209    15.2428     4.6909    15.0307     90.000    121.111     90.000 ' ===  23   5  21  21
2477) P-1        2   0     699.960     4.59   0.0728    10.0381     8.2655    10.4667     72.300     61.615     94.890 ' ===  19  17  19  13  16  14
2478) P-1        3   0    1130.847     4.59   0.0136    16.5966    12.2849    11.1180    129.510     40.532    122.257 ' ===  19  19  17  17  13  14
2479) P-1        3   0    1917.416     4.59   0.0000    10.8589    11.8721    19.6390     59.171     69.031     94.590 ' ===  12  21  21  12  11  19
2480) P-1        3   0     808.209     4.59   0.0002     7.5530     6.8878    15.8161     96.559     81.700     88.676 ' ===  18  18  19  13  15  16
2481) C2         1   0    2413.468     4.59   0.0000    15.4080    26.6515     6.0604     90.000    104.125     90.000 ' ===  21  19  13  11
2482) P-1        3   2     554.699     4.59   0.0059     6.6447     9.4599     9.2992    105.651     96.765     94.917 ' ===  15  17  18  11  12  15
2483) Pc         2   0    1614.959     4.59  -0.0928    20.3257     5.6960    14.6921     90.000    108.301     90.000 ' ===  22  13  17  16
2484) P2         1   0     975.172     4.59   0.0000    13.6910     5.4527    14.9712     90.000    119.246     90.000 ' ===  21  12  21  19
2485) P-1        3   0     773.945     4.59   0.0125     6.9338     7.5152    14.9399     87.473     92.607     85.094 ' ===  14  18  18  11  11  13
2486) Cc         3   1    2434.123     4.59   0.0000    15.9323    25.7027     6.2147     90.000     73.029     90.000 ' ===  20  22   8   7
2487) P-1        2   0     997.316     4.59   0.0596     8.6741     6.6385    20.1138     82.317     94.247    119.668 ' ===  18  15  20  13  16  13
2488) P-1        3   0     986.232     4.59  -0.0048    10.1074     6.6802    17.6128     74.437     66.689    101.651 ' ===  16  16  21  11  14  15
2489) P-1        2   0     809.296     4.59   0.0319    10.1217     7.9818    14.2528     71.804     78.185     47.719 ' ===  19  16  19  13  16  13
2490) C2         3   2    2121.618     4.59   0.0147    25.7516    15.2489     5.4049     90.000     91.568     90.000 ' ===  21  19  10  10
2491) P-1        1   0    1198.681     4.58   0.0000     6.7893    17.1375    12.2202     77.835    104.743    118.776 ' ===  15  22  18  14  13  17
2492) P-1        2   0    1218.131     4.58   0.0181     7.1393    11.7182    15.2969     78.534     83.886     76.712 ' ===  18  18  21  16  16  16
2493) P-1        2   0     757.287     4.58   0.0501     3.7642    15.3899    15.2957    121.212     91.435     87.844 ' ===   9  21  18   7   6  17
2494) P-1        2   0     923.819     4.58   0.0060     8.1976     6.2973    19.6661     89.896     91.135    114.471 ' ===  18  12  21   9  16  12
2495) P-1        2   0     841.129     4.58   0.0108     5.7281     7.9929    21.1950     83.234     68.151     69.070 ' ===  15  18  19  13  12  15
2496) P-1        3   0     989.051     4.58   0.0007     7.7971    12.2460    12.7046     76.913     64.629     64.635 ' ===  19  21  18  17  14  17
2497) P-1        2   0     710.727     4.58  -0.0135     7.3632     7.4648    12.9650     88.757     93.626     88.418 ' ===  17  18  19  12  15  15
2498) P-1        3   1     856.550     4.58  -0.0087     5.8008     9.9307    15.3134    100.964     98.439     89.297 ' ===  14  16  18  11  11  13
2499) Cc         2   0    3112.751     4.58  -0.0045    15.5722    26.2066     7.9681     90.000     73.189     90.000 ' ===  20  21  14  13
2500) P21        2   0    1682.275     4.58  -0.0059    13.5905     7.5255    20.0332     90.000    124.809     90.000 ' ===  21  13  22  20
2501) P-1        3   9     263.310     4.58   0.0153     3.9577     7.8578     8.9057    104.555     87.083     80.678 ' ===   9  11  10   6   7   7
2502) P-1        2   0     808.597     4.58   0.0259     7.7515     7.8697    13.9825     73.504     89.550     81.609 ' ===  20  18  18  15  15  13
2503) P-1        2   0     852.844     4.58   0.0072     7.0847     8.0813    16.1683     95.130     69.729     82.855 ' ===  19  19  21  16  17  18
2504) P-1        2   0    1556.709     4.58   0.0141    10.5485    11.4956    13.6242     73.935     79.070     84.209 ' ===  15  21  20  13  13  18
2505) P-1        3   0    1192.081     4.58   0.0104     5.9413     7.5540    27.4116     88.013     77.943     82.243 ' ===  13  18  21   9  13  16
2506) P2         3   0    1511.917     4.58   0.0430    15.0293    13.2351     7.6051     90.000     91.915     90.000 ' ===  17  20  17  11
2507) Pc         2   0    1792.156     4.57  -0.0000    12.5451    19.6713     7.9393     90.000    113.834     90.000 ' ===  17  20  15  12
2508) P-1        2   0     760.045     4.57   0.0024     5.6644    10.2875    13.2946     99.073     83.597     92.274 ' ===  12  20  18  10   8  16
2509) P-1        2   0    1166.641     4.57  -0.0451     7.4336    14.7377    13.5318    112.083    117.471     93.702 ' ===  18  19  23  15  18  19
2510) P-1        2   0     945.424     4.57   0.0138     4.7341    18.5193    15.5569    122.544    105.757     55.414 ' ===  10  18  23   6  10  18
2511) C2         3   0    2262.245     4.57  -0.0045    26.2894    15.1871     5.7973     90.000    102.213     90.000 ' ===  22  19  11  10
2512) C2         2   0    1997.842     4.57  -0.0279    16.1577    26.4822     5.0695     90.000    112.926     90.000 ' ===  22  19  10   9
2513) P2         3   0    1506.313     4.57   0.0607    15.0983     7.6104    14.8945     90.000     61.661     90.000 ' ===  20  12  21  18
2514) C2         2   0    2617.365     4.57   0.0208    19.8206     8.8284    16.3016     90.000     66.573     90.000 ' ===  20  16  19  16
2515) P-1        3   0    1030.864     4.57  -0.0041    11.1757     7.7185    15.9880    110.549     57.525    116.358 ' ===  20  18  18  15  16  14
2516) P-1        3   1     915.831     4.57   0.0123    11.0901    10.6643    15.2771     55.852     48.569     43.171 ' ===  18  17  21  13  17  16
2517) P-1        1   0    1184.543     4.57   0.0000     8.0892    11.8085    15.5666     81.848     59.807     67.452 ' ===  20  16  21  13  19  14
2518) P-1        3   0     950.752     4.57   0.0000    10.2484     6.4851    14.9666     83.854     77.119     79.363 ' ===  21  15  20  14  18  13
2519) P-1        2   0     928.315     4.57  -0.0210     6.2612    13.1526    14.1231     95.048     74.098     59.622 ' ===  14  16  21   9  12  15
2520) P-1        1   0     490.014     4.57   0.0000     5.4106     7.9754    12.4604     97.855     76.650    110.204 ' ===  16  19  18  13  13  15
2521) P-1        2   0     956.564     4.57   0.0179     8.0059    10.9726    12.0379     99.867     91.915    112.535 ' ===  19  17  18  13  15  13
2522) P-1        3   0    1202.286     4.57   0.0088     7.0642    15.9242    12.0116    106.432     71.294    105.910 ' ===  15  19  16  11  11  14
2523) Pc         2   0    1804.684     4.57   0.0174    11.8490    19.7184     7.9584     90.000     76.062     90.000 ' ===  19  20  14  13
2524) P21        2   0    1126.177     4.57  -0.0181    26.0724     2.8842    14.9807     90.000     91.364     90.000 ' ===  21   3  19  17
2525) P-1        2   0     944.113     4.57  -0.0008     8.6952     7.4034    17.1122    114.400    109.588     79.717 ' ===  17  13  22   9  16  12
2526) P-1        2   0     778.980     4.57   0.0159     7.4868     8.5746    12.1628     89.263     93.846     90.008 ' ===  16  15  18   9  12  12
2527) P-1        2   0    1808.483     4.57   0.0082     8.4080    12.1490    19.7423     91.286     91.363    116.152 ' ===  14  19  22  13  14  18
2528) P-1        2   0     851.320     4.57   0.0138     7.1009     8.1257    16.1767     95.514     69.744     80.381 ' ===  14  18  23  12  14  18
2529) P2         3   0    1693.289     4.57   0.0186    13.1267    14.8862    10.7353     90.000     53.823     90.000 ' ===  16  20  19  14
2530) C2         2   0    2074.056     4.57   0.0396    26.9286    15.0861     5.1502     90.000     97.564     90.000 ' ===  21  20  13  12
2531) Pmn21      3   0    2552.280     4.56   0.0065    21.7661    20.5741     5.6994     90.000     90.000     90.000 ' ===  20  21  10
2532) P-1        2   0     484.986     4.56   0.0022     5.4051     7.9512    12.4056     98.811     76.137    109.979 ' ===  18  20  18  15  15  16
2533) P-1        2   0     782.735     4.56  -0.0478     5.1343    12.2525    13.6879    109.957     78.087    102.134 ' ===  14  19  20  10  11  17
2534) P-1        3   0    1929.327     4.56   0.0049    16.8680    15.4943    15.4223    133.058     40.927    121.004 ' ===  17  22  20  17  15  19
2535) C2         3   0    3021.302     4.56   0.0089    26.1812    15.4453     7.4730     90.000     91.162     90.000 ' ===  20  15  18  15
2536) P21        2   0    1510.857     4.56   0.0410    15.0260    13.2352     7.6016     90.000     88.039     90.000 ' ===  18  20  17  12
2537) P-1        1   0    1620.041     4.56   0.0000    11.6713    17.1178     9.5299     93.513     62.898    106.488 ' ===  18  21  18  16  14  17
2538) P-1        1   0    1048.255     4.56   0.0000     6.8385    11.6930    14.3579     72.652     85.421     73.053 ' ===  19  19  15  16  12  13
2539) P-1        3   1     604.268     4.56   0.0000     6.0833     9.2813    10.9087     82.090     82.118     88.410 ' ===  16  20  17  15  11  15
2540) P-1        3   0    1396.195     4.56  -0.0029     5.0520    15.2460    18.7728    100.454     99.290     82.721 ' ===  10  21  18   8   8  17
2541) P2         3   0    1653.330     4.56   0.0000    10.8963    14.3694    10.9791     90.000    105.893     90.000 ' ===  18  20  19  16
2542) P-1        2   0     595.630     4.56   0.0009     6.0076     7.5410    13.5746     87.236    101.455     98.736 ' ===  15  20  19  12  13  16
2543) C2         1   0    2984.618     4.56   0.0000    14.9376    26.5990     7.5141     90.000     88.587     90.000 ' ===  21  20  12  10
2544) P-1        2   0     812.839     4.56  -0.0192     6.6933     7.8512    16.2958     76.602     86.182     77.389 ' ===  19  15  19  11  16  13
2545) P-1        1   0    1825.743     4.56   0.0000    12.2345    11.2058    20.6197     63.889    127.035    125.171 ' ===  13  19  20   9  11  16
2546) P2         2   0    1881.577     4.56   0.0185    16.5890    11.4953    11.4130     90.000     59.830     90.000 ' ===  15  19  18  11
2547) P-1        2   0     855.015     4.56   0.0063     7.3831    10.4458    12.5602     95.287     67.809    107.529 ' ===  15  22  17  14  10  17
2548) P-1        1   0    1189.673     4.56   0.0000     7.5510    11.0954    16.4922     96.177     65.088    108.248 ' ===  12  17  19   9   8  14
2549) P-1        2   0    1578.303     4.55   0.0003     9.3637    11.4613    18.2088    118.908    112.668     80.092 ' ===  19  18  23  17  19  18
2550) P-1        3   0    1256.620     4.55   0.0164     8.2983    10.0331    15.8768    101.840    102.459     93.076 ' ===  16  20  20  13  14  17
2551) P-1        2   0     568.074     4.55   0.0364     7.1233     8.0915    11.3232     70.232     73.796     98.545 ' ===  19  16  19  13  15  14
2552) P-1        3   0     911.017     4.55   0.0091    10.1124     9.4958    12.0616     87.662     88.489    127.918 ' ===  17  19  20  13  16  16
2553) P-1        2   0     485.659     4.55   0.0084     5.4057     7.9507    12.4099     90.504     76.074    109.763 ' ===  18  20  17  15  14  15
2554) P-1        3   1     587.765     4.55  -0.0033     7.1055     7.9817    11.4728     98.840    104.784    105.778 ' ===  18  12  18   9  16   8
2555) P-1        2   0     742.918     4.55   0.0062     7.5989     6.8383    16.6226     69.358     81.127    106.555 ' ===  13  17  20  10  11  14
2556) Cc         1   0    2691.602     4.55   0.0000    26.4000    15.1885     6.8921     90.000     76.895     90.000 ' ===  21  21  11   9
2557) P-1        3   0     940.742     4.55  -0.0375     6.7959    11.7781    12.6180     77.651     89.359     72.749 ' ===  18  21  19  16  15  17
2558) P-1        3   1     588.072     4.55  -0.0020     7.9815     7.1078    12.9362    113.224    118.771     74.221 ' ===  13  18  20  10  11  16
2559) P212121    2   0    2545.630     4.55  -0.0049    21.7453    20.5428     5.6986     90.000     90.000     90.000 ' ===  20  21  11
2560) P-1        1   0    1112.169     4.55   0.0000     7.8572    12.2412    13.1589    100.253     86.499     64.665 ' ===  18  21  18  16  14  16
2561) P-1        3   0    1156.156     4.55   0.0058     6.1694    12.8388    15.0786     85.748     97.273    102.303 ' ===  15  19  22  14  14  18
2562) P-1        2   0    1141.792     4.55   0.0175     7.2811     6.9904    23.1869     75.630     87.688     87.756 ' ===  12  17  19   8   8  14
2563) P21/c      2   0    2328.718     4.55   0.0976    15.2450    39.8629     3.8374     90.000     93.060     90.000 ' ===  20  21  14  13
2564) P-1        2   0     977.698     4.55   0.0226     5.9312    15.6605    11.0326     97.936     83.306    104.811 ' ===  16  20  17  14  12  15
2565) P2         2   0    1805.325     4.55   0.0174    11.8527    19.7127     7.9601     90.000     76.091     90.000 ' ===  18  19  14  12
2566) P-1        1   0     915.506     4.55   0.0000     8.0612     6.2606    19.6631     89.354     91.827     67.419 ' ===  15  15  21  10  14  14
2567) P-1        3   6     300.010     4.54   0.0124     6.1171     6.7686     7.5661     86.656     98.616    104.339 ' ===   8  12  15   5   7  10
2568) P21        2   0    1690.197     4.54   0.0096    13.1162    14.8699    10.7427     90.000    126.226     90.000 ' ===  18  19  21  16
2569) P-1        3   0    1830.183     4.54   0.0000     7.6664    12.2945    21.6200     93.878     90.678     64.205 ' ===  15  16  22   9  14  15
2570) P-1        1   0    1073.252     4.54   0.0000     7.1751    13.4532    12.2691     71.356     74.468     78.699 ' ===  16  18  19  11  12  14
2571) P21        3   0    2242.265     4.54   0.0217    15.8405    20.3705     7.3525     90.000     70.929     90.000 ' ===  19  17  16  12
2572) P-1        2   0     882.165     4.54   0.0091     4.4583    15.6261    15.1376    119.581     93.357    101.735 ' ===   8  21  19   6   6  17
2573) Pban       2   0    2643.556     4.54   0.0013    25.7211    15.2221     6.7519     90.000     90.000     90.000 ' ===  22  19   9
2574) P-1        2   0     607.826     4.54  -0.0176     9.1065     6.0831    15.5210     97.199    117.883     54.725 ' ===  18  14  21  10  17  12
2575) P-1        3   1     803.381     4.54   0.0235     5.4444    10.2447    14.9641    102.160     92.354     79.950 ' ===  12  18  21   9  12  17
2576) P21/c      2   0    2259.031     4.54  -0.0076    11.3912    13.4894    15.8130     90.000    111.611     90.000 ' ===  20  21  19  17
2577) P-1        1   0    1006.076     4.54   0.0000     7.3583    11.5350    13.4363     94.662     68.349     75.360 ' ===  18  21  16  16  11  14
2578) P-1        3   7     381.249     4.53   0.0098     6.8869     7.7813    10.6076    112.060     46.518    107.910 ' ===  12   8  13   6  10   6
2579) P-1        2   0    1208.521     4.53   0.0244     7.2881    11.4689    16.2532     95.911     70.458     74.862 ' ===  19  17  18  16  14  12
2580) Ima2       1   0    4130.340     4.53   0.0000    26.1654    14.5818    10.8254     90.000     90.000     90.000 ' ===  21  20  13
2581) P-1        2   0     793.121     4.53  -0.0206     6.2226    10.8793    17.4681    118.022    118.044     51.876 ' ===  14  18  22  12  13  17
2582) Cc         2   0    4591.265     4.53  -0.0115    40.1246    19.9633     5.7475     90.000     85.755     90.000 ' ===  22  21  15  14
2583) P-1        2   0     862.190     4.53   0.0249     7.3809    12.3366    10.6780     94.766     71.942    111.063 ' ===  16  18  19  12  12  16
2584) P-1        2   0     998.390     4.53   0.0926     6.6131    11.2934    15.2096    103.497     96.738     64.699 ' ===  15  18  19  12  12  15
2585) P-1        2   0    1461.543     4.53   0.0166    12.1581     8.5673    20.8324    117.985    130.155     69.762 ' ===  14  18  21  12  12  16
2586) P-1        2   0    1139.191     4.53   0.0535     5.7410     8.8228    22.7652     84.268     88.470     96.465 ' ===  15  18  22  12  14  17
2587) P-1        3   2     883.357     4.53   0.0139     7.5438     9.0056    13.1158     89.483     91.366     97.396 ' ===  18  10  18   8  15   9
2588) P-1        2   0     763.152     4.53   0.0013     5.6852    10.2970    13.3388     80.746     97.952     92.325 ' ===  15  18  19  11  12  15
2589) P-1        2   0     598.722     4.53  -0.0003     7.0580     6.0038    15.3039     84.428     98.941     71.159 ' ===  15  16  19  11  11  14
2590) P-1        1   0    1710.628     4.53   0.0000    17.4290    19.5869    12.5643    137.396     36.433    130.000 ' ===  16  21  18  15  11  16
2591) C2         1   0    2616.567     4.53   0.0000    20.2573     8.6737    16.0980     90.000     67.678     90.000 ' ===  20  12  23  20
2592) C2         2   0    3739.015     4.52  -0.0039    17.6960    37.0375     6.7697     90.000     57.426     90.000 ' ===  20  19  16  13
2593) P-1        2   0    1555.400     4.52   0.0140     8.7807    18.0557    11.6802     80.603    116.293    110.461 ' ===  14  20  20  11  13  18
2594) P-1        2   0    1225.813     4.52   0.0278     8.2684    12.3624    15.9027     73.643     56.244     65.368 ' ===  19  16  20  12  17  13
2595) P-1        2   0     991.434     4.52  -0.0185    10.8355     7.4245    18.5475     92.175     80.721     43.726 ' ===  20  16  21  14  19  14
2596) P-1        3   0    1172.009     4.52  -0.0008     5.9588    15.4972    15.4408     57.957     81.381     75.932 ' ===  12  21  22  11  11  20
2597) P-1        2   0     491.810     4.52  -0.0461     5.3513    12.7287     7.9301     82.509    111.334    101.656 ' ===  16  18  19  12  12  15
2598) P-1        3   1     854.914     4.52   0.0196     7.1043     8.0258    16.3367     96.221     70.698     80.857 ' ===  18  18  19  14  15  17
2599) P-1        2   0     777.767     4.52   0.0418     5.2236     6.8028    22.6410     88.398     85.799     75.780 ' ===  12  16  20   8  10  14
2600) P-1        2   0     584.810     4.52  -0.0187     5.2615     8.9262    13.2715     82.185     98.554    107.586 ' ===  14  19  19  12  10  16
2601) Fdd2       2   0   14503.807     4.52   0.0336    25.7812    32.3534    17.3884     90.000     90.000     90.000 ' ===  22  20  20
2602) C2         1   0    1364.434     4.52   0.0000    29.8715     3.4585    15.2633     90.000     59.916     90.000 ' ===  23   4  21  21
2603) P-1        2   0    1038.032     4.52   0.0002    10.6080    10.8625    13.1676     85.347     95.250    136.594 ' ===  11  20  18   9   7  16
2604) C2         2   0    6218.524     4.52   0.0887    30.3111    27.3800     7.4951     90.000     88.643     90.000 ' ===  22  19  19  18
2605) P-1        2   0     765.005     4.52  -0.0123     5.7021    13.7907    10.2600     99.089     90.135    105.976 ' ===  16  20  19  14  13  16
2606) C2         3   0    3575.297     4.52   0.0163    23.4118    19.6897     7.8849     90.000     79.626     90.000 ' ===  21  21  14  14
2607) P-1        2   0     610.346     4.52   0.0265     6.0638    10.8439    11.8379    106.713    109.424     57.043 ' ===  17  20  21  15  15  19
2608) P-1        3   1     743.363     4.52   0.0130     5.7888     8.8205    15.6486    102.852     82.176     76.748 ' ===  15  16  22  12  15  16
2609) Pccn       3   0    4164.725     4.52   0.0000    25.7100    15.1973    10.6590     90.000     90.000     90.000 ' ===  22  21  15
2610) Pcc2       1   0    2126.670     4.52   0.0000    26.3057    14.8699     5.4368     90.000     90.000     90.000 ' ===  19  22   7
2611) P-1        3   1     743.468     4.52   0.0126     5.7903     8.8195    17.2960     98.940     64.564     76.775 ' ===  15  16  20  12  13  15
2612) C2         1   0    1362.029     4.52   0.0000    30.1763     3.4534    15.2657     90.000     58.890     90.000 ' ===  21   5  20  18
2613) P-1        3   0     853.713     4.51   0.0322     5.7566     8.0664    21.4535     78.688     67.224     68.650 ' ===  13  16  18  10  10  12
2614) P2         2   0    1520.727     4.51   0.0176    15.0714     7.6407    15.4400     90.000    121.207     90.000 ' ===  22  10  20  19
2615) P2         3   0    1512.823     4.51   0.0434    15.0287    13.2341     7.6107     90.000     91.960     90.000 ' ===  18  20  17  12
2616) P-1        2   0     895.212     4.51   0.0366     6.8037     8.9277    15.2423     90.133    102.972     96.923 ' ===  18  19  21  15  16  18
2617) Cc         2   0    2996.681     4.51   0.0192    25.7415    15.3876     7.5660     90.000     89.291     90.000 ' ===  22  19  14  13
2618) P-1        2   0     985.518     4.51  -0.0135    11.0217     8.6120    12.0435    103.464     70.370    112.818 ' ===  17  17  21  12  15  16
2619) P-1        2   0     711.309     4.51   0.0243     6.9329    10.3362    10.4988     91.982     77.642     76.359 ' ===  19  19  16  15  13  14
2620) P-1        2   0     795.704     4.51  -0.0046     5.4307     7.5147    19.8732     90.238     98.419     97.221 ' ===  12  16  20   8  11  13
2621) C2         3   0    3787.916     4.51   0.0181    29.6033    10.8871    11.9312     90.000     80.085     90.000 ' ===  22  18  23  22
2622) P21        2   0     921.774     4.51  -0.0140    15.2568     4.6936    15.0241     90.000    121.042     90.000 ' ===  23   5  21  21
2623) P-1        2   0     849.107     4.51   0.0205     5.7507     7.9410    21.6118     79.419     66.023     70.578 ' ===  14  14  19   9  12  11
2624) P-1        2   0    1370.587     4.51  -0.0349    12.0707    12.6428    15.1155     78.576     98.357    142.677 ' ===  16  18  22  13  15  18
2625) Pcc2       1   0    2127.171     4.51   0.0000    26.3237    14.8610     5.4376     90.000     90.000     90.000 ' ===  19  22   6
2626) P-1        2   0     855.005     4.51   0.0196     6.8612    10.5774    12.3235     86.753     80.263    102.920 ' ===  14  20  19  11  11  18
2627) P21/c      2   0    1612.247     4.51   0.0004    10.7348    11.4867    14.2404     90.000     66.660     90.000 ' ===  20  19  15  13
2628) P-1        2   0    1246.227     4.50   0.0236     7.2059    11.5493    15.3040     78.388     87.873     87.997 ' ===  12  17  20   9  10  15
2629) P-1        3   3     891.992     4.50   0.0157     8.9356     9.3383    12.2517     87.167    117.350     82.091 ' ===  15  14  17  10  12  11
2630) C2         2   0    2953.958     4.50   0.0314    25.7724    15.4032     7.4492     90.000     87.328     90.000 ' ===  22  20  15  14
2631) P-1        2   0     948.603     4.50  -0.0205     5.9064    10.7939    17.9455    119.025    105.356     91.424 ' ===  14  20  22  14  13  19
2632) Cc         3   2    2416.604     4.50   0.0123    15.7707    25.7455     6.1567     90.000    104.823     90.000 ' ===  18  20  12  10
2633) Fddd       1   0   12675.327     4.50   0.0000    25.7142    26.5845    18.5420     90.000     90.000     90.000 ' ===  23  22  22
2634) P-1        2   0     919.108     4.50   0.0049     7.5939     8.1172    17.1226    110.849    111.277     82.831 ' ===  17  17  22  12  16  16
2635) Pmn21      2   0    2547.085     4.50  -0.0038    21.7499    20.5460     5.6998     90.000     90.000     90.000 ' ===  20  21  11
2636) P-1        3   7     297.951     4.50   0.0058    10.7374     6.0851     6.8526    106.985     46.665    113.772 ' ===  14   7  12   6  10   5
2637) P-1        2   0     606.788     4.50   0.0238     6.0586    10.9077    11.7802    107.307     69.377    122.800 ' ===  16  20  20  14  13  18
2638) P-1        3   0    1516.809     4.50   0.0000    17.1734    17.1597    12.4705    136.311     36.863    127.976 ' ===  17  20  16  15  10  14
2639) P-1        3   0    1219.201     4.50   0.0000     7.1885    11.7976    16.0738     93.868     70.702     74.197 ' ===  10  18  22   8   9  17
2640) P2         2   0    1540.284     4.50   0.0079    15.1998     7.8631    14.9198     90.000    120.256     90.000 ' ===  20   7  20  17
2641) P21        1   0     747.417     4.50   0.0000    15.0632     3.7838    14.9240     90.000    118.516     90.000 ' ===  21   7  22  20
2642) P-1        1   0    1179.709     4.50   0.0000     7.1425    16.0342    11.6625     77.626    108.655    110.169 ' ===  14  19  20  10  14  16
2643) C2         3   0    2854.136     4.50  -0.0097    28.6781    15.1390     7.3314     90.000    116.274     90.000 ' ===  21  18  12  10
2644) P-1        1   0     863.414     4.50   0.0000     5.8783     6.8244    23.5159     84.036     72.278     73.963 ' ===  11  17  22   6  11  16
2645) P2         2   0    2142.498     4.50  -0.0151    10.5787    27.2101     7.8775     90.000    109.115     90.000 ' ===  18  19  18  13
2646) P-1        3   0     917.913     4.50   0.0045     7.9446    10.5759    14.7554    119.795     58.814    108.176 ' ===  20  19  22  17  19  18
2647) P-1        2   0     944.658     4.50   0.0371     7.9554    10.9583    15.4170    125.243     59.393    106.527 ' ===  17  16  21  11  16  15
2648) C2         3   0    2267.637     4.50  -0.0409    60.7051     2.9010    14.8352     90.000     60.223     90.000 ' ===  23   3  22  22
2649) Pnnn       2   0    2642.152     4.50   0.0015    25.7250    15.2264     6.7454     90.000     90.000     90.000 ' ===  22  21   8
2650) P-1        2   0     908.960     4.50   0.0078     5.5301     8.4382    19.9281     94.035     86.154    101.083 ' ===  14  19  21  12  12  17
2651) P-1        3   0     961.496     4.49   0.0187     5.6379    11.3964    15.2744     83.989     80.125     89.583 ' ===  12  16  22   8  11  15
2652) C222       1   0    4517.514     4.49   0.0000    30.4546     5.7707    25.7050     90.000     90.000     90.000 ' ===  21   9  21
2653) P-1        3   8     405.287     4.49   0.0134     7.6235     8.2664     6.8486     73.191     94.395    101.124 ' ===  13   6  11   5   9   4
2654) Cc         3   0    3120.092     4.49   0.0020    15.5521    26.2284     7.9937     90.000     73.115     90.000 ' ===  19  23  16  14
2655) P21        1   0     753.492     4.49   0.0000    15.4629     3.7853    14.9264     90.000     59.591     90.000 ' ===  20   7  23  20
2656) P-1        3   4     529.165     4.49   0.0109     5.3983     7.4769    14.1174     88.760    111.734     90.079 ' ===   8  13  16   3   7  11
2657) P-1        1   0     893.004     4.49   0.0000     7.6214    10.6337    12.0448     95.106     80.841    112.013 ' ===  17  19  21  13  16  17
2658) P-1        1   0     911.315     4.49   0.0000     9.1813     6.6723    15.8025     81.891     73.785     95.330 ' ===  16  17  17  13  12  11
2659) C2         2   0    3612.780     4.49  -0.0036    59.5212    10.2934     5.8991     90.000     91.605     90.000 ' ===  23  19  17  17
2660) P-1        2   0     855.732     4.49  -0.0294    10.0951     5.7249    17.7199     68.786     65.302     89.257 ' ===  18  14  21  12  16  13
2661) P-1        3   1     986.641     4.49   0.0106     8.5556     7.4808    15.9734     90.954    105.134     88.907 ' ===  19  17  18  14  17  13
2662) P-1        3   0    2102.508     4.49   0.0246     9.6802    13.9081    25.1416     66.212     51.852     52.230 ' ===  12  19  22  10  11  19
2663) Cc         2   0    3000.888     4.49   0.0269    15.0621    26.6390     7.4808     90.000     91.254     90.000 ' ===  21  21  12  10
2664) I222       3   0    5853.732     4.49   0.0295    59.8766    12.7155     7.6885     90.000     90.000     90.000 ' ===  21  17  16
2665) P-1        2   0     562.156     4.49  -0.0091     6.8659     7.7975    11.4927    106.742    107.396     86.016 ' ===  19  14  16  10  14   9
2666) C2         3   0    2948.147     4.49   0.0000    30.6782    14.8691     7.4443     90.000    119.752     90.000 ' ===  23  15  15  15
2667) P-1        2   0     581.258     4.49   0.0464     5.7899     8.1963    13.3527     91.619     92.003     66.631 ' ===  15  20  22  12  15  19
2668) Fddd       1   0   12675.780     4.49   0.0000    26.5873    25.7145    18.5406     90.000     90.000     90.000 ' ===  22  23  22
2669) I222       3   0    6020.683     4.49   0.0123    26.2226    14.9620    15.3455     90.000     90.000     90.000 ' ===  20  17  13
2670) C2         2   0    4842.324     4.49   0.0119    38.6378    16.4752     8.2277     90.000    112.398     90.000 ' ===  23  22  17  17
2671) P-1        2   0    1019.581     4.49   0.0185     5.1823    15.3773    15.3626    121.492    102.360     82.760 ' ===   9  20  21   7   8  18
2672) P21        1   0     747.616     4.49   0.0000    14.9394     3.7814    15.0717     90.000    118.589     90.000 ' ===  22   7  21  20
2673) P21        3   1    1188.991     4.49  -0.0012     6.9836    29.8690     6.0834     90.000     69.552     90.000 ' ===  15  18  14  10
2674) C2         2   0    2002.800     4.49  -0.0237    16.1594    26.5258     5.0720     90.000    112.895     90.000 ' ===  23  19  10  10
2675) P-1        2   0     775.775     4.49  -0.0263     5.7588     9.2168    15.4698    102.605     82.483     79.638 ' ===  14  15  23  10  14  15
2676) C2         2   0    2056.567     4.49   0.0158    26.7537    15.0329     5.1557     90.000     97.336     90.000 ' ===  21  21  13  12
2677) P-1        2   0     776.541     4.49  -0.0352     6.8180     9.8595    12.1237     88.271     76.110     79.011 ' ===  15  22  18  14  11  18
2678) P-1        2   0     789.373     4.48   0.0007     7.9687     9.5029    11.9058     91.391    113.547    105.134 ' ===  19  18  19  15  16  14
2679) P-1        3   0    1018.206     4.48   0.0000     5.0422     6.7725    30.6851     77.759     83.988     87.672 ' ===  14  14  22   8  13  14
2680) P-1        1   0     983.117     4.48   0.0000     8.5540     7.4749    15.9313     90.957    105.123     88.903 ' ===  19  18  19  14  17  14
2681) P-1        2   0     848.703     4.48  -0.0081     5.8000     7.9120    21.4083     81.259     66.627     70.274 ' ===  12  19  19  11  10  15
2682) C2         3   0    4230.539     4.48   0.0065    27.4349    29.8921     5.1768     90.000     94.801     90.000 ' ===  18  21  14  12
2683) P2         1   0     745.334     4.48   0.0000    14.9302     3.7821    15.3107     90.000     59.552     90.000 ' ===  22   7  20  19
2684) P-1        2   0     741.244     4.48   0.0020     5.0534     6.5816    22.4216     88.590     87.695     84.275 ' ===  12  18  20   8  11  16
2685) C2         2   0    2433.225     4.48   0.0445    17.1787    25.8766     6.1370     90.000    116.884     90.000 ' ===  21  23  13  11
2686) P-1        2   0     994.193     4.48  -0.0147    10.9349     6.1626    15.1867     81.756     81.728     81.671 ' ===  17  13  19  10  14  10
2687) P21        2   0    1614.198     4.48   0.0113    22.8124     5.3253    15.2608     90.000     60.539     90.000 ' ===  21  10  20  18
2688) P-1        2   0     647.727     4.48   0.0144     7.4690     7.5507    11.6556     84.058     95.571     85.140 ' ===  16  16  20  10  15  13
2689) P-1        1   0    1410.453     4.48   0.0000    11.5690     8.9894    18.4802    111.339     52.448    107.687 ' ===  15  22  23  14  15  22
2690) P-1        1   0     598.458     4.48   0.0000    11.1613     6.0116    10.9438     97.873     79.662    123.974 ' ===  17  16  20  11  15  13
2691) P-1        3   1     565.133     4.48   0.0026     5.7778    11.5248     9.8220     82.901     88.956     60.669 ' ===  12  19  20  10  11  17
2692) C2         2   0    4035.576     4.48   0.0313    15.5303    30.0818     9.1107     90.000     71.467     90.000 ' ===  17  18  21  16
2693) P2         1   0    1799.991     4.48   0.0000    11.8314    19.7066     7.9530     90.000    103.899     90.000 ' ===  19  19  13  12
2694) P-1        3   0    1332.801     4.48  -0.0056     5.8546    11.9816    19.6365     90.203     88.984     75.414 ' ===  12  18  21  10  11  16
2695) P-1        2   0     581.715     4.48   0.0253     5.9835     7.6533    13.4081     91.751    105.556     79.613 ' ===  15  21  17  13  10  16
2696) P-1        3   0    1342.650     4.48   0.0000     6.1922    11.8064    19.7143     87.673     91.602    111.181 ' ===  13  15  21   8  11  13
2697) P-1        3   0    1022.631     4.48   0.0000     6.6885     7.7095    20.8747    103.637    100.966     92.449 ' ===  16  18  18  13  13  14
2698) Fddd       1   0   12669.526     4.48   0.0000    26.5881    18.5314    25.7137     90.000     90.000     90.000 ' ===  23  23  23
2699) C2         3   3    2402.480     4.48   0.0123    15.8819    25.7295     6.1246     90.000     73.728     90.000 ' ===  18  19   9   8
2700) P-1        2   0     757.286     4.47   0.0467     4.9632    10.2043    15.3189    101.385     93.448     85.340 ' ===  11  17  20   8   9  15
2701) P-1        2   0    1101.149     4.47   0.0085     9.4421     6.9326    18.5191     79.806     74.036    102.499 ' ===  16  17  20  11  15  14
2702) P-1        2   0     937.263     4.47   0.0074     8.4661     7.5086    15.2590     95.760    103.740     87.462 ' ===  16  15  18  10  12  10
2703) Ccc2       1   0    4561.915     4.47   0.0000    29.5490    11.4477    13.4860     90.000     90.000     90.000 ' ===  22  19  18
2704) P21212     3   0    2545.783     4.47  -0.0050    21.7454    20.5419     5.6992     90.000     90.000     90.000 ' ===  20  21  11
2705) C2         1   0    4441.697     4.47   0.0000    16.0750    26.5662    11.0969     90.000     69.598     90.000 ' ===  23  20  13  13
2706) P-1        3   1     665.723     4.47   0.0168     7.0225    11.3779     9.0050     97.324     77.435     75.105 ' ===  16  20  13  15   8  12
2707) I222       1   0    6001.340     4.47   0.0000    14.9532    15.3353    26.1711     90.000     90.000     90.000 ' ===  19  14  20
[truncated: 117,308 more chars]
