# Supplementary material for: Remote and automated high-throughput powder diffraction measurements enabled by a robotic sample changer at SSRL beamline 2-1
Source: J Appl Crystallogr. 2023 Sep 20;56(Pt 5):1480–4. doi: 10.1107/S1600576723007148 (PMC10543666; doi:10.1107/S1600576723007148)
Supplement: Supplementary file 1 [file j-56-01480-sup1.zip › Example Data and Refinements/SSRL BL2-1 Sample 0047/BL21Robot_0047_Pawley.inp]

'Auto_T(5)  
r_exp  8.39864452 r_exp_dash  31.772944 r_wp  2.48600731 r_wp_dash  9.40482371 r_p  1.53736312 r_p_dash  10.1834928 weighted_Durbin_Watson  0.360419192 gof  0.296001016
iters 20000000  
chi2_convergence_criteria 0.000001  
'do_errors  
  
xdd "BL21Robot_0047-2021-02-14-1019_scan2.xye"   
r_exp  8.39864452 r_exp_dash  31.772944 r_wp  2.48600731 r_wp_dash  9.40482371 r_p  1.53736312 r_p_dash  10.1834928 weighted_Durbin_Watson  0.360419192 gof  0.296001016 
	bkg @  111.495022` -16.6091999`  12.1340391` -3.25714578`  0.323133243`  2.52690128` -0.343495127`  0.820753102`  0.479946621` -0.29388456` -0.059021779` -0.506352824`
	One_on_X(@, 0.00010`_LIMIT_MIN_0.0001)   
	Rp 9999  
	Rs 700  
	start_X 5   
	finish_X 50   
	Zero_Error(@, 0.01095`)   
	lam   
		ymin_on_ymax  0.0001   
		la  1 lo  0.7295789  lh   0.002   
	LP_Factor(90)    
	x_calculation_step 0.005      
	   
	' FWHM from LaB6 refinement   
	gauss_fwhm    0.000100305176_LIMIT_MIN_0.0001 min 0.0001   
	lor_fwhm   0.00710177078 min 0.0001   

hkl_Is
	CS_L (@, 413.31825`)  
	Strain_G(@, 0.10638`)
	volume  45.395`
	Cubic(@  3.567280`)
	space_group "Fd-3m"
		load hkl_m_d_th2 I 
		{
			   1   1   1   8    2.059570      20.40402     @  2.14819`
			   2   2   0  12    1.261224      33.62427     @  2.23163`
			   3   1   1  24    1.075575      39.65111     @  1.64727`
			   2   2   2   8    1.029785      41.49356     @  0.00000`_LIMIT_MIN_1e-015
			   4   0   0   6    0.891820      48.28901     @  0.71373`
		}


	
hkl_Is  
	CS_L (@, 4121.76931`_LIMIT_MIN_0.3)  
	Strain_G(@, 0.10908`)  
	CS_G (@, 149.60688`)  
	Strain_L(@, 0.08998`) 
	volume  281.585
	a   7.137026
	b   5.746501
	c   8.067093
	al  67.95933
	be  97.41828
	ga  113.30322
	space_group "P-1"
		load hkl_m_d_th2 I 
		{
			   0   0   1   2    7.475601       5.59398      @  0.13453`
			   1   0   0   2    6.553125       6.38221      @  0.17449`
			   0   1   1   2    5.019177       8.33577      @  0.13439`
			   1   0   1   2    4.984269       8.39425      @  0.10629`
			   1  -1  -1   2    4.966712       8.42398      @  0.06273`
			   1  -1   0   2    4.937113       8.47457      @  0.03101`
			   0   1   0   2    4.932035       8.48331      @  0.13202`
			   1   0  -1   2    4.873238       8.58586      @  0.08970`
			   0   0   2   2    3.737801      11.20136     @  0.02935`
			   0   1   2   2    3.674389      11.39530     @  0.07781`
			   1  -1  -2   2    3.631242      11.53116     @  0.11455`
			   1  -1   1   2    3.596726      11.64220     @  0.09440`
			   0   1  -1   2    3.573409      11.71843     @  0.10209`
			   1   1   1   2    3.421433      12.24089     @  0.44368`
			   2  -1   0   2    3.380350      12.39024     @  0.11577`
			   1   1   0   2    3.375463      12.40825     @  0.24151`
			   2  -1  -1   2    3.371883      12.42148     @  0.03649`_LIMIT_MIN_1e-015
			   1   0   2   2    3.278999      12.77478     @  0.09156`
			   2   0   0   2    3.276563      12.78432     @  0.01666`_LIMIT_MIN_1e-015
			   1   0  -2   2    3.215490      13.02818     @  0.03042`_LIMIT_MIN_1e-015
			   2   0   1   2    3.026350      13.84628     @  0.02769`_LIMIT_MIN_1e-015
			   2   0  -1   2    2.976205      14.08074     @  0.08637`
			   1   1   2   2    2.900438      14.45050     @  0.10806`
			   1  -2  -1   2    2.872568      14.59146     @  0.11525`
			   2  -1   1   2    2.852933      14.69244     @  0.06767`
			   2  -1  -2   2    2.837728      14.77160     @  0.10306`
			   1   1  -1   2    2.818321      14.87389     @  0.03232`_LIMIT_MIN_1e-015
			   1  -2  -2   2    2.699949      15.52993     @  0.05211`
			   1  -2   0   2    2.663264      15.74520     @  0.07137`
			   0   2   1   2    2.637835      15.89796     @  0.03252`_LIMIT_MIN_1e-015
			   0   1   3   2    2.633140      15.92649     @  0.02340`_LIMIT_MIN_1e-015
			   2  -2  -1   2    2.624022      15.98219     @  0.08754`
			   1  -1  -3   2    2.608851      16.07575     @  0.02776`_LIMIT_MIN_1e-015
			   1  -1   2   2    2.587475      16.20944     @  0.10347`
			   0   1  -2   2    2.570836      16.31506     @  0.02554`_LIMIT_MIN_1e-015
			   0   2   2   2    2.509588      16.71605     @  0.02682`_LIMIT_MIN_1e-015
			   2   0   2   2    2.492135      16.83397     @  0.09664`
			   0   0   3   2    2.491867      16.83579     @  0.00000`_LIMIT_MIN_1e-015
			   2  -2  -2   2    2.483356      16.89391     @  0.10856`
			   2  -2   0   2    2.468557      16.99594     @  0.09570`
			   0   2   0   2    2.466018      17.01357     @  0.04794`_LIMIT_MIN_1e-015
			   2   0  -2   2    2.436619      17.22040     @  0.02241`_LIMIT_MIN_1e-015
			   2   1   1   2    2.372044      17.69290     @  0.10838`
			   3  -1   0   2    2.353266      17.83523     @  0.06504`_LIMIT_MIN_1e-015
			   2   1   0   2    2.350517      17.85626     @  0.07958`
			   1   0   3   2    2.346940      17.88370     @  0.02597`_LIMIT_MIN_1e-015
			   3  -1  -1   2    2.344405      17.90319     @  0.05937`_LIMIT_MIN_1e-015
			   1   0  -3   2    2.311774      18.15802     @  0.03972`_LIMIT_MIN_1e-015
			   1   1   3   2    2.305693      18.20632     @  0.03250`_LIMIT_MIN_1e-015
			   1  -2  -3   2    2.300469      18.24801     @  0.05028`_LIMIT_MIN_1e-015
			   2  -1   2   2    2.270396      18.49183     @  0.10020`
			   2  -1  -3   2    2.257629      18.59732     @  0.15350`
			   1  -2   1   2    2.255497      18.61506     @  0.06153`_LIMIT_MIN_1e-015
			   1   1  -2   2    2.237093      18.76958     @  0.02208`_LIMIT_MIN_1e-015
			   3   0   0   2    2.184375      19.22681     @  0.08012`_LIMIT_MIN_1e-015
			   0   2   3   2    2.184096      19.22930     @  0.00000`_LIMIT_MIN_1e-015
			   2   1   2   2    2.180906      19.25769     @  0.08054`_LIMIT_MIN_1e-015
			   1   2   1   2    2.167690      19.37623     @  0.07137`_LIMIT_MIN_1e-015
			   2  -2  -3   2    2.157364      19.46987     @  0.15404`
			   3  -1   1   2    2.156678      19.47612     @  0.00000`_LIMIT_MIN_1e-015
			   3  -2  -1   2    2.152401      19.51520     @  0.06597`_LIMIT_MIN_1e-015
			   2  -2   1   2    2.138046      19.64753     @  0.17734`
			   3  -1  -2   2    2.136390      19.66291     @  0.04003`_LIMIT_MIN_1e-015
			   2   1  -1   2    2.131736      19.70626     @  0.03634`_LIMIT_MIN_1e-015
			   0   2  -1   2    2.127408      19.74675     @  0.08308`_LIMIT_MIN_1e-015
			   3   0   1   2    2.109642      19.91473     @  0.04792`_LIMIT_MIN_1e-015
			   1   2   2   2    2.099095      20.01582     @  0.06721`_LIMIT_MIN_1e-015
			   3   0  -1   2    2.083991      20.16240     @  0.05202`_LIMIT_MIN_1e-015
			   3  -2  -2   2    2.068584      20.31416     @  0.00000`_LIMIT_MIN_1e-015
			   3  -2   0   2    2.068164      20.31833     @  0.20121`
			   1   2   0   2    2.065180      20.34800     @  0.01659`_LIMIT_MIN_1e-015
			   2   0   3   2    2.005517      20.96008     @  0.06311`_LIMIT_MIN_1e-015
			   0   1   4   2    1.999289      21.02611     @  0.02514`_LIMIT_MIN_1e-015
			   1  -1  -4   2    1.984957      21.17967     @  0.03054`_LIMIT_MIN_1e-015
			   1  -1   3   2    1.971745      21.32324     @  0.08774`_LIMIT_MIN_1e-015
			   2   0  -3   2    1.962077      21.42955     @  0.04854`_LIMIT_MIN_1e-015
			   0   1  -3   2    1.960847      21.44316     @  0.02073`_LIMIT_MIN_1e-015
			   3   0   2   2    1.904888      22.08088     @  0.06412`_LIMIT_MIN_1e-015
			   1  -2  -4   2    1.901655      22.11889     @  0.04199`_LIMIT_MIN_1e-015
			   1   2   3   2    1.900450      22.13310     @  0.05760`_LIMIT_MIN_1e-015
			   2   1   3   2    1.894731      22.20075     @  0.05435`_LIMIT_MIN_1e-015
			   1  -3  -2   2    1.887329      22.28893     @  0.03996`_LIMIT_MIN_1e-015
			   2  -3  -2   2    1.881969      22.35323     @  0.04774`_LIMIT_MIN_1e-015
			   1  -3  -1   2    1.876275      22.42194     @  0.07028`_LIMIT_MIN_1e-015
			   2  -3  -1   2    1.874053      22.44887     @  0.00000`_LIMIT_MIN_1e-015
			   3  -1   2   2    1.872502      22.46771     @  0.10378`_LIMIT_MIN_1e-015
			   0   0   4   2    1.868900      22.51157     @  0.09238`_LIMIT_MIN_1e-015
			   3   0  -2   2    1.867547      22.52810     @  0.00000`_LIMIT_MIN_1e-015
			   3  -2  -3   2    1.865555      22.55246     @  0.02964`_LIMIT_MIN_1e-015
			   3  -2   1   2    1.864939      22.56001     @  0.19402`
			   1  -2   2   2    1.863578      22.57671     @  0.01315`_LIMIT_MIN_1e-015
			   1   2  -1   2    1.850874      22.73373     @  0.11698`
			   3  -1  -3   2    1.850450      22.73901     @  0.00000`_LIMIT_MIN_1e-015
			   1   1   4   2    1.847029      22.78169     @  0.02701`_LIMIT_MIN_1e-015
			   2   1  -2   2    1.841454      22.85158     @  0.03278`_LIMIT_MIN_1e-015
			   0   2   4   2    1.837194      22.90528     @  0.01725`_LIMIT_MIN_1e-015
			   2  -1   3   2    1.822943      23.08680     @  0.07041`_LIMIT_MIN_1e-015
			   2  -2  -4   2    1.815621      23.18119     @  0.10096`_LIMIT_MIN_1e-015
			   2  -1  -4   2    1.813684      23.20630     @  0.03976`_LIMIT_MIN_1e-015
			   1   0   4   2    1.808107      23.27887     @  0.02780`_LIMIT_MIN_1e-015
			   2  -2   2   2    1.798363      23.40679     @  0.08464`_LIMIT_MIN_1e-015
			   1   1  -3   2    1.797435      23.41904     @  0.00728`_LIMIT_MIN_1e-015
			   1  -3  -3   2    1.786824      23.56010     @  0.16754`
			   0   2  -2   2    1.786704      23.56170     @  0.00000`_LIMIT_MIN_1e-015
			   1   0  -4   2    1.786566      23.56355     @  0.00000`_LIMIT_MIN_1e-015
			   2  -3  -3   2    1.779653      23.65640     @  0.06706`_LIMIT_MIN_1e-015
			   3   1   1   2    1.777225      23.68919     @  0.03425`_LIMIT_MIN_1e-015
			   4  -1   0   2    1.767189      23.82569     @  0.02708`_LIMIT_MIN_1e-015
			   3   1   0   2    1.765559      23.84801     @  0.06792`_LIMIT_MIN_1e-015
			   4  -1  -1   2    1.760890      23.91218     @  0.07749`_LIMIT_MIN_1e-015
			   2  -3   0   2    1.759783      23.92744     @  0.00000`_LIMIT_MIN_1e-015
			   1  -3   0   2    1.759093      23.93697     @  0.11790`_LIMIT_MIN_1e-015
			   0   3   2   2    1.752199      24.03255     @  0.04729`_LIMIT_MIN_1e-015
			   2   2   1   2    1.744772      24.13638     @  0.10180`_LIMIT_MIN_1e-015
			   0   3   1   2    1.740890      24.19101     @  0.01956`_LIMIT_MIN_1e-015
			   3  -3  -2   2    1.739417      24.21182     @  0.05841`_LIMIT_MIN_1e-015
			   3  -3  -1   2    1.735581      24.26615     @  0.08821`_LIMIT_MIN_1e-015
			   4  -2  -1   2    1.732810      24.30554     @  0.04085`_LIMIT_MIN_1e-015
			   2   2   2   2    1.710717      24.62433     @  0.12668`_LIMIT_MIN_1e-015
			   3   1   2   2    1.694688      24.86093     @  0.02144`_LIMIT_MIN_1e-015
			   4  -2   0   2    1.690175      24.92838     @  0.04928`_LIMIT_MIN_1e-015
			   2   2   0   2    1.687731      24.96506     @  0.03825`_LIMIT_MIN_1e-015
			   4  -2  -2   2    1.685941      24.99199     @  0.05010`_LIMIT_MIN_1e-015
			   4  -1   1   2    1.681439      25.05999     @  0.01947`_LIMIT_MIN_1e-015
			   0   3   3   2    1.673059      25.18757     @  0.02721`_LIMIT_MIN_1e-015
			   4  -1  -2   2    1.665308      25.30674     @  0.07378`_LIMIT_MIN_1e-015
			   3   1  -1   2    1.664849      25.31384     @  0.00000`_LIMIT_MIN_1e-015
			   3   0   3   2    1.661423      25.36691     @  0.07169`_LIMIT_MIN_1e-015
			   1   2   4   2    1.660704      25.37806     @  0.00000`_LIMIT_MIN_1e-015
			   3  -3  -3   2    1.655571      25.45808     @  0.06116`_LIMIT_MIN_1e-015
			   3  -3   0   2    1.645704      25.61329     @  0.05372`_LIMIT_MIN_1e-015
			   0   3   0   2    1.644012      25.64011     @  0.05374`_LIMIT_MIN_1e-015
			   2   0   4   2    1.639500      25.71188     @  0.07401`_LIMIT_MIN_1e-015
			   4   0   0   2    1.638281      25.73133     @  0.00516`_LIMIT_MIN_1e-015
			   3  -2  -4   2    1.629187      25.87746     @  0.06654`_LIMIT_MIN_1e-015
			   3  -2   2   2    1.628571      25.88741     @  0.03729`_LIMIT_MIN_1e-015
			   3   0  -3   2    1.624413      25.95483     @  0.03814`_LIMIT_MIN_1e-015
			   1  -3  -4   2    1.619088      26.04169     @  0.03681`_LIMIT_MIN_1e-015
			   2   1   4   2    1.616598      26.08251     @  0.03424`_LIMIT_MIN_1e-015
			   2  -3  -4   2    1.611802      26.16150     @  0.06055`_LIMIT_MIN_1e-015
			   1   2  -2   2    1.611361      26.16877     @  0.02347`_LIMIT_MIN_1e-015
			   4   0   1   2    1.607961      26.22510     @  0.07044`_LIMIT_MIN_1e-015
			   2   0  -4   2    1.607745      26.22868     @  0.00000`_LIMIT_MIN_1e-015
			   2   2   3   2    1.599855      26.36036     @  0.07630`_LIMIT_MIN_1e-015
			   3  -1   3   2    1.598823      26.37768     @  0.00000`_LIMIT_MIN_1e-015
			   0   1   5   2    1.597365      26.40219     @  0.04662`_LIMIT_MIN_1e-015
			   4   0  -1   2    1.592754      26.48002     @  0.03444`_LIMIT_MIN_1e-015
			   1  -1  -5   2    1.588166      26.55791     @  0.10384`_LIMIT_MIN_1e-015
			   2  -3   1   2    1.587349      26.57183     @  0.00650`_LIMIT_MIN_1e-015
			   1  -3   1   2    1.584992      26.61207     @  0.04070`_LIMIT_MIN_1e-015
			   1  -2  -5   2    1.581373      26.67410     @  0.04579`_LIMIT_MIN_1e-015
			   3  -1  -4   2    1.579612      26.70438     @  0.02878`_LIMIT_MIN_1e-015
			   1  -1   4   2    1.579450      26.70717     @  0.01481`_LIMIT_MIN_1e-015
			   4  -2   1   2    1.575522      26.77500     @  0.03159`_LIMIT_MIN_1e-015
			   0   1  -4   2    1.572027      26.83564     @  0.04939`_LIMIT_MIN_1e-015
			   2   1  -3   2    1.570309      26.86555     @  0.02060`_LIMIT_MIN_1e-015
			   4  -2  -3   2    1.568683      26.89392     @  0.05095`_LIMIT_MIN_1e-015
			   2   2  -1   2    1.562811      26.99687     @  0.00543`_LIMIT_MIN_1e-015
			   1  -2   3   2    1.552109      27.18657     @  0.04282`_LIMIT_MIN_1e-015
			   3   1   3   2    1.551233      27.20222     @  0.01530`_LIMIT_MIN_1e-015
			   1   3   2   2    1.548099      27.25835     @  0.01143`_LIMIT_MIN_1e-015
			   0   2   5   2    1.545428      27.30637     @  0.01348`_LIMIT_MIN_1e-015
			   1   3   1   2    1.538592      27.43007     @  0.03520`_LIMIT_MIN_1e-015
			   4  -1   2   2    1.537583      27.44842     @  0.02677`_LIMIT_MIN_1e-015
			   0   3   4   2    1.534679      27.50137     @  0.00000`_LIMIT_MIN_1e-015
			   4  -3  -2   2    1.533455      27.52377     @  0.09653`_LIMIT_MIN_1e-015
			   4  -3  -1   2    1.532491      27.54142     @  0.10382`_LIMIT_MIN_1e-015
			   2  -2  -5   2    1.529193      27.60198     @  0.00412`_LIMIT_MIN_1e-015
			   1   1   5   2    1.518057      27.80853     @  0.03758`_LIMIT_MIN_1e-015
			   4  -1  -3   2    1.517140      27.82567     @  0.00950`_LIMIT_MIN_1e-015
			   3  -3  -4   2    1.516274      27.84188     @  0.04234`_LIMIT_MIN_1e-015
			   2  -2   3   2    1.515435      27.85762     @  0.05053`_LIMIT_MIN_1e-015
			   3   1  -2   2    1.513484      27.89425     @  0.03103`_LIMIT_MIN_1e-015
			   4   0   2   2    1.513175      27.90005     @  0.00000`_LIMIT_MIN_1e-015
			   0   2  -3   2    1.505265      28.04966     @  0.02220`_LIMIT_MIN_1e-015
			   3  -3   1   2    1.503686      28.07971     @  0.06026`_LIMIT_MIN_1e-015
			   2  -1   4   2    1.501370      28.12393     @  0.01510`_LIMIT_MIN_1e-015
			   0   3  -1   2    1.497698      28.19429     @  0.05134`_LIMIT_MIN_1e-015
			   0   0   5   2    1.495120      28.24392     @  0.07750`_LIMIT_MIN_1e-015
			   2  -1  -5   2    1.494713      28.25178     @  0.00000`_LIMIT_MIN_1e-015
			   1   3   3   2    1.494251      28.26069     @  0.00000`_LIMIT_MIN_1e-015
			   4   0  -2   2    1.488102      28.37990     @  0.02732`_LIMIT_MIN_1e-015
			   1   1  -4   2    1.482469      28.49002     @  0.02337`_LIMIT_MIN_1e-015
			   4  -3  -3   2    1.473592      28.66530     @  0.04392`_LIMIT_MIN_1e-015
			   4  -3   0   2    1.471031      28.71628     @  0.07977`_LIMIT_MIN_1e-015
			   1   3   0   2    1.469017      28.75649     @  0.02009`_LIMIT_MIN_1e-015
			   1   0   5   2    1.464899      28.83909     @  0.00865`_LIMIT_MIN_1e-015
			   1   0  -5   2    1.450533      29.13098     @  0.05064`_LIMIT_MIN_1e-015
			   2   2   4   2    1.450219      29.13743     @  0.00000`_LIMIT_MIN_1e-015
			   1   2   5   2    1.437265      29.40593     @  0.06494`_LIMIT_MIN_1e-015
			   3   0   4   2    1.436284      29.42647     @  0.00000`_LIMIT_MIN_1e-015
			   2  -4  -2   2    1.436284      29.42648     @  0.00000`_LIMIT_MIN_1e-015
			   1  -3  -5   2    1.435154      29.45017     @  0.04881`_LIMIT_MIN_1e-015
			   2  -3  -5   2    1.428718      29.58586     @  0.02608`_LIMIT_MIN_1e-015
			   3   2   1   2    1.427498      29.61171     @  0.02641`_LIMIT_MIN_1e-015
			   4  -2   2   2    1.426466      29.63363     @  0.02493`_LIMIT_MIN_1e-015
			   4  -2  -4   2    1.418864      29.79607     @  0.06454`_LIMIT_MIN_1e-015
			   5  -2  -1   2    1.418754      29.79844     @  0.00000`_LIMIT_MIN_1e-015
			   2  -4  -3   2    1.415856      29.86084     @  0.02190`_LIMIT_MIN_1e-015
			   3  -2  -5   2    1.411443      29.95639     @  0.09495`_LIMIT_MIN_1e-015
			   4   1   1   2    1.411321      29.95904     @  0.00000`_LIMIT_MIN_1e-015
			   3  -2   3   2    1.410909      29.96799     @  0.03365`_LIMIT_MIN_1e-015
			   3   2   2   2    1.409965      29.98854     @  0.00000`_LIMIT_MIN_1e-015
			   2   2  -2   2    1.409160      30.00605     @  0.05915`_LIMIT_MIN_1e-015
			   5  -1   0   2    1.405226      30.09205     @  0.12128`_LIMIT_MIN_1e-015
			   2  -4  -1   2    1.405178      30.09311     @  0.00000`_LIMIT_MIN_1e-015
			   1  -4  -2   2    1.405080      30.09524     @  0.00000`_LIMIT_MIN_1e-015
			   2  -3   2   2    1.404929      30.09856     @  0.00000`_LIMIT_MIN_1e-015
			   3   0  -4   2    1.404399      30.11019     @  0.00000`_LIMIT_MIN_1e-015
			   4   1   0   2    1.404172      30.11517     @  0.05294`_LIMIT_MIN_1e-015
			   1  -3   2   2    1.402014      30.16262     @  0.05032`_LIMIT_MIN_1e-015
			   3  -4  -2   2    1.400891      30.18738     @  0.00000`_LIMIT_MIN_1e-015
			   5  -1  -1   2    1.400776      30.18992     @  0.06852`_LIMIT_MIN_1e-015
			   5  -2   0   2    1.396327      30.28840     @  0.06591`_LIMIT_MIN_1e-015
			   1   2  -3   2    1.394615      30.32648     @  0.00000`_LIMIT_MIN_1e-015
			   3   2   0   2    1.394490      30.32926     @  0.00000`_LIMIT_MIN_1e-015
			   1   3   4   2    1.394449      30.33018     @  0.06018`_LIMIT_MIN_1e-015
			   5  -2  -2   2    1.391432      30.39753     @  0.03915`_LIMIT_MIN_1e-015
			   3   1   4   2    1.388436      30.46470     @  0.02944`_LIMIT_MIN_1e-015
			   1  -4  -3   2    1.387174      30.49309     @  0.01711`_LIMIT_MIN_1e-015
			   4   0   3   2    1.383431      30.57761     @  0.04966`_LIMIT_MIN_1e-015
			   2   1   5   2    1.383393      30.57847     @  0.00000`_LIMIT_MIN_1e-015
			   3  -4  -3   2    1.380695      30.63970     @  0.04205`_LIMIT_MIN_1e-015
			   0   3   5   2    1.376591      30.73329     @  0.06218`_LIMIT_MIN_1e-015
			   4  -1   3   2    1.376137      30.74367     @  0.00000`_LIMIT_MIN_1e-015
			   1  -4  -1   2    1.374711      30.77636     @  0.03114`_LIMIT_MIN_1e-015
			   3  -4  -1   2    1.373182      30.81147     @  0.03512`_LIMIT_MIN_1e-015
			   2   0   5   2    1.372027      30.83806     @  0.04619`_LIMIT_MIN_1e-015
			   4  -3  -4   2    1.371592      30.84809     @  0.08717`_LIMIT_MIN_1e-015
			   4   1   2   2    1.370102      30.88247     @  0.00000`_LIMIT_MIN_1e-015
			   3  -1   4   2    1.369754      30.89051     @  0.01883`_LIMIT_MIN_1e-015
			   4  -3   1   2    1.368153      30.92755     @  0.04188`_LIMIT_MIN_1e-015
			   5  -1   1   2    1.362113      31.06816     @  0.03042`_LIMIT_MIN_1e-015
			   1   3  -1   2    1.360653      31.10232     @  0.03537`_LIMIT_MIN_1e-015
			   3  -3  -5   2    1.359749      31.12352     @  0.03009`_LIMIT_MIN_1e-015
			   4  -1  -4   2    1.355668      31.21960     @  0.03427`_LIMIT_MIN_1e-015
			   4   0  -3   2    1.354869      31.23848     @  0.00000`_LIMIT_MIN_1e-015
			   3  -1  -5   2    1.354207      31.25417     @  0.03545`_LIMIT_MIN_1e-015
			   4   1  -1   2    1.350747      31.33627     @  0.09124`_LIMIT_MIN_1e-015
			   3   1  -3   2    1.350707      31.33721     @  0.00000`_LIMIT_MIN_1e-015
			   5  -1  -2   2    1.350058      31.35267     @  0.00000`_LIMIT_MIN_1e-015
			   2  -4  -4   2    1.349975      31.35465     @  0.00000`_LIMIT_MIN_1e-015
			   2   0  -5   2    1.348680      31.38554     @  0.05823`_LIMIT_MIN_1e-015
			   3   2   3   2    1.347069      31.42404     @  0.05527`_LIMIT_MIN_1e-015
			   3  -3   2   2    1.347060      31.42425     @  0.04001`_LIMIT_MIN_1e-015
			   2   1  -4   2    1.346005      31.44952     @  0.01861`_LIMIT_MIN_1e-015
			   2   3   2   2    1.341861      31.54916     @  0.02997`_LIMIT_MIN_1e-015
			   0   3  -2   2    1.339394      31.60879     @  0.01277`_LIMIT_MIN_1e-015
			   1  -2  -6   2    1.337471      31.65544     @  0.01913`_LIMIT_MIN_1e-015
			   2   3   1   2    1.334552      31.72650     @  0.03522`_LIMIT_MIN_1e-015
			   2  -4   0   2    1.331632      31.79791     @  0.03264`_LIMIT_MIN_1e-015
			   5  -2   1   2    1.330656      31.82185     @  0.02499`_LIMIT_MIN_1e-015
			   5  -3  -1   2    1.328980      31.86304     @  0.05966`_LIMIT_MIN_1e-015
			   5  -3  -2   2    1.328520      31.87438     @  0.07849`_LIMIT_MIN_1e-015
			   1  -4  -4   2    1.326125      31.93347     @  0.01405`_LIMIT_MIN_1e-015
			   0   1   6   2    1.325184      31.95676     @  0.04184`_LIMIT_MIN_1e-015
			   5  -2  -3   2    1.322219      32.03034     @  0.04470`_LIMIT_MIN_1e-015
			   3   2  -1   2    1.320440      32.07466     @  0.03915`_LIMIT_MIN_1e-015
			   0   4   2   2    1.318918      32.11268     @  0.03934`_LIMIT_MIN_1e-015
			   1  -1  -6   2    1.318852      32.11432     @  0.00657`_LIMIT_MIN_1e-015
			   3  -4  -4   2    1.318330      32.12738     @  0.01361`_LIMIT_MIN_1e-015
			   0   2   6   2    1.316570      32.17149     @  0.02325`_LIMIT_MIN_1e-015
			   1  -2   4   2    1.315276      32.20401     @  0.03303`_LIMIT_MIN_1e-015
			   1  -1   5   2    1.312744      32.26782     @  0.04389`_LIMIT_MIN_1e-015
			   4  -4  -2   2    1.312011      32.28633     @  0.03064`_LIMIT_MIN_1e-015
			   5   0   0   2    1.310625      32.32141     @  0.02580`_LIMIT_MIN_1e-015
			   0   1  -5   2    1.307434      32.40245     @  0.05282`_LIMIT_MIN_1e-015
			   2   3   3   2    1.307373      32.40401     @  0.00000`_LIMIT_MIN_1e-015
			   3  -4   0   2    1.305338      32.45594     @  0.04286`_LIMIT_MIN_1e-015
			   0   4   3   2    1.305104      32.46192     @  0.00000`_LIMIT_MIN_1e-015
			   1  -4   0   2    1.304586      32.47515     @  0.00000`_LIMIT_MIN_1e-015
			   2  -2  -6   2    1.304425      32.47927     @  0.04373`_LIMIT_MIN_1e-015
			   5   0   1   2    1.295953      32.69753     @  0.02797`_LIMIT_MIN_1e-015
			   2   2   5   2    1.295261      32.71548     @  0.00000`_LIMIT_MIN_1e-015
			   4  -4  -3   2    1.294369      32.73867     @  0.01642`_LIMIT_MIN_1e-015
			   2  -2   4   2    1.293737      32.75511     @  0.07065`_LIMIT_MIN_1e-015
			   0   4   1   2    1.292700      32.78214     @  0.00000`_LIMIT_MIN_1e-015
			   4   1   3   2    1.291894      32.80317     @  0.01594`_LIMIT_MIN_1e-015
			   4  -4  -1   2    1.290161      32.84848     @  0.07832`_LIMIT_MIN_1e-015
			   5  -3   0   2    1.289291      32.87127     @  0.04522`_LIMIT_MIN_1e-015
			   5  -3  -3   2    1.288031      32.90434     @  0.05163`_LIMIT_MIN_1e-015
			   2   3   0   2    1.287393      32.92111     @  0.00000`_LIMIT_MIN_1e-015
			   5   0  -1   2    1.285975      32.95844     @  0.01532`_LIMIT_MIN_1e-015
			   0   2  -4   2    1.285418      32.97313     @  0.01832`_LIMIT_MIN_1e-015
			   5  -1   2   2    1.283175      33.03242     @  0.01262`_LIMIT_MIN_1e-015
			   1   1   6   2    1.279811      33.12174     @  0.01517`_LIMIT_MIN_1e-015
			   4  -2   3   2    1.274299      33.26918     @  0.03431`_LIMIT_MIN_1e-015
			   1   3   5   2    1.273637      33.28697     @  0.00000`_LIMIT_MIN_1e-015
			   2  -1   5   2    1.267821      33.44414     @  0.03243`_LIMIT_MIN_1e-015
			   4  -2  -5   2    1.267076      33.46438     @  0.02214`_LIMIT_MIN_1e-015
			   5  -1  -3   2    1.266484      33.48049     @  0.00586`_LIMIT_MIN_1e-015
			   4   1  -2   2    1.265122      33.51760     @  0.00000`_LIMIT_MIN_1e-015
			   1  -3  -6   2    1.264557      33.53300     @  0.04235`_LIMIT_MIN_1e-015
			   2  -1  -6   2    1.262918      33.57783     @  0.03525`_LIMIT_MIN_1e-015
			   2  -3  -6   2    1.259221      33.67935     @  0.00522`_LIMIT_MIN_1e-015
			   2   2  -3   2    1.256361      33.75830     @  0.06020`_LIMIT_MIN_1e-015
			   2  -4  -5   2    1.255522      33.78152     @  0.00000`_LIMIT_MIN_1e-015
			   3   2   4   2    1.254967      33.79694     @  0.00000`_LIMIT_MIN_1e-015
			   0   4   4   2    1.254794      33.80172     @  0.02562`_LIMIT_MIN_1e-015
			   1   1  -5   2    1.253628      33.83411     @  0.01828`_LIMIT_MIN_1e-015
			   4  -3  -5   2    1.251578      33.89119     @  0.04347`_LIMIT_MIN_1e-015
			   1   2   6   2    1.248656      33.97291     @  0.00440`_LIMIT_MIN_1e-015
			   4  -3   2   2    1.247923      33.99347     @  0.02664`_LIMIT_MIN_1e-015
			   3   0   5   2    1.247066      34.01754     @  0.01921`_LIMIT_MIN_1e-015
			   4   0   4   2    1.246067      34.04565     @  0.01561`_LIMIT_MIN_1e-015
			   0   0   6   2    1.245934      34.04941     @  0.00000`_LIMIT_MIN_1e-015
			   5   0   2   2    1.245666      34.05695     @  0.01466`_LIMIT_MIN_1e-015
			   4  -4  -4   2    1.241678      34.16968     @  0.01498`_LIMIT_MIN_1e-015
			   2   3   4   2    1.239836      34.22201     @  0.02531`_LIMIT_MIN_1e-015
			   2  -3   3   2    1.238279      34.26636     @  0.05000`_LIMIT_MIN_1e-015
			   5  -2   2   2    1.238037      34.27328     @  0.00000`_LIMIT_MIN_1e-015
			   1   3  -2   2    1.237803      34.27997     @  0.00000`_LIMIT_MIN_1e-015
			   1  -4  -5   2    1.237145      34.29875     @  0.01517`_LIMIT_MIN_1e-015
			   1  -3   3   2    1.235407      34.34851     @  0.02074`_LIMIT_MIN_1e-015
			   4  -4   0   2    1.234278      34.38089     @  0.05631`_LIMIT_MIN_1e-015
			   2  -4   1   2    1.233522      34.40265     @  0.00000`_LIMIT_MIN_1e-015
			   3   1   5   2    1.233073      34.41556     @  0.00000`_LIMIT_MIN_1e-015
			   0   4   0   2    1.233009      34.41740     @  0.04962`_LIMIT_MIN_1e-015
			   1   0   6   2    1.229142      34.52907     @  0.07022`_LIMIT_MIN_1e-015
			   3  -4  -5   2    1.229083      34.53076     @  0.00000`_LIMIT_MIN_1e-015
			   3  -2  -6   2    1.228161      34.55753     @  0.00000`_LIMIT_MIN_1e-015
			   5   0  -2   2    1.228115      34.55885     @  0.00000`_LIMIT_MIN_1e-015
			   5  -2  -4   2    1.227873      34.56587     @  0.02204`_LIMIT_MIN_1e-015
			   3  -2   4   2    1.227721      34.57029     @  0.03327`_LIMIT_MIN_1e-015
			   0   3   6   2    1.224796      34.65545     @  0.01376`_LIMIT_MIN_1e-015
			   3   2  -2   2    1.222953      34.70934     @  0.03842`_LIMIT_MIN_1e-015
			   4  -1   4   2    1.222691      34.71703     @  0.00000`_LIMIT_MIN_1e-015
			   3   0  -5   2    1.220928      34.76875     @  0.01639`_LIMIT_MIN_1e-015
			   5  -3   1   2    1.219177      34.82028     @  0.06057`_LIMIT_MIN_1e-015
			   1   0  -6   2    1.218936      34.82739     @  0.00000`_LIMIT_MIN_1e-015
			   4   0  -4   2    1.218309      34.84586     @  0.00000`_LIMIT_MIN_1e-015
			   5  -3  -4   2    1.217402      34.87266     @  0.02555`_LIMIT_MIN_1e-015
			   1   2  -4   2    1.213610      34.98513     @  0.00000`_LIMIT_MIN_1e-015
			   3  -4   1   2    1.213361      34.99254     @  0.02326`_LIMIT_MIN_1e-015
			   2   3  -1   2    1.211754      35.04047     @  0.01084`_LIMIT_MIN_1e-015
			   1  -4   1   2    1.211107      35.05979     @  0.03688`_LIMIT_MIN_1e-015
			   3  -3  -6   2    1.210414      35.08050     @  0.00000`_LIMIT_MIN_1e-015
			   4  -1  -5   2    1.204238      35.26631     @  0.01637`_LIMIT_MIN_1e-015
			   1   4   2   2    1.204052      35.27194     @  0.00000`_LIMIT_MIN_1e-015
			   3   1  -4   2    1.199113      35.42202     @  0.05197`_LIMIT_MIN_1e-015
			   3  -3   3   2    1.198909      35.42825     @  0.00000`_LIMIT_MIN_1e-015
			   2   1   6   2    1.196771      35.49363     @  0.00000`_LIMIT_MIN_1e-015
			   5  -4  -2   2    1.196185      35.51160     @  0.06508`_LIMIT_MIN_1e-015
			   4   2   1   2    1.195608      35.52933     @  0.02361`_LIMIT_MIN_1e-015
			   1   4   3   2    1.194304      35.56941     @  0.00966`_LIMIT_MIN_1e-015
			   4   1   4   2    1.194032      35.57777     @  0.00273`_LIMIT_MIN_1e-015
			   0   3  -3   2    1.191136      35.66717     @  0.01892`_LIMIT_MIN_1e-015
			   6  -2  -1   2    1.189178      35.72788     @  0.01516`_LIMIT_MIN_1e-015
			   3  -1   5   2    1.186316      35.81699     @  0.03967`_LIMIT_MIN_1e-015
			   4   2   2   2    1.186022      35.82617     @  0.00000`_LIMIT_MIN_1e-015
			   5  -1   3   2    1.185550      35.84092     @  0.00000`_LIMIT_MIN_1e-015
			   1   4   1   2    1.183237      35.91337     @  0.02290`_LIMIT_MIN_1e-015
			   5  -4  -3   2    1.182003      35.95213     @  0.01501`_LIMIT_MIN_1e-015
			   5  -4  -1   2    1.180318      36.00522     @  0.07913`_LIMIT_MIN_1e-015
			   0   4   5   2    1.179389      36.03455     @  0.00535`_LIMIT_MIN_1e-015
			   6  -2   0   2    1.176633      36.12186     @  0.01824`_LIMIT_MIN_1e-015
			   4   2   0   2    1.175259      36.16556     @  0.01870`_LIMIT_MIN_1e-015
			   3  -1  -6   2    1.173954      36.20715     @  0.01784`_LIMIT_MIN_1e-015
			   2   0   6   2    1.173470      36.22260     @  0.02015`_LIMIT_MIN_1e-015
			   6  -2  -2   2    1.172203      36.26312     @  0.00026`_LIMIT_MIN_1e-015
			   5   0   3   2    1.170978      36.30237     @  0.01747`_LIMIT_MIN_1e-015
			   5  -1  -4   2    1.167190      36.42432     @  0.05519`_LIMIT_MIN_1e-015
			   5   1   1   2    1.167160      36.42528     @  0.00000`_LIMIT_MIN_1e-015
			   2   1  -5   2    1.167083      36.42776     @  0.00000`_LIMIT_MIN_1e-015
			   4  -4  -5   2    1.165530      36.47801     @  0.01287`_LIMIT_MIN_1e-015
			   4   1  -3   2    1.164618      36.50759     @  0.01526`_LIMIT_MIN_1e-015
			   6  -1   0   2    1.163108      36.55665     @  0.03777`_LIMIT_MIN_1e-015
			   3   3   2   2    1.162427      36.57883     @  0.00000`_LIMIT_MIN_1e-015
			   5   1   0   2    1.162378      36.58044     @  0.01182`_LIMIT_MIN_1e-015
			   6  -1  -1   2    1.159857      36.66277     @  0.01262`_LIMIT_MIN_1e-015
			   3   3   1   2    1.156947      36.75829     @  0.04038`_LIMIT_MIN_1e-015
			   4  -4   1   2    1.156376      36.77707     @  0.00000`_LIMIT_MIN_1e-015
			   1   4   4   2    1.156105      36.78600     @  0.00000`_LIMIT_MIN_1e-015
			   2   0  -6   2    1.155887      36.79319     @  0.02043`_LIMIT_MIN_1e-015
			   2   3   5   2    1.153318      36.87811     @  0.04492`_LIMIT_MIN_1e-015
			   2   2   6   2    1.152847      36.89372     @  0.00000`_LIMIT_MIN_1e-015
			   0   4  -1   2    1.152482      36.90582     @  0.00000`_LIMIT_MIN_1e-015
			   6  -3  -1   2    1.152278      36.91258     @  0.01286`_LIMIT_MIN_1e-015
			   1  -2  -7   2    1.151667      36.93288     @  0.06350`_LIMIT_MIN_1e-015
			   1   3   6   2    1.151294      36.94527     @  0.00000`_LIMIT_MIN_1e-015
			   6  -3  -2   2    1.151270      36.94608     @  0.00000`_LIMIT_MIN_1e-015
			   3   2   5   2    1.151184      36.94894     @  0.00000`_LIMIT_MIN_1e-015
			   2  -4  -6   2    1.150235      36.98053     @  0.01849`_LIMIT_MIN_1e-015
			   5   0  -3   2    1.149258      37.01310     @  0.00000`_LIMIT_MIN_1e-015
			   4   2   3   2    1.148552      37.03668     @  0.02535`_LIMIT_MIN_1e-015
			   5   1   2   2    1.144216      37.18217     @  0.03763`_LIMIT_MIN_1e-015
			   2  -5  -3   2    1.143951      37.19108     @  0.00000`_LIMIT_MIN_1e-015
			   3  -5  -3   2    1.142189      37.25058     @  0.04310`_LIMIT_MIN_1e-015
			   5  -4  -4   2    1.140783      37.29817     @  0.06177`_LIMIT_MIN_1e-015
			   3   3   3   2    1.140478      37.30852     @  0.00000`_LIMIT_MIN_1e-015
			   2  -5  -2   2    1.140064      37.32257     @  0.02937`_LIMIT_MIN_1e-015
			   3  -5  -2   2    1.139004      37.35859     @  0.01761`_LIMIT_MIN_1e-015
			   6  -1   1   2    1.138989      37.35908     @  0.01253`_LIMIT_MIN_1e-015
			   0   2   7   2    1.138926      37.36123     @  0.00000`_LIMIT_MIN_1e-015
			   5  -4   0   2    1.137759      37.40098     @  0.09453`_LIMIT_MIN_1e-015
			   6  -2   1   2    1.137210      37.41968     @  0.00000`_LIMIT_MIN_1e-015
			   1  -4  -6   2    1.136735      37.43592     @  0.00000`_LIMIT_MIN_1e-015
			   1   4   0   2    1.136268      37.45188     @  0.02167`_LIMIT_MIN_1e-015
			   5  -2   3   2    1.135280      37.48567     @  0.02896`_LIMIT_MIN_1e-015
			   4  -2   4   2    1.135198      37.48850     @  0.00000`_LIMIT_MIN_1e-015
			   1  -2   5   2    1.134616      37.50845     @  0.02720`_LIMIT_MIN_1e-015
			   5  -3   2   2    1.132465      37.58236     @  0.03306`_LIMIT_MIN_1e-015
			   4  -3  -6   2    1.131549      37.61390     @  0.00249`_LIMIT_MIN_1e-015
			   5   1  -1   2    1.130852      37.63796     @  0.04572`_LIMIT_MIN_1e-015
			   5  -3  -5   2    1.130474      37.65101     @  0.06841`_LIMIT_MIN_1e-015
			   0   1   7   2    1.130284      37.65758     @  0.01537`_LIMIT_MIN_1e-015
			   6  -1  -2   2    1.129900      37.67085     @  0.00000`_LIMIT_MIN_1e-015
			   2  -2  -7   2    1.129697      37.67790     @  0.00000`_LIMIT_MIN_1e-015
			   6  -2  -3   2    1.129250      37.69339     @  0.00000`_LIMIT_MIN_1e-015
			   4   2  -1   2    1.129231      37.69402     @  0.00000`_LIMIT_MIN_1e-015
			   3  -4  -6   2    1.129134      37.69740     @  0.00000`_LIMIT_MIN_1e-015
			   4  -2  -6   2    1.128815      37.70845     @  0.07590`_LIMIT_MIN_1e-015
			   4  -3   3   2    1.128077      37.73404     @  0.00000`_LIMIT_MIN_1e-015
			   2  -4   2   2    1.127748      37.74545     @  0.01880`_LIMIT_MIN_1e-015
			   6  -3   0   2    1.126783      37.77901     @  0.04667`_LIMIT_MIN_1e-015
			   1  -1  -7   2    1.125686      37.81725     @  0.03313`_LIMIT_MIN_1e-015
			   3   3   0   2    1.125154      37.83578     @  0.00000`_LIMIT_MIN_1e-015
			   5  -2  -5   2    1.124846      37.84655     @  0.00000`_LIMIT_MIN_1e-015
			   6  -3  -3   2    1.123961      37.87748     @  0.02426`_LIMIT_MIN_1e-015
			   2   3  -2   2    1.121895      37.94989     @  0.05494`_LIMIT_MIN_1e-015
			   2  -5  -4   2    1.121735      37.95550     @  0.00000`_LIMIT_MIN_1e-015
			   2  -2   5   2    1.121356      37.96885     @  0.00000`_LIMIT_MIN_1e-015
			   1  -1   6   2    1.121192      37.97459     @  0.01722`_LIMIT_MIN_1e-015
			   3  -5  -4   2    1.119422      38.03694     @  0.02064`_LIMIT_MIN_1e-015
			   2   2  -4   2    1.118546      38.06787     @  0.00000`_LIMIT_MIN_1e-015
			   3   2  -3   2    1.118389      38.07345     @  0.03951`_LIMIT_MIN_1e-015
			   1  -3  -7   2    1.117355      38.11002     @  0.02738`_LIMIT_MIN_1e-015
			   1   3  -3   2    1.117336      38.11071     @  0.00836`_LIMIT_MIN_1e-015
			   0   1  -6   2    1.117232      38.11439     @  0.00000`_LIMIT_MIN_1e-015
			   4   0   5   2    1.117069      38.12015     @  0.00000`_LIMIT_MIN_1e-015
			   0   2  -5   2    1.114639      38.20650     @  0.03212`_LIMIT_MIN_1e-015
			   2  -3  -7   2    1.113029      38.26391     @  0.03380`_LIMIT_MIN_1e-015
			   3  -4   2   2    1.112919      38.26782     @  0.00000`_LIMIT_MIN_1e-015
			   1  -5  -3   2    1.112228      38.29254     @  0.00825`_LIMIT_MIN_1e-015
			   2  -5  -1   2    1.110844      38.34212     @  0.01720`_LIMIT_MIN_1e-015
			   3  -5  -1   2    1.110498      38.35453     @  0.00000`_LIMIT_MIN_1e-015
			   1  -4   2   2    1.109908      38.37569     @  0.03499`_LIMIT_MIN_1e-015
			   1  -5  -2   2    1.108022      38.44357     @  0.00477`_LIMIT_MIN_1e-015
			   4  -5  -3   2    1.107389      38.46643     @  0.02689`_LIMIT_MIN_1e-015
			   4  -5  -2   2    1.105111      38.54885     @  0.03863`_LIMIT_MIN_1e-015
			   1   1   7   2    1.102356      38.64901     @  0.00173`_LIMIT_MIN_1e-015
			   5   1   3   2    1.098085      38.80534     @  0.00905`_LIMIT_MIN_1e-015
			   1   4   5   2    1.096942      38.84741     @  0.00000`_LIMIT_MIN_1e-015
			   3   1   6   2    1.096036      38.88079     @  0.02133`_LIMIT_MIN_1e-015
			   3   3   4   2    1.095420      38.90354     @  0.01432`_LIMIT_MIN_1e-015
			   2  -3   4   2    1.095334      38.90674     @  0.03017`_LIMIT_MIN_1e-015
			   1   2   7   2    1.094709      38.92984     @  0.00306`_LIMIT_MIN_1e-015
			   2  -1   6   2    1.093421      38.97756     @  0.05680`_LIMIT_MIN_1e-015
			   3   0   6   2    1.093000      38.99317     @  0.00000`_LIMIT_MIN_1e-015
			   1  -3   4   2    1.092738      39.00288     @  0.00000`_LIMIT_MIN_1e-015
			   1  -5  -4   2    1.092381      39.01615     @  0.01802`_LIMIT_MIN_1e-015
			   6  -1   2   2    1.092222      39.02208     @  0.00360`_LIMIT_MIN_1e-015
			   6   0   0   2    1.092188      39.02335     @  0.00000`_LIMIT_MIN_1e-015
			   4   0  -5   2    1.092075      39.02753     @  0.00000`_LIMIT_MIN_1e-015
			   0   4   6   2    1.092048      39.02854     @  0.00000`_LIMIT_MIN_1e-015
			   4   1   5   2    1.091460      39.05043     @  0.02475`_LIMIT_MIN_1e-015
			   4   2   4   2    1.090453      39.08795     @  0.03787`_LIMIT_MIN_1e-015
			   0   3   7   2    1.090242      39.09580     @  0.00000`_LIMIT_MIN_1e-015
			   2  -1  -7   2    1.089701      39.11603     @  0.00000`_LIMIT_MIN_1e-015
			   4  -1   5   2    1.087500      39.19841     @  0.01299`_LIMIT_MIN_1e-015
			   4  -5  -4   2    1.086009      39.25444     @  0.01603`_LIMIT_MIN_1e-015
			   5   0   4   2    1.084707      39.30349     @  0.01000`_LIMIT_MIN_1e-015
			   6   0   1   2    1.084244      39.32098     @  0.02174`_LIMIT_MIN_1e-015
			   2   4   2   2    1.083845      39.33605     @  0.00260`_LIMIT_MIN_1e-015
			   5  -1   4   2    1.083757      39.33939     @  0.00000`_LIMIT_MIN_1e-015
			   1   1  -6   2    1.082507      39.38666     @  0.03197`_LIMIT_MIN_1e-015
			   1  -5  -1   2    1.080555      39.46077     @  0.01028`_LIMIT_MIN_1e-015
			   5  -4  -5   2    1.080302      39.47040     @  0.02881`_LIMIT_MIN_1e-015
			   6  -3   1   2    1.079659      39.49489     @  0.01787`_LIMIT_MIN_1e-015
			   4  -5  -1   2    1.079601      39.49710     @  0.01772`_LIMIT_MIN_1e-015
			   6  -1  -3   2    1.078948      39.52198     @  0.04323`_LIMIT_MIN_1e-015
			   4  -4  -6   2    1.078682      39.53215     @  0.00000`_LIMIT_MIN_1e-015
			   5   1  -2   2    1.078581      39.53599     @  0.00000`_LIMIT_MIN_1e-015
			   3  -2  -7   2    1.078484      39.53969     @  0.02974`_LIMIT_MIN_1e-015
			   6  -2   2   2    1.078339      39.54524     @  0.01798`_LIMIT_MIN_1e-015
			   3  -3  -7   2    1.078313      39.54624     @  0.01030`_LIMIT_MIN_1e-015
			   3  -2   5   2    1.078127      39.55334     @  0.00000`_LIMIT_MIN_1e-015
			   2  -5  -5   2    1.077648      39.57165     @  0.00000`_LIMIT_MIN_1e-015
			   2   4   3   2    1.077298      39.58506     @  0.00000`_LIMIT_MIN_1e-015
			   6   0  -1   2    1.077219      39.58808     @  0.10148`_LIMIT_MIN_1e-015
			   5  -4   1   2    1.076455      39.61734     @  0.00000`_LIMIT_MIN_1e-015
			   6  -4  -2   2    1.076201      39.62710     @  0.00000`_LIMIT_MIN_1e-015
			   6  -3  -4   2    1.075529      39.65288     @  0.00000`_LIMIT_MIN_1e-015
			   3  -5  -5   2    1.075020      39.67244     @  0.00000`_LIMIT_MIN_1e-015
			   3   3  -1   2    1.073031      39.74907     @  0.03305`_LIMIT_MIN_1e-015
			   3   0  -6   2    1.071830      39.79550     @  0.02868`_LIMIT_MIN_1e-015
			   1   4  -1   2    1.071750      39.79859     @  0.00000`_LIMIT_MIN_1e-015
			   4  -1  -6   2    1.071620      39.80365     @  0.00000`_LIMIT_MIN_1e-015
			   4  -4   2   2    1.069023      39.90443     @  0.02439`_LIMIT_MIN_1e-015
			   3  -3   4   2    1.068366      39.93000     @  0.05141`_LIMIT_MIN_1e-015
			   6  -2  -4   2    1.068195      39.93668     @  0.01515`_LIMIT_MIN_1e-015
			   2   4   1   2    1.068022      39.94340     @  0.00000`_LIMIT_MIN_1e-015
			   0   0   7   2    1.067943      39.94650     @  0.00429`_LIMIT_MIN_1e-015
			   3   1  -5   2    1.066846      39.98931     @  0.00000`_LIMIT_MIN_1e-015
			   1   2  -5   2    1.066278      40.01155     @  0.02908`_LIMIT_MIN_1e-015
			   4   2  -2   2    1.065868      40.02759     @  0.00091`_LIMIT_MIN_1e-015
			   5  -1  -5   2    1.065755      40.03200     @  0.00000`_LIMIT_MIN_1e-015
			   6  -4  -3   2    1.065276      40.05077     @  0.00000`_LIMIT_MIN_1e-015
			   6  -4  -1   2    1.065162      40.05527     @  0.06679`_LIMIT_MIN_1e-015
			   0   4  -2   2    1.063704      40.11252     @  0.00275`_LIMIT_MIN_1e-015
			   4   1  -4   2    1.062653      40.15390     @  0.01339`_LIMIT_MIN_1e-015
			   3  -5   0   2    1.061930      40.18240     @  0.00000`_LIMIT_MIN_1e-015
			   5   0  -4   2    1.061779      40.18837     @  0.00000`_LIMIT_MIN_1e-015
			   2  -5   0   2    1.061677      40.19239     @  0.00000`_LIMIT_MIN_1e-015
			   0   3  -4   2    1.061189      40.21169     @  0.01643`_LIMIT_MIN_1e-015
			   2   3   6   2    1.060682      40.23171     @  0.00000`_LIMIT_MIN_1e-015
			   1   0   7   2    1.057860      40.34369     @  0.00000`_LIMIT_MIN_1e-015
			   6   0   2   2    1.054821      40.46502     @  0.00000`_LIMIT_MIN_1e-015
			   0   5   3   2    1.054585      40.47448     @  0.00000`_LIMIT_MIN_1e-015
			   1  -5  -5   2    1.052082      40.57499     @  0.00326`_LIMIT_MIN_1e-015
			   0   5   2   2    1.050460      40.64042     @  0.00259`_LIMIT_MIN_1e-015
			   1   0  -7   2    1.050257      40.64862     @  0.00000`_LIMIT_MIN_1e-015
			   2   4   4   2    1.049547      40.67731     @  0.00000`_LIMIT_MIN_1e-015
			   2   1   7   2    1.048484      40.72041     @  0.02326`_LIMIT_MIN_1e-015
			   3   2   6   2    1.048272      40.72901     @  0.00000`_LIMIT_MIN_1e-015
			   5  -5  -3   2    1.047732      40.75091     @  0.00773`_LIMIT_MIN_1e-015
			   2  -4  -7   2    1.046518      40.80031     @  0.03067`_LIMIT_MIN_1e-015
			   5  -5  -2   2    1.046333      40.80783     @  0.00000`_LIMIT_MIN_1e-015
			   4  -5  -5   2    1.044796      40.87056     @  0.00000`_LIMIT_MIN_1e-015
			   6   0  -2   2    1.041995      40.98532     @  0.00262`_LIMIT_MIN_1e-015
			   5  -3   3   2    1.041158      41.01978     @  0.00581`_LIMIT_MIN_1e-015
			   3  -1   6   2    1.040359      41.05269     @  0.00805`_LIMIT_MIN_1e-015
			   5  -3  -6   2    1.039170      41.10180     @  0.03782`_LIMIT_MIN_1e-015
			   0   5   4   2    1.038140      41.14442     @  0.00000`_LIMIT_MIN_1e-015
			   1   3   7   2    1.037950      41.15229     @  0.00000`_LIMIT_MIN_1e-015
			   1  -4  -7   2    1.036836      41.19851     @  0.00000`_LIMIT_MIN_1e-015
			   5   1   4   2    1.036594      41.20857     @  0.01700`_LIMIT_MIN_1e-015
			   4  -5   0   2    1.035331      41.26113     @  0.01894`_LIMIT_MIN_1e-015
			   3   3   5   2    1.034891      41.27946     @  0.00000`_LIMIT_MIN_1e-015
			   1  -5   0   2    1.034628      41.29044     @  0.00956`_LIMIT_MIN_1e-015
			   6  -4  -4   2    1.034292      41.30446     @  0.06572`_LIMIT_MIN_1e-015
			   5  -2   4   2    1.034111      41.31204     @  0.00000`_LIMIT_MIN_1e-015
			   6  -4   0   2    1.034082      41.31324     @  0.00000`_LIMIT_MIN_1e-015
			   2   4   0   2    1.032590      41.37568     @  0.01485`_LIMIT_MIN_1e-015
			   6  -1   3   2    1.030614      41.45865     @  0.04293`_LIMIT_MIN_1e-015
			   3  -1  -7   2    1.030492      41.46380     @  0.00000`_LIMIT_MIN_1e-015
			   3  -4  -7   2    1.030043      41.48269     @  0.00000`_LIMIT_MIN_1e-015
			   2   3  -3   2    1.029367      41.51117     @  0.00000`_LIMIT_MIN_1e-015
			   5  -5  -4   2    1.029064      41.52396     @  0.00000`_LIMIT_MIN_1e-015
			   2   2   7   2    1.028927      41.52976     @  0.03346`_LIMIT_MIN_1e-015
			   0   5   1   2    1.026465      41.63398     @  0.02226`_LIMIT_MIN_1e-015
			   1   4   6   2    1.026124      41.64848     @  0.00000`_LIMIT_MIN_1e-015
			   2  -4   3   2    1.025370      41.68053     @  0.00000`_LIMIT_MIN_1e-015
			   5  -5  -1   2    1.025103      41.69189     @  0.03931`_LIMIT_MIN_1e-015
			   2   1  -6   2    1.024810      41.70436     @  0.02969`_LIMIT_MIN_1e-015
			   5  -2  -6   2    1.024258      41.72787     @  0.00000`_LIMIT_MIN_1e-015
			   5   2   1   2    1.023317      41.76807     @  0.01723`_LIMIT_MIN_1e-015
			   2   0   7   2    1.022237      41.81424     @  0.01054`_LIMIT_MIN_1e-015
			   4  -3  -7   2    1.020935      41.87007     @  0.02626`_LIMIT_MIN_1e-015
			   4   2   5   2    1.020781      41.87669     @  0.00000`_LIMIT_MIN_1e-015
			   2  -5  -6   2    1.018909      41.95726     @  0.03598`_LIMIT_MIN_1e-015
			   6  -3   2   2    1.018541      41.97313     @  0.00000`_LIMIT_MIN_1e-015
			   7  -2  -1   2    1.018474      41.97601     @  0.00000`_LIMIT_MIN_1e-015
			   4  -3   4   2    1.017818      42.00435     @  0.00000`_LIMIT_MIN_1e-015
			   5   2   2   2    1.017776      42.00619     @  0.03826`_LIMIT_MIN_1e-015
			   3   2  -4   2    1.017366      42.02389     @  0.01574`_LIMIT_MIN_1e-015
			   3  -5  -6   2    1.016200      42.07443     @  0.00881`_LIMIT_MIN_1e-015
			   6  -1  -4   2    1.015071      42.12342     @  0.04847`_LIMIT_MIN_1e-015
			   3  -4   3   2    1.014670      42.14089     @  0.00000`_LIMIT_MIN_1e-015
			   4   3   2   2    1.014653      42.14161     @  0.00000`_LIMIT_MIN_1e-015
			   4  -2   5   2    1.014329      42.15569     @  0.02275`_LIMIT_MIN_1e-015
			   5   1  -3   2    1.013773      42.17994     @  0.00000`_LIMIT_MIN_1e-015
			   6  -3  -5   2    1.013694      42.18340     @  0.02745`_LIMIT_MIN_1e-015
			   1  -4   3   2    1.011425      42.28255     @  0.03651`_LIMIT_MIN_1e-015
			   7  -2   0   2    1.011039      42.29947     @  0.00000`_LIMIT_MIN_1e-015
			   4   3   1   2    1.010523      42.32210     @  0.00000`_LIMIT_MIN_1e-015
			   5   2   0   2    1.009992      42.34541     @  0.01211`_LIMIT_MIN_1e-015
			   5  -4  -6   2    1.009589      42.36316     @  0.05726`_LIMIT_MIN_1e-015
			   6  -2   3   2    1.008864      42.39506     @  0.00000`_LIMIT_MIN_1e-015
			   4  -2  -7   2    1.008863      42.39509     @  0.00000`_LIMIT_MIN_1e-015
			   6   0   3   2    1.008783      42.39861     @  0.00000`_LIMIT_MIN_1e-015
			   3   3  -2   2    1.008660      42.40406     @  0.00000`_LIMIT_MIN_1e-015
			   2   0  -7   2    1.008642      42.40486     @  0.03602`_LIMIT_MIN_1e-015
			   1  -2  -8   2    1.007751      42.44414     @  0.02627`_LIMIT_MIN_1e-015
			   1   3  -4   2    1.007528      42.45401     @  0.00000`_LIMIT_MIN_1e-015
			   7  -2  -2   2    1.007275      42.46518     @  0.00000`_LIMIT_MIN_1e-015
			   7  -3  -1   2    1.006720      42.48974     @  0.00927`_LIMIT_MIN_1e-015
			   7  -3  -2   2    1.005575      42.54046     @  0.02840`_LIMIT_MIN_1e-015
			   5  -4   2   2    1.005406      42.54795     @  0.01084`_LIMIT_MIN_1e-015
			   2   4   5   2    1.005156      42.55903     @  0.02200`_LIMIT_MIN_1e-015
			   0   5   5   2    1.003835      42.61777     @  0.00470`_LIMIT_MIN_1e-015
			   0   4   7   2    1.003058      42.65241     @  0.00000`_LIMIT_MIN_1e-015
			   4   0   6   2    1.002758      42.66578     @  0.00955`_LIMIT_MIN_1e-015
			   3  -5   1   2    1.000791      42.75379     @  0.04570`_LIMIT_MIN_1e-015
			   4   3   3   2    1.000421      42.77035     @  0.00000`_LIMIT_MIN_1e-015
			   2  -5   1   2    1.000115      42.78411     @  0.00000`_LIMIT_MIN_1e-015
			   0   2   8   2    0.999645      42.80522     @  0.00480`_LIMIT_MIN_1e-015
			   2   2  -5   2    0.999607      42.80691     @  0.02171`_LIMIT_MIN_1e-015
			   1   4  -2   2    0.998785      42.84387     @  0.02751`_LIMIT_MIN_1e-015
			   6  -2  -5   2    0.997814      42.88763     @  0.00000`_LIMIT_MIN_1e-015
			   1  -5  -6   2    0.997679      42.89373     @  0.00000`_LIMIT_MIN_1e-015
			   5   0   5   2    0.996854      42.93098     @  0.03779`_LIMIT_MIN_1e-015
			   1  -2   6   2    0.994391      43.04260     @  0.07391`_LIMIT_MIN_1e-015
			   5   2   3   2    0.994256      43.04876     @  0.00000`_LIMIT_MIN_1e-015
			   4   2  -3   2    0.994043      43.05844     @  0.00000`_LIMIT_MIN_1e-015
			   1  -3  -8   2    0.993866      43.06649     @  0.00000`_LIMIT_MIN_1e-015
			   6   1   1   2    0.993726      43.07284     @  0.00000`_LIMIT_MIN_1e-015
			   4   1   6   2    0.993442      43.08575     @  0.00000`_LIMIT_MIN_1e-015
			   5  -5  -5   2    0.993342      43.09030     @  0.02444`_LIMIT_MIN_1e-015
			   2  -2  -8   2    0.992479      43.12969     @  0.05181`_LIMIT_MIN_1e-015
			   6   0  -3   2    0.992068      43.14842     @  0.00000`_LIMIT_MIN_1e-015
			   4  -4  -7   2    0.990861      43.20363     @  0.04682`_LIMIT_MIN_1e-015
			   7  -1   0   2    0.990853      43.20401     @  0.00000`_LIMIT_MIN_1e-015
			   2  -3  -8   2    0.990366      43.22630     @  0.00000`_LIMIT_MIN_1e-015
			   6   1   0   2    0.990319      43.22848     @  0.00000`_LIMIT_MIN_1e-015
			   4  -5  -6   2    0.990105      43.23827     @  0.00000`_LIMIT_MIN_1e-015
			   7  -3   0   2    0.990033      43.24157     @  0.02405`_LIMIT_MIN_1e-015
			   4   3   0   2    0.988683      43.30362     @  0.04496`_LIMIT_MIN_1e-015
			   7  -1  -1   2    0.988392      43.31700     @  0.00000`_LIMIT_MIN_1e-015
			   6  -4  -5   2    0.988133      43.32895     @  0.00000`_LIMIT_MIN_1e-015
			   6  -4   1   2    0.987858      43.34161     @  0.04762`_LIMIT_MIN_1e-015
			   5  -5   0   2    0.987423      43.36167     @  0.04517`_LIMIT_MIN_1e-015
			   7  -3  -3   2    0.986778      43.39145     @  0.00000`_LIMIT_MIN_1e-015
			   5  -1   5   2    0.986708      43.39466     @  0.00000`_LIMIT_MIN_1e-015
			   0   5   0   2    0.986407      43.40858     @  0.00000`_LIMIT_MIN_1e-015
			   7  -2   1   2    0.986143      43.42081     @  0.02330`_LIMIT_MIN_1e-015
			   2  -2   6   2    0.985873      43.43331     @  0.04081`_LIMIT_MIN_1e-015
			   0   1   8   2    0.984444      43.49957     @  0.01100`_LIMIT_MIN_1e-015
			   2   4  -1   2    0.983013      43.56610     @  0.02574`_LIMIT_MIN_1e-015
			   1   5   3   2    0.982226      43.60280     @  0.00000`_LIMIT_MIN_1e-015
			   4  -4   3   2    0.981510      43.63626     @  0.05550`_LIMIT_MIN_1e-015
			   4   0  -6   2    0.981039      43.65828     @  0.00000`_LIMIT_MIN_1e-015
			   1  -1  -8   2    0.980963      43.66184     @  0.00000`_LIMIT_MIN_1e-015
			   0   2  -6   2    0.980423      43.68709     @  0.02604`_LIMIT_MIN_1e-015
			   5   2  -1   2    0.979893      43.71197     @  0.00607`_LIMIT_MIN_1e-015
			   6   1   2   2    0.979886      43.71227     @  0.00709`_LIMIT_MIN_1e-015
			   7  -2  -3   2    0.979192      43.74487     @  0.01837`_LIMIT_MIN_1e-015
			   3   1   7   2    0.979186      43.74515     @  0.01345`_LIMIT_MIN_1e-015
			   4  -5   1   2    0.978868      43.76011     @  0.00000`_LIMIT_MIN_1e-015
			   1   5   2   2    0.978456      43.77947     @  0.03089`_LIMIT_MIN_1e-015
			   1  -1   7   2    0.977529      43.82312     @  0.03632`_LIMIT_MIN_1e-015
			   1  -5   1   2    0.976973      43.84934     @  0.00377`_LIMIT_MIN_1e-015
			   7  -1   1   2    0.976245      43.88378     @  0.01435`_LIMIT_MIN_1e-015
			   0   4  -3   2    0.975661      43.91141     @  0.04215`_LIMIT_MIN_1e-015
			   2  -3   5   2    0.975611      43.91374     @  0.00000`_LIMIT_MIN_1e-015
			   0   3   8   2    0.975070      43.93940     @  0.00000`_LIMIT_MIN_1e-015
			   5   0  -5   2    0.974648      43.95943     @  0.00441`_LIMIT_MIN_1e-015
			   6  -5  -3   2    0.974491      43.96687     @  0.03540`_LIMIT_MIN_1e-015
			   0   1  -7   2    0.974472      43.96778     @  0.03409`_LIMIT_MIN_1e-015
			   6  -5  -2   2    0.973793      44.00003     @  0.00000`_LIMIT_MIN_1e-015
			   1  -3   5   2    0.973348      44.02118     @  0.03238`_LIMIT_MIN_1e-015
			   4  -1   6   2    0.972210      44.07544     @  0.00166`_LIMIT_MIN_1e-015
			   3   4   2   2    0.971594      44.10483     @  0.05652`_LIMIT_MIN_1e-015
			   2   3   7   2    0.970512      44.15659     @  0.00786`_LIMIT_MIN_1e-015
			   6   1  -1   2    0.970181      44.17245     @  0.00147`_LIMIT_MIN_1e-015
			   5  -1  -6   2    0.970109      44.17588     @  0.00924`_LIMIT_MIN_1e-015
			   4   3   4   2    0.970015      44.18039     @  0.01896`_LIMIT_MIN_1e-015
			   1   2   8   2    0.969769      44.19221     @  0.01040`_LIMIT_MIN_1e-015
			   1   5   4   2    0.969320      44.21374     @  0.00000`_LIMIT_MIN_1e-015
			   7  -1  -2   2    0.969234      44.21787     @  0.01133`_LIMIT_MIN_1e-015
			   3   0   7   2    0.968137      44.27061     @  0.04120`_LIMIT_MIN_1e-015
			   5   1   5   2    0.967758      44.28887     @  0.01214`_LIMIT_MIN_1e-015
			   3   4   3   2    0.967289      44.31151     @  0.00000`_LIMIT_MIN_1e-015
			   4   1  -5   2    0.966906      44.32996     @  0.00000`_LIMIT_MIN_1e-015
			   3   3   6   2    0.966813      44.33449     @  0.02080`_LIMIT_MIN_1e-015
			   1   1   8   2    0.966244      44.36197     @  0.00919`_LIMIT_MIN_1e-015
			   3  -3  -8   2    0.965254      44.40989     @  0.02333`_LIMIT_MIN_1e-015
			   7  -4  -2   2    0.964711      44.43622     @  0.04693`_LIMIT_MIN_1e-015
			   6  -1   4   2    0.962039      44.56626     @  0.04380`_LIMIT_MIN_1e-015
			   3   4   1   2    0.959737      44.67892     @  0.06219`_LIMIT_MIN_1e-015
			   2  -1   7   2    0.959369      44.69699     @  0.00000`_LIMIT_MIN_1e-015
			   6  -5  -4   2    0.959007      44.71474     @  0.00000`_LIMIT_MIN_1e-015
			   4  -1  -7   2    0.958784      44.72572     @  0.00000`_LIMIT_MIN_1e-015
			   1   5   1   2    0.958569      44.73631     @  0.07959`_LIMIT_MIN_1e-015
			   7  -3   1   2    0.958018      44.76341     @  0.00000`_LIMIT_MIN_1e-015
			   3  -6  -3   2    0.957523      44.78783     @  0.00000`_LIMIT_MIN_1e-015
			   7  -4  -1   2    0.957142      44.80661     @  0.00000`_LIMIT_MIN_1e-015
			   6  -5  -1   2    0.957016      44.81284     @  0.07224`_LIMIT_MIN_1e-015
			   3  -3   5   2    0.956816      44.82269     @  0.04029`_LIMIT_MIN_1e-015
			   3  -2  -8   2    0.956806      44.82317     @  0.02243`_LIMIT_MIN_1e-015
			   0   5   6   2    0.956659      44.83046     @  0.00000`_LIMIT_MIN_1e-015
			   3  -2   6   2    0.956515      44.83755     @  0.00000`_LIMIT_MIN_1e-015
			   2  -1  -8   2    0.956468      44.83991     @  0.00000`_LIMIT_MIN_1e-015
			   7  -4  -3   2    0.956413      44.84263     @  0.00000`_LIMIT_MIN_1e-015
			   5   2   4   2    0.956252      44.85055     @  0.02846`_LIMIT_MIN_1e-015
			   3   1  -6   2    0.954532      44.93579     @  0.05375`_LIMIT_MIN_1e-015
			   7  -3  -4   2    0.953115      45.00626     @  0.08621`_LIMIT_MIN_1e-015
			   5  -3   4   2    0.953008      45.01158     @  0.00000`_LIMIT_MIN_1e-015
			   2  -5  -7   2    0.952960      45.01398     @  0.00000`_LIMIT_MIN_1e-015
			   3   2   7   2    0.952924      45.01579     @  0.00000`_LIMIT_MIN_1e-015
			   6   0   4   2    0.952444      45.03972     @  0.00000`_LIMIT_MIN_1e-015
			   4   3  -1   2    0.952357      45.04407     @  0.00000`_LIMIT_MIN_1e-015
			   3  -6  -4   2    0.952218      45.05099     @  0.00000`_LIMIT_MIN_1e-015
			   1   4   7   2    0.951652      45.07925     @  0.03649`_LIMIT_MIN_1e-015
			   5  -3  -7   2    0.951145      45.10460     @  0.09364`_LIMIT_MIN_1e-015
			   6  -3   3   2    0.950978      45.11299     @  0.00000`_LIMIT_MIN_1e-015
			   3   0  -7   2    0.950932      45.11529     @  0.00000`_LIMIT_MIN_1e-015
			   6   1   3   2    0.950843      45.11974     @  0.00000`_LIMIT_MIN_1e-015
			   2  -4  -8   2    0.950828      45.12049     @  0.00000`_LIMIT_MIN_1e-015
			   1   1  -7   2    0.950774      45.12319     @  0.00000`_LIMIT_MIN_1e-015
			   0   3  -5   2    0.950453      45.13925     @  0.00000`_LIMIT_MIN_1e-015
			   3  -5  -7   2    0.950344      45.14471     @  0.00000`_LIMIT_MIN_1e-015
			   2   4   6   2    0.950225      45.15069     @  0.06002`_LIMIT_MIN_1e-015
			   2  -6  -3   2    0.948431      45.24082     @  0.05548`_LIMIT_MIN_1e-015
			   3   4   4   2    0.947445      45.29052     @  0.02160`_LIMIT_MIN_1e-015
			   7  -2   2   2    0.947406      45.29247     @  0.00293`_LIMIT_MIN_1e-015
			   4   2   6   2    0.947365      45.29453     @  0.00000`_LIMIT_MIN_1e-015
			   3  -6  -2   2    0.947328      45.29643     @  0.03413`_LIMIT_MIN_1e-015
			   7  -1   2   2    0.946706      45.32783     @  0.01709`_LIMIT_MIN_1e-015
			   1   2  -6   2    0.946634      45.33148     @  0.00594`_LIMIT_MIN_1e-015
			   4  -6  -3   2    0.946496      45.33847     @  0.01365`_LIMIT_MIN_1e-015
			   6  -3  -6   2    0.945909      45.36814     @  0.00000`_LIMIT_MIN_1e-015
			   6  -1  -5   2    0.945829      45.37221     @  0.00000`_LIMIT_MIN_1e-015
			   5  -5  -6   2    0.945597      45.38395     @  0.07428`_LIMIT_MIN_1e-015
			   5   1  -4   2    0.943977      45.46620     @  0.03973`_LIMIT_MIN_1e-015
			   1  -4  -8   2    0.943939      45.46815     @  0.00000`_LIMIT_MIN_1e-015
			   2  -6  -4   2    0.943665      45.48209     @  0.03114`_LIMIT_MIN_1e-015
			   1   5   5   2    0.941606      45.58712     @  0.07355`_LIMIT_MIN_1e-015
			   2   3  -4   2    0.941223      45.60674     @  0.00000`_LIMIT_MIN_1e-015
			   4  -6  -4   2    0.940984      45.61894     @  0.00000`_LIMIT_MIN_1e-015
			   5  -2   5   2    0.940661      45.63550     @  0.03477`_LIMIT_MIN_1e-015
			   3   3  -3   2    0.939440      45.69816     @  0.03089`_LIMIT_MIN_1e-015
			   5  -5   1   2    0.938465      45.74834     @  0.08861`_LIMIT_MIN_1e-015
			   7  -2  -4   2    0.938198      45.76210     @  0.00120`_LIMIT_MIN_1e-015
			   2  -6  -2   2    0.938138      45.76522     @  0.00000`_LIMIT_MIN_1e-015
			   3  -4  -8   2    0.938038      45.77037     @  0.00000`_LIMIT_MIN_1e-015
			   1   3   8   2    0.937504      45.79789     @  0.00000`_LIMIT_MIN_1e-015
			   5   2  -2   2    0.937244      45.81132     @  0.00000`_LIMIT_MIN_1e-015
			   4  -6  -2   2    0.937027      45.82257     @  0.08721`_LIMIT_MIN_1e-015
			   6  -2   4   2    0.936251      45.86270     @  0.00322`_LIMIT_MIN_1e-015
			   6   1  -2   2    0.936187      45.86603     @  0.00000`_LIMIT_MIN_1e-015
			   7   0   0   2    0.936161      45.86736     @  0.00000`_LIMIT_MIN_1e-015
			   5  -4  -7   2    0.936127      45.86913     @  0.00000`_LIMIT_MIN_1e-015
			   7  -1  -3   2    0.936115      45.86972     @  0.00000`_LIMIT_MIN_1e-015
			   1  -5  -7   2    0.935903      45.88069     @  0.00000`_LIMIT_MIN_1e-015
			   0   5  -1   2    0.935688      45.89188     @  0.07247`_LIMIT_MIN_1e-015
			   7  -4   0   2    0.934780      45.93899     @  0.00324`_LIMIT_MIN_1e-015
			   0   0   8   2    0.934450      45.95613     @  0.00000`_LIMIT_MIN_1e-015
			   3  -5   2   2    0.934186      45.96989     @  0.09819`_LIMIT_MIN_1e-015
			   6   0  -4   2    0.933773      45.99135     @  0.00000`_LIMIT_MIN_1e-015
			   7  -4  -4   2    0.933423      46.00962     @  0.00000`_LIMIT_MIN_1e-015
			   3   4   0   2    0.933402      46.01069     @  0.00000`_LIMIT_MIN_1e-015
			   2  -5   2   2    0.933258      46.01818     @  0.01174`_LIMIT_MIN_1e-015
			   6  -4  -6   2    0.932778      46.04327     @  0.10463`_LIMIT_MIN_1e-015
			   6  -4   2   2    0.932470      46.05936     @  0.00000`_LIMIT_MIN_1e-015
			   3  -6  -5   2    0.932160      46.07556     @  0.00000`_LIMIT_MIN_1e-015
			   5  -4   3   2    0.931960      46.08597     @  0.00000`_LIMIT_MIN_1e-015
			   2  -4   4   2    0.931789      46.09494     @  0.00000`_LIMIT_MIN_1e-015
			   5  -2  -7   2    0.931762      46.09637     @  0.00000`_LIMIT_MIN_1e-015
			   7   0   1   2    0.931518      46.10910     @  0.07676`_LIMIT_MIN_1e-015
			   2   1   8   2    0.929720      46.20348     @  0.06534`_LIMIT_MIN_1e-015
			   6  -5  -5   2    0.929526      46.21367     @  0.00000`_LIMIT_MIN_1e-015
			   4  -5  -7   2    0.928527      46.26626     @  0.03292`_LIMIT_MIN_1e-015
			   1   0   8   2    0.928044      46.29177     @  0.03595`_LIMIT_MIN_1e-015
			   4   3   5   2    0.927603      46.31506     @  0.00672`_LIMIT_MIN_1e-015
			   6  -5   0   2    0.926509      46.37294     @  0.07673`_LIMIT_MIN_1e-015
			   7   0  -1   2    0.926314      46.38324     @  0.00000`_LIMIT_MIN_1e-015
			   2   4  -2   2    0.925437      46.42978     @  0.00000`_LIMIT_MIN_1e-015
			   1   5   0   2    0.925334      46.43523     @  0.05527`_LIMIT_MIN_1e-015
			   6  -2  -6   2    0.925225      46.44104     @  0.01231`_LIMIT_MIN_1e-015
			   3   2  -5   2    0.925054      46.45010     @  0.00000`_LIMIT_MIN_1e-015
			   2  -6  -5   2    0.924497      46.47974     @  0.00000`_LIMIT_MIN_1e-015
			   1   4  -3   2    0.924473      46.48102     @  0.00000`_LIMIT_MIN_1e-015
			   3  -4   4   2    0.924103      46.50073     @  0.04835`_LIMIT_MIN_1e-015
			   2   2   8   2    0.923514      46.53213     @  0.02767`_LIMIT_MIN_1e-015
			   3  -1   7   2    0.923291      46.54403     @  0.00000`_LIMIT_MIN_1e-015
			   4  -3  -8   2    0.923080      46.55528     @  0.00000`_LIMIT_MIN_1e-015
			   3  -6  -1   2    0.923049      46.55699     @  0.02480`_LIMIT_MIN_1e-015
			   1   0  -8   2    0.922169      46.60402     @  0.05992`_LIMIT_MIN_1e-015
			   4  -6  -5   2    0.921251      46.65322     @  0.01856`_LIMIT_MIN_1e-015
			   1  -4   4   2    0.920925      46.67069     @  0.00000`_LIMIT_MIN_1e-015
			   1  -6  -3   2    0.920853      46.67455     @  0.00000`_LIMIT_MIN_1e-015
			   4   2  -4   2    0.920727      46.68131     @  0.00000`_LIMIT_MIN_1e-015
			   4  -3   5   2    0.920357      46.70118     @  0.06699`_LIMIT_MIN_1e-015
			   0   4   8   2    0.918597      46.79599     @  0.05891`_LIMIT_MIN_1e-015
			   5  -6  -3   2    0.917320      46.86504     @  0.01792`_LIMIT_MIN_1e-015
			   1  -6  -4   2    0.916846      46.89072     @  0.03483`_LIMIT_MIN_1e-015
			   4  -5   2   2    0.916637      46.90207     @  0.01144`_LIMIT_MIN_1e-015
			   3  -1  -8   2    0.915322      46.97345     @  0.08408`_LIMIT_MIN_1e-015
			   7  -3   2   2    0.914901      46.99638     @  0.00000`_LIMIT_MIN_1e-015
			   3   4   5   2    0.914762      47.00398     @  0.00000`_LIMIT_MIN_1e-015
			   2  -6  -1   2    0.914186      47.03534     @  0.00000`_LIMIT_MIN_1e-015
			   1  -5   2   2    0.914016      47.04460     @  0.00000`_LIMIT_MIN_1e-015
			   4  -6  -1   2    0.913865      47.05286     @  0.05439`_LIMIT_MIN_1e-015
			   5   0   6   2    0.913435      47.07636     @  0.00000`_LIMIT_MIN_1e-015
			   7   0   2   2    0.913013      47.09941     @  0.03179`_LIMIT_MIN_1e-015
			   5  -6  -4   2    0.911948      47.15775     @  0.06351`_LIMIT_MIN_1e-015
			   4  -2   6   2    0.911472      47.18391     @  0.01189`_LIMIT_MIN_1e-015
			   1  -6  -2   2    0.911072      47.20585     @  0.00000`_LIMIT_MIN_1e-015
			   1   3  -5   2    0.910970      47.21148     @  0.00000`_LIMIT_MIN_1e-015
			   2   1  -7   2    0.910615      47.23100     @  0.00000`_LIMIT_MIN_1e-015
			   6   1   4   2    0.910426      47.24139     @  0.05147`_LIMIT_MIN_1e-015
			   5  -6  -2   2    0.909040      47.31780     @  0.03656`_LIMIT_MIN_1e-015
			   7  -3  -5   2    0.908935      47.32358     @  0.00000`_LIMIT_MIN_1e-015
			   5   2   5   2    0.908573      47.34363     @  0.02151`_LIMIT_MIN_1e-015
			   4  -4  -8   2    0.907811      47.38580     @  0.02152`_LIMIT_MIN_1e-015
			   4  -2  -8   2    0.906842      47.43951     @  0.04452`_LIMIT_MIN_1e-015
			   4   3  -2   2    0.906147      47.47816     @  0.01481`_LIMIT_MIN_1e-015
			   7  -1   3   2    0.906084      47.48162     @  0.00000`_LIMIT_MIN_1e-015
			   2   5   3   2    0.905191      47.53139     @  0.03210`_LIMIT_MIN_1e-015
			   4   1   7   2    0.904303      47.58095     @  0.00000`_LIMIT_MIN_1e-015
			   4   0   7   2    0.904092      47.59272     @  0.00000`_LIMIT_MIN_1e-015
			   2   0   8   2    0.904054      47.59486     @  0.04457`_LIMIT_MIN_1e-015
			   7   0  -2   2    0.903288      47.63771     @  0.00000`_LIMIT_MIN_1e-015
			   1   5   6   2    0.902684      47.67155     @  0.01574`_LIMIT_MIN_1e-015
			   0   5   7   2    0.902132      47.70250     @  0.00000`_LIMIT_MIN_1e-015
			   2   5   2   2    0.901897      47.71574     @  0.02664`_LIMIT_MIN_1e-015
			   7  -4   1   2    0.900555      47.79125     @  0.04625`_LIMIT_MIN_1e-015
			   3  -6  -6   2    0.899983      47.82352     @  0.00337`_LIMIT_MIN_1e-015
			   7  -2   3   2    0.899586      47.84594     @  0.00000`_LIMIT_MIN_1e-015
			   1  -6  -5   2    0.899574      47.84660     @  0.00000`_LIMIT_MIN_1e-015
			   4  -4   4   2    0.899181      47.86882     @  0.06816`_LIMIT_MIN_1e-015
			   7  -4  -5   2    0.898736      47.89401     @  0.00455`_LIMIT_MIN_1e-015
			   2   2  -6   2    0.898717      47.89508     @  0.00000`_LIMIT_MIN_1e-015
			   5  -1   6   2    0.898524      47.90606     @  0.00000`_LIMIT_MIN_1e-015
			   5   1   6   2    0.897799      47.94716     @  0.00000`_LIMIT_MIN_1e-015
			   7  -5  -3   2    0.897415      47.96896     @  0.00000`_LIMIT_MIN_1e-015
			   3   3   7   2    0.897396      47.97004     @  0.08364`_LIMIT_MIN_1e-015
			   7  -5  -2   2    0.897205      47.98092     @  0.00000`_LIMIT_MIN_1e-015
			   3   4  -1   2    0.895969      48.05127     @  0.01796`_LIMIT_MIN_1e-015
			   2   5   4   2    0.895392      48.08416     @  0.00000`_LIMIT_MIN_1e-015
			   5   3   2   2    0.894727      48.12215     @  0.05519`_LIMIT_MIN_1e-015
			   1  -2  -9   2    0.894004      48.16355     @  0.01269`_LIMIT_MIN_1e-015
			   5  -6  -5   2    0.893620      48.18555     @  0.00000`_LIMIT_MIN_1e-015
			   2  -6  -6   2    0.893412      48.19749     @  0.00000`_LIMIT_MIN_1e-015
			   0   4  -4   2    0.893352      48.20092     @  0.00000`_LIMIT_MIN_1e-015
			   2   0  -8   2    0.893283      48.20488     @  0.00000`_LIMIT_MIN_1e-015
			   7  -1  -4   2    0.893146      48.21275     @  0.08033`_LIMIT_MIN_1e-015
			   5   0  -6   2    0.892938      48.22469     @  0.00000`_LIMIT_MIN_1e-015
			   6  -1   5   2    0.892549      48.24703     @  0.00000`_LIMIT_MIN_1e-015
			   6   1  -3   2    0.892531      48.24809     @  0.00000`_LIMIT_MIN_1e-015
			   6   2   1   2    0.891964      48.28072     @  0.00000`_LIMIT_MIN_1e-015
			   6   0   5   2    0.891637      48.29954     @  0.00000`_LIMIT_MIN_1e-015
			   5   3   1   2    0.891563      48.30381     @  0.00000`_LIMIT_MIN_1e-015
			   5  -5  -7   2    0.891193      48.32516     @  0.00000`_LIMIT_MIN_1e-015
			   1  -3  -9   2    0.891019      48.33519     @  0.00000`_LIMIT_MIN_1e-015
			   2   4   7   2    0.890504      48.36495     @  0.02437`_LIMIT_MIN_1e-015
			   4  -6  -6   2    0.889827      48.40410     @  0.00000`_LIMIT_MIN_1e-015
			   6  -5  -6   2    0.889729      48.40977     @  0.05201`_LIMIT_MIN_1e-015
			   7  -2  -5   2    0.889106      48.44583     @  0.00000`_LIMIT_MIN_1e-015
			   1  -6  -1   2    0.888761      48.46584     @  0.03855`_LIMIT_MIN_1e-015
			   0   2   9   2    0.888655      48.47201     @  0.00000`_LIMIT_MIN_1e-015
			   6   2   2   2    0.888613      48.47448     @  0.00000`_LIMIT_MIN_1e-015
			   8  -3  -1   2    0.888474      48.48250     @  0.00000`_LIMIT_MIN_1e-015
			   8  -2  -1   2    0.888220      48.49730     @  0.00000`_LIMIT_MIN_1e-015
			   5  -6  -1   2    0.888172      48.50009     @  0.01033`_LIMIT_MIN_1e-015
			   2  -3  -9   2    0.888170      48.50020     @  0.01194`_LIMIT_MIN_1e-015
			   3  -6   0   2    0.887755      48.52434     @  0.00000`_LIMIT_MIN_1e-015
			   8  -3  -2   2    0.887363      48.54714     @  0.03258`_LIMIT_MIN_1e-015
			   2   3   8   2    0.887245      48.55400     @  0.00000`_LIMIT_MIN_1e-015
			   5   2  -3   2    0.886964      48.57039     @  0.00002`_LIMIT_MIN_1e-015
			   6  -5   1   2    0.886029      48.62493     @  0.04347`_LIMIT_MIN_1e-015
			   2   5   1   2    0.885928      48.63085     @  0.00000`_LIMIT_MIN_1e-015
			   2  -5  -8   2    0.885656      48.64673     @  0.00000`_LIMIT_MIN_1e-015
			   4   0  -7   2    0.885489      48.65650     @  0.00000`_LIMIT_MIN_1e-015
			   5   3   3   2    0.885245      48.67081     @  0.00000`_LIMIT_MIN_1e-015
			   7  -5  -4   2    0.884957      48.68766     @  0.02645`_LIMIT_MIN_1e-015
			   7  -5  -1   2    0.884352      48.72313     @  0.01073`_LIMIT_MIN_1e-015
			   5  -1  -7   2    0.883703      48.76127     @  0.05280`_LIMIT_MIN_1e-015
			   8  -2   0   2    0.883595      48.76761     @  0.00000`_LIMIT_MIN_1e-015
			   5  -5   2   2    0.883529      48.77151     @  0.00000`_LIMIT_MIN_1e-015
			   1  -2   7   2    0.883323      48.78361     @  0.00000`_LIMIT_MIN_1e-015
			   3  -5  -8   2    0.883236      48.78873     @  0.00000`_LIMIT_MIN_1e-015
			   7   0   3   2    0.882986      48.80341     @  0.00000`_LIMIT_MIN_1e-015
			   2  -2  -9   2    0.882970      48.80436     @  0.00000`_LIMIT_MIN_1e-015
			   6   2   0   2    0.882779      48.81558     @  0.00000`_LIMIT_MIN_1e-015
			   1   5  -1   2    0.882760      48.81670     @  0.03064`_LIMIT_MIN_1e-015
			   6  -3   4   2    0.882720      48.81909     @  0.00750`_LIMIT_MIN_1e-015
			   3   1   8   2    0.880696      48.93866     @  0.01034`_LIMIT_MIN_1e-015
			   4   1  -6   2    0.880629      48.94258     @  0.00000`_LIMIT_MIN_1e-015
			   8  -2  -2   2    0.880445      48.95350     @  0.00000`_LIMIT_MIN_1e-015
			   4  -6   0   2    0.879892      48.98631     @  0.00035`_LIMIT_MIN_1e-015
			   0   5  -2   2    0.879627      49.00201     @  0.00000`_LIMIT_MIN_1e-015
			   2  -6   0   2    0.879546      49.00681     @  0.01698`_LIMIT_MIN_1e-015
			   0   6   3   2    0.879278      49.02272     @  0.00000`_LIMIT_MIN_1e-015
			   1   4   8   2    0.878941      49.04277     @  0.00000`_LIMIT_MIN_1e-015
			   4   3   6   2    0.877942      49.10228     @  0.00000`_LIMIT_MIN_1e-015
			   6  -3  -7   2    0.877768      49.11264     @  0.02135`_LIMIT_MIN_1e-015
			   0   3   9   2    0.877713      49.11590     @  0.00000`_LIMIT_MIN_1e-015
			   2  -2   7   2    0.877649      49.11975     @  0.00000`_LIMIT_MIN_1e-015
			   8  -3   0   2    0.877254      49.14332     @  0.00000`_LIMIT_MIN_1e-015
			   6  -1  -6   2    0.876748      49.17354     @  0.00000`_LIMIT_MIN_1e-015
			   5   3   0   2    0.876143      49.20975     @  0.00000`_LIMIT_MIN_1e-015
			   0   6   4   2    0.876099      49.21238     @  0.00000`_LIMIT_MIN_1e-015
			   2  -3   6   2    0.875870      49.22610     @  0.00000`_LIMIT_MIN_1e-015
			   4   2   7   2    0.875545      49.24564     @  0.00000`_LIMIT_MIN_1e-015
			   4  -1   7   2    0.874971      49.28005     @  0.00000`_LIMIT_MIN_1e-015
			   6  -6  -3   2    0.874674      49.29792     @  0.00000`_LIMIT_MIN_1e-015
			   5   1  -5   2    0.874636      49.30023     @  0.02677`_LIMIT_MIN_1e-015
			   8  -3  -3   2    0.874056      49.33510     @  0.00000`_LIMIT_MIN_1e-015
			   1  -3   6   2    0.873922      49.34317     @  0.00000`_LIMIT_MIN_1e-015
			   2   5   5   2    0.873720      49.35536     @  0.00000`_LIMIT_MIN_1e-015
			   6  -4  -7   2    0.873611      49.36190     @  0.01631`_LIMIT_MIN_1e-015
			   6  -4   3   2    0.873295      49.38098     @  0.00000`_LIMIT_MIN_1e-015
			   0   2  -7   2    0.873180      49.38793     @  0.00000`_LIMIT_MIN_1e-015
			   6   2   3   2    0.873138      49.39044     @  0.00000`_LIMIT_MIN_1e-015
			   3   4   6   2    0.873085      49.39367     @  0.01413`_LIMIT_MIN_1e-015
			   6   0  -5   2    0.872543      49.42639     @  0.00000`_LIMIT_MIN_1e-015
			   4   4   2   2    0.872386      49.43587     @  0.00000`_LIMIT_MIN_1e-015
			   1  -5  -8   2    0.872222      49.44578     @  0.00053`_LIMIT_MIN_1e-015
			   5  -3   5   2    0.871914      49.46443     @  0.00000`_LIMIT_MIN_1e-015
			   0   1   9   2    0.871464      49.49168     @  0.00000`_LIMIT_MIN_1e-015
			   1  -6  -6   2    0.871166      49.50974     @  0.00000`_LIMIT_MIN_1e-015
			   3   3  -4   2    0.870701      49.53795     @  0.00000`_LIMIT_MIN_1e-015
			   0   6   2   2    0.870445      49.55351     @  0.00000`_LIMIT_MIN_1e-015
			   5  -3  -8   2    0.870228      49.56674     @  0.00000`_LIMIT_MIN_1e-015
			   7   0  -3   2    0.869874      49.58823     @  0.00000`_LIMIT_MIN_1e-015
			   6  -6  -4   2    0.869708      49.59833     @  0.00000`_LIMIT_MIN_1e-015
			   3  -3  -9   2    0.869617      49.60390     @  0.00000`_LIMIT_MIN_1e-015
			   4   4   3   2    0.869570      49.60674     @  0.00000`_LIMIT_MIN_1e-015
			   1  -1  -9   2    0.868742      49.65721     @  0.00000`_LIMIT_MIN_1e-015
			   6  -6  -2   2    0.867790      49.71538     @  0.00000`_LIMIT_MIN_1e-015
			   1   2   9   2    0.867772      49.71650     @  0.00000`_LIMIT_MIN_1e-015
			   3   2   8   2    0.867680      49.72214     @  0.00000`_LIMIT_MIN_1e-015
			   3  -5   3   2    0.867404      49.73903     @  0.00000`_LIMIT_MIN_1e-015
			   8  -2   1   2    0.867133      49.75561     @  0.00000`_LIMIT_MIN_1e-015
			   8  -4  -2   2    0.866405      49.80029     @  0.02790`_LIMIT_MIN_1e-015
			   2  -5   3   2    0.866360      49.80305     @  0.00000`_LIMIT_MIN_1e-015
			   3   0   8   2    0.866285      49.80763     @  0.00000`_LIMIT_MIN_1e-015
			   1  -1   8   2    0.866038      49.82282     @  0.00000`_LIMIT_MIN_1e-015
			   6  -2   5   2    0.865512      49.85515     @  0.00000`_LIMIT_MIN_1e-015
			   2  -4  -9   2    0.865510      49.85529     @  0.00000`_LIMIT_MIN_1e-015
			   4  -5  -8   2    0.865339      49.86581     @  0.00000`_LIMIT_MIN_1e-015
			   7  -3   3   2    0.865295      49.86851     @  0.00000`_LIMIT_MIN_1e-015
			   2   4  -3   2    0.865098      49.88067     @  0.00000`_LIMIT_MIN_1e-015
			   5  -4  -8   2    0.864860      49.89534     @  0.00000`_LIMIT_MIN_1e-015
			   7   1   1   2    0.864567      49.91336     @  0.00000`_LIMIT_MIN_1e-015
			   5  -6  -6   2    0.864554      49.91420     @  0.00000`_LIMIT_MIN_1e-015
			   5   3   4   2    0.864269      49.93180     @  0.00000`_LIMIT_MIN_1e-015
			   4  -1  -8   2    0.863664      49.96917     @  0.00000`_LIMIT_MIN_1e-015
			   0   1  -8   2    0.863611      49.97244     @  0.00000`_LIMIT_MIN_1e-015
			   4   4   1   2    0.863473      49.98093     @  0.00000`_LIMIT_MIN_1e-015
			   6   1   5   2    0.863023      50.00879     @  0.00000`_LIMIT_MIN_1e-015
			   3  -3   6   2    0.862492      50.04175     @  0.00000`_LIMIT_MIN_1e-015
			   8  -1   0   2    0.862430      50.04558     @  0.00000`_LIMIT_MIN_1e-015
			   6   2  -1   2    0.862171      50.06163     @  0.00000`_LIMIT_MIN_1e-015
			   7   1   0   2    0.862023      50.07080     @  0.00000`_LIMIT_MIN_1e-015
			   7  -5  -5   2    0.861336      50.11349     @  0.00000`_LIMIT_MIN_1e-015
			   0   6   5   2    0.861289      50.11643     @  0.00000`_LIMIT_MIN_1e-015
			   8  -2  -3   2    0.861209      50.12144     @  0.00000`_LIMIT_MIN_1e-015
			   8  -4  -1   2    0.861205      50.12164     @  0.00000`_LIMIT_MIN_1e-015
			   5  -4   4   2    0.860918      50.13953     @  0.00000`_LIMIT_MIN_1e-015
			   2   3  -5   2    0.860783      50.14795     @  0.00000`_LIMIT_MIN_1e-015
			   1  -4  -9   2    0.860600      50.15935     @  0.00000`_LIMIT_MIN_1e-015
			   8  -1  -1   2    0.860510      50.16494     @  0.00000`_LIMIT_MIN_1e-015
			   7  -5   0   2    0.860407      50.17134     @  0.00000`_LIMIT_MIN_1e-015
			   8  -4  -3   2    0.860083      50.19155     @  0.00000`_LIMIT_MIN_1e-015
			   3   1  -7   2    0.859947      50.20009     @  0.00000`_LIMIT_MIN_1e-015
			   3  -6  -7   2    0.859339      50.23807     @  0.00000`_LIMIT_MIN_1e-015
			   2   5   0   2    0.859199      50.24683     @  0.00000`_LIMIT_MIN_1e-015
			   1   1   9   2    0.859057      50.25569     @  0.00000`_LIMIT_MIN_1e-015
			   7  -3  -6   2    0.858816      50.27078     @  0.00000`_LIMIT_MIN_1e-015
			   7  -1   4   2    0.858719      50.27681     @  0.00000`_LIMIT_MIN_1e-015
			   7  -4   2   2    0.858291      50.30365     @  0.00000`_LIMIT_MIN_1e-015
			   3  -2  -9   2    0.857276      50.36735     @  0.00000`_LIMIT_MIN_1e-015
			   5  -2   6   2    0.857191      50.37271     @  0.00000`_LIMIT_MIN_1e-015
			   5  -6   0   2    0.857180      50.37339     @  0.00000`_LIMIT_MIN_1e-015
			   3  -2   7   2    0.857037      50.38240     @  0.00000`_LIMIT_MIN_1e-015
			   0   3  -6   2    0.856945      50.38816     @  0.00000`_LIMIT_MIN_1e-015
			   1   5   7   2    0.856741      50.40099     @  0.00000`_LIMIT_MIN_1e-015
			   1  -6   0   2    0.856542      50.41354     @  0.00000`_LIMIT_MIN_1e-015
			   7  -4  -6   2    0.856193      50.43553     @  0.00000`_LIMIT_MIN_1e-015
			   5   2   6   2    0.855934      50.45187     @  0.00000`_LIMIT_MIN_1e-015
			   7   1   2   2    0.855697      50.46681     @  0.00000`_LIMIT_MIN_1e-015
			   3  -4  -9   2    0.855539      50.47677     @  0.00000`_LIMIT_MIN_1e-015
			   4   4   4   2    0.855358      50.48820     @  0.00000`_LIMIT_MIN_1e-015
		}
