# Supplementary material for: Remote and automated high-throughput powder diffraction measurements enabled by a robotic sample changer at SSRL beamline 2-1
Source: J Appl Crystallogr. 2023 Sep 20;56(Pt 5):1480–4. doi: 10.1107/S1600576723007148 (PMC10543666; doi:10.1107/S1600576723007148)
Supplement: Supplementary file 1 [file j-56-01480-sup1.zip › Example Data and Refinements/SSRL BL2-1 Sample 0047/BL21Robot_0047_peaks.inp]

'Auto_T(5)  
r_exp  7.69116144 r_exp_dash  12.5537431 r_wp  3.58102423 r_wp_dash  5.84505457 r_p  2.27391771 r_p_dash  3.90283836 weighted_Durbin_Watson  0.29562298 gof  0.465602531 
iters 20000000  
chi2_convergence_criteria 0.000001  
'do_errors  
  
xdd "BL21Robot_0047-2021-02-14-1019_scan2.xye"  
r_exp  7.69116144 r_exp_dash  12.5537431 r_wp  3.58102423 r_wp_dash  5.84505457 r_p  2.27391771 r_p_dash  3.90283836 weighted_Durbin_Watson  0.29562298 gof  0.465602531 
	bkg @  65.0834757`  17.7582507` -9.66707777`  2.77969579` -0.337457737` -2.30294302` -0.136422624` -1.21586835` -0.0724807713` -0.956419668`  0.68929069` -0.123663737` 
	One_on_X(@, 542.281917`)  
	'Simple_Axial_Model(@, 0.0001_LIMIT_MIN_0.0001)  
	Rp 9999 
	Rs 700 
'	exclude 25.5 28.5  
	start_X 5  
	finish_X 15.25  
	Zero_Error( , 0)  
	lam  
		ymin_on_ymax  0.0001  
		la  1 lo  0.7295789  lh   0.002  
	LP_Factor(90)  
	'weighting =1/SigmaYobs^2;  
	x_calculation_step 0.005  
	'smooth 3 ' number of data points in smoothing function = 2 n + 1  
	  
	' FWHM from LaB6 refinement  
	gauss_fwhm  @  0.000100305176`_LIMIT_MIN_0.0001 min 0.0001  
	lor_fwhm @  0.00710177078` min 0.0001  
  
xo_Is  
	'from NDX file:  C2         3   0    2920.439   252.12  -0.0061    14.2002    18.3663    11.4515     90.000     77.917     90.000  
	CS_L (@, 9999.46605`_LIMIT_MIN_0.3)  
	Strain_G(@, 0.000101371765`_LIMIT_MIN_0.0001) 
	CS_G (@, 141.112864`)  
	Strain_L(@, 0.0968684413`)  
	'scale @  0.00865867326  
 
	xo @  5.60534994` I @  0.135420197`
	xo @  6.39374901` I @  0.175574274`
	xo @  8.34646492` I @  0.131044846`
	xo @  8.40116031` I @  0.0973050658`
	xo @  8.43288758` I @  0.0757141466`
	xo @  8.49256395` I @  0.16215928`
	xo @  8.59491045` I @  0.0897467374`
	xo @  11.2100994` I @  0.03004889`
	xo @  11.4061377` I @  0.077970709`
	xo @  11.5414935` I @  0.114897495`
	xo @  11.6537259` I @  0.0948079489`
	xo @  11.7289159` I @  0.102501417`
	xo @  12.2515208` I @  0.446588981`
	xo @  12.4153024` I @  0.379707711`
	xo @  12.7866353` I @  0.107453685`
	xo @  13.0343452` I @  0.0314812158`
	xo @  13.8556531` I @  0.0252253542`
	xo @  14.0883754` I @  0.0821994358`
	xo @  14.4611068` I @  0.100758279`
	xo @  14.6031034` I @  0.107784317`
	xo @  14.7009336` I @  0.0611137011`
	xo @  14.7803821` I @  0.0980758591`
	xo @  14.8809633` I @  0.0281603899`
	 
