# Supplementary material for: Remote and automated high-throughput powder diffraction measurements enabled by a robotic sample changer at SSRL beamline 2-1
Source: J Appl Crystallogr. 2023 Sep 20;56(Pt 5):1480–4. doi: 10.1107/S1600576723007148 (PMC10543666; doi:10.1107/S1600576723007148)
Supplement: Supplementary file 1 [file j-56-01480-sup1.zip › Example Data and Refinements/SSRL BL2-1 Sample 0047/BL21Robot_0047_Rietveld.cif]

#######	Begin powder crystal structure	#######
data_Diamond
_pd_block_id	Diamond
_pd_block_diffractogram_id	BL21Robot_0047-2021-02-14-1019_scan2
_diffrn_measurement_device_type
;SSRL beam line 2-1
;
_pd_phase_name
;Diamond
;
_cell_length_a    3.567601
_cell_length_b    3.567601
_cell_length_c    3.567601
_cell_angle_alpha 90
_cell_angle_beta  90
_cell_angle_gamma 90
_cell_volume 45.40764
_cell_measurement_temperature	300
_diffrn_ambient_temperature	300
_exptl_crystal_density_diffrn	3.513814
_exptl_absorpt_coefficient_mu	0.2221852
_diffrn_radiation_wavelength	0.729578900
_cell_measurement_theta_min	2.5
_cell_measurement_theta_max	25
_space_group_name_H-M_alt
;Fd-3m
;
loop_
	_space_group_symop_id
	_space_group_symop_operation_xyz
	  1 'x, y, z '
	  2 '-x, z+1/2, -y+1/2 '
	  3 '-x+1/4, -y+1/4, -z+1/4 '
	  4 '-x+1/4, -z+1/4, -y+1/4 '
	  5 '-x+1/2, -z, y+1/2 '
	  6 '-x+1/2, y+1/2, -z '
	  7 '-x-1/4, z-1/4, y+1/4 '
	  8 '-x-1/4, y+1/4, z-1/4 '
	  9 '-y, -z+1/2, x+1/2 '
	 10 '-y, x+1/2, -z+1/2 '
	 11 '-y+1/4, -x+1/4, -z+1/4 '
	 12 '-y+1/4, -z+1/4, -x+1/4 '
	 13 '-y+1/2, -x, z+1/2 '
	 14 '-y+1/2, z+1/2, -x '
	 15 '-y-1/4, z+1/4, x-1/4 '
	 16 '-y-1/4, x-1/4, z+1/4 '
	 17 '-z, -x+1/2, y+1/2 '
	 18 '-z, y+1/2, -x+1/2 '
	 19 '-z+1/4, -x+1/4, -y+1/4 '
	 20 '-z+1/4, -y+1/4, -x+1/4 '
	 21 '-z+1/2, -y, x+1/2 '
	 22 '-z+1/2, x+1/2, -y '
	 23 '-z-1/4, y-1/4, x+1/4 '
	 24 '-z-1/4, x+1/4, y-1/4 '
	 25 'z, y, x '
	 26 'z, x, y '
	 27 'z+1/4, -y-1/4, x-1/4 '
	 28 'z+1/4, x-1/4, -y-1/4 '
	 29 'z+1/2, -x, -y+1/2 '
	 30 'z+1/2, -y+1/2, -x '
	 31 'z-1/4, -x-1/4, y+1/4 '
	 32 'z-1/4, y+1/4, -x-1/4 '
	 33 'y, z, x '
	 34 'y, x, z '
	 35 'y+1/4, -x-1/4, z-1/4 '
	 36 'y+1/4, z-1/4, -x-1/4 '
	 37 'y+1/2, -x+1/2, -z '
	 38 'y+1/2, -z, -x+1/2 '
	 39 'y-1/4, -z-1/4, x+1/4 '
	 40 'y-1/4, x+1/4, -z-1/4 '
	 41 'x, z, y '
	 42 '-x, -y+1/2, z+1/2 '
	 43 'x+1/4, -z-1/4, y-1/4 '
	 44 'x+1/4, y-1/4, -z-1/4 '
	 45 'x+1/2, -y, -z+1/2 '
	 46 'x+1/2, -z+1/2, -y '
	 47 'x-1/4, -y-1/4, z+1/4 '
	 48 'x-1/4, z+1/4, -y-1/4 '
	 49 'x+1/2, y+1/2, z '
	 50 '-x+1/2, z, -y+1/2 '
	 51 '-x-1/4, -y-1/4, -z+1/4 '
	 52 '-x-1/4, -z-1/4, -y+1/4 '
	 53 '-x, -z+1/2, y+1/2 '
	 54 '-x, y, -z '
	 55 '-x+1/4, z+1/4, y+1/4 '
	 56 '-x+1/4, y-1/4, z-1/4 '
	 57 '-y+1/2, -z, x+1/2 '
	 58 '-y+1/2, x, -z+1/2 '
	 59 '-y-1/4, -x-1/4, -z+1/4 '
	 60 '-y-1/4, -z-1/4, -x+1/4 '
	 61 '-y, -x+1/2, z+1/2 '
	 62 '-y, z, -x '
	 63 '-y+1/4, z-1/4, x-1/4 '
	 64 '-y+1/4, x+1/4, z+1/4 '
	 65 '-z+1/2, -x, y+1/2 '
	 66 '-z+1/2, y, -x+1/2 '
	 67 '-z-1/4, -x-1/4, -y+1/4 '
	 68 '-z-1/4, -y-1/4, -x+1/4 '
	 69 '-z, -y+1/2, x+1/2 '
	 70 '-z, x, -y '
	 71 '-z+1/4, y+1/4, x+1/4 '
	 72 '-z+1/4, x-1/4, y-1/4 '
	 73 'z+1/2, y+1/2, x '
	 74 'z+1/2, x+1/2, y '
	 75 'z-1/4, -y+1/4, x-1/4 '
	 76 'z-1/4, x+1/4, -y-1/4 '
	 77 'z, -x+1/2, -y+1/2 '
	 78 'z, -y, -x '
	 79 'z+1/4, -x+1/4, y+1/4 '
	 80 'z+1/4, y-1/4, -x-1/4 '
	 81 'y+1/2, z+1/2, x '
	 82 'y+1/2, x+1/2, z '
	 83 'y-1/4, -x+1/4, z-1/4 '
	 84 'y-1/4, z+1/4, -x-1/4 '
	 85 'y, -x, -z '
	 86 'y, -z+1/2, -x+1/2 '
	 87 'y+1/4, -z+1/4, x+1/4 '
	 88 'y+1/4, x-1/4, -z-1/4 '
	 89 'x+1/2, z+1/2, y '
	 90 '-x+1/2, -y, z+1/2 '
	 91 'x-1/4, -z+1/4, y-1/4 '
	 92 'x-1/4, y+1/4, -z-1/4 '
	 93 'x, -y+1/2, -z+1/2 '
	 94 'x, -z, -y '
	 95 'x+1/4, -y+1/4, z+1/4 '
	 96 'x+1/4, z-1/4, -y-1/4 '
	 97 'x+1/2, y, z+1/2 '
	 98 '-x+1/2, z+1/2, -y '
	 99 '-x-1/4, -y+1/4, -z-1/4 '
	100 '-x-1/4, -z+1/4, -y-1/4 '
	101 '-x, -z, y '
	102 '-x, y+1/2, -z+1/2 '
	103 '-x+1/4, z-1/4, y-1/4 '
	104 '-x+1/4, y+1/4, z+1/4 '
	105 '-y+1/2, -z+1/2, x '
	106 '-y+1/2, x+1/2, -z '
	107 '-y-1/4, -x+1/4, -z-1/4 '
	108 '-y-1/4, -z+1/4, -x-1/4 '
	109 '-y, -x, z '
	110 '-y, z+1/2, -x+1/2 '
	111 '-y+1/4, z+1/4, x+1/4 '
	112 '-y+1/4, x-1/4, z-1/4 '
	113 '-z+1/2, -x+1/2, y '
	114 '-z+1/2, y+1/2, -x '
	115 '-z-1/4, -x+1/4, -y-1/4 '
	116 '-z-1/4, -y+1/4, -x-1/4 '
	117 '-z, -y, x '
	118 '-z, x+1/2, -y+1/2 '
	119 '-z+1/4, y-1/4, x-1/4 '
	120 '-z+1/4, x+1/4, y+1/4 '
	121 'z+1/2, y, x+1/2 '
	122 'z+1/2, x, y+1/2 '
	123 'z-1/4, -y-1/4, x+1/4 '
	124 'z-1/4, x-1/4, -y+1/4 '
	125 'z, -x, -y '
	126 'z, -y+1/2, -x+1/2 '
	127 'z+1/4, -x-1/4, y-1/4 '
	128 'z+1/4, y+1/4, -x+1/4 '
	129 'y+1/2, z, x+1/2 '
	130 'y+1/2, x, z+1/2 '
	131 'y-1/4, -x-1/4, z+1/4 '
	132 'y-1/4, z-1/4, -x+1/4 '
	133 'y, -x+1/2, -z+1/2 '
	134 'y, -z, -x '
	135 'y+1/4, -z-1/4, x-1/4 '
	136 'y+1/4, x+1/4, -z+1/4 '
	137 'x+1/2, z, y+1/2 '
	138 '-x+1/2, -y+1/2, z '
	139 'x-1/4, -z-1/4, y+1/4 '
	140 'x-1/4, y-1/4, -z+1/4 '
	141 'x, -y, -z '
	142 'x, -z+1/2, -y+1/2 '
	143 'x+1/4, -y-1/4, z-1/4 '
	144 'x+1/4, z+1/4, -y+1/4 '
	145 'x, y+1/2, z+1/2 '
	146 '-x, z, -y '
	147 '-x+1/4, -y-1/4, -z-1/4 '
	148 '-x+1/4, -z-1/4, -y-1/4 '
	149 '-x+1/2, -z+1/2, y '
	150 '-x+1/2, y, -z+1/2 '
	151 '-x-1/4, z+1/4, y-1/4 '
	152 '-x-1/4, y-1/4, z+1/4 '
	153 '-y, -z, x '
	154 '-y, x, -z '
	155 '-y+1/4, -x-1/4, -z-1/4 '
	156 '-y+1/4, -z-1/4, -x-1/4 '
	157 '-y+1/2, -x+1/2, z '
	158 '-y+1/2, z, -x+1/2 '
	159 '-y-1/4, z-1/4, x+1/4 '
	160 '-y-1/4, x+1/4, z-1/4 '
	161 '-z, -x, y '
	162 '-z, y, -x '
	163 '-z+1/4, -x-1/4, -y-1/4 '
	164 '-z+1/4, -y-1/4, -x-1/4 '
	165 '-z+1/2, -y+1/2, x '
	166 '-z+1/2, x, -y+1/2 '
	167 '-z-1/4, y+1/4, x-1/4 '
	168 '-z-1/4, x-1/4, y+1/4 '
	169 'z, y+1/2, x+1/2 '
	170 'z, x+1/2, y+1/2 '
	171 'z+1/4, -y+1/4, x+1/4 '
	172 'z+1/4, x+1/4, -y+1/4 '
	173 'z+1/2, -x+1/2, -y '
	174 'z+1/2, -y, -x+1/2 '
	175 'z-1/4, -x+1/4, y-1/4 '
	176 'z-1/4, y-1/4, -x+1/4 '
	177 'y, z+1/2, x+1/2 '
	178 'y, x+1/2, z+1/2 '
	179 'y+1/4, -x+1/4, z+1/4 '
	180 'y+1/4, z+1/4, -x+1/4 '
	181 'y+1/2, -x, -z+1/2 '
	182 'y+1/2, -z+1/2, -x '
	183 'y-1/4, -z+1/4, x-1/4 '
	184 'y-1/4, x-1/4, -z+1/4 '
	185 'x, z+1/2, y+1/2 '
	186 '-x, -y, z '
	187 'x+1/4, -z+1/4, y+1/4 '
	188 'x+1/4, y+1/4, -z+1/4 '
	189 'x+1/2, -y+1/2, -z '
	190 'x+1/2, -z, -y+1/2 '
	191 'x-1/4, -y+1/4, z-1/4 '
	192 'x-1/4, z-1/4, -y+1/4 '
loop_
	_atom_site_label
	_atom_site_type_symbol
	_atom_site_site_symmetry_multiplicity
	_atom_site_fract_x
	_atom_site_fract_y
	_atom_site_fract_z
	_atom_site_occupancy
	_atom_site_B_iso_or_equiv
C1 C   8 0 0 0 1 1.015127
loop_
	_geom_bond_atom_site_label_1
	_geom_bond_atom_site_label_2
	_geom_bond_distance
	_geom_bond_site_symmetry_1
	_geom_bond_site_symmetry_2
	C1        C1        1.54482 1_555   8_555
	C1        C1        1.54482 1_555  27_555
	C1        C1        1.54482 1_555   7_555
	C1        C1        1.54482 1_555   3_555
	C1        C1        2.52268 1_555   2_554
	C1        C1        2.52268 1_555   6_545
	C1        C1        2.52268 1_555   5_455
	C1        C1        2.52268 1_555   2_545
	C1        C1        2.52268 1_555   6_455
	C1        C1        2.52268 1_555   5_554
	C1        C1        2.52268 1_555   6_555
	C1        C1        2.52268 1_555   6_445
	C1        C1        2.52268 1_555   2_555
	C1        C1        2.52268 1_555   5_454
	C1        C1        2.52268 1_555   2_544
	C1        C1        2.52268 1_555   5_555
	C1        C1        2.95810 1_555   3_545
	C1        C1        2.95810 1_555   3_455
	C1        C1        2.95810 1_555   3_554
	C1        C1        2.95810 1_555   8_655
	C1        C1        2.95810 1_555   7_565
	C1        C1        2.95810 1_555   8_556
	C1        C1        2.95810 1_555  27_556
	C1        C1        2.95810 1_555   7_655
	C1        C1        2.95810 1_555  27_565
	C1        C1        2.95810 1_555  27_455
	C1        C1        2.95810 1_555   8_545
	C1        C1        2.95810 1_555   7_554
	loop_
		_geom_angle_atom_site_label_1
		_geom_angle_atom_site_label_2
		_geom_angle_atom_site_label_3
		_geom_angle
		_geom_angle_site_symmetry_1
		_geom_angle_site_symmetry_2
		_geom_angle_site_symmetry_3
	C1        C1        C1         109.471  27_555 1_555   8_555
	C1        C1        C1         109.471   7_555 1_555  27_555
	C1        C1        C1         109.471   7_555 1_555   8_555
	C1        C1        C1         109.471   3_555 1_555   7_555
	C1        C1        C1         109.471   3_555 1_555  27_555
	C1        C1        C1         109.471   3_555 1_555   8_555
	C1        C1        C1         90.000    2_554 1_555   3_555
	C1        C1        C1         144.736   2_554 1_555   7_555
	C1        C1        C1         90.000    2_554 1_555  27_555
	C1        C1        C1         35.264    2_554 1_555   8_555
	C1        C1        C1         120.000   6_545 1_555   2_554
	C1        C1        C1         90.000    6_545 1_555   3_555
	C1        C1        C1         90.000    6_545 1_555   7_555
	C1        C1        C1         35.264    6_545 1_555  27_555
	C1        C1        C1         144.736   6_545 1_555   8_555
	C1        C1        C1         120.000   5_455 1_555   6_545
	C1        C1        C1         120.000   5_455 1_555   2_554
	C1        C1        C1         90.000    5_455 1_555   3_555
	C1        C1        C1         35.264    5_455 1_555   7_555
	C1        C1        C1         144.736   5_455 1_555  27_555
	C1        C1        C1         90.000    5_455 1_555   8_555
	C1        C1        C1         60.000    2_545 1_555   5_455
	C1        C1        C1         60.000    2_545 1_555   6_545
	C1        C1        C1         180.000   2_545 1_555   2_554
	C1        C1        C1         90.000    2_545 1_555   3_555
	C1        C1        C1         35.264    2_545 1_555   7_555
	C1        C1        C1         90.000    2_545 1_555  27_555
	C1        C1        C1         144.736   2_545 1_555   8_555
	C1        C1        C1         120.000   6_455 1_555   2_545
	C1        C1        C1         60.000    6_455 1_555   5_455
	C1        C1        C1         180.000   6_455 1_555   6_545
	C1        C1        C1         60.000    6_455 1_555   2_554
	C1        C1        C1         90.000    6_455 1_555   3_555
	C1        C1        C1         90.000    6_455 1_555   7_555
	C1        C1        C1         144.736   6_455 1_555  27_555
	C1        C1        C1         35.264    6_455 1_555   8_555
	C1        C1        C1         120.000   5_554 1_555   6_455
	C1        C1        C1         120.000   5_554 1_555   2_545
	C1        C1        C1         180.000   5_554 1_555   5_455
	C1        C1        C1         60.000    5_554 1_555   6_545
	C1        C1        C1         60.000    5_554 1_555   2_554
	C1        C1        C1         90.000    5_554 1_555   3_555
	C1        C1        C1         144.736   5_554 1_555   7_555
	C1        C1        C1         35.264    5_554 1_555  27_555
	C1        C1        C1         90.000    5_554 1_555   8_555
	C1        C1        C1         60.000    6_555 1_555   5_554
	C1        C1        C1         90.000    6_555 1_555   6_455
	C1        C1        C1         120.000   6_555 1_555   2_545
	C1        C1        C1         120.000   6_555 1_555   5_455
	C1        C1        C1         90.000    6_555 1_555   6_545
	C1        C1        C1         60.000    6_555 1_555   2_554
	C1        C1        C1         35.264    6_555 1_555   3_555
	C1        C1        C1         144.736   6_555 1_555   7_555
	C1        C1        C1         90.000    6_555 1_555  27_555
	C1        C1        C1         90.000    6_555 1_555   8_555
	C1        C1        C1         180.000   6_445 1_555   6_555
	C1        C1        C1         120.000   6_445 1_555   5_554
	C1        C1        C1         90.000    6_445 1_555   6_455
	C1        C1        C1         60.000    6_445 1_555   2_545
	C1        C1        C1         60.000    6_445 1_555   5_455
	C1        C1        C1         90.000    6_445 1_555   6_545
	C1        C1        C1         120.000   6_445 1_555   2_554
	C1        C1        C1         144.736   6_445 1_555   3_555
	C1        C1        C1         35.264    6_445 1_555   7_555
	C1        C1        C1         90.000    6_445 1_555  27_555
	C1        C1        C1         90.000    6_445 1_555   8_555
	C1        C1        C1         120.000   2_555 1_555   6_445
	C1        C1        C1         60.000    2_555 1_555   6_555
	C1        C1        C1         120.000   2_555 1_555   5_554
	C1        C1        C1         60.000    2_555 1_555   6_455
	C1        C1        C1         90.000    2_555 1_555   2_545
	C1        C1        C1         60.000    2_555 1_555   5_455
	C1        C1        C1         120.000   2_555 1_555   6_545
	C1        C1        C1         90.000    2_555 1_555   2_554
	C1        C1        C1         35.264    2_555 1_555   3_555
	C1        C1        C1         90.000    2_555 1_555   7_555
	C1        C1        C1         144.736   2_555 1_555  27_555
	C1        C1        C1         90.000    2_555 1_555   8_555
	C1        C1        C1         120.000   5_454 1_555   2_555
	C1        C1        C1         60.000    5_454 1_555   6_445
	C1        C1        C1         120.000   5_454 1_555   6_555
	C1        C1        C1         90.000    5_454 1_555   5_554
	C1        C1        C1         60.000    5_454 1_555   6_455
	C1        C1        C1         120.000   5_454 1_555   2_545
	C1        C1        C1         90.000    5_454 1_555   5_455
	C1        C1        C1         120.000   5_454 1_555   6_545
	C1        C1        C1         60.000    5_454 1_555   2_554
	C1        C1        C1         144.736   5_454 1_555   3_555
	C1        C1        C1         90.000    5_454 1_555   7_555
	C1        C1        C1         90.000    5_454 1_555  27_555
	C1        C1        C1         35.264    5_454 1_555   8_555
	C1        C1        C1         60.000    2_544 1_555   5_454
	C1        C1        C1         180.000   2_544 1_555   2_555
	C1        C1        C1         60.000    2_544 1_555   6_445
	C1        C1        C1         120.000   2_544 1_555   6_555
	C1        C1        C1         60.000    2_544 1_555   5_554
	C1        C1        C1         120.000   2_544 1_555   6_455
	C1        C1        C1         90.000    2_544 1_555   2_545
	C1        C1        C1         120.000   2_544 1_555   5_455
	C1        C1        C1         60.000    2_544 1_555   6_545
	C1        C1        C1         90.000    2_544 1_555   2_554
	C1        C1        C1         144.736   2_544 1_555   3_555
	C1        C1        C1         90.000    2_544 1_555   7_555
	C1        C1        C1         35.264    2_544 1_555  27_555
	C1        C1        C1         90.000    2_544 1_555   8_555
	C1        C1        C1         120.000   5_555 1_555   2_544
	C1        C1        C1         180.000   5_555 1_555   5_454
	C1        C1        C1         60.000    5_555 1_555   2_555
	C1        C1        C1         120.000   5_555 1_555   6_445
	C1        C1        C1         60.000    5_555 1_555   6_555
	C1        C1        C1         90.000    5_555 1_555   5_554
	C1        C1        C1         120.000   5_555 1_555   6_455
	C1        C1        C1         60.000    5_555 1_555   2_545
	C1        C1        C1         90.000    5_555 1_555   5_455
	C1        C1        C1         60.000    5_555 1_555   6_545
	C1        C1        C1         120.000   5_555 1_555   2_554
	C1        C1        C1         35.264    5_555 1_555   3_555
	C1        C1        C1         90.000    5_555 1_555   7_555
	C1        C1        C1         90.000    5_555 1_555  27_555
	C1        C1        C1         144.736   5_555 1_555   8_555
	C1        C1        C1         64.761    3_545 1_555   5_555
	C1        C1        C1         64.761    3_545 1_555   2_544
	C1        C1        C1         115.239   3_545 1_555   5_454
	C1        C1        C1         115.239   3_545 1_555   2_555
	C1        C1        C1         64.761    3_545 1_555   6_445
	C1        C1        C1         115.239   3_545 1_555   6_555
	C1        C1        C1         90.000    3_545 1_555   5_554
	C1        C1        C1         148.518   3_545 1_555   6_455
	C1        C1        C1         31.482    3_545 1_555   2_545
	C1        C1        C1         90.000    3_545 1_555   5_455
	C1        C1        C1         31.482    3_545 1_555   6_545
	C1        C1        C1         148.518   3_545 1_555   2_554
	C1        C1        C1         100.025   3_545 1_555   3_555
	C1        C1        C1         58.518    3_545 1_555   7_555
	C1        C1        C1         58.518    3_545 1_555  27_555
	C1        C1        C1         150.504   3_545 1_555   8_555
	C1        C1        C1         117.036   3_455 1_555   3_545
	C1        C1        C1         115.239   3_455 1_555   5_555
	C1        C1        C1         115.239   3_455 1_555   2_544
	C1        C1        C1         64.761    3_455 1_555   5_454
	C1        C1        C1         64.761    3_455 1_555   2_555
	C1        C1        C1         64.761    3_455 1_555   6_445
	C1        C1        C1         115.239   3_455 1_555   6_555
	C1        C1        C1         148.518   3_455 1_555   5_554
	C1        C1        C1         31.482    3_455 1_555   6_455
	C1        C1        C1         90.000    3_455 1_555   2_545
	C1        C1        C1         31.482    3_455 1_555   5_455
	C1        C1        C1         148.518   3_455 1_555   6_545
	C1        C1        C1         90.000    3_455 1_555   2_554
	C1        C1        C1         100.025   3_455 1_555   3_555
	C1        C1        C1         58.518    3_455 1_555   7_555
	C1        C1        C1         150.504   3_455 1_555  27_555
	C1        C1        C1         58.518    3_455 1_555   8_555
	C1        C1        C1         117.036   3_554 1_555   3_455
	C1        C1        C1         117.036   3_554 1_555   3_545
	C1        C1        C1         115.239   3_554 1_555   5_555
	C1        C1        C1         64.761    3_554 1_555   2_544
	C1        C1        C1         64.761    3_554 1_555   5_454
	C1        C1        C1         115.239   3_554 1_555   2_555
	C1        C1        C1         115.239   3_554 1_555   6_445
	C1        C1        C1         64.761    3_554 1_555   6_555
	C1        C1        C1         31.482    3_554 1_555   5_554
	C1        C1        C1         90.000    3_554 1_555   6_455
	C1        C1        C1         148.518   3_554 1_555   2_545
	C1        C1        C1         148.518   3_554 1_555   5_455
	C1        C1        C1         90.000    3_554 1_555   6_545
	C1        C1        C1         31.482    3_554 1_555   2_554
	C1        C1        C1         100.025   3_554 1_555   3_555
	C1        C1        C1         150.504   3_554 1_555   7_555
	C1        C1        C1         58.518    3_554 1_555  27_555
	C1        C1        C1         58.518    3_554 1_555   8_555
	C1        C1        C1         50.479    8_655 1_555   3_554
	C1        C1        C1         144.903   8_655 1_555   3_455
	C1        C1        C1         95.216    8_655 1_555   3_545
	C1        C1        C1         64.761    8_655 1_555   5_555
	C1        C1        C1         90.000    8_655 1_555   2_544
	C1        C1        C1         115.239   8_655 1_555   5_454
	C1        C1        C1         90.000    8_655 1_555   2_555
	C1        C1        C1         148.518   8_655 1_555   6_445
	C1        C1        C1         31.482    8_655 1_555   6_555
	C1        C1        C1         31.482    8_655 1_555   5_554
	C1        C1        C1         115.239   8_655 1_555   6_455
	C1        C1        C1         115.239   8_655 1_555   2_545
	C1        C1        C1         148.518   8_655 1_555   5_455
	C1        C1        C1         64.761    8_655 1_555   6_545
	C1        C1        C1         64.761    8_655 1_555   2_554
	C1        C1        C1         58.518    8_655 1_555   3_555
	C1        C1        C1         150.504   8_655 1_555   7_555
	C1        C1        C1         58.518    8_655 1_555  27_555
	C1        C1        C1         100.025   8_655 1_555   8_555
	C1        C1        C1         95.216    7_565 1_555   8_655
	C1        C1        C1         95.216    7_565 1_555   3_554
	C1        C1        C1         50.479    7_565 1_555   3_455
	C1        C1        C1         144.903   7_565 1_555   3_545
	C1        C1        C1         90.000    7_565 1_555   5_555
	C1        C1        C1         148.518   7_565 1_555   2_544
	C1        C1        C1         90.000    7_565 1_555   5_454
	C1        C1        C1         31.482    7_565 1_555   2_555
	C1        C1        C1         115.239   7_565 1_555   6_445
	C1        C1        C1         64.761    7_565 1_555   6_555
	C1        C1        C1         115.239   7_565 1_555   5_554
	C1        C1        C1         31.482    7_565 1_555   6_455
	C1        C1        C1         115.239   7_565 1_555   2_545
	C1        C1        C1         64.761    7_565 1_555   5_455
	C1        C1        C1         148.518   7_565 1_555   6_545
	C1        C1        C1         64.761    7_565 1_555   2_554
	C1        C1        C1         58.518    7_565 1_555   3_555
	C1        C1        C1         100.025   7_565 1_555   7_555
	C1        C1        C1         150.504   7_565 1_555  27_555
	C1        C1        C1         58.518    7_565 1_555   8_555
	C1        C1        C1         50.479    8_556 1_555   7_565
	C1        C1        C1         117.036   8_556 1_555   8_655
	C1        C1        C1         144.903   8_556 1_555   3_554
	C1        C1        C1         50.479    8_556 1_555   3_455
	C1        C1        C1         95.216    8_556 1_555   3_545
	C1        C1        C1         64.761    8_556 1_555   5_555
	C1        C1        C1         148.518   8_556 1_555   2_544
	C1        C1        C1         115.239   8_556 1_555   5_454
	C1        C1        C1         31.482    8_556 1_555   2_555
	C1        C1        C1         90.000    8_556 1_555   6_445
	C1        C1        C1         90.000    8_556 1_555   6_555
	C1        C1        C1         148.518   8_556 1_555   5_554
	C1        C1        C1         64.761    8_556 1_555   6_455
	C1        C1        C1         64.761    8_556 1_555   2_545
	C1        C1        C1         31.482    8_556 1_555   5_455
	C1        C1        C1         115.239   8_556 1_555   6_545
	C1        C1        C1         115.239   8_556 1_555   2_554
	C1        C1        C1         58.518    8_556 1_555   3_555
	C1        C1        C1         58.518    8_556 1_555   7_555
	C1        C1        C1         150.504   8_556 1_555  27_555
	C1        C1        C1         100.025   8_556 1_555   8_555
	C1        C1        C1         50.479   27_556 1_555   8_556
	C1        C1        C1         95.216   27_556 1_555   7_565
	C1        C1        C1         95.216   27_556 1_555   8_655
	C1        C1        C1         144.903  27_556 1_555   3_554
	C1        C1        C1         95.216   27_556 1_555   3_455
	C1        C1        C1         50.479   27_556 1_555   3_545
	C1        C1        C1         31.482   27_556 1_555   5_555
	C1        C1        C1         115.239  27_556 1_555   2_544
	C1        C1        C1         148.518  27_556 1_555   5_454
	C1        C1        C1         64.761   27_556 1_555   2_555
	C1        C1        C1         90.000   27_556 1_555   6_445
	C1        C1        C1         90.000   27_556 1_555   6_555
	C1        C1        C1         115.239  27_556 1_555   5_554
	C1        C1        C1         115.239  27_556 1_555   6_455
	C1        C1        C1         31.482   27_556 1_555   2_545
	C1        C1        C1         64.761   27_556 1_555   5_455
	C1        C1        C1         64.761   27_556 1_555   6_545
	C1        C1        C1         148.518  27_556 1_555   2_554
	C1        C1        C1         58.518   27_556 1_555   3_555
	C1        C1        C1         58.518   27_556 1_555   7_555
	C1        C1        C1         100.025  27_556 1_555  27_555
	C1        C1        C1         150.504  27_556 1_555   8_555
	C1        C1        C1         50.479    7_655 1_555  27_556
	C1        C1        C1         95.216    7_655 1_555   8_556
	C1        C1        C1         117.036   7_655 1_555   7_565
	C1        C1        C1         50.479    7_655 1_555   8_655
	C1        C1        C1         95.216    7_655 1_555   3_554
	C1        C1        C1         144.903   7_655 1_555   3_455
	C1        C1        C1         50.479    7_655 1_555   3_545
	C1        C1        C1         31.482    7_655 1_555   5_555
	C1        C1        C1         90.000    7_655 1_555   2_544
	C1        C1        C1         148.518   7_655 1_555   5_454
	C1        C1        C1         90.000    7_655 1_555   2_555
	C1        C1        C1         115.239   7_655 1_555   6_445
	C1        C1        C1         64.761    7_655 1_555   6_555
	C1        C1        C1         64.761    7_655 1_555   5_554
	C1        C1        C1         148.518   7_655 1_555   6_455
	C1        C1        C1         64.761    7_655 1_555   2_545
	C1        C1        C1         115.239   7_655 1_555   5_455
	C1        C1        C1         31.482    7_655 1_555   6_545
	C1        C1        C1         115.239   7_655 1_555   2_554
	C1        C1        C1         58.518    7_655 1_555   3_555
	C1        C1        C1         100.025   7_655 1_555   7_555
	C1        C1        C1         58.518    7_655 1_555  27_555
	C1        C1        C1         150.504   7_655 1_555   8_555
	C1        C1        C1         95.216   27_565 1_555   7_655
	C1        C1        C1         117.036  27_565 1_555  27_556
	C1        C1        C1         95.216   27_565 1_555   8_556
	C1        C1        C1         50.479   27_565 1_555   7_565
	C1        C1        C1         50.479   27_565 1_555   8_655
	C1        C1        C1         50.479   27_565 1_555   3_554
	C1        C1        C1         95.216   27_565 1_555   3_455
	C1        C1        C1         144.903  27_565 1_555   3_545
	C1        C1        C1         90.000   27_565 1_555   5_555
	C1        C1        C1         115.239  27_565 1_555   2_544
	C1        C1        C1         90.000   27_565 1_555   5_454
	C1        C1        C1         64.761   27_565 1_555   2_555
	C1        C1        C1         148.518  27_565 1_555   6_445
	C1        C1        C1         31.482   27_565 1_555   6_555
	C1        C1        C1         64.761   27_565 1_555   5_554
	C1        C1        C1         64.761   27_565 1_555   6_455
	C1        C1        C1         148.518  27_565 1_555   2_545
	C1        C1        C1         115.239  27_565 1_555   5_455
	C1        C1        C1         115.239  27_565 1_555   6_545
	C1        C1        C1         31.482   27_565 1_555   2_554
	C1        C1        C1         58.518   27_565 1_555   3_555
	C1        C1        C1         150.504  27_565 1_555   7_555
	C1        C1        C1         100.025  27_565 1_555  27_555
	C1        C1        C1         58.518   27_565 1_555   8_555
	C1        C1        C1         117.036  27_455 1_555  27_565
	C1        C1        C1         144.903  27_455 1_555   7_655
	C1        C1        C1         117.036  27_455 1_555  27_556
	C1        C1        C1         95.216   27_455 1_555   8_556
	C1        C1        C1         95.216   27_455 1_555   7_565
	C1        C1        C1         144.903  27_455 1_555   8_655
	C1        C1        C1         95.216   27_455 1_555   3_554
	C1        C1        C1         50.479   27_455 1_555   3_455
	C1        C1        C1         95.216   27_455 1_555   3_545
	C1        C1        C1         148.518  27_455 1_555   5_555
	C1        C1        C1         64.761   27_455 1_555   2_544
	C1        C1        C1         31.482   27_455 1_555   5_454
	C1        C1        C1         115.239  27_455 1_555   2_555
	C1        C1        C1         31.482   27_455 1_555   6_445
	C1        C1        C1         148.518  27_455 1_555   6_555
	C1        C1        C1         115.239  27_455 1_555   5_554
	C1        C1        C1         64.761   27_455 1_555   6_455
	C1        C1        C1         90.000   27_455 1_555   2_545
	C1        C1        C1         64.761   27_455 1_555   5_455
	C1        C1        C1         115.239  27_455 1_555   6_545
	C1        C1        C1         90.000   27_455 1_555   2_554
	C1        C1        C1         150.504  27_455 1_555   3_555
	C1        C1        C1         58.518   27_455 1_555   7_555
	C1        C1        C1         100.025  27_455 1_555  27_555
	C1        C1        C1         58.518   27_455 1_555   8_555
	C1        C1        C1         50.479    8_545 1_555  27_455
	C1        C1        C1         144.903   8_545 1_555  27_565
	C1        C1        C1         95.216    8_545 1_555   7_655
	C1        C1        C1         95.216    8_545 1_555  27_556
	C1        C1        C1         117.036   8_545 1_555   8_556
	C1        C1        C1         144.903   8_545 1_555   7_565
	C1        C1        C1         117.036   8_545 1_555   8_655
	C1        C1        C1         95.216    8_545 1_555   3_554
	C1        C1        C1         95.216    8_545 1_555   3_455
	C1        C1        C1         50.479    8_545 1_555   3_545
	C1        C1        C1         115.239   8_545 1_555   5_555
	C1        C1        C1         31.482    8_545 1_555   2_544
	C1        C1        C1         64.761    8_545 1_555   5_454
	C1        C1        C1         148.518   8_545 1_555   2_555
	C1        C1        C1         31.482    8_545 1_555   6_445
	C1        C1        C1         148.518   8_545 1_555   6_555
	C1        C1        C1         90.000    8_545 1_555   5_554
	C1        C1        C1         115.239   8_545 1_555   6_455
	C1        C1        C1         64.761    8_545 1_555   2_545
	C1        C1        C1         90.000    8_545 1_555   5_455
	C1        C1        C1         64.761    8_545 1_555   6_545
	C1        C1        C1         115.239   8_545 1_555   2_554
	C1        C1        C1         150.504   8_545 1_555   3_555
	C1        C1        C1         58.518    8_545 1_555   7_555
	C1        C1        C1         58.518    8_545 1_555  27_555
	C1        C1        C1         100.025   8_545 1_555   8_555
	C1        C1        C1         50.479    7_554 1_555   8_545
	C1        C1        C1         50.479    7_554 1_555  27_455
	C1        C1        C1         95.216    7_554 1_555  27_565
	C1        C1        C1         117.036   7_554 1_555   7_655
	C1        C1        C1         144.903   7_554 1_555  27_556
	C1        C1        C1         144.903   7_554 1_555   8_556
	C1        C1        C1         117.036   7_554 1_555   7_565
	C1        C1        C1         95.216    7_554 1_555   8_655
	C1        C1        C1         50.479    7_554 1_555   3_554
	C1        C1        C1         95.216    7_554 1_555   3_455
	C1        C1        C1         95.216    7_554 1_555   3_545
	C1        C1        C1         148.518   7_554 1_555   5_555
	C1        C1        C1         31.482    7_554 1_555   2_544
	C1        C1        C1         31.482    7_554 1_555   5_454
	C1        C1        C1         148.518   7_554 1_555   2_555
	C1        C1        C1         64.761    7_554 1_555   6_445
	C1        C1        C1         115.239   7_554 1_555   6_555
	C1        C1        C1         64.761    7_554 1_555   5_554
	C1        C1        C1         90.000    7_554 1_555   6_455
	C1        C1        C1         115.239   7_554 1_555   2_545
	C1        C1        C1         115.239   7_554 1_555   5_455
	C1        C1        C1         90.000    7_554 1_555   6_545
	C1        C1        C1         64.761    7_554 1_555   2_554
	C1        C1        C1         150.504   7_554 1_555   3_555
	C1        C1        C1         100.025   7_554 1_555   7_555
	C1        C1        C1         58.518    7_554 1_555  27_555
	C1        C1        C1         58.518    7_554 1_555   8_555
#######	End powder crystal structure	#######


#######	Begin powder crystal structure	#######
data_Platinum(II)_bis(acetylacetonate)
_pd_block_id	Platinum(II)_bis(acetylacetonate)
_pd_block_diffractogram_id	BL21Robot_0047-2021-02-14-1019_scan2
_diffrn_measurement_device_type
;SSRL beam line 2-1
;
_pd_phase_name
;Pt(acac)2
;
_cell_length_a    7.138481
_cell_length_b    5.746888
_cell_length_c    8.069619
_cell_angle_alpha 67.96583
_cell_angle_beta  97.42265
_cell_angle_gamma 113.2917
_cell_volume 281.7888
_cell_measurement_temperature	300
_diffrn_ambient_temperature	300
_exptl_crystal_density_diffrn	2.317623
_exptl_absorpt_coefficient_mu	13.10311
_diffrn_radiation_wavelength	0.729578900
_cell_measurement_theta_min	2.5
_cell_measurement_theta_max	25
_space_group_name_H-M_alt
;P-1
;
loop_
	_space_group_symop_id
	_space_group_symop_operation_xyz
	  1 'x, y, z '
	  2 '-x, -y, -z '
loop_
	_atom_site_label
	_atom_site_type_symbol
	_atom_site_site_symmetry_multiplicity
	_atom_site_fract_x
	_atom_site_fract_y
	_atom_site_fract_z
	_atom_site_occupancy
	_atom_site_B_iso_or_equiv
Pt1 Pt   1 0 0 0 1 0
O1 O   2 0.02769192 -0.2723169 0.2485776 1 2.731568
O2 O   2 0.1658163 0.01728069 -0.2000957 1 2.731568
C1 C   2 0.2836785 -0.1850048 -0.1224599 1 2.731568
C2 C   2 0.1730523 -0.4169484 0.2368901 1 2.731568
C3 C   2 0.2652269 -0.3458069 0.0626062 1 2.731568
C4 C   2 0.1953034 -0.6076382 0.4078107 1 2.731568
C5 C   2 0.3850281 -0.133988 -0.2862144 1 2.731568
H3 H   2 0.3501048 -0.4564721 0.08264143 1 1
H4a H   2 0.2331306 -0.7605202 0.4137156 1 1
H4b H   2 0.2987753 -0.5431673 0.4930913 1 1
H4c H   2 0.07717218 -0.7177719 0.4945869 1 1
H5a H   2 0.4929448 -0.207042 -0.2793252 1 1
H5b H   2 0.3031965 -0.1989726 -0.3815873 1 1
H5c H   2 0.462764 0.05631127 -0.3654786 1 1
loop_
	_atom_site_aniso_label
	_atom_site_aniso_U_11
	_atom_site_aniso_U_22
	_atom_site_aniso_U_33
	_atom_site_aniso_U_12
	_atom_site_aniso_U_13
	_atom_site_aniso_U_23
Pt1 0.02491104 0.02617192 0.06262283 0.01902994 0.001362712 -0.02136336
O1 0 0 0 0 0 0
O2 0 0 0 0 0 0
C1 0 0 0 0 0 0
C2 0 0 0 0 0 0
C3 0 0 0 0 0 0
C4 0 0 0 0 0 0
C5 0 0 0 0 0 0
H3 0 0 0 0 0 0
H4a 0 0 0 0 0 0
H4b 0 0 0 0 0 0
H4c 0 0 0 0 0 0
H5a 0 0 0 0 0 0
H5b 0 0 0 0 0 0
H5c 0 0 0 0 0 0
loop_
	_geom_bond_atom_site_label_1
	_geom_bond_atom_site_label_2
	_geom_bond_distance
	_geom_bond_site_symmetry_1
	_geom_bond_site_symmetry_2
	Pt1       O1        2.07334 1_555   2_555
	Pt1       O2        2.07334 1_555   2_555
	Pt1       O2        2.07334 1_555   1_555
	Pt1       O1        2.07334 1_555   1_555
	Pt1       C1        3.03574 1_555   2_555
	Pt1       C1        3.03574 1_555   1_555
	Pt1       C2        3.03574 1_555   2_555
	Pt1       C2        3.03574 1_555   1_555
	Pt1       C3        3.12480 1_555   2_555
	Pt1       C3        3.12480 1_555   1_555
	O1        C2        1.59457 1_555   1_555
	O1        Pt1       2.07334 1_555   1_555
	O1        H4c       2.26665 1_555   2_546
	O1        O2        2.28924 1_555   2_555
	O1        C4        2.52279 1_555   1_555
	O1        C3        2.64671 1_555   1_555
	O1        H4c       2.70925 1_555   1_555
	O1        H5b       2.91475 1_555   2_545
	O1        H4b       2.92294 1_555   2_546
	O1        H4b       3.02521 1_555   1_555
	O1        C4        3.08789 1_555   2_546
	O2        C1        1.59457 1_555   1_555
	O2        Pt1       2.07334 1_555   1_555
	O2        O1        2.28924 1_555   2_555
	O2        C5        2.34467 1_555   1_555
	O2        H4c       2.51663 1_555   1_564
	O2        H5c       2.54069 1_555   1_555
	O2        C3        2.61054 1_555   1_555
	O2        H5b       2.71143 1_555   1_555
	O2        H4b       2.72584 1_555   1_564
	O2        H4a       2.91362 1_555   1_564
	O2        C4        3.06558 1_555   1_564
	C1        C3        1.42151 1_555   1_555
	C1        C5        1.46429 1_555   1_555
	C1        O2        1.59457 1_555   1_555
	C1        H3        1.96034 1_555   1_555
	C1        H5a       2.14673 1_555   1_555
	C1        H5c       2.14673 1_555   1_555
	C1        H5b       2.14673 1_555   1_555
	C1        C2        2.76918 1_555   1_555
	C1        Pt1       3.03574 1_555   1_555
	C2        C4        1.44065 1_555   1_555
	C2        C3        1.47411 1_555   1_555
	C2        O1        1.59457 1_555   1_555
	C2        H3        2.01097 1_555   1_555
	C2        H4a       2.12512 1_555   1_555
	C2        H4b       2.12512 1_555   1_555
	C2        H4c       2.12512 1_555   1_555
	C2        C1        2.76918 1_555   1_555
	C2        H5c       2.96418 1_555   2_655
	C2        Pt1       3.03574 1_555   1_555
	C3        H3        1.00000 1_555   1_555
	C3        C1        1.42151 1_555   1_555
	C3        C2        1.47411 1_555   1_555
	C3        O2        2.61054 1_555   1_555
	C3        C4        2.62555 1_555   1_555
	C3        O1        2.64671 1_555   1_555
	C3        C5        2.71372 1_555   1_555
	C3        H4a       2.90338 1_555   1_555
	C3        H5a       3.06180 1_555   1_555
	C3        Pt1       3.12480 1_555   1_555
	C4        H4b       1.00000 1_555   1_555
	C4        H4c       1.00000 1_555   1_555
	C4        H4a       1.00000 1_555   1_555
	C4        C2        1.44065 1_555   1_555
	C4        O1        2.52279 1_555   1_555
	C4        C3        2.62555 1_555   1_555
	C4        H3        2.67222 1_555   1_555
	C4        O2        3.06558 1_555   1_546
	C4        H5c       3.06606 1_555   2_655
	C4        O1        3.08789 1_555   2_546
	C4        H5c       3.17560 1_555   1_546
	C4        H5b       3.19738 1_555   1_556
	C5        H5a       1.00000 1_555   1_555
	C5        H5b       1.00000 1_555   1_555
	C5        H5c       1.00000 1_555   1_555
	C5        C1        1.46429 1_555   1_555
	C5        O2        2.34467 1_555   1_555
	C5        C3        2.71372 1_555   1_555
	C5        H3        2.83617 1_555   1_555
	C5        H5c       2.95702 1_555   2_654
	C5        H4a       2.98467 1_555   1_564
	C5        H5b       3.18212 1_555   2_654
	H3        C3        1.00000 1_555   1_555
	H3        C1        1.96034 1_555   1_555
	H3        C2        2.01097 1_555   1_555
	H3        H5a       2.54259 1_555   2_645
	H3        H4a       2.60921 1_555   1_555
	H3        C4        2.67222 1_555   1_555
	H3        C5        2.83617 1_555   1_555
	H3        H5a       2.84577 1_555   1_555
	H3        H3        2.94855 1_555   2_645
	H4a       C4        1.00000 1_555   1_555
	H4a       H4c       1.50000 1_555   1_555
	H4a       H4b       1.50000 1_555   1_555
	H4a       C2        2.12512 1_555   1_555
	H4a       H5a       2.45404 1_555   2_645
	H4a       H5c       2.48448 1_555   1_546
	H4a       H3        2.60921 1_555   1_555
	H4a       H5b       2.64348 1_555   1_546
	H4a       H4c       2.81960 1_555   2_536
	H4a       C3        2.90338 1_555   1_555
	H4a       O2        2.91362 1_555   1_546
	H4a       C5        2.98467 1_555   1_546
	H4b       C4        1.00000 1_555   1_555
	H4b       H4a       1.50000 1_555   1_555
	H4b       H4c       1.50000 1_555   1_555
	H4b       C2        2.12512 1_555   1_555
	H4b       H5c       2.51216 1_555   2_655
	H4b       H5b       2.52581 1_555   1_556
	H4b       H4b       2.70990 1_555   2_646
	H4b       O2        2.72584 1_555   1_546
	H4b       H5c       2.79027 1_555   1_546
	H4b       O1        2.92294 1_555   2_546
	H4b       H5a       2.98530 1_555   1_556
	H4b       O1        3.02521 1_555   1_555
	H4c       C4        1.00000 1_555   1_555
	H4c       H4a       1.50000 1_555   1_555
	H4c       H4b       1.50000 1_555   1_555
	H4c       C2        2.12512 1_555   1_555
	H4c       O1        2.26665 1_555   2_546
	H4c       O2        2.51663 1_555   1_546
	H4c       H5b       2.66332 1_555   2_545
	H4c       O1        2.70925 1_555   1_555
	H4c       H4a       2.81960 1_555   2_536
	H4c       H4c       2.95466 1_555   2_536
	H4c       H4c       3.13951 1_555   2_546
	H5a       C5        1.00000 1_555   1_555
	H5a       H5c       1.50000 1_555   1_555
	H5a       H5b       1.50000 1_555   1_555
	H5a       C1        2.14673 1_555   1_555
	H5a       H4a       2.45404 1_555   2_645
	H5a       H3        2.54259 1_555   2_645
	H5a       H5c       2.68712 1_555   2_654
	H5a       H3        2.84577 1_555   1_555
	H5a       H5b       2.93300 1_555   2_654
	H5a       H4b       2.98530 1_555   1_554
	H5a       C3        3.06180 1_555   1_555
	H5b       C5        1.00000 1_555   1_555
	H5b       H5a       1.50000 1_555   1_555
	H5b       H5c       1.50000 1_555   1_555
	H5b       C1        2.14673 1_555   1_555
	H5b       H5c       2.48428 1_555   2_654
	H5b       H4b       2.52581 1_555   1_554
	H5b       H4a       2.64348 1_555   1_564
	H5b       H4c       2.66332 1_555   2_545
	H5b       O2        2.71143 1_555   1_555
	H5b       O1        2.91475 1_555   2_545
	H5b       H5a       2.93300 1_555   2_654
	H5b       H5b       3.13106 1_555   2_654
	H5b       C5        3.18212 1_555   2_654
	H5b       C4        3.19738 1_555   1_554
	H5c       C5        1.00000 1_555   1_555
	H5c       H5a       1.50000 1_555   1_555
	H5c       H5b       1.50000 1_555   1_555
	H5c       C1        2.14673 1_555   1_555
	H5c       H5b       2.48428 1_555   2_654
	H5c       H4a       2.48448 1_555   1_564
	H5c       H4b       2.51216 1_555   2_655
	H5c       O2        2.54069 1_555   1_555
	H5c       H5c       2.65325 1_555   2_654
	H5c       H5a       2.68712 1_555   2_654
	H5c       H4b       2.79027 1_555   1_564
	H5c       C5        2.95702 1_555   2_654
	H5c       C2        2.96418 1_555   2_655
	H5c       C4        3.06606 1_555   2_655
	H5c       C4        3.17560 1_555   1_564
	loop_
		_geom_angle_atom_site_label_1
		_geom_angle_atom_site_label_2
		_geom_angle_atom_site_label_3
		_geom_angle
		_geom_angle_site_symmetry_1
		_geom_angle_site_symmetry_2
		_geom_angle_site_symmetry_3
	O2        Pt1       O1         112.982   2_555 1_555   2_555
	O2        Pt1       O2         180.000   1_555 1_555   2_555
	O2        Pt1       O1         67.018    1_555 1_555   2_555
	O1        Pt1       O2         112.982   1_555 1_555   1_555
	O1        Pt1       O2         67.018    1_555 1_555   2_555
	O1        Pt1       O1         180.000   1_555 1_555   2_555
	C1        Pt1       O1         96.373    2_555 1_555   1_555
	C1        Pt1       O2         150.644   2_555 1_555   1_555
	C1        Pt1       O2         29.356    2_555 1_555   2_555
	C1        Pt1       O1         83.627    2_555 1_555   2_555
	C1        Pt1       C1         180.000   1_555 1_555   2_555
	C1        Pt1       O1         83.627    1_555 1_555   1_555
	C1        Pt1       O2         29.356    1_555 1_555   1_555
	C1        Pt1       O2         150.644   1_555 1_555   2_555
	C1        Pt1       O1         96.373    1_555 1_555   2_555
	C2        Pt1       C1         125.729   2_555 1_555   1_555
	C2        Pt1       C1         54.271    2_555 1_555   2_555
	C2        Pt1       O1         150.644   2_555 1_555   1_555
	C2        Pt1       O2         96.373    2_555 1_555   1_555
	C2        Pt1       O2         83.627    2_555 1_555   2_555
	C2        Pt1       O1         29.356    2_555 1_555   2_555
	C2        Pt1       C2         180.000   1_555 1_555   2_555
	C2        Pt1       C1         54.271    1_555 1_555   1_555
	C2        Pt1       C1         125.729   1_555 1_555   2_555
	C2        Pt1       O1         29.356    1_555 1_555   1_555
	C2        Pt1       O2         83.627    1_555 1_555   1_555
	C2        Pt1       O2         96.373    1_555 1_555   2_555
	C2        Pt1       O1         150.644   1_555 1_555   2_555
	C3        Pt1       C2         152.360   2_555 1_555   1_555
	C3        Pt1       C2         27.640    2_555 1_555   2_555
	C3        Pt1       C1         153.369   2_555 1_555   1_555
	C3        Pt1       C1         26.631    2_555 1_555   2_555
	C3        Pt1       O1         123.004   2_555 1_555   1_555
	C3        Pt1       O2         124.013   2_555 1_555   1_555
	C3        Pt1       O2         55.987    2_555 1_555   2_555
	C3        Pt1       O1         56.996    2_555 1_555   2_555
	C3        Pt1       C3         180.000   1_555 1_555   2_555
	C3        Pt1       C2         27.640    1_555 1_555   1_555
	C3        Pt1       C2         152.360   1_555 1_555   2_555
	C3        Pt1       C1         26.631    1_555 1_555   1_555
	C3        Pt1       C1         153.369   1_555 1_555   2_555
	C3        Pt1       O1         56.996    1_555 1_555   1_555
	C3        Pt1       O2         55.987    1_555 1_555   1_555
	C3        Pt1       O2         124.013   1_555 1_555   2_555
	C3        Pt1       O1         123.004   1_555 1_555   2_555
	Pt1       O1        C2         111.044   1_555 1_555   1_555
	H4c       O1        Pt1        122.444   2_546 1_555   1_555
	H4c       O1        C2         125.110   2_546 1_555   1_555
	O2        O1        H4c        67.060    2_555 1_555   2_546
	O2        O1        Pt1        56.491    2_555 1_555   1_555
	O2        O1        C2         167.535   2_555 1_555   1_555
	C4        O1        O2         160.581   1_555 1_555   2_555
	C4        O1        H4c        93.892    1_555 1_555   2_546
	C4        O1        Pt1        142.928   1_555 1_555   1_555
	C4        O1        C2         31.884    1_555 1_555   1_555
	C3        O1        C4         60.991    1_555 1_555   1_555
	C3        O1        O2         138.428   1_555 1_555   2_555
	C3        O1        H4c        152.844   1_555 1_555   2_546
	C3        O1        Pt1        81.937    1_555 1_555   1_555
	C3        O1        C2         29.107    1_555 1_555   1_555
	H4c       O1        C3         80.069    1_555 1_555   1_555
	H4c       O1        C4         21.660    1_555 1_555   1_555
	H4c       O1        O2         140.420   1_555 1_555   2_555
	H4c       O1        H4c        77.677    1_555 1_555   2_546
	H4c       O1        Pt1        158.960   1_555 1_555   1_555
	H4c       O1        C2         51.602    1_555 1_555   1_555
	H5b       O1        H4c        56.389    2_545 1_555   1_555
	H5b       O1        C3         103.817   2_545 1_555   1_555
	H5b       O1        C4         73.963    2_545 1_555   1_555
	H5b       O1        O2         96.824    2_545 1_555   2_555
	H5b       O1        H4c        76.306    2_545 1_555   2_546
	H5b       O1        Pt1        118.515   2_545 1_555   1_555
	H5b       O1        C2         89.460    2_545 1_555   1_555
	H4b       O1        H5b        51.274    2_546 1_555   2_545
	H4b       O1        H4c        78.863    2_546 1_555   1_555
	H4b       O1        C3         153.983   2_546 1_555   1_555
	H4b       O1        C4         100.107   2_546 1_555   1_555
	H4b       O1        O2         61.654    2_546 1_555   2_555
	H4b       O1        H4c        30.379    2_546 1_555   2_546
	H4b       O1        Pt1        114.883   2_546 1_555   1_555
	H4b       O1        C2         129.820   2_546 1_555   1_555
	H4b       O1        H4b        98.443    1_555 1_555   2_546
	H4b       O1        H5b        86.063    1_555 1_555   2_545
	H4b       O1        H4c        29.677    1_555 1_555   1_555
	H4b       O1        C3         69.141    1_555 1_555   1_555
	H4b       O1        C4         18.006    1_555 1_555   1_555
	H4b       O1        O2         148.977   1_555 1_555   2_555
	H4b       O1        H4c        83.867    1_555 1_555   2_546
	H4b       O1        Pt1        146.229   1_555 1_555   1_555
	H4b       O1        C2         41.923    1_555 1_555   1_555
	C4        O1        H4b        86.346    2_546 1_555   1_555
	C4        O1        H4b        18.896    2_546 1_555   2_546
	C4        O1        H5b        64.295    2_546 1_555   2_545
	C4        O1        H4c        74.054    2_546 1_555   1_555
	C4        O1        C3         153.898   2_546 1_555   1_555
	C4        O1        C4         92.946    2_546 1_555   1_555
	C4        O1        O2         67.642    2_546 1_555   2_555
	C4        O1        H4c        12.381    2_546 1_555   2_546
	C4        O1        Pt1        124.112   2_546 1_555   1_555
	C4        O1        C2         124.817   2_546 1_555   1_555
	Pt1       O2        C1         111.044   1_555 1_555   1_555
	O1        O2        Pt1        56.491    2_555 1_555   1_555
	O1        O2        C1         167.535   2_555 1_555   1_555
	C5        O2        O1         154.510   1_555 1_555   2_555
	C5        O2        Pt1        148.999   1_555 1_555   1_555
	C5        O2        C1         37.955    1_555 1_555   1_555
	H4c       O2        C5         98.906    1_564 1_555   1_555
	H4c       O2        O1         56.041    1_564 1_555   2_555
	H4c       O2        Pt1        111.629   1_564 1_555   1_555
	H4c       O2        C1         136.110   1_564 1_555   1_555
	H5c       O2        H4c        84.038    1_555 1_555   1_564
	H5c       O2        C5         23.177    1_555 1_555   1_555
	H5c       O2        O1         134.560   1_555 1_555   2_555
	H5c       O2        Pt1        160.279   1_555 1_555   1_555
	H5c       O2        C1         57.200    1_555 1_555   1_555
	C3        O2        H5c        84.306    1_555 1_555   1_555
	C3        O2        H4c        162.328   1_555 1_555   1_564
	C3        O2        C5         66.159    1_555 1_555   1_555
	C3        O2        O1         139.331   1_555 1_555   2_555
	C3        O2        Pt1        82.840    1_555 1_555   1_555
	C3        O2        C1         28.204    1_555 1_555   1_555
	H5b       O2        C3         78.872    1_555 1_555   1_555
	H5b       O2        H5c        32.985    1_555 1_555   1_555
	H5b       O2        H4c        84.123    1_555 1_555   1_564
	H5b       O2        C5         21.262    1_555 1_555   1_555
	H5b       O2        O1         139.007   1_555 1_555   2_555
	H5b       O2        Pt1        154.455   1_555 1_555   1_555
	H5b       O2        C1         52.316    1_555 1_555   1_555
	H4b       O2        H5b        80.938    1_564 1_555   1_555
	H4b       O2        C3         145.402   1_564 1_555   1_555
	H4b       O2        H5c        63.872    1_564 1_555   1_555
	H4b       O2        H4c        32.945    1_564 1_555   1_564
	H4b       O2        C5         85.444    1_564 1_555   1_555
	H4b       O2        O1         70.689    1_564 1_555   2_555
	H4b       O2        Pt1        123.346   1_564 1_555   1_555
	H4b       O2        C1         120.828   1_564 1_555   1_555
	H4a       O2        H4b        30.619    1_564 1_555   1_564
	H4a       O2        H5b        55.923    1_564 1_555   1_555
	H4a       O2        C3         133.989   1_564 1_555   1_555
	H4a       O2        H5c        53.667    1_564 1_555   1_555
	H4a       O2        H4c        30.983    1_564 1_555   1_564
	H4a       O2        C5         68.180    1_564 1_555   1_555
	H4a       O2        O1         86.448    1_564 1_555   2_555
	H4a       O2        Pt1        142.588   1_564 1_555   1_555
	H4a       O2        C1         105.959   1_564 1_555   1_555
	C4        O2        H4a        19.036    1_564 1_555   1_564
	C4        O2        H4b        18.725    1_564 1_555   1_564
	C4        O2        H5b        74.934    1_564 1_555   1_555
	C4        O2        C3         151.961   1_564 1_555   1_555
	C4        O2        H5c        68.265    1_564 1_555   1_555
	C4        O2        H4c        17.308    1_564 1_555   1_564
	C4        O2        C5         85.840    1_564 1_555   1_555
	C4        O2        O1         68.679    1_564 1_555   2_555
	C4        O2        Pt1        125.149   1_564 1_555   1_555
	C4        O2        C1         123.780   1_564 1_555   1_555
	C5        C1        C3         140.223   1_555 1_555   1_555
	O2        C1        C5         99.997    1_555 1_555   1_555
	O2        C1        C3         119.780   1_555 1_555   1_555
	H3        C1        O2         149.010   1_555 1_555   1_555
	H3        C1        C5         110.993   1_555 1_555   1_555
	H3        C1        C3         29.230    1_555 1_555   1_555
	H5a       C1        H3         87.596    1_555 1_555   1_555
	H5a       C1        O2         123.289   1_555 1_555   1_555
	H5a       C1        C5         23.792    1_555 1_555   1_555
	H5a       C1        C3         116.734   1_555 1_555   1_555
	H5c       C1        H5a        40.897    1_555 1_555   1_555
	H5c       C1        H3         125.084   1_555 1_555   1_555
	H5c       C1        O2         84.165    1_555 1_555   1_555
	H5c       C1        C5         23.792    1_555 1_555   1_555
	H5c       C1        C3         150.747   1_555 1_555   1_555
	H5b       C1        H5c        40.897    1_555 1_555   1_555
	H5b       C1        H5a        40.897    1_555 1_555   1_555
	H5b       C1        H3         116.782   1_555 1_555   1_555
	H5b       C1        O2         91.680    1_555 1_555   1_555
	H5b       C1        C5         23.792    1_555 1_555   1_555
	H5b       C1        C3         141.941   1_555 1_555   1_555
	C2        C1        H5b        153.618   1_555 1_555   1_555
	C2        C1        H5c        161.203   1_555 1_555   1_555
	C2        C1        H5a        133.971   1_555 1_555   1_555
	C2        C1        H3         46.545    1_555 1_555   1_555
	C2        C1        O2         102.465   1_555 1_555   1_555
	C2        C1        C5         157.539   1_555 1_555   1_555
	C2        C1        C3         17.315    1_555 1_555   1_555
	Pt1       C1        C2         62.865    1_555 1_555   1_555
	Pt1       C1        H5b        127.701   1_555 1_555   1_555
	Pt1       C1        H5c        121.691   1_555 1_555   1_555
	Pt1       C1        H5a        162.456   1_555 1_555   1_555
	Pt1       C1        H3         109.410   1_555 1_555   1_555
	Pt1       C1        O2         39.600    1_555 1_555   1_555
	Pt1       C1        C5         139.597   1_555 1_555   1_555
	Pt1       C1        C3         80.180    1_555 1_555   1_555
	C3        C2        C4         128.517   1_555 1_555   1_555
	O1        C2        C3         119.143   1_555 1_555   1_555
	O1        C2        C4         112.340   1_555 1_555   1_555
	H3        C2        O1         147.508   1_555 1_555   1_555
	H3        C2        C3         28.364    1_555 1_555   1_555
	H3        C2        C4         100.152   1_555 1_555   1_555
	H4a       C2        H3         78.171    1_555 1_555   1_555
	H4a       C2        O1         133.708   1_555 1_555   1_555
	H4a       C2        C3         106.128   1_555 1_555   1_555
	H4a       C2        C4         24.049    1_555 1_555   1_555
	H4b       C2        H4a        41.332    1_555 1_555   1_555
	H4b       C2        H3         101.636   1_555 1_555   1_555
	H4b       C2        O1         107.989   1_555 1_555   1_555
	H4b       C2        C3         126.946   1_555 1_555   1_555
	H4b       C2        C4         24.049    1_555 1_555   1_555
	H4c       C2        H4b        41.332    1_555 1_555   1_555
	H4c       C2        H4a        41.332    1_555 1_555   1_555
	H4c       C2        H3         119.091   1_555 1_555   1_555
	H4c       C2        O1         92.378    1_555 1_555   1_555
	H4c       C2        C3         145.813   1_555 1_555   1_555
	H4c       C2        C4         24.049    1_555 1_555   1_555
	C1        C2        H4c        159.788   1_555 1_555   1_555
	C1        C2        H4b        140.664   1_555 1_555   1_555
	C1        C2        H4a        122.522   1_555 1_555   1_555
	C1        C2        H3         45.043    1_555 1_555   1_555
	C1        C2        O1         102.465   1_555 1_555   1_555
	C1        C2        C3         16.679    1_555 1_555   1_555
	C1        C2        C4         145.196   1_555 1_555   1_555
	H5c       C2        C1         97.550    2_655 1_555   1_555
	H5c       C2        H4c        94.820    2_655 1_555   1_555
	H5c       C2        H4b        56.293    2_655 1_555   1_555
	H5c       C2        H4a        90.130    2_655 1_555   1_555
	H5c       C2        H3         90.832    2_655 1_555   1_555
	H5c       C2        O1         94.573    2_655 1_555   1_555
	H5c       C2        C3         95.400    2_655 1_555   1_555
	H5c       C2        C4         80.150    2_655 1_555   1_555
	Pt1       C2        H5c        99.116    1_555 1_555   2_655
	Pt1       C2        C1         62.865    1_555 1_555   1_555
	Pt1       C2        H4c        130.574   1_555 1_555   1_555
	Pt1       C2        H4b        141.850   1_555 1_555   1_555
	Pt1       C2        H4a        168.737   1_555 1_555   1_555
	Pt1       C2        H3         107.908   1_555 1_555   1_555
	Pt1       C2        O1         39.600    1_555 1_555   1_555
	Pt1       C2        C3         79.543    1_555 1_555   1_555
	Pt1       C2        C4         151.940   1_555 1_555   1_555
	C1        C3        H3         106.811   1_555 1_555   1_555
	C2        C3        C1         146.006   1_555 1_555   1_555
	C2        C3        H3         107.183   1_555 1_555   1_555
	O2        C3        C2         113.990   1_555 1_555   1_555
	O2        C3        C1         32.016    1_555 1_555   1_555
	O2        C3        H3         138.827   1_555 1_555   1_555
	C4        C3        O2         139.415   1_555 1_555   1_555
	C4        C3        C2         25.425    1_555 1_555   1_555
	C4        C3        C1         171.430   1_555 1_555   1_555
	C4        C3        H3         81.759    1_555 1_555   1_555
	O1        C3        C4         57.174    1_555 1_555   1_555
	O1        C3        O2         82.241    1_555 1_555   1_555
	O1        C3        C2         31.749    1_555 1_555   1_555
	O1        C3        C1         114.257   1_555 1_555   1_555
	O1        C3        H3         138.932   1_555 1_555   1_555
	C5        C3        O1         134.452   1_555 1_555   1_555
	C5        C3        C4         168.374   1_555 1_555   1_555
	C5        C3        O2         52.212    1_555 1_555   1_555
	C5        C3        C2         166.202   1_555 1_555   1_555
	C5        C3        C1         20.196    1_555 1_555   1_555
	C5        C3        H3         86.615    1_555 1_555   1_555
	H4a       C3        C5         148.836   1_555 1_555   1_555
	H4a       C3        O1         76.097    1_555 1_555   1_555
	H4a       C3        C4         20.037    1_555 1_555   1_555
	H4a       C3        O2         157.180   1_555 1_555   1_555
	H4a       C3        C2         44.679    1_555 1_555   1_555
	H4a       C3        C1         167.603   1_555 1_555   1_555
	H4a       C3        H3         63.161    1_555 1_555   1_555
	H5a       C3        H4a        131.142   1_555 1_555   1_555
	H5a       C3        C5         18.717    1_555 1_555   1_555
	H5a       C3        O1         152.760   1_555 1_555   1_555
	H5a       C3        C4         149.761   1_555 1_555   1_555
	H5a       C3        O2         70.711    1_555 1_555   1_555
	H5a       C3        C2         174.403   1_555 1_555   1_555
	H5a       C3        C1         38.769    1_555 1_555   1_555
	H5a       C3        H3         68.179    1_555 1_555   1_555
	Pt1       C3        H5a        111.821   1_555 1_555   1_555
	Pt1       C3        H4a        116.839   1_555 1_555   1_555
	Pt1       C3        C5         93.385    1_555 1_555   1_555
	Pt1       C3        O1         41.068    1_555 1_555   1_555
	Pt1       C3        C4         98.241    1_555 1_555   1_555
	Pt1       C3        O2         41.173    1_555 1_555   1_555
	Pt1       C3        C2         72.817    1_555 1_555   1_555
	Pt1       C3        C1         73.189    1_555 1_555   1_555
	Pt1       C3        H3         180.000   1_555 1_555   1_555
	H4c       C4        H4b        97.181    1_555 1_555   1_555
	H4a       C4        H4c        97.181    1_555 1_555   1_555
	H4a       C4        H4b        97.181    1_555 1_555   1_555
	C2        C4        H4a        120.000   1_555 1_555   1_555
	C2        C4        H4c        120.000   1_555 1_555   1_555
	C2        C4        H4b        120.000   1_555 1_555   1_555
	O1        C4        C2         35.777    1_555 1_555   1_555
	O1        C4        H4a        150.176   1_555 1_555   1_555
	O1        C4        H4c        89.722    1_555 1_555   1_555
	O1        C4        H4b        110.747   1_555 1_555   1_555
	C3        C4        O1         61.835    1_555 1_555   1_555
	C3        C4        C2         26.059    1_555 1_555   1_555
	C3        C4        H4a        95.860    1_555 1_555   1_555
	C3        C4        H4c        139.255   1_555 1_555   1_555
	C3        C4        H4b        119.196   1_555 1_555   1_555
	H3        C4        C3         21.738    1_555 1_555   1_555
	H3        C4        O1         83.573    1_555 1_555   1_555
	H3        C4        C2         47.796    1_555 1_555   1_555
	H3        C4        H4a        75.559    1_555 1_555   1_555
	H3        C4        H4c        148.872   1_555 1_555   1_555
	H3        C4        H4b        113.642   1_555 1_555   1_555
	O2        C4        H3         145.651   1_546 1_555   1_555
	O2        C4        C3         167.329   1_546 1_555   1_555
	O2        C4        O1         130.731   1_546 1_555   1_555
	O2        C4        C2         166.443   1_546 1_555   1_555
	O2        C4        H4a        71.863    1_546 1_555   1_555
	O2        C4        H4c        48.479    1_546 1_555   1_555
	O2        C4        H4b        61.052    1_546 1_555   1_555
	H5c       C4        O2         108.935   2_655 1_555   1_546
	H5c       C4        H3         77.530    2_655 1_555   1_555
	H5c       C4        C3         73.723    2_655 1_555   1_555
	H5c       C4        O1         76.229    2_655 1_555   1_555
	H5c       C4        C2         72.273    2_655 1_555   1_555
	H5c       C4        H4a        118.545   2_655 1_555   1_555
	H5c       C4        H4c        130.227   2_655 1_555   1_555
	H5c       C4        H4b        48.168    2_655 1_555   1_555
	O1        C4        H5c        101.692   2_546 1_555   2_655
	O1        C4        O2         43.679    2_546 1_555   1_546
	O1        C4        H3         170.510   2_546 1_555   1_555
	O1        C4        C3         148.856   2_546 1_555   1_555
	O1        C4        O1         87.054    2_546 1_555   1_555
	O1        C4        C2         122.817   2_546 1_555   1_555
	O1        C4        H4a        112.550   2_546 1_555   1_555
	O1        C4        H4c        29.078    2_546 1_555   1_555
	O1        C4        H4b        71.188    2_546 1_555   1_555
	H5c       C4        O1         90.696    1_546 1_555   2_546
	H5c       C4        H5c        94.018    1_546 1_555   2_655
	H5c       C4        O2         48.004    1_546 1_555   1_546
	H5c       C4        H3         98.791    1_546 1_555   1_555
	H5c       C4        C3         120.120   1_546 1_555   1_555
	H5c       C4        O1         169.297   1_546 1_555   1_555
	H5c       C4        C2         145.325   1_546 1_555   1_555
	H5c       C4        H4a        39.343    1_546 1_555   1_555
	H5c       C4        H4c        93.392    1_546 1_555   1_555
	H5c       C4        H4b        58.708    1_546 1_555   1_555
	H5b       C4        H5c        97.706    1_556 1_555   1_546
	H5b       C4        O1         55.225    1_556 1_555   2_546
	H5b       C4        H5c        46.677    1_556 1_555   2_655
	H5b       C4        O2         77.333    1_556 1_555   1_546
	H5b       C4        H3         122.561   1_556 1_555   1_555
	H5b       C4        C3         111.415   1_556 1_555   1_555
	H5b       C4        O1         72.454    1_556 1_555   1_555
	H5b       C4        C2         95.273    1_556 1_555   1_555
	H5b       C4        H4a        137.039   1_556 1_555   1_555
	H5b       C4        H4c        83.555    1_556 1_555   1_555
	H5b       C4        H4b        40.763    1_556 1_555   1_555
	H5b       C5        H5a        97.181    1_555 1_555   1_555
	H5c       C5        H5b        97.181    1_555 1_555   1_555
	H5c       C5        H5a        97.181    1_555 1_555   1_555
	C1        C5        H5c        120.000   1_555 1_555   1_555
	C1        C5        H5b        120.000   1_555 1_555   1_555
	C1        C5        H5a        120.000   1_555 1_555   1_555
	O2        C5        C1         42.048    1_555 1_555   1_555
	O2        C5        H5c        89.482    1_555 1_555   1_555
	O2        C5        H5b        100.498   1_555 1_555   1_555
	O2        C5        H5a        160.171   1_555 1_555   1_555
	C3        C5        O2         61.629    1_555 1_555   1_555
	C3        C5        C1         19.581    1_555 1_555   1_555
	C3        C5        H5c        131.406   1_555 1_555   1_555
	C3        C5        H5b        124.451   1_555 1_555   1_555
	C3        C5        H5a        100.728   1_555 1_555   1_555
	H3        C5        C3         20.608    1_555 1_555   1_555
	H3        C5        O2         82.237    1_555 1_555   1_555
	H3        C5        C1         40.189    1_555 1_555   1_555
	H3        C5        H5c        138.452   1_555 1_555   1_555
	H3        C5        H5b        124.343   1_555 1_555   1_555
	H3        C5        H5a        80.405    1_555 1_555   1_555
	H5c       C5        H3         142.795   2_654 1_555   1_555
	H5c       C5        C3         162.688   2_654 1_555   1_555
	H5c       C5        O2         134.145   2_654 1_555   1_555
	H5c       C5        C1         172.737   2_654 1_555   1_555
	H5c       C5        H5c        62.790    2_654 1_555   1_555
	H5c       C5        H5b        52.840    2_654 1_555   1_555
	H5c       C5        H5a        64.743    2_654 1_555   1_555
	H4a       C5        H5c        69.210    1_564 1_555   2_654
	H4a       C5        H3         146.743   1_564 1_555   1_555
	H4a       C5        C3         126.329   1_564 1_555   1_555
	H4a       C5        O2         64.993    1_564 1_555   1_555
	H4a       C5        C1         106.854   1_564 1_555   1_555
	H4a       C5        H5c        51.259    1_564 1_555   1_555
	H4a       C5        H5b        60.712    1_564 1_555   1_555
	H4a       C5        H5a        132.851   1_564 1_555   1_555
	H5b       C5        H4a        68.114    2_654 1_555   1_564
	H5b       C5        H5c        27.977    2_654 1_555   2_654
	H5b       C5        H3         142.943   2_654 1_555   1_555
	H5b       C5        C3         156.526   2_654 1_555   1_555
	H5b       C5        O2         125.952   2_654 1_555   1_555
	H5b       C5        C1         157.191   2_654 1_555   1_555
	H5b       C5        H5c        38.881    2_654 1_555   1_555
	H5b       C5        H5b        78.008    2_654 1_555   1_555
	H5b       C5        H5a        66.641    2_654 1_555   1_555
	C1        H3        C3         43.959    1_555 1_555   1_555
	C2        H3        C1         88.411    1_555 1_555   1_555
	C2        H3        C3         44.452    1_555 1_555   1_555
	H5a       H3        C2         108.655   2_645 1_555   1_555
	H5a       H3        C1         162.833   2_645 1_555   1_555
	H5a       H3        C3         153.061   2_645 1_555   1_555
	H4a       H3        H5a        56.876    1_555 1_555   2_645
	H4a       H3        C2         52.861    1_555 1_555   1_555
	H4a       H3        C1         140.216   1_555 1_555   1_555
	H4a       H3        C3         96.841    1_555 1_555   1_555
	C4        H3        H4a        21.786    1_555 1_555   1_555
	C4        H3        H5a        76.619    1_555 1_555   2_645
	C4        H3        C2         32.051    1_555 1_555   1_555
	C4        H3        C1         120.463   1_555 1_555   1_555
	C4        H3        C3         76.504    1_555 1_555   1_555
	C5        H3        C4         149.281   1_555 1_555   1_555
	C5        H3        H4a        167.085   1_555 1_555   1_555
	C5        H3        H5a        134.079   1_555 1_555   2_645
	C5        H3        C2         117.229   1_555 1_555   1_555
	C5        H3        C1         28.818    1_555 1_555   1_555
	C5        H3        C3         72.777    1_555 1_555   1_555
	H5a       H3        C5         20.272    1_555 1_555   1_555
	H5a       H3        C4         168.793   1_555 1_555   1_555
	H5a       H3        H4a        169.362   1_555 1_555   1_555
	H5a       H3        H5a        113.927   1_555 1_555   2_645
	H5a       H3        C2         137.135   1_555 1_555   1_555
	H5a       H3        C1         48.912    1_555 1_555   1_555
	H5a       H3        C3         92.782    1_555 1_555   1_555
	H3        H3        H5a        52.019    2_645 1_555   1_555
	H3        H3        C5         72.213    2_645 1_555   1_555
	H3        H3        C4         138.347   2_645 1_555   1_555
	H3        H3        H4a        118.512   2_645 1_555   1_555
	H3        H3        H5a        61.909    2_645 1_555   2_645
	H3        H3        C2         169.493   2_645 1_555   1_555
	H3        H3        C1         100.929   2_645 1_555   1_555
	H3        H3        C3         144.646   2_645 1_555   1_555
	H4c       H4a       C4         41.410    1_555 1_555   1_555
	H4b       H4a       H4c        60.000    1_555 1_555   1_555
	H4b       H4a       C4         41.410    1_555 1_555   1_555
	C2        H4a       H4b        69.334    1_555 1_555   1_555
	C2        H4a       H4c        69.334    1_555 1_555   1_555
	C2        H4a       C4         35.951    1_555 1_555   1_555
	H5a       H4a       C2         108.105   2_645 1_555   1_555
	H5a       H4a       H4b        115.618   2_645 1_555   1_555
	H5a       H4a       H4c        175.346   2_645 1_555   1_555
	H5a       H4a       C4         134.474   2_645 1_555   1_555
	H5c       H4a       H5a        65.925    1_546 1_555   2_645
	H5c       H4a       C2         148.421   1_546 1_555   1_555
	H5c       H4a       H4b        85.097    1_546 1_555   1_555
	H5c       H4a       H4c        114.051   1_546 1_555   1_555
	H5c       H4a       C4         125.873   1_546 1_555   1_555
	H3        H4a       H5c        121.834   1_555 1_555   1_546
	H3        H4a       H5a        60.194    1_555 1_555   2_645
	H3        H4a       C2         48.969    1_555 1_555   1_555
	H3        H4a       H4b        99.011    1_555 1_555   1_555
	H3        H4a       H4c        117.858   1_555 1_555   1_555
	H3        H4a       C4         82.654    1_555 1_555   1_555
	H5b       H4a       H3         128.663   1_546 1_555   1_555
	H5b       H4a       H5c        33.836    1_546 1_555   1_546
	H5b       H4a       H5a        70.139    1_546 1_555   2_645
	H5b       H4a       C2         176.679   1_546 1_555   1_555
	H5b       H4a       H4b        113.923   1_546 1_555   1_555
	H5b       H4a       H4c        112.618   1_546 1_555   1_555
	H5b       H4a       C4         147.127   1_546 1_555   1_555
	H4c       H4a       H5b        58.248    2_536 1_555   1_546
	H4c       H4a       H3         122.006   2_536 1_555   1_555
	H4c       H4a       H5c        90.641    2_536 1_555   1_546
	H4c       H4a       H5a        104.643   2_536 1_555   2_645
	H4c       H4a       C2         120.254   2_536 1_555   1_555
	H4c       H4a       H4b        133.190   2_536 1_555   1_555
	H4c       H4a       H4c        79.991    2_536 1_555   1_555
	H4c       H4a       C4         117.736   2_536 1_555   1_555
	C3        H4a       H4c        122.303   1_555 1_555   2_536
	C3        H4a       H5b        148.222   1_555 1_555   1_546
	C3        H4a       H3         19.997    1_555 1_555   1_555
	C3        H4a       H5c        138.133   1_555 1_555   1_546
	C3        H4a       H5a        80.085    1_555 1_555   2_645
	C3        H4a       C2         29.192    1_555 1_555   1_555
	C3        H4a       H4b        88.522    1_555 1_555   1_555
	C3        H4a       H4c        97.868    1_555 1_555   1_555
	C3        H4a       C4         64.103    1_555 1_555   1_555
	O2        H4a       C3         153.026   1_546 1_555   1_555
	O2        H4a       H4c        71.632    1_546 1_555   2_536
	O2        H4a       H5b        58.165    1_546 1_555   1_546
	O2        H4a       H3         166.239   1_546 1_555   1_555
	O2        H4a       H5c        55.469    1_546 1_555   1_546
	O2        H4a       H5a        120.997   1_546 1_555   2_645
	O2        H4a       C2         124.728   1_546 1_555   1_555
	O2        H4a       H4b        67.755    1_546 1_555   1_555
	O2        H4a       H4c        59.732    1_546 1_555   1_555
	O2        H4a       C4         89.101    1_546 1_555   1_555
	C5        H4a       O2         46.827    1_546 1_555   1_546
	C5        H4a       C3         153.920   1_546 1_555   1_555
	C5        H4a       H4c        72.716    1_546 1_555   2_536
	C5        H4a       H5b        19.265    1_546 1_555   1_546
	C5        H4a       H3         134.962   1_546 1_555   1_555
	C5        H4a       H5c        18.297    1_546 1_555   1_546
	C5        H4a       H5a        75.144    1_546 1_555   2_645
	C5        H4a       C2         163.830   1_546 1_555   1_555
	C5        H4a       H4b        94.831    1_546 1_555   1_555
	C5        H4a       H4c        106.210   1_546 1_555   1_555
	C5        H4a       C4         131.357   1_546 1_555   1_555
	H4a       H4b       C4         41.410    1_555 1_555   1_555
	H4c       H4b       H4a        60.000    1_555 1_555   1_555
	H4c       H4b       C4         41.410    1_555 1_555   1_555
	C2        H4b       H4c        69.334    1_555 1_555   1_555
	C2        H4b       H4a        69.334    1_555 1_555   1_555
	C2        H4b       C4         35.951    1_555 1_555   1_555
	H5c       H4b       C2         78.981    2_655 1_555   1_555
	H5c       H4b       H4c        140.317   2_655 1_555   1_555
	H5c       H4b       H4a        129.266   2_655 1_555   1_555
	H5c       H4b       C4         114.578   2_655 1_555   1_555
	H5b       H4b       H5c        59.090    1_556 1_555   2_655
	H5b       H4b       C2         102.096   1_556 1_555   1_555
	H5b       H4b       H4c        104.332   1_556 1_555   1_555
	H5b       H4b       H4a        163.711   1_556 1_555   1_555
	H5b       H4b       C4         124.256   1_556 1_555   1_555
	H4b       H4b       H5b        99.869    2_646 1_555   1_556
	H4b       H4b       H5c        64.466    2_646 1_555   2_655
	H4b       H4b       C2         117.634   2_646 1_555   1_555
	H4b       H4b       H4c        152.708   2_646 1_555   1_555
	H4b       H4b       H4a        96.406    2_646 1_555   1_555
	H4b       H4b       C4         128.699   2_646 1_555   1_555
	O2        H4b       H4b        99.336    1_546 1_555   2_646
	O2        H4b       H5b        96.305    1_546 1_555   1_556
	O2        H4b       H5c        144.554   1_546 1_555   2_655
	O2        H4b       C2         134.454   1_546 1_555   1_555
	O2        H4b       H4c        65.841    1_546 1_555   1_555
	O2        H4b       H4a        81.626    1_546 1_555   1_555
	O2        H4b       C4         100.223   1_546 1_555   1_555
	H5c       H4b       O2         54.836    1_546 1_555   1_546
	H5c       H4b       H4b        54.331    1_546 1_555   2_646
	H5c       H4b       H5b        128.973   1_546 1_555   1_556
	H5c       H4b       H5c        118.796   1_546 1_555   2_655
	H5c       H4b       C2         128.503   1_546 1_555   1_555
	H5c       H4b       H4c        99.799    1_546 1_555   1_555
	H5c       H4b       H4a        62.517    1_546 1_555   1_555
	H5c       H4b       C4         103.459   1_546 1_555   1_555
	O1        H4b       H5c        102.493   2_546 1_555   1_546
	O1        H4b       O2         47.657    2_546 1_555   1_546
	O1        H4b       H4b        136.269   2_546 1_555   2_646
	O1        H4b       H5b        64.195    2_546 1_555   1_556
	O1        H4b       H5c        122.629   2_546 1_555   2_655
	O1        H4b       C2         105.753   2_546 1_555   1_555
	O1        H4b       H4c        49.834    2_546 1_555   1_555
	O1        H4b       H4a        103.922   2_546 1_555   1_555
	O1        H4b       C4         89.917    2_546 1_555   1_555
	H5a       H4b       O1         77.619    1_556 1_555   2_546
	H5a       H4b       H5c        101.083   1_556 1_555   1_546
	H5a       H4b       O2         87.909    1_556 1_555   1_546
	H5a       H4b       H4b        72.742    1_556 1_555   2_646
	H5a       H4b       H5b        30.140    1_556 1_555   1_556
	H5a       H4b       H5c        57.756    1_556 1_555   2_655
	H5a       H4b       C2         126.426   1_556 1_555   1_555
	H5a       H4b       H4c        126.443   1_556 1_555   1_555
	H5a       H4b       H4a        163.571   1_556 1_555   1_555
	H5a       H4b       C4         154.373   1_556 1_555   1_555
	O1        H4b       H5a        104.225   1_555 1_555   1_556
	O1        H4b       O1         81.557    1_555 1_555   2_546
	O1        H4b       H5c        154.640   1_555 1_555   1_546
	O1        H4b       O2         124.212   1_555 1_555   1_546
	O1        H4b       H4b        136.409   1_555 1_555   2_646
	O1        H4b       H5b        75.573    1_555 1_555   1_556
	O1        H4b       H5c        77.151    1_555 1_555   2_655
	O1        H4b       C2         30.088    1_555 1_555   1_555
	O1        H4b       H4c        63.413    1_555 1_555   1_555
	O1        H4b       H4a        92.147    1_555 1_555   1_555
	O1        H4b       C4         51.246    1_555 1_555   1_555
	H4a       H4c       C4         41.410    1_555 1_555   1_555
	H4b       H4c       H4a        60.000    1_555 1_555   1_555
	H4b       H4c       C4         41.410    1_555 1_555   1_555
	C2        H4c       H4b        69.334    1_555 1_555   1_555
	C2        H4c       H4a        69.334    1_555 1_555   1_555
	C2        H4c       C4         35.951    1_555 1_555   1_555
	O1        H4c       C2         134.719   2_546 1_555   1_555
	O1        H4c       H4b        99.787    2_546 1_555   1_555
	O1        H4c       H4a        144.208   2_546 1_555   1_555
	O1        H4c       C4         138.541   2_546 1_555   1_555
	O2        H4c       O1         56.898    1_546 1_555   2_546
	O2        H4c       C2         149.439   1_546 1_555   1_555
	O2        H4c       H4b        81.214    1_546 1_555   1_555
	O2        H4c       H4a        89.285    1_546 1_555   1_555
	O2        H4c       C4         114.213   1_546 1_555   1_555
	H5b       H4c       O2         123.855   2_545 1_555   1_546
	H5b       H4c       O1         87.594    2_545 1_555   2_546
	H5b       H4c       C2         86.665    2_545 1_555   1_555
	H5b       H4c       H4b        152.599   2_545 1_555   1_555
	H5b       H4c       H4a        124.452   2_545 1_555   1_555
	H5b       H4c       C4         120.508   2_545 1_555   1_555
	O1        H4c       H5b        65.705    1_555 1_555   2_545
	O1        H4c       O2         153.293   1_555 1_555   1_546
	O1        H4c       O1         102.323   1_555 1_555   2_546
	O1        H4c       C2         36.019    1_555 1_555   1_555
	O1        H4c       H4b        86.910    1_555 1_555   1_555
	O1        H4c       H4a        105.352   1_555 1_555   1_555
	O1        H4c       C4         68.618    1_555 1_555   1_555
	H4a       H4c       O1         122.720   2_536 1_555   1_555
	H4a       H4c       H5b        57.565    2_536 1_555   2_545
	H4a       H4c       O2         74.857    2_536 1_555   1_546
	H4a       H4c       O1         83.326    2_536 1_555   2_546
	H4a       H4c       C2         128.793   2_536 1_555   1_555
	H4a       H4c       H4b        149.118   2_536 1_555   1_555
	H4a       H4c       H4a        100.009   2_536 1_555   1_555
	H4a       H4c       C4         136.560   2_536 1_555   1_555
	H4c       H4c       H4a        29.996    2_536 1_555   2_536
	H4c       H4c       O1         130.559   2_536 1_555   1_555
	H4c       H4c       H5b        77.019    2_536 1_555   2_545
	H4c       H4c       O2         75.189    2_536 1_555   1_546
	H4c       H4c       O1         107.510   2_536 1_555   2_546
	H4c       H4c       C2         114.753   2_536 1_555   1_555
	H4c       H4c       H4b        124.413   2_536 1_555   1_555
	H4c       H4c       H4a        70.012    2_536 1_555   1_555
	H4c       H4c       C4         108.189   2_536 1_555   1_555
	H4c       H4c       H4c        141.109   2_546 1_555   2_536
	H4c       H4c       H4a        112.491   2_546 1_555   2_536
	H4c       H4c       O1         44.857    2_546 1_555   1_555
	H4c       H4c       H5b        67.334    2_546 1_555   2_545
	H4c       H4c       O2         112.123   2_546 1_555   1_546
	H4c       H4c       O1         57.466    2_546 1_555   2_546
	H4c       H4c       C2         79.049    2_546 1_555   1_555
	H4c       H4c       H4b        94.371    2_546 1_555   1_555
	H4c       H4c       H4a        144.497   2_546 1_555   1_555
	H4c       H4c       C4         103.088   2_546 1_555   1_555
	H5c       H5a       C5         41.410    1_555 1_555   1_555
	H5b       H5a       H5c        60.000    1_555 1_555   1_555
	H5b       H5a       C5         41.410    1_555 1_555   1_555
	C1        H5a       H5b        69.551    1_555 1_555   1_555
	C1        H5a       H5c        69.551    1_555 1_555   1_555
	C1        H5a       C5         36.208    1_555 1_555   1_555
	H4a       H5a       C1         170.414   2_645 1_555   1_555
	H4a       H5a       H5b        119.999   2_645 1_555   1_555
	H4a       H5a       H5c        115.027   2_645 1_555   1_555
	H4a       H5a       C5         151.988   2_645 1_555   1_555
	H3        H5a       H4a        62.930    2_645 1_555   2_645
	H3        H5a       C1         109.563   2_645 1_555   1_555
	H3        H5a       H5b        140.663   2_645 1_555   1_555
	H3        H5a       H5c        158.824   2_645 1_555   1_555
	H3        H5a       C5         144.966   2_645 1_555   1_555
	H5c       H5a       H3         116.672   2_654 1_555   2_645
	H5c       H5a       H4a        57.582    2_654 1_555   2_645
	H5c       H5a       C1         131.532   2_654 1_555   1_555
	H5c       H5a       H5b        65.843    2_654 1_555   1_555
	H5c       H5a       H5c        72.450    2_654 1_555   1_555
	H5c       H5a       C5         95.588    2_654 1_555   1_555
	H3        H5a       H5c        165.827   1_555 1_555   2_654
	H3        H5a       H3         66.073    1_555 1_555   2_645
	H3        H5a       H4a        128.663   1_555 1_555   2_645
	H3        H5a       C1         43.492    1_555 1_555   1_555
	H3        H5a       H5b        102.828   1_555 1_555   1_555
	H3        H5a       H5c        110.148   1_555 1_555   1_555
	H3        H5a       C5         79.322    1_555 1_555   1_555
	H5b       H5a       H3         161.968   2_654 1_555   1_555
	H5b       H5a       H5c        30.560    2_654 1_555   2_654
	H5b       H5a       H3         119.511   2_654 1_555   2_645
	H5b       H5a       H4a        57.961    2_654 1_555   2_645
	H5b       H5a       C1         127.405   2_654 1_555   1_555
	H5b       H5a       H5b        83.153    2_654 1_555   1_555
	H5b       H5a       H5c        57.861    2_654 1_555   1_555
	H5b       H5a       C5         95.119    2_654 1_555   1_555
	H4b       H5a       H5b        82.638    1_554 1_555   2_654
	H4b       H5a       H3         115.031   1_554 1_555   1_555
	H4b       H5a       H5c        52.253    1_554 1_555   2_654
	H4b       H5a       H3         91.543    1_554 1_555   2_645
	H4b       H5a       H4a        72.386    1_554 1_555   2_645
	H4b       H5a       C1         114.944   1_554 1_555   1_555
	H4b       H5a       H5b        57.725    1_554 1_555   1_555
	H4b       H5a       H5c        108.188   1_554 1_555   1_555
	H4b       H5a       C5         98.497    1_554 1_555   1_555
	C3        H5a       H4b        118.022   1_555 1_555   1_554
	C3        H5a       H5b        148.748   1_555 1_555   2_654
	C3        H5a       H3         19.040    1_555 1_555   1_555
	C3        H5a       H5c        154.364   1_555 1_555   2_654
	C3        H5a       H3         85.078    1_555 1_555   2_645
	C3        H5a       H4a        147.242   1_555 1_555   2_645
	C3        H5a       C1         24.497    1_555 1_555   1_555
	C3        H5a       H5b        88.815    1_555 1_555   1_555
	C3        H5a       H5c        92.055    1_555 1_555   1_555
	C3        H5a       C5         60.555    1_555 1_555   1_555
	H5a       H5b       C5         41.410    1_555 1_555   1_555
	H5c       H5b       H5a        60.000    1_555 1_555   1_555
	H5c       H5b       C5         41.410    1_555 1_555   1_555
	C1        H5b       H5c        69.551    1_555 1_555   1_555
	C1        H5b       H5a        69.551    1_555 1_555   1_555
	C1        H5b       C5         36.208    1_555 1_555   1_555
	H5c       H5b       C1         144.638   2_654 1_555   1_555
	H5c       H5b       H5c        79.314    2_654 1_555   1_555
	H5c       H5b       H5a        80.726    2_654 1_555   1_555
	H5c       H5b       C5         108.448   2_654 1_555   1_555
	H4b       H5b       H5c        60.181    1_554 1_555   2_654
	H4b       H5b       C1         137.052   1_554 1_555   1_555
	H4b       H5b       H5c        134.677   1_554 1_555   1_555
	H4b       H5b       H5a        92.135    1_554 1_555   1_555
	H4b       H5b       C5         132.527   1_554 1_555   1_555
	H4a       H5b       H4b        121.211   1_564 1_555   1_554
	H4a       H5b       H5c        82.243    1_564 1_555   2_654
	H4a       H5b       C1         100.099   1_564 1_555   1_555
	H4a       H5b       H5c        67.261    1_564 1_555   1_555
	H4a       H5b       H5a        126.615   1_564 1_555   1_555
	H4a       H5b       C5         100.024   1_564 1_555   1_555
	H4c       H5b       H4a        64.188    2_545 1_555   1_564
	H4c       H5b       H4b        87.237    2_545 1_555   1_554
	H4c       H5b       H5c        110.382   2_545 1_555   2_654
	H4c       H5b       C1         102.041   2_545 1_555   1_555
	H4c       H5b       H5c        128.156   2_545 1_555   1_555
	H4c       H5b       H5a        166.519   2_545 1_555   1_555
	H4c       H5b       C5         134.969   2_545 1_555   1_555
	O2        H5b       H4c        77.267    1_555 1_555   2_545
	O2        H5b       H4a        65.913    1_555 1_555   1_564
	O2        H5b       H4b        157.791   1_555 1_555   1_554
	O2        H5b       H5c        140.368   1_555 1_555   2_654
	O2        H5b       C1         36.004    1_555 1_555   1_555
	O2        H5b       H5c        67.241    1_555 1_555   1_555
	O2        H5b       H5a        99.246    1_555 1_555   1_555
	O2        H5b       C5         58.240    1_555 1_555   1_555
	O1        H5b       O2         93.565    2_545 1_555   1_555
	O1        H5b       H4c        57.906    2_545 1_555   2_545
	O1        H5b       H4a        121.556   2_545 1_555   1_564
	O1        H5b       H4b        64.530    2_545 1_555   1_554
	O1        H5b       H5c        124.035   2_545 1_555   2_654
	O1        H5b       C1         85.019    2_545 1_555   1_555
	O1        H5b       H5c        154.482   2_545 1_555   1_555
	O1        H5b       H5a        109.843   2_545 1_555   1_555
	O1        H5b       C5         114.547   2_545 1_555   1_555
	H5a       H5b       O1         139.642   2_654 1_555   2_545
	H5a       H5b       O2         111.859   2_654 1_555   1_555
	H5a       H5b       H4c        96.524    2_654 1_555   2_545
	H5a       H5b       H4a        51.900    2_654 1_555   1_564
	H5a       H5b       H4b        85.374    2_654 1_555   1_554
	H5a       H5b       H5c        30.749    2_654 1_555   2_654
	H5a       H5b       C1         133.689   2_654 1_555   1_555
	H5a       H5b       H5c        65.621    2_654 1_555   1_555
	H5a       H5b       H5a        96.847    2_654 1_555   1_555
	H5a       H5b       C5         105.547   2_654 1_555   1_555
	H5b       H5b       H5a        28.402    2_654 1_555   2_654
	H5b       H5b       O1         151.214   2_654 1_555   2_545
	H5b       H5b       O2         115.197   2_654 1_555   1_555
	H5b       H5b       H4c        124.911   2_654 1_555   2_545
	H5b       H5b       H4a        73.006    2_654 1_555   1_564
	H5b       H5b       H4b        86.692    2_654 1_555   1_554
	H5b       H5b       H5c        28.084    2_654 1_555   2_654
	H5b       H5b       C1         118.665   2_654 1_555   1_555
	H5b       H5b       H5c        51.231    2_654 1_555   1_555
	H5b       H5b       H5a        68.445    2_654 1_555   1_555
	H5b       H5b       C5         83.787    2_654 1_555   1_555
	C5        H5b       H5b        18.205    2_654 1_555   2_654
	C5        H5b       H5a        18.240    2_654 1_555   2_654
	C5        H5b       O1         137.038   2_654 1_555   2_545
	C5        H5b       O2         125.755   2_654 1_555   1_555
	C5        H5b       H4c        109.940   2_654 1_555   2_545
	C5        H5b       H4a        69.984    2_654 1_555   1_564
	C5        H5b       H4b        74.384    2_654 1_555   1_554
	C5        H5b       H5c        14.636    2_654 1_555   2_654
	C5        H5b       C1         136.515   2_654 1_555   1_555
	C5        H5b       H5c        67.638    2_654 1_555   1_555
	C5        H5b       H5a        82.772    2_654 1_555   1_555
	C5        H5b       C5         101.992   2_654 1_555   1_555
	C4        H5b       C5         76.581    1_554 1_555   2_654
	C4        H5b       H5b        91.883    1_554 1_555   2_654
	C4        H5b       H5a        83.374    1_554 1_555   2_654
	C4        H5b       O1         60.480    1_554 1_555   2_545
	C4        H5b       O2         147.812   1_554 1_555   1_555
	C4        H5b       H4c        72.794    1_554 1_555   2_545
	C4        H5b       H4a        109.689   1_554 1_555   1_564
	C4        H5b       H4b        14.981    1_554 1_555   1_554
	C4        H5b       H5c        63.880    1_554 1_555   2_654
	C4        H5b       C1         142.644   1_554 1_555   1_555
	C4        H5b       H5c        142.916   1_554 1_555   1_555
	C4        H5b       H5a        107.110   1_554 1_555   1_555
	C4        H5b       C5         147.283   1_554 1_555   1_555
	H5a       H5c       C5         41.410    1_555 1_555   1_555
	H5b       H5c       H5a        60.000    1_555 1_555   1_555
	H5b       H5c       C5         41.410    1_555 1_555   1_555
	C1        H5c       H5b        69.551    1_555 1_555   1_555
	C1        H5c       H5a        69.551    1_555 1_555   1_555
	C1        H5c       C5         36.208    1_555 1_555   1_555
	H5b       H5c       C1         160.922   2_654 1_555   1_555
	H5b       H5c       H5b        100.686   2_654 1_555   1_555
	H5b       H5c       H5a        91.391    2_654 1_555   1_555
	H5b       H5c       C5         126.483   2_654 1_555   1_555
	H4a       H5c       H5b        88.185    1_564 1_555   2_654
	H4a       H5c       C1         105.249   1_564 1_555   1_555
	H4a       H5c       H5b        78.902    1_564 1_555   1_555
	H4a       H5c       H5a        138.073   1_564 1_555   1_555
	H4a       H5c       C5         110.444   1_564 1_555   1_555
	H4b       H5c       H4a        80.859    2_655 1_555   1_564
	H4b       H5c       H5b        60.729    2_655 1_555   2_654
	H4b       H5c       C1         133.836   2_655 1_555   1_555
	H4b       H5c       H5b        152.910   2_655 1_555   1_555
	H4b       H5c       H5a        133.905   2_655 1_555   1_555
	H4b       H5c       C5         165.643   2_655 1_555   1_555
	O2        H5c       H4b        110.183   1_555 1_555   2_655
	O2        H5c       H4a        70.864    1_555 1_555   1_564
	O2        H5c       H5b        158.652   1_555 1_555   2_654
	O2        H5c       C1         38.635    1_555 1_555   1_555
	O2        H5c       H5b        79.773    1_555 1_555   1_555
	O2        H5c       H5a        106.805   1_555 1_555   1_555
	O2        H5c       C5         67.340    1_555 1_555   1_555
	H5c       H5c       O2         140.507   2_654 1_555   1_555
	H5c       H5c       H4b        92.609    2_654 1_555   2_655
	H5c       H5c       H4a        82.041    2_654 1_555   1_564
	H5c       H5c       H5b        33.748    2_654 1_555   2_654
	H5c       H5c       C1         133.423   2_654 1_555   1_555
	H5c       H5c       H5b        66.938    2_654 1_555   1_555
	H5c       H5c       H5a        74.933    2_654 1_555   1_555
	H5c       H5c       C5         97.626    2_654 1_555   1_555
	H5a       H5c       H5c        32.618    2_654 1_555   2_654
	H5a       H5c       O2         126.912   2_654 1_555   1_555
	H5a       H5c       H4b        69.991    2_654 1_555   2_655
	H5a       H5c       H4a        56.493    2_654 1_555   1_564
	H5a       H5c       H5b        33.430    2_654 1_555   2_654
	H5a       H5c       C1         150.896   2_654 1_555   1_555
	H5a       H5c       H5b        83.818    2_654 1_555   1_555
	H5a       H5c       H5a        107.550   2_654 1_555   1_555
	H5a       H5c       C5         123.346   2_654 1_555   1_555
	H4b       H5c       H5a        76.303    1_564 1_555   2_654
	H4b       H5c       H5c        107.818   1_564 1_555   2_654
	H4b       H5c       O2         61.292    1_564 1_555   1_555
	H4b       H5c       H4b        61.204    1_564 1_555   2_655
	H4b       H5c       H4a        32.386    1_564 1_555   1_564
	H4b       H5c       H5b        98.764    1_564 1_555   2_654
	H4b       H5c       C1         99.774    1_564 1_555   1_555
	H4b       H5c       H5b        106.792   1_564 1_555   1_555
	H4b       H5c       H5a        164.887   1_564 1_555   1_555
	H4b       H5c       C5         124.075   1_564 1_555   1_555
	C5        H5c       H4b        94.881    2_654 1_555   1_564
	C5        H5c       H5a        19.668    2_654 1_555   2_654
	C5        H5c       H5c        19.584    2_654 1_555   2_654
	C5        H5c       O2         145.357   2_654 1_555   1_555
	C5        H5c       H4b        73.335    2_654 1_555   2_655
	C5        H5c       H4a        75.974    2_654 1_555   1_564
	C5        H5c       H5b        18.711    2_654 1_555   2_654
	C5        H5c       C1         152.827   2_654 1_555   1_555
	C5        H5c       H5b        84.384    2_654 1_555   1_555
	C5        H5c       H5a        91.168    2_654 1_555   1_555
	C5        H5c       C5         117.210   2_654 1_555   1_555
	C2        H5c       C5         101.379   2_655 1_555   2_654
	C2        H5c       H4b        92.183    2_655 1_555   1_564
	C2        H5c       H5a        108.124   2_655 1_555   2_654
	C2        H5c       H5c        114.526   2_655 1_555   2_654
	C2        H5c       O2         104.116   2_655 1_555   1_555
	C2        H5c       H4b        44.726    2_655 1_555   2_655
	C2        H5c       H4a        121.291   2_655 1_555   1_564
	C2        H5c       H5b        82.930    2_655 1_555   2_654
	C2        H5c       C1         100.795   2_655 1_555   1_555
	C2        H5c       H5b        159.733   2_655 1_555   1_555
	C2        H5c       H5a        100.195   2_655 1_555   1_555
	C2        H5c       C5         121.196   2_655 1_555   1_555
	C4        H5c       C2         27.577    2_655 1_555   2_655
	C4        H5c       C5         85.124    2_655 1_555   2_654
	C4        H5c       H4b        71.412    2_655 1_555   1_564
	C4        H5c       H5a        85.384    2_655 1_555   2_654
	C4        H5c       H5c        103.090   2_655 1_555   2_654
	C4        H5c       O2         107.695   2_655 1_555   1_555
	C4        H5c       H4b        17.254    2_655 1_555   2_655
	C4        H5c       H4a        95.899    2_655 1_555   1_564
	C4        H5c       H5b        69.443    2_655 1_555   2_654
	C4        H5c       C1         121.206   2_655 1_555   1_555
	C4        H5c       H5b        169.159   2_655 1_555   1_555
	C4        H5c       H5a        123.009   2_655 1_555   1_555
	C4        H5c       C5         148.457   2_655 1_555   1_555
	C4        H5c       C4         85.982    1_564 1_555   2_655
	C4        H5c       C2         109.101   1_564 1_555   2_655
	C4        H5c       C5         85.983    1_564 1_555   2_654
	C4        H5c       H4b        17.834    1_564 1_555   1_564
	C4        H5c       H5a        66.357    1_564 1_555   2_654
	C4        H5c       H5c        94.945    1_564 1_555   2_654
	C4        H5c       O2         63.731    1_564 1_555   1_555
	C4        H5c       H4b        73.006    1_564 1_555   2_655
	C4        H5c       H4a        14.784    1_564 1_555   1_564
	C4        H5c       H5b        94.940    1_564 1_555   2_654
	C4        H5c       C1         101.351   1_564 1_555   1_555
	C4        H5c       H5b        90.565    1_564 1_555   1_555
	C4        H5c       H5a        150.561   1_564 1_555   1_555
	C4        H5c       C5         115.838   1_564 1_555   1_555
#######	End powder crystal structure	#######


#######	Begin powder diffraction data	#######
data_BL21Robot_0047-2021-02-14-1019_scan2
_pd_block_id	BL21Robot_0047-2021-02-14-1019_scan2
_pd_calc_method	Rietveld
_diffrn_radiation_probe	x-ray
_pd_instr_special_details
;SSRL beam line 2-1
;
_pd_meas_scan_method	step
_diffrn_radiation_wavelength	0.729578900
_diffrn_ambient_temperature	300
_refine_ls_goodness_of_fit_all	0.23771
_pd_proc_ls_prof_R_factor	0.01485
_pd_proc_ls_prof_wR_factor	0.02107
_pd_proc_ls_prof_wR_expected	0.08865
loop_
	_pd_phase_id
	_pd_phase_block_id
	_pd_phase_mass_%
1	Diamond	77.98472
2	Platinum(II)_bis(acetylacetonate)	22.01528
loop_
	_refln_index_h
	_refln_index_k
	_refln_index_l
	_pd_refln_phase_id
	_refln_d_spacing
	_refln_F_squared_calc
	_refln_F_squared_meas
   1    1    1 1    2.059756     2.103904     2.112483
   2    2    0 1    1.261338     2.171779     2.168527
   2    2    2 1    1.029878     0.000000     0.000000
   3    1    1 1    1.075672     1.544520     1.524277
   4    0    0 1    0.891900     0.518556     0.543786
   0    0    1 2    7.478322     0.138390     0.134438
   0    0    2 2    3.739161     0.032265     0.031927
   0    0    3 2    2.492774     0.048679     0.048148
   0    0    4 2    1.869581     0.058193     0.059451
   0    0    5 2    1.495664     0.026417     0.027258
   0    0    6 2    1.246387     0.003931     0.003997
   0    0    7 2    1.068332     0.004692     0.004729
   0    0    8 2    0.934790     0.003228     0.003215
   0    1   -8 2    0.863935     0.001949     0.001946
   0    1   -7 2    0.974838     0.004051     0.004059
   0    1   -6 2    1.117652     0.007404     0.007433
   0    1   -5 2    1.307926     0.008012     0.007966
   0    1   -4 2    1.572616     0.024366     0.024495
   0    1   -3 2    1.961573     0.060497     0.057724
   0    1   -2 2    2.571757     0.030370     0.030325
   0    1   -1 2    3.574549     0.098482     0.099239
   0    1    0 2    4.933095     0.112624     0.113774
   0    1    1 2    5.019899     0.143455     0.144116
   0    1    2 2    3.675163     0.081916     0.083402
   0    1    3 2    2.633844     0.029767     0.029368
   0    1    4 2    1.999884     0.048462     0.047161
   0    1    5 2    1.597868     0.049021     0.048869
   0    1    6 2    1.325615     0.036063     0.035889
   0    1    7 2    1.130660     0.008340     0.008403
   0    1    8 2    0.984776     0.001434     0.001438
   0    1    9 2    0.871762     0.002681     0.002683
   0    2   -7 2    0.873505     0.000992     0.000992
   0    2   -6 2    0.980787     0.004749     0.004781
   0    2   -5 2    1.115046     0.018763     0.018803
   0    2   -4 2    1.285878     0.025917     0.025619
   0    2   -3 2    1.505783     0.017487     0.017575
   0    2   -2 2    1.787275     0.060759     0.060639
   0    2   -1 2    2.127996     0.095867     0.095579
   0    2    0 2    2.466548     0.069721     0.068727
   0    2    1 2    2.638249     0.045415     0.044821
   0    2    2 2    2.509949     0.049275     0.047961
   0    2    3 2    2.184472     0.069223     0.068187
   0    2    4 2    1.837581     0.025269     0.025141
   0    2    5 2    1.545804     0.034342     0.033728
   0    2    6 2    1.316922     0.030258     0.030113
   0    2    7 2    1.139250     0.008033     0.007965
   0    2    8 2    0.999942     0.002851     0.002861
   0    2    9 2    0.888928     0.001572     0.001573
   0    3   -6 2    0.857252     0.001435     0.001434
   0    3   -5 2    0.950785     0.009321     0.009413
   0    3   -4 2    1.061547     0.012043     0.011961
   0    3   -3 2    1.191516     0.013917     0.013812
   0    3   -2 2    1.339787     0.018748     0.018882
   0    3   -1 2    1.498085     0.044264     0.045404
   0    3    0 2    1.644365     0.063215     0.063745
   0    3    1 2    1.741192     0.059133     0.059863
   0    3    2 2    1.752456     0.071216     0.070735
   0    3    3 2    1.673300     0.049578     0.049294
   0    3    4 2    1.534925     0.047494     0.047469
   0    3    5 2    1.376846     0.039208     0.039204
   0    3    6 2    1.225054     0.018655     0.018696
   0    3    7 2    1.090497     0.006683     0.006710
   0    3    8 2    0.975316     0.001640     0.001646
   0    3    9 2    0.877948     0.002387     0.002386
   0    4   -4 2    0.893637     0.005600     0.005692
   0    4   -3 2    0.975954     0.004727     0.004757
   0    4   -2 2    1.063998     0.009582     0.009525
   0    4   -1 2    1.152767     0.016665     0.016649
   0    4    0 2    1.233274     0.028758     0.028696
   0    4    1 2    1.292936     0.048163     0.047945
   0    4    2 2    1.319125     0.032400     0.032175
   0    4    3 2    1.305291     0.031265     0.030899
   0    4    4 2    1.254975     0.037038     0.037761
   0    4    5 2    1.179572     0.028107     0.027910
   0    4    6 2    1.092236     0.017684     0.017757
   0    4    7 2    1.003250     0.006271     0.006264
   0    4    8 2    0.918791     0.007108     0.007097
   0    5   -2 2    0.879861     0.007265     0.007258
   0    5   -1 2    0.935913     0.007344     0.007314
   0    5    0 2    0.986619     0.020814     0.020767
   0    5    1 2    1.026659     0.028655     0.028659
   0    5    2 2    1.050634     0.020748     0.020568
   0    5    3 2    1.054743     0.011802     0.011732
   0    5    4 2    1.038288     0.014091     0.014076
   0    5    5 2    1.003980     0.023398     0.023362
   0    5    6 2    0.956804     0.010092     0.010059
   0    5    7 2    0.902281     0.005557     0.005533
   0    6    2 2    0.870596     0.014342     0.014326
   0    6    3 2    0.879416     0.010867     0.010859
   0    6    4 2    0.876228     0.011736     0.011715
   0    6    5 2    0.861412     0.009447     0.009443
   1   -6   -6 2    0.871274     0.014328     0.014325
   1   -6   -5 2    0.899679     0.016324     0.016270
   1   -6   -4 2    0.916953     0.019862     0.019791
   1   -6   -3 2    0.920967     0.022403     0.022419
   1   -6   -2 2    0.911198     0.017484     0.017409
   1   -6   -1 2    0.888902     0.007799     0.007808
   1   -6    0 2    0.856697     0.010263     0.010258
   1   -5   -8 2    0.872376     0.004283     0.004285
   1   -5   -7 2    0.936049     0.007040     0.007015
   1   -5   -6 2    0.997814     0.019798     0.019893
   1   -5   -5 2    1.052208     0.029115     0.028896
   1   -5   -4 2    1.092503     0.022547     0.022649
   1   -5   -3 2    1.112353     0.024773     0.024658
   1   -5   -2 2    1.108161     0.023881     0.023771
   1   -5   -1 2    1.080713     0.030729     0.030694
   1   -5    0 2    1.034808     0.026548     0.026230
   1   -5    1 2    0.977171     0.015157     0.015239
   1   -5    2 2    0.914226     0.012100     0.012058
   1   -4   -9 2    0.860804     0.005712     0.005709
   1   -4   -8 2    0.944143     0.010078     0.010050
   1   -4   -7 2    1.037035     0.011660     0.011607
   1   -4   -6 2    1.136923     0.012531     0.012524
   1   -4   -5 2    1.237316     0.026372     0.026475
   1   -4   -4 2    1.326277     0.054414     0.054154
   1   -4   -3 2    1.387316     0.028451     0.028363
   1   -4   -2 2    1.405232     0.021787     0.021953
   1   -4   -1 2    1.374889     0.042763     0.042841
   1   -4    0 2    1.304799     0.055607     0.054871
   1   -4    1 2    1.211348     0.034835     0.034657
   1   -4    2 2    1.110167     0.010336     0.010274
   1   -4    3 2    1.011690     0.010555     0.010591
   1   -4    4 2    0.921187     0.006694     0.006696
   1   -3   -9 2    0.891272     0.002585     0.002656
   1   -3   -8 2    0.994132     0.008268     0.008311
   1   -3   -7 2    1.117631     0.013946     0.013998
   1   -3   -6 2    1.264835     0.014029     0.014575
   1   -3   -5 2    1.435419     0.038543     0.038969
   1   -3   -4 2    1.619321     0.064478     0.064813
   1   -3   -3 2    1.787015     0.074163     0.073718
   1   -3   -2 2    1.887497     0.060584     0.061038
   1   -3   -1 2    1.876470     0.058727     0.060129
   1   -3    0 2    1.759349     0.089766     0.088645
   1   -3    1 2    1.585301     0.042213     0.041701
   1   -3    2 2    1.402348     0.024496     0.024573
   1   -3    3 2    1.235743     0.010574     0.010581
   1   -3    4 2    1.093061     0.006072     0.006104
   1   -3    5 2    0.973653     0.006851     0.006836
   1   -3    6 2    0.874206     0.003599     0.003596
   1   -2   -9 2    0.894299     0.002773     0.002802
   1   -2   -8 2    1.008076     0.004144     0.004152
   1   -2   -7 2    1.152024     0.003389     0.003383
   1   -2   -6 2    1.337863     0.013330     0.013470
   1   -2   -5 2    1.581794     0.036680     0.037269
   1   -2   -4 2    1.902085     0.074993     0.076419
   1   -2   -3 2    2.300851     0.088766     0.086496
   1   -2   -2 2    2.700209     0.076869     0.076357
   1   -2   -1 2    2.872760     0.143386     0.145564
   1   -2    0 2    2.663566     0.075806     0.077194
   1   -2    1 2    2.255921     0.105956     0.107820
   1   -2    2 2    1.864037     0.057488     0.058520
   1   -2    3 2    1.552550     0.020259     0.020460
   1   -2    4 2    1.315681     0.016142     0.016141
   1   -2    5 2    1.134982     0.014276     0.014372
   1   -2    6 2    0.994723     0.009243     0.009302
   1   -2    7 2    0.883623     0.001141     0.001143
   1   -1   -9 2    0.869062     0.003425     0.003418
   1   -1   -8 2    0.981322     0.002503     0.002520
   1   -1   -7 2    1.126097     0.005249     0.005271
   1   -1   -6 2    1.319330     0.015557     0.015452
   1   -1   -5 2    1.588732     0.050748     0.050321
   1   -1   -4 2    1.985643     0.058635     0.056424
   1   -1   -3 2    2.609682     0.026393     0.026850
   1   -1   -2 2    3.632155     0.116763     0.114754
   1   -1   -1 2    4.967243     0.054348     0.053822
   1   -1    0 2    4.937428     0.043719     0.044109
   1   -1    1 2    3.597374     0.092473     0.090278
   1   -1    2 2    2.588138     0.109687     0.109185
   1   -1    3 2    1.972325     0.060834     0.064438
   1   -1    4 2    1.579947     0.017649     0.018039
   1   -1    5 2    1.313172     0.023673     0.023685
   1   -1    6 2    1.121567     0.016388     0.016510
   1   -1    7 2    0.977861     0.003637     0.003654
   1   -1    8 2    0.866335     0.000752     0.000753
   1    0   -8 2    0.922531     0.003690     0.003701
   1    0   -7 2    1.050674     0.002520     0.002497
   1    0   -6 2    1.219425     0.011486     0.011545
   1    0   -5 2    1.451125     0.050211     0.050878
   1    0   -4 2    1.787310     0.062695     0.062451
   1    0   -3 2    2.312763     0.060544     0.058493
   1    0   -2 2    3.216907     0.035003     0.034722
   1    0   -1 2    4.875349     0.094503     0.094095
   1    0    0 2    6.555062     0.176634     0.179628
   1    0    1 2    4.985328     0.121727     0.118144
   1    0    2 2    3.279819     0.080350     0.079351
   1    0    3 2    2.347599     0.025978     0.025601
   1    0    4 2    1.808649     0.048630     0.048419
   1    0    5 2    1.465356     0.018960     0.018984
   1    0    6 2    1.229536     0.004752     0.004785
   1    0    7 2    1.058206     0.005130     0.005115
   1    0    8 2    0.928351     0.002844     0.002841
   1    1   -7 2    0.951160     0.004019     0.004052
   1    1   -6 2    1.082952     0.006130     0.006140
   1    1   -5 2    1.254148     0.004429     0.004507
   1    1   -4 2    1.483091     0.028455     0.028694
   1    1   -3 2    1.798195     0.058957     0.057974
   1    1   -2 2    2.238032     0.044431     0.042840
   1    1   -1 2    2.819436     0.031031     0.031610
   1    1    0 2    3.376572     0.129956     0.134503
   1    1    1 2    3.422269     0.415478     0.422851
   1    1    2 2    2.901071     0.096195     0.100867
   1    1    3 2    2.306233     0.022106     0.021725
   1    1    4 2    1.847502     0.035901     0.035889
   1    1    5 2    1.518474     0.036991     0.036736
   1    1    6 2    1.280181     0.016768     0.016857
   1    1    7 2    1.102686     0.002489     0.002490
   1    1    8 2    0.966542     0.002943     0.002948
   1    1    9 2    0.859327     0.001699     0.001698
   1    2   -6 2    0.947014     0.004293     0.004271
   1    2   -5 2    1.066704     0.007777     0.007779
   1    2   -4 2    1.214091     0.008646     0.008611
   1    2   -3 2    1.395156     0.024393     0.024313
   1    2   -2 2    1.611959     0.041504     0.041171
   1    2   -1 2    1.851502     0.033421     0.034178
   1    2    0 2    2.065782     0.063174     0.064486
   1    2    1 2    2.168208     0.066489     0.067418
   1    2    2 2    2.099523     0.073904     0.073833
   1    2    3 2    1.900825     0.045658     0.046422
   1    2    4 2    1.661053     0.018581     0.018709
   1    2    5 2    1.437594     0.028153     0.028527
   1    2    6 2    1.248964     0.023751     0.024072
   1    2    7 2    1.094996     0.019230     0.019374
   1    2    8 2    0.970035     0.004167     0.004174
   1    2    9 2    0.868020     0.000650     0.000649
   1    3   -5 2    0.911315     0.004235     0.004219
   1    3   -4 2    1.007901     0.015746     0.015771
   1    3   -3 2    1.117734     0.019047     0.019136
   1    3   -2 2    1.238219     0.013331     0.013426
   1    3   -1 2    1.361072     0.040334     0.041044
   1    3    0 2    1.469416     0.053187     0.052385
   1    3    1 2    1.538950     0.038761     0.038343
   1    3    2 2    1.548412     0.030257     0.029708
   1    3    3 2    1.494528     0.028066     0.028704
   1    3    4 2    1.394706     0.033111     0.032960
   1    3    5 2    1.273884     0.014297     0.014376
   1    3    6 2    1.151535     0.015778     0.015745
   1    3    7 2    1.038183     0.012721     0.012708
   1    3    8 2    0.937729     0.003047     0.003040
   1    4   -3 2    0.924781     0.007429     0.007442
   1    4   -2 2    0.999097     0.009415     0.009463
   1    4   -1 2    1.072059     0.012178     0.012374
   1    4    0 2    1.136562     0.024072     0.024072
   1    4    1 2    1.183508     0.030374     0.030044
   1    4    2 2    1.204296     0.029216     0.028875
   1    4    3 2    1.194524     0.032235     0.031946
   1    4    4 2    1.156308     0.021993     0.021981
   1    4    5 2    1.097135     0.019665     0.019721
   1    4    6 2    1.026312     0.016496     0.016500
   1    4    7 2    0.951838     0.006943     0.006984
   1    4    8 2    0.879125     0.002574     0.002572
   1    5   -1 2    0.883003     0.005678     0.005697
   1    5    0 2    0.925567     0.009379     0.009381
   1    5    1 2    0.958786     0.013715     0.013691
   1    5    2 2    0.978656     0.020673     0.020752
   1    5    3 2    0.982409     0.014257     0.014335
   1    5    4 2    0.969489     0.012698     0.012721
   1    5    5 2    0.941765     0.014625     0.014616
   1    5    6 2    0.902838     0.010149     0.010108
   1    5    7 2    0.856893     0.006099     0.006096
   2   -6   -6 2    0.893508     0.010421     0.010591
   2   -6   -5 2    0.924585     0.019230     0.019257
   2   -6   -4 2    0.943749     0.023469     0.023413
   2   -6   -3 2    0.948518     0.028524     0.028509
   2   -6   -2 2    0.938235     0.020430     0.020383
   2   -6   -1 2    0.914298     0.011799     0.011765
   2   -6    0 2    0.879675     0.012408     0.012397
   2   -5   -8 2    0.885814     0.005582     0.005569
   2   -5   -7 2    0.953104     0.008065     0.008093
   2   -5   -6 2    1.019036     0.027815     0.027939
   2   -5   -5 2    1.077758     0.033072     0.033412
   2   -5   -4 2    1.121831     0.034756     0.034951
   2   -5   -3 2    1.144042     0.042698     0.042517
   2   -5   -2 2    1.140162     0.042679     0.042264
   2   -5   -1 2    1.110961     0.032875     0.032678
   2   -5    0 2    1.061818     0.012773     0.012700
   2   -5    1 2    1.000277     0.017887     0.017940
   2   -5    2 2    0.933438     0.015750     0.015685
   2   -5    3 2    0.866550     0.005338     0.005346
   2   -4   -9 2    0.865725     0.006344     0.006340
   2   -4   -8 2    0.951043     0.007294     0.007348
   2   -4   -7 2    1.046725     0.009328     0.009218
   2   -4   -6 2    1.150425     0.015287     0.015252
   2   -4   -5 2    1.255686     0.039619     0.040457
   2   -4   -4 2    1.350105     0.062476     0.062298
   2   -4   -3 2    1.415958     0.039811     0.039899
   2   -4   -2 2    1.436380     0.041543     0.042012
   2   -4   -1 2    1.405293     0.037880     0.038207
   2   -4    0 2    1.331783     0.053790     0.053578
   2   -4    1 2    1.233708     0.041481     0.041349
   2   -4    2 2    1.127961     0.020822     0.020878
   2   -4    3 2    1.025595     0.015806     0.015806
   2   -4    4 2    0.932019     0.008100     0.008108
   2   -3   -9 2    0.888438     0.003062     0.003055
   2   -3   -8 2    0.990649     0.011638     0.011554
   2   -3   -7 2    1.113322     0.019921     0.019848
   2   -3   -6 2    1.259515     0.020680     0.021342
   2   -3   -5 2    1.428995     0.022957     0.022767
   2   -3   -4 2    1.612035     0.048348     0.048099
   2   -3   -3 2    1.779819     0.102356     0.100536
   2   -3   -2 2    1.882075     0.040245     0.040846
   2   -3   -1 2    1.874156     0.028057     0.028794
   2   -3    0 2    1.759938     0.068911     0.067918
   2   -3    1 2    1.587566     0.078978     0.077715
   2   -3    2 2    1.405187     0.041912     0.042424
   2   -3    3 2    1.238554     0.011337     0.011424
   2   -3    4 2    1.095609     0.010700     0.010796
   2   -3    5 2    0.975878     0.006782     0.006825
   2   -3    6 2    0.876125     0.002820     0.002811
   2   -2   -9 2    0.883281     0.003739     0.003747
   2   -2   -8 2    0.992821     0.004809     0.004822
   2   -2   -7 2    1.130075     0.013123     0.013217
   2   -2   -6 2    1.304841     0.021824     0.021500
   2   -2   -5 2    1.529641     0.022846     0.022906
   2   -2   -4 2    1.816078     0.062868     0.066094
   2   -2   -3 2    2.157768     0.108118     0.109960
   2   -2   -2 2    2.483621     0.106476     0.106979
   2   -2   -1 2    2.624155     0.085739     0.086388
   2   -2    0 2    2.468714     0.085346     0.083989
   2   -2    1 2    2.138305     0.107112     0.109209
   2   -2    2 2    1.798687     0.044835     0.044006
   2   -2    3 2    1.515775     0.025222     0.025024
   2   -2    4 2    1.294069     0.008434     0.008422
   2   -2    5 2    1.121668     0.005776     0.005824
   2   -2    6 2    0.986163     0.006199     0.006201
   2   -2    7 2    0.877917     0.002945     0.002945
   2   -1   -8 2    0.956842     0.004299     0.004279
   2   -1   -7 2    1.090127     0.005714     0.005739
   2   -1   -6 2    1.263411     0.004939     0.005162
   2   -1   -5 2    1.495291     0.020200     0.020864
   2   -1   -4 2    1.814367     0.048574     0.050749
   2   -1   -3 2    2.258422     0.099887     0.103267
   2   -1   -2 2    2.838557     0.100778     0.100156
   2   -1   -1 2    3.372523     0.088415     0.091666
   2   -1    0 2    3.380742     0.156034     0.160977
   2   -1    1 2    2.853319     0.068292     0.068156
   2   -1    2 2    2.270818     0.105988     0.107887
   2   -1    3 2    1.823359     0.050477     0.053141
   2   -1    4 2    1.501756     0.015432     0.015555
   2   -1    5 2    1.268173     0.014133     0.014423
   2   -1    6 2    1.093740     0.011557     0.011635
   2   -1    7 2    0.959659     0.006816     0.006816
   2    0   -8 2    0.893655     0.004593     0.004668
   2    0   -7 2    1.009067     0.003004     0.003014
   2    0   -6 2    1.156381     0.007269     0.007266
   2    0   -5 2    1.349265     0.020516     0.020510
   2    0   -4 2    1.608454     0.058872     0.058367
   2    0   -3 2    1.962948     0.057218     0.054638
   2    0   -2 2    2.437674     0.027406     0.027784
   2    0   -1 2    2.977358     0.102377     0.103328
   2    0    0 2    3.277531     0.047202     0.046412
   2    0    1 2    3.027026     0.040353     0.039378
   2    0    2 2    2.492664     0.071471     0.070649
   2    0    3 2    2.005977     0.069458     0.069811
   2    0    4 2    1.639910     0.041580     0.042025
   2    0    5 2    1.372393     0.011359     0.011427
   2    0    6 2    1.173800     0.015827     0.015735
   2    0    7 2    1.022535     0.009801     0.009847
   2    0    8 2    0.904325     0.001946     0.001943
   2    1   -7 2    0.911005     0.003916     0.003898
   2    1   -6 2    1.025254     0.002942     0.002946
   2    1   -5 2    1.167595     0.012157     0.012103
   2    1   -4 2    1.346600     0.044374     0.044516
   2    1   -3 2    1.571002     0.049009     0.048791
   2    1   -2 2    1.842249     0.051984     0.050857
   2    1   -1 2    2.132593     0.027561     0.027798
   2    1    0 2    2.351330     0.066215     0.066175
   2    1    1 2    2.372708     0.119906     0.116953
   2    1    2 2    2.181424     0.069662     0.068941
   2    1    3 2    1.895161     0.043753     0.044504
   2    1    4 2    1.616976     0.017552     0.017672
   2    1    5 2    1.383734     0.024836     0.024777
   2    1    6 2    1.197082     0.011124     0.011109
   2    1    7 2    1.048768     0.001794     0.001778
   2    1    8 2    0.929981     0.002709     0.002704
   2    2   -6 2    0.899097     0.003657     0.003643
   2    2   -5 2    1.000029     0.005932     0.005953
   2    2   -4 2    1.119016     0.003697     0.003710
   2    2   -3 2    1.256878     0.021515     0.022069
   2    2   -2 2    1.409718     0.039189     0.038917
   2    2   -1 2    1.563386     0.028087     0.027470
   2    2    0 2    1.688286     0.024284     0.024193
   2    2    1 2    1.745265     0.071506     0.071371
   2    2    2 2    1.711134     0.138221     0.134998
   2    2    3 2    1.600211     0.046978     0.047035
   2    2    4 2    1.450535     0.011832     0.011988
   2    2    5 2    1.295551     0.019233     0.019176
   2    2    6 2    1.153116     0.016304     0.016294
   2    2    7 2    1.029179     0.007784     0.007809
   2    2    8 2    0.923751     0.001234     0.001238
   2    3   -5 2    0.861128     0.003313     0.003312
   2    3   -4 2    0.941593     0.005956     0.005959
   2    3   -3 2    1.029760     0.006830     0.006865
   2    3   -2 2    1.122303     0.015982     0.016129
   2    3   -1 2    1.212164     0.022344     0.022188
   2    3    0 2    1.287789     0.022495     0.021918
   2    3    1 2    1.334917     0.030669     0.030698
   2    3    2 2    1.342187     0.030253     0.030364
   2    3    3 2    1.307660     0.028714     0.028533
   2    3    4 2    1.240094     0.020240     0.020283
   2    3    5 2    1.153556     0.009074     0.009075
   2    3    6 2    1.060907     0.011434     0.011377
   2    3    7 2    0.970726     0.009275     0.009294
   2    3    8 2    0.887450     0.007848     0.007823
   2    4   -3 2    0.865407     0.009599     0.009581
   2    4   -2 2    0.925751     0.010495     0.010491
   2    4   -1 2    0.983325     0.007952     0.007985
   2    4    0 2    1.032891     0.019521     0.019403
   2    4    1 2    1.068305     0.023489     0.023716
   2    4    2 2    1.084104     0.017070     0.017072
   2    4    3 2    1.077532     0.012998     0.013221
   2    4    4 2    1.049761     0.012064     0.011953
   2    4    5 2    1.005355     0.012717     0.012678
   2    4    6 2    0.950413     0.005623     0.005661
   2    4    7 2    0.890684     0.006092     0.006213
   2    5    0 2    0.859439     0.005930     0.005926
   2    5    1 2    0.886156     0.010264     0.010238
   2    5    2 2    0.902109     0.012036     0.011971
   2    5    3 2    0.905387     0.011255     0.011239
   2    5    4 2    0.895573     0.012794     0.012814
   2    5    5 2    0.873888     0.007409     0.007405
   3   -6   -7 2    0.859440     0.013750     0.013743
   3   -6   -6 2    0.900070     0.012805     0.012763
   3   -6   -5 2    0.932233     0.015896     0.015875
   3   -6   -4 2    0.952283     0.024863     0.024974
   3   -6   -3 2    0.957587     0.035227     0.035118
   3   -6   -2 2    0.947399     0.021395     0.021326
   3   -6   -1 2    0.923133     0.020637     0.020696
   3   -6    0 2    0.887855     0.020588     0.020526
   3   -5   -8 2    0.883397     0.010002     0.010016
   3   -5   -7 2    0.950490     0.017431     0.017533
   3   -5   -6 2    1.016324     0.021931     0.022045
   3   -5   -5 2    1.075120     0.021811     0.022102
   3   -5   -4 2    1.119501     0.037053     0.037201
   3   -5   -3 2    1.142254     0.044288     0.043939
   3   -5   -2 2    1.139070     0.050599     0.050236
   3   -5   -1 2    1.110579     0.033465     0.033264
   3   -5    0 2    1.062034     0.015936     0.015840
   3   -5    1 2    1.000917     0.017344     0.017374
   3   -5    2 2    0.934332     0.013982     0.013919
   3   -5    3 2    0.867564     0.008408     0.008403
   3   -4   -9 2    0.855763     0.004656     0.004654
   3   -4   -8 2    0.938261     0.010066     0.010043
   3   -4   -7 2    1.030258     0.009928     0.009985
   3   -4   -6 2    1.129330     0.015175     0.015255
   3   -4   -5 2    1.229248     0.050631     0.050990
   3   -4   -4 2    1.318454     0.060885     0.060492
   3   -4   -3 2    1.380780     0.055091     0.054990
   3   -4   -2 2    1.400957     0.069812     0.069902
   3   -4   -1 2    1.373256     0.063143     0.063457
   3   -4    0 2    1.305440     0.044623     0.043988
   3   -4    1 2    1.213498     0.016401     0.016315
   3   -4    2 2    1.113085     0.023410     0.023264
   3   -4    3 2    1.014854     0.018121     0.018179
   3   -4    4 2    0.924298     0.005809     0.005826
   3   -3   -9 2    0.869894     0.002249     0.002244
   3   -3   -8 2    0.965546     0.010902     0.010914
   3   -3   -7 2    1.078616     0.013434     0.013591
   3   -3   -6 2    1.210718     0.014999     0.014936
   3   -3   -5 2    1.360037     0.024070     0.024437
   3   -3   -4 2    1.516519     0.062403     0.061916
   3   -3   -3 2    1.655748     0.092753     0.090184
   3   -3   -2 2    1.739526     0.053981     0.054963
   3   -3   -1 2    1.735662     0.049110     0.051286
   3   -3    0 2    1.645809     0.041857     0.042169
   3   -3    1 2    1.503837     0.071535     0.070810
   3   -3    2 2    1.347251     0.045385     0.045393
   3   -3    3 2    1.199125     0.020678     0.020888
   3   -3    4 2    1.068592     0.015444     0.015603
   3   -3    5 2    0.957042     0.007458     0.007413
   3   -3    6 2    0.862713     0.002947     0.002949
   3   -2   -9 2    0.857593     0.002904     0.002902
   3   -2   -8 2    0.957155     0.004784     0.004758
   3   -2   -7 2    1.078866     0.018113     0.018272
   3   -2   -6 2    1.228577     0.027612     0.027882
   3   -2   -5 2    1.411886     0.028418     0.028504
   3   -2   -4 2    1.629636     0.030195     0.030041
   3   -2   -3 2    1.865964     0.061184     0.061919
   3   -2   -2 2    2.068896     0.133118     0.134305
   3   -2   -1 2    2.152605     0.037760     0.039210
   3   -2    0 2    2.068329     0.029791     0.030126
   3   -2    1 2    1.865133     0.075238     0.076381
   3   -2    2 2    1.628805     0.072414     0.071917
   3   -2    3 2    1.411166     0.035369     0.035305
   3   -2    4 2    1.227984     0.008745     0.008822
   3   -2    5 2    1.078384     0.007940     0.008046
   3   -2    6 2    0.956762     0.005018     0.004994
   3   -2    7 2    0.857271     0.002061     0.002060
   3   -1   -8 2    0.915696     0.004902     0.004890
   3   -1   -7 2    1.030913     0.006398     0.006440
   3   -1   -6 2    1.174432     0.014902     0.014833
   3   -1   -5 2    1.354750     0.025000     0.024954
   3   -1   -4 2    1.580224     0.024860     0.025429
   3   -1   -3 2    1.851114     0.075019     0.076465
   3   -1   -2 2    2.137046     0.102973     0.104645
   3   -1   -1 2    2.344957     0.099198     0.096902
   3   -1    0 2    2.353676     0.077751     0.077702
   3   -1    1 2    2.157010     0.073786     0.075255
   3   -1    2 2    1.872815     0.079761     0.081867
   3   -1    3 2    1.599131     0.032785     0.032756
   3   -1    4 2    1.370052     0.016849     0.016933
   3   -1    5 2    1.186600     0.005985     0.005955
   3   -1    6 2    1.040626     0.003445     0.003452
   3   -1    7 2    0.923540     0.004356     0.004370
   3    0   -7 2    0.951347     0.004546     0.004581
   3    0   -6 2    1.072302     0.006597     0.006706
   3    0   -5 2    1.221469     0.004711     0.004750
   3    0   -4 2    1.405020     0.022970     0.023189
   3    0   -3 2    1.625116     0.042617     0.042674
   3    0   -2 2    1.868309     0.074650     0.076014
   3    0   -1 2    2.084742     0.072763     0.073706
   3    0    0 2    2.185021     0.064719     0.063796
   3    0    1 2    2.110149     0.081441     0.080157
   3    0    2 2    1.905295     0.049521     0.050561
   3    0    3 2    1.661776     0.056418     0.056927
   3    0    4 2    1.436605     0.032179     0.032595
   3    0    5 2    1.247361     0.008388     0.008521
   3    0    6 2    1.093273     0.008937     0.008987
   3    0    7 2    0.968391     0.006839     0.006857
   3    0    8 2    0.866521     0.003637     0.003638
   3    1   -7 2    0.860327     0.004518     0.004516
   3    1   -6 2    0.954958     0.002750     0.002752
   3    1   -5 2    1.067325     0.007062     0.007089
   3    1   -4 2    1.199649     0.019261     0.019364
   3    1   -3 2    1.351302     0.043339     0.043007
   3    1   -2 2    1.514123     0.035378     0.035114
   3    1   -1 2    1.665498     0.025608     0.025833
   3    1    0 2    1.766165     0.050981     0.051117
   3    1    1 2    1.777744     0.034453     0.033723
   3    1    2 2    1.695116     0.026180     0.026377
   3    1    3 2    1.551592     0.036703     0.036791
   3    1    4 2    1.388751     0.030961     0.030843
   3    1    5 2    1.233358     0.019638     0.019599
   3    1    6 2    1.096299     0.005384     0.005412
   3    1    7 2    0.979430     0.007864     0.007896
   3    1    8 2    0.880923     0.004125     0.004123
   3    2   -5 2    0.925456     0.002548     0.002549
   3    2   -4 2    1.017804     0.009527     0.009582
   3    2   -3 2    1.118859     0.026118     0.026210
   3    2   -2 2    1.223446     0.028300     0.028413
   3    2   -1 2    1.320938     0.028906     0.028588
   3    2    0 2    1.394967     0.017631     0.017567
   3    2    1 2    1.427931     0.033982     0.033327
   3    2    2 2    1.410341     0.053727     0.053234
   3    2    3 2    1.347394     0.030210     0.030253
   3    2    4 2    1.255253     0.018639     0.018984
   3    2    5 2    1.151443     0.008060     0.008041
   3    2    6 2    1.048511     0.010492     0.010393
   3    2    7 2    0.953147     0.004303     0.004318
   3    2    8 2    0.867890     0.000546     0.000546
   3    3   -4 2    0.871056     0.003834     0.003832
   3    3   -3 2    0.939812     0.002569     0.002563
   3    3   -2 2    1.009042     0.011787     0.011842
   3    3   -1 2    1.073414     0.019083     0.019540
   3    3    0 2    1.125524     0.014168     0.014206
   3    3    1 2    1.157291     0.013405     0.013386
   3    3    2 2    1.162739     0.028952     0.028295
   3    3    3 2    1.140756     0.046049     0.045119
   3    3    4 2    1.095670     0.016112     0.016251
   3    3    5 2    1.035118     0.005577     0.005503
   3    3    6 2    0.967024     0.007389     0.007404
   3    3    7 2    0.897594     0.005691     0.005658
   3    4   -1 2    0.896271     0.007528     0.007500
   3    4    0 2    0.933695     0.010459     0.010401
   3    4    1 2    0.960014     0.009780     0.009783
   3    4    2 2    0.971851     0.013127     0.013185
   3    4    3 2    0.967524     0.010227     0.010257
   3    4    4 2    0.947660     0.009472     0.009440
   3    4    5 2    0.914959     0.007249     0.007234
   3    4    6 2    0.873269     0.003306     0.003306
   4   -6   -6 2    0.889909     0.026400     0.026651
   4   -6   -5 2    0.921316     0.023621     0.023645
   4   -6   -4 2    0.941038     0.028095     0.028071
   4   -6   -3 2    0.946544     0.036292     0.036127
   4   -6   -2 2    0.937078     0.031782     0.031689
   4   -6   -1 2    0.913928     0.025255     0.025176
   4   -6    0 2    0.879969     0.015126     0.015112
   4   -5   -8 2    0.865504     0.008103     0.008093
   4   -5   -7 2    0.928676     0.022111     0.022083
   4   -5   -6 2    0.990232     0.025047     0.024846
   4   -5   -5 2    1.044895     0.020381     0.020177
   4   -5   -4 2    1.086083     0.026406     0.026445
   4   -5   -3 2    1.107445     0.039843     0.039664
   4   -5   -2 2    1.105161     0.054708     0.054625
   4   -5   -1 2    1.079659     0.028919     0.028947
   4   -5    0 2    1.035407     0.027598     0.027277
   4   -5    1 2    0.978965     0.025851     0.025924
   4   -5    2 2    0.916754     0.016113     0.016011
   4   -4   -8 2    0.908039     0.010236     0.010179
   4   -4   -7 2    0.991081     0.016638     0.016540
   4   -4   -6 2    1.078884     0.027149     0.027384
   4   -4   -5 2    1.165702     0.034627     0.034198
   4   -4   -4 2    1.241811     0.033321     0.033222
   4   -4   -3 2    1.294462     0.055700     0.055585
   4   -4   -2 2    1.312078     0.059880     0.059753
   4   -4   -1 2    1.290223     0.067509     0.066736
   4   -4    0 2    1.234357     0.040554     0.040395
   4   -4    1 2    1.156481     0.015316     0.015327
   4   -4    2 2    1.069153     0.018237     0.018416
   4   -4    3 2    0.981659     0.014688     0.014817
   4   -4    4 2    0.899343     0.007562     0.007540
   4   -3   -8 2    0.923374     0.007620     0.007652
   4   -3   -7 2    1.021238     0.014296     0.014355
   4   -3   -6 2    1.131853     0.013997     0.014107
   4   -3   -5 2    1.251867     0.019884     0.020284
   4   -3   -4 2    1.371845     0.069762     0.070350
   4   -3   -3 2    1.473792     0.078555     0.075765
   4   -3   -2 2    1.533596     0.062948     0.063711
   4   -3   -1 2    1.532596     0.079080     0.080388
   4   -3    0 2    1.471134     0.067299     0.066085
   4   -3    1 2    1.368277     0.041168     0.041090
   4   -3    2 2    1.248074     0.016880     0.017110
   4   -3    3 2    1.128249     0.020995     0.021038
   4   -3    4 2    1.018002     0.015582     0.015673
   4   -3    5 2    0.920547     0.004520     0.004522
   4   -2   -8 2    0.907184     0.003281     0.003272
   4   -2   -7 2    1.009233     0.014423     0.014481
   4   -2   -6 2    1.129211     0.016723     0.016801
   4   -2   -5 2    1.267491     0.018960     0.019407
   4   -2   -4 2    1.419279     0.026225     0.026258
   4   -2   -3 2    1.569067     0.068676     0.067541
   4   -2   -2 2    1.686262     0.088105     0.086189
   4   -2   -1 2    1.733055     0.053885     0.055110
   4   -2    0 2    1.690371     0.037222     0.037821
   4   -2    1 2    1.575706     0.036770     0.037046
   4   -2    2 2    1.426659     0.059399     0.058478
   4   -2    3 2    1.274503     0.035871     0.036075
   4   -2    4 2    1.135409     0.013976     0.014042
   4   -2    5 2    1.014541     0.010985     0.011020
   4   -2    6 2    0.911679     0.004993     0.004977
   4   -1   -8 2    0.864025     0.003726     0.003719
   4   -1   -7 2    0.959184     0.005345     0.005340
   4   -1   -6 2    1.072062     0.019801     0.020115
   4   -1   -5 2    1.204723     0.027213     0.026886
   4   -1   -4 2    1.356191     0.027961     0.028068
   4   -1   -3 2    1.517679     0.027078     0.026885
   4   -1   -2 2    1.665826     0.057523     0.057966
   4   -1   -1 2    1.761342     0.095397     0.094284
   4   -1    0 2    1.767557     0.030314     0.030365
   4   -1    1 2    1.681740     0.024633     0.024520
   4   -1    2 2    1.537849     0.051778     0.051348
   4   -1    3 2    1.376387     0.043510     0.043511
   4   -1    4 2    1.222932     0.020662     0.020770
   4   -1    5 2    1.087733     0.004648     0.004664
   4   -1    6 2    0.972433     0.004663     0.004670
   4   -1    7 2    0.875184     0.002502     0.002498
   4    0   -7 2    0.885882     0.004717     0.004705
   4    0   -6 2    0.981474     0.005952     0.005991
   4    0   -5 2    1.092557     0.012772     0.012826
   4    0   -4 2    1.218837     0.018628     0.018662
   4    0   -3 2    1.355434     0.021003     0.021025
   4    0   -2 2    1.488679     0.056076     0.056153
   4    0   -1 2    1.593303     0.060465     0.059954
   4    0    0 2    1.638765     0.060332     0.060663
   4    0    1 2    1.608365     0.046958     0.046564
   4    0    2 2    1.513513     0.040135     0.039849
   4    0    3 2    1.383724     0.041903     0.041803
   4    0    4 2    1.246332     0.015373     0.015611
   4    0    5 2    1.117315     0.008753     0.008782
   4    0    6 2    1.002989     0.003159     0.003156
   4    0    7 2    0.904309     0.001475     0.001472
   4    1   -6 2    0.881025     0.003745     0.003744
   4    1   -5 2    0.967340     0.005327     0.005340
   4    1   -4 2    1.063123     0.003711     0.003691
   4    1   -3 2    1.165119     0.017383     0.017160
   4    1   -2 2    1.265639     0.026543     0.027440
   4    1   -1 2    1.351257     0.037293     0.037023
   4    1    0 2    1.404646     0.039019     0.039374
   4    1    1 2    1.411740     0.030916     0.030943
   4    1    2 2    1.370460     0.035158     0.035362
   4    1    3 2    1.292202     0.023196     0.023056
   4    1    4 2    1.194304     0.023203     0.022982
   4    1    5 2    1.091706     0.014441     0.014493
   4    1    6 2    0.993670     0.003510     0.003525
   4    1    7 2    0.904515     0.004269     0.004263
   4    2   -4 2    0.921125     0.005064     0.005068
   4    2   -3 2    0.994460     0.013025     0.013102
   4    2   -2 2    1.066296     0.022008     0.021950
   4    2   -1 2    1.129657     0.017990     0.018101
   4    2    0 2    1.175665     0.013908     0.013821
   4    2    1 2    1.195980     0.022896     0.022761
   4    2    2 2    1.186354     0.015431     0.015356
   4    2    3 2    1.148844     0.011487     0.011473
   4    2    4 2    1.090712     0.014764     0.014832
   4    2    5 2    1.021015     0.011110     0.011154
   4    2    6 2    0.947581     0.006974     0.006950
   4    2    7 2    0.875745     0.002156     0.002151
   4    3   -2 2    0.906496     0.012391     0.012369
   4    3   -1 2    0.952704     0.012462     0.012493
   4    3    0 2    0.989018     0.012438     0.012289
   4    3    1 2    1.010838     0.008453     0.008456
   4    3    2 2    1.014942     0.013599     0.013645
   4    3    3 2    1.000682     0.019611     0.019639
   4    3    4 2    0.970251     0.011169     0.011177
   4    3    5 2    0.927817     0.005993     0.005991
   4    3    6 2    0.878139     0.002951     0.002950
   4    4    1 2    0.863737     0.005685     0.005684
   4    4    2 2    0.872633     0.005318     0.005328
   4    4    3 2    0.869798     0.010051     0.010029
   4    4    4 2    0.855567     0.014137     0.014133
   5   -6   -6 2    0.864638     0.025917     0.025861
   5   -6   -5 2    0.893685     0.027744     0.028186
   5   -6   -4 2    0.911999     0.034857     0.034751
   5   -6   -3 2    0.917362     0.031265     0.031127
   5   -6   -2 2    0.909082     0.033450     0.033205
   5   -6   -1 2    0.888221     0.026539     0.026451
   5   -6    0 2    0.857241     0.013989     0.013982
   5   -5   -7 2    0.891346     0.014987     0.015482
   5   -5   -6 2    0.945729     0.024798     0.024649
   5   -5   -5 2    0.993449     0.039505     0.039677
   5   -5   -4 2    1.029145     0.032422     0.032526
   5   -5   -3 2    1.047792     0.037776     0.037367
   5   -5   -2 2    1.046383     0.050019     0.049348
   5   -5   -1 2    1.025154     0.038850     0.038911
   5   -5    0 2    0.987486     0.028928     0.028685
   5   -5    1 2    0.938544     0.017548     0.017521
   5   -5    2 2    0.883625     0.016790     0.016832
   5   -4   -8 2    0.865088     0.008023     0.007998
   5   -4   -7 2    0.936348     0.012414     0.012363
   5   -4   -6 2    1.009794     0.031687     0.031779
   5   -4   -5 2    1.080482     0.033722     0.033403
   5   -4   -4 2    1.140928     0.024529     0.024045
   5   -4   -3 2    1.182114     0.031301     0.030910
   5   -4   -2 2    1.196269     0.049546     0.049292
   5   -4   -1 2    1.180390     0.058655     0.058317
   5   -4    0 2    1.137834     0.029742     0.029696
   5   -4    1 2    1.076545     0.026649     0.026787
   5   -4    2 2    1.005514     0.023874     0.023774
   5   -4    3 2    0.932084     0.014202     0.014216
   5   -4    4 2    0.861054     0.007907     0.007903
   5   -3   -8 2    0.870514     0.006237     0.006221
   5   -3   -7 2    0.951439     0.013550     0.013692
   5   -3   -6 2    1.039463     0.019860     0.019968
   5   -3   -5 2    1.130755     0.031789     0.032121
   5   -3   -4 2    1.217655     0.037987     0.037628
   5   -3   -3 2    1.288243     0.038656     0.037653
   5   -3   -2 2    1.328687     0.057738     0.057456
   5   -3   -1 2    1.329113     0.057333     0.057021
   5   -3    0 2    1.289409     0.062855     0.061791
   5   -3    1 2    1.219297     0.034340     0.034547
   5   -3    2 2    1.132596     0.010955     0.011037
   5   -3    3 2    1.041302     0.013999     0.014018
   5   -3    4 2    0.953162     0.010993     0.011029
   5   -3    5 2    0.872074     0.005100     0.005110
   5   -2   -7 2    0.932109     0.008883     0.008884
   5   -2   -6 2    1.024624     0.015175     0.015220
   5   -2   -5 2    1.125221     0.013758     0.013786
   5   -2   -4 2    1.228244     0.019733     0.019907
   5   -2   -3 2    1.322565     0.066338     0.065401
   5   -2   -2 2    1.391734     0.065216     0.064515
   5   -2   -1 2    1.419004     0.052224     0.052298
   5   -2    0 2    1.396535     0.058191     0.058117
   5   -2    1 2    1.330840     0.048022     0.047800
   5   -2    2 2    1.238213     0.028110     0.028265
   5   -2    3 2    1.135456     0.011841     0.011892
   5   -2    4 2    1.034288     0.013884     0.013706
   5   -2    5 2    0.940840     0.009654     0.009648
   5   -2    6 2    0.857368     0.002502     0.002501
   5   -1   -7 2    0.884073     0.003634     0.003632
   5   -1   -6 2    0.970508     0.013702     0.013726
   5   -1   -5 2    1.066180     0.014215     0.014177
   5   -1   -4 2    1.167632     0.018353     0.018261
   5   -1   -3 2    1.266926     0.020116     0.020636
   5   -1   -2 2    1.350478     0.049003     0.048799
   5   -1   -1 2    1.401151     0.058587     0.058691
   5   -1    0 2    1.405546     0.033665     0.033939
   5   -1    1 2    1.362384     0.022642     0.022959
   5   -1    2 2    1.283412     0.022786     0.022745
   5   -1    3 2    1.185767     0.033004     0.032777
   5   -1    4 2    1.083962     0.020775     0.020793
   5   -1    5 2    0.986906     0.006565     0.006542
   5   -1    6 2    0.898714     0.005793     0.005769
   5    0   -6 2    0.893331     0.004349     0.004434
   5    0   -5 2    0.975070     0.015112     0.015153
   5    0   -4 2    1.062226     0.020014     0.019902
   5    0   -3 2    1.149718     0.018426     0.018390
   5    0   -2 2    1.228572     0.019179     0.019310
   5    0   -1 2    1.286406     0.034881     0.034440
   5    0    0 2    1.311012     0.046936     0.046767
   5    0    1 2    1.296289     0.018416     0.018350
   5    0    2 2    1.245955     0.014331     0.014532
   5    0    3 2    1.171232     0.025255     0.025040
   5    0    4 2    1.084936     0.018685     0.018698
   5    0    5 2    0.997066     0.008696     0.008745
   5    0    6 2    0.913634     0.001953     0.001947
   5    1   -5 2    0.875023     0.004258     0.004251
   5    1   -4 2    0.944386     0.007716     0.007693
   5    1   -3 2    1.014197     0.010508     0.010541
   5    1   -2 2    1.079008     0.012979     0.013065
   5    1   -1 2    1.131267     0.028869     0.029086
   5    1    0 2    1.162765     0.027665     0.027201
   5    1    1 2    1.167508     0.026176     0.026040
   5    1    2 2    1.144522     0.022228     0.022150
   5    1    3 2    1.098355     0.017294     0.017311
   5    1    4 2    1.036834     0.015921     0.015839
   5    1    5 2    0.967976     0.005639     0.005654
   5    1    6 2    0.898000     0.003478     0.003460
   5    2   -3 2    0.887332     0.002476     0.002468
   5    2   -2 2    0.937616     0.008987     0.008964
   5    2   -1 2    0.980258     0.012830     0.012899
   5    2    0 2    1.010341     0.015107     0.015138
   5    2    1 2    1.023640     0.015751     0.015823
   5    2    2 2    1.018068     0.011955     0.012022
   5    2    3 2    0.994518     0.012737     0.012817
   5    2    4 2    0.956487     0.007900     0.007865
   5    2    5 2    0.908786     0.008461     0.008399
   5    2    6 2    0.856130     0.004755     0.004753
   5    3    0 2    0.876445     0.007281     0.007257
   5    3    1 2    0.891848     0.005417     0.005633
   5    3    2 2    0.894991     0.008870     0.008918
   5    3    3 2    0.885486     0.004877     0.004859
   5    3    4 2    0.864488     0.004018     0.004005
   6   -6   -4 2    0.869763     0.027297     0.027239
   6   -6   -3 2    0.874718     0.031482     0.031443
   6   -6   -2 2    0.867831     0.031255     0.031216
   6   -5   -6 2    0.889866     0.025298     0.025410
   6   -5   -5 2    0.929640     0.034753     0.034618
   6   -5   -4 2    0.959098     0.035701     0.035673
   6   -5   -3 2    0.974562     0.042269     0.042268
   6   -5   -2 2    0.973851     0.035232     0.035104
   6   -5   -1 2    0.957071     0.037491     0.037236
   6   -5    0 2    0.926569     0.027156     0.027095
   6   -5    1 2    0.886100     0.012667     0.012639
   6   -4   -7 2    0.873829     0.009881     0.009868
   6   -4   -6 2    0.932982     0.019265     0.019199
   6   -4   -5 2    0.988316     0.028803     0.028418
   6   -4   -4 2    1.034448     0.043948     0.043046
   6   -4   -3 2    1.065403     0.032086     0.031706
   6   -4   -2 2    1.076302     0.037851     0.037840
   6   -4   -1 2    1.065248     0.049388     0.048841
   6   -4    0 2    1.034164     0.034373     0.033749
   6   -4    1 2    0.987945     0.024209     0.023948
   6   -4    2 2    0.932567     0.015337     0.015319
   6   -4    3 2    0.873403     0.013278     0.013272
   6   -3   -7 2    0.878046     0.009458     0.009461
   6   -3   -6 2    0.946186     0.013711     0.013612
   6   -3   -5 2    1.013959     0.033553     0.033627
   6   -3   -4 2    1.075773     0.031630     0.031720
   6   -3   -3 2    1.124174     0.022082     0.022109
   6   -3   -2 2    1.151449     0.027435     0.027369
   6   -3   -1 2    1.152428     0.043297     0.043238
   6   -3    0 2    1.126914     0.044070     0.044286
   6   -3    1 2    1.079782     0.022424     0.022413
   6   -3    2 2    1.018665     0.018168     0.018256
   6   -3    3 2    0.951106     0.016571     0.016717
   6   -3    4 2    0.882854     0.008864     0.008890
   6   -2   -7 2    0.855385     0.006064     0.006061
   6   -2   -6 2    0.925557     0.013144     0.013146
   6   -2   -5 2    0.998149     0.017391     0.017475
   6   -2   -4 2    1.068523     0.025876     0.026091
   6   -2   -3 2    1.129557     0.030511     0.030684
   6   -2   -2 2    1.172479     0.031922     0.031661
   6   -2   -1 2    1.189417     0.040443     0.040202
   6   -2    0 2    1.176838     0.039882     0.039596
   6   -2    1 2    1.137391     0.039369     0.039298
   6   -2    2 2    1.078505     0.020872     0.021075
   6   -2    3 2    1.009023     0.006000     0.006017
   6   -2    4 2    0.936408     0.007662     0.007635
   6   -2    5 2    0.865668     0.006099     0.006094
   6   -1   -6 2    0.877105     0.007610     0.007601
   6   -1   -5 2    0.946199     0.011677     0.011616
   6   -1   -4 2    1.015448     0.009602     0.009645
   6   -1   -3 2    1.079319     0.015204     0.015273
   6   -1   -2 2    1.130251     0.042418     0.042689
   6   -1   -1 2    1.160175     0.038370     0.037965
   6   -1    0 2    1.163388     0.030527     0.030073
   6   -1    1 2    1.139233     0.030247     0.030018
   6   -1    2 2    1.092437     0.024359     0.024465
   6   -1    3 2    1.030809     0.014465     0.014525
   6   -1    4 2    0.962221     0.005821     0.005832
   6   -1    5 2    0.892723     0.007092     0.007262
   6    0   -5 2    0.872912     0.009164     0.009168
   6    0   -4 2    0.934155     0.009336     0.009301
   6    0   -3 2    0.992453     0.012238     0.012247
   6    0   -2 2    1.042371     0.011912     0.011891
   6    0   -1 2    1.077573     0.024439     0.024717
   6    0    0 2    1.092510     0.028774     0.028902
   6    0    1 2    1.084531     0.014893     0.014905
   6    0    2 2    1.055074     0.010958     0.010898
   6    0    3 2    1.009009     0.009652     0.009677
   6    0    4 2    0.952648     0.014713     0.014773
   6    0    5 2    0.891825     0.008618     0.008852
   6    1   -3 2    0.892893     0.011030     0.011285
   6    1   -2 2    0.936546     0.009186     0.009156
   6    1   -1 2    0.970528     0.010247     0.010266
   6    1    0 2    0.990644     0.014780     0.014685
   6    1    1 2    0.994023     0.019505     0.019598
   6    1    2 2    0.980153     0.007450     0.007488
   6    1    3 2    0.951081     0.006473     0.006519
   6    1    4 2    0.910641     0.009463     0.009413
   6    1    5 2    0.863219     0.006181     0.006176
   6    2   -1 2    0.862489     0.005737     0.005738
   6    2    0 2    0.883082     0.012055     0.012085
   6    2    1 2    0.892247     0.010186     0.010502
   6    2    2 2    0.888872     0.009126     0.009117
   6    2    3 2    0.873374     0.008554     0.008552
   7   -5   -5 2    0.861458     0.024641     0.024631
   7   -5   -4 2    0.885059     0.023567     0.023447
   7   -5   -3 2    0.897498     0.029199     0.028969
   7   -5   -2 2    0.897274     0.031949     0.031705
   7   -5   -1 2    0.884416     0.029002     0.028903
   7   -5    0 2    0.860471     0.019159     0.019149
   7   -4   -6 2    0.856393     0.014366     0.014361
   7   -4   -5 2    0.898919     0.026099     0.025987
   7   -4   -4 2    0.933583     0.034084     0.033907
   7   -4   -3 2    0.956549     0.034211     0.034023
   7   -4   -2 2    0.964826     0.036663     0.036684
   7   -4   -1 2    0.957241     0.029801     0.029619
   7   -4    0 2    0.934871     0.030250     0.030113
   7   -4    1 2    0.900645     0.020512     0.020442
   7   -4    2 2    0.858384     0.008484     0.008480
   7   -3   -6 2    0.859073     0.009643     0.009638
   7   -3   -5 2    0.909183     0.017628     0.017487
   7   -3   -4 2    0.953345     0.025126     0.025215
   7   -3   -3 2    0.986984     0.034125     0.033977
   7   -3   -2 2    1.005755     0.023688     0.023611
   7   -3   -1 2    1.006876     0.027845     0.027787
   7   -3    0 2    0.990171     0.034146     0.033860
   7   -3    1 2    0.958144     0.022144     0.022070
   7   -3    2 2    0.915022     0.015037     0.015001
   7   -3    3 2    0.865415     0.009700     0.009687
   7   -2   -5 2    0.889405     0.011435     0.011477
   7   -2   -4 2    0.938489     0.025501     0.025445
   7   -2   -3 2    0.979465     0.021063     0.021149
   7   -2   -2 2    1.007525     0.014801     0.014801
   7   -2   -1 2    1.018696     0.018196     0.018282
   7   -2    0 2    1.011235     0.025884     0.025951
   7   -2    1 2    0.986316     0.025118     0.025089
   7   -2    2 2    0.947564     0.011618     0.011582
   7   -2    3 2    0.899735     0.009596     0.009565
   7   -1   -4 2    0.893471     0.011313     0.011512
   7   -1   -3 2    0.936432     0.015042     0.014991
   7   -1   -2 2    0.969534     0.018887     0.018923
   7   -1   -1 2    0.988667     0.018046     0.017904
   7   -1    0 2    0.991100     0.021751     0.021660
   7   -1    1 2    0.976465     0.019557     0.019646
   7   -1    2 2    0.946903     0.018610     0.018535
   7   -1    3 2    0.906263     0.009364     0.009342
   7   -1    4 2    0.858885     0.002439     0.002438
   7    0   -3 2    0.870202     0.005373     0.005365
   7    0   -2 2    0.903605     0.008251     0.008228
   7    0   -1 2    0.926614     0.020784     0.020769
   7    0    0 2    0.936437     0.017117     0.017060
   7    0    1 2    0.931769     0.013083     0.013073
   7    0    2 2    0.913238     0.012467     0.012430
   7    0    3 2    0.883189     0.009341     0.009354
   7    1    0 2    0.862304     0.009346     0.009343
   7    1    1 2    0.864826     0.011011     0.010991
   7    1    2 2    0.855933     0.005345     0.005343
   8   -4   -3 2    0.860224     0.019355     0.019344
   8   -4   -2 2    0.866528     0.023205     0.023228
   8   -4   -1 2    0.861314     0.023578     0.023568
   8   -3   -3 2    0.874252     0.025180     0.025157
   8   -3   -2 2    0.887538     0.023479     0.023410
   8   -3   -1 2    0.888630     0.023621     0.023605
   8   -3    0 2    0.877393     0.018591     0.018575
   8   -3    1 2    0.855165     0.017791     0.017784
   8   -2   -3 2    0.861453     0.016139     0.016133
   8   -2   -2 2    0.880671     0.019218     0.019210
   8   -2   -1 2    0.888424     0.013256     0.013250
   8   -2    0 2    0.883778     0.015076     0.015081
   8   -2    1 2    0.867298     0.017376     0.017369
   8   -1   -1 2    0.860752     0.007321     0.007318
   8   -1    0 2    0.862651     0.009140     0.009134
loop_
	_pd_meas_2theta_scan
	_pd_proc_intensity_total
	_pd_proc_ls_weight
	_pd_calc_intensity_total
	_pd_proc_intensity_bkg_calc
   5.000000   143.935180     0.006948   142.846257     0.000000 
   5.005000   142.711677     0.007007   142.814984     0.000000 
   5.010000   143.931063     0.006948   142.784043     0.000000 
   5.015000   144.247018     0.006933   142.753439     0.000000 
   5.020000   142.702928     0.007008   142.723176     0.000000 
   5.025000   144.325803     0.006929   142.693258     0.000000 
   5.030000   142.388682     0.007023   142.663690     0.000000 
   5.035000   145.982486     0.006850   142.634478     0.000000 
   5.040000   144.083578     0.006940   142.605627     0.000000 
   5.045000   143.321526     0.006977   142.577143     0.000000 
   5.050000   145.582913     0.006869   142.549031     0.000000 
   5.055000   144.239980     0.006933   142.521299     0.000000 
   5.060000   143.774602     0.006955   142.493953     0.000000 
   5.065000   143.260223     0.006980   142.467000     0.000000 
   5.070000   144.307348     0.006930   142.440447     0.000000 
   5.075000   146.588652     0.006822   142.414302     0.000000 
   5.080000   146.876676     0.006808   142.388573     0.000000 
   5.085000   143.334706     0.006977   142.363270     0.000000 
   5.090000   141.854764     0.007049   142.338400     0.000000 
   5.095000   143.883005     0.006950   142.313974     0.000000 
   5.100000   142.087117     0.007038   142.290002     0.000000 
   5.105000   143.108160     0.006988   142.266494     0.000000 
   5.110000   144.499054     0.006920   142.243462     0.000000 
   5.115000   147.808138     0.006766   142.220917     0.000000 
   5.120000   145.102867     0.006892   142.198872     0.000000 
   5.125000   139.724791     0.007157   142.177340     0.000000 
   5.130000   143.959312     0.006946   142.156334     0.000000 
   5.135000   144.471766     0.006922   142.135871     0.000000 
   5.140000   144.136190     0.006938   142.115965     0.000000 
   5.145000   142.439763     0.007021   142.096632     0.000000 
   5.150000   145.793265     0.006859   142.077890     0.000000 
   5.155000   144.557689     0.006918   142.059758     0.000000 
   5.160000   144.438070     0.006923   142.042254     0.000000 
   5.165000   143.114938     0.006987   142.025400     0.000000 
   5.170000   144.138268     0.006938   142.009217     0.000000 
   5.175000   145.558187     0.006870   142.110202     0.000000 
   5.180000   144.537420     0.006919   142.096394     0.000000 
   5.185000   143.996791     0.006945   142.083342     0.000000 
   5.190000   141.607829     0.007062   142.071076     0.000000 
   5.195000   144.193282     0.006935   142.059624     0.000000 
   5.200000   143.406596     0.006973   142.049017     0.000000 
   5.205000   145.217344     0.006886   142.039290     0.000000 
   5.210000   142.488597     0.007018   142.030478     0.000000 
   5.215000   144.806229     0.006906   142.022620     0.000000 
   5.220000   143.523579     0.006967   142.015754     0.000000 
   5.225000   143.537895     0.006967   142.009926     0.000000 
   5.230000   142.693151     0.007008   142.005181     0.000000 
   5.235000   144.392620     0.006926   142.001567     0.000000 
   5.240000   143.700132     0.006959   141.999139     0.000000 
   5.245000   142.274912     0.007029   141.997952     0.000000 
   5.250000   143.062929     0.006990   141.998067     0.000000 
   5.255000   143.112936     0.006987   141.999549     0.000000 
   5.260000   142.204344     0.007032   142.002467     0.000000 
   5.265000   144.865956     0.006903   142.006896     0.000000 
   5.270000   143.097644     0.006988   142.012916     0.000000 
   5.275000   143.061845     0.006990   142.020614     0.000000 
   5.280000   143.536085     0.006967   142.030083     0.000000 
   5.285000   144.803950     0.006906   142.041424     0.000000 
   5.290000   141.182145     0.007083   142.054745     0.000000 
   5.295000   144.759851     0.006908   142.070163     0.000000 
   5.300000   143.531336     0.006967   142.087806     0.000000 
   5.305000   145.176862     0.006888   142.107811     0.000000 
   5.310000   142.417934     0.007022   142.130327     0.000000 
   5.315000   141.268120     0.007079   142.155518     0.000000 
   5.320000   142.830291     0.007001   142.183559     0.000000 
   5.325000   141.550266     0.007065   142.214643     0.000000 
   5.330000   140.586612     0.007113   142.248980     0.000000 
   5.335000   142.046534     0.007040   142.286800     0.000000 
   5.340000   140.901648     0.007097   142.328353     0.000000 
   5.345000   145.561878     0.006870   142.373916     0.000000 
   5.350000   142.220641     0.007031   142.423791     0.000000 
   5.355000   142.768013     0.007004   142.478310     0.000000 
   5.360000   141.430678     0.007071   142.537840     0.000000 
   5.365000   142.026642     0.007041   142.602787     0.000000 
   5.370000   143.972676     0.006946   142.673598     0.000000 
   5.375000   144.002592     0.006944   142.750771     0.000000 
   5.380000   142.347984     0.007025   142.834858     0.000000 
   5.385000   141.747946     0.007055   142.926472     0.000000 
   5.390000   142.974058     0.006994   143.026302     0.000000 
   5.395000   143.651213     0.006961   143.135114     0.000000 
   5.400000   144.164706     0.006937   143.253770     0.000000 
   5.405000   143.970079     0.006946   143.383240     0.000000 
   5.410000   144.006403     0.006944   143.524615     0.000000 
   5.415000   143.347630     0.006976   143.679132     0.000000 
   5.420000   141.948405     0.007045   143.848194     0.000000 
   5.425000   144.664711     0.006913   144.033399     0.000000 
   5.430000   141.647024     0.007060   144.236569     0.000000 
   5.435000   144.414808     0.006924   144.459797     0.000000 
   5.440000   141.418099     0.007071   144.705488     0.000000 
   5.445000   145.793146     0.006859   144.976421     0.000000 
   5.450000   143.869994     0.006951   145.275823     0.000000 
   5.455000   145.712865     0.006863   145.607449     0.000000 
   5.460000   144.252317     0.006932   145.975701     0.000000 
   5.465000   147.213534     0.006793   146.385753     0.000000 
   5.470000   144.643797     0.006914   146.843732     0.000000 
   5.475000   143.961790     0.006946   147.356922     0.000000 
   5.480000   145.871667     0.006855   147.934043     0.000000 
   5.485000   147.648628     0.006773   148.585604     0.000000 
   5.490000   147.395023     0.006784   149.324348     0.000000 
   5.495000   149.128540     0.006706   150.165855     0.000000 
   5.500000   150.539486     0.006643   151.129317     0.000000 
   5.505000   152.086209     0.006575   152.238590     0.000000 
   5.510000   150.799580     0.006631   153.523600     0.000000 
   5.515000   151.634811     0.006595   155.022275     0.000000 
   5.520000   153.448773     0.006517   156.783226     0.000000 
   5.525000   156.291895     0.006398   158.869607     0.000000 
   5.530000   156.475018     0.006391   161.365017     0.000000 
   5.535000   159.962979     0.006251   164.384028     0.000000 
   5.540000   162.166929     0.006166   168.095358     0.000000 
   5.545000   165.478988     0.006043   172.781914     0.000000 
   5.550000   172.917240     0.005783   179.000435     0.000000 
   5.555000   183.656937     0.005445   187.970663     0.000000 
   5.560000   201.735065     0.004957   202.382871     0.000000 
   5.565000   241.156635     0.004147   227.724373     0.000000 
   5.570000   299.871376     0.003335   273.759814     0.000000 
   5.575000   388.015863     0.002577   354.886080     0.000000 
   5.580000   500.495482     0.001998   487.287778     0.000000 
   5.585000   654.205858     0.001529   681.412411     0.000000 
   5.590000   852.906852     0.001172   930.888795     0.000000 
   5.595000  1105.108850     0.000905  1201.692472     0.000000 
   5.600000  1338.233370     0.000747  1427.211172     0.000000 
   5.605000  1471.387040     0.000680  1524.450677     0.000000 
   5.610000  1437.235540     0.000696  1447.484531     0.000000 
   5.615000  1227.799770     0.000814  1231.986068     0.000000 
   5.620000   951.408214     0.001051   961.425172     0.000000 
   5.625000   703.405274     0.001422   706.546979     0.000000 
   5.630000   501.395325     0.001994   505.055111     0.000000 
   5.635000   358.434478     0.002790   365.925783     0.000000 
   5.640000   263.117890     0.003801   279.928423     0.000000 
   5.645000   215.030133     0.004651   230.924140     0.000000 
   5.650000   189.460743     0.005278   203.989971     0.000000 
   5.655000   177.440575     0.005636   188.781099     0.000000 
   5.660000   166.685215     0.005999   179.405620     0.000000 
   5.665000   162.403607     0.006157   172.955678     0.000000 
   5.670000   160.231506     0.006241   168.113897     0.000000 
   5.675000   155.050850     0.006449   164.284333     0.000000 
   5.680000   148.457830     0.006736   161.168474     0.000000 
   5.685000   150.185114     0.006658   158.590537     0.000000 
   5.690000   146.987288     0.006803   156.432020     0.000000 
   5.695000   147.746193     0.006768   154.606752     0.000000 
   5.700000   144.237821     0.006933   153.049768     0.000000 
   5.705000   147.362758     0.006786   151.711126     0.000000 
   5.710000   144.472947     0.006922   150.551909     0.000000 
   5.715000   146.663412     0.006818   149.541444     0.000000 
   5.720000   143.204632     0.006983   148.655309     0.000000 
   5.725000   146.860813     0.006809   147.873869     0.000000 
   5.730000   144.596600     0.006916   147.181204     0.000000 
   5.735000   143.530929     0.006967   146.564301     0.000000 
   5.740000   144.040886     0.006942   146.012440     0.000000 
   5.745000   142.139455     0.007035   145.516732     0.000000 
   5.750000   142.564897     0.007014   145.069755     0.000000 
   5.755000   143.546033     0.006966   144.665276     0.000000 
   5.760000   143.983485     0.006945   144.298029     0.000000 
   5.765000   142.372952     0.007024   143.963542     0.000000 
   5.770000   143.114107     0.006987   143.657999     0.000000 
   5.775000   141.213370     0.007081   143.378128     0.000000 
   5.780000   139.026836     0.007193   143.121110     0.000000 
   5.785000   141.206179     0.007082   142.884507     0.000000 
   5.790000   142.615474     0.007012   142.666201     0.000000 
   5.795000   142.163874     0.007034   142.464348     0.000000 
   5.800000   144.528068     0.006919   142.277334     0.000000 
   5.805000   140.127259     0.007136   142.103743     0.000000 
   5.810000   139.796786     0.007153   141.942328     0.000000 
   5.815000   143.159723     0.006985   141.791990     0.000000 
   5.820000   141.353901     0.007074   141.651752     0.000000 
   5.825000   140.976523     0.007093   141.520752     0.000000 
   5.830000   139.776045     0.007154   141.398219     0.000000 
   5.835000   143.822753     0.006953   141.283467     0.000000 
   5.840000   142.591118     0.007013   141.175883     0.000000 
   5.845000   141.445362     0.007070   141.074916     0.000000 
   5.850000   141.719930     0.007056   140.980074     0.000000 
   5.855000   144.113014     0.006939   140.890915     0.000000 
   5.860000   142.003723     0.007042   140.807038     0.000000 
   5.865000   143.375296     0.006975   140.728083     0.000000 
   5.870000   143.361679     0.006975   140.653727     0.000000 
   5.875000   142.115272     0.007037   140.583676     0.000000 
   5.880000   141.792690     0.007053   140.517664     0.000000 
   5.885000   141.971651     0.007044   140.455450     0.000000 
   5.890000   141.912511     0.007047   140.396818     0.000000 
   5.895000   142.377144     0.007024   140.341569     0.000000 
   5.900000   142.960127     0.006995   140.289526     0.000000 
   5.905000   140.902656     0.007097   140.240525     0.000000 
   5.910000   140.379790     0.007124   140.194422     0.000000 
   5.915000   140.394463     0.007123   140.151082     0.000000 
   5.920000   142.311321     0.007027   140.110386     0.000000 
   5.925000   141.118206     0.007086   140.072227     0.000000 
   5.930000   140.283200     0.007128   140.036508     0.000000 
   5.935000   143.747623     0.006957   140.003141     0.000000 
   5.940000   141.569561     0.007064   139.972049     0.000000 
   5.945000   141.208955     0.007082   139.943164     0.000000 
   5.950000   140.213567     0.007132   139.916424     0.000000 
   5.955000   142.985566     0.006994   139.891778     0.000000 
   5.960000   141.590760     0.007063   139.869179     0.000000 
   5.965000   141.361986     0.007074   139.848590     0.000000 
   5.970000   142.052661     0.007040   139.829979     0.000000 
   5.975000   140.750114     0.007105   139.813320     0.000000 
   5.980000   141.733205     0.007056   139.798595     0.000000 
   5.985000   142.546708     0.007015   139.785791     0.000000 
   5.990000   139.808038     0.007153   139.774901     0.000000 
   5.995000   140.859664     0.007099   139.765925     0.000000 
   6.000000   141.833174     0.007051   139.758866     0.000000 
   6.005000   142.350994     0.007025   139.753737     0.000000 
   6.010000   139.165377     0.007186   139.750554     0.000000 
   6.015000   140.897553     0.007097   139.749340     0.000000 
   6.020000   142.012537     0.007042   139.750125     0.000000 
   6.025000   142.409664     0.007022   139.752943     0.000000 
   6.030000   141.964335     0.007044   139.757837     0.000000 
   6.035000   140.764838     0.007104   139.764856     0.000000 
   6.040000   142.273949     0.007029   139.774055     0.000000 
   6.045000   141.836440     0.007050   139.785499     0.000000 
   6.050000   141.150658     0.007085   139.799259     0.000000 
   6.055000   143.107046     0.006988   139.815414     0.000000 
   6.060000   142.430647     0.007021   139.834054     0.000000 
   6.065000   140.197045     0.007133   139.855277     0.000000 
   6.070000   142.670114     0.007009   139.879192     0.000000 
   6.075000   144.741124     0.006909   139.905919     0.000000 
   6.080000   142.674997     0.007009   139.935589     0.000000 
   6.085000   140.029816     0.007141   139.968348     0.000000 
   6.090000   143.639408     0.006962   140.004355     0.000000 
   6.095000   142.831469     0.007001   140.043783     0.000000 
   6.100000   144.654343     0.006913   140.086825     0.000000 
   6.105000   143.461159     0.006971   140.133689     0.000000 
   6.110000   143.363063     0.006975   140.184608     0.000000 
   6.115000   143.141994     0.006986   140.239832     0.000000 
   6.120000   142.371620     0.007024   140.299641     0.000000 
   6.125000   140.267347     0.007129   140.364338     0.000000 
   6.130000   144.349639     0.006928   140.434259     0.000000 
   6.135000   143.669724     0.006960   140.509773     0.000000 
   6.140000   143.721646     0.006958   140.591289     0.000000 
   6.145000   142.755552     0.007005   140.679254     0.000000 
   6.150000   142.401465     0.007022   140.774167     0.000000 
   6.155000   143.340318     0.006976   140.876578     0.000000 
   6.160000   144.342714     0.006928   140.987096     0.000000 
   6.165000   141.296644     0.007077   141.106401     0.000000 
   6.170000   144.628883     0.006914   141.235247     0.000000 
   6.175000   145.355863     0.006880   141.374476     0.000000 
   6.180000   143.262190     0.006980   141.525029     0.000000 
   6.185000   141.583754     0.007063   141.687963     0.000000 
   6.190000   143.466161     0.006970   141.864462     0.000000 
   6.195000   143.786521     0.006955   142.055861     0.000000 
   6.200000   143.489327     0.006969   142.263666     0.000000 
   6.205000   145.192191     0.006887   142.489584     0.000000 
   6.210000   144.436153     0.006923   142.735554     0.000000 
   6.215000   145.461157     0.006875   143.003783     0.000000 
   6.220000   145.719305     0.006863   143.296796     0.000000 
   6.225000   142.743824     0.007006   143.617490     0.000000 
   6.230000   143.944793     0.006947   143.969198     0.000000 
   6.235000   145.399050     0.006878   144.355777     0.000000 
   6.240000   146.839371     0.006810   144.781703     0.000000 
   6.245000   145.561625     0.006870   145.252193     0.000000 
   6.250000   145.867547     0.006856   145.773362     0.000000 
   6.255000   145.794305     0.006859   146.352407     0.000000 
   6.260000   149.283892     0.006699   146.997847     0.000000 
   6.265000   147.915583     0.006761   147.719821     0.000000 
   6.270000   148.986394     0.006712   148.530470     0.000000 
   6.275000   150.796984     0.006631   149.444425     0.000000 
   6.280000   148.380231     0.006739   150.479440     0.000000 
   6.285000   148.911463     0.006715   151.657215     0.000000 
   6.290000   150.073788     0.006663   153.004487     0.000000 
   6.295000   153.301876     0.006523   154.554481     0.000000 
   6.300000   152.202360     0.006570   156.348887     0.000000 
   6.305000   156.633525     0.006384   158.440638     0.000000 
   6.310000   158.748516     0.006299   160.898106     0.000000 
   6.315000   157.139623     0.006364   163.812265     0.000000 
   6.320000   165.213409     0.006053   167.310990     0.000000 
   6.325000   166.429143     0.006009   171.590967     0.000000 
   6.330000   171.148015     0.005843   176.990645     0.000000 
   6.335000   180.527602     0.005539   184.147873     0.000000 
   6.340000   192.368766     0.005198   194.303954     0.000000 
   6.345000   211.283735     0.004733   209.800976     0.000000 
   6.350000   238.254142     0.004197   234.718847     0.000000 
   6.355000   281.817074     0.003548   275.374720     0.000000 
   6.360000   349.457793     0.002862   340.121754     0.000000 
   6.365000   438.909054     0.002278   437.763965     0.000000 
   6.370000   582.486206     0.001717   574.236924     0.000000 
   6.375000   752.198866     0.001329   747.954717     0.000000 
   6.380000   957.198310     0.001045   944.718879     0.000000 
   6.385000  1159.987000     0.000862  1133.165864     0.000000 
   6.390000  1290.934770     0.000775  1265.138047     0.000000 
   6.395000  1327.977180     0.000753  1293.271641     0.000000 
   6.400000  1227.329360     0.000815  1205.249142     0.000000 
   6.405000  1075.525210     0.000930  1035.836135     0.000000 
   6.410000   861.148981     0.001161   837.309766     0.000000 
   6.415000   670.652701     0.001491   649.878216     0.000000 
   6.420000   502.914974     0.001988   495.179703     0.000000 
   6.425000   382.598449     0.002614   379.953223     0.000000 
   6.430000   301.493733     0.003317   301.074604     0.000000 
   6.435000   251.604465     0.003974   250.505400     0.000000 
   6.440000   219.331757     0.004559   219.338074     0.000000 
   6.445000   197.319412     0.005068   200.194476     0.000000 
   6.450000   184.309211     0.005426   187.990414     0.000000 
   6.455000   176.925517     0.005652   179.667280     0.000000 
   6.460000   170.215618     0.005875   173.557770     0.000000 
   6.465000   162.381572     0.006158   168.801751     0.000000 
   6.470000   160.274948     0.006239   164.954053     0.000000 
   6.475000   158.021781     0.006328   161.767842     0.000000 
   6.480000   154.014086     0.006493   159.090277     0.000000 
   6.485000   152.922343     0.006539   156.816316     0.000000 
   6.490000   149.141171     0.006705   154.868547     0.000000 
   6.495000   150.838096     0.006630   153.187667     0.000000 
   6.500000   149.330559     0.006697   151.727274     0.000000 
   6.505000   147.036399     0.006801   150.450563     0.000000 
   6.510000   147.973745     0.006758   149.328044     0.000000 
   6.515000   144.600671     0.006916   148.335867     0.000000 
   6.520000   143.619690     0.006963   147.454589     0.000000 
   6.525000   144.395610     0.006925   146.668240     0.000000 
   6.530000   143.731520     0.006957   145.963605     0.000000 
   6.535000   143.331464     0.006977   145.329678     0.000000 
   6.540000   141.527036     0.007066   144.757240     0.000000 
   6.545000   144.914325     0.006901   144.238515     0.000000 
   6.550000   143.139426     0.006986   143.766917     0.000000 
   6.555000   142.833303     0.007001   143.336834     0.000000 
   6.560000   142.418616     0.007022   142.943463     0.000000 
   6.565000   141.774941     0.007053   142.582673     0.000000 
   6.570000   142.435915     0.007021   142.112626     0.000000 
   6.575000   140.715757     0.007107   141.808193     0.000000 
   6.580000   139.568785     0.007165   141.526967     0.000000 
   6.585000   140.588868     0.007113   141.266595     0.000000 
   6.590000   139.248614     0.007181   141.025015     0.000000 
   6.595000   140.159856     0.007135   140.800414     0.000000 
   6.600000   140.791164     0.007103   140.591191     0.000000 
   6.605000   142.011328     0.007042   140.395929     0.000000 
   6.610000   137.314194     0.007283   140.213371     0.000000 
   6.615000   138.172644     0.007237   140.042397     0.000000 
   6.620000   138.014220     0.007246   139.882010     0.000000 
   6.625000   141.866108     0.007049   139.731315     0.000000 
   6.630000   140.779963     0.007103   139.589511     0.000000 
   6.635000   140.289185     0.007128   139.455879     0.000000 
   6.640000   138.130299     0.007240   139.329769     0.000000 
   6.645000   141.938389     0.007045   139.210597     0.000000 
   6.650000   138.346870     0.007228   139.097831     0.000000 
   6.655000   137.445553     0.007276   138.990993     0.000000 
   6.660000   139.966894     0.007145   138.889647     0.000000 
   6.665000   138.508381     0.007220   138.793395     0.000000 
   6.670000   139.062950     0.007191   138.701877     0.000000 
   6.675000   139.143690     0.007187   138.614763     0.000000 
   6.680000   139.110574     0.007189   138.531750     0.000000 
   6.685000   139.361260     0.007176   138.452564     0.000000 
   6.690000   138.084077     0.007242   138.376951     0.000000 
   6.695000   136.548525     0.007323   138.304677     0.000000 
   6.700000   139.411081     0.007173   138.235530     0.000000 
   6.705000   138.196856     0.007236   138.169312     0.000000 
   6.710000   136.999048     0.007299   138.105841     0.000000 
   6.715000   137.024829     0.007298   138.044949     0.000000 
   6.720000   137.563115     0.007269   137.986482     0.000000 
   6.725000   138.643194     0.007213   137.930296     0.000000 
   6.730000   139.229785     0.007182   137.876257     0.000000 
   6.735000   140.984106     0.007093   137.824242     0.000000 
   6.740000   136.216262     0.007341   137.774137     0.000000 
   6.745000   136.521966     0.007325   137.725834     0.000000 
   6.750000   137.500880     0.007273   137.679234     0.000000 
   6.755000   137.223627     0.007287   137.634245     0.000000 
   6.760000   135.849072     0.007361   137.590780     0.000000 
   6.765000   137.413549     0.007277   137.548759     0.000000 
   6.770000   139.810777     0.007153   137.508106     0.000000 
   6.775000   138.384275     0.007226   137.468751     0.000000 
   6.780000   137.277248     0.007285   137.430627     0.000000 
   6.785000   137.572453     0.007269   137.393674     0.000000 
   6.790000   137.133171     0.007292   137.357833     0.000000 
   6.795000   138.850933     0.007202   137.323050     0.000000 
   6.800000   138.151713     0.007238   137.289273     0.000000 
   6.805000   138.447356     0.007223   137.256455     0.000000 
   6.810000   136.991850     0.007300   137.224549     0.000000 
   6.815000   139.768892     0.007155   137.193515     0.000000 
   6.820000   138.337050     0.007229   137.163311     0.000000 
   6.825000   135.875668     0.007360   137.133900     0.000000 
   6.830000   136.469588     0.007328   137.105246     0.000000 
   6.835000   138.028907     0.007245   137.077315     0.000000 
   6.840000   137.563525     0.007269   137.050076     0.000000 
   6.845000   137.586343     0.007268   137.023498     0.000000 
   6.850000   138.196500     0.007236   136.997554     0.000000 
   6.855000   139.140288     0.007187   136.972215     0.000000 
   6.860000   137.271740     0.007285   136.947456     0.000000 
   6.865000   139.059405     0.007191   136.923254     0.000000 
   6.870000   137.042419     0.007297   136.899585     0.000000 
   6.875000   137.447639     0.007275   136.924465     0.000000 
   6.880000   136.260259     0.007339   136.902126     0.000000 
   6.885000   138.323447     0.007229   136.880262     0.000000 
   6.890000   135.199690     0.007396   136.858853     0.000000 
   6.895000   137.218442     0.007288   136.837883     0.000000 
   6.900000   133.268371     0.007504   136.817334     0.000000 
   6.905000   137.254042     0.007286   136.797190     0.000000 
   6.910000   136.507692     0.007326   136.777436     0.000000 
   6.915000   137.329249     0.007282   136.758058     0.000000 
   6.920000   134.848835     0.007416   136.739041     0.000000 
   6.925000   137.495535     0.007273   136.720372     0.000000 
   6.930000   137.945153     0.007249   136.702039     0.000000 
   6.935000   135.906123     0.007358   136.684029     0.000000 
   6.940000   136.053622     0.007350   136.666332     0.000000 
   6.945000   138.736908     0.007208   136.648936     0.000000 
   6.950000   136.237482     0.007340   136.631830     0.000000 
   6.955000   136.664832     0.007317   136.615005     0.000000 
   6.960000   137.064527     0.007296   136.598450     0.000000 
   6.965000   135.674682     0.007371   136.582158     0.000000 
   6.970000   138.411320     0.007225   136.566118     0.000000 
   6.975000   134.603732     0.007429   136.550323     0.000000 
   6.980000   136.601592     0.007321   136.534764     0.000000 
   6.985000   137.344042     0.007281   136.519433     0.000000 
   6.990000   134.840304     0.007416   136.504324     0.000000 
   6.995000   138.478285     0.007221   136.489429     0.000000 
   7.000000   137.196517     0.007289   136.474741     0.000000 
   7.005000   133.256886     0.007504   136.460253     0.000000 
   7.010000   138.672894     0.007211   136.445960     0.000000 
   7.015000   136.307654     0.007336   136.431855     0.000000 
   7.020000   134.163827     0.007454   136.417933     0.000000 
   7.025000   136.128989     0.007346   136.404188     0.000000 
   7.030000   135.660553     0.007371   136.390614     0.000000 
   7.035000   137.429478     0.007276   136.377206     0.000000 
   7.040000   137.005407     0.007299   136.363960     0.000000 
   7.045000   135.182199     0.007397   136.350870     0.000000 
   7.050000   137.886442     0.007252   136.337933     0.000000 
   7.055000   135.149426     0.007399   136.325142     0.000000 
   7.060000   134.083259     0.007458   136.312496     0.000000 
   7.065000   135.621115     0.007373   136.299988     0.000000 
   7.070000   135.102051     0.007402   136.287615     0.000000 
   7.075000   134.398788     0.007441   136.318969     0.000000 
   7.080000   137.629692     0.007266   136.307185     0.000000 
   7.085000   137.243521     0.007286   136.295529     0.000000 
   7.090000   139.206953     0.007184   136.283998     0.000000 
   7.095000   136.031980     0.007351   136.272588     0.000000 
   7.100000   135.103275     0.007402   136.261295     0.000000 
   7.105000   136.798617     0.007310   136.250119     0.000000 
   7.110000   136.024091     0.007352   136.239054     0.000000 
   7.115000   135.495987     0.007380   136.228099     0.000000 
   7.120000   136.135907     0.007346   136.217250     0.000000 
   7.125000   137.421819     0.007277   136.206506     0.000000 
   7.130000   136.388261     0.007332   136.195863     0.000000 
   7.135000   137.227049     0.007287   136.185320     0.000000 
   7.140000   135.941218     0.007356   136.174873     0.000000 
   7.145000   135.049679     0.007405   136.164521     0.000000 
   7.150000   135.685605     0.007370   136.154262     0.000000 
   7.155000   135.080383     0.007403   136.144093     0.000000 
   7.160000   134.175346     0.007453   136.134012     0.000000 
   7.165000   134.917223     0.007412   136.124017     0.000000 
   7.170000   134.700127     0.007424   136.114107     0.000000 
   7.175000   134.531742     0.007433   136.104280     0.000000 
   7.180000   136.393051     0.007332   136.094533     0.000000 
   7.185000   132.697189     0.007536   136.084866     0.000000 
   7.190000   136.324666     0.007335   136.075277     0.000000 
   7.195000   137.416217     0.007277   136.065763     0.000000 
   7.200000   135.363428     0.007388   136.056324     0.000000 
   7.205000   134.378800     0.007442   136.046958     0.000000 
   7.210000   137.713193     0.007261   136.037663     0.000000 
   7.215000   133.558519     0.007487   136.028439     0.000000 
   7.220000   135.934224     0.007356   136.019284     0.000000 
   7.225000   135.273864     0.007392   136.010196     0.000000 
   7.230000   134.438282     0.007438   136.001175     0.000000 
   7.235000   136.321975     0.007336   135.992219     0.000000 
   7.240000   135.610859     0.007374   135.983328     0.000000 
   7.245000   134.720265     0.007423   135.974499     0.000000 
   7.250000   137.480950     0.007274   135.965733     0.000000 
   7.255000   134.594794     0.007430   135.957028     0.000000 
   7.260000   136.923343     0.007303   135.948382     0.000000 
   7.265000   134.617074     0.007428   135.939797     0.000000 
   7.270000   134.214656     0.007451   135.931269     0.000000 
   7.275000   136.296129     0.007337   135.922799     0.000000 
   7.280000   135.609077     0.007374   135.914386     0.000000 
   7.285000   136.298056     0.007337   135.906028     0.000000 
   7.290000   134.602492     0.007429   135.930557     0.000000 
   7.295000   135.160810     0.007399   135.965183     0.000000 
   7.300000   133.435999     0.007494   135.957602     0.000000 
   7.305000   133.160945     0.007510   135.950083     0.000000 
   7.310000   135.568420     0.007376   135.942623     0.000000 
   7.315000   137.080327     0.007295   135.935223     0.000000 
   7.320000   134.967882     0.007409   135.927883     0.000000 
   7.325000   134.727872     0.007422   135.920602     0.000000 
   7.330000   134.649465     0.007427   135.913380     0.000000 
   7.335000   137.198886     0.007289   135.906216     0.000000 
   7.340000   135.583873     0.007376   135.899110     0.000000 
   7.345000   133.600281     0.007485   135.892062     0.000000 
   7.350000   134.748546     0.007421   135.885072     0.000000 
   7.355000   135.667850     0.007371   135.878139     0.000000 
   7.360000   136.319925     0.007336   135.871264     0.000000 
   7.365000   133.728838     0.007478   135.886967     0.000000 
   7.370000   134.884527     0.007414   135.880418     0.000000 
   7.375000   132.978784     0.007520   135.873930     0.000000 
   7.380000   135.450166     0.007383   135.867502     0.000000 
   7.385000   133.921402     0.007467   135.861134     0.000000 
   7.390000   135.950701     0.007356   135.854827     0.000000 
   7.395000   134.525969     0.007434   135.848580     0.000000 
   7.400000   135.783019     0.007365   135.842394     0.000000 
   7.405000   136.966359     0.007301   135.836270     0.000000 
   7.410000   135.745830     0.007367   135.830207     0.000000 
   7.415000   135.133821     0.007400   135.824205     0.000000 
   7.420000   134.914047     0.007412   135.818266     0.000000 
   7.425000   134.416236     0.007440   135.812389     0.000000 
   7.430000   135.499158     0.007380   135.806574     0.000000 
   7.435000   133.780275     0.007475   135.800823     0.000000 
   7.440000   139.752923     0.007155   135.795136     0.000000 
   7.445000   137.862216     0.007254   135.789513     0.000000 
   7.450000   137.106402     0.007294   135.783955     0.000000 
   7.455000   136.837301     0.007308   135.778462     0.000000 
   7.460000   134.661946     0.007426   135.773035     0.000000 
   7.465000   133.147426     0.007510   135.767675     0.000000 
   7.470000   136.895459     0.007305   135.762382     0.000000 
   7.475000   135.621387     0.007373   135.757158     0.000000 
   7.480000   135.290026     0.007392   135.752003     0.000000 
   7.485000   134.359651     0.007443   135.746917     0.000000 
   7.490000   137.010440     0.007299   135.741902     0.000000 
   7.495000   134.208524     0.007451   135.736959     0.000000 
   7.500000   135.145523     0.007399   135.732089     0.000000 
   7.505000   135.465456     0.007382   135.727292     0.000000 
   7.510000   133.175734     0.007509   135.722570     0.000000 
   7.515000   135.137362     0.007400   135.717924     0.000000 
   7.520000   136.620441     0.007320   135.713356     0.000000 
   7.525000   136.406038     0.007331   135.708865     0.000000 
   7.530000   134.610865     0.007429   135.704455     0.000000 
   7.535000   136.483009     0.007327   135.700125     0.000000 
   7.540000   134.260188     0.007448   135.695878     0.000000 
   7.545000   136.613302     0.007320   135.691714     0.000000 
   7.550000   135.853127     0.007361   135.687636     0.000000 
   7.555000   136.485745     0.007327   135.683645     0.000000 
   7.560000   134.901250     0.007413   135.679743     0.000000 
   7.565000   135.733040     0.007367   135.675931     0.000000 
   7.570000   135.837444     0.007362   135.672212     0.000000 
   7.575000   135.429130     0.007384   135.668586     0.000000 
   7.580000   135.870230     0.007360   135.665056     0.000000 
   7.585000   136.269815     0.007338   135.661625     0.000000 
   7.590000   133.891778     0.007469   135.658293     0.000000 
   7.595000   134.782552     0.007419   135.675128     0.000000 
   7.600000   136.459925     0.007328   135.672230     0.000000 
   7.605000   138.456058     0.007223   135.669442     0.000000 
   7.610000   136.726844     0.007314   135.666768     0.000000 
   7.615000   137.720237     0.007261   135.548252     0.000000 
   7.620000   137.015453     0.007298   135.546756     0.000000 
   7.625000   134.892034     0.007413   135.545369     0.000000 
   7.630000   136.753174     0.007312   135.544095     0.000000 
   7.635000   137.433390     0.007276   135.542938     0.000000 
   7.640000   134.856484     0.007415   135.541900     0.000000 
   7.645000   137.375710     0.007279   135.540985     0.000000 
   7.650000   137.154544     0.007291   135.540197     0.000000 
   7.655000   137.768514     0.007259   135.539538     0.000000 
   7.660000   136.146492     0.007345   135.539014     0.000000 
   7.665000   139.321765     0.007178   135.538627     0.000000 
   7.670000   138.020040     0.007245   135.538383     0.000000 
   7.675000   137.308026     0.007283   135.538285     0.000000 
   7.680000   139.642513     0.007161   135.538337     0.000000 
   7.685000   138.823925     0.007203   135.538545     0.000000 
   7.690000   136.689665     0.007316   135.538912     0.000000 
   7.695000   135.833891     0.007362   135.539444     0.000000 
   7.700000   134.808053     0.007418   135.540145     0.000000 
   7.705000   138.381990     0.007226   135.541022     0.000000 
   7.710000   135.752500     0.007366   135.542079     0.000000 
   7.715000   136.277279     0.007338   135.543322     0.000000 
   7.720000   136.414200     0.007331   135.544757     0.000000 
   7.725000   136.402261     0.007331   135.546390     0.000000 
   7.730000   134.539513     0.007433   135.548227     0.000000 
   7.735000   137.102358     0.007294   135.550276     0.000000 
   7.740000   139.050049     0.007192   135.552541     0.000000 
   7.745000   136.940873     0.007302   135.555032     0.000000 
   7.750000   138.411069     0.007225   135.557754     0.000000 
   7.755000   135.720737     0.007368   135.560716     0.000000 
   7.760000   136.096836     0.007348   135.563926     0.000000 
   7.765000   136.366086     0.007333   135.567392     0.000000 
   7.770000   135.648821     0.007372   135.571122     0.000000 
   7.775000   138.668329     0.007211   135.575126     0.000000 
   7.780000   138.654785     0.007212   135.579412     0.000000 
   7.785000   138.407852     0.007225   135.583992     0.000000 
   7.790000   137.337479     0.007281   135.588873     0.000000 
   7.795000   136.673394     0.007317   135.594069     0.000000 
   7.800000   136.373117     0.007333   135.599588     0.000000 
   7.805000   136.935591     0.007303   135.605443     0.000000 
   7.810000   139.529684     0.007167   135.611646     0.000000 
   7.815000   139.108386     0.007189   135.618209     0.000000 
   7.820000   136.736991     0.007313   135.625146     0.000000 
   7.825000   139.500854     0.007168   135.632470     0.000000 
   7.830000   137.541910     0.007271   135.640195     0.000000 
   7.835000   137.027886     0.007298   135.648336     0.000000 
   7.840000   138.085230     0.007242   135.656909     0.000000 
   7.845000   136.565824     0.007322   135.665930     0.000000 
   7.850000   139.192207     0.007184   135.675417     0.000000 
   7.855000   138.882582     0.007200   135.685387     0.000000 
   7.860000   140.358064     0.007125   135.695859     0.000000 
   7.865000   139.293777     0.007179   135.706852     0.000000 
   7.870000   137.667684     0.007264   135.718388     0.000000 
   7.875000   135.729263     0.007368   135.730488     0.000000 
   7.880000   137.849974     0.007254   135.743174     0.000000 
   7.885000   138.562998     0.007217   135.756471     0.000000 
   7.890000   138.554431     0.007217   135.770404     0.000000 
   7.895000   136.073482     0.007349   135.784998     0.000000 
   7.900000   138.317723     0.007230   135.800283     0.000000 
   7.905000   139.030699     0.007193   135.816286     0.000000 
   7.910000   136.541691     0.007324   135.833039     0.000000 
   7.915000   138.679658     0.007211   135.850573     0.000000 
   7.920000   137.256746     0.007286   135.868924     0.000000 
   7.925000   136.246473     0.007340   135.888128     0.000000 
   7.930000   137.834820     0.007255   135.908221     0.000000 
   7.935000   139.637232     0.007161   135.929245     0.000000 
   7.940000   139.683575     0.007159   135.951241     0.000000 
   7.945000   138.141587     0.007239   135.974255     0.000000 
   7.950000   136.152206     0.007345   135.998334     0.000000 
   7.955000   139.080681     0.007190   136.023528     0.000000 
   7.960000   138.188540     0.007236   136.049891     0.000000 
   7.965000   137.936953     0.007250   136.077479     0.000000 
   7.970000   137.350419     0.007281   136.106352     0.000000 
   7.975000   138.146013     0.007239   136.136574     0.000000 
   7.980000   135.692340     0.007370   136.168212     0.000000 
   7.985000   138.924585     0.007198   136.201338     0.000000 
   7.990000   140.242169     0.007131   136.236029     0.000000 
   7.995000   138.680223     0.007211   136.272367     0.000000 
   8.000000   137.491628     0.007273   136.310438     0.000000 
   8.005000   139.624143     0.007162   136.350335     0.000000 
   8.010000   137.917799     0.007251   136.392158     0.000000 
   8.015000   137.395239     0.007278   136.436013     0.000000 
   8.020000   140.482633     0.007118   136.482014     0.000000 
   8.025000   137.753755     0.007259   136.530282     0.000000 
   8.030000   140.449735     0.007120   136.580947     0.000000 
   8.035000   140.803644     0.007102   136.634150     0.000000 
   8.040000   139.318096     0.007178   136.690043     0.000000 
   8.045000   139.689972     0.007159   136.748785     0.000000 
   8.050000   137.293031     0.007284   136.810554     0.000000 
   8.055000   137.400789     0.007278   136.875537     0.000000 
   8.060000   138.330485     0.007229   136.943937     0.000000 
   8.065000   139.058577     0.007191   137.015975     0.000000 
   8.070000   137.723547     0.007261   137.091890     0.000000 
   8.075000   138.618877     0.007214   137.171940     0.000000 
   8.080000   138.762375     0.007207   137.256405     0.000000 
   8.085000   139.061174     0.007191   137.345593     0.000000 
   8.090000   140.477427     0.007119   137.439834     0.000000 
   8.095000   138.587248     0.007216   137.539493     0.000000 
   8.100000   139.477144     0.007170   137.644966     0.000000 
   8.105000   140.456698     0.007120   137.756688     0.000000 
   8.110000   139.286301     0.007179   137.875136     0.000000 
   8.115000   139.980224     0.007144   138.000833     0.000000 
   8.120000   141.230070     0.007081   138.134357     0.000000 
   8.125000   137.115847     0.007293   138.276343     0.000000 
   8.130000   139.126470     0.007188   138.427497     0.000000 
   8.135000   140.862324     0.007099   138.588597     0.000000 
   8.140000   138.075703     0.007242   138.760510     0.000000 
   8.145000   139.119813     0.007188   138.944201     0.000000 
   8.150000   139.920650     0.007147   139.140748     0.000000 
   8.155000   140.313233     0.007127   139.351355     0.000000 
   8.160000   141.146395     0.007085   139.577378     0.000000 
   8.165000   140.623465     0.007111   139.820338     0.000000 
   8.170000   141.206654     0.007082   140.081959     0.000000 
   8.175000   142.526520     0.007016   140.364190     0.000000 
   8.180000   141.498552     0.007067   140.669248     0.000000 
   8.185000   141.941757     0.007045   140.999665     0.000000 
   8.190000   140.869623     0.007099   141.358339     0.000000 
   8.195000   144.474323     0.006922   141.748605     0.000000 
   8.200000   143.571431     0.006965   142.174316     0.000000 
   8.205000   143.219970     0.006982   142.639941     0.000000 
   8.210000   142.592690     0.007013   143.150693     0.000000 
   8.215000   142.233543     0.007031   143.712682     0.000000 
   8.220000   144.187444     0.006935   144.333110     0.000000 
   8.225000   146.886844     0.006808   145.020513     0.000000 
   8.230000   144.292202     0.006930   145.785075     0.000000 
   8.235000   145.232189     0.006886   146.639024     0.000000 
   8.240000   147.584224     0.006776   147.597155     0.000000 
   8.245000   147.794035     0.006766   148.677517     0.000000 
   8.250000   150.033217     0.006665   149.902367     0.000000 
   8.255000   149.962256     0.006668   151.299574     0.000000 
   8.260000   151.792134     0.006588   152.904917     0.000000 
   8.265000   150.870881     0.006628   154.766308     0.000000 
   8.270000   155.740308     0.006421   156.952150     0.000000 
   8.275000   157.674843     0.006342   159.568247     0.000000 
   8.280000   161.738912     0.006183   162.790735     0.000000 
   8.285000   166.857200     0.005993   166.925269     0.000000 
   8.290000   173.929462     0.005749   172.501567     0.000000 
   8.295000   180.536176     0.005539   180.401442     0.000000 
   8.300000   193.913048     0.005157   191.991867     0.000000 
   8.305000   212.169266     0.004713   209.194015     0.000000 
   8.310000   235.711695     0.004242   234.381973     0.000000 
   8.315000   276.014524     0.003623   270.003947     0.000000 
   8.320000   326.464568     0.003063   317.881797     0.000000 
   8.325000   391.658324     0.002553   378.248786     0.000000 
   8.330000   467.062094     0.002141   448.631149     0.000000 
   8.335000   543.645659     0.001839   522.615541     0.000000 
   8.340000   601.006847     0.001664   588.832060     0.000000 
   8.345000   632.664209     0.001581   632.127354     0.000000 
   8.350000   637.101260     0.001570   640.080464     0.000000 
   8.355000   606.623848     0.001648   612.203041     0.000000 
   8.360000   555.919540     0.001799   561.371755     0.000000 
   8.365000   509.755667     0.001962   505.418158     0.000000 
   8.370000   459.835402     0.002175   459.389349     0.000000 
   8.375000   427.509484     0.002339   433.337548     0.000000 
   8.380000   420.611595     0.002377   432.445368     0.000000 
   8.385000   433.219729     0.002308   457.110687     0.000000 
   8.390000   473.229125     0.002113   502.771193     0.000000 
   8.395000   539.022378     0.001855   559.605495     0.000000 
   8.400000   593.382041     0.001685   612.677685     0.000000 
   8.405000   623.501751     0.001604   645.360285     0.000000 
   8.410000   621.606348     0.001609   648.501709     0.000000 
   8.415000   596.241250     0.001677   627.731729     0.000000 
   8.420000   567.494729     0.001762   597.669307     0.000000 
   8.425000   544.839817     0.001835   569.447123     0.000000 
   8.430000   529.545171     0.001888   544.445638     0.000000 
   8.435000   515.362774     0.001940   515.825234     0.000000 
   8.440000   480.327620     0.002082   476.583558     0.000000 
   8.445000   439.469297     0.002275   428.813592     0.000000 
   8.450000   388.371183     0.002575   383.349434     0.000000 
   8.455000   357.549248     0.002797   352.492259     0.000000 
   8.460000   348.211146     0.002872   346.267022     0.000000 
   8.465000   370.064156     0.002702   371.506606     0.000000 
   8.470000   424.399620     0.002356   430.305922     0.000000 
   8.475000   509.959922     0.001961   517.615757     0.000000 
   8.480000   618.720947     0.001616   618.935180     0.000000 
   8.485000   718.557506     0.001392   709.806357     0.000000 
   8.490000   780.052076     0.001282   761.374335     0.000000 
   8.495000   773.413056     0.001293   754.203785     0.000000 
   8.500000   704.847767     0.001419   690.468916     0.000000 
   8.505000   606.676645     0.001648   592.033174     0.000000 
   8.510000   491.432312     0.002035   485.955249     0.000000 
   8.515000   391.745330     0.002553   391.421975     0.000000 
   8.520000   323.847055     0.003088   317.079954     0.000000 
   8.525000   262.969373     0.003803   263.984235     0.000000 
   8.530000   226.414773     0.004417   229.081616     0.000000 
   8.535000   210.352402     0.004754   207.916274     0.000000 
   8.540000   197.051131     0.005075   196.401620     0.000000 
   8.545000   193.207734     0.005176   191.733839     0.000000 
   8.550000   194.817925     0.005133   192.669289     0.000000 
   8.555000   201.979084     0.004951   199.413648     0.000000 
   8.560000   218.742668     0.004572   213.262225     0.000000 
   8.565000   241.581390     0.004139   235.995637     0.000000 
   8.570000   275.403319     0.003631   268.997938     0.000000 
   8.575000   313.181630     0.003193   312.150701     0.000000 
   8.580000   364.063208     0.002747   362.635059     0.000000 
   8.585000   415.515058     0.002407   413.753126     0.000000 
   8.590000   454.401926     0.002201   454.384092     0.000000 
   8.595000   468.182837     0.002136   471.586147     0.000000 
   8.600000   452.849159     0.002208   458.228520     0.000000 
   8.605000   412.509693     0.002424   419.104965     0.000000 
   8.610000   362.865129     0.002756   366.848913     0.000000 
   8.615000   307.675869     0.003250   313.376715     0.000000 
   8.620000   258.402481     0.003870   266.176456     0.000000 
   8.625000   221.640784     0.004512   228.616750     0.000000 
   8.630000   199.288412     0.005018   201.109012     0.000000 
   8.635000   180.508441     0.005540   182.266775     0.000000 
   8.640000   169.330662     0.005906   169.954771     0.000000 
   8.645000   162.776418     0.006143   162.068644     0.000000 
   8.650000   153.225450     0.006526   156.946142     0.000000 
   8.655000   150.987325     0.006623   153.460053     0.000000 
   8.660000   148.400729     0.006739   150.928760     0.000000 
   8.665000   150.385849     0.006650   148.972132     0.000000 
   8.670000   147.868430     0.006763   147.386432     0.000000 
   8.675000   142.533857     0.007016   146.060955     0.000000 
   8.680000   142.487060     0.007018   144.931239     0.000000 
   8.685000   141.764247     0.007054   143.955788     0.000000 
   8.690000   139.441783     0.007171   143.105324     0.000000 
   8.695000   140.910473     0.007097   142.357853     0.000000 
   8.700000   140.118292     0.007137   141.696259     0.000000 
   8.705000   137.489139     0.007273   141.106941     0.000000 
   8.710000   140.143796     0.007136   140.578949     0.000000 
   8.715000   138.913241     0.007199   140.103380     0.000000 
   8.720000   136.740150     0.007313   139.672925     0.000000 
   8.725000   140.455081     0.007120   139.281541     0.000000 
   8.730000   136.315476     0.007336   138.924192     0.000000 
   8.735000   138.407113     0.007225   138.596652     0.000000 
   8.740000   138.198887     0.007236   138.295350     0.000000 
   8.745000   135.132202     0.007400   138.017254     0.000000 
   8.750000   137.090210     0.007294   137.759771     0.000000 
   8.755000   138.100604     0.007241   137.520673     0.000000 
   8.760000   137.362927     0.007280   137.298037     0.000000 
   8.765000   136.981609     0.007300   137.090194     0.000000 
   8.770000   134.800924     0.007418   136.895687     0.000000 
   8.775000   134.913378     0.007412   136.713245     0.000000 
   8.780000   135.683190     0.007370   136.541747     0.000000 
   8.785000   138.243350     0.007234   136.380207     0.000000 
   8.790000   136.002787     0.007353   136.227750     0.000000 
   8.795000   136.079464     0.007349   136.083599     0.000000 
   8.800000   135.358713     0.007388   135.947063     0.000000 
   8.805000   134.732962     0.007422   135.817524     0.000000 
   8.810000   133.475574     0.007492   135.694426     0.000000 
   8.815000   136.354933     0.007334   135.577271     0.000000 
   8.820000   135.569909     0.007376   135.465609     0.000000 
   8.825000   134.916234     0.007412   135.359036     0.000000 
   8.830000   132.774786     0.007532   135.257182     0.000000 
   8.835000   135.334092     0.007389   135.159714     0.000000 
   8.840000   136.597603     0.007321   135.066328     0.000000 
   8.845000   136.056785     0.007350   134.976747     0.000000 
   8.850000   135.657731     0.007371   134.890718     0.000000 
   8.855000   136.061295     0.007350   134.808010     0.000000 
   8.860000   134.562584     0.007431   134.728409     0.000000 
   8.865000   136.560510     0.007323   134.651721     0.000000 
   8.870000   134.790545     0.007419   134.577766     0.000000 
   8.875000   136.627470     0.007319   134.506379     0.000000 
   8.880000   136.190160     0.007343   134.437407     0.000000 
   8.885000   135.522587     0.007379   134.370708     0.000000 
   8.890000   134.951799     0.007410   134.306152     0.000000 
   8.895000   135.599058     0.007375   134.243617     0.000000 
   8.900000   135.096946     0.007402   134.182992     0.000000 
   8.905000   133.704630     0.007479   134.124170     0.000000 
   8.910000   137.029038     0.007298   134.067056     0.000000 
   8.915000   135.075489     0.007403   134.011558     0.000000 
   8.920000   134.591707     0.007430   133.957591     0.000000 
   8.925000   134.731381     0.007422   133.905077     0.000000 
   8.930000   134.129601     0.007455   133.853941     0.000000 
   8.935000   136.020027     0.007352   133.804114     0.000000 
   8.940000   133.817262     0.007473   133.755531     0.000000 
   8.945000   137.041700     0.007297   133.708132     0.000000 
   8.950000   134.939597     0.007411   133.661859     0.000000 
   8.955000   134.222248     0.007450   133.616659     0.000000 
   8.960000   136.944117     0.007302   133.572481     0.000000 
   8.965000   134.422134     0.007439   133.529278     0.000000 
   8.970000   135.572505     0.007376   133.487005     0.000000 
   8.975000   134.080317     0.007458   133.445620     0.000000 
   8.980000   132.830324     0.007528   133.405083     0.000000 
   8.985000   135.648097     0.007372   133.365356     0.000000 
   8.990000   136.432676     0.007330   133.326404     0.000000 
   8.995000   134.251881     0.007449   133.288193     0.000000 
   9.000000   134.102190     0.007457   133.250692     0.000000 
   9.005000   136.639140     0.007319   133.213870     0.000000 
   9.010000   134.093768     0.007457   133.177698     0.000000 
   9.015000   134.067203     0.007459   133.142151     0.000000 
   9.020000   136.143569     0.007345   133.107201     0.000000 
   9.025000   133.664790     0.007481   133.072825     0.000000 
   9.030000   133.791406     0.007474   133.038999     0.000000 
   9.035000   133.725387     0.007478   133.005702     0.000000 
   9.040000   133.566092     0.007487   132.972912     0.000000 
   9.045000   134.619464     0.007428   132.940609     0.000000 
   9.050000   133.297050     0.007502   132.908775     0.000000 
   9.055000   134.727648     0.007422   132.877391     0.000000 
   9.060000   135.626672     0.007373   132.846440     0.000000 
   9.065000   132.180005     0.007565   132.815906     0.000000 
   9.070000   132.989885     0.007519   132.785773     0.000000 
   9.075000   132.822150     0.007529   132.756026     0.000000 
   9.080000   134.839189     0.007416   132.726651     0.000000 
   9.085000   132.105511     0.007570   132.697633     0.000000 
   9.090000   133.230526     0.007506   132.668960     0.000000 
   9.095000   133.657160     0.007482   132.640620     0.000000 
   9.100000   132.803139     0.007530   132.612599     0.000000 
   9.105000   134.757893     0.007421   132.584888     0.000000 
   9.110000   132.854959     0.007527   132.557475     0.000000 
   9.115000   133.853523     0.007471   132.530349     0.000000 
   9.120000   133.223692     0.007506   132.503500     0.000000 
   9.125000   134.265894     0.007448   132.476919     0.000000 
   9.130000   134.343386     0.007444   132.450596     0.000000 
   9.135000   133.891880     0.007469   132.424523     0.000000 
   9.140000   133.950470     0.007465   132.398691     0.000000 
   9.145000   134.769715     0.007420   132.373091     0.000000 
   9.150000   133.597370     0.007485   132.347716     0.000000 
   9.155000   131.518763     0.007603   132.322559     0.000000 
   9.160000   133.099104     0.007513   132.297611     0.000000 
   9.165000   131.458229     0.007607   132.272867     0.000000 
   9.170000   133.067412     0.007515   132.248318     0.000000 
   9.175000   136.683772     0.007316   132.223960     0.000000 
   9.180000   132.441472     0.007551   132.199784     0.000000 
   9.185000   134.219651     0.007450   132.175787     0.000000 
   9.190000   133.099144     0.007513   132.151961     0.000000 
   9.195000   133.372833     0.007498   132.128301     0.000000 
   9.200000   132.173921     0.007566   132.104802     0.000000 
   9.205000   132.182573     0.007565   132.081459     0.000000 
   9.210000   134.825762     0.007417   132.058267     0.000000 
   9.215000   131.081602     0.007629   132.035220     0.000000 
   9.220000   134.537779     0.007433   132.012314     0.000000 
   9.225000   133.558363     0.007487   131.989545     0.000000 
   9.230000   134.427519     0.007439   131.966908     0.000000 
   9.235000   132.964027     0.007521   131.944400     0.000000 
   9.240000   133.145232     0.007511   131.922015     0.000000 
   9.245000   133.277069     0.007503   131.899751     0.000000 
   9.250000   133.182645     0.007508   131.877604     0.000000 
   9.255000   132.867063     0.007526   131.855569     0.000000 
   9.260000   130.787761     0.007646   131.833643     0.000000 
   9.265000   132.115731     0.007569   131.811824     0.000000 
   9.270000   131.164445     0.007624   131.790107     0.000000 
   9.275000   130.822443     0.007644   131.768489     0.000000 
   9.280000   133.420210     0.007495   131.746968     0.000000 
   9.285000   131.604882     0.007599   131.725540     0.000000 
   9.290000   132.177737     0.007566   131.704203     0.000000 
   9.295000   132.952618     0.007521   131.682954     0.000000 
   9.300000   134.352085     0.007443   131.661789     0.000000 
   9.305000   131.392838     0.007611   131.640707     0.000000 
   9.310000   131.600507     0.007599   131.619704     0.000000 
   9.315000   132.567993     0.007543   131.598779     0.000000 
   9.320000   132.865305     0.007526   131.577929     0.000000 
   9.325000   131.828790     0.007586   131.557152     0.000000 
   9.330000   133.870596     0.007470   131.536445     0.000000 
   9.335000   131.884286     0.007582   131.515806     0.000000 
   9.340000   132.618685     0.007540   131.495233     0.000000 
   9.345000   131.492253     0.007605   131.474725     0.000000 
   9.350000   134.207723     0.007451   131.454278     0.000000 
   9.355000   132.567282     0.007543   131.433892     0.000000 
   9.360000   130.865755     0.007641   131.413564     0.000000 
   9.365000   132.969583     0.007521   131.393293     0.000000 
   9.370000   130.799546     0.007645   131.373076     0.000000 
   9.375000   131.436732     0.007608   131.352913     0.000000 
   9.380000   130.232895     0.007679   131.312749     0.000000 
   9.385000   131.166489     0.007624   131.292909     0.000000 
   9.390000   129.787320     0.007705   131.273114     0.000000 
   9.395000   132.487056     0.007548   131.253362     0.000000 
   9.400000   131.414393     0.007610   131.233651     0.000000 
   9.405000   133.048664     0.007516   131.213981     0.000000 
   9.410000   131.476415     0.007606   131.194349     0.000000 
   9.415000   130.109166     0.007686   131.174756     0.000000 
   9.420000   129.086475     0.007747   131.155198     0.000000 
   9.425000   132.944261     0.007522   131.135676     0.000000 
   9.430000   131.435932     0.007608   131.116188     0.000000 
   9.435000   133.298239     0.007502   131.096733     0.000000 
   9.440000   131.495610     0.007605   131.077310     0.000000 
   9.445000   130.893236     0.007640   131.057917     0.000000 
   9.450000   132.045908     0.007573   131.038554     0.000000 
   9.455000   132.102268     0.007570   131.019219     0.000000 
   9.460000   129.595350     0.007716   130.999912     0.000000 
   9.465000   128.198158     0.007800   130.980631     0.000000 
   9.470000   129.057441     0.007748   130.961377     0.000000 
   9.475000   129.342550     0.007731   130.942146     0.000000 
   9.480000   131.018161     0.007633   130.922940     0.000000 
   9.485000   130.190708     0.007681   130.903757     0.000000 
   9.490000   131.573708     0.007600   130.884595     0.000000 
   9.495000   132.848489     0.007527   130.865455     0.000000 
   9.500000   131.047797     0.007631   130.846335     0.000000 
   9.505000   129.988901     0.007693   130.827235     0.000000 
   9.510000   132.060286     0.007572   130.785726     0.000000 
   9.515000   127.711746     0.007830   130.766870     0.000000 
   9.520000   130.748973     0.007648   130.748028     0.000000 
   9.525000   129.062159     0.007748   130.729201     0.000000 
   9.530000   131.212242     0.007621   130.710387     0.000000 
   9.535000   130.164969     0.007683   130.691585     0.000000 
   9.540000   128.883023     0.007759   130.672795     0.000000 
   9.545000   128.820557     0.007763   130.654017     0.000000 
   9.550000   130.656112     0.007654   130.635249     0.000000 
   9.555000   129.378065     0.007729   130.616492     0.000000 
   9.560000   130.668202     0.007653   130.597744     0.000000 
   9.565000   129.277437     0.007735   130.579005     0.000000 
   9.570000   128.995984     0.007752   130.560275     0.000000 
   9.575000   130.489661     0.007663   130.541553     0.000000 
   9.580000   129.535487     0.007720   130.522838     0.000000 
   9.585000   129.632627     0.007714   130.504131     0.000000 
   9.590000   132.897759     0.007525   130.485430     0.000000 
   9.595000   129.693461     0.007710   130.466735     0.000000 
   9.600000   129.475183     0.007723   130.448046     0.000000 
   9.605000   129.075309     0.007747   130.429363     0.000000 
   9.610000   129.609428     0.007715   130.410684     0.000000 
   9.615000   131.300244     0.007616   130.392009     0.000000 
   9.620000   131.707020     0.007593   130.373338     0.000000 
   9.625000   130.102025     0.007686   130.354671     0.000000 
   9.630000   130.884757     0.007640   130.336008     0.000000 
   9.635000   128.995443     0.007752   130.317346     0.000000 
   9.640000   131.342171     0.007614   130.298688     0.000000 
   9.645000   132.235909     0.007562   130.280031     0.000000 
   9.650000   130.729955     0.007649   130.261376     0.000000 
   9.655000   128.804966     0.007764   130.242723     0.000000 
   9.660000   130.755837     0.007648   130.224071     0.000000 
   9.665000   130.492736     0.007663   130.205419     0.000000 
   9.670000   129.404316     0.007728   130.186767     0.000000 
   9.675000   131.015854     0.007633   130.168116     0.000000 
   9.680000   128.461469     0.007784   130.149464     0.000000 
   9.685000   129.631598     0.007714   130.130812     0.000000 
   9.690000   129.188790     0.007741   130.112159     0.000000 
   9.695000   128.736043     0.007768   130.050912     0.000000 
   9.700000   131.717211     0.007592   130.032609     0.000000 
   9.705000   130.209797     0.007680   130.014300     0.000000 
   9.710000   129.013719     0.007751   129.995985     0.000000 
   9.715000   128.619885     0.007775   129.977663     0.000000 
   9.720000   126.892863     0.007881   129.959335     0.000000 
   9.725000   129.575505     0.007718   129.941000     0.000000 
   9.730000   130.145009     0.007684   129.922658     0.000000 
   9.735000   128.373170     0.007790   129.904308     0.000000 
   9.740000   129.972231     0.007694   129.842580     0.000000 
   9.745000   129.018541     0.007751   129.830569     0.000000 
   9.750000   128.226245     0.007799   129.812558     0.000000 
   9.755000   129.059459     0.007748   129.794536     0.000000 
   9.760000   128.599210     0.007776   129.776504     0.000000 
   9.765000   127.952558     0.007815   129.758460     0.000000 
   9.770000   128.176124     0.007802   129.740405     0.000000 
   9.775000   128.894331     0.007758   129.735872     0.000000 
   9.780000   127.995181     0.007813   129.717877     0.000000 
   9.785000   131.725868     0.007592   129.699873     0.000000 
   9.790000   127.236889     0.007859   129.681857     0.000000 
   9.795000   131.092196     0.007628   129.663831     0.000000 
   9.800000   128.145254     0.007804   129.645794     0.000000 
   9.805000   130.230488     0.007679   129.627746     0.000000 
   9.810000   129.328414     0.007732   129.609687     0.000000 
   9.815000   129.003432     0.007752   129.591617     0.000000 
   9.820000   130.337155     0.007672   129.573536     0.000000 
   9.825000   128.738169     0.007768   129.507680     0.000000 
   9.830000   128.748444     0.007767   129.489899     0.000000 
   9.835000   129.917305     0.007697   129.472102     0.000000 
   9.840000   129.730436     0.007708   129.454292     0.000000 
   9.845000   129.432338     0.007726   129.436467     0.000000 
   9.850000   129.394408     0.007728   129.418627     0.000000 
   9.855000   130.059159     0.007689   129.400774     0.000000 
   9.860000   129.659626     0.007713   129.382905     0.000000 
   9.865000   128.449113     0.007785   129.365023     0.000000 
   9.870000   130.953006     0.007636   129.347125     0.000000 
   9.875000   125.997230     0.007937   129.329214     0.000000 
   9.880000   129.546160     0.007719   129.311288     0.000000 
   9.885000   128.270414     0.007796   129.293348     0.000000 
   9.890000   129.421590     0.007727   129.275393     0.000000 
   9.895000   129.614337     0.007715   129.257425     0.000000 
   9.900000   127.727451     0.007829   129.239441     0.000000 
   9.905000   128.498619     0.007782   129.188817     0.000000 
   9.910000   128.970251     0.007754   129.171053     0.000000 
   9.915000   126.184782     0.007925   129.153272     0.000000 
   9.920000   129.290706     0.007735   129.135474     0.000000 
   9.925000   127.402599     0.007849   129.117659     0.000000 
   9.930000   126.061850     0.007933   129.099827     0.000000 
   9.935000   128.555640     0.007779   129.081979     0.000000 
   9.940000   130.506648     0.007662   129.064114     0.000000 
   9.945000   128.715035     0.007769   129.046232     0.000000 
   9.950000   128.062106     0.007809   129.028333     0.000000 
   9.955000   129.390977     0.007729   129.010418     0.000000 
   9.960000   130.142838     0.007684   128.992487     0.000000 
   9.965000   130.073966     0.007688   128.974539     0.000000 
   9.970000   131.029662     0.007632   128.956575     0.000000 
   9.975000   127.767513     0.007827   128.938595     0.000000 
   9.980000   127.394611     0.007850   128.920599     0.000000 
   9.985000   128.673677     0.007772   128.902586     0.000000 
   9.990000   126.521390     0.007904   128.884558     0.000000 
   9.995000   126.430053     0.007910   128.866514     0.000000 
  10.000000   128.438877     0.007786   128.848454     0.000000 
  10.005000   125.590192     0.007962   128.830378     0.000000 
  10.010000   129.517027     0.007721   128.812287     0.000000 
  10.015000   128.523173     0.007781   128.794180     0.000000 
  10.020000   127.681869     0.007832   128.776057     0.000000 
  10.025000   128.604444     0.007776   128.757919     0.000000 
  10.030000   125.938945     0.007940   128.739766     0.000000 
  10.035000   127.296487     0.007856   128.721598     0.000000 
  10.040000   128.747123     0.007767   128.703414     0.000000 
  10.045000   127.291523     0.007856   128.685215     0.000000 
  10.050000   127.694470     0.007831   128.667001     0.000000 
  10.055000   126.588278     0.007900   128.648773     0.000000 
  10.060000   127.519854     0.007842   128.630529     0.000000 
  10.065000   126.988346     0.007875   128.612271     0.000000 
  10.070000   127.386333     0.007850   128.593998     0.000000 
  10.075000   127.714520     0.007830   128.575711     0.000000 
  10.080000   126.964326     0.007876   128.557409     0.000000 
  10.085000   126.750334     0.007890   128.539092     0.000000 
  10.090000   126.953066     0.007877   128.520762     0.000000 
  10.095000   127.869525     0.007820   128.502417     0.000000 
  10.100000   126.884808     0.007881   128.484058     0.000000 
  10.105000   125.593387     0.007962   128.465685     0.000000 
  10.110000   126.259063     0.007920   128.447298     0.000000 
  10.115000   127.308878     0.007855   128.428898     0.000000 
  10.120000   128.431421     0.007786   128.410483     0.000000 
  10.125000   127.160449     0.007864   128.392055     0.000000 
  10.130000   127.187648     0.007862   128.373614     0.000000 
  10.135000   126.579454     0.007900   128.355159     0.000000 
  10.140000   129.783709     0.007705   128.336691     0.000000 
  10.145000   127.240515     0.007859   128.318210     0.000000 
  10.150000   127.187616     0.007862   128.299715     0.000000 
  10.155000   127.475959     0.007845   128.281208     0.000000 
  10.160000   127.311722     0.007855   128.262688     0.000000 
  10.165000   126.917890     0.007879   128.244155     0.000000 
  10.170000   126.887683     0.007881   128.225609     0.000000 
  10.175000   128.646774     0.007773   128.207051     0.000000 
  10.180000   127.449353     0.007846   128.188481     0.000000 
  10.185000   128.133069     0.007804   128.169898     0.000000 
  10.190000   128.285614     0.007795   128.151303     0.000000 
  10.195000   127.504454     0.007843   128.132696     0.000000 
  10.200000   126.375125     0.007913   128.114077     0.000000 
  10.205000   127.402786     0.007849   128.095446     0.000000 
  10.210000   125.986240     0.007937   128.076804     0.000000 
  10.215000   127.558372     0.007840   128.058150     0.000000 
  10.220000   128.373658     0.007790   128.039484     0.000000 
  10.225000   128.613499     0.007775   128.020808     0.000000 
  10.230000   127.036900     0.007872   128.002120     0.000000 
  10.235000   128.465708     0.007784   127.983421     0.000000 
  10.240000   124.447093     0.008036   127.964711     0.000000 
  10.245000   128.699871     0.007770   127.945991     0.000000 
  10.250000   127.872276     0.007820   127.927260     0.000000 
  10.255000   126.904509     0.007880   127.908518     0.000000 
  10.260000   126.082984     0.007931   127.889767     0.000000 
  10.265000   126.373875     0.007913   127.871005     0.000000 
  10.270000   125.703041     0.007955   127.852233     0.000000 
  10.275000   130.167108     0.007682   127.833451     0.000000 
  10.280000   126.385878     0.007912   127.814660     0.000000 
  10.285000   126.410876     0.007911   127.795859     0.000000 
  10.290000   127.521557     0.007842   127.777049     0.000000 
  10.295000   127.970894     0.007814   127.758229     0.000000 
  10.300000   124.201805     0.008051   127.739401     0.000000 
  10.305000   125.675611     0.007957   127.720564     0.000000 
  10.310000   126.047573     0.007934   127.701718     0.000000 
  10.315000   126.967872     0.007876   127.682863     0.000000 
  10.320000   127.532250     0.007841   127.664000     0.000000 
  10.325000   124.779653     0.008014   127.645130     0.000000 
  10.330000   128.210143     0.007800   127.626251     0.000000 
  10.335000   125.788153     0.007950   127.607364     0.000000 
  10.340000   126.869764     0.007882   127.612499     0.000000 
  10.345000   125.815760     0.007948   127.593799     0.000000 
  10.350000   125.232890     0.007985   127.575094     0.000000 
  10.355000   126.660865     0.007895   127.556385     0.000000 
  10.360000   125.591306     0.007962   127.537672     0.000000 
  10.365000   127.501849     0.007843   127.518955     0.000000 
  10.370000   125.096002     0.007994   127.500234     0.000000 
  10.375000   126.433200     0.007909   127.481510     0.000000 
  10.380000   126.140118     0.007928   127.462784     0.000000 
  10.385000   125.940242     0.007940   127.444054     0.000000 
  10.390000   127.081845     0.007869   127.425322     0.000000 
  10.395000   125.763036     0.007951   127.406589     0.000000 
  10.400000   124.416093     0.008038   127.387853     0.000000 
  10.405000   124.562323     0.008028   127.369116     0.000000 
  10.410000   125.813071     0.007948   127.350377     0.000000 
  10.415000   127.322003     0.007854   127.331638     0.000000 
  10.420000   125.955271     0.007939   127.312898     0.000000 
  10.425000   126.277742     0.007919   127.294158     0.000000 
  10.430000   128.995263     0.007752   127.275419     0.000000 
  10.435000   126.148224     0.007927   127.256680     0.000000 
  10.440000   125.995399     0.007937   127.237942     0.000000 
  10.445000   126.610937     0.007898   127.219205     0.000000 
  10.450000   126.281826     0.007919   127.200470     0.000000 
  10.455000   128.614041     0.007775   127.181737     0.000000 
  10.460000   125.998752     0.007937   127.163006     0.000000 
  10.465000   125.955956     0.007939   127.144278     0.000000 
  10.470000   125.578637     0.007963   127.125554     0.000000 
  10.475000   123.979919     0.008066   127.106834     0.000000 
  10.480000   125.058925     0.007996   127.088118     0.000000 
  10.485000   126.545573     0.007902   127.069406     0.000000 
  10.490000   123.832497     0.008075   127.050700     0.000000 
  10.495000   124.549440     0.008029   127.031999     0.000000 
  10.500000   126.926402     0.007879   127.013305     0.000000 
  10.505000   124.702374     0.008019   126.994617     0.000000 
  10.510000   123.811730     0.008077   126.975936     0.000000 
  10.515000   123.479865     0.008098   126.957264     0.000000 
  10.520000   124.486153     0.008033   126.938599     0.000000 
  10.525000   125.751523     0.007952   126.919944     0.000000 
  10.530000   123.612768     0.008090   126.901298     0.000000 
  10.535000   126.585191     0.007900   126.882662     0.000000 
  10.540000   127.453368     0.007846   126.864037     0.000000 
  10.545000   125.644520     0.007959   126.845423     0.000000 
  10.550000   123.174475     0.008119   126.826822     0.000000 
  10.555000   124.554662     0.008029   126.808233     0.000000 
  10.560000   124.752954     0.008016   126.789657     0.000000 
  10.565000   123.944126     0.008068   126.771096     0.000000 
  10.570000   126.679062     0.007894   126.752550     0.000000 
  10.575000   126.852442     0.007883   126.734019     0.000000 
  10.580000   125.556986     0.007965   126.715505     0.000000 
  10.585000   125.842413     0.007946   126.717370     0.000000 
  10.590000   124.361952     0.008041   126.699071     0.000000 
  10.595000   124.717347     0.008018   126.680793     0.000000 
  10.600000   125.018467     0.007999   126.662538     0.000000 
  10.605000   127.106457     0.007867   126.644306     0.000000 
  10.610000   126.371924     0.007913   126.626099     0.000000 
  10.615000   127.736272     0.007829   126.607917     0.000000 
  10.620000   126.185761     0.007925   126.589762     0.000000 
  10.625000   125.634499     0.007960   126.571635     0.000000 
  10.630000   126.147297     0.007927   126.553536     0.000000 
  10.635000   124.498174     0.008032   126.535468     0.000000 
  10.640000   126.621708     0.007898   126.517431     0.000000 
  10.645000   126.052727     0.007933   126.499427     0.000000 
  10.650000   126.766601     0.007889   126.481456     0.000000 
  10.655000   123.999340     0.008065   126.463521     0.000000 
  10.660000   126.456976     0.007908   126.445623     0.000000 
  10.665000   124.912271     0.008006   126.427764     0.000000 
  10.670000   124.497543     0.008032   126.409944     0.000000 
  10.675000   125.046502     0.007997   126.392166     0.000000 
  10.680000   126.515188     0.007904   126.374431     0.000000 
  10.685000   125.698635     0.007956   126.356741     0.000000 
  10.690000   126.136153     0.007928   126.360712     0.000000 
  10.695000   127.403364     0.007849   126.343343     0.000000 
  10.700000   124.211682     0.008051   126.326029     0.000000 
  10.705000   124.475178     0.008034   126.308771     0.000000 
  10.710000   125.507206     0.007968   126.291572     0.000000 
  10.715000   124.925390     0.008005   126.274433     0.000000 
  10.720000   124.931622     0.008004   126.257358     0.000000 
  10.725000   124.779052     0.008014   126.240348     0.000000 
  10.730000   123.910380     0.008070   126.223407     0.000000 
  10.735000   124.913866     0.008006   126.206537     0.000000 
  10.740000   125.304285     0.007981   126.189741     0.000000 
  10.745000   124.793223     0.008013   126.173021     0.000000 
  10.750000   126.209139     0.007923   126.156382     0.000000 
  10.755000   124.508348     0.008032   126.139825     0.000000 
  10.760000   124.920173     0.008005   126.123356     0.000000 
  10.765000   125.484915     0.007969   126.106976     0.000000 
  10.770000   124.070743     0.008060   126.090690     0.000000 
  10.775000   124.025273     0.008063   126.074502     0.000000 
  10.780000   124.347040     0.008042   126.058416     0.000000 
  10.785000   123.521655     0.008096   126.042436     0.000000 
  10.790000   125.774393     0.007951   126.026566     0.000000 
  10.795000   123.116037     0.008122   126.016031     0.000000 
  10.800000   126.437133     0.007909   126.000423     0.000000 
  10.805000   127.305019     0.007855   125.984941     0.000000 
  10.810000   126.539190     0.007903   125.969590     0.000000 
  10.815000   125.689945     0.007956   125.954376     0.000000 
  10.820000   125.731372     0.007953   125.939305     0.000000 
  10.825000   126.480308     0.007906   125.924384     0.000000 
  10.830000   124.294959     0.008045   125.909619     0.000000 
  10.835000   125.556248     0.007965   125.895018     0.000000 
  10.840000   126.134277     0.007928   125.880588     0.000000 
  10.845000   126.322874     0.007916   125.866337     0.000000 
  10.850000   124.838232     0.008010   125.852274     0.000000 
  10.855000   121.746107     0.008214   125.838407     0.000000 
  10.860000   128.344715     0.007792   125.824747     0.000000 
  10.865000   125.007813     0.007999   125.811304     0.000000 
  10.870000   124.688644     0.008020   125.798088     0.000000 
  10.875000   124.329091     0.008043   125.785111     0.000000 
  10.880000   124.882392     0.008008   125.772386     0.000000 
  10.885000   125.037085     0.007998   125.759925     0.000000 
  10.890000   126.165660     0.007926   125.747742     0.000000 
  10.895000   122.509032     0.008163   125.735853     0.000000 
  10.900000   125.855510     0.007946   125.724274     0.000000 
  10.905000   124.674132     0.008021   125.713021     0.000000 
  10.910000   123.364292     0.008106   125.702114     0.000000 
  10.915000   124.177784     0.008053   125.691571     0.000000 
  10.920000   126.445549     0.007909   125.681415     0.000000 
  10.925000   122.398902     0.008170   125.671668     0.000000 
  10.930000   124.667149     0.008021   125.662356     0.000000 
  10.935000   124.886304     0.008007   125.653505     0.000000 
  10.940000   121.725956     0.008215   125.645143     0.000000 
  10.945000   126.846845     0.007884   125.637304     0.000000 
  10.950000   124.310995     0.008044   125.630020     0.000000 
  10.955000   126.505374     0.007905   125.623329     0.000000 
  10.960000   126.330288     0.007916   125.617272     0.000000 
  10.965000   123.422490     0.008102   125.611893     0.000000 
  10.970000   125.267898     0.007983   125.607239     0.000000 
  10.975000   126.760518     0.007889   125.603366     0.000000 
  10.980000   126.290287     0.007918   125.600330     0.000000 
  10.985000   126.217844     0.007923   125.598195     0.000000 
  10.990000   124.194637     0.008052   125.597034     0.000000 
  10.995000   124.546729     0.008029   125.596924     0.000000 
  11.000000   125.138299     0.007991   125.597953     0.000000 
  11.005000   125.651885     0.007958   125.625074     0.000000 
  11.010000   125.429687     0.007973   125.628859     0.000000 
  11.015000   127.393829     0.007850   125.634110     0.000000 
  11.020000   123.607577     0.008090   125.640961     0.000000 
  11.025000   122.994091     0.008130   125.649566     0.000000 
  11.030000   124.092144     0.008059   125.660096     0.000000 
  11.035000   124.757338     0.008016   125.672745     0.000000 
  11.040000   123.887455     0.008072   125.687735     0.000000 
  11.045000   126.292668     0.007918   125.705319     0.000000 
  11.050000   124.485157     0.008033   125.725786     0.000000 
  11.055000   124.801779     0.008013   125.749469     0.000000 
  11.060000   126.013436     0.007936   125.776753     0.000000 
  11.065000   124.648768     0.008023   125.818212     0.000000 
  11.070000   125.834667     0.007947   125.854173     0.000000 
  11.075000   124.222075     0.008050   125.895317     0.000000 
  11.080000   123.596085     0.008091   125.942366     0.000000 
  11.085000   125.771251     0.007951   125.996176     0.000000 
  11.090000   122.860615     0.008139   126.057772     0.000000 
  11.095000   123.976122     0.008066   126.128385     0.000000 
  11.100000   124.906640     0.008006   126.209504     0.000000 
  11.105000   125.987454     0.007937   126.302949     0.000000 
  11.110000   125.052016     0.007997   126.410962     0.000000 
  11.115000   126.169064     0.007926   126.536341     0.000000 
  11.120000   127.514175     0.007842   126.682647     0.000000 
  11.125000   124.904739     0.008006   126.854561     0.000000 
  11.130000   126.120651     0.007929   127.058576     0.000000 
  11.135000   126.064196     0.007932   127.304398     0.000000 
  11.140000   126.466948     0.007907   127.607777     0.000000 
  11.145000   126.436363     0.007909   127.995894     0.000000 
  11.150000   125.868654     0.007945   128.516656     0.000000 
  11.155000   127.403396     0.007849   129.252703     0.000000 
  11.160000   127.249315     0.007859   130.338725     0.000000 
  11.165000   130.558419     0.007659   131.976390     0.000000 
  11.170000   133.857194     0.007471   134.435675     0.000000 
  11.175000   135.356296     0.007388   138.028013     0.000000 
  11.180000   139.363815     0.007175   143.055011     0.000000 
  11.185000   143.809050     0.006954   149.641528     0.000000 
  11.190000   151.920355     0.006582   157.692839     0.000000 
  11.195000   164.294895     0.006087   166.683423     0.000000 
  11.200000   173.046301     0.005779   175.512665     0.000000 
  11.205000   185.891814     0.005379   182.447179     0.000000 
  11.210000   191.551198     0.005221   185.535666     0.000000 
  11.215000   186.977219     0.005348   183.702356     0.000000 
  11.220000   176.984565     0.005650   177.604742     0.000000 
  11.225000   164.657216     0.006073   169.113964     0.000000 
  11.230000   154.001181     0.006493   160.104628     0.000000 
  11.235000   143.104635     0.006988   151.839018     0.000000 
  11.240000   139.819279     0.007152   144.965354     0.000000 
  11.245000   133.482045     0.007492   139.678176     0.000000 
  11.250000   130.156120     0.007683   135.872949     0.000000 
  11.255000   129.521212     0.007721   133.370288     0.000000 
  11.260000   127.372456     0.007851   131.685361     0.000000 
  11.265000   127.329873     0.007854   130.620735     0.000000 
  11.270000   128.842281     0.007761   129.959052     0.000000 
  11.275000   127.278819     0.007857   129.552652     0.000000 
  11.280000   126.799018     0.007886   129.310591     0.000000 
  11.285000   129.081496     0.007747   129.181103     0.000000 
  11.290000   127.251575     0.007858   129.136583     0.000000 
  11.295000   127.936272     0.007816   129.163289     0.000000 
  11.300000   128.585457     0.007777   129.255344     0.000000 
  11.305000   128.505883     0.007782   129.411695     0.000000 
  11.310000   129.053896     0.007749   129.634868     0.000000 
  11.315000   129.669004     0.007712   129.930875     0.000000 
  11.320000   129.667799     0.007712   130.310098     0.000000 
  11.325000   129.219410     0.007739   130.789552     0.000000 
  11.330000   132.144173     0.007567   131.397451     0.000000 
  11.335000   131.108185     0.007627   132.181553     0.000000 
  11.340000   134.323635     0.007445   133.223018     0.000000 
  11.345000   134.650331     0.007427   134.656831     0.000000 
  11.350000   138.878909     0.007201   136.697341     0.000000 
  11.355000   141.091261     0.007088   139.662628     0.000000 
  11.360000   145.615099     0.006867   143.984926     0.000000 
  11.365000   153.963237     0.006495   150.189028     0.000000 
  11.370000   160.723745     0.006222   158.821227     0.000000 
  11.375000   174.922657     0.005717   170.321085     0.000000 
  11.380000   190.036119     0.005262   184.843703     0.000000 
  11.385000   209.295298     0.004778   202.047066     0.000000 
  11.390000   227.758680     0.004391   220.844954     0.000000 
  11.395000   245.845967     0.004068   239.134539     0.000000 
  11.400000   259.783919     0.003849   253.703690     0.000000 
  11.405000   261.092452     0.003830   260.925875     0.000000 
  11.410000   260.442466     0.003840   258.580713     0.000000 
  11.415000   248.578225     0.004023   247.447148     0.000000 
  11.420000   234.782210     0.004259   230.742232     0.000000 
  11.425000   219.547829     0.004555   212.088317     0.000000 
  11.430000   201.105250     0.004973   194.175042     0.000000 
  11.435000   185.052305     0.005404   178.549084     0.000000 
  11.440000   174.191836     0.005741   165.890906     0.000000 
  11.445000   162.038949     0.006171   156.266184     0.000000 
  11.450000   155.566658     0.006428   149.358139     0.000000 
  11.455000   150.223328     0.006657   144.690696     0.000000 
  11.460000   144.951244     0.006899   141.676981     0.000000 
  11.465000   141.878601     0.007048   139.880478     0.000000 
  11.470000   139.863084     0.007150   138.956574     0.000000 
  11.475000   139.598941     0.007163   138.690601     0.000000 
  11.480000   138.347632     0.007228   138.998075     0.000000 
  11.485000   138.923975     0.007198   139.940513     0.000000 
  11.490000   142.601835     0.007013   141.779820     0.000000 
  11.495000   143.844250     0.006952   145.080370     0.000000 
  11.500000   149.721370     0.006679   150.833723     0.000000 
  11.505000   160.061476     0.006248   160.522893     0.000000 
  11.510000   168.726249     0.005927   175.985954     0.000000 
  11.515000   194.957174     0.005129   198.942098     0.000000 
  11.520000   223.145870     0.004481   230.157317     0.000000 
  11.525000   258.018164     0.003876   268.394298     0.000000 
  11.530000   300.345856     0.003329   309.345675     0.000000 
  11.535000   340.368344     0.002938   344.893136     0.000000 
  11.540000   360.671379     0.002773   364.312080     0.000000 
  11.545000   356.422341     0.002806   359.877135     0.000000 
  11.550000   327.664234     0.003052   333.373540     0.000000 
  11.555000   289.348334     0.003456   294.598378     0.000000 
  11.560000   249.006867     0.004016   253.867921     0.000000 
  11.565000   212.285568     0.004711   217.906238     0.000000 
  11.570000   183.392908     0.005453   189.771215     0.000000 
  11.575000   164.764699     0.006069   169.837041     0.000000 
  11.580000   154.157894     0.006487   156.872469     0.000000 
  11.585000   148.983685     0.006712   149.037298     0.000000 
  11.590000   144.624387     0.006914   144.600964     0.000000 
  11.595000   142.524729     0.007016   142.294974     0.000000 
  11.600000   140.183419     0.007134   141.387706     0.000000 
  11.605000   141.308963     0.007077   141.655707     0.000000 
  11.610000   143.080566     0.006989   143.401999     0.000000 
  11.615000   146.056575     0.006847   147.576661     0.000000 
  11.620000   156.405797     0.006394   155.906126     0.000000 
  11.625000   166.062392     0.006022   170.766411     0.000000 
  11.630000   186.176765     0.005371   194.468318     0.000000 
  11.635000   217.730281     0.004593   227.841156     0.000000 
  11.640000   254.774830     0.003925   268.463396     0.000000 
  11.645000   299.497303     0.003339   309.201306     0.000000 
  11.650000   326.681631     0.003061   338.255350     0.000000 
  11.655000   336.837469     0.002969   343.775040     0.000000 
  11.660000   318.703432     0.003138   323.115627     0.000000 
  11.665000   284.507886     0.003515   285.750727     0.000000 
  11.670000   236.646323     0.004226   244.730210     0.000000 
  11.675000   200.023251     0.004999   209.340923     0.000000 
  11.680000   181.262192     0.005517   184.006942     0.000000 
  11.685000   171.616524     0.005827   169.593092     0.000000 
  11.690000   167.550326     0.005968   165.257557     0.000000 
  11.695000   174.038644     0.005746   170.062926     0.000000 
  11.700000   186.686210     0.005357   183.673826     0.000000 
  11.705000   202.335846     0.004942   205.979423     0.000000 
  11.710000   233.268753     0.004287   235.998224     0.000000 
  11.715000   264.901687     0.003775   270.589885     0.000000 
  11.720000   297.038143     0.003367   303.398512     0.000000 
  11.725000   330.816598     0.003023   325.031174     0.000000 
  11.730000   335.296481     0.002982   326.884069     0.000000 
  11.735000   316.968204     0.003155   307.781116     0.000000 
  11.740000   284.254439     0.003518   275.222410     0.000000 
  11.745000   242.759241     0.004119   238.998767     0.000000 
  11.750000   207.452691     0.004820   206.087108     0.000000 
  11.755000   182.377692     0.005483   179.911736     0.000000 
  11.760000   161.823870     0.006180   161.159305     0.000000 
  11.765000   151.594444     0.006597   148.815682     0.000000 
  11.770000   145.050795     0.006894   141.169322     0.000000 
  11.775000   135.687747     0.007370   136.555263     0.000000 
  11.780000   134.748428     0.007421   133.718306     0.000000 
  11.785000   132.985208     0.007520   131.862787     0.000000 
  11.790000   130.879187     0.007641   130.545064     0.000000 
  11.795000   129.323985     0.007733   129.538043     0.000000 
  11.800000   129.120983     0.007745   128.728798     0.000000 
  11.805000   129.118220     0.007745   128.058628     0.000000 
  11.810000   129.309745     0.007733   127.493513     0.000000 
  11.815000   127.524248     0.007842   127.011148     0.000000 
  11.820000   127.145405     0.007865   126.599260     0.000000 
  11.825000   128.850869     0.007761   126.238290     0.000000 
  11.830000   126.044078     0.007934   125.922566     0.000000 
  11.835000   127.302067     0.007855   125.644683     0.000000 
  11.840000   125.038917     0.007998   125.398733     0.000000 
  11.845000   123.387704     0.008105   125.179955     0.000000 
  11.850000   124.826365     0.008011   124.984482     0.000000 
  11.855000   124.742751     0.008016   124.809146     0.000000 
  11.860000   124.989866     0.008001   124.651336     0.000000 
  11.865000   124.656162     0.008022   124.508879     0.000000 
  11.870000   126.406396     0.007911   124.379964     0.000000 
  11.875000   126.696435     0.007893   124.263068     0.000000 
  11.880000   125.130753     0.007992   124.156906     0.000000 
  11.885000   123.464280     0.008100   124.060390     0.000000 
  11.890000   125.233061     0.007985   123.972593     0.000000 
  11.895000   125.395606     0.007975   123.892727     0.000000 
  11.900000   124.642212     0.008023   123.820117     0.000000 
  11.905000   123.328279     0.008108   123.754188     0.000000 
  11.910000   124.036222     0.008062   123.694446     0.000000 
  11.915000   124.185855     0.008052   123.640470     0.000000 
  11.920000   124.562943     0.008028   123.591901     0.000000 
  11.925000   124.924051     0.008005   123.548435     0.000000 
  11.930000   123.944517     0.008068   123.509815     0.000000 
  11.935000   124.262175     0.008048   123.475828     0.000000 
  11.940000   124.229226     0.008050   123.446298     0.000000 
  11.945000   124.870088     0.008008   123.421085     0.000000 
  11.950000   125.235971     0.007985   123.400081     0.000000 
  11.955000   123.204747     0.008117   123.383207     0.000000 
  11.960000   124.243559     0.008049   123.370413     0.000000 
  11.965000   125.509803     0.007968   123.361674     0.000000 
  11.970000   124.257034     0.008048   123.356993     0.000000 
  11.975000   124.950876     0.008003   123.356397     0.000000 
  11.980000   125.615712     0.007961   123.359938     0.000000 
  11.985000   125.171955     0.007989   123.367695     0.000000 
  11.990000   123.416421     0.008103   123.379772     0.000000 
  11.995000   124.833030     0.008011   123.396299     0.000000 
  12.000000   125.137764     0.007991   123.417437     0.000000 
  12.005000   125.582043     0.007963   123.443376     0.000000 
  12.010000   125.321973     0.007979   123.474337     0.000000 
  12.015000   125.922771     0.007941   123.510578     0.000000 
  12.020000   123.137470     0.008121   123.552394     0.000000 
  12.025000   125.472390     0.007970   123.600123     0.000000 
  12.030000   125.881398     0.007944   123.654149     0.000000 
  12.035000   125.125346     0.007992   123.724021     0.000000 
  12.040000   123.804500     0.008077   123.792055     0.000000 
  12.045000   127.009223     0.007873   123.867879     0.000000 
  12.050000   124.022811     0.008063   123.952132     0.000000 
  12.055000   125.126796     0.007992   124.045533     0.000000 
  12.060000   126.137768     0.007928   124.148905     0.000000 
  12.065000   125.862393     0.007945   124.263180     0.000000 
  12.070000   125.537694     0.007966   124.389424     0.000000 
  12.075000   124.388878     0.008039   124.528855     0.000000 
  12.080000   126.495715     0.007905   124.682867     0.000000 
  12.085000   124.281392     0.008046   124.853066     0.000000 
  12.090000   122.990634     0.008131   125.041305     0.000000 
  12.095000   126.757980     0.007889   125.249728     0.000000 
  12.100000   124.973761     0.008002   125.480830     0.000000 
  12.105000   126.410957     0.007911   125.737527     0.000000 
  12.110000   125.536554     0.007966   126.023239     0.000000 
  12.115000   126.918688     0.007879   126.342004     0.000000 
  12.120000   128.196041     0.007801   126.698610     0.000000 
  12.125000   126.460907     0.007908   127.098771     0.000000 
  12.130000   127.844976     0.007822   127.549350     0.000000 
  12.135000   129.006435     0.007752   128.058645     0.000000 
  12.140000   127.671885     0.007833   128.636764     0.000000 
  12.145000   129.075790     0.007747   129.296118     0.000000 
  12.150000   128.355055     0.007791   130.052075     0.000000 
  12.155000   129.100341     0.007746   130.923842     0.000000 
  12.160000   133.639024     0.007483   131.935669     0.000000 
  12.165000   134.159764     0.007454   133.118513     0.000000 
  12.170000   132.721587     0.007535   134.512427     0.000000 
  12.175000   136.297400     0.007337   136.170232     0.000000 
  12.180000   137.920395     0.007251   138.164071     0.000000 
  12.185000   139.458144     0.007171   140.599727     0.000000 
  12.190000   143.539205     0.006967   143.652962     0.000000 
  12.195000   149.120866     0.006706   147.663566     0.000000 
  12.200000   156.848226     0.006376   153.358864     0.000000 
  12.205000   168.584757     0.005932   162.308222     0.000000 
  12.210000   182.954346     0.005466   177.660440     0.000000 
  12.215000   209.390812     0.004776   204.969389     0.000000 
  12.220000   248.818238     0.004019   252.434214     0.000000 
  12.225000   320.812628     0.003117   329.451927     0.000000 
  12.230000   424.959086     0.002353   442.641278     0.000000 
  12.235000   588.896159     0.001698   589.798310     0.000000 
  12.240000   768.575637     0.001301   753.649705     0.000000 
  12.245000   932.863877     0.001072   898.059615     0.000000 
  12.250000  1018.294790     0.000982   974.153936     0.000000 
  12.255000   974.196594     0.001026   947.949572     0.000000 
  12.260000   833.869043     0.001199   831.365556     0.000000 
  12.265000   674.880268     0.001482   671.271258     0.000000 
  12.270000   515.438836     0.001940   512.646378     0.000000 
  12.275000   397.168405     0.002518   381.939996     0.000000 
  12.280000   293.422226     0.003408   288.034420     0.000000 
  12.285000   243.036948     0.004115   227.786733     0.000000 
  12.290000   206.475540     0.004843   192.443866     0.000000 
  12.295000   178.757972     0.005594   172.835887     0.000000 
  12.300000   167.321401     0.005977   162.045582     0.000000 
  12.305000   160.487063     0.006231   155.846791     0.000000 
  12.310000   154.436672     0.006475   152.031569     0.000000 
  12.315000   152.953498     0.006538   149.568392     0.000000 
  12.320000   150.447076     0.006647   148.003864     0.000000 
  12.325000   149.934249     0.006670   147.143259     0.000000 
  12.330000   147.572284     0.006776   146.914356     0.000000 
  12.335000   150.668994     0.006637   147.326945     0.000000 
  12.340000   150.485551     0.006645   148.482248     0.000000 
  12.345000   151.943136     0.006581   150.616790     0.000000 
  12.350000   158.102350     0.006325   154.175593     0.000000 
  12.355000   162.058558     0.006171   159.902421     0.000000 
  12.360000   171.261036     0.005839   168.916282     0.000000 
  12.365000   185.555497     0.005389   182.727784     0.000000 
  12.370000   203.969463     0.004903   203.157301     0.000000 
  12.375000   238.364858     0.004195   232.155409     0.000000 
  12.380000   281.475787     0.003553   271.546101     0.000000 
  12.385000   334.554188     0.002989   322.609921     0.000000 
  12.390000   402.057045     0.002487   385.191767     0.000000 
  12.395000   472.154542     0.002118   456.143605     0.000000 
  12.400000   540.969316     0.001849   528.259797     0.000000 
  12.405000   611.615294     0.001635   591.935687     0.000000 
  12.410000   662.374349     0.001510   638.119678     0.000000 
  12.415000   684.093570     0.001462   658.174368     0.000000 
  12.420000   667.636126     0.001498   645.033005     0.000000 
  12.425000   624.145724     0.001602   600.222449     0.000000 
  12.430000   548.719959     0.001822   534.375827     0.000000 
  12.435000   479.405217     0.002086   459.053860     0.000000 
  12.440000   400.347387     0.002498   383.978438     0.000000 
  12.445000   337.601018     0.002962   317.234811     0.000000 
  12.450000   275.390217     0.003631   263.314472     0.000000 
  12.455000   233.216088     0.004288   222.697672     0.000000 
  12.460000   201.733047     0.004957   193.579506     0.000000 
  12.465000   178.660897     0.005597   173.467529     0.000000 
  12.470000   163.214526     0.006127   159.953977     0.000000 
  12.475000   154.820943     0.006459   150.999991     0.000000 
  12.480000   148.266150     0.006745   145.027906     0.000000 
  12.485000   141.811526     0.007052   140.920033     0.000000 
  12.490000   139.243060     0.007182   137.951198     0.000000 
  12.495000   137.543845     0.007270   135.686011     0.000000 
  12.500000   134.915859     0.007412   133.876570     0.000000 
  12.505000   133.771019     0.007475   132.383499     0.000000 
  12.510000   134.311728     0.007445   131.125401     0.000000 
  12.515000   131.231639     0.007620   130.050838     0.000000 
  12.520000   130.495774     0.007663   129.124312     0.000000 
  12.525000   127.415637     0.007848   128.319581     0.000000 
  12.530000   126.713457     0.007892   127.616408     0.000000 
  12.535000   127.290769     0.007856   126.998799     0.000000 
  12.540000   128.807037     0.007764   126.453939     0.000000 
  12.545000   127.894933     0.007819   125.971453     0.000000 
  12.550000   127.663483     0.007833   125.542881     0.000000 
  12.555000   124.677485     0.008021   125.161277     0.000000 
  12.560000   127.006155     0.007874   124.820914     0.000000 
  12.565000   126.515599     0.007904   124.517044     0.000000 
  12.570000   125.741005     0.007953   124.245730     0.000000 
  12.575000   124.187321     0.008052   124.003693     0.000000 
  12.580000   124.837232     0.008010   123.788216     0.000000 
  12.585000   123.796644     0.008078   123.597046     0.000000 
  12.590000   124.893675     0.008007   123.428337     0.000000 
  12.595000   125.004821     0.008000   123.280592     0.000000 
  12.600000   126.440802     0.007909   123.152623     0.000000 
  12.605000   125.463561     0.007970   123.043522     0.000000 
  12.610000   123.920616     0.008070   122.952639     0.000000 
  12.615000   123.810634     0.008077   122.879571     0.000000 
  12.620000   124.810711     0.008012   122.802674     0.000000 
  12.625000   123.238630     0.008114   122.765186     0.000000 
  12.630000   122.243605     0.008180   122.745721     0.000000 
  12.635000   125.532001     0.007966   122.744852     0.000000 
  12.640000   124.769855     0.008015   122.763428     0.000000 
  12.645000   124.346466     0.008042   122.802612     0.000000 
  12.650000   123.594762     0.008091   122.863920     0.000000 
  12.655000   124.885243     0.008007   122.949279     0.000000 
  12.660000   123.337859     0.008108   123.061099     0.000000 
  12.665000   125.420816     0.007973   123.202372     0.000000 
  12.670000   125.523836     0.007967   123.376798     0.000000 
  12.675000   122.619481     0.008155   123.588962     0.000000 
  12.680000   127.023788     0.007873   123.838588     0.000000 
  12.685000   124.481835     0.008033   124.144968     0.000000 
  12.690000   124.423479     0.008037   124.511511     0.000000 
  12.695000   125.668072     0.007957   124.951025     0.000000 
  12.700000   124.890470     0.008007   125.481814     0.000000 
  12.705000   125.312616     0.007980   126.131489     0.000000 
  12.710000   129.652263     0.007713   126.943525     0.000000 
  12.715000   130.283639     0.007676   127.987722     0.000000 
  12.720000   129.018104     0.007751   129.375375     0.000000 
  12.725000   130.442242     0.007666   131.278479     0.000000 
  12.730000   134.115404     0.007456   133.949460     0.000000 
  12.735000   136.974432     0.007301   137.733893     0.000000 
  12.740000   141.555532     0.007064   143.064821     0.000000 
  12.745000   146.135463     0.006843   150.426139     0.000000 
  12.750000   157.306746     0.006357   160.252643     0.000000 
  12.755000   165.883597     0.006028   172.909598     0.000000 
  12.760000   181.590820     0.005507   188.402446     0.000000 
  12.765000   202.508661     0.004938   206.298593     0.000000 
  12.770000   224.949016     0.004445   225.496030     0.000000 
  12.775000   249.013854     0.004016   244.010957     0.000000 
  12.780000   261.200029     0.003828   258.981222     0.000000 
  12.785000   273.286558     0.003659   267.332358     0.000000 
  12.790000   270.438804     0.003698   267.147413     0.000000 
  12.795000   252.668352     0.003958   258.700070     0.000000 
  12.800000   236.719886     0.004224   244.135443     0.000000 
  12.805000   212.879594     0.004697   226.295930     0.000000 
  12.810000   197.939048     0.005052   207.742185     0.000000 
  12.815000   178.715106     0.005595   190.308327     0.000000 
  12.820000   165.492994     0.006043   175.054395     0.000000 
  12.825000   153.213312     0.006527   162.410829     0.000000 
  12.830000   149.075175     0.006708   152.370300     0.000000 
  12.835000   140.803390     0.007102   144.662607     0.000000 
  12.840000   135.470754     0.007382   138.893855     0.000000 
  12.845000   134.425437     0.007439   134.645868     0.000000 
  12.850000   131.416071     0.007609   131.537456     0.000000 
  12.855000   128.397550     0.007788   129.253721     0.000000 
  12.860000   126.642038     0.007896   127.552579     0.000000 
  12.865000   125.930611     0.007941   126.257889     0.000000 
  12.870000   123.822016     0.008076   125.246775     0.000000 
  12.875000   123.154076     0.008120   124.415868     0.000000 
  12.880000   123.338987     0.008108   123.750554     0.000000 
  12.885000   122.329139     0.008175   123.193959     0.000000 
  12.890000   123.309780     0.008110   122.721802     0.000000 
  12.895000   121.793585     0.008211   122.317588     0.000000 
  12.900000   121.212695     0.008250   121.969785     0.000000 
  12.905000   120.563987     0.008294   121.680431     0.000000 
  12.910000   119.628911     0.008359   121.422770     0.000000 
  12.915000   119.701815     0.008354   121.202522     0.000000 
  12.920000   119.805060     0.008347   121.016326     0.000000 
  12.925000   117.054363     0.008543   120.861820     0.000000 
  12.930000   120.101909     0.008326   120.737529     0.000000 
  12.935000   119.931572     0.008338   120.642828     0.000000 
  12.940000   120.635311     0.008289   120.577989     0.000000 
  12.945000   118.909834     0.008410   120.544338     0.000000 
  12.950000   117.532736     0.008508   120.544626     0.000000 
  12.955000   122.414354     0.008169   120.583806     0.000000 
  12.960000   120.024321     0.008332   120.670560     0.000000 
  12.965000   120.478288     0.008300   120.820119     0.000000 
  12.970000   122.727852     0.008148   121.058978     0.000000 
  12.975000   122.209059     0.008183   121.431936     0.000000 
  12.980000   120.741318     0.008282   122.010981     0.000000 
  12.985000   122.626099     0.008155   122.903878     0.000000 
  12.990000   123.687506     0.008085   124.257936     0.000000 
  12.995000   124.344204     0.008042   126.252543     0.000000 
  13.000000   128.414783     0.007787   129.074207     0.000000 
  13.005000   130.712496     0.007650   132.871372     0.000000 
  13.010000   134.790066     0.007419   137.691848     0.000000 
  13.015000   141.926766     0.007046   143.408175     0.000000 
  13.020000   149.221806     0.006701   149.631284     0.000000 
  13.025000   156.843050     0.006376   155.617489     0.000000 
  13.030000   163.115690     0.006131   160.248223     0.000000 
  13.035000   161.264137     0.006201   162.305524     0.000000 
  13.040000   162.733058     0.006145   161.087928     0.000000 
  13.045000   156.344922     0.006396   156.994392     0.000000 
  13.050000   148.009560     0.006756   151.153363     0.000000 
  13.055000   140.442111     0.007120   144.775430     0.000000 
  13.060000   132.833620     0.007528   138.725992     0.000000 
  13.065000   127.889743     0.007819   133.489615     0.000000 
  13.070000   123.400611     0.008104   129.260706     0.000000 
  13.075000   123.937747     0.008069   126.034452     0.000000 
  13.080000   122.237347     0.008181   123.684307     0.000000 
  13.085000   119.955857     0.008336   122.028488     0.000000 
  13.090000   118.723080     0.008423   120.880954     0.000000 
  13.095000   120.202252     0.008319   120.082463     0.000000 
  13.100000   118.577704     0.008433   119.512706     0.000000 
  13.105000   119.408575     0.008375   119.089120     0.000000 
  13.110000   119.826436     0.008345   118.766024     0.000000 
  13.115000   116.460558     0.008587   118.497646     0.000000 
  13.120000   117.795419     0.008489   118.271980     0.000000 
  13.125000   118.933506     0.008408   118.077661     0.000000 
  13.130000   119.245621     0.008386   117.907540     0.000000 
  13.135000   118.695972     0.008425   117.756806     0.000000 
  13.140000   118.602679     0.008432   117.621990     0.000000 
  13.145000   118.016665     0.008473   117.500455     0.000000 
  13.150000   118.424224     0.008444   117.390126     0.000000 
  13.155000   116.406552     0.008591   117.289332     0.000000 
  13.160000   116.661412     0.008572   117.196710     0.000000 
  13.165000   117.551628     0.008507   117.111136     0.000000 
  13.170000   118.900508     0.008410   117.031677     0.000000 
  13.175000   117.012092     0.008546   116.957555     0.000000 
  13.180000   118.303683     0.008453   116.888113     0.000000 
  13.185000   116.258724     0.008602   116.822796     0.000000 
  13.190000   116.273633     0.008600   116.761132     0.000000 
  13.195000   118.028784     0.008473   116.702717     0.000000 
  13.200000   116.218348     0.008604   116.647204     0.000000 
  13.205000   116.183615     0.008607   116.594292     0.000000 
  13.210000   116.560565     0.008579   116.543723     0.000000 
  13.215000   116.659629     0.008572   116.495270     0.000000 
  13.220000   115.246602     0.008677   116.448735     0.000000 
  13.225000   117.443779     0.008515   116.403944     0.000000 
  13.230000   115.323882     0.008671   116.360744     0.000000 
  13.235000   116.174305     0.008608   116.319002     0.000000 
  13.240000   117.302648     0.008525   116.278595     0.000000 
  13.245000   116.244299     0.008603   116.239419     0.000000 
  13.250000   114.715814     0.008717   116.201378     0.000000 
  13.255000   117.228520     0.008530   116.079256     0.000000 
  13.260000   115.380419     0.008667   116.044081     0.000000 
  13.265000   115.531778     0.008656   116.009801     0.000000 
  13.270000   114.546542     0.008730   115.976352     0.000000 
  13.275000   115.590602     0.008651   115.943681     0.000000 
  13.280000   117.459678     0.008514   115.911737     0.000000 
  13.285000   115.685519     0.008644   115.880475     0.000000 
  13.290000   115.865948     0.008631   115.849853     0.000000 
  13.295000   115.889757     0.008629   115.819834     0.000000 
  13.300000   115.458436     0.008661   115.790385     0.000000 
  13.305000   117.834981     0.008486   115.761474     0.000000 
  13.310000   117.594930     0.008504   115.733074     0.000000 
  13.315000   115.499918     0.008658   115.705157     0.000000 
  13.320000   117.534377     0.008508   115.677701     0.000000 
  13.325000   115.720181     0.008642   115.650685     0.000000 
  13.330000   117.563272     0.008506   115.624087     0.000000 
  13.335000   114.278361     0.008751   115.597891     0.000000 
  13.340000   114.515415     0.008732   115.572080     0.000000 
  13.345000   115.448167     0.008662   115.546638     0.000000 
  13.350000   115.984489     0.008622   115.521551     0.000000 
  13.355000   114.717492     0.008717   115.496808     0.000000 
  13.360000   115.727769     0.008641   115.472395     0.000000 
  13.365000   114.770921     0.008713   115.448303     0.000000 
  13.370000   115.307574     0.008672   115.424522     0.000000 
  13.375000   115.604401     0.008650   115.401043     0.000000 
  13.380000   113.038313     0.008847   115.377858     0.000000 
  13.385000   114.789029     0.008712   115.328431     0.000000 
  13.390000   112.301221     0.008905   115.306085     0.000000 
  13.395000   114.726356     0.008716   115.284010     0.000000 
  13.400000   116.243172     0.008603   115.262201     0.000000 
  13.405000   115.303143     0.008673   115.240652     0.000000 
  13.410000   114.504250     0.008733   115.219361     0.000000 
  13.415000   113.895764     0.008780   115.198324     0.000000 
  13.420000   114.715502     0.008717   115.177538     0.000000 
  13.425000   114.089236     0.008765   115.157000     0.000000 
  13.430000   114.098532     0.008764   115.136711     0.000000 
  13.435000   114.698300     0.008719   115.116667     0.000000 
  13.440000   117.101912     0.008540   115.096870     0.000000 
  13.445000   115.872550     0.008630   115.077318     0.000000 
  13.450000   113.732509     0.008793   115.058012     0.000000 
  13.455000   114.062441     0.008767   115.038952     0.000000 
  13.460000   114.849699     0.008707   115.023530     0.000000 
  13.465000   115.887528     0.008629   115.004994     0.000000 
  13.470000   113.990830     0.008773   114.986710     0.000000 
  13.475000   116.008060     0.008620   114.968683     0.000000 
  13.480000   114.221690     0.008755   114.950916     0.000000 
  13.485000   114.804644     0.008710   114.933412     0.000000 
  13.490000   112.739417     0.008870   114.916177     0.000000 
  13.495000   115.313419     0.008672   114.899217     0.000000 
  13.500000   115.568630     0.008653   114.882536     0.000000 
  13.505000   114.189020     0.008757   114.866143     0.000000 
  13.510000   116.170368     0.008608   114.862193     0.000000 
  13.515000   116.230762     0.008604   114.846493     0.000000 
  13.520000   113.804155     0.008787   114.831106     0.000000 
  13.525000   113.551143     0.008807   114.816042     0.000000 
  13.530000   113.297458     0.008826   114.801312     0.000000 
  13.535000   113.851466     0.008783   114.786928     0.000000 
  13.540000   116.360697     0.008594   114.772903     0.000000 
  13.545000   114.099187     0.008764   114.759251     0.000000 
  13.550000   113.059141     0.008845   114.745989     0.000000 
  13.555000   113.581403     0.008804   114.733132     0.000000 
  13.560000   114.232883     0.008754   114.720700     0.000000 
  13.565000   114.376190     0.008743   114.708712     0.000000 
  13.570000   114.587320     0.008727   114.697191     0.000000 
  13.575000   115.932238     0.008626   114.686161     0.000000 
  13.580000   115.891441     0.008629   114.675646     0.000000 
  13.585000   113.682209     0.008796   114.665677     0.000000 
  13.590000   115.132521     0.008686   114.659134     0.000000 
  13.595000   113.921425     0.008778   114.650364     0.000000 
  13.600000   113.323456     0.008824   114.642242     0.000000 
  13.605000   114.287052     0.008750   114.634808     0.000000 
  13.610000   115.108617     0.008687   114.628109     0.000000 
  13.615000   113.558926     0.008806   114.622192     0.000000 
  13.620000   113.902847     0.008779   114.617114     0.000000 
  13.625000   114.427520     0.008739   114.612934     0.000000 
  13.630000   115.056317     0.008691   114.609719     0.000000 
  13.635000   113.514374     0.008809   114.607542     0.000000 
  13.640000   114.656541     0.008722   114.606486     0.000000 
  13.645000   112.661495     0.008876   114.606642     0.000000 
  13.650000   114.551394     0.008730   114.608111     0.000000 
  13.655000   115.297248     0.008673   114.611007     0.000000 
  13.660000   113.207395     0.008833   114.615457     0.000000 
  13.665000   114.380580     0.008743   114.621605     0.000000 
  13.670000   116.366286     0.008594   114.629611     0.000000 
  13.675000   115.088626     0.008689   114.639658     0.000000 
  13.680000   114.482623     0.008735   114.651953     0.000000 
  13.685000   115.208574     0.008680   114.666730     0.000000 
  13.690000   113.405805     0.008818   114.669163     0.000000 
  13.695000   116.156223     0.008609   114.689868     0.000000 
  13.700000   115.409319     0.008665   114.713982     0.000000 
  13.705000   114.151823     0.008760   114.741913     0.000000 
  13.710000   116.153104     0.008609   114.774134     0.000000 
  13.715000   114.337244     0.008746   114.811194     0.000000 
  13.720000   113.090469     0.008842   114.853738     0.000000 
  13.725000   113.231502     0.008831   114.902523     0.000000 
  13.730000   114.373464     0.008743   114.958446     0.000000 
  13.735000   115.187413     0.008682   115.022580     0.000000 
  13.740000   114.162080     0.008759   115.096222     0.000000 
  13.745000   112.220017     0.008911   115.180973     0.000000 
  13.750000   115.211606     0.008680   115.278858     0.000000 
  13.755000   114.453997     0.008737   115.392541     0.000000 
  13.760000   115.110058     0.008687   115.525673     0.000000 
  13.765000   115.392941     0.008666   115.683495     0.000000 
  13.770000   115.600061     0.008651   115.873797     0.000000 
  13.775000   113.805029     0.008787   116.108386     0.000000 
  13.780000   116.319703     0.008597   116.405149     0.000000 
  13.785000   115.244033     0.008677   116.790691     0.000000 
  13.790000   114.050057     0.008768   117.303240     0.000000 
  13.795000   116.672512     0.008571   117.995150     0.000000 
  13.800000   117.149281     0.008536   118.933891     0.000000 
  13.805000   116.982413     0.008548   120.175461     0.000000 
  13.810000   120.157072     0.008322   121.856932     0.000000 
  13.815000   121.849437     0.008207   124.036597     0.000000 
  13.820000   121.213272     0.008250   126.776639     0.000000 
  13.825000   127.808380     0.007824   130.097519     0.000000 
  13.830000   132.173665     0.007566   133.959003     0.000000 
  13.835000   135.157061     0.007399   138.207041     0.000000 
  13.840000   138.608954     0.007215   142.570360     0.000000 
  13.845000   143.309241     0.006978   146.602616     0.000000 
  13.850000   145.072666     0.006893   149.701809     0.000000 
  13.855000   145.407144     0.006877   151.249106     0.000000 
  13.860000   144.787759     0.006907   150.875734     0.000000 
  13.865000   143.876435     0.006950   148.675690     0.000000 
  13.870000   141.418536     0.007071   145.151219     0.000000 
  13.875000   136.042817     0.007351   140.945928     0.000000 
  13.880000   131.024930     0.007632   136.611387     0.000000 
  13.885000   128.906172     0.007758   132.524720     0.000000 
  13.890000   123.975868     0.008066   128.904366     0.000000 
  13.895000   122.714760     0.008149   125.850213     0.000000 
  13.900000   120.489807     0.008299   123.378612     0.000000 
  13.905000   119.728118     0.008352   121.450020     0.000000 
  13.910000   118.863964     0.008413   119.992003     0.000000 
  13.915000   116.157329     0.008609   118.918403     0.000000 
  13.920000   117.209485     0.008532   118.143874     0.000000 
  13.925000   116.523599     0.008582   117.593208     0.000000 
  13.930000   116.393548     0.008592   117.205740     0.000000 
  13.935000   116.308868     0.008598   116.935945     0.000000 
  13.940000   115.174480     0.008682   116.751707     0.000000 
  13.945000   117.538010     0.008508   116.631553     0.000000 
  13.950000   116.364095     0.008594   116.561831     0.000000 
  13.955000   115.296576     0.008673   116.534321     0.000000 
  13.960000   117.553141     0.008507   116.544472     0.000000 
  13.965000   116.199522     0.008606   116.592385     0.000000 
  13.970000   117.941768     0.008479   116.673507     0.000000 
  13.975000   116.590187     0.008577   116.791217     0.000000 
  13.980000   118.836932     0.008415   116.948203     0.000000 
  13.985000   117.377059     0.008520   117.148867     0.000000 
  13.990000   118.781946     0.008419   117.399948     0.000000 
  13.995000   118.456728     0.008442   117.711687     0.000000 
  14.000000   119.824884     0.008346   118.099764     0.000000 
  14.005000   121.312120     0.008243   118.588348     0.000000 
  14.010000   120.280581     0.008314   119.214498     0.000000 
  14.015000   122.739919     0.008147   120.033972     0.000000 
  14.020000   124.436690     0.008036   121.127960     0.000000 
  14.025000   124.285790     0.008046   122.609479     0.000000 
  14.030000   127.976094     0.007814   124.627163     0.000000 
  14.035000   132.393226     0.007553   127.363343     0.000000 
  14.040000   135.736948     0.007367   131.023083     0.000000 
  14.045000   140.790689     0.007103   135.811656     0.000000 
  14.050000   145.160533     0.006889   141.899882     0.000000 
  14.055000   152.455536     0.006559   149.378717     0.000000 
  14.060000   164.857841     0.006066   158.204717     0.000000 
  14.065000   170.523414     0.005864   168.134458     0.000000 
  14.070000   180.101123     0.005552   178.641975     0.000000 
  14.075000   190.659269     0.005245   188.826288     0.000000 
  14.080000   195.723713     0.005109   197.377977     0.000000 
  14.085000   200.450102     0.004989   202.769797     0.000000 
  14.090000   201.993060     0.004951   203.790980     0.000000 
  14.095000   202.512619     0.004938   200.178087     0.000000 
  14.100000   195.690431     0.005110   192.779863     0.000000 
  14.105000   186.634306     0.005358   183.074759     0.000000 
  14.110000   175.716282     0.005691   172.520842     0.000000 
  14.115000   163.705275     0.006109   162.205777     0.000000 
  14.120000   154.885132     0.006456   152.808256     0.000000 
  14.125000   143.679568     0.006960   144.682439     0.000000 
  14.130000   138.001301     0.007246   137.949143     0.000000 
  14.135000   134.280272     0.007447   132.568162     0.000000 
  14.140000   130.527514     0.007661   128.396856     0.000000 
  14.145000   128.393551     0.007789   125.239520     0.000000 
  14.150000   122.994825     0.008130   122.886983     0.000000 
  14.155000   123.011047     0.008129   121.144523     0.000000 
  14.160000   120.803062     0.008278   119.847681     0.000000 
  14.165000   118.828843     0.008415   118.867727     0.000000 
  14.170000   118.678727     0.008426   118.109919     0.000000 
  14.175000   118.726621     0.008423   117.507868     0.000000 
  14.180000   119.818720     0.008346   117.019269     0.000000 
  14.185000   116.816089     0.008560   116.609295     0.000000 
  14.190000   117.441594     0.008515   116.260911     0.000000 
  14.195000   115.747929     0.008639   115.960989     0.000000 
  14.200000   116.093381     0.008614   115.700448     0.000000 
  14.205000   116.844249     0.008558   115.472733     0.000000 
  14.210000   114.011337     0.008771   115.272914     0.000000 
  14.215000   116.194485     0.008606   115.097140     0.000000 
  14.220000   115.250450     0.008677   114.942326     0.000000 
  14.225000   115.690611     0.008644   114.805959     0.000000 
  14.230000   115.804327     0.008635   114.685969     0.000000 
  14.235000   115.032467     0.008693   114.580642     0.000000 
  14.240000   113.818974     0.008786   114.488558     0.000000 
  14.245000   116.390012     0.008592   114.408542     0.000000 
  14.250000   112.057640     0.008924   114.339626     0.000000 
  14.255000   114.498890     0.008734   114.281022     0.000000 
  14.260000   113.441260     0.008815   114.232095     0.000000 
  14.265000   115.569409     0.008653   114.192351     0.000000 
  14.270000   115.311834     0.008672   114.161418     0.000000 
  14.275000   114.918427     0.008702   114.139041     0.000000 
  14.280000   113.447501     0.008815   114.125069     0.000000 
  14.285000   114.921509     0.008702   114.119461     0.000000 
  14.290000   115.172423     0.008683   114.122274     0.000000 
  14.295000   114.859981     0.008706   114.133675     0.000000 
  14.300000   115.371879     0.008668   114.153940     0.000000 
  14.305000   113.968567     0.008774   114.183462     0.000000 
  14.310000   114.809102     0.008710   114.222768     0.000000 
  14.315000   115.474909     0.008660   114.272528     0.000000 
  14.320000   115.620467     0.008649   114.333582     0.000000 
  14.325000   115.954802     0.008624   114.406965     0.000000 
  14.330000   115.242139     0.008677   114.493940     0.000000 
  14.335000   114.400548     0.008741   114.596049     0.000000 
  14.340000   115.332828     0.008671   114.715167     0.000000 
  14.345000   116.803679     0.008561   114.853577     0.000000 
  14.350000   116.140483     0.008610   115.014075     0.000000 
  14.355000   114.857720     0.008706   115.200095     0.000000 
  14.360000   117.346445     0.008522   115.415897     0.000000 
  14.365000   116.491773     0.008584   115.666843     0.000000 
  14.370000   114.321333     0.008747   115.959854     0.000000 
  14.375000   115.935743     0.008625   116.304236     0.000000 
  14.380000   118.450945     0.008442   116.713302     0.000000 
  14.385000   119.291016     0.008383   117.207545     0.000000 
  14.390000   117.535333     0.008508   117.820624     0.000000 
  14.395000   122.294021     0.008177   118.609850     0.000000 
  14.400000   120.582034     0.008293   119.680008     0.000000 
  14.405000   122.498516     0.008163   121.175881     0.000000 
  14.410000   125.617035     0.007961   123.350054     0.000000 
  14.415000   129.179482     0.007741   126.547778     0.000000 
  14.420000   135.339116     0.007389   131.202961     0.000000 
  14.425000   141.107454     0.007087   137.783138     0.000000 
  14.430000   147.858277     0.006763   146.680697     0.000000 
  14.435000   161.935486     0.006175   158.055673     0.000000 
  14.440000   179.353071     0.005576   171.645653     0.000000 
  14.445000   197.771232     0.005056   186.548515     0.000000 
  14.450000   217.328736     0.004601   200.989266     0.000000 
  14.455000   228.950730     0.004368   212.257991     0.000000 
  14.460000   232.151266     0.004308   217.370410     0.000000 
  14.465000   229.981513     0.004348   214.680039     0.000000 
  14.470000   214.562952     0.004661   205.142475     0.000000 
  14.475000   204.305753     0.004895   191.587062     0.000000 
  14.480000   187.143936     0.005343   176.945474     0.000000 
  14.485000   168.910145     0.005920   163.268553     0.000000 
  14.490000   159.561316     0.006267   151.674089     0.000000 
  14.495000   147.957641     0.006759   142.578904     0.000000 
  14.500000   141.788621     0.007053   135.926144     0.000000 
  14.505000   135.901962     0.007358   131.372847     0.000000 
  14.510000   131.665608     0.007595   128.499941     0.000000 
  14.515000   128.317711     0.007793   126.877442     0.000000 
  14.520000   129.759554     0.007707   126.178019     0.000000 
  14.525000   127.169052     0.007864   126.192445     0.000000 
  14.530000   128.469782     0.007784   126.824311     0.000000 
  14.535000   129.644913     0.007713   128.070526     0.000000 
  14.540000   130.509112     0.007662   129.998621     0.000000 
  14.545000   132.998265     0.007519   132.724975     0.000000 
  14.550000   137.031228     0.007298   136.393533     0.000000 
  14.555000   140.171517     0.007134   141.152859     0.000000 
  14.560000   148.712119     0.006724   147.129759     0.000000 
  14.565000   154.107301     0.006489   154.398806     0.000000 
  14.570000   164.522522     0.006078   162.947341     0.000000 
  14.575000   176.433217     0.005668   172.634086     0.000000 
  14.580000   188.945449     0.005293   183.137027     0.000000 
  14.585000   200.602879     0.004985   193.888605     0.000000 
  14.590000   213.027689     0.004694   204.016095     0.000000 
  14.595000   217.050978     0.004607   212.356781     0.000000 
  14.600000   222.320762     0.004498   217.630596     0.000000 
  14.605000   219.501569     0.004556   218.870862     0.000000 
  14.610000   214.971779     0.004652   215.842605     0.000000 
  14.615000   210.878215     0.004742   209.171359     0.000000 
  14.620000   203.491341     0.004914   200.041850     0.000000 
  14.625000   190.915224     0.005238   189.732934     0.000000 
  14.630000   181.733822     0.005503   179.303787     0.000000 
  14.635000   174.807182     0.005721   169.507012     0.000000 
  14.640000   163.143967     0.006130   160.833525     0.000000 
  14.645000   154.687971     0.006465   153.588405     0.000000 
  14.650000   151.411580     0.006605   147.982967     0.000000 
  14.655000   145.353013     0.006880   144.166157     0.000000 
  14.660000   144.781399     0.006907   142.281305     0.000000 
  14.665000   145.818392     0.006858   142.472776     0.000000 
  14.670000   148.244891     0.006746   144.860929     0.000000 
  14.675000   150.833115     0.006630   149.478579     0.000000 
  14.680000   157.217438     0.006361   156.175737     0.000000 
  14.685000   164.587864     0.006076   164.500442     0.000000 
  14.690000   171.660248     0.005825   173.555453     0.000000 
  14.695000   182.330908     0.005485   181.865916     0.000000 
  14.700000   186.306377     0.005368   187.472834     0.000000 
  14.705000   186.866153     0.005351   188.618465     0.000000 
  14.710000   183.156203     0.005460   184.837549     0.000000 
  14.715000   175.768823     0.005689   177.330212     0.000000 
  14.720000   167.905166     0.005956   168.124658     0.000000 
  14.725000   158.667254     0.006302   159.031682     0.000000 
  14.730000   149.813023     0.006675   151.371504     0.000000 
  14.735000   143.241830     0.006981   146.060343     0.000000 
  14.740000   141.732226     0.007056   143.822966     0.000000 
  14.745000   142.900493     0.006998   145.324177     0.000000 
  14.750000   148.085008     0.006753   151.169204     0.000000 
  14.755000   157.091744     0.006366   161.734518     0.000000 
  14.760000   171.711521     0.005824   176.823869     0.000000 
  14.765000   192.800661     0.005187   195.253708     0.000000 
  14.770000   212.093500     0.004715   214.387834     0.000000 
  14.775000   228.840219     0.004370   229.896096     0.000000 
  14.780000   236.448899     0.004229   236.683709     0.000000 
  14.785000   233.714606     0.004279   231.830020     0.000000 
  14.790000   215.541735     0.004639   217.078360     0.000000 
  14.795000   195.522799     0.005114   197.310505     0.000000 
  14.800000   174.220225     0.005740   177.150698     0.000000 
  14.805000   156.533192     0.006388   159.504166     0.000000 
  14.810000   143.882812     0.006950   145.643507     0.000000 
  14.815000   134.125954     0.007456   135.691177     0.000000 
  14.820000   132.071398     0.007572   129.086894     0.000000 
  14.825000   127.421291     0.007848   125.018467     0.000000 
  14.830000   124.298198     0.008045   122.738187     0.000000 
  14.835000   124.828453     0.008011   121.725089     0.000000 
  14.840000   126.349342     0.007915   121.714624     0.000000 
  14.845000   125.680390     0.007957   122.645826     0.000000 
  14.850000   127.814757     0.007824   124.571661     0.000000 
  14.855000   130.562502     0.007659   127.538067     0.000000 
  14.860000   135.137030     0.007400   131.491528     0.000000 
  14.865000   139.103780     0.007189   136.158478     0.000000 
  14.870000   142.522939     0.007016   140.942923     0.000000 
  14.875000   147.233071     0.006792   144.865726     0.000000 
  14.880000   150.875509     0.006628   146.745845     0.000000 
  14.885000   150.109678     0.006662   145.812357     0.000000 
  14.890000   144.462667     0.006922   142.305517     0.000000 
  14.895000   140.731522     0.007106   137.282117     0.000000 
  14.900000   133.918787     0.007467   131.879456     0.000000 
  14.905000   129.491155     0.007723   126.883865     0.000000 
  14.910000   123.316378     0.008109   122.704153     0.000000 
  14.915000   118.712160     0.008424   119.466013     0.000000 
  14.920000   119.187155     0.008390   117.107903     0.000000 
  14.925000   118.600990     0.008432   115.467768     0.000000 
  14.930000   116.242789     0.008603   114.355139     0.000000 
  14.935000   114.912627     0.008702   113.599080     0.000000 
  14.940000   115.682713     0.008644   113.069716     0.000000 
  14.945000   114.276094     0.008751   112.679734     0.000000 
  14.950000   113.009990     0.008849   112.375616     0.000000 
  14.955000   112.066646     0.008923   112.126529     0.000000 
  14.960000   113.037182     0.008847   111.915138     0.000000 
  14.965000   114.411656     0.008740   111.731472     0.000000 
  14.970000   114.223964     0.008755   111.569404     0.000000 
  14.975000   112.519772     0.008887   111.424826     0.000000 
  14.980000   113.044189     0.008846   111.294752     0.000000 
  14.985000   114.001409     0.008772   111.176894     0.000000 
  14.990000   111.530083     0.008966   111.069439     0.000000 
  14.995000   112.704482     0.008873   110.970923     0.000000 
  15.000000   112.920757     0.008856   110.880146     0.000000 
  15.005000   111.225151     0.008991   110.796118     0.000000 
  15.010000   112.728381     0.008871   110.718015     0.000000 
  15.015000   113.494258     0.008811   110.645143     0.000000 
  15.020000   109.618683     0.009123   110.576917     0.000000 
  15.025000   112.862668     0.008860   110.512839     0.000000 
  15.030000   111.533909     0.008966   110.454027     0.000000 
  15.035000   111.880167     0.008938   110.397033     0.000000 
  15.040000   112.027598     0.008926   110.343077     0.000000 
  15.045000   110.778059     0.009027   110.291883     0.000000 
  15.050000   112.197528     0.008913   110.243211     0.000000 
  15.055000   112.159714     0.008916   110.201292     0.000000 
  15.060000   109.611669     0.009123   110.157077     0.000000 
  15.065000   112.760910     0.008868   110.114823     0.000000 
  15.070000   110.375389     0.009060   110.074385     0.000000 
  15.075000   111.194110     0.008993   110.035634     0.000000 
  15.080000   112.263233     0.008908   109.998455     0.000000 
  15.085000   109.493603     0.009133   109.962745     0.000000 
  15.090000   111.657836     0.008956   109.928414     0.000000 
  15.095000   109.504313     0.009132   109.895378     0.000000 
  15.100000   110.197532     0.009075   109.863565     0.000000 
  15.105000   111.104352     0.009001   109.832909     0.000000 
  15.110000   112.211119     0.008912   109.803350     0.000000 
  15.115000   110.805554     0.009025   109.774834     0.000000 
  15.120000   111.068498     0.009003   109.747315     0.000000 
  15.125000   111.236410     0.008990   109.720749     0.000000 
  15.130000   110.430324     0.009055   109.695098     0.000000 
  15.135000   109.776243     0.009109   109.670328     0.000000 
  15.140000   110.037466     0.009088   109.646408     0.000000 
  15.145000   112.108822     0.008920   109.623311     0.000000 
  15.150000   111.370910     0.008979   109.601014     0.000000 
  15.155000   109.378714     0.009143   109.579496     0.000000 
  15.160000   112.452718     0.008893   109.558739     0.000000 
  15.165000   111.952370     0.008932   109.538727     0.000000 
  15.170000   109.348105     0.009145   109.519450     0.000000 
  15.175000   110.921659     0.009015   109.500895     0.000000 
  15.180000   111.167234     0.008995   109.483056     0.000000 
  15.185000   109.649894     0.009120   109.465928     0.000000 
  15.190000   111.038654     0.009006   109.449507     0.000000 
  15.195000   108.656977     0.009203   109.433792     0.000000 
  15.200000   109.682693     0.009117   109.418785     0.000000 
  15.205000   110.777323     0.009027   109.404490     0.000000 
  15.210000   111.101600     0.009001   109.398745     0.000000 
  15.215000   111.852200     0.008940   109.385941     0.000000 
  15.220000   108.372182     0.009227   109.373874     0.000000 
  15.225000   110.094442     0.009083   109.362558     0.000000 
  15.230000   109.444738     0.009137   109.352009     0.000000 
  15.235000   107.868440     0.009271   109.342246     0.000000 
  15.240000   111.645810     0.008957   109.333291     0.000000 
  15.245000   109.415644     0.009139   109.325169     0.000000 
  15.250000   108.139021     0.009247   109.317907     0.000000 
  15.255000   110.504667     0.009049   109.311538     0.000000 
  15.260000   109.035484     0.009171   109.306098     0.000000 
  15.265000   109.198805     0.009158   109.301625     0.000000 
  15.270000   108.071453     0.009253   109.298165     0.000000 
  15.275000   110.260700     0.009069   109.295767     0.000000 
  15.280000   108.169096     0.009245   109.294486     0.000000 
  15.285000   108.714016     0.009198   109.294383     0.000000 
  15.290000   110.768942     0.009028   109.295525     0.000000 
  15.295000   110.327540     0.009064   109.297987     0.000000 
  15.300000   110.574793     0.009044   109.301852     0.000000 
  15.305000   111.128205     0.008999   109.307213     0.000000 
  15.310000   109.371702     0.009143   109.314171     0.000000 
  15.315000   111.918412     0.008935   109.322842     0.000000 
  15.320000   110.954229     0.009013   109.333351     0.000000 
  15.325000   111.181843     0.008994   109.345839     0.000000 
  15.330000   111.953474     0.008932   109.360466     0.000000 
  15.335000   110.401040     0.009058   109.377406     0.000000 
  15.340000   111.324983     0.008983   109.396858     0.000000 
  15.345000   112.079583     0.008922   109.419043     0.000000 
  15.350000   109.526237     0.009130   109.444211     0.000000 
  15.355000   110.649162     0.009038   109.472644     0.000000 
  15.360000   110.399565     0.009058   109.504661     0.000000 
  15.365000   109.774981     0.009110   109.540621     0.000000 
  15.370000   110.038238     0.009088   109.580937     0.000000 
  15.375000   108.959870     0.009178   109.626075     0.000000 
  15.380000   109.353399     0.009145   109.676573     0.000000 
  15.385000   112.694094     0.008874   109.733046     0.000000 
  15.390000   110.101336     0.009083   109.796205     0.000000 
  15.395000   108.268973     0.009236   109.866877     0.000000 
  15.400000   111.658408     0.008956   109.946028     0.000000 
  15.405000   112.470939     0.008891   110.034803     0.000000 
  15.410000   109.757908     0.009111   110.134579     0.000000 
  15.415000   111.745011     0.008949   110.247040     0.000000 
  15.420000   110.760491     0.009028   110.374307     0.000000 
  15.425000   109.240313     0.009154   110.519127     0.000000 
  15.430000   110.660471     0.009037   110.688914     0.000000 
  15.435000   110.632933     0.009039   110.881199     0.000000 
  15.440000   111.572880     0.008963   111.106720     0.000000 
  15.445000   113.155781     0.008837   111.375330     0.000000 
  15.450000   110.986053     0.009010   111.700855     0.000000 
  15.455000   113.479508     0.008812   112.102433     0.000000 
  15.460000   113.246083     0.008830   112.605969     0.000000 
  15.465000   114.597691     0.008726   113.245464     0.000000 
  15.470000   114.130184     0.008762   114.063868     0.000000 
  15.475000   115.741288     0.008640   115.112993     0.000000 
  15.480000   118.087572     0.008468   116.451997     0.000000 
  15.485000   119.120323     0.008395   118.143968     0.000000 
  15.490000   120.693981     0.008285   120.250399     0.000000 
  15.495000   122.658717     0.008153   122.823520     0.000000 
  15.500000   128.668683     0.007772   125.896726     0.000000 
  15.505000   130.080069     0.007688   129.473214     0.000000 
  15.510000   136.061007     0.007350   133.512405     0.000000 
  15.515000   139.793981     0.007153   137.912868     0.000000 
  15.520000   142.292114     0.007028   142.490534     0.000000 
  15.525000   148.154443     0.006750   146.955282     0.000000 
  15.530000   151.471320     0.006602   150.901122     0.000000 
  15.535000   151.193021     0.006614   153.841810     0.000000 
  15.540000   151.094772     0.006618   155.321134     0.000000 
  15.545000   148.259476     0.006745   155.075460     0.000000 
  15.550000   147.473718     0.006781   153.151669     0.000000 
  15.555000   144.733682     0.006909   149.886200     0.000000 
  15.560000   141.817258     0.007051   145.761941     0.000000 
  15.565000   139.081783     0.007190   141.251597     0.000000 
  15.570000   134.999040     0.007407   136.729053     0.000000 
  15.575000   130.621158     0.007656   132.451265     0.000000 
  15.580000   127.675649     0.007832   128.575340     0.000000 
  15.585000   126.044072     0.007934   125.182700     0.000000 
  15.590000   124.621591     0.008024   122.299574     0.000000 
  15.595000   120.626248     0.008290   119.912860     0.000000 
  15.600000   118.575926     0.008433   117.987869     0.000000 
  15.605000   118.724254     0.008423   116.459392     0.000000 
  15.610000   116.071988     0.008615   115.270325     0.000000 
  15.615000   116.395129     0.008591   114.359030     0.000000 
  15.620000   117.625094     0.008502   113.669177     0.000000 
  15.625000   113.370487     0.008821   113.152576     0.000000 
  15.630000   112.318896     0.008903   112.770260     0.000000 
  15.635000   113.617373     0.008801   112.492281     0.000000 
  15.640000   111.785240     0.008946   112.296730     0.000000 
  15.645000   114.199762     0.008757   112.168424     0.000000 
  15.650000   113.470514     0.008813   112.097606     0.000000 
  15.655000   112.376614     0.008899   112.078889     0.000000 
  15.660000   113.059202     0.008845   112.110603     0.000000 
  15.665000   112.689546     0.008874   112.194699     0.000000 
  15.670000   114.154042     0.008760   112.337369     0.000000 
  15.675000   112.219616     0.008911   112.550612     0.000000 
  15.680000   114.886405     0.008704   112.862559     0.000000 
  15.685000   113.742733     0.008792   113.292658     0.000000 
  15.690000   115.981967     0.008622   113.896714     0.000000 
  15.695000   115.791060     0.008636   114.750359     0.000000 
  15.700000   117.910031     0.008481   115.955214     0.000000 
  15.705000   120.105825     0.008326   117.640235     0.000000 
  15.710000   122.218982     0.008182   119.954558     0.000000 
  15.715000   125.323533     0.007979   123.050660     0.000000 
  15.720000   128.933709     0.007756   127.056899     0.000000 
  15.725000   134.389052     0.007441   132.040631     0.000000 
  15.730000   139.106156     0.007189   137.963668     0.000000 
  15.735000   147.453269     0.006782   144.629039     0.000000 
  15.740000   155.516752     0.006430   151.614933     0.000000 
  15.745000   163.842598     0.006103   158.206257     0.000000 
  15.750000   170.965506     0.005849   163.395668     0.000000 
  15.755000   170.651621     0.005860   166.104072     0.000000 
  15.760000   169.804912     0.005889   165.639051     0.000000 
  15.765000   167.973142     0.005953   162.132554     0.000000 
  15.770000   159.271181     0.006279   156.448037     0.000000 
  15.775000   151.936799     0.006582   149.695844     0.000000 
  15.780000   144.498512     0.006920   142.810137     0.000000 
  15.785000   136.490745     0.007327   136.412053     0.000000 
  15.790000   129.464376     0.007724   130.846732     0.000000 
  15.795000   128.292427     0.007795   126.256696     0.000000 
  15.800000   121.959845     0.008199   122.644132     0.000000 
  15.805000   120.935420     0.008269   119.921118     0.000000 
  15.810000   118.688005     0.008425   117.952183     0.000000 
  15.815000   117.851179     0.008485   116.589057     0.000000 
  15.820000   114.985337     0.008697   115.695728     0.000000 
  15.825000   115.233521     0.008678   115.163177     0.000000 
  15.830000   116.640707     0.008573   114.915243     0.000000 
  15.835000   115.396138     0.008666   114.908354     0.000000 
  15.840000   114.608144     0.008725   115.127908     0.000000 
  15.845000   115.724244     0.008641   115.583318     0.000000 
  15.850000   117.112581     0.008539   116.302750     0.000000 
  15.855000   116.575863     0.008578   117.327724     0.000000 
  15.860000   118.418152     0.008445   118.707395     0.000000 
  15.865000   121.469107     0.008233   120.492218     0.000000 
  15.870000   123.933859     0.008069   122.726769     0.000000 
  15.875000   126.829202     0.007885   125.441225     0.000000 
  15.880000   126.688069     0.007893   128.640318     0.000000 
  15.885000   130.929340     0.007638   132.287570     0.000000 
  15.890000   135.856923     0.007361   136.283053     0.000000 
  15.895000   137.006977     0.007299   140.435006     0.000000 
  15.900000   141.669086     0.007059   144.466109     0.000000 
  15.905000   143.913416     0.006949   148.030435     0.000000 
  15.910000   146.528306     0.006825   150.828915     0.000000 
  15.915000   146.881695     0.006808   152.712541     0.000000 
  15.920000   148.307378     0.006743   153.696002     0.000000 
  15.925000   151.614030     0.006596   153.853526     0.000000 
  15.930000   150.821806     0.006630   153.209474     0.000000 
  15.935000   148.235393     0.006746   151.764973     0.000000 
  15.940000   147.899396     0.006761   149.665281     0.000000 
  15.945000   144.808782     0.006906   147.337568     0.000000 
  15.950000   141.903404     0.007047   145.443124     0.000000 
  15.955000   143.284371     0.006979   144.697929     0.000000 
  15.960000   143.961624     0.006946   145.709955     0.000000 
  15.965000   145.431831     0.006876   148.876520     0.000000 
  15.970000   154.338013     0.006479   154.301251     0.000000 
  15.975000   159.989106     0.006250   161.697651     0.000000 
  15.980000   174.666243     0.005725   170.266184     0.000000 
  15.985000   186.005312     0.005376   178.565097     0.000000 
  15.990000   193.718739     0.005162   184.554955     0.000000 
  15.995000   193.508562     0.005168   186.204460     0.000000 
  16.000000   188.241359     0.005312   182.640768     0.000000 
  16.005000   175.756913     0.005690   174.776657     0.000000 
  16.010000   164.784403     0.006069   164.598992     0.000000 
  16.015000   150.263222     0.006655   154.011662     0.000000 
  16.020000   140.939498     0.007095   144.294742     0.000000 
  16.025000   131.793257     0.007588   136.167161     0.000000 
  16.030000   125.068692     0.007996   129.886897     0.000000 
  16.035000   120.902180     0.008271   125.441140     0.000000 
  16.040000   120.950261     0.008268   122.661058     0.000000 
  16.045000   116.432747     0.008589   121.321178     0.000000 
  16.050000   119.241383     0.008386   121.189090     0.000000 
  16.055000   121.203436     0.008251   122.092694     0.000000 
  16.060000   123.335587     0.008108   123.828203     0.000000 
  16.065000   128.328757     0.007792   126.165585     0.000000 
  16.070000   131.768612     0.007589   128.778177     0.000000 
  16.075000   137.336747     0.007281   131.188171     0.000000 
  16.080000   141.126305     0.007086   132.783461     0.000000 
  16.085000   140.295646     0.007128   133.014604     0.000000 
  16.090000   138.418884     0.007224   131.719336     0.000000 
  16.095000   133.468121     0.007492   129.236095     0.000000 
  16.100000   127.672994     0.007833   126.161544     0.000000 
  16.105000   124.157035     0.008054   123.030207     0.000000 
  16.110000   118.280411     0.008454   120.192204     0.000000 
  16.115000   114.318212     0.008748   117.832672     0.000000 
  16.120000   113.999748     0.008772   116.004864     0.000000 
  16.125000   112.566557     0.008884   114.690817     0.000000 
  16.130000   112.512549     0.008888   113.823656     0.000000 
  16.135000   111.765543     0.008947   113.321057     0.000000 
  16.140000   113.057459     0.008845   113.108213     0.000000 
  16.145000   113.601481     0.008803   113.123948     0.000000 
  16.150000   112.426643     0.008895   113.367155     0.000000 
  16.155000   114.552853     0.008730   113.851833     0.000000 
  16.160000   115.399085     0.008666   114.657528     0.000000 
  16.165000   114.363382     0.008744   115.940117     0.000000 
  16.170000   117.327725     0.008523   117.953365     0.000000 
  16.175000   118.594976     0.008432   121.059588     0.000000 
  16.180000   124.538811     0.008030   125.709725     0.000000 
  16.185000   128.299110     0.007794   132.372754     0.000000 
  16.190000   136.872188     0.007306   141.405509     0.000000 
  16.195000   147.797719     0.006766   152.872771     0.000000 
  16.200000   162.206164     0.006165   166.336153     0.000000 
  16.205000   179.222823     0.005580   180.617557     0.000000 
  16.210000   197.292664     0.005069   193.582632     0.000000 
  16.215000   209.693937     0.004769   202.272245     0.000000 
  16.220000   212.288669     0.004711   204.009043     0.000000 
  16.225000   205.269098     0.004872   198.139109     0.000000 
  16.230000   185.890233     0.005380   186.630646     0.000000 
  16.235000   168.171789     0.005946   172.564652     0.000000 
  16.240000   149.857781     0.006673   158.522664     0.000000 
  16.245000   136.080294     0.007349   146.087312     0.000000 
  16.250000   127.488315     0.007844   135.993159     0.000000 
  16.255000   121.327782     0.008242   128.376921     0.000000 
  16.260000   118.641676     0.008429   123.002387     0.000000 
  16.265000   116.637704     0.008574   119.464687     0.000000 
  16.270000   115.958327     0.008624   117.331769     0.000000 
  16.275000   115.023673     0.008694   116.272828     0.000000 
  16.280000   115.201406     0.008680   116.078739     0.000000 
  16.285000   113.547387     0.008807   116.655198     0.000000 
  16.290000   117.963027     0.008477   117.978831     0.000000 
  16.295000   120.033649     0.008331   120.037095     0.000000 
  16.300000   120.580669     0.008293   122.756764     0.000000 
  16.305000   125.149845     0.007990   125.964074     0.000000 
  16.310000   128.288880     0.007795   129.291443     0.000000 
  16.315000   132.685694     0.007537   132.139651     0.000000 
  16.320000   135.647875     0.007372   133.760713     0.000000 
  16.325000   135.706269     0.007369   133.575728     0.000000 
  16.330000   133.514201     0.007490   131.570343     0.000000 
  16.335000   128.624243     0.007775   128.309034     0.000000 
  16.340000   125.648406     0.007959   124.538254     0.000000 
  16.345000   118.536492     0.008436   120.846833     0.000000 
  16.350000   115.642752     0.008647   117.585917     0.000000 
  16.355000   113.820694     0.008786   114.913249     0.000000 
  16.360000   111.083348     0.009002   112.850851     0.000000 
  16.365000   110.290294     0.009067   111.334916     0.000000 
  16.370000   109.845758     0.009104   110.259161     0.000000 
  16.375000   108.046390     0.009255   109.509235     0.000000 
  16.380000   110.147070     0.009079   108.984741     0.000000 
  16.385000   108.305188     0.009233   108.608757     0.000000 
  16.390000   106.173656     0.009419   108.328123     0.000000 
  16.395000   106.121371     0.009423   108.108886     0.000000 
  16.400000   106.843815     0.009359   107.932813     0.000000 
  16.405000   105.786665     0.009453   107.783137     0.000000 
  16.410000   104.854452     0.009537   107.654900     0.000000 
  16.415000   107.606366     0.009293   107.543537     0.000000 
  16.420000   107.572649     0.009296   107.445972     0.000000 
  16.425000   105.881547     0.009445   107.359980     0.000000 
  16.430000   107.137530     0.009334   107.283865     0.000000 
  16.435000   107.306541     0.009319   107.216289     0.000000 
  16.440000   105.544387     0.009475   107.156173     0.000000 
  16.445000   107.903921     0.009268   107.102639     0.000000 
  16.450000   107.234357     0.009325   107.054966     0.000000 
  16.455000   108.781021     0.009193   107.012560     0.000000 
  16.460000   105.970546     0.009437   106.974930     0.000000 
  16.465000   106.499763     0.009390   106.941669     0.000000 
  16.470000   106.962191     0.009349   106.912443     0.000000 
  16.475000   106.740025     0.009369   106.886973     0.000000 
  16.480000   105.972269     0.009436   106.865036     0.000000 
  16.485000   106.717608     0.009371   106.846450     0.000000 
  16.490000   106.408463     0.009398   106.831071     0.000000 
  16.495000   104.934210     0.009530   106.818790     0.000000 
  16.500000   107.041687     0.009342   106.809529     0.000000 
  16.505000   106.331763     0.009405   106.803239     0.000000 
  16.510000   107.846636     0.009272   106.799896     0.000000 
  16.515000   106.435476     0.009395   106.799503     0.000000 
  16.520000   106.065346     0.009428   106.802088     0.000000 
  16.525000   107.787536     0.009278   106.807703     0.000000 
  16.530000   107.427172     0.009309   106.816428     0.000000 
  16.535000   105.873507     0.009445   106.828366     0.000000 
  16.540000   107.963415     0.009262   106.843651     0.000000 
  16.545000   104.913104     0.009532   106.862446     0.000000 
  16.550000   105.669227     0.009463   106.887554     0.000000 
  16.555000   108.670038     0.009202   106.914004     0.000000 
  16.560000   106.462322     0.009393   106.944668     0.000000 
  16.565000   107.435122     0.009308   106.985682     0.000000 
  16.570000   106.537535     0.009386   107.025817     0.000000 
  16.575000   106.929498     0.009352   107.071297     0.000000 
  16.580000   107.869079     0.009270   107.122631     0.000000 
  16.585000   104.575316     0.009562   107.180420     0.000000 
  16.590000   107.160299     0.009332   107.245374     0.000000 
  16.595000   106.559948     0.009384   107.318348     0.000000 
  16.600000   107.938459     0.009265   107.400388     0.000000 
  16.605000   106.991159     0.009347   107.492806     0.000000 
  16.610000   108.025155     0.009257   107.597291     0.000000 
  16.615000   106.218817     0.009415   107.716082     0.000000 
  16.620000   106.420000     0.009397   107.852214     0.000000 
  16.625000   109.408780     0.009140   108.009877     0.000000 
  16.630000   108.774503     0.009193   108.194884     0.000000 
  16.635000   106.453417     0.009394   108.415284     0.000000 
  16.640000   108.630226     0.009206   108.682056     0.000000 
  16.645000   109.030287     0.009172   109.009858     0.000000 
  16.650000   108.896970     0.009183   109.417664     0.000000 
  16.655000   109.842188     0.009104   109.929133     0.000000 
  16.660000   111.238569     0.008990   110.572461     0.000000 
  16.665000   109.718793     0.009114   111.379466     0.000000 
  16.670000   110.982981     0.009010   112.383718     0.000000 
  16.675000   114.163495     0.008759   113.617584     0.000000 
  16.680000   116.107324     0.008613   115.108241     0.000000 
  16.685000   117.178403     0.008534   116.872727     0.000000 
  16.690000   117.926439     0.008480   118.912106     0.000000 
  16.695000   119.307515     0.008382   121.204467     0.000000 
  16.700000   121.305678     0.008244   123.696084     0.000000 
  16.705000   123.909381     0.008070   126.290184     0.000000 
  16.710000   126.462287     0.007907   128.834994     0.000000 
  16.715000   125.935062     0.007941   131.118990     0.000000 
  16.720000   126.648952     0.007896   132.889378     0.000000 
  16.725000   126.895495     0.007881   133.908517     0.000000 
  16.730000   126.339668     0.007915   134.037330     0.000000 
  16.735000   125.879840     0.007944   133.297646     0.000000 
  16.740000   125.570719     0.007964   131.865187     0.000000 
  16.745000   124.704790     0.008019   129.999002     0.000000 
  16.750000   123.737031     0.008082   127.961079     0.000000 
  16.755000   120.703394     0.008285   125.969491     0.000000 
  16.760000   121.999792     0.008197   124.189139     0.000000 
  16.765000   121.898258     0.008204   122.742951     0.000000 
  16.770000   119.768174     0.008349   121.728527     0.000000 
  16.775000   119.428815     0.008373   121.233440     0.000000 
  16.780000   118.603695     0.008431   121.347337     0.000000 
  16.785000   120.679686     0.008286   122.169910     0.000000 
  16.790000   119.962957     0.008336   123.813307     0.000000 
  16.795000   120.876355     0.008273   126.397101     0.000000 
  16.800000   123.153119     0.008120   130.034402     0.000000 
  16.805000   129.930828     0.007696   134.808930     0.000000 
  16.810000   132.535069     0.007545   140.744059     0.000000 
  16.815000   142.689650     0.007008   147.764604     0.000000 
  16.820000   151.699936     0.006592   155.649682     0.000000 
  16.825000   163.670976     0.006110   163.973594     0.000000 
  16.830000   171.272213     0.005839   172.044793     0.000000 
  16.835000   181.583263     0.005507   178.900481     0.000000 
  16.840000   187.923926     0.005321   183.475782     0.000000 
  16.845000   188.165492     0.005314   185.012662     0.000000 
  16.850000   184.805722     0.005411   183.506490     0.000000 
  16.855000   178.958525     0.005588   179.799918     0.000000 
  16.860000   169.021883     0.005916   175.226488     0.000000 
  16.865000   163.119195     0.006130   171.137066     0.000000 
  16.870000   161.188814     0.006204   168.609412     0.000000 
  16.875000   158.850438     0.006295   168.343627     0.000000 
  16.880000   166.265596     0.006014   170.624099     0.000000 
  16.885000   173.266970     0.005771   175.275356     0.000000 
  16.890000   183.520776     0.005449   181.573007     0.000000 
  16.895000   194.911898     0.005131   188.164171     0.000000 
  16.900000   198.561352     0.005036   193.101996     0.000000 
  16.905000   200.210233     0.004995   194.359860     0.000000 
  16.910000   195.282479     0.005121   190.851159     0.000000 
  16.915000   186.632429     0.005358   183.120636     0.000000 
  16.920000   175.320483     0.005704   172.881512     0.000000 
  16.925000   160.238843     0.006241   161.963841     0.000000 
  16.930000   150.245602     0.006656   151.699023     0.000000 
  16.935000   142.781146     0.007004   142.857983     0.000000 
  16.940000   136.668110     0.007317   135.786314     0.000000 
  16.945000   130.134256     0.007684   130.546449     0.000000 
  16.950000   129.354099     0.007731   127.044646     0.000000 
  16.955000   125.638348     0.007959   125.151687     0.000000 
  16.960000   126.945770     0.007877   124.815508     0.000000 
  16.965000   127.608434     0.007836   126.121763     0.000000 
  16.970000   130.370343     0.007670   129.385202     0.000000 
  16.975000   136.630612     0.007319   135.032043     0.000000 
  16.980000   143.211430     0.006983   143.508169     0.000000 
  16.985000   153.693844     0.006506   155.045500     0.000000 
  16.990000   167.448998     0.005972   169.385848     0.000000 
  16.995000   182.100605     0.005491   185.490959     0.000000 
  17.000000   196.806538     0.005081   201.247505     0.000000 
  17.005000   209.385127     0.004776   213.569128     0.000000 
  17.010000   216.172212     0.004626   219.441886     0.000000 
  17.015000   211.993022     0.004717   217.745840     0.000000 
  17.020000   204.128553     0.004899   209.765537     0.000000 
  17.025000   191.935029     0.005210   197.812566     0.000000 
  17.030000   177.575205     0.005631   184.045106     0.000000 
  17.035000   165.074006     0.006058   170.213185     0.000000 
  17.040000   153.927409     0.006497   157.568043     0.000000 
  17.045000   146.997484     0.006803   146.768122     0.000000 
  17.050000   137.215680     0.007288   137.957809     0.000000 
  17.055000   129.644824     0.007713   130.973141     0.000000 
  17.060000   126.124343     0.007929   125.531993     0.000000 
  17.065000   122.439544     0.008167   121.344302     0.000000 
  17.070000   117.501565     0.008511   118.153609     0.000000 
  17.075000   117.320559     0.008524   115.743320     0.000000 
  17.080000   114.009535     0.008771   113.935319     0.000000 
  17.085000   111.399642     0.008977   112.582214     0.000000 
  17.090000   111.305144     0.008984   111.553503     0.000000 
  17.095000   112.286097     0.008906   110.764328     0.000000 
  17.100000   109.025342     0.009172   110.147132     0.000000 
  17.105000   110.581754     0.009043   109.654269     0.000000 
  17.110000   110.550176     0.009046   109.253315     0.000000 
  17.115000   109.237121     0.009154   108.922782     0.000000 
  17.120000   108.973807     0.009177   108.648700     0.000000 
  17.125000   108.274623     0.009236   108.422196     0.000000 
  17.130000   108.832588     0.009188   108.237993     0.000000 
  17.135000   109.076659     0.009168   108.093650     0.000000 
  17.140000   107.108223     0.009336   107.989374     0.000000 
  17.145000   109.379246     0.009143   107.928276     0.000000 
  17.150000   107.390402     0.009312   107.916932     0.000000 
  17.155000   110.403178     0.009058   107.966091     0.000000 
  17.160000   110.972892     0.009011   108.091326     0.000000 
  17.165000   110.477255     0.009052   108.313299     0.000000 
  17.170000   110.616348     0.009040   108.657271     0.000000 
  17.175000   110.814861     0.009024   109.151485     0.000000 
  17.180000   110.321159     0.009064   109.824152     0.000000 
  17.185000   112.146828     0.008917   110.699001     0.000000 
  17.190000   113.907750     0.008779   111.789537     0.000000 
  17.195000   112.758832     0.008868   113.092184     0.000000 
  17.200000   116.010026     0.008620   114.578028     0.000000 
  17.205000   116.952877     0.008550   116.182403     0.000000 
  17.210000   120.346847     0.008309   117.792306     0.000000 
  17.215000   122.082670     0.008191   119.237290     0.000000 
  17.220000   123.320716     0.008109   120.300803     0.000000 
  17.225000   124.298800     0.008045   120.773272     0.000000 
  17.230000   122.066150     0.008192   120.539223     0.000000 
  17.235000   121.404093     0.008237   119.638939     0.000000 
  17.240000   122.448733     0.008167   118.246617     0.000000 
  17.245000   119.124659     0.008395   116.585712     0.000000 
  17.250000   116.370885     0.008593   114.853203     0.000000 
  17.255000   113.690836     0.008796   113.189299     0.000000 
  17.260000   112.049003     0.008925   111.679830     0.000000 
  17.265000   110.202722     0.009074   110.368788     0.000000 
  17.270000   110.372422     0.009060   109.270086     0.000000 
  17.275000   108.433271     0.009222   108.376725     0.000000 
  17.280000   107.830987     0.009274   107.668221     0.000000 
  17.285000   108.257959     0.009237   107.116863     0.000000 
  17.290000   106.716830     0.009371   106.695125     0.000000 
  17.295000   107.769045     0.009279   106.370010     0.000000 
  17.300000   107.150042     0.009333   106.119304     0.000000 
  17.305000   106.316716     0.009406   105.923190     0.000000 
  17.310000   108.284095     0.009235   105.766562     0.000000 
  17.315000   107.933290     0.009265   105.638433     0.000000 
  17.320000   106.206987     0.009416   105.531094     0.000000 
  17.325000   106.643313     0.009377   105.439264     0.000000 
  17.330000   107.230607     0.009326   105.359359     0.000000 
  17.335000   105.240565     0.009502   105.288932     0.000000 
  17.340000   105.352305     0.009492   105.226279     0.000000 
  17.345000   107.948826     0.009264   105.170169     0.000000 
  17.350000   103.558804     0.009656   105.119681     0.000000 
  17.355000   106.028373     0.009431   105.074101     0.000000 
  17.360000   104.524549     0.009567   105.032856     0.000000 
  17.365000   103.993986     0.009616   104.995479     0.000000 
  17.370000   104.321854     0.009586   104.961579     0.000000 
  17.375000   105.565893     0.009473   104.930833     0.000000 
  17.380000   106.935537     0.009351   104.902965     0.000000 
  17.385000   105.555339     0.009474   104.877745     0.000000 
  17.390000   105.789544     0.009453   104.854975     0.000000 
  17.395000   105.448517     0.009483   104.834493     0.000000 
  17.400000   105.330735     0.009494   104.816157     0.000000 
  17.405000   104.283821     0.009589   104.799853     0.000000 
  17.410000   105.094843     0.009515   104.785484     0.000000 
  17.415000   103.565479     0.009656   104.772970     0.000000 
  17.420000   106.549344     0.009385   104.762251     0.000000 
  17.425000   104.935551     0.009530   104.753276     0.000000 
  17.430000   104.587168     0.009561   104.746012     0.000000 
  17.435000   106.229104     0.009414   104.744844     0.000000 
  17.440000   105.309403     0.009496   104.740961     0.000000 
  17.445000   103.323643     0.009678   104.738752     0.000000 
  17.450000   104.587423     0.009561   104.738229     0.000000 
  17.455000   105.650039     0.009465   104.743163     0.000000 
  17.460000   106.586734     0.009382   104.746106     0.000000 
  17.465000   105.642726     0.009466   104.750833     0.000000 
  17.470000   105.833147     0.009449   104.757397     0.000000 
  17.475000   106.629017     0.009378   104.765866     0.000000 
  17.480000   105.657159     0.009465   104.776321     0.000000 
  17.485000   104.519094     0.009568   104.788856     0.000000 
  17.490000   104.995665     0.009524   104.803581     0.000000 
  17.495000   105.253683     0.009501   104.820624     0.000000 
  17.500000   103.495919     0.009662   104.840130     0.000000 
  17.505000   105.632603     0.009467   104.862266     0.000000 
  17.510000   103.363308     0.009675   104.887225     0.000000 
  17.515000   106.318338     0.009406   104.915225     0.000000 
  17.520000   105.015220     0.009522   104.946516     0.000000 
  17.525000   107.188723     0.009329   104.981383     0.000000 
  17.530000   104.276311     0.009590   105.020156     0.000000 
  17.535000   105.747459     0.009456   105.063211     0.000000 
  17.540000   104.605978     0.009560   105.110980     0.000000 
  17.545000   105.120888     0.009513   105.163965     0.000000 
  17.550000   105.556699     0.009474   105.222745     0.000000 
  17.555000   105.201078     0.009506   105.287995     0.000000 
  17.560000   104.088220     0.009607   105.360504     0.000000 
  17.565000   104.877211     0.009535   105.441195     0.000000 
  17.570000   106.174497     0.009418   105.531161     0.000000 
  17.575000   106.742232     0.009368   105.631695     0.000000 
  17.580000   106.676248     0.009374   105.744341     0.000000 
  17.585000   105.037967     0.009520   105.870954     0.000000 
  17.590000   105.678745     0.009463   106.013775     0.000000 
  17.595000   104.999141     0.009524   106.168179     0.000000 
  17.600000   106.322050     0.009405   106.352287     0.000000 
  17.605000   106.044056     0.009430   106.562879     0.000000 
  17.610000   106.741808     0.009368   106.805270     0.000000 
  17.615000   106.399479     0.009399   107.086429     0.000000 
  17.620000   107.810416     0.009276   107.415993     0.000000 
  17.625000   108.930215     0.009180   107.808299     0.000000 
  17.630000   108.893681     0.009183   108.286464     0.000000 
  17.635000   107.340279     0.009316   108.890090     0.000000 
  17.640000   108.299318     0.009234   109.688484     0.000000 
  17.645000   111.376367     0.008979   110.800527     0.000000 
  17.650000   110.609401     0.009041   112.419290     0.000000 
  17.655000   113.879159     0.008781   114.833566     0.000000 
  17.660000   116.531055     0.008581   118.430878     0.000000 
  17.665000   121.834686     0.008208   123.661610     0.000000 
  17.670000   130.088690     0.007687   130.947778     0.000000 
  17.675000   136.433510     0.007330   140.535281     0.000000 
  17.680000   146.298577     0.006835   152.305661     0.000000 
  17.685000   159.407604     0.006273   165.556826     0.000000 
  17.690000   172.883079     0.005784   178.794791     0.000000 
  17.695000   187.124756     0.005344   189.583475     0.000000 
  17.700000   191.775945     0.005214   195.039869     0.000000 
  17.705000   188.286829     0.005311   193.344207     0.000000 
  17.710000   179.586085     0.005568   185.124684     0.000000 
  17.715000   167.841001     0.005958   172.974471     0.000000 
  17.720000   152.764992     0.006546   159.710901     0.000000 
  17.725000   141.111020     0.007087   147.326156     0.000000 
  17.730000   130.530467     0.007661   136.887764     0.000000 
  17.735000   121.783323     0.008211   128.776477     0.000000 
  17.740000   120.947406     0.008268   122.903682     0.000000 
  17.745000   116.861650     0.008557   118.920528     0.000000 
  17.750000   114.745912     0.008715   116.383864     0.000000 
  17.755000   113.293265     0.008827   114.879367     0.000000 
  17.760000   112.618286     0.008880   114.085137     0.000000 
  17.765000   112.978829     0.008851   113.786867     0.000000 
  17.770000   116.092406     0.008614   113.864453     0.000000 
  17.775000   114.966497     0.008698   114.268555     0.000000 
  17.780000   116.120074     0.008612   114.998520     0.000000 
  17.785000   117.989922     0.008475   116.085926     0.000000 
  17.790000   116.237971     0.008603   117.583766     0.000000 
  17.795000   119.201642     0.008389   119.559889     0.000000 
  17.800000   123.815340     0.008077   122.093507     0.000000 
  17.805000   126.454219     0.007908   125.273891     0.000000 
  17.810000   130.571715     0.007659   129.199605     0.000000 
  17.815000   135.758756     0.007366   133.974312     0.000000 
  17.820000   139.842670     0.007151   139.692060     0.000000 
  17.825000   148.239207     0.006746   146.403824     0.000000 
  17.830000   153.931818     0.006496   154.063387     0.000000 
  17.835000   162.356654     0.006159   162.468411     0.000000 
  17.840000   173.329162     0.005769   171.233226     0.000000 
  17.845000   180.627167     0.005536   179.819792     0.000000 
  17.850000   186.696818     0.005356   187.588119     0.000000 
  17.855000   193.965975     0.005156   193.790953     0.000000 
  17.860000   199.024396     0.005025   197.593874     0.000000 
  17.865000   198.462490     0.005039   198.397975     0.000000 
  17.870000   197.560278     0.005062   196.393751     0.000000 
  17.875000   196.042424     0.005101   192.651072     0.000000 
  17.880000   190.719494     0.005243   188.492835     0.000000 
  17.885000   185.893974     0.005379   184.854216     0.000000 
  17.890000   183.171413     0.005459   182.104938     0.000000 
  17.895000   175.632328     0.005694   180.157047     0.000000 
  17.900000   172.417156     0.005800   178.622379     0.000000 
  17.905000   169.650766     0.005894   176.911235     0.000000 
  17.910000   164.746252     0.006070   174.383414     0.000000 
  17.915000   160.537640     0.006229   170.578491     0.000000 
  17.920000   156.370490     0.006395   165.408648     0.000000 
  17.925000   152.180857     0.006571   159.183879     0.000000 
  17.930000   148.589540     0.006730   152.426471     0.000000 
  17.935000   141.161040     0.007084   145.652578     0.000000 
  17.940000   134.583078     0.007430   139.251764     0.000000 
  17.945000   128.876300     0.007759   133.467098     0.000000 
  17.950000   126.681323     0.007894   128.420894     0.000000 
  17.955000   121.731454     0.008215   124.147225     0.000000 
  17.960000   118.272081     0.008455   120.618859     0.000000 
  17.965000   115.628338     0.008648   117.768496     0.000000 
  17.970000   115.094821     0.008688   115.506134     0.000000 
  17.975000   112.049831     0.008925   113.733276     0.000000 
  17.980000   111.598579     0.008961   112.353816     0.000000 
  17.985000   111.663514     0.008955   111.281374     0.000000 
  17.990000   110.330083     0.009064   110.443206     0.000000 
  17.995000   109.512711     0.009131   109.781281     0.000000 
  18.000000   108.719839     0.009198   109.251369     0.000000 
  18.005000   109.799003     0.009108   108.820997     0.000000 
  18.010000   107.758320     0.009280   108.472076     0.000000 
  18.015000   108.275936     0.009236   108.178329     0.000000 
  18.020000   106.335601     0.009404   107.933615     0.000000 
  18.025000   106.439701     0.009395   107.733604     0.000000 
  18.030000   106.082656     0.009427   107.566257     0.000000 
  18.035000   106.479769     0.009391   107.431270     0.000000 
  18.040000   106.560669     0.009384   107.326172     0.000000 
  18.045000   104.887830     0.009534   107.249405     0.000000 
  18.050000   106.282854     0.009409   107.195491     0.000000 
  18.055000   103.559091     0.009656   107.173788     0.000000 
  18.060000   106.179125     0.009418   107.180352     0.000000 
  18.065000   105.583355     0.009471   107.216973     0.000000 
  18.070000   105.746938     0.009457   107.286865     0.000000 
  18.075000   105.519877     0.009477   107.395360     0.000000 
  18.080000   106.776868     0.009365   107.550996     0.000000 
  18.085000   106.168059     0.009419   107.767113     0.000000 
  18.090000   103.897834     0.009625   108.063945     0.000000 
  18.095000   105.429221     0.009485   108.471072     0.000000 
  18.100000   107.893328     0.009268   109.029747     0.000000 
  18.105000   107.614928     0.009292   109.794305     0.000000 
  18.110000   107.340309     0.009316   110.831529     0.000000 
  18.115000   108.938033     0.009180   112.216788     0.000000 
  18.120000   110.162209     0.009078   114.026068     0.000000 
  18.125000   110.858320     0.009021   116.323704     0.000000 
  18.130000   113.078691     0.008843   119.146392     0.000000 
  18.135000   117.732676     0.008494   122.484073     0.000000 
  18.140000   119.295872     0.008383   126.257022     0.000000 
  18.145000   124.955494     0.008003   130.286987     0.000000 
  18.150000   128.514353     0.007781   134.264907     0.000000 
  18.155000   132.735331     0.007534   137.740273     0.000000 
  18.160000   135.017987     0.007406   140.191645     0.000000 
  18.165000   137.254706     0.007286   141.220327     0.000000 
  18.170000   135.420320     0.007384   140.775594     0.000000 
  18.175000   131.867014     0.007583   139.208210     0.000000 
  18.180000   129.006884     0.007752   137.090329     0.000000 
  18.185000   127.306593     0.007855   134.976979     0.000000 
  18.190000   128.158651     0.007803   133.275320     0.000000 
  18.195000   128.910334     0.007757   132.222400     0.000000 
  18.200000   130.314047     0.007674   131.903040     0.000000 
  18.205000   131.467162     0.007606   132.271611     0.000000 
  18.210000   132.445283     0.007550   133.184290     0.000000 
  18.215000   134.924554     0.007412   134.461382     0.000000 
  18.220000   137.548291     0.007270   135.969516     0.000000 
  18.225000   139.441403     0.007171   137.667471     0.000000 
  18.230000   139.976330     0.007144   139.568743     0.000000 
  18.235000   141.961762     0.007044   141.669932     0.000000 
  18.240000   141.248013     0.007080   143.849311     0.000000 
  18.245000   141.889512     0.007048   145.862185     0.000000 
  18.250000   139.872282     0.007149   147.346188     0.000000 
  18.255000   138.041481     0.007244   147.904993     0.000000 
  18.260000   138.490660     0.007221   147.245316     0.000000 
  18.265000   138.169934     0.007237   145.304448     0.000000 
  18.270000   133.240431     0.007505   142.277083     0.000000 
  18.275000   132.909429     0.007524   138.521959     0.000000 
  18.280000   127.225750     0.007860   134.425915     0.000000 
  18.285000   125.808757     0.007949   130.310589     0.000000 
  18.290000   123.436427     0.008101   126.402825     0.000000 
  18.295000   119.717148     0.008353   122.843540     0.000000 
  18.300000   122.327796     0.008175   119.707515     0.000000 
  18.305000   117.138413     0.008537   117.021264     0.000000 
  18.310000   115.626489     0.008649   114.776734     0.000000 
  18.315000   114.123606     0.008762   112.942082     0.000000 
  18.320000   112.847361     0.008862   111.470741     0.000000 
  18.325000   112.027989     0.008926   110.309129     0.000000 
  18.330000   111.133173     0.008998   109.402871     0.000000 
  18.335000   109.641860     0.009121   108.701328     0.000000 
  18.340000   109.195453     0.009158   108.155098     0.000000 
  18.345000   107.682737     0.009287   107.738409     0.000000 
  18.350000   107.180791     0.009330   107.417311     0.000000 
  18.355000   105.161630     0.009509   107.170228     0.000000 
  18.360000   106.209247     0.009415   106.981487     0.000000 
  18.365000   106.920367     0.009353   106.840097     0.000000 
  18.370000   105.678397     0.009463   106.738629     0.000000 
  18.375000   106.815341     0.009362   106.672301     0.000000 
  18.380000   106.862406     0.009358   106.638285     0.000000 
  18.385000   105.978891     0.009436   106.635239     0.000000 
  18.390000   107.112946     0.009336   106.663030     0.000000 
  18.395000   105.972529     0.009436   106.722630     0.000000 
  18.400000   106.811125     0.009362   106.816197     0.000000 
  18.405000   104.907874     0.009532   106.947388     0.000000 
  18.410000   106.604569     0.009380   107.122015     0.000000 
  18.415000   107.629543     0.009291   107.349245     0.000000 
  18.420000   105.690038     0.009462   107.643589     0.000000 
  18.425000   106.375323     0.009401   108.027967     0.000000 
  18.430000   108.934530     0.009180   108.537992     0.000000 
  18.435000   108.933607     0.009180   109.227281     0.000000 
  18.440000   109.135367     0.009163   110.172923     0.000000 
  18.445000   110.748839     0.009029   111.479374     0.000000 
  18.450000   112.487775     0.008890   113.278140     0.000000 
  18.455000   115.076253     0.008690   115.720230     0.000000 
  18.460000   119.552781     0.008365   118.958916     0.000000 
  18.465000   124.543700     0.008029   123.122016     0.000000 
  18.470000   129.665892     0.007712   128.274958     0.000000 
  18.475000   136.849856     0.007307   134.376279     0.000000 
  18.480000   143.585171     0.006965   141.232173     0.000000 
  18.485000   152.965034     0.006537   148.399092     0.000000 
  18.490000   161.284715     0.006200   155.162644     0.000000 
  18.495000   168.612232     0.005931   160.510292     0.000000 
  18.500000   170.640824     0.005860   163.359962     0.000000 
  18.505000   168.489847     0.005935   163.035594     0.000000 
  18.510000   166.478332     0.006007   159.677023     0.000000 
  18.515000   158.377238     0.006314   154.159169     0.000000 
  18.520000   148.948574     0.006714   147.604663     0.000000 
  18.525000   141.138949     0.007085   140.963806     0.000000 
  18.530000   133.897370     0.007468   134.880544     0.000000 
  18.535000   125.314217     0.007980   129.734112     0.000000 
  18.540000   123.056532     0.008126   125.720555     0.000000 
  18.545000   120.487877     0.008300   122.927002     0.000000 
  18.550000   121.317523     0.008243   121.396743     0.000000 
  18.555000   120.828449     0.008276   121.186290     0.000000 
  18.560000   121.652526     0.008220   122.408145     0.000000 
  18.565000   125.545208     0.007965   125.248883     0.000000 
  18.570000   130.520157     0.007662   129.953907     0.000000 
  18.575000   137.545443     0.007270   136.775677     0.000000 
  18.580000   148.343298     0.006741   145.886536     0.000000 
  18.585000   160.965303     0.006213   157.254901     0.000000 
  18.590000   181.925682     0.005497   170.462785     0.000000 
  18.595000   200.729545     0.004982   184.511247     0.000000 
  18.600000   215.684394     0.004636   197.765708     0.000000 
  18.605000   226.132757     0.004422   208.394185     0.000000 
  18.610000   228.212508     0.004382   215.214786     0.000000 
  18.615000   224.079260     0.004463   217.880816     0.000000 
  18.620000   220.447284     0.004536   216.199996     0.000000 
  18.625000   208.962611     0.004786   209.752179     0.000000 
  18.630000   199.405903     0.005015   198.692515     0.000000 
  18.635000   181.231351     0.005518   184.487070     0.000000 
  18.640000   168.444340     0.005937   169.344013     0.000000 
  18.645000   154.150198     0.006487   155.123448     0.000000 
  18.650000   141.362226     0.007074   142.896876     0.000000 
  18.655000   134.209405     0.007451   133.061913     0.000000 
  18.660000   126.019191     0.007935   125.571307     0.000000 
  18.665000   122.394412     0.008170   120.120775     0.000000 
  18.670000   116.664203     0.008572   116.292976     0.000000 
  18.675000   114.953322     0.008699   113.663952     0.000000 
  18.680000   112.665505     0.008876   111.869498     0.000000 
  18.685000   113.096191     0.008842   110.633119     0.000000 
  18.690000   110.824288     0.009023   109.765403     0.000000 
  18.695000   110.668524     0.009036   109.148361     0.000000 
  18.700000   109.584235     0.009125   108.716271     0.000000 
  18.705000   109.309394     0.009148   108.439857     0.000000 
  18.710000   110.408091     0.009057   108.316051     0.000000 
  18.715000   107.600466     0.009294   108.362602     0.000000 
  18.720000   109.078706     0.009168   108.615297     0.000000 
  18.725000   108.682422     0.009201   109.125188     0.000000 
  18.730000   109.548637     0.009128   109.953375     0.000000 
  18.735000   109.908621     0.009098   111.161674     0.000000 
  18.740000   110.243951     0.009071   112.798631     0.000000 
  18.745000   112.054164     0.008924   114.881468     0.000000 
  18.750000   113.044696     0.008846   117.374638     0.000000 
  18.755000   113.429357     0.008816   120.164106     0.000000 
  18.760000   116.830793     0.008559   123.025977     0.000000 
  18.765000   119.715585     0.008353   125.599860     0.000000 
  18.770000   118.662764     0.008427   127.412188     0.000000 
  18.775000   120.209646     0.008319   128.019203     0.000000 
  18.780000   120.326412     0.008311   127.222251     0.000000 
  18.785000   119.017612     0.008402   125.213451     0.000000 
  18.790000   117.184692     0.008534   122.441340     0.000000 
  18.795000   113.985179     0.008773   119.380572     0.000000 
  18.800000   111.300288     0.008985   116.389238     0.000000 
  18.805000   108.088746     0.009252   113.687091     0.000000 
  18.810000   107.577898     0.009296   111.383790     0.000000 
  18.815000   108.531496     0.009214   109.510589     0.000000 
  18.820000   105.921355     0.009441   108.045843     0.000000 
  18.825000   105.530588     0.009476   106.936153     0.000000 
  18.830000   106.156649     0.009420   106.114106     0.000000 
  18.835000   106.153170     0.009420   105.511837     0.000000 
  18.840000   105.526845     0.009476   105.066546     0.000000 
  18.845000   104.787493     0.009543   104.736922     0.000000 
  18.850000   104.116842     0.009605   104.484756     0.000000 
  18.855000   104.960811     0.009527   104.285728     0.000000 
  18.860000   103.130263     0.009696   104.123729     0.000000 
  18.865000   103.770514     0.009637   103.988386     0.000000 
  18.870000   103.239106     0.009686   103.873057     0.000000 
  18.875000   104.097904     0.009606   103.773420     0.000000 
  18.880000   104.057877     0.009610   103.686551     0.000000 
  18.885000   103.806774     0.009633   103.610370     0.000000 
  18.890000   105.705600     0.009460   103.543323     0.000000 
  18.895000   102.211392     0.009784   103.484200     0.000000 
  18.900000   104.170455     0.009600   103.432030     0.000000 
  18.905000   101.494101     0.009853   103.386022     0.000000 
  18.910000   103.550431     0.009657   103.345524     0.000000 
  18.915000   102.452821     0.009761   103.311762     0.000000 
  18.920000   101.169318     0.009884   103.280760     0.000000 
  18.925000   102.022526     0.009802   103.253897     0.000000 
  18.930000   103.999997     0.009615   103.230860     0.000000 
  18.935000   101.749903     0.009828   103.211388     0.000000 
  18.940000   102.357194     0.009770   103.195263     0.000000 
  18.945000   103.079139     0.009701   103.182309     0.000000 
  18.950000   103.698311     0.009643   103.172384     0.000000 
  18.955000   103.182883     0.009692   103.165374     0.000000 
  18.960000   103.879969     0.009626   103.163079     0.000000 
  18.965000   104.464430     0.009573   103.161676     0.000000 
  18.970000   103.956937     0.009619   103.163003     0.000000 
  18.975000   104.514487     0.009568   103.167043     0.000000 
  18.980000   102.642185     0.009743   103.173800     0.000000 
  18.985000   103.015820     0.009707   103.183296     0.000000 
  18.990000   102.607055     0.009746   103.195574     0.000000 
  18.995000   104.603146     0.009560   103.206269     0.000000 
  19.000000   104.148589     0.009602   103.224339     0.000000 
  19.005000   104.799112     0.009542   103.245439     0.000000 
  19.010000   105.009207     0.009523   103.269692     0.000000 
  19.015000   105.299667     0.009497   103.297248     0.000000 
  19.020000   104.195710     0.009597   103.328280     0.000000 
  19.025000   103.247366     0.009685   103.365227     0.000000 
  19.030000   102.984306     0.009710   103.403854     0.000000 
  19.035000   102.979908     0.009711   103.446655     0.000000 
  19.040000   104.270218     0.009590   103.493931     0.000000 
  19.045000   104.921935     0.009531   103.546027     0.000000 
  19.050000   104.674115     0.009553   103.603336     0.000000 
  19.055000   103.290118     0.009681   103.666304     0.000000 
  19.060000   102.632153     0.009744   103.735442     0.000000 
  19.065000   104.898185     0.009533   103.811330     0.000000 
  19.070000   104.829068     0.009539   103.894634     0.000000 
  19.075000   103.135648     0.009696   103.986118     0.000000 
  19.080000   104.196267     0.009597   104.086667     0.000000 
  19.085000   104.601880     0.009560   104.197307     0.000000 
  19.090000   103.596354     0.009653   104.320575     0.000000 
  19.095000   105.116525     0.009513   104.451135     0.000000 
  19.100000   104.120826     0.009604   104.600295     0.000000 
  19.105000   104.606855     0.009560   104.766064     0.000000 
  19.110000   104.751491     0.009546   104.951144     0.000000 
  19.115000   105.512118     0.009478   105.159014     0.000000 
  19.120000   104.964010     0.009527   105.395540     0.000000 
  19.125000   106.719953     0.009370   105.664228     0.000000 
  19.130000   106.201903     0.009416   105.974553     0.000000 
  19.135000   105.719401     0.009459   106.346541     0.000000 
  19.140000   107.556750     0.009297   106.776858     0.000000 
  19.145000   106.553512     0.009385   107.293745     0.000000 
  19.150000   108.282832     0.009235   107.922999     0.000000 
  19.155000   109.974415     0.009093   108.693904     0.000000 
  19.160000   108.993416     0.009175   109.645355     0.000000 
  19.165000   111.988636     0.008929   110.821846     0.000000 
  19.170000   113.937459     0.008777   112.273370     0.000000 
  19.175000   115.654828     0.008646   114.053360     0.000000 
  19.180000   116.130515     0.008611   116.215625     0.000000 
  19.185000   120.152432     0.008323   118.810427     0.000000 
  19.190000   122.666560     0.008152   121.871116     0.000000 
  19.195000   124.337098     0.008043   125.445238     0.000000 
  19.200000   129.455658     0.007725   129.535685     0.000000 
  19.205000   133.033203     0.007517   134.130256     0.000000 
  19.210000   139.785082     0.007154   139.183227     0.000000 
  19.215000   141.555478     0.007064   144.601412     0.000000 
  19.220000   145.429196     0.006876   150.227808     0.000000 
  19.225000   150.720562     0.006635   155.832734     0.000000 
  19.230000   153.150209     0.006530   161.130015     0.000000 
  19.235000   156.878257     0.006374   165.830389     0.000000 
  19.240000   159.660539     0.006263   169.715003     0.000000 
  19.245000   164.328157     0.006085   172.676197     0.000000 
  19.250000   169.424426     0.005902   174.654265     0.000000 
  19.255000   173.593001     0.005761   175.511325     0.000000 
  19.260000   174.675838     0.005725   174.904755     0.000000 
  19.265000   172.529158     0.005796   172.373957     0.000000 
  19.270000   167.301044     0.005977   167.684685     0.000000 
  19.275000   160.881698     0.006216   161.150035     0.000000 
  19.280000   153.918499     0.006497   153.551578     0.000000 
  19.285000   142.914940     0.006997   145.766622     0.000000 
  19.290000   135.934606     0.007356   138.460418     0.000000 
  19.295000   130.481827     0.007664   132.032425     0.000000 
  19.300000   125.771265     0.007951   126.664096     0.000000 
  19.305000   122.078490     0.008191   122.383869     0.000000 
  19.310000   122.731045     0.008148   119.121796     0.000000 
  19.315000   118.673746     0.008426   116.756246     0.000000 
  19.320000   116.601949     0.008576   115.154595     0.000000 
  19.325000   116.828187     0.008560   114.206209     0.000000 
  19.330000   117.814511     0.008488   113.845374     0.000000 
  19.335000   117.169255     0.008535   114.062629     0.000000 
  19.340000   116.120852     0.008612   114.903331     0.000000 
  19.345000   119.929017     0.008338   116.454667     0.000000 
  19.350000   121.986586     0.008198   118.806828     0.000000 
  19.355000   126.206561     0.007924   122.024689     0.000000 
  19.360000   132.015686     0.007575   126.087523     0.000000 
  19.365000   134.573674     0.007431   130.833521     0.000000 
  19.370000   140.669635     0.007109   136.050477     0.000000 
  19.375000   143.005045     0.006993   140.782591     0.000000 
  19.380000   145.627287     0.006867   144.290329     0.000000 
  19.385000   145.175715     0.006888   145.691229     0.000000 
  19.390000   145.348138     0.006880   144.611830     0.000000 
  19.395000   139.694163     0.007158   141.469750     0.000000 
  19.400000   135.072785     0.007403   137.191919     0.000000 
  19.405000   135.183617     0.007397   132.711763     0.000000 
  19.410000   133.143540     0.007511   128.712897     0.000000 
  19.415000   128.709589     0.007769   125.626892     0.000000 
  19.420000   126.975828     0.007876   123.709345     0.000000 
  19.425000   125.950159     0.007940   123.109907     0.000000 
  19.430000   127.555673     0.007840   123.933856     0.000000 
  19.435000   129.851685     0.007701   126.269663     0.000000 
  19.440000   132.398583     0.007553   130.206324     0.000000 
  19.445000   138.068896     0.007243   135.811894     0.000000 
  19.450000   146.539870     0.006824   143.084137     0.000000 
  19.455000   156.272330     0.006399   151.878507     0.000000 
  19.460000   168.688489     0.005928   161.817701     0.000000 
  19.465000   175.900906     0.005685   172.178164     0.000000 
  19.470000   185.702285     0.005385   181.811675     0.000000 
  19.475000   189.585387     0.005275   189.178554     0.000000 
  19.480000   192.335885     0.005199   192.817176     0.000000 
  19.485000   191.540714     0.005221   192.106773     0.000000 
  19.490000   187.817615     0.005324   187.694028     0.000000 
  19.495000   182.062298     0.005493   181.103674     0.000000 
  19.500000   176.571642     0.005663   173.976481     0.000000 
  19.505000   172.361786     0.005802   167.552878     0.000000 
  19.510000   167.641999     0.005965   162.476639     0.000000 
  19.515000   166.408767     0.006009   158.743351     0.000000 
  19.520000   166.294729     0.006013   155.716136     0.000000 
  19.525000   164.036401     0.006096   152.323345     0.000000 
  19.530000   159.769358     0.006259   147.682754     0.000000 
  19.535000   151.519200     0.006600   141.766174     0.000000 
  19.540000   138.637375     0.007213   135.322655     0.000000 
  19.545000   131.033772     0.007632   129.202931     0.000000 
  19.550000   122.760993     0.008146   123.960481     0.000000 
  19.555000   119.513913     0.008367   119.827368     0.000000 
  19.560000   115.253776     0.008677   116.802727     0.000000 
  19.565000   116.117358     0.008612   114.735992     0.000000 
  19.570000   112.149092     0.008917   113.422878     0.000000 
  19.575000   112.416137     0.008896   112.664570     0.000000 
  19.580000   112.783739     0.008867   112.307897     0.000000 
  19.585000   115.068094     0.008691   112.257270     0.000000 
  19.590000   114.580837     0.008727   112.471300     0.000000 
  19.595000   113.956884     0.008775   112.956545     0.000000 
  19.600000   116.043788     0.008617   113.767918     0.000000 
  19.605000   117.488363     0.008511   115.022148     0.000000 
  19.610000   120.269042     0.008315   116.927344     0.000000 
  19.615000   125.765013     0.007951   119.824394     0.000000 
  19.620000   129.594352     0.007716   124.220226     0.000000 
  19.625000   136.151303     0.007345   130.771513     0.000000 
  19.630000   145.414722     0.006877   140.166191     0.000000 
  19.635000   160.064264     0.006247   152.872444     0.000000 
  19.640000   176.068236     0.005680   168.782043     0.000000 
  19.645000   193.055555     0.005180   186.817997     0.000000 
  19.650000   210.772849     0.004744   204.585133     0.000000 
  19.655000   223.273159     0.004479   218.384574     0.000000 
  19.660000   225.914722     0.004426   224.484179     0.000000 
  19.665000   225.230118     0.004440   221.592482     0.000000 
  19.670000   215.062450     0.004650   211.757191     0.000000 
  19.675000   196.071477     0.005100   198.423477     0.000000 
  19.680000   184.766908     0.005412   184.539620     0.000000 
  19.685000   174.059963     0.005745   172.057526     0.000000 
  19.690000   167.042125     0.005987   161.964466     0.000000 
  19.695000   156.090691     0.006407   154.459167     0.000000 
  19.700000   153.187967     0.006528   149.242391     0.000000 
  19.705000   149.266232     0.006699   145.819767     0.000000 
  19.710000   147.639297     0.006773   143.735920     0.000000 
  19.715000   144.748771     0.006909   142.727013     0.000000 
  19.720000   141.951606     0.007045   142.766902     0.000000 
  19.725000   144.972862     0.006898   143.972298     0.000000 
  19.730000   146.375428     0.006832   146.418073     0.000000 
  19.735000   148.052226     0.006754   149.967952     0.000000 
  19.740000   151.172683     0.006615   154.160736     0.000000 
  19.745000   155.180575     0.006444   158.136768     0.000000 
  19.750000   157.302630     0.006357   160.710831     0.000000 
  19.755000   159.559821     0.006267   160.743653     0.000000 
  19.760000   156.679250     0.006382   157.768020     0.000000 
  19.765000   152.251262     0.006568   152.288634     0.000000 
  19.770000   145.440610     0.006876   145.411847     0.000000 
  19.775000   137.178089     0.007290   138.229757     0.000000 
  19.780000   132.526447     0.007546   131.506040     0.000000 
  19.785000   126.241631     0.007921   125.667667     0.000000 
  19.790000   120.863567     0.008274   120.888139     0.000000 
  19.795000   117.053206     0.008543   117.166262     0.000000 
  19.800000   115.035655     0.008693   114.390753     0.000000 
  19.805000   113.137652     0.008839   112.395333     0.000000 
  19.810000   113.011751     0.008849   111.002875     0.000000 
  19.815000   111.524237     0.008967   110.055192     0.000000 
  19.820000   110.729801     0.009031   109.427952     0.000000 
  19.825000   108.924185     0.009181   109.033708     0.000000 
  19.830000   109.068924     0.009169   108.817756     0.000000 
  19.835000   109.646137     0.009120   108.751151     0.000000 
  19.840000   109.070679     0.009168   108.823757     0.000000 
  19.845000   110.618863     0.009040   109.038612     0.000000 
  19.850000   110.565133     0.009044   109.407739     0.000000 
  19.855000   109.388894     0.009142   109.950394     0.000000 
  19.860000   111.038911     0.009006   110.684741     0.000000 
  19.865000   111.948755     0.008933   111.633605     0.000000 
  19.870000   112.817051     0.008864   112.815928     0.000000 
  19.875000   114.278391     0.008751   114.244869     0.000000 
  19.880000   114.884591     0.008704   115.924067     0.000000 
  19.885000   114.900053     0.008703   117.843304     0.000000 
  19.890000   118.484267     0.008440   119.973229     0.000000 
  19.895000   119.414963     0.008374   122.258624     0.000000 
  19.900000   122.193072     0.008184   124.610202     0.000000 
  19.905000   124.220943     0.008050   126.896767     0.000000 
  19.910000   124.720115     0.008018   128.943482     0.000000 
  19.915000   127.810526     0.007824   130.546156     0.000000 
  19.920000   128.234887     0.007798   131.509703     0.000000 
  19.925000   126.972907     0.007876   131.704708     0.000000 
  19.930000   126.189232     0.007925   131.115340     0.000000 
  19.935000   124.680233     0.008021   129.847604     0.000000 
  19.940000   124.215542     0.008051   128.092309     0.000000 
  19.945000   121.959268     0.008199   126.068798     0.000000 
  19.950000   120.829226     0.008276   123.981166     0.000000 
  19.955000   118.217605     0.008459   121.999804     0.000000 
  19.960000   119.380061     0.008377   120.262530     0.000000 
  19.965000   118.243366     0.008457   118.883962     0.000000 
  19.970000   115.601581     0.008650   117.966472     0.000000 
  19.975000   116.158516     0.008609   117.598293     0.000000 
  19.980000   118.330015     0.008451   117.862569     0.000000 
  19.985000   118.240587     0.008457   118.823189     0.000000 
  19.990000   121.986854     0.008198   120.513414     0.000000 
  19.995000   125.849103     0.007946   122.918178     0.000000 
  20.000000   130.894499     0.007640   125.951922     0.000000 
  20.005000   134.284990     0.007447   129.430051     0.000000 
  20.010000   134.844606     0.007416   133.033215     0.000000 
  20.015000   137.413200     0.007277   136.281039     0.000000 
  20.020000   136.831976     0.007308   138.567160     0.000000 
  20.025000   133.951463     0.007465   139.335169     0.000000 
  20.030000   135.901216     0.007358   138.341774     0.000000 
  20.035000   132.112140     0.007569   135.800838     0.000000 
  20.040000   129.995233     0.007693   132.250122     0.000000 
  20.045000   127.437316     0.007847   128.280480     0.000000 
  20.050000   124.776369     0.008014   124.356123     0.000000 
  20.055000   122.045339     0.008194   120.775985     0.000000 
  20.060000   117.933634     0.008479   117.702690     0.000000 
  20.065000   116.277844     0.008600   115.200622     0.000000 
  20.070000   115.856567     0.008631   113.266937     0.000000 
  20.075000   114.201245     0.008756   111.856668     0.000000 
  20.080000   110.509549     0.009049   110.903939     0.000000 
  20.085000   112.095235     0.008921   110.339061     0.000000 
  20.090000   112.932184     0.008855   110.100521     0.000000 
  20.095000   112.201744     0.008913   110.141521     0.000000 
  20.100000   112.895986     0.008858   110.431683     0.000000 
  20.105000   113.019787     0.008848   110.953858     0.000000 
  20.110000   113.798202     0.008787   111.706518     0.000000 
  20.115000   114.715389     0.008717   112.686806     0.000000 
  20.120000   115.551880     0.008654   113.896635     0.000000 
  20.125000   115.962850     0.008623   115.332411     0.000000 
  20.130000   119.739124     0.008351   116.981034     0.000000 
  20.135000   122.718065     0.008149   118.814612     0.000000 
  20.140000   121.744078     0.008214   120.784317     0.000000 
  20.145000   126.091960     0.007931   122.813284     0.000000 
  20.150000   127.569198     0.007839   124.790017     0.000000 
  20.155000   126.269204     0.007920   126.566957     0.000000 
  20.160000   129.879804     0.007699   127.972230     0.000000 
  20.165000   130.461687     0.007665   128.834083     0.000000 
  20.170000   131.486160     0.007605   129.055095     0.000000 
  20.175000   130.062228     0.007689   128.609726     0.000000 
  20.180000   129.421566     0.007727   127.579901     0.000000 
  20.185000   128.642555     0.007773   126.117988     0.000000 
  20.190000   127.666420     0.007833   124.399514     0.000000 
  20.195000   124.495411     0.008032   122.584510     0.000000 
  20.200000   123.891458     0.008072   120.798914     0.000000 
  20.205000   120.384059     0.008307   119.132338     0.000000 
  20.210000   119.043565     0.008400   117.643576     0.000000 
  20.215000   116.903142     0.008554   116.358122     0.000000 
  20.220000   115.122634     0.008686   115.312837     0.000000 
  20.225000   115.659699     0.008646   114.498093     0.000000 
  20.230000   113.929724     0.008777   113.920130     0.000000 
  20.235000   112.198623     0.008913   113.565121     0.000000 
  20.240000   115.507389     0.008657   113.422100     0.000000 
  20.245000   114.455080     0.008737   113.480910     0.000000 
  20.250000   114.582401     0.008727   113.735173     0.000000 
  20.255000   114.603515     0.008726   114.186064     0.000000 
  20.260000   114.778883     0.008712   114.848657     0.000000 
  20.265000   117.096743     0.008540   115.760645     0.000000 
  20.270000   118.224277     0.008458   117.021436     0.000000 
  20.275000   121.947633     0.008200   118.810988     0.000000 
  20.280000   121.661712     0.008220   121.462464     0.000000 
  20.285000   126.307111     0.007917   125.514107     0.000000 
  20.290000   131.009988     0.007633   131.718151     0.000000 
  20.295000   138.957576     0.007196   140.939933     0.000000 
  20.300000   154.242925     0.006483   153.901526     0.000000 
  20.305000   168.873927     0.005922   170.786520     0.000000 
  20.310000   188.454070     0.005306   190.781614     0.000000 
  20.315000   210.782340     0.004744   211.636593     0.000000 
  20.320000   232.068323     0.004309   229.511625     0.000000 
  20.325000   243.358093     0.004109   240.062309     0.000000 
  20.330000   247.611535     0.004039   241.230692     0.000000 
  20.335000   238.730529     0.004189   235.023620     0.000000 
  20.340000   230.047563     0.004347   225.659366     0.000000 
  20.345000   217.001193     0.004608   216.691253     0.000000 
  20.350000   213.146545     0.004692   209.911724     0.000000 
  20.355000   209.981910     0.004762   205.738556     0.000000 
  20.360000   208.334529     0.004800   204.354419     0.000000 
  20.365000   217.022067     0.004608   206.958801     0.000000 
  20.370000   233.098851     0.004290   216.782060     0.000000 
  20.375000   258.918293     0.003862   240.161875     0.000000 
  20.380000   305.520732     0.003273   287.842952     0.000000 
  20.385000   373.702646     0.002676   375.215472     0.000000 
  20.390000   498.759000     0.002005   519.297452     0.000000 
  20.395000   695.085705     0.001439   731.071000     0.000000 
  20.400000   987.167911     0.001013  1004.390333     0.000000 
  20.405000  1310.476280     0.000763  1304.672985     0.000000 
  20.410000  1620.986810     0.000617  1560.679285     0.000000 
  20.415000  1761.888070     0.000568  1675.891018     0.000000 
  20.420000  1672.558250     0.000598  1593.432185     0.000000 
  20.425000  1391.515500     0.000719  1355.440741     0.000000 
  20.430000  1018.953190     0.000981  1056.097744     0.000000 
  20.435000   717.874701     0.001393   772.387158     0.000000 
  20.440000   483.388865     0.002069   545.148255     0.000000 
  20.445000   342.264693     0.002922   384.966949     0.000000 
  20.450000   269.296557     0.003713   283.127063     0.000000 
  20.455000   220.125987     0.004543   223.058467     0.000000 
  20.460000   191.151907     0.005231   188.785799     0.000000 
  20.465000   173.141101     0.005776   168.781649     0.000000 
  20.470000   161.065581     0.006209   156.184790     0.000000 
  20.475000   149.291287     0.006698   147.443599     0.000000 
  20.480000   142.030630     0.007041   140.869634     0.000000 
  20.485000   139.092150     0.007189   135.668099     0.000000 
  20.490000   132.981561     0.007520   131.432901     0.000000 
  20.495000   129.283311     0.007735   127.924916     0.000000 
  20.500000   125.542504     0.007965   124.983985     0.000000 
  20.505000   124.379608     0.008040   122.494108     0.000000 
  20.510000   120.562754     0.008294   120.367899     0.000000 
  20.515000   117.430588     0.008516   118.538124     0.000000 
  20.520000   118.240995     0.008457   116.952323     0.000000 
  20.525000   115.489398     0.008659   115.569091     0.000000 
  20.530000   113.864645     0.008782   114.355411     0.000000 
  20.535000   113.898237     0.008780   113.284707     0.000000 
  20.540000   111.318035     0.008983   112.336638     0.000000 
  20.545000   111.558886     0.008964   111.491071     0.000000 
  20.550000   112.565355     0.008884   110.734673     0.000000 
  20.555000   110.180213     0.009076   110.056705     0.000000 
  20.560000   107.621657     0.009292   109.444348     0.000000 
  20.565000   109.010294     0.009173   108.890453     0.000000 
  20.570000   109.731481     0.009113   108.387831     0.000000 
  20.575000   107.853423     0.009272   107.930368     0.000000 
  20.580000   106.857432     0.009358   107.512840     0.000000 
  20.585000   106.951534     0.009350   107.132679     0.000000 
  20.590000   107.264847     0.009323   106.782194     0.000000 
  20.595000   106.661780     0.009375   106.459945     0.000000 
  20.600000   104.633973     0.009557   106.163021     0.000000 
  20.605000   107.047242     0.009342   105.888885     0.000000 
  20.610000   106.008708     0.009433   105.635313     0.000000 
  20.615000   107.544300     0.009298   105.400351     0.000000 
  20.620000   104.454979     0.009574   105.182281     0.000000 
  20.625000   106.083066     0.009427   104.979581     0.000000 
  20.630000   103.665965     0.009646   104.790905     0.000000 
  20.635000   106.272272     0.009410   104.615056     0.000000 
  20.640000   106.003456     0.009434   104.450971     0.000000 
  20.645000   105.814015     0.009451   104.297698     0.000000 
  20.650000   103.234329     0.009687   104.154389     0.000000 
  20.655000   105.006864     0.009523   104.020283     0.000000 
  20.660000   105.379319     0.009490   103.894698     0.000000 
  20.665000   103.558891     0.009656   103.774604     0.000000 
  20.670000   103.254766     0.009685   103.664299     0.000000 
  20.675000   103.370687     0.009674   103.560857     0.000000 
  20.680000   104.002451     0.009615   103.463831     0.000000 
  20.685000   103.587051     0.009654   103.372821     0.000000 
  20.690000   103.276106     0.009683   103.288945     0.000000 
  20.695000   104.376464     0.009581   103.208925     0.000000 
  20.700000   102.195088     0.009785   103.133944     0.000000 
  20.705000   102.673065     0.009740   103.063741     0.000000 
  20.710000   104.395842     0.009579   102.998083     0.000000 
  20.715000   103.400401     0.009671   102.936763     0.000000 
  20.720000   105.355325     0.009492   102.879598     0.000000 
  20.725000   103.088704     0.009700   102.826429     0.000000 
  20.730000   105.398820     0.009488   102.777118     0.000000 
  20.735000   102.586750     0.009748   102.731547     0.000000 
  20.740000   103.818200     0.009632   102.689621     0.000000 
  20.745000   105.309453     0.009496   102.651260     0.000000 
  20.750000   102.459222     0.009760   102.616409     0.000000 
  20.755000   102.390062     0.009767   102.585028     0.000000 
  20.760000   102.705009     0.009737   102.557101     0.000000 
  20.765000   104.565391     0.009563   102.528681     0.000000 
  20.770000   101.694426     0.009833   102.507704     0.000000 
  20.775000   101.611750     0.009841   102.490253     0.000000 
  20.780000   100.933750     0.009907   102.476401     0.000000 
  20.785000   102.806162     0.009727   102.466244     0.000000 
  20.790000   102.828218     0.009725   102.459911     0.000000 
  20.795000   102.859827     0.009722   102.457560     0.000000 
  20.800000   101.022297     0.009899   102.459388     0.000000 
  20.805000   100.291947     0.009971   102.465631     0.000000 
  20.810000   102.821341     0.009726   102.476574     0.000000 
  20.815000   102.711986     0.009736   102.492557     0.000000 
  20.820000   103.096162     0.009700   102.511386     0.000000 
  20.825000   102.296428     0.009776   102.538768     0.000000 
  20.830000   102.834307     0.009724   102.572668     0.000000 
  20.835000   103.319790     0.009679   102.613804     0.000000 
  20.840000   104.038105     0.009612   102.655287     0.000000 
  20.845000   104.491185     0.009570   102.713878     0.000000 
  20.850000   103.500768     0.009662   102.783209     0.000000 
  20.855000   103.093444     0.009700   102.865254     0.000000 
  20.860000   103.477829     0.009664   102.962695     0.000000 
  20.865000   105.075641     0.009517   103.079226     0.000000 
  20.870000   104.713619     0.009550   103.219939     0.000000 
  20.875000   104.186433     0.009598   103.391816     0.000000 
  20.880000   103.909538     0.009624   103.604276     0.000000 
  20.885000   104.223173     0.009595   103.869746     0.000000 
  20.890000   104.575040     0.009563   104.204128     0.000000 
  20.895000   103.330849     0.009678   104.627053     0.000000 
  20.900000   104.545363     0.009565   105.161717     0.000000 
  20.905000   104.109580     0.009605   105.834148     0.000000 
  20.910000   107.686906     0.009286   106.671762     0.000000 
  20.915000   107.227439     0.009326   107.701125     0.000000 
  20.920000   107.944555     0.009264   108.944975     0.000000 
  20.925000   109.849843     0.009103   110.418574     0.000000 
  20.930000   111.562846     0.008964   112.125446     0.000000 
  20.935000   114.095626     0.008765   114.052337     0.000000 
  20.940000   117.600557     0.008503   116.162911     0.000000 
  20.945000   120.651367     0.008288   118.389697     0.000000 
  20.950000   123.454656     0.008100   120.625077     0.000000 
  20.955000   127.606446     0.007837   122.716122     0.000000 
  20.960000   129.789769     0.007705   124.477408     0.000000 
  20.965000   131.133674     0.007626   125.714494     0.000000 
  20.970000   131.357496     0.007613   126.305405     0.000000 
  20.975000   129.834763     0.007702   126.244721     0.000000 
  20.980000   127.719541     0.007830   125.658184     0.000000 
  20.985000   124.707630     0.008019   124.757370     0.000000 
  20.990000   123.742643     0.008081   123.774044     0.000000 
  20.995000   121.012762     0.008264   122.890883     0.000000 
  21.000000   119.631594     0.008359   122.240181     0.000000 
  21.005000   118.614340     0.008431   121.885411     0.000000 
  21.010000   118.465074     0.008441   121.819717     0.000000 
  21.015000   117.967473     0.008477   121.975919     0.000000 
  21.020000   117.199174     0.008532   122.220446     0.000000 
  21.025000   117.812028     0.008488   122.366986     0.000000 
  21.030000   116.500345     0.008584   122.215673     0.000000 
  21.035000   118.456563     0.008442   121.612496     0.000000 
  21.040000   115.685897     0.008644   120.516089     0.000000 
  21.045000   112.983421     0.008851   119.003807     0.000000 
  21.050000   113.236152     0.008831   117.229301     0.000000 
  21.055000   110.059636     0.009086   115.352641     0.000000 
  21.060000   108.078315     0.009253   113.509229     0.000000 
  21.065000   108.282326     0.009235   111.791229     0.000000 
  21.070000   105.909289     0.009442   110.254075     0.000000 
  21.075000   105.155400     0.009510   108.923774     0.000000 
  21.080000   104.789889     0.009543   107.811471     0.000000 
  21.085000   103.112179     0.009698   106.905736     0.000000 
  21.090000   102.919214     0.009716   106.199273     0.000000 
  21.095000   102.643314     0.009742   105.669338     0.000000 
  21.100000   103.266272     0.009684   105.296772     0.000000 
  21.105000   102.162203     0.009788   105.067486     0.000000 
  21.110000   102.261703     0.009779   104.969158     0.000000 
  21.115000   102.832290     0.009725   105.003126     0.000000 
  21.120000   102.372299     0.009768   105.179570     0.000000 
  21.125000   102.753115     0.009732   105.519519     0.000000 
  21.130000   103.728949     0.009641   106.053798     0.000000 
  21.135000   102.400658     0.009766   106.820074     0.000000 
  21.140000   103.552341     0.009657   107.857714     0.000000 
  21.145000   103.350508     0.009676   109.200432     0.000000 
  21.150000   105.184107     0.009507   110.867025     0.000000 
  21.155000   107.584403     0.009295   112.850434     0.000000 
  21.160000   109.087579     0.009167   115.104759     0.000000 
  21.165000   110.187847     0.009075   117.528960     0.000000 
  21.170000   113.176058     0.008836   119.947528     0.000000 
  21.175000   114.994579     0.008696   122.097754     0.000000 
  21.180000   120.105143     0.008326   123.651420     0.000000 
  21.185000   119.981452     0.008335   124.302657     0.000000 
  21.190000   118.344047     0.008450   123.902502     0.000000 
  21.195000   117.256571     0.008528   122.541560     0.000000 
  21.200000   114.857593     0.008706   120.502263     0.000000 
  21.205000   113.478447     0.008812   118.116151     0.000000 
  21.210000   109.434983     0.009138   115.669810     0.000000 
  21.215000   107.457568     0.009306   113.360014     0.000000 
  21.220000   106.791832     0.009364   111.304163     0.000000 
  21.225000   104.880727     0.009535   109.559981     0.000000 
  21.230000   104.339273     0.009584   108.142922     0.000000 
  21.235000   104.518609     0.009568   107.039901     0.000000 
  21.240000   102.924949     0.009716   106.214995     0.000000 
  21.245000   103.999825     0.009615   105.642764     0.000000 
  21.250000   103.244066     0.009686   105.281651     0.000000 
  21.255000   103.461798     0.009665   105.103873     0.000000 
  21.260000   103.686902     0.009644   105.094081     0.000000 
  21.265000   104.477866     0.009571   105.251943     0.000000 
  21.270000   104.321797     0.009586   105.592859     0.000000 
  21.275000   107.162433     0.009332   106.146702     0.000000 
  21.280000   107.781834     0.009278   106.954267     0.000000 
  21.285000   107.426968     0.009309   108.061094     0.000000 
  21.290000   111.691290     0.008953   109.508597     0.000000 
  21.295000   112.252298     0.008909   111.322767     0.000000 
  21.300000   116.311696     0.008598   113.504126     0.000000 
  21.305000   124.309862     0.008044   115.999219     0.000000 
  21.310000   127.373938     0.007851   118.700706     0.000000 
  21.315000   136.252129     0.007339   121.411486     0.000000 
  21.320000   140.068200     0.007139   123.832255     0.000000 
  21.325000   143.311248     0.006978   125.587328     0.000000 
  21.330000   145.841077     0.006857   126.331764     0.000000 
  21.335000   144.761403     0.006908   125.913605     0.000000 
  21.340000   137.824321     0.007256   124.465509     0.000000 
  21.345000   133.899647     0.007468   122.333380     0.000000 
  21.350000   127.988784     0.007813   119.909554     0.000000 
  21.355000   120.862503     0.008274   117.521488     0.000000 
  21.360000   116.432452     0.008589   115.396628     0.000000 
  21.365000   112.876753     0.008859   113.678932     0.000000 
  21.370000   110.987768     0.009010   112.453195     0.000000 
  21.375000   110.228608     0.009072   111.765023     0.000000 
  21.380000   107.645206     0.009290   111.635943     0.000000 
  21.385000   109.292301     0.009150   112.076157     0.000000 
  21.390000   108.332672     0.009231   113.086600     0.000000 
  21.395000   109.235384     0.009155   114.669751     0.000000 
  21.400000   112.142902     0.008917   116.820837     0.000000 
  21.405000   112.426003     0.008895   119.519228     0.000000 
  21.410000   113.313551     0.008825   122.711814     0.000000 
  21.415000   116.289724     0.008599   126.291199     0.000000 
  21.420000   120.700588     0.008285   130.073897     0.000000 
  21.425000   122.940074     0.008134   133.789797     0.000000 
  21.430000   125.542683     0.007965   137.096775     0.000000 
  21.435000   128.904823     0.007758   139.623372     0.000000 
  21.440000   133.005233     0.007519   141.024630     0.000000 
  21.445000   132.529287     0.007546   141.042590     0.000000 
  21.450000   133.760189     0.007476   139.584796     0.000000 
  21.455000   132.097012     0.007570   136.798632     0.000000 
  21.460000   126.770983     0.007888   133.057506     0.000000 
  21.465000   120.890127     0.008272   128.832810     0.000000 
  21.470000   119.437200     0.008373   124.395123     0.000000 
  21.475000   113.906926     0.008779   120.355080     0.000000 
  21.480000   110.624535     0.009040   116.739935     0.000000 
  21.485000   107.007255     0.009345   113.635980     0.000000 
  21.490000   107.037102     0.009343   111.061206     0.000000 
  21.495000   106.060458     0.009429   108.987911     0.000000 
  21.500000   104.245695     0.009593   107.352058     0.000000 
  21.505000   103.102321     0.009699   106.093080     0.000000 
  21.510000   103.317047     0.009679   105.131803     0.000000 
  21.515000   102.488985     0.009757   104.390725     0.000000 
  21.520000   102.700479     0.009737   103.829744     0.000000 
  21.525000   101.741379     0.009829   103.393481     0.000000 
  21.530000   100.065538     0.009993   103.047097     0.000000 
  21.535000    99.829834     0.010017   102.765493     0.000000 
  21.540000   101.725038     0.009830   102.531166     0.000000 
  21.545000   100.861902     0.009915   102.332146     0.000000 
  21.550000    99.583382     0.010042   102.160290     0.000000 
  21.555000   101.924497     0.009811   102.009991     0.000000 
  21.560000   100.550813     0.009945   101.877289     0.000000 
  21.565000   101.195756     0.009882   101.759286     0.000000 
  21.570000    99.763944     0.010024   101.653778     0.000000 
  21.575000   100.081500     0.009992   101.559027     0.000000 
  21.580000   100.408739     0.009959   101.473625     0.000000 
  21.585000   100.596678     0.009941   101.396840     0.000000 
  21.590000   102.001441     0.009804   101.326827     0.000000 
  21.595000   100.864234     0.009914   101.263190     0.000000 
  21.600000    99.435284     0.010057   101.205220     0.000000 
  21.605000    99.953964     0.010005   101.152306     0.000000 
  21.610000   100.873558     0.009913   101.103922     0.000000 
  21.615000   103.138301     0.009696   101.059613     0.000000 
  21.620000   100.964842     0.009904   101.018981     0.000000 
  21.625000   101.579070     0.009845   100.981679     0.000000 
  21.630000   100.435328     0.009957   100.947405     0.000000 
  21.635000    99.231455     0.010077   100.915891     0.000000 
  21.640000   100.219056     0.009978   100.886904     0.000000 
  21.645000   101.235162     0.009878   100.860235     0.000000 
  21.650000   101.099627     0.009891   100.835701     0.000000 
  21.655000   100.357131     0.009964   100.813140     0.000000 
  21.660000   101.473455     0.009855   100.792407     0.000000 
  21.665000   101.434605     0.009859   100.773375     0.000000 
  21.670000    98.237393     0.010179   100.755928     0.000000 
  21.675000   100.662117     0.009934   100.739966     0.000000 
  21.680000   100.659601     0.009934   100.725397     0.000000 
  21.685000    99.336975     0.010067   100.712142     0.000000 
  21.690000   102.519194     0.009754   100.700126     0.000000 
  21.695000   100.106273     0.009989   100.687984     0.000000 
  21.700000   100.065179     0.009993   100.680420     0.000000 
  21.705000    99.825089     0.010018   100.671788     0.000000 
  21.710000   101.598540     0.009843   100.664181     0.000000 
  21.715000   101.500065     0.009852   100.657559     0.000000 
  21.720000   100.981749     0.009903   100.651889     0.000000 
  21.725000   101.324420     0.009869   100.647139     0.000000 
  21.730000   100.167618     0.009983   100.643285     0.000000 
  21.735000   100.671193     0.009933   100.640305     0.000000 
  21.740000   101.995963     0.009804   100.638181     0.000000 
  21.745000    99.962113     0.010004   100.635130     0.000000 
  21.750000   100.412961     0.009959   100.634691     0.000000 
  21.755000   100.712215     0.009929   100.635074     0.000000 
  21.760000    99.410308     0.010059   100.636276     0.000000 
  21.765000   101.279647     0.009874   100.638294     0.000000 
  21.770000    99.003108     0.010101   100.641130     0.000000 
  21.775000    99.590035     0.010041   100.644789     0.000000 
  21.780000   101.583456     0.009844   100.649278     0.000000 
  21.785000   101.240857     0.009877   100.654607     0.000000 
  21.790000   101.671655     0.009836   100.660789     0.000000 
  21.795000   100.883829     0.009912   100.667843     0.000000 
  21.800000   101.252398     0.009876   100.675787     0.000000 
  21.805000   101.232631     0.009878   100.684646     0.000000 
  21.810000    99.241538     0.010076   100.694446     0.000000 
  21.815000   100.154636     0.009985   100.705219     0.000000 
  21.820000   101.315040     0.009870   100.716998     0.000000 
  21.825000   100.582371     0.009942   100.729825     0.000000 
  21.830000   101.513680     0.009851   100.743741     0.000000 
  21.835000   100.457869     0.009954   100.758798     0.000000 
  21.840000   101.727238     0.009830   100.775048     0.000000 
  21.845000   100.334871     0.009967   100.792553     0.000000 
  21.850000   101.615394     0.009841   100.811379     0.000000 
  21.855000   101.824327     0.009821   100.831601     0.000000 
  21.860000   100.868439     0.009914   100.853300     0.000000 
  21.865000    99.921708     0.010008   100.876567     0.000000 
  21.870000   101.220974     0.009879   100.901503     0.000000 
  21.875000   101.945962     0.009809   100.928218     0.000000 
  21.880000   102.981277     0.009711   100.956837     0.000000 
  21.885000   102.000835     0.009804   100.987495     0.000000 
  21.890000   101.349772     0.009867   101.020345     0.000000 
  21.895000   100.207541     0.009979   101.055556     0.000000 
  21.900000   102.126975     0.009792   101.093317     0.000000 
  21.905000   100.767437     0.009924   101.133837     0.000000 
  21.910000   101.377546     0.009864   101.172962     0.000000 
  21.915000   102.341790     0.009771   101.219759     0.000000 
  21.920000   101.993444     0.009805   101.270116     0.000000 
  21.925000   101.671274     0.009836   101.324370     0.000000 
  21.930000   101.625769     0.009840   101.384853     0.000000 
  21.935000   100.590621     0.009941   101.447043     0.000000 
  21.940000   102.409349     0.009765   101.512158     0.000000 
  21.945000   101.674902     0.009835   101.586540     0.000000 
  21.950000   102.655419     0.009741   101.667469     0.000000 
  21.955000   100.689557     0.009932   101.755808     0.000000 
  21.960000   101.510944     0.009851   101.852620     0.000000 
  21.965000    99.812405     0.010019   101.959234     0.000000 
  21.970000   100.261512     0.009974   102.077342     0.000000 
  21.975000   101.540120     0.009848   102.209116     0.000000 
  21.980000   101.404142     0.009862   102.357360     0.000000 
  21.985000   103.088528     0.009700   102.525691     0.000000 
  21.990000   104.656082     0.009555   102.718749     0.000000 
  21.995000   103.728515     0.009641   102.942411     0.000000 
  22.000000   104.040150     0.009612   103.204003     0.000000 
  22.005000   104.661012     0.009555   103.512477     0.000000 
  22.010000   104.702573     0.009551   103.878519     0.000000 
  22.015000   104.371610     0.009581   104.311698     0.000000 
  22.020000   105.070019     0.009517   104.831843     0.000000 
  22.025000   106.228388     0.009414   105.448216     0.000000 
  22.030000   106.925456     0.009352   106.185132     0.000000 
  22.035000   107.356858     0.009315   107.054575     0.000000 
  22.040000   110.332763     0.009063   108.074918     0.000000 
  22.045000   111.660217     0.008956   109.263098     0.000000 
  22.050000   110.573434     0.009044   110.635693     0.000000 
  22.055000   113.419196     0.008817   112.203188     0.000000 
  22.060000   116.679239     0.008571   113.973875     0.000000 
  22.065000   117.302155     0.008525   115.947508     0.000000 
  22.070000   121.117425     0.008256   118.103605     0.000000 
  22.075000   123.426649     0.008102   120.416606     0.000000 
  22.080000   125.694944     0.007956   122.837338     0.000000 
  22.085000   129.783737     0.007705   125.313091     0.000000 
  22.090000   132.747903     0.007533   127.800967     0.000000 
  22.095000   135.542777     0.007378   130.280650     0.000000 
  22.100000   139.054007     0.007191   132.751486     0.000000 
  22.105000   141.260087     0.007079   135.208561     0.000000 
  22.110000   141.256172     0.007079   137.606581     0.000000 
  22.115000   144.886021     0.006902   139.830156     0.000000 
  22.120000   145.661530     0.006865   141.689910     0.000000 
  22.125000   144.789633     0.006907   142.955725     0.000000 
  22.130000   145.344606     0.006880   143.419209     0.000000 
  22.135000   144.670276     0.006912   142.956531     0.000000 
  22.140000   142.882027     0.006999   141.565913     0.000000 
  22.145000   139.827594     0.007152   139.370429     0.000000 
  22.150000   135.936266     0.007356   136.606553     0.000000 
  22.155000   133.495409     0.007491   133.574364     0.000000 
  22.160000   131.626170     0.007597   130.574361     0.000000 
  22.165000   128.842818     0.007761   127.853791     0.000000 
  22.170000   130.203417     0.007680   125.582616     0.000000 
  22.175000   126.126849     0.007929   123.853468     0.000000 
  22.180000   126.383075     0.007912   122.690505     0.000000 
  22.185000   128.664380     0.007772   122.058473     0.000000 
  22.190000   125.504713     0.007968   121.859988     0.000000 
  22.195000   126.611529     0.007898   121.945677     0.000000 
  22.200000   126.404290     0.007911   122.116795     0.000000 
  22.205000   125.889620     0.007943   122.157170     0.000000 
  22.210000   126.557325     0.007902   121.891600     0.000000 
  22.215000   122.709105     0.008149   121.248833     0.000000 
  22.220000   121.252544     0.008247   120.277730     0.000000 
  22.225000   119.644617     0.008358   119.113861     0.000000 
  22.230000   118.124583     0.008466   117.911910     0.000000 
  22.235000   116.443343     0.008588   116.801679     0.000000 
  22.240000   114.626232     0.008724   115.873369     0.000000 
  22.245000   114.959884     0.008699   115.180633     0.000000 
  22.250000   115.591414     0.008651   114.748234     0.000000 
  22.255000   114.409739     0.008741   114.578704     0.000000 
  22.260000   114.708400     0.008718   114.657192     0.000000 
  22.265000   116.244643     0.008603   114.955052     0.000000 
  22.270000   114.779263     0.008712   115.432583     0.000000 
  22.275000   117.465435     0.008513   116.041176     0.000000 
  22.280000   116.807225     0.008561   116.725323     0.000000 
  22.285000   117.949509     0.008478   117.425363     0.000000 
  22.290000   117.143853     0.008537   118.082055     0.000000 
  22.295000   120.191864     0.008320   118.643517     0.000000 
  22.300000   116.246996     0.008602   119.073551     0.000000 
  22.305000   117.537387     0.008508   119.358583     0.000000 
  22.310000   120.059956     0.008329   119.509973     0.000000 
  22.315000   118.733480     0.008422   119.560106     0.000000 
  22.320000   122.580047     0.008158   119.553658     0.000000 
  22.325000   120.223262     0.008318   119.537365     0.000000 
  22.330000   119.783738     0.008348   119.551338     0.000000 
  22.335000   123.465150     0.008099   119.623249     0.000000 
  22.340000   120.742938     0.008282   119.765162     0.000000 
  22.345000   122.539421     0.008161   119.972414     0.000000 
  22.350000   122.054072     0.008193   120.224674     0.000000 
  22.355000   122.245960     0.008180   120.490269     0.000000 
  22.360000   122.656830     0.008153   120.734923     0.000000 
  22.365000   122.476300     0.008165   120.934082     0.000000 
  22.370000   121.438959     0.008235   121.084707     0.000000 
  22.375000   122.184837     0.008184   121.211419     0.000000 
  22.380000   122.315862     0.008176   121.360063     0.000000 
  22.385000   123.591247     0.008091   121.590714     0.000000 
  22.390000   125.073013     0.007995   121.962936     0.000000 
  22.395000   126.436216     0.007909   122.527340     0.000000 
  22.400000   125.238293     0.007985   123.320560     0.000000 
  22.405000   128.102221     0.007806   124.362882     0.000000 
  22.410000   129.187837     0.007741   125.656980     0.000000 
  22.415000   131.421754     0.007609   127.187443     0.000000 
  22.420000   131.583526     0.007600   128.922275     0.000000 
  22.425000   134.015540     0.007462   130.818128     0.000000 
  22.430000   137.453702     0.007275   132.829647     0.000000 
  22.435000   138.208341     0.007235   134.919965     0.000000 
  22.440000   140.900171     0.007097   137.066327     0.000000 
  22.445000   143.820736     0.006953   139.255779     0.000000 
  22.450000   144.933640     0.006900   141.471547     0.000000 
  22.455000   148.657721     0.006727   143.677045     0.000000 
  22.460000   151.807835     0.006587   145.806010     0.000000 
  22.465000   153.461844     0.006516   147.764363     0.000000 
  22.470000   154.999427     0.006452   149.446750     0.000000 
  22.475000   156.091770     0.006406   150.768852     0.000000 
  22.480000   155.496497     0.006431   151.707559     0.000000 
  22.485000   155.424048     0.006434   152.325333     0.000000 
  22.490000   156.509076     0.006389   152.754267     0.000000 
  22.495000   157.366650     0.006355   153.142512     0.000000 
  22.500000   158.607703     0.006305   153.594958     0.000000 
  22.505000   160.472925     0.006232   154.142553     0.000000 
  22.510000   160.566289     0.006228   154.758608     0.000000 
  22.515000   162.292577     0.006162   155.422999     0.000000 
  22.520000   161.012231     0.006211   156.212564     0.000000 
  22.525000   161.771448     0.006182   157.371385     0.000000 
  22.530000   160.236050     0.006241   159.300695     0.000000 
  22.535000   162.414904     0.006157   162.473370     0.000000 
  22.540000   166.204165     0.006017   167.265227     0.000000 
  22.545000   173.417807     0.005766   173.749708     0.000000 
  22.550000   182.051049     0.005493   181.473029     0.000000 
  22.555000   191.589829     0.005219   189.269244     0.000000 
  22.560000   195.752681     0.005108   195.373989     0.000000 
  22.565000   201.317554     0.004967   198.137770     0.000000 
  22.570000   198.546374     0.005037   196.867658     0.000000 
  22.575000   194.418915     0.005144   191.879009     0.000000 
  22.580000   187.686141     0.005328   183.981111     0.000000 
  22.585000   179.169496     0.005581   174.106886     0.000000 
  22.590000   169.583777     0.005897   163.228023     0.000000 
  22.595000   155.397197     0.006435   152.353293     0.000000 
  22.600000   145.552717     0.006870   142.358699     0.000000 
  22.605000   136.649275     0.007318   133.781063     0.000000 
  22.610000   128.489404     0.007783   126.803597     0.000000 
  22.615000   122.055750     0.008193   121.368403     0.000000 
  22.620000   119.493199     0.008369   117.283913     0.000000 
  22.625000   114.451373     0.008737   114.305155     0.000000 
  22.630000   114.861743     0.008706   112.180580     0.000000 
  22.635000   111.690721     0.008953   110.685187     0.000000 
  22.640000   112.094883     0.008921   109.637787     0.000000 
  22.645000   111.405974     0.008976   108.905397     0.000000 
  22.650000   111.614918     0.008959   108.398813     0.000000 
  22.655000   110.180815     0.009076   108.064164     0.000000 
  22.660000   108.669823     0.009202   107.874367     0.000000 
  22.665000   110.879446     0.009019   107.822752     0.000000 
  22.670000   111.345036     0.008981   107.919513     0.000000 
  22.675000   110.467657     0.009052   108.190570     0.000000 
  22.680000   110.227183     0.009072   108.677800     0.000000 
  22.685000   110.400461     0.009058   109.439188     0.000000 
  22.690000   114.192549     0.008757   110.547205     0.000000 
  22.695000   114.263209     0.008752   112.083657     0.000000 
  22.700000   117.809359     0.008488   114.129610     0.000000 
  22.705000   121.456995     0.008233   116.749874     0.000000 
  22.710000   124.274016     0.008047   119.972481     0.000000 
  22.715000   128.506534     0.007782   123.763788     0.000000 
  22.720000   131.069080     0.007630   127.998284     0.000000 
  22.725000   137.776350     0.007258   132.421492     0.000000 
  22.730000   141.614809     0.007061   136.615797     0.000000 
  22.735000   141.621632     0.007061   140.017150     0.000000 
  22.740000   147.659948     0.006772   142.052652     0.000000 
  22.745000   146.088686     0.006845   142.398957     0.000000 
  22.750000   144.649147     0.006913   141.151399     0.000000 
  22.755000   143.358779     0.006976   138.749654     0.000000 
  22.760000   138.888254     0.007200   135.747045     0.000000 
  22.765000   134.094339     0.007457   132.619473     0.000000 
  22.770000   131.269723     0.007618   129.682395     0.000000 
  22.775000   127.171467     0.007863   127.099749     0.000000 
  22.780000   126.672014     0.007894   124.900967     0.000000 
  22.785000   123.313837     0.008109   123.039348     0.000000 
  22.790000   120.833761     0.008276   121.442286     0.000000 
  22.795000   118.776541     0.008419   120.057348     0.000000 
  22.800000   117.193304     0.008533   118.875358     0.000000 
  22.805000   113.752358     0.008791   117.925670     0.000000 
  22.810000   117.641338     0.008500   117.250837     0.000000 
  22.815000   114.543240     0.008730   116.889421     0.000000 
  22.820000   115.271576     0.008675   116.859695     0.000000 
  22.825000   114.583565     0.008727   117.153929     0.000000 
  22.830000   112.397500     0.008897   117.733514     0.000000 
  22.835000   113.665350     0.008798   118.522398     0.000000 
  22.840000   115.955425     0.008624   119.399770     0.000000 
  22.845000   114.519009     0.008732   120.199857     0.000000 
  22.850000   116.103127     0.008613   120.734626     0.000000 
  22.855000   114.127963     0.008762   120.840429     0.000000 
  22.860000   115.306349     0.008673   120.450196     0.000000 
  22.865000   115.575020     0.008652   119.614660     0.000000 
  22.870000   115.018258     0.008694   118.478137     0.000000 
  22.875000   114.016865     0.008771   117.213945     0.000000 
  22.880000   112.357698     0.008900   115.959386     0.000000 
  22.885000   113.019563     0.008848   114.813856     0.000000 
  22.890000   112.339277     0.008902   113.825508     0.000000 
  22.895000   112.307438     0.008904   113.001705     0.000000 
  22.900000   111.740635     0.008949   112.319675     0.000000 
  22.905000   110.578656     0.009043   111.726065     0.000000 
  22.910000   109.219695     0.009156   111.165155     0.000000 
  22.915000   109.437233     0.009138   110.585232     0.000000 
  22.920000   109.769971     0.009110   109.955412     0.000000 
  22.925000   109.381083     0.009142   109.271193     0.000000 
  22.930000   107.693991     0.009286   108.549279     0.000000 
  22.935000   109.144708     0.009162   107.816537     0.000000 
  22.940000   108.015783     0.009258   107.099997     0.000000 
  22.945000   106.289663     0.009408   106.421438     0.000000 
  22.950000   106.606630     0.009380   105.796048     0.000000 
  22.955000   105.398484     0.009488   105.233153     0.000000 
  22.960000   105.097310     0.009515   104.737480     0.000000 
  22.965000   104.939960     0.009529   104.310267     0.000000 
  22.970000   104.113396     0.009605   103.950154     0.000000 
  22.975000   104.325513     0.009585   103.653920     0.000000 
  22.980000   103.148518     0.009695   103.417161     0.000000 
  22.985000   102.721210     0.009735   103.234956     0.000000 
  22.990000   104.103194     0.009606   103.102514     0.000000 
  22.995000   102.670251     0.009740   103.015812     0.000000 
  23.000000   103.490852     0.009663   102.972202     0.000000 
  23.005000   104.153000     0.009601   102.971010     0.000000 
  23.010000   104.357314     0.009582   103.014120     0.000000 
  23.015000   104.202487     0.009597   103.106541     0.000000 
  23.020000   106.028761     0.009431   103.256878     0.000000 
  23.025000   106.193196     0.009417   103.477622     0.000000 
  23.030000   103.789934     0.009635   103.785089     0.000000 
  23.035000   108.039829     0.009256   104.198821     0.000000 
  23.040000   108.496550     0.009217   104.740265     0.000000 
  23.045000   108.187788     0.009243   105.430646     0.000000 
  23.050000   109.210050     0.009157   106.285677     0.000000 
  23.055000   110.137769     0.009080   107.321226     0.000000 
  23.060000   113.490759     0.008811   108.534920     0.000000 
  23.065000   116.817000     0.008560   109.910304     0.000000 
  23.070000   118.391162     0.008447   111.413158     0.000000 
  23.075000   119.988181     0.008334   112.962368     0.000000 
  23.080000   123.481666     0.008098   114.453110     0.000000 
  23.085000   126.402740     0.007911   115.735607     0.000000 
  23.090000   127.872090     0.007820   116.640909     0.000000 
  23.095000   128.885865     0.007759   117.030159     0.000000 
  23.100000   125.424836     0.007973   116.856326     0.000000 
  23.105000   125.315607     0.007980   116.182347     0.000000 
  23.110000   123.096134     0.008124   115.166454     0.000000 
  23.115000   120.613513     0.008291   113.994577     0.000000 
  23.120000   118.610398     0.008431   112.836841     0.000000 
  23.125000   114.284480     0.008750   111.831416     0.000000 
  23.130000   113.326009     0.008824   111.088388     0.000000 
  23.135000   113.149753     0.008838   110.699291     0.000000 
  23.140000   112.866494     0.008860   110.744259     0.000000 
  23.145000   113.072833     0.008844   111.294296     0.000000 
  23.150000   116.458620     0.008587   112.408433     0.000000 
  23.155000   117.534047     0.008508   114.126464     0.000000 
  23.160000   121.951620     0.008200   116.455455     0.000000 
  23.165000   123.762428     0.008080   119.354452     0.000000 
  23.170000   129.242048     0.007737   122.708961     0.000000 
  23.175000   133.787338     0.007475   126.301416     0.000000 
  23.180000   136.552795     0.007323   129.792273     0.000000 
  23.185000   141.520599     0.007066   132.755452     0.000000 
  23.190000   144.821557     0.006905   134.803481     0.000000 
  23.195000   146.910178     0.006807   135.740687     0.000000 
  23.200000   146.446628     0.006828   135.597434     0.000000 
  23.205000   147.595509     0.006775   134.514368     0.000000 
  23.210000   143.061758     0.006990   132.634927     0.000000 
  23.215000   141.250713     0.007080   130.120482     0.000000 
  23.220000   134.906998     0.007413   127.210577     0.000000 
  23.225000   130.167450     0.007682   124.209267     0.000000 
  23.230000   123.494302     0.008098   121.404001     0.000000 
  23.235000   120.051445     0.008330   119.000211     0.000000 
  23.240000   116.431847     0.008589   117.107919     0.000000 
  23.245000   114.021056     0.008770   115.759658     0.000000 
  23.250000   113.663480     0.008798   114.933312     0.000000 
  23.255000   113.195291     0.008834   114.568923     0.000000 
  23.260000   114.061302     0.008767   114.578531     0.000000 
  23.265000   114.075880     0.008766   114.851018     0.000000 
  23.270000   114.632259     0.008724   115.255168     0.000000 
  23.275000   114.196549     0.008757   115.646016     0.000000 
  23.280000   116.506785     0.008583   115.880648     0.000000 
  23.285000   115.267712     0.008675   115.845135     0.000000 
  23.290000   114.976274     0.008697   115.483088     0.000000 
  23.295000   111.594943     0.008961   114.808133     0.000000 
  23.300000   110.975107     0.009011   113.890411     0.000000 
  23.305000   108.647294     0.009204   112.826274     0.000000 
  23.310000   108.792179     0.009192   111.709802     0.000000 
  23.315000   106.973628     0.009348   110.617288     0.000000 
  23.320000   107.459886     0.009306   109.603898     0.000000 
  23.325000   106.520984     0.009388   108.706707     0.000000 
  23.330000   106.618621     0.009379   107.949445     0.000000 
  23.335000   105.698178     0.009461   107.347035     0.000000 
  23.340000   108.370252     0.009228   106.909661     0.000000 
  23.345000   107.340176     0.009316   106.646754     0.000000 
  23.350000   105.806649     0.009451   106.569121     0.000000 
  23.355000   106.714694     0.009371   106.703530     0.000000 
  23.360000   107.566695     0.009297   107.082584     0.000000 
  23.365000   106.245815     0.009412   107.763956     0.000000 
  23.370000   107.666375     0.009288   108.824529     0.000000 
  23.375000   110.031841     0.009088   110.365462     0.000000 
  23.380000   110.935414     0.009014   112.495191     0.000000 
  23.385000   112.568754     0.008883   115.304945     0.000000 
  23.390000   116.238738     0.008603   118.830124     0.000000 
  23.395000   119.227125     0.008387   123.002016     0.000000 
  23.400000   125.355694     0.007977   127.592237     0.000000 
  23.405000   129.432548     0.007726   132.152369     0.000000 
  23.410000   133.390452     0.007497   135.986251     0.000000 
  23.415000   134.433366     0.007439   138.278188     0.000000 
  23.420000   136.034801     0.007351   138.479169     0.000000 
  23.425000   135.081722     0.007403   136.639569     0.000000 
  23.430000   130.753452     0.007648   133.343110     0.000000 
  23.435000   126.006664     0.007936   129.321968     0.000000 
  23.440000   120.369433     0.008308   125.189478     0.000000 
  23.445000   118.428628     0.008444   121.361368     0.000000 
  23.450000   115.920137     0.008627   118.065619     0.000000 
  23.455000   111.743842     0.008949   115.383864     0.000000 
  23.460000   109.153059     0.009161   113.302659     0.000000 
  23.465000   111.285370     0.008986   111.760531     0.000000 
  23.470000   109.361781     0.009144   110.682290     0.000000 
  23.475000   108.202083     0.009242   109.998956     0.000000 
  23.480000   108.530614     0.009214   109.654745     0.000000 
  23.485000   110.785692     0.009026   109.616867     0.000000 
  23.490000   109.570356     0.009127   109.861394     0.000000 
  23.495000   111.252636     0.008989   110.384971     0.000000 
  23.500000   111.696291     0.008953   111.199320     0.000000 
  23.505000   111.736969     0.008950   112.332264     0.000000 
  23.510000   113.660239     0.008798   113.827176     0.000000 
  23.515000   114.856522     0.008707   115.740573     0.000000 
  23.520000   116.585802     0.008577   118.136484     0.000000 
  23.525000   118.558878     0.008435   121.076334     0.000000 
  23.530000   124.445848     0.008036   124.603582     0.000000 
  23.535000   127.679830     0.007832   128.723149     0.000000 
  23.540000   133.834733     0.007472   133.376150     0.000000 
  23.545000   138.569406     0.007217   138.410067     0.000000 
  23.550000   143.635659     0.006962   143.544575     0.000000 
  23.555000   151.706856     0.006592   148.338258     0.000000 
  23.560000   154.794050     0.006460   152.204026     0.000000 
  23.565000   156.040201     0.006409   154.506525     0.000000 
  23.570000   157.197113     0.006361   154.815883     0.000000 
  23.575000   154.706134     0.006464   153.141510     0.000000 
  23.580000   149.365744     0.006695   149.930996     0.000000 
  23.585000   143.615882     0.006963   145.830144     0.000000 
  23.590000   138.567774     0.007217   141.438456     0.000000 
  23.595000   132.376415     0.007554   137.203424     0.000000 
  23.600000   128.383278     0.007789   133.415447     0.000000 
  23.605000   128.012920     0.007812   130.246656     0.000000 
  23.610000   124.183213     0.008053   127.768583     0.000000 
  23.615000   123.631987     0.008089   125.988293     0.000000 
  23.620000   125.202337     0.007987   124.869180     0.000000 
  23.625000   122.704643     0.008150   124.349337     0.000000 
  23.630000   124.934525     0.008004   124.354112     0.000000 
  23.635000   123.654219     0.008087   124.802331     0.000000 
  23.640000   124.939580     0.008004   125.606868     0.000000 
  23.645000   125.975210     0.007938   126.671396     0.000000 
  23.650000   126.944577     0.007877   127.886471     0.000000 
  23.655000   127.045653     0.007871   129.129774     0.000000 
  23.660000   125.916461     0.007942   130.270685     0.000000 
  23.665000   128.595724     0.007776   131.189446     0.000000 
  23.670000   125.073369     0.007995   131.792642     0.000000 
  23.675000   127.361827     0.007852   132.023671     0.000000 
  23.680000   126.212324     0.007923   131.856135     0.000000 
  23.685000   126.287233     0.007918   131.274952     0.000000 
  23.690000   125.467452     0.007970   130.263330     0.000000 
  23.695000   125.920394     0.007942   128.813858     0.000000 
  23.700000   121.552011     0.008227   126.959765     0.000000 
  23.705000   120.894071     0.008272   124.795776     0.000000 
  23.710000   121.069095     0.008260   122.463404     0.000000 
  23.715000   116.536166     0.008581   120.111794     0.000000 
  23.720000   116.009778     0.008620   117.864664     0.000000 
  23.725000   114.005544     0.008772   115.808077     0.000000 
  23.730000   113.332186     0.008824   113.993317     0.000000 
  23.735000   112.060590     0.008924   112.444796     0.000000 
  23.740000   110.538179     0.009047   111.167600     0.000000 
  23.745000   110.224548     0.009072   110.153578     0.000000 
  23.750000   108.024694     0.009257   109.386288     0.000000 
  23.755000   107.906085     0.009267   108.845190     0.000000 
  23.760000   107.834927     0.009273   108.509180     0.000000 
  23.765000   107.626364     0.009291   108.359381     0.000000 
  23.770000   109.421765     0.009139   108.381144     0.000000 
  23.775000   109.075370     0.009168   108.565219     0.000000 
  23.780000   109.167311     0.009160   108.908840     0.000000 
  23.785000   110.619292     0.009040   109.412667     0.000000 
  23.790000   109.987941     0.009092   110.083828     0.000000 
  23.795000   111.802104     0.008944   110.931407     0.000000 
  23.800000   113.456816     0.008814   111.964557     0.000000 
  23.805000   113.940126     0.008777   113.189195     0.000000 
  23.810000   116.043762     0.008617   114.604174     0.000000 
  23.815000   117.470938     0.008513   116.197388     0.000000 
  23.820000   117.802409     0.008489   117.942440     0.000000 
  23.825000   121.629119     0.008222   119.794122     0.000000 
  23.830000   120.357035     0.008309   121.697165     0.000000 
  23.835000   122.775753     0.008145   123.566359     0.000000 
  23.840000   127.113233     0.007867   125.303128     0.000000 
  23.845000   128.159436     0.007803   126.795923     0.000000 
  23.850000   129.812650     0.007703   127.942988     0.000000 
  23.855000   130.324667     0.007673   128.699427     0.000000 
  23.860000   130.979610     0.007635   129.112544     0.000000 
  23.865000   129.867878     0.007700   129.324120     0.000000 
  23.870000   132.273523     0.007560   129.529924     0.000000 
  23.875000   130.781691     0.007646   129.926706     0.000000 
  23.880000   132.316790     0.007558   130.676262     0.000000 
  23.885000   131.877481     0.007583   131.891556     0.000000 
  23.890000   134.056395     0.007460   133.634305     0.000000 
  23.895000   133.423951     0.007495   135.914451     0.000000 
  23.900000   135.099829     0.007402   138.688517     0.000000 
  23.905000   136.245471     0.007340   141.858591     0.000000 
  23.910000   139.309298     0.007178   145.272967     0.000000 
  23.915000   144.856967     0.006903   148.740740     0.000000 
  23.920000   147.763715     0.006768   152.029234     0.000000 
  23.925000   151.245223     0.006612   154.877869     0.000000 
  23.930000   153.842141     0.006500   157.003821     0.000000 
  23.935000   153.457010     0.006516   158.129706     0.000000 
  23.940000   155.759576     0.006420   158.034299     0.000000 
  23.945000   153.427864     0.006518   156.640599     0.000000 
  23.950000   150.768593     0.006633   154.051382     0.000000 
  23.955000   148.430552     0.006737   150.528176     0.000000 
  23.960000   144.601619     0.006916   146.417021     0.000000 
  23.965000   139.729978     0.007157   142.067377     0.000000 
  23.970000   135.517659     0.007379   137.776606     0.000000 
  23.975000   133.763472     0.007476   133.767017     0.000000 
  23.980000   129.827254     0.007703   130.186202     0.000000 
  23.985000   126.114737     0.007929   127.118225     0.000000 
  23.990000   125.251330     0.007984   124.597135     0.000000 
  23.995000   123.045991     0.008127   122.619038     0.000000 
  24.000000   121.275204     0.008246   121.151825     0.000000 
  24.005000   118.602532     0.008432   120.142636     0.000000 
  24.010000   120.216376     0.008318   119.523297     0.000000 
  24.015000   119.578761     0.008363   119.214007     0.000000 
  24.020000   119.527304     0.008366   119.125859     0.000000 
  24.025000   117.864310     0.008484   119.163360     0.000000 
  24.030000   118.413400     0.008445   119.229047     0.000000 
  24.035000   117.637211     0.008501   119.230568     0.000000 
  24.040000   116.242711     0.008603   119.089992     0.000000 
  24.045000   115.626310     0.008649   118.759339     0.000000 
  24.050000   114.580372     0.008727   118.224366     0.000000 
  24.055000   114.692572     0.008719   117.505552     0.000000 
  24.060000   114.245647     0.008753   116.644943     0.000000 
  24.065000   112.717337     0.008872   115.700143     0.000000 
  24.070000   114.516394     0.008732   114.729289     0.000000 
  24.075000   112.004929     0.008928   113.786317     0.000000 
  24.080000   112.745952     0.008869   112.921551     0.000000 
  24.085000   111.889824     0.008937   112.185246     0.000000 
  24.090000   111.413594     0.008976   111.642223     0.000000 
  24.095000   112.184571     0.008914   111.385888     0.000000 
  24.100000   113.596382     0.008803   111.556077     0.000000 
  24.105000   114.126152     0.008762   112.347801     0.000000 
  24.110000   117.408163     0.008517   113.996074     0.000000 
  24.115000   119.398595     0.008375   116.722733     0.000000 
  24.120000   122.491913     0.008164   120.639521     0.000000 
  24.125000   128.199053     0.007800   125.630055     0.000000 
  24.130000   132.005423     0.007575   131.219562     0.000000 
  24.135000   136.937586     0.007303   136.468615     0.000000 
  24.140000   135.781631     0.007365   140.041438     0.000000 
  24.145000   138.210743     0.007235   140.784532     0.000000 
  24.150000   133.973015     0.007464   138.608585     0.000000 
  24.155000   133.260036     0.007504   134.597122     0.000000 
  24.160000   129.962913     0.007695   130.143288     0.000000 
  24.165000   128.794889     0.007764   126.262204     0.000000 
  24.170000   124.465520     0.008034   123.484271     0.000000 
  24.175000   124.774700     0.008014   121.955738     0.000000 
  24.180000   123.271646     0.008112   121.562263     0.000000 
  24.185000   122.942571     0.008134   122.042534     0.000000 
  24.190000   125.438720     0.007972   123.107410     0.000000 
  24.195000   125.559716     0.007964   124.472053     0.000000 
  24.200000   125.186534     0.007988   125.908520     0.000000 
  24.205000   129.243087     0.007737   127.238175     0.000000 
  24.210000   129.456549     0.007725   128.314964     0.000000 
  24.215000   130.503951     0.007663   129.006536     0.000000 
  24.220000   131.105563     0.007627   129.198811     0.000000 
  24.225000   130.138896     0.007684   128.838429     0.000000 
  24.230000   128.601599     0.007776   127.986236     0.000000 
  24.235000   128.079675     0.007808   126.826908     0.000000 
  24.240000   128.265290     0.007796   125.607884     0.000000 
  24.245000   128.366352     0.007790   124.568005     0.000000 
  24.250000   128.232642     0.007798   123.880151     0.000000 
  24.255000   127.512901     0.007842   123.632784     0.000000 
  24.260000   129.936441     0.007696   123.824913     0.000000 
  24.265000   133.654422     0.007482   124.362360     0.000000 
  24.270000   135.544680     0.007378   125.061810     0.000000 
  24.275000   138.816549     0.007204   125.688023     0.000000 
  24.280000   137.020457     0.007298   126.041057     0.000000 
  24.285000   137.226130     0.007287   126.045371     0.000000 
  24.290000   134.966211     0.007409   125.771609     0.000000 
  24.295000   132.468546     0.007549   125.349055     0.000000 
  24.300000   127.743515     0.007828   124.859064     0.000000 
  24.305000   128.940768     0.007755   124.278337     0.000000 
  24.310000   124.273023     0.008047   123.490660     0.000000 
  24.315000   123.127193     0.008122   122.355265     0.000000 
  24.320000   120.187568     0.008320   120.798720     0.000000 
  24.325000   120.056266     0.008329   118.869359     0.000000 
  24.330000   117.581518     0.008505   116.713531     0.000000 
  24.335000   115.686128     0.008644   114.504122     0.000000 
  24.340000   112.484561     0.008890   112.383062     0.000000 
  24.345000   111.831020     0.008942   110.442551     0.000000
[truncated: 333,560 more chars]
