# Supplementary material for: Remote and automated high-throughput powder diffraction measurements enabled by a robotic sample changer at SSRL beamline 2-1
Source: J Appl Crystallogr. 2023 Sep 20;56(Pt 5):1480–4. doi: 10.1107/S1600576723007148 (PMC10543666; doi:10.1107/S1600576723007148)
Supplement: Supplementary file 1 [file j-56-01480-sup1.zip › Example Data and Refinements/SSRL BL2-1 Sample 0047/BL21Robot_0047_Rietveld.inp]

'Auto_T(5)  
r_exp  8.86535991 r_exp_dash  33.0045279 r_wp  2.10742288 r_wp_dash  7.84564843 r_p  1.48463038 r_p_dash  9.32185557 weighted_Durbin_Watson  0.381167374 gof  0.237714306
iters 20000000  
chi2_convergence_criteria 0.000001  
'do_errors  
#include C:/Topas-6/cif.inc
  
xdd "BL21Robot_0047-2021-02-14-1019_scan2.xye"    
local CIF_DIFFRACTOGRAM_BLOCK_ID ="BL21Robot_0047-2021-02-14-1019_scan2";
local CIF_DIFFRACTOMETER_NAME = "SSRL beam line 2-1";
local CIF_TEMP = 300;
local CIF_SCAN_METHOD = step;
r_exp  8.86535991 r_exp_dash  33.0045279 r_wp  2.10742288 r_wp_dash  7.84564843 r_p  1.48463038 r_p_dash  9.32185557 weighted_Durbin_Watson  0.381167374 gof  0.237714306
	bkg @  110.408896` -16.3331626`  12.6666538` -3.94847267` -0.657533008`  1.71612232` -1.10409018`  0.0466721208`  0.630883244` -0.680157354`  0.46459345` -0.124941227`
	One_on_X(@, 3.80899`_LIMIT_MIN_0.0001)        
	Rp 9999   
	Rs 700       
	start_X 5    
	finish_X 50    
	Zero_Error(@, 0.01332`)    
	lam    
		ymin_on_ymax  0.0001    
		la  1 lo  0.7295789  lh   0.002    
	LP_Factor(90)       
	x_calculation_step 0.005        
	    
	' FWHM from LaB6 refinement    
	gauss_fwhm    0.0228313256 min 0.0001  
	lor_fwhm   0.00189232028 min 0.0001    
 
str 
	local CIF_PHASE_ID  1.00000`
	local CIF_PHASE_BLOCK_ID ="Diamond";
	phase_name "Diamond"
	CS_L (@, 367.61747`)   
	Strain_G(@, 0.07458`) 
	scale @  0.00100802895` 
	volume  45.408`
	Cubic(@  3.567601`) 
	space_group "Fd-3m" 
	site C1 x 0 y 0 z 0 occ C 1 beq @  1.01513`
 
	 
str  
	local CIF_PHASE_ID  2.00000`
	local CIF_PHASE_BLOCK_ID ="Platinum(II)_bis(acetylacetonate)";
	phase_name "Pt(acac)2"
	CS_L (@, 10000.00000`_LIMIT_MIN_0.3)   
	CS_G (@, 359.55434`)  
	Stephens_triclinic
   (
      etac, 0.52911`,
      s400c, 375.45277` min 0,
      s040c, 629.43335` min 0,
      s004c, 125.48840` min 0,
      s220c,-592.20828`,
      s202c, 348.59374`,
      s022c, 324.23849`,
      s310c, 287.17949`,
      s103c, 42.94802`,
      s031c, 266.14866`,
      s130c,-87.29053`,
      s301c,-36.15949`,
      s013c,-208.33653`,
      s211c,-715.43699`,
      s121c,-603.88883`,
      s112c, 529.55982`
   )
	scale @  1.1202993e-005`  
	' From NDX file:     0) P-1        2   0     281.752   171.58   0.0118     7.1388     5.7472     8.0684     67.963     97.423    113.300 ' ===  17  14  20  10  15  12  
	volume  281.789`
	a @  7.138481`
	b @  5.746888`
	c @  8.069619`
	al @  67.96583`
	be @  97.42265`
	ga @  113.29169`
	space_group "P-1" 
	 
	site Pt1 x  0.00000` y  0.00000` z  0.00000` occ Pt 1 ADPs { @  0.02491` @  0.02617` @  0.06262` @  0.01903` @  0.00136` @ -0.02136` }
	site O1 x  0.02769` y -0.27232` z  0.24858` occ O 1 beq overallb  2.73157`
	site O2 x  0.16582` y  0.01728` z -0.20010` occ O 1 beq =overallb;
	site C1 x  0.28368` y -0.18500` z -0.12246` occ C 1 beq =overallb;
	site C2 x  0.17305` y -0.41695` z  0.23689` occ C 1 beq =overallb;
	site C3 x  0.26523` y -0.34581` z  0.06261` occ C 1 beq =overallb;
	site C4 x  0.19530` y -0.60764` z  0.40781` occ C 1 beq =overallb;
	site C5 x  0.38503` y -0.13399` z -0.28621` occ C 1 beq =overallb;
	site H3 x  0.35010` y -0.45647` z  0.08264` occ H 1 beq 1
	site H4a x  0.23313` y -0.76052` z  0.41372` occ H 1 beq 1
	site H4b x  0.29878` y -0.54317` z  0.49309` occ H 1 beq 1
	site H4c x  0.07717` y -0.71777` z  0.49459` occ H 1 beq 1
	site H5a x  0.49294` y -0.20704` z -0.27933` occ H 1 beq 1
	site H5b x  0.30320` y -0.19897` z -0.38159` occ H 1 beq 1
	site H5c x  0.46276` y  0.05631` z -0.36548` occ H 1 beq 1
	 
	rigid
		z_matrix Pt1
		z_matrix O1 Pt1 PtO  2.07334`
		z_matrix O2 Pt1 =PtO; O1 @  112.98243`
		z_matrix C1 O2 CO  1.59457` Pt1 COPt  111.04420` O1 0
		z_matrix C2 O1 =CO; Pt1 =COPt; O2 0
		z_matrix C3 C1 @  1.42151` O2 @  119.77980` Pt1 0
		z_matrix H3 C3 1 Pt1 180 O1 0
		z_matrix C4 C2 @  1.44065` O1 @  112.33987` Pt1 180
		z_matrix H4a C4 1 C2 120 C3 @ -24.17275`_LIMIT_MAX_65.8272501
		z_matrix H4b C4 1 C2 120 H4a 120
		z_matrix H4c C4 1 C2 120 H4a -120
		z_matrix C5 C1 @  1.46429` O2 @  99.99690` Pt1 180 
		z_matrix H5a C5 1 C1 120 C3 @ -10.97326`_LIMIT_MAX_79.0267447
		z_matrix H5b C5 1 C1 120 H5a 120
		z_matrix H5c C5 1 C1 120 H5a -120
		rotate  @  348.52071` qx 1    
      rotate  @ -743.80929` qy 1     
      rotate  @ -1285.92210` qz 1                     
      translate                   
      	ta 0
      	tb 0
      	tc 0
	
	Out_pdCIF("BL21Robot_0047_Rietveld.cif")
