# Supplementary material for: Remote and automated high-throughput powder diffraction measurements enabled by a robotic sample changer at SSRL beamline 2-1
Source: J Appl Crystallogr. 2023 Sep 20;56(Pt 5):1480–4. doi: 10.1107/S1600576723007148 (PMC10543666; doi:10.1107/S1600576723007148)
Supplement: Supplementary file 1 [file j-56-01480-sup1.zip › Example Data and Refinements/SSRL BL2-1 Sample 0093/BL21Robot_0093-2021-02-14-0912_scan2.xye]

/* SSRL BL2-1 Automated Data Collection 
# Sample ID: SSRL BL2-1 Sample 0093 
# Sample Composition:  Re 
# Proposal:  nan 
# User:  nan 
# Capillary Inner Diameter (in):  0.024 
# Capillary Outer Diameter (in):  0.027999999999999997 
# Sample Notes:  Re metal (sample 0086) recovered and diluted with diamond powder 
# Scan Command:  ascan tth 3 113.55 110 1 
# Sample Transmission:  0.055682 
# Wavelength:  0.7295789 
*/ 
   0.5   123.509461    11.113481 
 0.505   68.7922372   8.29410858 
  0.51    112.12894   10.5890953 
 0.515   89.9778112   9.48566345 
  0.52   78.4366077   8.85644442 
 0.525   109.818404   10.4794277 
  0.53   82.0539195   9.05836185 
 0.535   77.6676213   8.81292354 
  0.54   108.291372    10.406314 
 0.545    68.803306   8.29477582 
  0.55   84.9963956   9.21934898 
 0.555    110.32891   10.5037569 
  0.56    67.112002   8.19219153 
 0.565   82.5694164    9.0867715 
  0.57   96.0497385   9.80049685 
 0.575   64.0624782   8.00390394 
  0.58   88.5466018   9.40992039 
 0.585   72.0796539   8.48997373 
  0.59   68.7748435   8.29305996 
 0.595   79.6087923   8.92237593 
   0.6   69.8487666   8.35755745 
 0.605   64.1249173   8.00780352 
  0.61   80.3343096    8.9629409 
 0.615   69.6819939   8.34757413 
  0.62   76.7334453   8.75976286 
 0.625     77.33499    8.7940315 
  0.63   61.9849603    7.8730528 
 0.635   69.2224424   8.32000255 
  0.64   68.3965297   8.27021944 
 0.645   57.7124256   7.59686946 
  0.65   70.3366181   8.38669292 
 0.655   57.7935963   7.60220996 
  0.66   70.5490048    8.3993455 
 0.665   75.2039632   8.67202186 
  0.67   62.5905277   7.91141755 
 0.675   67.6964317   8.22778413 
  0.68   76.3720748   8.73911179 
 0.685   52.4038565    7.2390508 
  0.69   69.7214291   8.34993587 
 0.695   74.3199674   8.62090294 
   0.7   61.3651107   7.83358862 
 0.705   67.0440024    8.1880402 
  0.71   64.8528359   8.05312585 
 0.715   65.7483329   8.10853457 
  0.72   67.4657358   8.21375284 
 0.725   60.7806811   7.79619658 
  0.73    65.573004   8.09771598 
 0.735   68.3333101   8.26639644 
  0.74   54.0597404   7.35253292 
 0.745    73.443323   8.56990799 
  0.75   69.9110156   8.36128074 
 0.755   59.0747784   7.68601187 
  0.76   67.2625369   8.20137409 
 0.765   68.0211148   8.24749142 
  0.77    62.402002   7.89949378 
 0.775   68.1253042   8.25380543 
  0.78   63.1561047   7.94708152 
 0.785   68.1834564   8.25732743 
  0.79   67.1615029   8.19521219 
 0.795   60.9037189   7.80408348 
   0.8   62.6313749   7.91399867 
 0.805   70.7077533   8.40879024 
  0.81   53.9269155   7.34349477 
 0.815   66.4208908   8.14990128 
  0.82   70.1315551    8.3744585 
 0.825   57.6739762   7.59433843 
  0.83   61.4999791   7.84219224 
 0.835   62.0956478   7.88007917 
  0.84   63.8306732   7.98941007 
 0.845   71.3662656   8.44785568 
  0.85   59.7855712   7.73211298 
 0.855   71.8504658   8.47646541 
  0.86   69.4122571   8.33140187 
 0.865   60.6345737   7.78682051 
  0.87   63.5331561   7.97076885 
 0.875   71.0192963   8.42729472 
  0.88   60.8268203    7.7991551 
 0.885   69.8977833   8.36048942 
  0.89   66.3499516   8.14554796 
 0.895   60.5811198   7.78338742 
   0.9   70.8293815   8.41601934 
 0.905   62.7242494   7.91986423 
  0.91    67.125917   8.19304077 
 0.915   67.6268567   8.22355499 
  0.92   55.5957413   7.45625518 
 0.925   69.1575057   8.31609919 
  0.93   67.4151921   8.21067549 
 0.935   58.0618128   7.61983024 
  0.94   67.5016218   8.21593706 
 0.945   68.3585664   8.26792394 
  0.95   57.0887964   7.55571283 
 0.955   69.4821889   8.33559769 
  0.96   59.1922313   7.69364877 
 0.965   63.9219903   7.99512291 
  0.97    68.806848   8.29498933 
 0.975   65.1653758    8.0725074 
  0.98   69.9882465   8.36589783 
 0.985   70.0374222   8.36883637 
  0.99   60.8276246   7.79920667 
 0.995   69.3613951   8.32834888 
   1.0   75.1671366    8.6698983 
 1.005   62.7981366   7.92452753 
  1.01   69.8452813   8.35734894 
 1.015   72.7298126   8.52817756 
  1.02    67.737973   8.23030819 
 1.025   69.1700355    8.3168525 
  1.03   64.1191739   8.00744491 
 1.035   68.1210651   8.25354864 
  1.04   70.6604822   8.40597896 
 1.045   67.4051673     8.210065 
  1.05   68.8991459   8.30055094 
 1.055   72.5819861   8.51950621 
  1.06   64.6795322   8.04235862 
 1.065   67.9293047   8.24192361 
  1.07   75.3546986   8.68070841 
 1.075   65.3061293   8.08122078 
  1.08   73.1474816    8.5526301 
 1.085   69.9442738   8.36326932 
  1.09   68.7690067   8.29270805 
 1.095   73.0149559   8.54487893 
   1.1   67.8801426   8.23894063 
 1.105   74.3431902   8.62224972 
  1.11   72.7907143   8.53174744 
 1.115    68.729355   8.29031694 
  1.12   74.3434561   8.62226513 
 1.125   73.6057618   8.57938004 
  1.13   67.4969361    8.2156519 
 1.135   71.3253812   8.44543553 
  1.14   77.1304266   8.78239299 
 1.145   65.9429054   8.12052372 
  1.15   73.1280338   8.55149307 
 1.155   70.4891504   8.39578171 
  1.16   70.5501462   8.39941344 
 1.165   71.7562331   8.47090509 
  1.17    71.159058   8.43558285 
 1.175   73.2132967   8.55647689 
  1.18   72.3584257   8.50637559 
 1.185   66.7001195   8.16701411 
  1.19   71.6840906   8.46664577 
 1.195   73.1704812   8.55397458 
   1.2   68.4673928   8.27450257 
 1.205   74.0765429   8.60677308 
  1.21   74.5829378   8.63614137 
 1.215   70.3892609   8.38983081 
  1.22   74.5637024   8.63502764 
 1.225   69.4062029   8.33103853 
  1.23   74.9991629   8.66020571 
 1.235   76.8971088   8.76909966 
  1.24   69.7085895   8.34916699 
 1.245   75.4314526   8.68512824 
  1.25   76.3502774   8.73786458 
 1.255   68.7795741   8.29334517 
  1.26   80.0569905   8.94745721 
 1.265    77.931899   8.82790456 
  1.27   69.1612991   8.31632726 
 1.275   76.6258247    8.7536178 
  1.28   72.1717946   8.49539844 
 1.285   71.5068598   8.45617288 
  1.29   75.8736556   8.71054853 
 1.295   74.0466039   8.60503364 
   1.3   75.8659382   8.71010552 
 1.305   79.3295426   8.90671335 
  1.31   73.9559047    8.5997619 
 1.315   75.5668541   8.69291977 
  1.32   78.1987448   8.84300542 
 1.325   71.5437575    8.4583543 
  1.33   76.5142688    8.7472435 
 1.335   75.4645397   8.68703285 
  1.34   75.1506543   8.66894771 
 1.345   77.9254538   8.82753951 
  1.35   75.3161868   8.67848989 
 1.355    75.628523   8.69646612 
  1.36   79.2627401   8.90296243 
 1.365   75.7280798   8.70218822 
  1.37   75.9198679   8.71320078 
 1.375    78.984059   8.88729762 
  1.38   72.9443085   8.54074402 
 1.385   79.6312453   8.92363409 
  1.39   78.2614257    8.8465488 
 1.395   73.9490815   8.59936518 
   1.4   78.9834508    8.8872634 
 1.405   75.9664516   8.71587354 
  1.41    75.822309   8.70760065 
 1.415   78.8996339   8.88254659 
  1.42     76.49055    8.7458876 
 1.425   77.9880302   8.83108318 
  1.43   77.9171544   8.82706941 
 1.435   82.2917024   9.07147741 
  1.44   79.6359463   8.92389749 
 1.445   80.1170231   8.95081131 
  1.45   78.4438932   8.85685572 
 1.455    81.566902   9.03143964 
  1.46   83.2130284   9.12211754 
 1.465   82.8086978   9.09992845 
  1.47   77.4102319   8.79830847 
 1.475   79.9817306   8.94325056 
  1.48   82.7372061   9.09599946 
 1.485   80.6162464   8.97865505 
  1.49   85.3957514   9.24098217 
 1.495   84.4841886   9.19152809 
   1.5   81.4703508   9.02609277 
 1.505    82.573388   9.08699004 
  1.51   83.6511401   9.14609972 
 1.515   85.6379669   9.25407839 
  1.52   80.8973898   8.99429763 
 1.525   85.6306038   9.25368055 
  1.53   83.6684424   9.14704556 
 1.535   81.0084682   9.00047044 
  1.54   88.0808641    9.3851406 
 1.545   84.2413524    9.1783088 
  1.55   84.7120011   9.20391227 
 1.555   86.4447494   9.29756685 
  1.56   85.7683635   9.26112107 
 1.565   83.5218594   9.13902946 
  1.57   85.0379848   9.22160424 
 1.575   83.8757622   9.15837116 
  1.58   81.5373501   9.02980344 
 1.585   83.2052984   9.12169383 
  1.59    83.257542   9.12455709 
 1.595   85.3774883   9.23999395 
   1.6   86.9023853   9.32214489 
 1.605   85.5035808   9.24681463 
  1.61   85.5902571   9.25150026 
 1.615   86.0941591   9.27869382 
  1.62    85.115126   9.22578593 
 1.625   85.7026326   9.25757164 
  1.63   87.1236443   9.33400473 
 1.635   83.6931986   9.14839869 
  1.64   86.4510658   9.29790653 
 1.645    85.563047   9.25002957 
  1.65   87.4974987   9.35400976 
 1.655   86.2202982   9.28548858 
  1.66   86.9260153   9.32341221 
 1.665   88.6031824   9.41292635 
  1.67   86.0831876   9.27810259 
 1.675   85.4321238   9.24294995 
  1.68   83.3065537   9.12724239 
 1.685   87.2776027   9.34224827 
  1.69   86.8360073   9.31858397 
 1.695     86.25963   9.28760626 
   1.7   88.9403627   9.43081983 
 1.705   87.3311176   9.34511196 
  1.71   85.6581911   9.25517105 
 1.715   85.6477357   9.25460619 
  1.72   88.0123908   9.38149193 
 1.725   83.7042648   9.14900349 
  1.73   87.2079095   9.33851752 
 1.735   85.8604153   9.26608954 
  1.74   89.0855837   9.43851597 
 1.745   90.0825318   9.49118179 
  1.75   88.4095943   9.40263763 
 1.755   86.5965092   9.30572454 
  1.76   86.9134534   9.32273851 
 1.765   87.8179359   9.37112245 
  1.77   88.2537921   9.39434895 
 1.775   85.1398648   9.22712657 
  1.78   87.6605218   9.36271978 
 1.785   84.9135453    9.2148546 
  1.79   87.1836099   9.33721639 
 1.795   84.6232411   9.19908915 
   1.8   85.7759977   9.26153323 
 1.805   86.3325696   9.29153214 
  1.81   86.7729637   9.31520068 
 1.815   88.3525133   9.39960176 
  1.82   89.0611659   9.43722236 
 1.825   88.6620934   9.41605508 
  1.83   86.3069305   9.29015234 
 1.835   88.7462159     9.420521 
  1.84   85.3255331    9.2371821 
 1.845    87.168185   9.33639036 
  1.85   87.1637223   9.33615137 
 1.855    86.014137   9.27438068 
  1.86   83.3358891   9.12884928 
 1.865   88.8640498   9.42677303 
  1.87   86.6606336   9.30916933 
 1.875   85.8012778   9.26289792 
  1.88   86.4099124   9.29569322 
 1.885   88.6017386   9.41284966 
  1.89   87.1485184   9.33533708 
 1.895   86.3401822   9.29194179 
   1.9   87.8657977   9.37367578 
 1.905   85.6456441   9.25449318 
  1.91   84.7597884   9.20650794 
 1.915   87.4586654   9.35193378 
  1.92   82.5050358   9.08322827 
 1.925   90.2044987   9.49760489 
  1.93    89.128776   9.44080378 
 1.935   88.5835865   9.41188539 
  1.94    87.638915   9.36156584 
 1.945   84.7280435   9.20478373 
  1.95   84.2098233   9.17659105 
 1.955   89.4615414   9.45841115 
  1.96   87.4386771   9.35086504 
 1.965   91.3618783   9.55834077 
  1.97   89.3314191   9.45152999 
 1.975   85.1876068   9.22971326 
  1.98   84.7990879   9.20864202 
 1.985     85.58803    9.2513799 
  1.99   86.2084218   9.28484905 
 1.995    82.878028   9.10373704 
   2.0   87.7752675   9.36884558 
 2.005   86.1753792   9.28306949 
  2.01    84.636901   9.19983157 
 2.015   84.5956169   9.19758756 
  2.02   88.7046781    9.4183161 
 2.025   87.5745491   9.35812743 
  2.03   84.5346176   9.19427091 
 2.035   87.1000512   9.33274082 
  2.04   87.8449816   9.37256537 
 2.045   87.2286079   9.33962569 
  2.05   84.2903815   9.18097933 
 2.055   89.3486875   9.45244347 
  2.06   84.7348152   9.20515156 
 2.065   86.2781597   9.28860376 
  2.07   85.9281608   9.26974437 
 2.075   84.6201296   9.19892003 
  2.08   87.0260979   9.32877795 
 2.085    85.673882   9.25601869 
  2.09   85.7835665   9.26194183 
 2.095   85.1455288   9.22743349 
   2.1   85.2272293   9.23185947 
 2.105   88.1562127   9.38915399 
  2.11   83.3270343   9.12836427 
 2.115   84.7471357   9.20582075 
  2.12   84.6101114   9.19837548 
 2.125   85.3413175   9.23803645 
  2.13   83.6942883   9.14845825 
 2.135   85.6544237   9.25496751 
  2.14   85.4959654   9.24640284 
 2.145    85.998432   9.27353396 
  2.15   84.8248974   9.21004329 
 2.155   86.3278405   9.29127766 
  2.16   86.0002704   9.27363307 
 2.165   87.2831868   9.34254712 
  2.17   88.0332939   9.38260592 
 2.175    85.798801   9.26276422 
  2.18   85.5396369   9.24876407 
 2.185   84.2423757   9.17836454 
  2.19   86.8771832   9.32079306 
 2.195   86.5250437   9.30188388 
   2.2   87.8397627   9.37228695 
 2.205   86.1450568   9.28143614 
  2.21   85.8487848   9.26546193 
 2.215   84.7596213   9.20649886 
  2.22   86.2074521   9.28479683 
 2.225   86.9729648    9.3259297 
  2.23   85.0094187   9.22005524 
 2.235   83.4515079   9.13517968 
  2.24   86.5345507   9.30239489 
 2.245   84.2288526   9.17762783 
  2.25   83.3306926   9.12856465 
 2.255   86.1928853   9.28401235 
  2.26   88.1949619   9.39121728 
 2.265   85.1659953   9.22854242 
  2.27   83.8176722   9.15519919 
 2.275   85.7254191   9.25880225 
  2.28   89.2596651   9.44773333 
 2.285   83.1309282   9.11761637 
  2.29   83.0090606   9.11093083 
 2.295   85.6742361   9.25603782 
   2.3   85.4260598   9.24262191 
 2.305   84.7839461   9.20781983 
  2.31   84.0312822   9.16685782 
 2.315   84.3254595    9.1828895 
  2.32   82.9428665   9.10729743 
 2.325   82.5128526   9.08365855 
  2.33    83.716672   9.14968152 
 2.335   84.9150323   9.21493529 
  2.34   84.7803656   9.20762541 
 2.345   85.5017615   9.24671626 
  2.35    83.142631   9.11825811 
 2.355   86.0063946   9.27396326 
  2.36   83.9263304    9.1611315 
 2.365   80.9599809   8.99777644 
  2.37   83.4030872   9.13252907 
 2.375    84.312364   9.18217643 
  2.38   85.1568118   9.22804485 
 2.385   82.5840334   9.08757577 
  2.39   85.5432834   9.24896121 
 2.395    82.222782   9.06767788 
   2.4   82.7460768   9.09648706 
 2.405    82.180865   9.06536624 
  2.41    84.265121   9.17960353 
 2.415   83.4103394   9.13292611 
  2.42   81.5884579   9.03263295 
 2.425   82.7234364   9.09524251 
  2.43   82.2510229   9.06923497 
 2.435   81.6954661   9.03855442 
  2.44   82.8170113   9.10038523 
 2.445   83.4066074   9.13272179 
  2.45   81.9703021    9.0537452 
 2.455   83.6350301   9.14521898 
  2.46   84.9627933   9.21752642 
 2.465   86.9672945   9.32562569 
  2.47     84.58861   9.19720664 
 2.475   84.7089727   9.20374775 
  2.48   83.4988707   9.13777165 
 2.485   82.5016121   9.08303981 
  2.49   83.9187498   9.16071776 
 2.495   81.0129296   9.00071828 
   2.5    84.312233   9.18216929 
 2.505   85.8869796   9.26752284 
  2.51   83.3557213   9.12993545 
 2.515   83.9563151   9.16276788 
  2.52   83.8562852   9.15730775 
 2.525    84.854557   9.21165333 
  2.53   83.4745584   9.13644123 
 2.535   83.7467892   9.15132718 
  2.54   84.3873205   9.18625715 
 2.545   84.5306529    9.1940553 
  2.55   84.6339103   9.19966903 
 2.555   82.1167011   9.06182659 
  2.56   83.7450917   9.15123443 
 2.565    82.714169   9.09473304 
  2.57   83.5980388   9.14319631 
 2.575   80.6350348   8.97970126 
  2.58    83.320341   9.12799764 
 2.585   83.3027025   9.12703142 
  2.59   82.8196471   9.10053005 
 2.595   85.7694159   9.26117789 
   2.6   83.9868654   9.16443481 
 2.605   83.4158839   9.13322965 
  2.61   84.6123247   9.19849578 
 2.615   85.6341386   9.25387154 
  2.62   81.9149052   9.05068534 
 2.625    84.432092   9.18869371 
  2.63   84.5118616   9.19303332 
 2.635   83.7774816   9.15300397 
  2.64   81.7738765   9.04289094 
 2.645   83.8002661   9.15424852 
  2.65   83.2749576   9.12551136 
 2.655   84.3118454   9.18214819 
  2.66   83.9451078   9.16215629 
 2.665   82.9657039   9.10855114 
  2.67   84.1659052    9.1741978 
 2.675   83.1705631   9.11978964 
  2.68   85.2930516   9.23542373 
 2.685   84.8804726   9.21305989 
  2.69   83.5859377   9.14253453 
 2.695   85.0243035    9.2208624 
   2.7   83.8003743   9.15425443 
 2.705   86.3822682   9.29420616 
  2.71   83.3848631   9.13153126 
 2.715   86.0305417   9.27526505 
  2.72   83.1142515   9.11670179 
 2.725   84.6147513   9.19862768 
  2.73   83.5735342   9.14185617 
 2.735   84.5038039   9.19259506 
  2.74   84.0569946   9.16826017 
 2.745   83.2227289   9.12264923 
  2.75   87.2304666   9.33972519 
 2.755   83.7874683   9.15354949 
  2.76   85.6888888    9.2568293 
 2.765   86.5115763   9.30115995 
  2.77   85.4656227   9.24476191 
 2.775   84.5795564   9.19671443 
  2.78   84.6973557   9.20311663 
 2.785   85.0437117   9.22191475 
  2.79    85.248205   9.23299545 
 2.795   86.5579028   9.30364997 
   2.8   87.8694719   9.37387177 
 2.805   86.1438072   9.28136882 
  2.81    86.867505   9.32027387 
 2.815   87.3857554   9.34803484 
  2.82   83.6432924   9.14567069 
 2.825   87.3512056   9.34618669 
  2.83   85.2821667   9.23483442 
 2.835   87.3770769   9.34757064 
  2.84   89.2072467    9.4449588 
 2.845   85.8604403   9.26609088 
  2.85   87.4571719   9.35185393 
 2.855   89.6710081   9.46947771 
  2.86   88.5621293   9.41074542 
 2.865   89.4565952   9.45814967 
  2.87   91.7987751   9.58116773 
 2.875   88.7977865   9.42325774 
  2.88   88.9010114   9.42873329 
 2.885   91.8435457   9.58350383 
  2.89    89.455566   9.45809527 
 2.895   88.9690724   9.43234183 
   2.9   94.8136297   9.73722905 
 2.905   93.3007558   9.65923164 
  2.91   92.6431229   9.62512976 
 2.915   91.6540627   9.57361284 
  2.92   94.1748174   9.70437105 
 2.925   93.8181553   9.68597725 
  2.93   96.0062556   9.79827819 
 2.935   91.9156906   9.58726711 
  2.94    94.538697    9.7231012 
 2.945   95.2406664   9.75913246 
  2.95    98.030331   9.90102676 
 2.955   96.2441218   9.81040885 
  2.96   97.3209043    9.8651358 
 2.965   97.5963498   9.87908649 
  2.97   101.936157   10.0963438 
 2.975   99.6437125   9.98216973 
  2.98   98.5228973    9.9258701 
 2.985   100.062347   10.0031169 
  2.99   102.469549   10.1227244 
 2.995   102.591013   10.1287222 
   3.0   101.363272   10.0679329 
 3.005   102.939041   10.1458879 
  3.01   104.487162   10.2218962 
 3.015   105.451049   10.2689361 
  3.02   104.518503   10.2234291 
 3.025   106.718402   10.3304599 
  3.03   107.367647   10.3618361 
 3.035   107.450198   10.3658187 
  3.04   107.364689   10.3616934 
 3.045   111.202692   10.5452687 
  3.05    108.37459   10.4103117 
 3.055    111.86334   10.5765467 
  3.06   111.888028   10.5777137 
 3.065   113.357402   10.6469433 
  3.07   114.747785   10.7120393 
 3.075   115.143631      10.7305 
  3.08   117.973461   10.8615589 
 3.085   115.121458   10.7294668 
  3.09   115.368734   10.7409839 
 3.095   118.795604   10.8993396 
   3.1   119.093363   10.9129906 
 3.105   119.786309   10.9446932 
  3.11   123.689358   11.1215717 
 3.115    123.17364    11.098362 
  3.12   122.701498   11.0770708 
 3.125   119.962998   10.9527621 
  3.13   125.793403   11.2157658 
 3.135   122.941791   11.0879119 
  3.14   122.140481   11.0517185 
 3.145   123.303751   11.1042222 
  3.15    124.52209   11.1589466 
 3.155   126.714533    11.256755 
  3.16   123.413656   11.1091699 
 3.165   122.842651   11.0834404 
  3.17   127.780253   11.3039928 
 3.175   125.804572   11.2162637 
  3.18   124.784173   11.1706837 
 3.185   126.169304    11.232511 
  3.19   127.161871   11.2766073 
 3.195   125.113321   11.1854066 
   3.2   124.305208   11.1492245 
 3.205   125.562485   11.2054668 
  3.21   124.840359   11.1731983 
 3.215   126.738087   11.2578011 
  3.22   122.762623   11.0798296 
 3.225    124.42404   11.1545524 
  3.23   126.426892   11.2439714 
 3.235   122.672846   11.0757775 
  3.24   123.851552   11.1288612 
 3.245   122.903835   11.0862002 
  3.25   122.176944    11.053368 
 3.255   119.390231   10.9265837 
  3.26   118.973584   10.9075013 
 3.265   117.910216   10.8586471 
  3.27   118.948781   10.9063642 
 3.275   119.370615    10.925686 
  3.28   114.991456   10.7234069 
 3.285   115.946767    10.767858 
  3.29   113.903719   10.6725685 
 3.295   114.875868    10.718016 
   3.3   112.392743   10.6015444 
 3.305   111.516177    10.560122 
  3.31   110.591636   10.5162558 
 3.315   109.455497   10.4620981 
  3.32   111.253403   10.5476729 
 3.325   107.163113   10.3519618 
  3.33   103.970207   10.1965782 
 3.335   105.940396   10.2927351 
  3.34   103.899185    10.193095 
 3.345   103.557736   10.1763322 
  3.35   104.313697   10.2134077 
 3.355   104.369623   10.2161452 
  3.36   99.4960511   9.97477073 
 3.365   101.358891   10.0677153 
  3.37   97.6934087   9.88399761 
 3.375   95.9753703   9.79670201 
  3.38   97.7739662   9.88807191 
 3.385   96.6833016   9.83276673 
  3.39   95.9909037   9.79749477 
 3.395   93.1925682   9.65362979 
   3.4   95.0873166   9.75127257 
 3.405   94.4110651   9.71653566 
  3.41    91.761936   9.57924506 
 3.415   89.7936781   9.47595262 
  3.42   90.4555472   9.51081212 
 3.425   91.3140502   9.55583854 
  3.43   91.0643205   9.54276273 
 3.435   92.7894469    9.6327279 
  3.44   88.7333439   9.41983778 
 3.445    87.288347   9.34282329 
  3.45   87.2142671   9.33885791 
 3.455   88.7438788   9.42039696 
  3.46   89.7024594   9.47113823 
 3.465    84.327248   9.18298688 
  3.47   86.9142852   9.32278312 
 3.475   86.3339606     9.291607 
  3.48   85.9174601   9.26916717 
 3.485   87.0093215   9.32787872 
  3.49   84.8204006   9.20979916 
 3.495   84.9088586    9.2146003 
   3.5   85.0419198    9.2218176 
 3.505   84.5918212   9.19738121 
  3.51   84.0308357   9.16683346 
 3.515   83.8683362   9.15796572 
  3.52   83.1159978   9.11679757 
 3.525   83.1843526   9.12054563 
  3.53   81.5792614   9.03212386 
 3.535   81.7768706   9.04305649 
  3.54   81.7151421   9.03964281 
 3.545   85.3348986   9.23768903 
  3.55   84.0011476   9.16521399 
 3.555   82.8444667   9.10189358 
  3.56    82.343168   9.07431364 
 3.565   83.7489611   9.15144585 
  3.57   80.2516795   8.95833017 
 3.575   82.9658349   9.10855833 
  3.58   82.1979366   9.06630777 
 3.585   83.5032951   9.13801374 
  3.59   83.1723881    9.1198897 
 3.595   83.1958647   9.12117672 
   3.6    83.258382   9.12460312 
 3.605   80.6741352   8.98187816 
  3.61   83.2616284     9.124781 
 3.615   82.1352778   9.06285153 
  3.62   79.9283012   8.94026293 
 3.625   78.6516209   8.86857491 
  3.63   80.0524833   8.94720534 
 3.635   81.3448474   9.01913784 
  3.64   78.6510063   8.86854026 
 3.645   81.6005352   9.03330146 
  3.65   79.4477832    8.9133486 
 3.655   81.7984157   9.04424766 
  3.66   82.3647966   9.07550531 
 3.665   80.3663067   8.96472569 
  3.67   80.6284597   8.97933515 
 3.675   79.5232282   8.91757973 
  3.68   78.4286047   8.85599259 
 3.685   81.6152979   9.03411854 
  3.69   79.1349146   8.89578072 
 3.695   81.8106505   9.04492402 
   3.7   80.6854898   8.98251021 
 3.705   81.5495178   9.03047716 
  3.71   78.8055532   8.87724919 
 3.715   80.9807718    8.9989317 
  3.72   79.1551771   8.89691953 
 3.725   77.9390853   8.82831157 
  3.73   78.0083568   8.83223397 
 3.735   80.2587964   8.95872739 
  3.74   80.4802483   8.97107844 
 3.745   80.0164094   8.94518918 
  3.75   78.3426433   8.85113797 
 3.755   78.1113638   8.83806335 
  3.76   76.2020363   8.72937777 
 3.765   79.6053004   8.92218025 
  3.77   78.0218546   8.83299805 
 3.775   77.5165777   8.80434993 
  3.78   78.4091607   8.85489473 
 3.785   81.7335592   9.04066144 
  3.79   77.4635656   8.80133885 
 3.795   78.4271079   8.85590808 
   3.8   80.5209955   8.97334918 
 3.805   78.2916373   8.84825617 
  3.81   77.3901175   8.79716531 
 3.815   78.4458622   8.85696688 
  3.82   75.7961337    8.7060975 
 3.825   80.1836947   8.95453487 
  3.83   79.1017722   8.89391771 
 3.835   77.3647814   8.79572518 
  3.84    78.834188   8.87886186 
 3.845   78.6783242   8.87008028 
  3.85   76.9478912   8.77199471 
 3.855    78.941608     8.884909 
  3.86   79.6785242   8.92628277 
 3.865   76.7762416   8.76220529 
  3.87   76.8333931   8.76546594 
 3.875   77.2941736    8.7917105 
  3.88   77.2354012   8.78836738 
 3.885   75.3921236   8.68286379 
  3.89   78.6764119   8.86997249 
 3.895   76.9832274   8.77400863 
   3.9   77.3198876   8.79317279 
 3.905   76.7692136   8.76180425 
  3.91    77.995329   8.83149642 
 3.915   76.9304634   8.77100127 
  3.92    78.233275    8.8449576 
 3.925   75.2412583   8.67417191 
  3.93   78.5615159   8.86349344 
 3.935   76.4019572   8.74082131 
  3.94   77.8736747    8.8246062 
 3.945    78.575329   8.86427261 
  3.95   77.8242773   8.82180692 
 3.955   77.9735918   8.83026567 
  3.96   76.9664991   8.77305529 
 3.965   76.8960904   8.76904159 
  3.97   78.5078903   8.86046784 
 3.975   76.9662732   8.77304241 
  3.98   77.8453815   8.82300297 
 3.985   78.9802192   8.88708159 
  3.99    77.621313   8.81029585 
 3.995   77.3330586   8.79392169 
   4.0   77.3363614   8.79410947 
 4.005   76.7157402   8.75875221 
  4.01   76.7242307   8.75923688 
 4.015   77.4959058   8.80317589 
  4.02   76.7371293   8.75997313 
 4.025   77.9068321    8.8264847 
  4.03   77.5602196   8.80682801 
 4.035    77.915624   8.82698272 
  4.04   76.2150939   8.73012565 
 4.045   76.6451295   8.75472041 
  4.05    74.693094   8.64251665 
 4.055   76.8671812   8.76739307 
  4.06   76.6907222   8.75732392 
 4.065   77.3098914   8.79260436 
  4.07    75.708955    8.7010893 
 4.075   76.7082264   8.75832327 
  4.08   76.4930079   8.74602812 
 4.085   79.8067113   8.93346021 
  4.09   75.9221076    8.7133293 
 4.095   77.6967058   8.81457349 
   4.1   77.9695611   8.83003743 
 4.105   78.0421223   8.83414525 
  4.11    76.771229   8.76191926 
 4.115   76.7907474     8.763033 
  4.12   77.2891851    8.7914268 
 4.125   78.3217313   8.84995657 
  4.13   79.0169894    8.8891501 
 4.135   77.9785575   8.83054684 
  4.14   77.6733664   8.81324948 
 4.145   73.2179992   8.55675167 
  4.15   79.3618189   8.90852507 
 4.155   76.9963452   8.77475613 
  4.16    77.335481   8.79405942 
 4.165   78.0495706    8.8345668 
  4.17   78.9545107   8.88563508 
 4.175   76.6090812   8.75266138 
  4.18   78.6335003   8.86755323 
 4.185   78.5943789   8.86534708 
  4.19   77.2718819   8.79044264 
 4.195   77.3931045   8.79733508 
   4.2   77.4522475   8.80069585 
 4.205   78.8419475   8.87929882 
  4.21   78.4175361   8.85536764 
 4.215   77.1081992   8.78112745 
  4.22   78.4731853    8.8585092 
 4.225   78.5945316    8.8653557 
  4.23    77.469542   8.80167836 
 4.235   79.5170008   8.91723056 
  4.24   78.8305283   8.87865577 
 4.245   77.7155096   8.81564006 
  4.25   78.7255487   8.87274189 
 4.255    79.206364   8.89979573 
  4.26   79.1560592    8.8969691 
 4.265   77.9996885   8.83174323 
  4.27   78.7003866   8.87132384 
 4.275   79.3888115   8.91003993 
  4.28   76.4006658   8.74074744 
 4.285   79.2098291    8.8999904 
  4.29    78.000292   8.83177739 
 4.295   79.5444301   8.91876842 
   4.3   78.5634008   8.86359976 
 4.305   79.2209024   8.90061247 
  4.31   77.7558761   8.81792924 
 4.315   79.1728753    8.8979141 
  4.32   79.5848981   8.92103683 
 4.325   78.7520697   8.87423629 
  4.33   78.2129711   8.84380976 
 4.335   79.2564201   8.90260749 
  4.34   80.0885976    8.9492233 
 4.345   78.4234112   8.85569936 
  4.35   79.4881587    8.9156132 
 4.355    79.948321    8.9413825 
  4.36   78.5729023   8.86413573 
 4.365   78.8381155   8.87908304 
  4.37   79.2505421   8.90227735 
 4.375   80.3293973   8.96266686 
  4.38   79.8640672    8.9366698 
 4.385   78.9480928   8.88527393 
  4.39   82.6466422   9.09101987 
 4.395   80.5851986    8.9769259 
   4.4   80.6487733   8.98046621 
 4.405   80.4480036   8.96928111 
  4.41   78.5872021   8.86494231 
 4.415   81.8794312   9.04872539 
  4.42   81.1798366   9.00998539 
 4.425   80.0140843   8.94505921 
  4.43   79.0492404   8.89096398 
 4.435   80.1656293   8.95352608 
  4.44   80.1030491   8.95003068 
 4.445   81.1288089   9.00715321 
  4.45   84.1389181   9.17272686 
 4.455   79.6666653   8.92561848 
  4.46    80.116541   8.95078438 
 4.465   80.9461866   8.99700987 
  4.47   79.8640341   8.93666795 
 4.475   81.1536543   9.00853231 
  4.48   80.3254097    8.9624444 
 4.485   79.7503047   8.93030261 
  4.49   79.2692705   8.90332918 
 4.495   78.6451365   8.86820932 
   4.5   80.1968952   8.95527192 
 4.505   80.0018136   8.94437329 
  4.51   80.3999276   8.96660067 
 4.515   80.1264382   8.95133723 
  4.52   79.9279893   8.94024548 
 4.525   81.3185009   9.01767714 
  4.53    80.277927   8.95979503 
 4.535   80.8886689   8.99381281 
  4.54   80.8426249   8.99125269 
 4.545   81.8644662   9.04789844 
  4.55   79.3818188   8.90964751 
 4.555   81.8142046   9.04512049 
  4.56   80.0412972   8.94658019 
 4.565   80.3035818   8.96122658 
  4.57   79.7424107   8.92986062 
 4.575   81.9754391   9.05402889 
  4.58   79.5760356    8.9205401 
 4.585   80.0385294   8.94642551 
  4.59   81.5091942   9.02824425 
 4.595   79.1279625   8.89538996 
   4.6   80.3193781   8.96210791 
 4.605   82.1089901   9.06140111 
  4.61   80.1972682   8.95529275 
 4.615   79.3574958   8.90828243 
  4.62   79.9855079   8.94346174 
 4.625   79.1837221   8.89852359 
  4.63   80.2517076   8.95833174 
 4.635   80.1786682    8.9542542 
  4.64   79.6174494   8.92286106 
 4.645   81.6051837   9.03355875 
  4.65   80.2635057   8.95899022 
 4.655   80.4004681   8.96663081 
  4.66   79.5639702    8.9198638 
 4.665   82.1923478   9.06599955 
  4.67     79.46518   8.91432443 
 4.675   80.4531464   8.96956779 
  4.68   80.2965395   8.96083364 
 4.685   79.2338618   8.90134045 
  4.69   79.5827208    8.9209148 
 4.695   80.3061175   8.96136806 
   4.7   79.1838406   8.89853025 
 4.705   80.0024551   8.94440915 
  4.71   80.7356483   8.98530179 
 4.715    81.733108   9.04063648 
  4.72   78.9992698   8.88815334 
 4.725   79.3550025   8.90814248 
  4.73   80.7845692   8.98802365 
 4.735   79.4918518   8.91582031 
  4.74   80.2704213   8.95937617 
 4.745    79.185262   8.89861012 
  4.75   81.8072351   9.04473521 
 4.755   80.4124125   8.96729683 
  4.76    79.045591   8.89075874 
 4.765    79.505428   8.91658163 
  4.77   79.2399913   8.90168474 
 4.775   79.5921306   8.92144218 
  4.78   80.7000402   8.98332011 
 4.785   80.7424997   8.98568304 
  4.79   79.7435871   8.92992649 
 4.795   80.9936692   8.99964828 
   4.8   80.7533418   8.98628632 
 4.805   80.2647575   8.95906008 
  4.81   78.7698713   8.87523923 
 4.815   79.1629981   8.89735905 
  4.82   80.9305056   8.99613837 
 4.825    79.834462   8.93501326 
  4.83   80.8568466   8.99204352 
 4.835   79.5172753   8.91724595 
  4.84   80.0303313   8.94596732 
 4.845   79.3330564    8.9069106 
  4.85   82.5047666   9.08321345 
 4.855   79.3263353   8.90653329 
  4.86    78.753956   8.87434257 
 4.865   79.6887106   8.92685334 
  4.87   79.8645975   8.93669948 
 4.875   79.7673499   8.93125691 
  4.88    79.446137   8.91325625 
 4.885   78.7427133   8.87370911 
  4.89   79.3927015   8.91025822 
 4.895   78.1533138   8.84043629 
   4.9   79.7409948   8.92978134 
 4.905   78.9650238   8.88622664 
  4.91   79.2093691   8.89996456 
 4.915    79.617639   8.92287168 
  4.92   80.2646983   8.95905677 
 4.925   79.4419077     8.913019 
  4.93   78.5510864   8.86290508 
 4.935   79.6008872   8.92193293 
  4.94   78.9748075   8.88677712 
 4.945   79.6469861   8.92451602 
  4.95   79.6680568   8.92569643 
 4.955   78.3666952   8.85249655 
  4.96   79.6003932   8.92190524 
 4.965    79.946452   8.94127799 
  4.97   80.7178776   8.98431286 
 4.975   79.1418387   8.89616989 
  4.98   80.0301213   8.94595558 
 4.985   80.6427114    8.9801287 
  4.99   77.6851996   8.81392079 
 4.995   78.5409343   8.86233233 
   5.0   77.8586223    8.8237533 
 5.005   78.8846316   8.88170207 
  5.01    79.170357   8.89777259 
 5.015   79.3845852   8.90980276 
  5.02   79.2074729   8.89985803 
 5.025   81.4049113   9.02246703 
  5.03   80.4331408   8.96845253 
 5.035   79.2016425   8.89953046 
  5.04   77.9071091   8.82650039 
 5.045   77.7538576   8.81781479 
  5.05    78.818215   8.87796233 
 5.055   79.1069826   8.89421062 
  5.06   79.3454487   8.90760623 
 5.065   80.6571812   8.98093432 
  5.07   81.3660418   9.02031274 
 5.075   77.7786888   8.81922269 
  5.08   78.7910591   8.87643279 
 5.085   77.7051492   8.81505242 
  5.09    76.795927   8.76332853 
 5.095   80.1375768   8.95195938 
   5.1   78.6601706   8.86905692 
 5.105   77.8172831   8.82141049 
  5.11    80.057818   8.94750345 
 5.115   78.6346728   8.86761934 
  5.12    79.208292   8.89990405 
 5.125   78.6839922   8.87039978 
  5.13   77.4393473   8.79996291 
 5.135   77.0165931   8.77590982 
  5.14   76.8500054   8.76641349 
 5.145   76.6977029   8.75772247 
  5.15   77.5741328   8.80761788 
 5.155   79.5411872   8.91858661 
  5.16   77.3391782   8.79426962 
 5.165   77.9686895   8.82998808 
  5.17   78.9406376    8.8848544 
 5.175    77.106246   8.78101623 
  5.18   78.6790699   8.87012232 
 5.185   76.2322309   8.73110708 
  5.19   77.6911822   8.81426016 
 5.195   78.7080924   8.87175813 
   5.2    77.707928   8.81521004 
 5.205   79.2639639   8.90303116 
  5.21   77.6613987   8.81257049 
 5.215   78.1434846   8.83988035 
  5.22   77.3285099   8.79366305 
 5.225   78.2353367   8.84507415 
  5.23    76.397153   8.74054649 
 5.235   76.5905448   8.75160241 
  5.24   77.9979026   8.83164212 
 5.245   77.1093449   8.78119268 
  5.25   76.9300063   8.77097522 
 5.255   78.7863601    8.8761681 
  5.26   78.9215002   8.88377736 
 5.265    77.331072   8.79380873 
  5.27   77.4755206   8.80201798 
 5.275   77.5966516   8.80889616 
  5.28   77.9471712   8.82876952 
 5.285    76.448599   8.74348895 
  5.29   76.9398055   8.77153381 
 5.295   76.7945004   8.76324714 
   5.3   77.8781468   8.82485959 
 5.305   77.4862529   8.80262761 
  5.31   77.0402777   8.77725912 
 5.315    77.058454   8.77829448 
  5.32   77.8741856   8.82463515 
 5.325   78.3341378   8.85065748 
  5.33   76.9536212   8.77232131 
 5.335   76.7174984   8.75885257 
  5.34   75.7661748   8.70437676 
 5.345   77.5695952   8.80736028 
  5.35   78.4354817   8.85638085 
 5.355   76.7899301   8.76298637 
  5.36    76.869161   8.76750597 
 5.365   76.3264792   8.73650269 
  5.37   75.6152716   8.69570421 
 5.375   77.8380453   8.82258722 
  5.38   77.4873386   8.80268928 
 5.385   77.4278171   8.79930777 
  5.39   76.1861671   8.72846877 
 5.395   74.3978413   8.62541833 
   5.4   76.5545009    8.7495429 
 5.405   75.9792709   8.71660891 
  5.41   78.5613392   8.86348347 
 5.415   76.2711543   8.73333581 
  5.42    75.956041    8.7152763 
 5.425   78.1893421   8.84247376 
  5.43   75.2011089   8.67185729 
 5.435   78.9780231   8.88695804 
  5.44   76.3427421   8.73743338 
 5.445   74.5302118    8.6330882 
  5.45   77.4772115   8.80211404 
 5.455   76.9950394   8.77468172 
  5.46   77.4621724    8.8012597 
 5.465   74.9042107   8.65472187 
  5.47   75.6929035   8.70016687 
 5.475   76.9139651   8.77006073 
  5.48   76.9577739     8.772558 
 5.485    75.596886   8.69464697 
  5.49   76.2718166   8.73337372 
 5.495   76.1119349   8.72421543 
   5.5   75.9990799   8.71774512 
 5.505   76.1336327   8.72545888 
  5.51   75.3351032   8.67957967 
 5.515   76.1930695   8.72886416 
  5.52     75.99615   8.71757707 
 5.525   76.0839114   8.72260921 
  5.53   76.3631724   8.73860243 
 5.535   76.7270292   8.75939662 
  5.54   75.1687806   8.66999312 
 5.545    75.507168   8.68948606 
  5.55   75.7085506   8.70106606 
 5.555   75.7010378   8.70063434 
  5.56   76.1311518   8.72531672 
 5.565   74.7190147   8.64401612 
  5.57   76.2787066   8.73376818 
 5.575    74.275672   8.61833348 
  5.58   75.4873062   8.68834312 
 5.585   77.4026542   8.79787782 
  5.59   75.8904856   8.71151454 
 5.595   76.1442758   8.72606875 
   5.6   75.8409558    8.7086713 
 5.605   76.0610023   8.72129591 
  5.61   74.8995067   8.65445011 
 5.615    75.601005   8.69488384 
  5.62   75.6610572   8.69833646 
 5.625   74.2022351   8.61407192 
  5.63   75.3659927   8.68135892 
 5.635   74.9648543   8.65822466 
  5.64   75.8197497   8.70745369 
 5.645   76.5153372   8.74730457 
  5.65   74.6969969   8.64274244 
 5.655   73.8860481   8.59569939 
  5.66   74.6655553   8.64092329 
 5.665   75.5014239   8.68915553 
  5.67   74.6352872   8.63917167 
 5.675   74.0285843   8.60398653 
  5.68    74.508959   8.63185722 
 5.685   74.8514571   8.65167366 
  5.69   73.7000614   8.58487399 
 5.695   75.8210561    8.7075287 
   5.7   74.8818408   8.65342942 
 5.705   76.5253195   8.74787514 
  5.71    75.283483    8.6766055 
 5.715   74.5068012   8.63173223 
  5.72   73.5281067   8.57485316 
 5.725   73.9844526   8.60142155 
  5.73   74.3883486   8.62486803 
 5.735   75.1110492    8.6666631 
  5.74   75.1817613   8.67074168 
 5.745   73.1831104   8.55471276 
  5.75   73.3278887   8.56317048 
 5.755   75.1733044     8.670254 
  5.76   73.7480742    8.5876699 
 5.765   74.0723341   8.60652857 
  5.77   75.5385798   8.69129333 
 5.775    75.476579   8.68772577 
  5.78   74.0845659   8.60723916 
 5.785   74.2630655   8.61760207 
  5.79   75.5402647   8.69139026 
 5.795   75.7146915   8.70141894 
   5.8   74.8857465   8.65365509 
 5.805   76.0144714   8.71862784 
  5.81   75.0668244   8.66411129 
 5.815   73.8153088    8.5915836 
  5.82   74.0507347   8.60527366 
 5.825    73.647641   8.58182038 
  5.83   73.8527615   8.59376294 
 5.835    75.284452   8.67666134 
  5.84   72.4859912   8.51387052 
 5.845   74.1004944    8.6081644 
  5.85   73.2670497   8.55961738 
 5.855   74.7764355    8.6473369 
  5.86   73.9434098    8.5990354 
 5.865   75.4978617   8.68895055 
  5.87    74.341549   8.62215455 
 5.875   76.3755724    8.7393119 
  5.88   74.4697323   8.62958471 
 5.885   75.3253265   8.67901645 
  5.89   75.2450119   8.67438827 
 5.895   74.0580396   8.60569809 
   5.9   72.4666302   8.51273341 
 5.905   73.7871822   8.58994658 
  5.91   73.9979768   8.60220767 
 5.915   74.1687752   8.61212954 
  5.92   74.9873952   8.65952627 
 5.925   74.9110729    8.6551183 
  5.93   73.6989977   8.58481203 
 5.935   72.7820816    8.5312415 
  5.94   73.2230554   8.55704712 
 5.945   75.2455953    8.6744219 
  5.95   75.5921009   8.69437179 
 5.955   74.4184916   8.62661531 
  5.96   73.8917929   8.59603356 
 5.965   73.3697492   8.56561435 
  5.97   75.3848482   8.68244483 
 5.975   74.3863753   8.62475364 
  5.98   75.0144677   8.66108929 
 5.985   75.2639783   8.67548145 
  5.99   73.2277115   8.55731918 
 5.995   75.6380333    8.6970129 
   6.0   73.1780093   8.55441461 
 6.005    74.069231    8.6063483 
  6.01   72.5201787   8.51587803 
 6.015   75.3821582   8.68228992 
  6.02   74.3927606    8.6251238 
 6.025   73.8500477   8.59360505 
  6.03   74.9723087   8.65865513 
 6.035    72.494063   8.51434454 
  6.04   74.1341333   8.61011808 
 6.045   74.8039934   8.64893019 
  6.05   73.4782669    8.5719465 
 6.055   75.8730799   8.71051548 
  6.06   75.5465514   8.69175192 
 6.065   74.2507296   8.61688631 
  6.07   73.5272409   8.57480268 
 6.075   74.6036471   8.63734028 
  6.08   73.5827863   8.57804094 
 6.085   73.7496512   8.58776171 
  6.09   76.4846085   8.74554793 
 6.095   74.1314383   8.60996157 
   6.1   75.5011568   8.68914016 
 6.105   74.7037743   8.64313452 
  6.11   76.0893007   8.72291813 
 6.115   75.5196829   8.69020615 
  6.12   76.2576838   8.73256456 
 6.125   75.1258042    8.6675143 
  6.13   75.5996707   8.69480711 
 6.135   74.5134983   8.63212015 
  6.14   75.4718698   8.68745474 
 6.145   74.2794513   8.61855274 
  6.15   72.7469587   8.52918277 
 6.155   77.4070177    8.7981258 
  6.16   74.5823276   8.63610605 
 6.165   75.7949653    8.7060304 
  6.17   74.6857251   8.64209032 
 6.175   75.0862048   8.66522964 
  6.18   74.5603176   8.63483165 
 6.185   75.6402136   8.69713824 
  6.19   76.7937705   8.76320549 
 6.195    76.158182   8.72686553 
   6.2   74.7006017   8.64295098 
 6.205   74.6345045   8.63912637 
  6.21   76.5835187   8.75120099 
 6.215   76.1754738   8.72785619 
  6.22   75.4590944   8.68671943 
 6.225   75.4256109   8.68479193 
  6.23   73.5673016   8.57713831 
 6.235   75.3179509   8.67859153 
  6.24    74.371577   8.62389569 
 6.245    76.066429   8.72160702 
  6.25   76.4693728   8.74467683 
 6.255   73.5271425   8.57479694 
  6.26    75.391064   8.68280277 
 6.265   74.6408345   8.63949272 
  6.27   75.1412178   8.66840342 
 6.275   75.3869518   8.68256597 
  6.28   73.8314478   8.59252278 
 6.285   73.6352664   8.58109937 
  6.29     75.66134   8.69835272 
 6.295   73.9575202   8.59985582 
   6.3   75.0671122    8.6641279 
 6.305   74.2451709   8.61656375 
  6.31   74.5439117   8.63388161 
 6.315   75.0748568   8.66457482 
  6.32   74.1650351    8.6119124 
 6.325   74.3509413   8.62269919 
  6.33   72.7375672    8.5286322 
 6.335   74.9978557   8.66013024 
  6.34   74.2057825   8.61427783 
 6.345   73.5456144   8.57587397 
  6.35   74.4877435   8.63062822 
 6.355   72.4733716   8.51312937 
  6.36   74.0709001   8.60644526 
 6.365   72.3699894   8.50705527 
  6.37   73.6126019   8.57977866 
 6.375   73.4996045   8.57319103 
  6.38   73.5641878   8.57695679 
 6.385    72.633006   8.52249999 
  6.39   74.2098229   8.61451234 
 6.395   72.8627217   8.53596636 
   6.4    74.919665   8.65561465 
 6.405   71.6674322   8.46566195 
  6.41   74.5287085   8.63300113 
 6.415   74.5185512   8.63241283 
  6.42   73.7528132   8.58794581 
 6.425   73.2268839   8.55727082 
  6.43   74.7545402   8.64607079 
 6.435   72.8630692   8.53598671 
  6.44    72.647211   8.52333333 
 6.445   72.0155138   8.48619548 
  6.45   74.0860862   8.60732747 
 6.455   71.2711447   8.44222392 
  6.46   72.0806571   8.49003281 
 6.465   73.2949169   8.56124506 
  6.47   71.2643629   8.44182225 
 6.475   71.7656917   8.47146338 
  6.48    71.188895   8.43735119 
 6.485   74.3691501   8.62375499 
  6.49   70.9971132   8.42597847 
 6.495   70.9302402   8.42200927 
   6.5   72.3913054   8.50830802 
 6.505   70.7136833   8.40914284 
  6.51   70.3412666   8.38697005 
 6.515    72.597683   8.52042739 
  6.52   71.0809831   8.43095387 
 6.525   71.0288259    8.4278601 
  6.53   72.7509502   8.52941676 
 6.535   73.1328684   8.55177575 
  6.54   70.8807255   8.41906916 
 6.545    72.107979   8.49164172 
  6.55    69.699816   8.34864156 
 6.555   70.8616475   8.41793606 
  6.56   71.2952397   8.44365085 
 6.565   70.7274176   8.40995943 
  6.57   71.4302366   8.45164106 
 6.575   69.8659976   8.35858825 
  6.58   72.4650675   8.51264163 
 6.585   70.8800427   8.41902861 
  6.59   73.1293014   8.55156719 
 6.595   70.6254757   8.40389646 
   6.6   70.4550919   8.39375315 
 6.605   70.8634477   8.41804298 
  6.61   71.9289637   8.48109449 
 6.615   71.2972327   8.44376887 
  6.62   71.0568666   8.42952351 
 6.625   71.1160401   8.43303268 
  6.63   71.6355526   8.46377886 
 6.635   70.1778026   8.37721927 
  6.64   70.4496523   8.39342911 
 6.645   70.5331512    8.3984017 
  6.65     69.89717   8.36045274 
 6.655   70.0763167   8.37115982 
  6.66   71.5899696   8.46108561 
 6.665   69.5071505   8.33709485 
  6.67   70.3750056    8.3889812 
 6.675   69.4821746   8.33559684 
  6.68   68.9990761   8.30656825 
 6.685   70.4569249   8.39386234 
  6.69   69.7718784   8.35295627 
 6.695   72.1117461   8.49186352 
   6.7   70.1724707   8.37690102 
 6.705   71.8302409   8.47527232 
  6.71   69.4745098   8.33513706 
 6.715    73.001906   8.54411529 
  6.72   71.5950512   8.46138589 
 6.725   70.6709158   8.40659954 
  6.73   69.4242461   8.33212134 
 6.735    70.585481   8.40151659 
  6.74   69.4227588   8.33203209 
 6.745   68.2447676   8.26103914 
  6.75   69.8580289   8.35811157 
 6.755   68.8263767   8.29616638 
  6.76   69.3858087   8.32981444 
 6.765   69.4125291   8.33141819 
  6.77   69.5258399   8.33821563 
 6.775    68.631835    8.2844333 
  6.78     69.32966   8.32644342 
 6.785   69.5853852   8.34178549 
  6.79    69.259809   8.32224783 
 6.795   70.5800651   8.40119426 
   6.8    70.634166   8.40441348 
 6.805   68.1720108   8.25663435 
  6.81   67.6947751   8.22768346 
 6.815   70.1000024   8.37257442 
  6.82   68.8472534   8.29742451 
 6.825   68.8488382      8.29752 
  6.83   70.4981834   8.39631963 
 6.835   68.5700077   8.28070092 
  6.84   70.3517819   8.38759691 
 6.845   70.2534269   8.38173174 
  6.85   69.9726869   8.36496784 
 6.855   69.5205696   8.33789959 
  6.86   70.9671285   8.42419899 
 6.865   69.7446088   8.35132378 
  6.87   68.0062788   8.24659195 
 6.875    69.390642   8.33010456 
  6.88   68.8403497   8.29700848 
 6.885   69.9383952   8.36291786 
  6.89   67.1476084   8.19436443 
 6.895   69.4031012   8.33085237 
   6.9   68.8673191   8.29863357 
 6.905   68.8998453   8.30059307 
  6.91   68.6066918   8.28291566 
 6.915   69.3257212   8.32620689 
  6.92   69.4246565   8.33214597 
 6.925   70.0823324   8.37151912 
  6.93   67.6260391   8.22350528 
 6.935   69.7612777    8.3523217 
  6.94   68.4540743   8.27369774 
 6.945   69.3667556    8.3286707 
  6.95   68.7824456   8.29351829 
 6.955   67.2168214   8.19858655 
  6.96   68.5332709   8.27848241 
 6.965   69.5385411   8.33897722 
  6.97   68.5446084   8.27916713 
 6.975   67.4655923   8.21374411 
  6.98   70.2871279   8.38374188 
 6.985   68.6912756   8.28802001 
  6.99   68.2073989   8.25877708 
 6.995    68.247265   8.26119029 
   7.0   71.8486209   8.47635658 
 7.005   68.6226034   8.28387611 
  7.01   68.4600181   8.27405693 
 7.015   68.0319064   8.24814563 
  7.02   68.4330836   8.27242912 
 7.025   67.6995645   8.22797451 
  7.03   69.2250436   8.32015887 
 7.035   69.0493679   8.30959493 
  7.04   68.0535448   8.24945725 
 7.045   67.6530591   8.22514797 
  7.05    67.788671   8.23338758 
 7.055   68.1262172   8.25386074 
  7.06   68.1483479   8.25520126 
 7.065   68.3628933   8.26818561 
  7.07   68.3484076   8.26730957 
 7.075    67.691416   8.22747932 
  7.08   68.6629829   8.28631299 
 7.085   68.6051394   8.28282195 
  7.09   66.5597983   8.15841886 
 7.095   68.2677413    8.2624295 
   7.1   68.3420042   8.26692229 
 7.105    66.061652   8.12783194 
  7.11   67.2372716   8.19983363 
 7.115   67.3802466   8.20854717 
  7.12   68.4794361   8.27523028 
 7.125   68.0953099   8.25198824 
  7.13   68.0329512   8.24820897 
 7.135   68.5564349   8.27988133 
  7.14   67.4718918   8.21412757 
 7.145   69.4033686   8.33086842 
  7.15   68.3377092   8.26666252 
 7.155   67.4835766    8.2148388 
  7.16   67.5190189   8.21699573 
 7.165    66.503487   8.15496701 
  7.17   68.1983696   8.25823042 
 7.175   67.7925743   8.23362461 
  7.18   67.2653275   8.20154422 
 7.185   69.1104818   8.31327142 
  7.19   68.0159131   8.24717607 
 7.195    66.565069   8.15874188 
   7.2    68.335682   8.26653991 
 7.205   67.5708401   8.22014842 
  7.21   69.3262872   8.32624088 
 7.215   66.5278095   8.15645815 
  7.22   67.0840266    8.1904839 
 7.225   67.6651371   8.22588215 
  7.23   65.6557964   8.10282645 
 7.235   68.3208592    8.2656433 
  7.24   67.9047724   8.24043521 
 7.245   67.1980351   8.19744077 
  7.25   67.6272536   8.22357912 
 7.255   66.2601677   8.14003487 
  7.26   68.5959076   8.28226464 
 7.265   66.6338423   8.16295549 
  7.27   66.8555506   8.17652436 
 7.275   68.4755993   8.27499845 
  7.28    66.894338   8.17889589 
 7.285   68.4240605   8.27188374 
  7.29   67.9962339   8.24598289 
 7.295   66.9482318   8.18218991 
   7.3   68.6397185   8.28490908 
 7.305   68.3581179   8.26789682 
  7.31   66.0698824   8.12833823 
 7.315   68.6199738   8.28371739 
  7.32   68.0637618   8.25007647 
 7.325   67.8747737   8.23861479 
  7.33    66.921864   8.18057846 
 7.335   68.0952321   8.25198353 
  7.34   65.8749443   8.11633811 
 7.345   69.1834665   8.31765992 
  7.35   68.1479878   8.25517945 
 7.355   68.4209498    8.2716957 
  7.36   67.7211708   8.22928738 
 7.365   67.9279564   8.24184181 
  7.37   68.1759518     8.256873 
 7.375   67.9484854   8.24308713 
  7.38     66.07428   8.12860874 
 7.385   67.0724301   8.18977595 
  7.39   68.2832202   8.26336616 
 7.395   66.0941625   8.12983164 
   7.4   68.5717108   8.28080375 
 7.405   67.9466005   8.24297279 
  7.41   68.1262966   8.25386556 
 7.415   68.2021397   8.25845867 
  7.42   66.8046401   8.17341056 
 7.425   66.6798968   8.16577595 
  7.43   67.0456967   8.18814367 
 7.435    65.844437   8.11445852 
  7.44   67.9374233   8.24241611 
 7.445   67.2788097    8.2023661 
  7.45   67.6077259   8.22239174 
 7.455   66.7545245   8.17034421 
  7.46   68.1675957   8.25636698 
 7.465   66.4960457   8.15451076 
  7.47   69.2057581   8.31899983 
 7.475   66.6499046   8.16393928 
  7.48   68.3354931   8.26652848 
 7.485   68.0713157   8.25053427 
  7.49   66.6692981   8.16512695 
 7.495   67.4710205   8.21407454 
   7.5   68.2971269   8.26420758 
 7.505   68.1529489   8.25547993 
  7.51   68.3959319   8.27018331 
 7.515   67.5150335   8.21675322 
  7.52   67.2944466   8.20331924 
 7.525   68.0577044   8.24970935 
  7.53   66.0273106   8.12571908 
 7.535   67.9950334    8.2459101 
  7.54   66.8362686   8.17534516 
 7.545   67.1317691    8.1933979 
  7.55   67.8905496   8.23957217 
 7.555   68.3257128    8.2659369 
  7.56   66.8461172   8.17594748 
 7.565   67.5876874   8.22117312 
  7.57   66.8776825   8.17787763 
 7.575   68.4786236   8.27518118 
  7.58   67.7142376   8.22886612 
 7.585   68.7073365   8.28898887 
  7.59   66.0787754   8.12888525 
 7.595    68.692887   8.28811722 
   7.6    66.209268   8.13690776 
 7.605   70.1627833   8.37632278 
  7.61   67.1620573   8.19524602 
 7.615   67.5057013   8.21618532 
  7.62   68.1971203   8.25815478 
 7.625   67.8529663    8.2372912 
  7.63   67.6889875   8.22733174 
 7.635   69.1047923   8.31292922 
  7.64   67.0636166   8.18923785 
 7.645   68.9602744   8.30423232 
  7.65   69.4021071    8.3307927 
 7.655   66.2335042   8.13839691 
  7.66   67.3301254   8.20549361 
 7.665   68.5040861   8.27671953 
  7.67    68.667217   8.28656847 
 7.675   66.6067372   8.16129507 
  7.68   67.8044223   8.23434407 
 7.685   67.4830465   8.21480654 
  7.69   67.6778382   8.22665413 
 7.695    68.293599   8.26399413 
   7.7   68.0971738   8.25210118 
 7.705   69.1615572   8.31634278 
  7.71   69.5849392   8.34175876 
 7.715   68.5316774   8.27838616 
  7.72   67.7118633   8.22872185 
 7.725    67.837594   8.23635805 
  7.73   67.3348308   8.20578033 
 7.735   68.4999309    8.2764685 
  7.74    69.373111   8.32905223 
 7.745   67.9278589    8.2418359 
  7.75   69.8379476   8.35691017 
 7.755   68.6259491   8.28407805 
  7.76   67.2221313   8.19891038 
 7.765   66.1725897   8.13465363 
  7.77   68.2449602   8.26105079 
 7.775   69.4113949   8.33135013 
  7.78   68.4998146   8.27646148 
 7.785   67.1025257   8.19161313 
  7.79   67.2226717   8.19894333 
 7.795   68.2244021   8.25980642 
   7.8   68.3174189   8.26543519 
 7.805   67.3395951   8.20607062 
  7.81   68.2357011   8.26049037 
 7.815    69.298071    8.3245463 
  7.82   70.3159264   8.38545922 
 7.825   68.0948074   8.25195779 
  7.83   69.1417514   8.31515192 
 7.835   70.6282534   8.40406172 
  7.84   68.5269513   8.27810071 
 7.845   67.8450753   8.23681221 
  7.85   67.6842481    8.2270437 
 7.855    67.953677   8.24340203 
  7.86   67.5824407   8.22085401 
 7.865   67.6173834   8.22297899 
  7.87   68.0341078   8.24827908 
 7.875   67.6638511   8.22580398 
  7.88   67.7604907   8.23167606 
 7.885   66.8147994   8.17403202 
  7.89   67.2817546   8.20254562 
 7.895     67.55243   8.21902853 
   7.9   69.1158798   8.31359608 
 7.905   69.3033601   8.32486397 
  7.91   67.5111156   8.21651481 
 7.915   67.2670664   8.20165023 
  7.92   66.5559914   8.15818554 
 7.925   66.9497321    8.1822816 
  7.93   69.3080393     8.325145 
 7.935   67.6622785   8.22570839 
  7.94   68.6789844   8.28727846 
 7.945   67.2427397   8.20016705 
  7.95   67.2038088   8.19779292 
 7.955   65.5659068   8.09727774 
  7.96   68.3811371   8.26928879 
 7.965   65.9108889   8.11855214 
  7.97   69.5551426   8.33997258 
 7.975   68.0877395   8.25152953 
  7.98   68.0558859   8.24959914 
 7.985   67.3729662   8.20810369 
  7.99   68.7276225   8.29021245 
 7.995   67.9467616   8.24298257 
   8.0   67.5447594   8.21856188 
 8.005   69.0384742   8.30893941 
  8.01   68.2021639   8.25846014 
 8.015   67.8583529   8.23761816 
  8.02   68.7453228   8.29127992 
 8.025   67.7463164   8.23081505 
  8.03     67.81723   8.23512174 
 8.035   69.4783202   8.33536563 
  8.04   68.5079495   8.27695291 
 8.045   67.2071252   8.19799519 
  8.05   68.1602794    8.2559239 
 8.055   68.1567574   8.25571059 
  8.06   67.8898924   8.23953229 
 8.065   68.4019035   8.27054433 
  8.07   69.2781927   8.32335225 
 8.075   68.1738859    8.2567479 
  8.08    67.701665   8.22810215 
 8.085   69.3113283   8.32534254 
  8.09   68.3950668   8.27013101 
 8.095   67.3060745   8.20402794 
   8.1   67.9172729   8.24119366 
 8.105   70.2633517   8.38232377 
  8.11   67.7961866   8.23384398 
 8.115   67.8103159   8.23470193 
  8.12   68.8484835   8.29749863 
 8.125   68.5307782   8.27833185 
  8.13   65.6527298   8.10263722 
 8.135   65.6501602   8.10247865 
  8.14    67.110664   8.19210986 
 8.145   68.4268777   8.27205402 
  8.15   67.3659396   8.20767565 
 8.155   67.3416851   8.20619797 
  8.16   66.8790182   8.17795929 
 8.165   67.9188388   8.24128866 
  8.17   67.9125373   8.24090634 
 8.175   68.4836338    8.2754839 
  8.18   69.0272964   8.30826675 
 8.185   67.2865001   8.20283488 
  8.19   67.3785345   8.20844288 
 8.195   68.6073334   8.28295439 
   8.2   68.7193506   8.28971354 
 8.205   66.9856719   8.18447749 
  8.21   66.5760675   8.15941588 
 8.215   67.8332041   8.23609156 
  8.22   68.2709204   8.26262188 
 8.225   67.6074383   8.22237425 
  8.23   67.1708676   8.19578353 
 8.235   67.6524523   8.22511108 
  8.24   66.7645587   8.17095825 
 8.245   67.4798344   8.21461103 
  8.25    67.811647   8.23478275 
 8.255   67.5153822   8.21677444 
  8.26   66.2621354   8.14015574 
 8.265   68.7795492   8.29334367 
  8.27    67.376585   8.20832413 
 8.275   68.5565663   8.27988927 
  8.28   67.3354153   8.20581595 
 8.285   70.1215466   8.37386092 
  8.29    67.570195   8.22010918 
 8.295   68.3321783   8.26632798 
   8.3    68.146153   8.25506832 
 8.305   66.8854026   8.17834963 
  8.31   69.1931345   8.31824107 
 8.315   66.5551448   8.15813366 
  8.32   67.7996071   8.23405168 
 8.325   66.1911942   8.13579708 
  8.33    67.437003   8.21200359 
 8.335   67.2929393   8.20322737 
  8.34   67.7029388   8.22817956 
 8.345   66.9369775   8.18150215 
  8.35   66.8833793   8.17822593 
 8.355    67.099935     8.191455 
  8.36   67.0620722   8.18914356 
 8.365   66.0610426   8.12779445 
  8.37   65.9178145   8.11897866 
 8.375    66.776794   8.17170692 
  8.38   66.7285856   8.16875668 
 8.385   67.1965187   8.19734828 
  8.39   67.5980645   8.22180421 
 8.395   66.1060337   8.13056171 
   8.4   67.6572193   8.22540086 
 8.405   66.9480728    8.1821802 
  8.41   67.1933099   8.19715255 
 8.415   67.4678495   8.21388151 
  8.42   66.6703026   8.16518846 
 8.425   66.4980592   8.15463422 
  8.43   66.1254294   8.13175438 
 8.435   66.8192432   8.17430384 
  8.44   67.5385671   8.21818514 
 8.445   67.1640084   8.19536505 
  8.45   67.0704322   8.18965397 
 8.455   67.2502366   8.20062416 
  8.46   66.9149016   8.18015291 
 8.465   67.3203917   8.20490047 
  8.47     64.87381   8.05442797 
 8.475   67.8716817   8.23842713 
  8.48   66.3462707   8.14532201 
 8.485    67.133078   8.19347777 
  8.49   67.1077501   8.19193201 
 8.495    65.661076   8.10315223 
   8.5     66.88016    8.1780291 
 8.505   64.3749619   8.02340089 
  8.51   65.3324355   8.08284823 
 8.515   65.3357864   8.08305551 
  8.52   66.5613352   8.15851305 
 8.525   65.7603183    8.1092736 
  8.53   63.7306363   7.98314702 
 8.535   64.4422094   8.02759051 
  8.54   64.6689999    8.0417038 
 8.545   66.4662721   8.15268496 
  8.55   65.8159152   8.11270086 
 8.555    65.995387   8.12375449 
  8.56   66.9068191   8.17965886 
 8.565    66.789489   8.17248365 
  8.57   67.3111978   8.20434018 
 8.575   66.4692715   8.15286891 
  8.58   64.2794718   8.01744796 
 8.585   64.6542262   8.04078518 
  8.59   64.7977633   8.04970579 
 8.595   64.6755627   8.04211183 
   8.6    65.908327   8.11839436 
 8.605   65.1900224   8.07403384 
  8.61   66.1135293   8.13102265 
 8.615   64.8955214   8.05577565 
  8.62   65.1483821   8.07145477 
 8.625   64.8562078    8.0533352 
  8.63   65.8210538   8.11301756 
 8.635   65.2147431   8.07556457 
  8.64   65.8853187   8.11697719 
 8.645   64.6605032   8.04117549 
  8.65   65.9880033   8.12330003 
 8.655   65.7487584   8.10856081 
  8.66   66.4604101   8.15232544 
 8.665   65.2255616   8.07623437 
  8.67   65.0162628   8.06326626 
 8.675   64.5944098   8.03706475 
  8.68   64.9773266   8.06085148 
 8.685   64.6666037   8.04155481 
  8.69   63.2281481   7.95161293 
 8.695   65.1579858   8.07204966 
   8.7   65.8133938   8.11254546 
 8.705   65.3038623   8.08108052 
  8.71   63.1759886   7.94833244 
 8.715   64.7907762   8.04927178 
  8.72   63.7218353   7.98259578 
 8.725   65.0933752   8.06804656 
  8.73   64.5351045   8.03337442 
 8.735    63.499606     7.968664 
  8.74   64.5405139   8.03371109 
 8.745   64.3106281   8.01939076 
  8.75   64.7338018    8.0457319 
 8.755    63.998339   7.99989619 
  8.76   64.3615292   8.02256376 
 8.765   64.5482405   8.03419196 
  8.77   64.2142008   8.01337637 
 8.775   62.9355446   7.93319259 
  8.78   63.3220296   7.95751403 
 8.785   63.4009845   7.96247352 
  8.79   64.2956725   8.01845824 
 8.795   64.1654036   8.01033105 
   8.8   64.9781005   8.06089948 
 8.805   62.3748441   7.89777463 
  8.81   64.7463577   8.04651214 
 8.815   65.1783051   8.07330819 
  8.82   63.1576621    7.9471795 
 8.825   63.4412151   7.96499938 
  8.83   62.6707838    7.9164881 
 8.835   65.2476639   8.07760261 
  8.84   63.8786799   7.99241389 
 8.845   63.2238179   7.95134064 
  8.85   63.6483513   7.97799168 
 8.855   63.1947504   7.94951259 
  8.86   64.2146567   8.01340481 
 8.865   64.4568621    8.0285031 
  8.87   63.1877832   7.94907436 
 8.875   64.3609142   8.02252542 
  8.88   63.4216104    7.9637686 
 8.885    63.408025   7.96291561 
  8.89   63.0407036    7.9398176 
 8.895   63.8361302   7.98975158 
   8.9   63.9301385   7.99563247 
 8.905   64.1537546    8.0096039 
  8.91   64.5742676   8.03581157 
 8.915   62.6499923   7.91517481 
  8.92   63.2333754   7.95194161 
 8.925   63.8347939   7.98966795 
  8.93   64.2439336   8.01523135 
 8.935   64.2190059   8.01367618 
  8.94   63.8027947   7.98766516 
 8.945   63.8342503   7.98963393 
  8.95   64.0195148   8.00121958 
 8.955   64.2346866   8.01465449 
  8.96   64.1965791   8.01227677 
 8.965   64.3548994   8.02215055 
  8.97   62.3438985   7.89581525 
 8.975   62.2055508   7.88704956 
  8.98   62.3079764   7.89354017 
 8.985   62.6336526   7.91414257 
  8.99   64.5994775   8.03738001 
 8.995   62.8655024   7.92877686 
   9.0   63.0570595   7.94084753 
 9.005   62.8453342   7.92750491 
  9.01   63.6836186   7.98020167 
 9.015   63.0584888   7.94093752 
  9.02    63.177718   7.94844123 
 9.025   62.1464354   7.88330105 
  9.03    63.589233   7.97428574 
 9.035   62.4012266    7.8994447 
  9.04    62.219102   7.88790859 
 9.045   62.6966387   7.91812091 
  9.05   63.3980681   7.96229038 
 9.055   63.8603932   7.99126981 
  9.06   62.5162628   7.90672263 
 9.065   62.7507388   7.92153639 
  9.07   61.9238071   7.86916813 
 9.075   62.0803375   7.87910766 
  9.08   62.4782402   7.90431782 
 9.085   62.2118335   7.88744784 
  9.09   63.7305628   7.98314241 
 9.095   62.4298749    7.9012578 
   9.1   64.5481478   8.03418619 
 9.105   63.6258371   7.97658054 
  9.11   62.9500635    7.9341076 
 9.115   63.4806435    7.9674741 
  9.12    64.250825   8.01566124 
 9.125   63.5141046   7.96957368 
  9.13   63.9929013   7.99955632 
 9.135   62.4184097   7.90053224 
  9.14   61.7188349   7.85613359 
 9.145   62.1124711   7.88114656 
  9.15   61.9953255   7.87371104 
 9.155   63.6286827   7.97675891 
  9.16   63.1039045    7.9437966 
 9.165   64.1077916   8.00673414 
  9.17   62.3622325   7.89697616 
 9.175   63.4237981   7.96390596 
  9.18   62.3074374   7.89350603 
 9.185   63.3120167   7.95688486 
  9.19   63.9848782   7.99905483 
 9.195   62.6923191   7.91784814 
   9.2   63.6346257   7.97713142 
 9.205   63.0403168   7.93979325 
  9.21    61.781951   7.86014955 
 9.215   64.9391569   8.05848354 
  9.22   64.2261584   8.01412244 
 9.225   63.1763796   7.94835704 
  9.23   60.9500517   7.80705141 
 9.235   61.8616026   7.86521472 
  9.24   62.4345127   7.90155128 
 9.245   62.4520669   7.90266202 
  9.25   62.8470331   7.92761207 
 9.255   63.1717602   7.94806644 
  9.26   63.2458338   7.95272493 
 9.265   62.3855821   7.89845441 
  9.27   62.8965819   7.93073653 
 9.275   62.4779758    7.9043011 
  9.28   62.2180141   7.88783964 
 9.285    62.502394   7.90584556 
  9.29   62.3908795   7.89878975 
 9.295   63.5801756    7.9737178 
   9.3   61.0320084   7.81229853 
 9.305   62.3189645   7.89423615 
  9.31   63.2264084   7.95150353 
 9.315   62.4568337    7.9029636 
  9.32   61.9554234   7.87117675 
 9.325   61.9765832   7.87252076 
  9.33   62.2240516   7.88822233 
 9.335   61.7774044   7.85986033 
  9.34   62.5937552   7.91162153 
 9.345   62.3674278    7.8973051 
  9.35     60.60676   7.78503436 
 9.355   61.9743895   7.87238144 
  9.36   62.0841438    7.8793492 
 9.365   62.0933172   7.87993129 
  9.37   62.7454804   7.92120448 
 9.375   61.1751985   7.82145757 
  9.38   62.4879089   7.90492941 
 9.385   61.3023933   7.82958449 
  9.39   61.3351907   7.83167867 
 9.395   62.2196812   7.88794531 
   9.4   60.9407191   7.80645368 
 9.405   60.7219734   7.79243052 
  9.41   61.2933778   7.82900874 
 9.415   61.4045262   7.83610402 
  9.42   61.4876492   7.84140608 
 9.425   60.5069918   7.77862403 
  9.43    61.058838   7.81401549 
 9.435   60.6261033    7.7862766 
  9.44   62.1540739   7.88378551 
 9.445   62.3595585   7.89680686 
  9.45   61.2735173   7.82774024 
 9.455   61.8218368   7.86268636 
  9.46   60.8521031    7.8007758 
 9.465   61.1239614   7.81818146 
  9.47   61.8229738   7.86275867 
 9.475   62.3049163   7.89334633 
  9.48   60.6971077   7.79083485 
 9.485   59.3500511   7.70389844 
  9.49   61.5502775   7.84539849 
 9.495   61.1599794    7.8204846 
   9.5    61.051303   7.81353333 
 9.505   62.2350404   7.88891884 
  9.51   60.0339693   7.74815909 
 9.515   61.0314841   7.81226498 
  9.52   59.7740818   7.73136998 
 9.525   61.4282968   7.83762061 
  9.53   60.9248643   7.80543813 
 9.535   61.8748473   7.86605665 
  9.54   60.2311606    7.7608737 
 9.545   62.4150973   7.90032261 
  9.55   59.0539612   7.68465752 
 9.555   61.9465113    7.8706106 
  9.56   59.5913391   7.71954268 
 9.565   61.5430265   7.84493636 
  9.57   60.6622223   7.78859566 
 9.575   60.6971813   7.79083958 
  9.58   60.1178958    7.7535731 
 9.585   59.6504577   7.72337088 
  9.59   60.0628133   7.75002021 
 9.595   62.2121127   7.88746554 
   9.6    58.897277   7.67445614 
 9.605   61.0398309   7.81279917 
  9.61   60.5576091   7.78187697 
 9.615   59.8401581   7.73564206 
  9.62   60.7329141    7.7931325 
 9.625   59.6087259   7.72066875 
  9.63   58.4082175   7.64252691 
 9.635   60.0132736   7.74682345 
  9.64   60.2268458   7.76059571 
 9.645   59.9357962   7.74182124 
  9.65   59.5224475   7.71507923 
 9.655   60.8338669   7.79960684 
  9.66   61.6307223    7.8505237 
 9.665   59.6769479   7.72508562 
  9.67   59.0145581   7.68209334 
 9.675   60.1079998   7.75293491 
  9.68   59.1253771   7.68930277 
 9.685   58.6849628   7.66061112 
  9.69   60.5493219   7.78134448 
 9.695   60.2673119   7.76320243 
   9.7   59.0510504   7.68446813 
 9.705     60.68823   7.79026508 
  9.71   58.7933116   7.66767967 
 9.715   58.8926624   7.67415548 
  9.72    58.763168   7.66571379 
 9.725   59.8743699   7.73785306 
  9.73    59.244862   7.69706841 
 9.735    59.862086   7.73705926 
  9.74   59.8323132   7.73513498 
 9.745   58.2983351   7.63533464 
  9.75   59.3074604   7.70113371 
 9.755   59.4507642   7.71043217 
  9.76   60.8198984   7.79871133 
 9.765   58.9642673   7.67881939 
  9.77   59.1171221   7.68876597 
 9.775   59.2373005    7.6965772 
  9.78   58.2937727   7.63503586 
 9.785    58.818687    7.6693342 
  9.79   59.4485635   7.71028946 
 9.795    58.377599   7.64052348 
   9.8   59.7590159   7.73039559 
 9.805   59.5829285   7.71899789 
  9.81   60.6954261   7.79072693 
 9.815   57.7932269   7.60218567 
  9.82    59.484151   7.71259691 
 9.825   59.8944869   7.73915285 
  9.83   58.3994421   7.64195277 
 9.835   58.6059665   7.65545338 
  9.84   59.2079954   7.69467318 
 9.845   59.9243192   7.74107998 
  9.85    57.427818   7.57811441 
 9.855   58.5789442   7.65368827 
  9.86   59.1536981   7.69114414 
 9.865   58.5982449   7.65494905 
  9.87   59.2600915   7.69805765 
 9.875    59.169701   7.69218441 
  9.88   58.2938286   7.63503953 
 9.885   59.0540931    7.6846661 
  9.89   58.8714197   7.67277132 
 9.895   58.3490388   7.63865425 
   9.9   58.0951757   7.62201914 
 9.905   58.3193907   7.63671334 
  9.91   57.6113454   7.59021379 
 9.915   59.7250603   7.72819903 
  9.92   58.8490316   7.67131225 
 9.925   59.8997025   7.73948981 
  9.93   58.5937891     7.654658 
 9.935   57.9202008   7.61053223 
  9.94   59.3468824   7.70369278 
 9.945   58.1498165    7.6256027 
  9.95   59.1130206   7.68849924 
 9.955    58.501767   7.64864478 
  9.96   60.0729953   7.75067709 
 9.965   58.6016302   7.65517016 
  9.97   58.6272548   7.65684366 
 9.975   59.1083033   7.68819246 
  9.98   58.1615715   7.62637342 
 9.985   57.4349381   7.57858417 
  9.99   58.1013647   7.62242512 
 9.995   57.9613898    7.6132378 
  10.0   58.7686054   7.66606844 
10.005   58.9656895     7.678912 
 10.01     58.28485   7.63445152 
10.015   58.9918822   7.68061731 
 10.02   58.8384158    7.6706203 
10.025   59.6390704   7.72263364 
 10.03   56.7630881   7.53412822 
10.035   59.0424584   7.68390905 
 10.04   57.6929334   7.59558645 
10.045   57.3819279     7.575086 
 10.05   58.8918372   7.67410172 
10.055   58.5672931   7.65292709 
 10.06   58.1936339    7.6284752 
10.065   57.0373086   7.55230486 
 10.07   57.7092553    7.5966608 
10.075   57.8500545   7.60592233 
 10.08   58.2017109   7.62900458 
10.085    58.664094   7.65924892 
 10.09    58.660199   7.65899465 
10.095   59.2878745   7.69986198 
  10.1   58.3857717   7.64105828 
10.105    57.922959   7.61071343 
 10.11   58.1319274   7.62442965 
10.115   59.0172215   7.68226669 
 10.12   57.6763344   7.59449369 
10.125   58.6246373   7.65667273 
 10.13   58.2380088   7.63138315 
10.135   57.8971988   7.60902088 
 10.14   56.8700808   7.54122542 
10.145   57.3890712   7.57555749 
 10.15    58.020466   7.61711665 
10.155   58.2790461    7.6340714 
 10.16   57.4622266   7.58038433 
10.165   58.1311686   7.62437988 
 10.17   57.6347147   7.59175307 
10.175   57.7996178   7.60260599 
 10.18   57.5291643   7.58479824 
10.185   56.5149928   7.51764543 
 10.19   55.9425184   7.47947314 
10.195   58.8706324   7.67272001 
  10.2     58.41494    7.6429667 
10.205   58.2353168   7.63120677 
 10.21   56.9717426   7.54796281 
10.215   57.1618095   7.56054294 
 10.22   57.3791817   7.57490473 
10.225   57.7285459   7.59793037 
 10.23   56.4010834   7.51006547 
10.235   57.5891919   7.58875431 
 10.24    58.437944   7.64447147 
10.245   57.8178359   7.60380404 
 10.25   58.0384584   7.61829761 
10.255   56.5588112   7.52055923 
 10.26    57.993854   7.61536959 
10.265   58.9083064   7.67517468 
 10.27   58.3232326   7.63696488 
10.275   56.6647271   7.52759769 
 10.28   57.5271773   7.58466725 
10.285   57.8983854   7.60909885 
 10.29   57.6877606   7.59524592 
10.295   57.7506026   7.59938172 
  10.3   57.3407008   7.57236428 
10.305   56.7141393   7.53087905 
 10.31   58.2875441   7.63462796 
10.315   57.2691919   7.56764111 
 10.32    57.087836   7.55564928 
10.325   57.8405884   7.60530002 
 10.33   57.2465293   7.56614362 
10.335   58.0197598   7.61707029 
 10.34    58.089287   7.62163283 
10.345   57.0419374    7.5526113 
 10.35   57.5163271   7.58395194 
10.355   56.1191423   7.49127108 
 10.36   57.7824678     7.601478 
10.365   56.3529846    7.5068625 
 10.37   57.2482236   7.56625559 
10.375   57.0030886   7.55003898 
 10.38    56.463738   7.51423569 
10.385   55.7639173   7.46752417 
 10.39   55.8900856    7.4759672 
10.395   57.3108855   7.57039533 
  10.4   57.9486124    7.6123986 
10.405   56.1646108   7.49430523 
 10.41   55.7120987   7.46405377 
10.415    55.465362    7.4475071 
 10.42   57.1867318   7.56219094 
10.425   56.1905599   7.49603628 
 10.43   57.6634203   7.59364342 
10.435   56.4166785   7.51110368 
 10.44   57.1444871   7.55939727 
10.445   57.0941529   7.55606729 
 10.45   56.8101845   7.53725311 
10.455   57.0021326   7.54997567 
 10.46   57.8208343    7.6040012 
10.465   56.7364466   7.53235996 
 10.47   55.2839927   7.43532062 
10.475   57.0479243   7.55300763 
 10.48   54.7066635    7.3963953 
10.485   55.4723009   7.44797294 
 10.49   57.3703711   7.57432315 
10.495   55.8684495   7.47452002 
  10.5   56.1136039   7.49090141 
10.505   55.9931373   7.48285623 
 10.51   55.3376299   7.43892666 
10.515   57.2212229   7.56447109 
 10.52   55.7204634   7.46461408 
10.525    56.338207   7.50587816 
 10.53   56.9406957   7.54590589 
10.535   56.2539077   7.50026051 
 10.54   56.4840607   7.51558785 
10.545   56.7045199   7.53024036 
 10.55   55.9999016    7.4833082 
10.555   56.3910768   7.50939923 
 10.56   55.9624441   7.48080504 
10.565   56.3801298   7.50867031 
 10.57   56.1639152   7.49425882 
10.575   57.0957478   7.55617283 
 10.58    57.161076   7.56049443 
10.585   57.3664817   7.57406639 
 10.59   56.4015242   7.51009482 
10.595   56.5446935   7.51962057 
  10.6   58.3450353   7.63839219 
10.605   57.8703524   7.60725656 
 10.61   57.1516684   7.55987225 
10.615   55.1061392   7.42335094 
 10.62   56.3123168    7.5041533 
10.625   56.9015105   7.54330899 
 10.63   57.7266084   7.59780287 
10.635   54.7306845   7.39801896 
 10.64   55.8695696   7.47459495 
10.645    55.603635   7.45678449 
 10.65   56.0083615   7.48387343 
10.655   56.0205885   7.48469027 
 10.66   56.0017814    7.4834338 
10.665   56.1232887   7.49154782 
 10.67   56.5005145   7.51668241 
10.675   55.7446936   7.46623691 
 10.68   55.9717139   7.48142459 
10.685   55.3038199   7.43665381 
 10.69    56.499919    7.5166428 
10.695   54.9750322   7.41451497 
  10.7   55.1822012   7.42847233 
10.705   55.7742697   7.46821731 
 10.71   55.8745397   7.47492741 
10.715   55.7896221   7.46924508 
 10.72   55.7631177   7.46747064 
10.725   56.9784181   7.54840501 
 10.73   54.6813941   7.39468688 
10.735   56.1903048   7.49601926 
 10.74    55.747119   7.46639933 
10.745   56.0131882    7.4841959 
 10.75   56.8838234   7.54213652 
10.755   54.7299632   7.39797021 
 10.76   53.9595439   7.34571602 
10.765   56.3065497   7.50376903 
 10.77   55.6405632   7.45926023 
10.775   55.1778371   7.42817858 
 10.78   55.5584388   7.45375334 
10.785    54.731628   7.39808273 
 10.79     56.63049   7.52532325 
10.795   55.0317093   7.41833602 
  10.8   55.8297615   7.47193158 
10.805   55.3783252   7.44166145 
 10.81   55.2922151   7.43587353 
10.815   55.2604024   7.43373408 
 10.82   56.4834094   7.51554452 
10.825   55.4517878   7.44659572 
 10.83   55.4626063   7.44732209 
10.835   56.1241259   7.49160369 
 10.84   54.9692794   7.41412701 
10.845   54.4719416   7.38051093 
 10.85   55.5579327   7.45371939 
10.855   55.1208192   7.42433964 
 10.86   55.3473683   7.43958119 
10.865   54.8349765   7.40506425 
 10.87   54.3729938   7.37380457 
10.875   55.5343121   7.45213474 
 10.88   55.1973692    7.4294932 
10.885   54.8139559   7.40364477 
 10.89   54.5770777   7.38763004 
10.895   55.4762665   7.44823915 
  10.9   55.0000975   7.41620506 
10.905   54.9578838   7.41335847 
 10.91   55.9959399   7.48304349 
10.915   54.0577994   7.35240093 
 10.92   54.0772804   7.35372562 
10.925   54.4612229   7.37978475 
 10.93   55.7064193   7.46367331 
10.935   55.7183469   7.46447231 
 10.94   55.0388278    7.4188158 
10.945    55.867233   7.47443864 
 10.95   54.8258455   7.40444769 
10.955   53.5732654   7.31937603 
 10.96   54.4073882    7.3761364 
10.965   54.9992935   7.41615085 
 10.97   55.5191112   7.45111476 
10.975   54.7978055   7.40255399 
 10.98   55.6346283    7.4588624 
10.985   54.5054379   7.38277982 
 10.99   54.0361826   7.35093073 
10.995   53.9947351   7.34811099 
  11.0   55.3793101   7.44172763 
11.005   54.9438003   7.41240854 
 11.01   54.3268009   7.37067167 
11.015   54.8704552   7.40745943 
 11.02   54.8147434   7.40369795 
11.025   53.5565328    7.3182329 
 11.03   54.8827023   7.40828606 
11.035   54.4340465   7.37794324 
 11.04   54.0716625   7.35334363 
11.045   53.6825842   7.32683999 
 11.05   54.4706139   7.38042099 
11.055   55.6795084    7.4618703 
 11.06   54.1802036   7.36072032 
11.065   54.2930927   7.36838468 
 11.07   54.4540406   7.37929811 
11.075    54.346177   7.37198596 
 11.08   54.7385022    7.3985473 
11.085   53.5892672   7.32046906 
 11.09   53.1013399   7.28706662 
11.095   54.5273642   7.38426463 
  11.1   54.7341843   7.39825549 
11.105   54.2029923   7.36226815 
 11.11   55.7079476   7.46377569 
11.115      53.4945   7.31399344 
 11.12   54.4870117    7.3815318 
11.125   53.9746845   7.34674652 
 11.13   55.1133428   7.42383612 
11.135   53.9619612   7.34588056 
 11.14   54.4331495   7.37788246 
11.145   54.8754575   7.40779707 
 11.15   54.8648811   7.40708317 
11.155   54.2576527   7.36597941 
 11.16   54.0625932   7.35272692 
11.165   54.2398411   7.36477027 
 11.17   53.7416945    7.3308727 
11.175   53.5232986   7.31596191 
 11.18   54.3891474   7.37489982 
11.185   53.2319142   7.29602044 
 11.19   53.2303193   7.29591113 
11.195   54.1530295    7.3588742 
  11.2   53.5349185   7.31675601 
11.205   54.8233805   7.40428123 
 11.21   54.0085101   7.34904824 
11.215   52.3517233   7.23544908 
 11.22   53.6021639   7.32134987 
11.225   54.3844909   7.37458411 
 11.23   53.4461001   7.31068397 
11.235   54.1370574    7.3577889 
 11.24   53.3410619   7.30349655 
11.245   53.7809044   7.33354651 
 11.25   53.6317112   7.32336748 
11.255   53.4143996   7.30851555 
 11.26   54.1255447    7.3570065 
11.265   54.0400643   7.35119476 
 11.27   54.1750036   7.36036708 
11.275   53.9939794   7.34805957 
 11.28   53.1650289   7.29143531 
11.285   52.3215134   7.23336114 
 11.29   55.1031794   7.42315158 
11.295   54.1126806   7.35613217 
  11.3   52.9744786   7.27835686 
11.305   53.2975372   7.30051623 
 11.31   52.7507667   7.26297231 
11.315   52.8380873   7.26898117 
 11.32   53.4699452   7.31231463 
11.325   53.0208933   7.28154471 
 11.33    53.013162    7.2810138 
11.335   53.6684266   7.32587378 
 11.34   53.7663196   7.33255205 
11.345   52.8103934   7.26707598 
 11.35   52.8614606   7.27058874 
11.355    51.956176   7.20806326 
 11.36   52.1194144    7.2193777 
11.365   53.0663945   7.28466846 
 11.37   53.1363068   7.28946547 
11.375   53.2847371   7.29963952 
 11.38   53.8100271   7.33553182 
11.385   52.7765169    7.2647448 
 11.39   52.5572547   7.24963825 
11.395   53.2553861    7.2976288 
  11.4   51.8301609    7.1993167 
11.405   53.0123273   7.28095648 
 11.41    51.290495   7.16173827 
11.415   53.1251071   7.28869722 
 11.42   52.7030402   7.25968596 
11.425   53.7024533   7.32819578 
 11.43   54.0036134   7.34871508 
11.435   52.4955968   7.24538452 
 11.44   53.1616353   7.29120259 
11.445   52.3395145   7.23460535 
 11.45   53.0949483   7.28662804 
11.455   52.9691136   7.27798829 
 11.46    53.110136   7.28767014 
11.465    53.919105   7.34296296 
 11.47   51.2978476   7.16225158 
11.475   51.9830166   7.20992487 
 11.48   51.5889343   7.18254372 
11.485   51.9857923   7.21011736 
 11.49   52.8563646   7.27023828 
11.495   52.9830674   7.27894686 
  11.5   52.3539413   7.23560234 
11.505   52.2106989   7.22569712 
 11.51     51.43535   7.17184426 
11.515   52.5932131   7.25211784 
 11.52   53.4437641    7.3105242 
11.525   52.1509836   7.22156379 
 11.53   51.3841095   7.16827102 
11.535   51.7761485    7.1955645 
 11.54   52.8354107   7.26879706 
11.545   51.1548101   7.15225909 
 11.55   53.2098443   7.29450782 
11.555    51.711777   7.19109011 
 11.56   53.3029088   7.30088411 
11.565   51.6755584   7.18857137 
 11.57   51.5384693   7.17902983 
11.575   52.3513539   7.23542355 
 11.58   51.6452584   7.18646355 
11.585   51.7441465   7.19334043 
 11.59   53.2185632   7.29510542 
11.595   51.4247423   7.17110468 
  11.6   52.7406431   7.26227534 
11.605   51.4947958   7.17598745 
 11.61   52.7066024    7.2599313 
11.615   53.1499624   7.29040208 
 11.62    52.472863    7.2438155 
11.625   51.3683678   7.16717293 
 11.63   52.8375058   7.26894118 
11.635   52.9036534   7.27348977 
 11.64   51.8893013   7.20342289 
11.645    51.814038   7.19819686 
 11.65   51.8816012   7.20288839 
11.655    51.140695   7.15127227 
 11.66   51.9815181   7.20982095 
11.665   52.2076176    7.2254839 
 11.67   53.5314101   7.31651626 
11.675   52.1715935   7.22299062 
 11.68   52.2750128   7.23014611 
11.685   52.2487431   7.22832921 
 11.69   51.6194924   7.18467066 
11.695   52.3486183    7.2352345 
  11.7   52.4341722    7.2411444 
11.705   52.8246023   7.26805354 
 11.71   51.7021575   7.19042123 
11.715   52.1708763   7.22294098 
 11.72   51.3330779   7.16471059 
11.725   52.5289933   7.24768882 
 11.73   52.4224012   7.24033157 
11.735   52.5450054   7.24879337 
 11.74   50.6191362   7.11471266 
11.745    51.800141   7.19723148 
 11.75   51.3686968   7.16719588 
11.755   51.3926854   7.16886918 
 11.76   52.6903004   7.25880847 
11.765   51.7177282   7.19150389 
 11.77   51.2947734   7.16203696 
11.775   53.0564346    7.2839848 
 11.78   52.0991452   7.21797376 
11.785   51.2503858   7.15893748 
 11.79   51.8459209   7.20041116 
11.795   52.1928597   7.22446259 
  11.8   52.3620945   7.23616573 
11.805   53.1155295   7.28804017 
 11.81   52.1779917   7.22343351 
11.815    51.087437   7.14754762 
 11.82   53.7393305   7.33071146 
11.825   50.6548448   7.11722171 
 11.83   50.9651041   7.13898481 
11.835   50.3613493   7.09657307 
 11.84   52.9919449   7.27955664 
11.845    51.692384   7.18974158 
 11.85    50.898012   7.13428427 
11.855   51.7021031   7.19041745 
 11.86   51.2989471   7.16232833 
11.865   51.4675197   7.17408668 
 11.87   52.9696515   7.27802524 
11.875    51.924789   7.20588572 
 11.88   50.1900285   7.08449211 
11.885   51.0935335   7.14797408 
 11.89   50.2657826   7.08983657 
11.895   51.2183073   7.15669667 
  11.9   51.7072072   7.19077236 
11.905   51.8603836   7.20141539 
 11.91   51.8195602   7.19858043 
11.915   51.2114708   7.15621903 
 11.92   51.4996882   7.17632832 
11.925   51.6189321   7.18463166 
 11.93   52.6934092    7.2590226 
11.935   50.4766536   7.10469236 
 11.94   50.6457292   7.11658128 
11.945   50.8888304   7.13364075 
 11.95   52.6231842   7.25418391 
11.955   50.6284514   7.11536727 
 11.96   50.7494753    7.1238666 
11.965   53.2491184   7.29719935 
 11.97   50.8407179   7.13026773 
11.975   51.1196252   7.14979896 
 11.98   52.5917752    7.2520187 
11.985   52.0766682   7.21641658 
 11.99   51.6421963    7.1862505 
11.995   51.4885973   7.17555554 
  12.0   51.3951131   7.16903851 
12.005   50.6611238    7.1176628 
 12.01   51.9829685   7.20992153 
12.015   51.9541847   7.20792513 
 12.02   50.5231455   7.10796353 
12.025   50.6224558   7.11494594 
 12.03   50.1701586   7.08308962 
12.035   50.4309152   7.10147275 
 12.04    51.133514   7.15077017 
12.045   51.0758275   7.14673545 
 12.05   51.6116867   7.18412742 
12.055   51.9263929   7.20599701 
 12.06   50.3616672   7.09659546 
12.065   49.7393396   7.05261225 
 12.07   49.5843223   7.04161362 
12.075   51.3384481   7.16508535 
 12.08   50.7172071   7.12160144 
12.085    49.414718    7.0295603 
 12.09    51.460281   7.17358216 
12.095   52.4197228    7.2401466 
  12.1   50.7471895   7.12370617 
12.105   50.0844492   7.07703676 
 12.11   50.7937249   7.12697165 
12.115    50.231882   7.08744538 
 12.12   49.7826398   7.05568138 
12.125   50.7284751   7.12239252 
 12.13   50.8162851   7.12855421 
12.135   51.2199042   7.15680824 
 12.14   50.4670859     7.104019 
12.145   51.4434255   7.17240723 
 12.15   50.5940761   7.11295129 
12.155   49.6769292   7.04818623 
 12.16   51.7879677   7.19638574 
12.165    50.814679   7.12844155 
 12.17   49.7843576   7.05580312 
12.175   49.4673155   7.03330047 
 12.18   50.2492716   7.08867206 
12.185   50.6765654   7.11874746 
 12.19   49.7525864   7.05355134 
12.195   51.4654418   7.17394186 
  12.2   49.9393847   7.06678036 
12.205   49.9857766   7.07006199 
 12.21   49.5237066   7.03730819 
12.215   50.4309677   7.10147644 
 12.22   50.8487755   7.13083274 
12.225   50.6053862   7.11374628 
 12.23   51.1815921   7.15413112 
12.235   49.5290683   7.03768913 
 12.24   49.2335764    7.0166642 
12.245   49.6695104   7.04765992 
 12.25   50.8816874   7.13314008 
12.255   50.3938526   7.09886277 
 12.26   49.2758193   7.01967373 
12.265   51.3750317    7.1676378 
 12.27   49.2039761   7.01455459 
12.275   52.1266393   7.21987807 
 12.28   50.6061993   7.11380344 
12.285   49.9306804   7.06616448 
 12.29   49.9960542    7.0707888 
12.295   49.7418956   7.05279346 
  12.3   49.9460273   7.06725033 
12.305   51.8135433    7.1981625 
 12.31    50.195825    7.0849012 
12.315   50.9305811   7.13656648 
 12.32   50.2144656    7.0862166 
12.325   49.6984619    7.0497136 
 12.33   49.9962376   7.07080176 
12.335   49.3170233   7.02260801 
 12.34   50.4466379   7.10257967 
12.345   49.5219378   7.03718252 
 12.35   50.5761595   7.11169175 
12.355    51.125544   7.15021286 
 12.36   50.5151987    7.1074045 
12.365   50.2359192   7.08773019 
 12.37   50.8135924   7.12836534 
12.375    48.898095   6.99271728 
 12.38   48.3626864   6.95432861 
12.385   50.1944481   7.08480403 
 12.39   49.9895608   7.07032961 
12.395   49.0295178   7.00210809 
  12.4   50.4431063   7.10233105 
12.405   50.6078164   7.11391709 
 12.41   50.3452889   7.09544142 
12.415   50.9429859   7.13743553 
 12.42   49.4516794   7.03218881 
12.425   49.9168183   7.06518353 
 12.43   48.9476951   6.99626294 
12.435   48.7368455   6.98117794 
 12.44   50.0339089   7.07346513 
12.445   49.3515636   7.02506681 
 12.45   49.0963482   7.00687864 
12.455   49.0601931   7.00429819 
 12.46   50.4302667   7.10142709 
12.465   48.9103702   6.99359494 
 12.47   48.7547807   6.98246237 
12.475   48.6634708   6.97592078 
 12.48   49.3872544   7.02760659 
12.485   49.0191595    7.0013684 
 12.49   48.5381548   6.96693295 
12.495   48.7833101     6.984505 
  12.5   49.5277443   7.03759506 
12.505   48.3592389   6.95408074 
 12.51     48.65536   6.97533942 
12.515   48.8952841   6.99251629 
 12.52   48.7507007    6.9821702 
12.525   48.1377475   6.93813718 
 12.53   48.4073441   6.95753865 
12.535    49.859243   7.06110777 
 12.54   48.2329192   6.94499238 
12.545   49.1580392   7.01127943 
 12.55    49.704138   7.05011617 
12.555   49.4844312   7.03451713 
 12.56   48.4726561   6.96223069 
12.565   48.8269934   6.98763146 
 12.57   47.2983294   6.87737809 
12.575   47.9598014   6.92530154 
 12.58   48.0451196   6.93145869 
12.585   48.2795707   6.94835021 
 12.59    48.908594   6.99346795 
12.595   48.9682871   6.99773443 
  12.6   48.7791683   6.98420849 
12.605   47.1848605    6.8691237 
 12.61   48.3636013   6.95439439 
12.615    48.596396   6.97111154 
 12.62   47.6836165   6.90533247 
12.625   48.0699996   6.93325317 
 12.63   48.2120459   6.94348946 
12.635   47.3742166   6.88289304 
 12.64   47.2878495   6.87661614 
12.645   47.2163207    6.8714133 
 12.65   48.7729867   6.98376594 
12.655    47.143252   6.86609438 
 12.66   47.7250211   6.90832983 
12.665   48.3695069   6.95481897 
 12.67   47.0692779   6.86070535 
12.675   46.3632593   6.80905715 
 12.68   47.1027731   6.86314601 
12.685    48.758494   6.98272826 
 12.69   47.8088011   6.91439087 
12.695    48.617116   6.97259751 
  12.7   47.8245595   6.91553031 
12.705   47.7088159   6.90715686 
 12.71   47.2388281   6.87305086 
12.715   48.0398497   6.93107853 
 12.72   47.6153448   6.90038729 
12.725   46.8896765    6.8476037 
 12.73   47.1256346   6.86481133 
12.735   47.0124797   6.85656472 
 12.74   47.2915131   6.87688251 
12.745    48.117894   6.93670628 
 12.75   47.2522521   6.87402736 
12.755   48.1273199   6.93738567 
 12.76   45.8490761   6.77119459 
12.765   46.6737223   6.83181691 
 12.77   48.5368659   6.96684046 
12.775   46.3279213   6.80646173 
 12.78   45.9962814   6.78205584 
12.785   47.9917482   6.92760769 
 12.79   46.4909166   6.81842479 
12.795   47.2929953   6.87699028 
  12.8   47.0875627   6.86203779 
12.805   46.7723971   6.83903481 
 12.81   47.6100795   6.90000576 
12.815   45.5239133   6.74714112 
 12.82   46.0571117   6.78653901 
12.825   47.9875023   6.92730123 
 12.83   45.6395724   6.75570666 
12.835   47.9411185   6.92395252 
 12.84   46.5701194   6.82423032 
12.845   46.9365845   6.85102799 
 12.85    46.947358   6.85181421 
12.855   48.2750856   6.94802746 
 12.86   46.5761755   6.82467402 
12.865    47.393521   6.88429524 
 12.87   46.8983113   6.84823417 
12.875   47.1772631   6.86857067 
 12.88   45.8056409   6.76798647 
12.885   47.0403463   6.85859653 
 12.89   45.7368651    6.7629036 
12.895   46.1362151   6.79236447 
  12.9   46.2564409   6.80120878 
12.905    47.528977   6.89412627 
 12.91   46.1289349   6.79182854 
12.915   46.8975649   6.84817968 
 12.92   45.0665758   6.71316437 
12.925     46.63492   6.82897649 
 12.93   46.4745818   6.81722684 
12.935   46.2308938   6.79933039 
 12.94   45.6559767   6.75692065 
12.945   45.7535406   6.76413635 
 12.95   44.9421137   6.70388795 
12.955   46.5634647   6.82374272 
 12.96    45.984864   6.78121405 
12.965    45.384676   6.73681498 
 12.97   47.4371171   6.88746086 
12.975   46.3840619   6.81058455 
 12.98   46.0421896   6.78543953 
12.985   47.0972391   6.86274283 
 12.99   46.0577272   6.78658435 
12.995   47.1618604   6.86744933 
  13.0   45.7769745   6.76586835 
13.005    46.657461   6.83062669 
 13.01   46.1576711   6.79394371 
13.015   45.0583508   6.71255173 
 13.02   45.8176244   6.76887172 
13.025   44.9241412   6.70254736 
 13.03   45.9532771   6.77888465 
13.035    46.518316   6.82043371 
 13.04   46.4976358   6.81891749 
13.045   46.2283995   6.79914697 
 13.05   45.2625804   6.72774705 
13.055   44.3806825   6.66188281 
 13.06    47.373261   6.88282362 
13.065   45.8342885   6.77010255 
 13.07   46.6885221   6.83289998 
13.075   45.2910426     6.729862 
 13.08   44.8845731     6.699595 
13.085   45.7700607    6.7653574 
 13.09   46.3798826   6.81027772 
13.095   46.0974784   6.78951238 
  13.1    45.517746   6.74668408 
13.105   45.7612924   6.76470934 
 13.11   45.7063168    6.7606447 
13.115    45.787174   6.76662205 
 13.12   45.7100297   6.76091929 
13.125    44.906779   6.70125204 
 13.13   45.2866793   6.72953782 
13.135   46.4287551   6.81386492 
 13.14   45.1480318   6.71922851 
13.145   45.8397358   6.77050484 
 13.15   46.5905729   6.82572874 
13.155   45.7542233   6.76418682 
 13.16   45.4553989   6.74206192 
13.165   45.9812253   6.78094576 
 13.17   45.3286062   6.73265224 
13.175   45.7055695   6.76058943 
 13.18   45.3370638   6.73328031 
13.185   45.2841849   6.72935248 
 13.19   44.6517588   6.68219715 
13.195   44.8773456   6.69905558 
  13.2   45.3415309   6.73361203 
13.205   44.0898491   6.64001876 
 13.21    44.311513   6.65668934 
13.215   45.8101934   6.76832279 
 13.22   46.4880985   6.81821813 
13.225   44.7991297    6.6932152 
 13.23   45.4875122   6.74444306 
13.235   45.4291128   6.74011222 
 13.24   44.8072022   6.69381821 
13.245   44.5274765   6.67289116 
 13.25   44.5378168   6.67366592 
13.255   44.6665359   6.68330277 
 13.26   44.7601887   6.69030558 
13.265   43.9465795   6.62922164 
 13.27     44.52737   6.67288319 
13.275   43.9542817   6.62980254 
 13.28   45.4177738   6.73927101 
13.285   44.2133682   6.64931336 
 13.29   44.9560571   6.70492782 
13.295   45.3155456   6.73168223 
  13.3   44.5370032   6.67360496 
13.305    43.555417    6.5996528 
 13.31   45.4599842   6.74240196 
13.315   44.2097121   6.64903844 
 13.32   44.5304756   6.67311589 
13.325   44.6442061     6.681632 
 13.33   45.6594577   6.75717823 
13.335   43.7995645   6.61812394 
 13.34   44.9826076   6.70690746 
13.345   44.6357642   6.68100024 
 13.35   43.8775511   6.62401321 
13.355   44.5312392    6.6731731 
 13.36   44.3379862   6.65867751 
13.365   44.3897603    6.6625641 
 13.37   44.6149785   6.67944447 
13.375   44.1512629   6.64464167 
 13.38   44.4837285   6.66961232 
13.385   43.3067285   6.58078479 
 13.39   44.5466802   6.67432994 
13.395   44.0604223   6.63780252 
  13.4   43.3322677   6.58272494 
13.405   44.3083392   6.65645095 
 13.41    43.475268   6.59357778 
13.415   44.3737043   6.66135904 
 13.42    44.760574   6.69033437 
13.425   43.6546201    6.6071643 
 13.43   44.7583991   6.69017183 
13.435   45.6307905   6.75505666 
 13.44   44.1985421   6.64819841 
13.445   43.9404002   6.62875555 
 13.45   43.8401281   6.62118782 
13.455   44.6860307   6.68476108 
 13.46   45.7429552   6.76335384 
13.465   43.5061741   6.59592102 
 13.47   44.4726269   6.66878002 
13.475   44.6120753   6.67922715 
 13.48   44.6291893   6.68050816 
13.485   43.1349737   6.56772211 
 13.49   44.1597613   6.64528113 
13.495   42.6152012   6.52803195 
  13.5   44.7058967   6.68624683 
13.505    43.935113   6.62835674 
 13.51   43.6151922   6.60417991 
13.515   44.3642161   6.66064682 
 13.52    44.606819   6.67883366 
13.525   42.7793197   6.54059017 
 13.53   44.3340085   6.65837882 
13.535   44.1745929   6.64639698 
 13.54   43.5716207    6.6008803 
13.545   43.0959179   6.56474812 
 13.55    43.170659   6.57043826 
13.555    43.674696   6.60868338 
 13.56   43.6801295   6.60909445 
13.565   43.8735345   6.62371003 
 13.57   42.2017886   6.49629037 
13.575   43.8705542   6.62348505 
 13.58   44.4593187   6.66778214 
13.585   43.4614771   6.59253192 
 13.59   43.5820926   6.60167347 
13.595   43.7713728   6.61599371 
  13.6    42.779705   6.54061962 
13.605   43.4389474   6.59082297 
 13.61   44.5831439   6.67706102 
13.615   43.1252785   6.56698397 
 13.62   43.0541972   6.56156972 
13.625   43.7617891   6.61526939 
 13.63   43.3363938   6.58303834 
13.635   43.6558455   6.60725704 
 13.64   43.2678922   6.57783339 
13.645   43.0332495   6.55997329 
 13.65   44.1193943   6.64224317 
13.655   43.6993204   6.61054615 
 13.66   43.5380593   6.59833762 
13.665   42.9902548   6.55669542 
 13.67   43.1836024   6.57142316 
13.675   44.9084548   6.70137709 
 13.68   43.2286632   6.57485081 
13.685   42.5036048   6.51947887 
 13.69     43.46102   6.59249725 
13.695   43.5309322   6.59779753 
  13.7   43.9554337   6.62988942 
13.705   43.3073762     6.580834 
 13.71   43.3278209   6.58238718 
13.715   44.2194754   6.64977259 
 13.72   43.5193401   6.59691899 
13.725   43.6909254   6.60991115 
 13.73   43.5224008   6.59715096 
13.735    43.848363   6.62180965 
 13.74    42.935721   6.55253546 
13.745   43.8011278   6.61824205 
 13.75   42.8204503   6.54373367 
13.755    43.071007   6.56285053 
 13.76   43.9449113   6.62909581 
13.765   44.2413228   6.65141509 
 13.77   43.1748927   6.57076044 
13.775   42.6397609   6.52991278 
 13.78   43.2358322   6.57539597 
13.785   43.0688201   6.56268391 
 13.79   43.3470837   6.58385022 
13.795   44.4766024   6.66907808 
  13.8   43.6639246   6.60786838 
13.805   44.1564638   6.64503302 
 13.81   44.6139952   6.67937087 
13.815   43.0951915   6.56469279 
 13.82   44.6506309   6.68211275 
13.825   43.5110043   6.59628716 
 13.83   42.6248797   6.52877322 
13.835   42.6195655   6.52836622 
 13.84   43.0359406    6.5601784 
13.845   42.6163637   6.52812099 
 13.85   43.1591194   6.56956006 
13.855   43.5577062   6.59982622 
 13.86   43.5550795   6.59962723 
13.865    41.663907   6.45475848 
 13.87   43.4585718   6.59231156 
13.875   43.2710969   6.57807699 
 13.88   43.0809753   6.56360993 
13.885   43.0796838   6.56351154 
 13.89   42.8466589   6.54573593 
13.895     43.72406    6.6124171 
  13.9   42.5119231    6.5201168 
13.905   43.4388817   6.59081799 
 13.91   43.0608923   6.56207988 
13.915   43.8059526   6.61860654 
 13.92   42.2276874   6.49828342 
13.925   42.7996206    6.5421419 
 13.93   43.8322371    6.6205919 
13.935   43.0831665   6.56377685 
 13.94   44.0652424   6.63816559 
13.945   42.8068155   6.54269176 
 13.95   42.8752007   6.54791575 
13.955   43.9441853   6.62904105 
 13.96   43.4386082   6.59079724 
13.965   43.0513794     6.561355 
 13.97     41.97977   6.47917973 
13.975   43.1508265   6.56892887 
 13.98   43.0214674   6.55907519 
13.985   43.3486551   6.58396956 
 13.99   42.4199089    6.5130568 
13.995   42.9385284   6.55274968 
  14.0   43.0998315   6.56504619 
14.005   42.7705127   6.53991687 
 14.01   42.9118997    6.5507175 
14.015   42.4856521   6.51810188 
 14.02   41.9381577   6.47596771 
14.025   43.6933002   6.61009079 
 14.03     41.84166   6.46851297 
14.035   43.1189137   6.56649935 
 14.04   42.7969704   6.54193935 
14.045   42.0387244   6.48372767 
 14.05   44.1506105   6.64459258 
14.055   43.3170868   6.58157176 
 14.06   43.3851205   6.58673823 
14.065   42.1065856   6.48895875 
 14.07   42.3579721   6.50830025 
14.075   42.7452358   6.53798408 
 14.08   42.1322992   6.49093978 
14.085   43.0048676   6.55780966 
 14.09   42.8216535    6.5438256 
14.095   43.7627896   6.61534501 
  14.1   41.6178317   6.45118839 
14.105   42.7291128   6.53675094 
 14.11   42.9113094   6.55067244 
14.115   43.4256243   6.58981216 
 14.12   42.2466226   6.49974019 
14.125   41.5642017   6.44703045 
 14.13   42.2202842   6.49771377 
14.135   42.1778034   6.49444404 
 14.14   43.3155117    6.5814521 
14.145   43.5000989   6.59546048 
 14.15    42.123512   6.49026286 
14.155    43.093549    6.5645677 
 14.16   41.8584213   6.46980845 
14.165   42.6519442   6.53084559 
 14.17   42.6205224   6.52843951 
14.175   42.7652821   6.53951696 
 14.18   42.6803063   6.53301663 
14.185   43.4302311   6.59016169 
 14.19   42.7262673   6.53653328 
14.195   42.7474879   6.53815631 
  14.2   43.7409561   6.61369459 
14.205   42.2259351   6.49814859 
 14.21   41.3492703   6.43033983 
14.215   43.1831649   6.57138987 
 14.22   43.0231479   6.55920329 
14.225   42.6892642   6.53370218 
 14.23   42.6238597    6.5286951 
14.235   41.8943697   6.47258601 
 14.24   42.4373023   6.51439193 
14.245     42.21501    6.4973079 
 14.25   41.7005679   6.45759768 
14.255   42.1831288   6.49485402 
 14.26   41.5644944   6.44705315 
14.265   43.5832737   6.60176292 
 14.27   43.0747902   6.56313875 
14.275   42.4718072   6.51703976 
 14.28   42.2392099   6.49916994 
14.285   42.5111991   6.52006128 
 14.29   41.9525071   6.47707551 
14.295   43.1264779    6.5670753 
  14.3   43.5374185   6.59828906 
14.305   41.5793355   6.44820405 
 14.31   43.5015774   6.59557256 
14.315   40.7728454   6.38536181 
 14.32   42.4127043   6.51250369 
14.325   42.5673119   6.52436295 
 14.33   42.4310342   6.51391082 
14.335   42.3151665   6.50501087 
 14.34   43.4604426   6.59245346 
14.345   41.0040092   6.40343729 
 14.35   44.0890034   6.63995508 
14.355   42.1732038   6.49408991 
 14.36   41.9140097     6.474103 
14.365   41.8818439   6.47161834 
 14.37   42.4025371   6.51172305 
14.375   42.4940231   6.51874398 
 14.38   42.5381241   6.52212574 
14.385   42.2850319    6.5026942 
 14.39   42.4656702    6.5165689 
14.395   42.4383602   6.51447313 
  14.4   40.6182908   6.37324806 
14.405   42.7505836   6.53839304 
 14.41   42.6143348   6.52796559 
14.415   42.4917761   6.51857163 
 14.42   42.7933861   6.54166539 
14.425   43.2936675   6.57979236 
 14.43    41.943217   6.47635831 
14.435   43.0238512   6.55925691 
 14.44   41.9496184   6.47685251 
14.445   42.8380957   6.54508179 
 14.45   42.1714449   6.49395449 
14.455   42.3958212   6.51120735 
 14.46   43.6817306   6.60921558 
14.465   42.2621078    6.5009313 
 14.47   43.1401838   6.56811874 
14.475   42.5143226   6.52030081 
 14.48   42.6669833   6.53199689 
14.485   41.9359789   6.47579948 
 14.49    42.999548   6.55740406 
14.495   43.0533523   6.56150533 
  14.5    42.059902   6.48536059 
14.505   42.2850931   6.50269891 
 14.51   42.7689619   6.53979831 
14.515   41.8017876    6.4654302 
 14.52   42.2031911   6.49639832 
14.525   42.4783297   6.51754016 
 14.53   43.1912644   6.57200612 
14.535   40.6230371   6.37362041 
 14.54   42.4842423   6.51799373 
14.545   43.3944667   6.58744766 
 14.55   42.4946437   6.51879158 
14.555   41.7246961   6.45946562 
 14.56    41.890299   6.47227155 
14.565   42.0576854    6.4851897 
 14.57   41.1738842   6.41668795 
14.575   41.8084868   6.46594825 
 14.58   42.0831606   6.48715351 
14.585   42.8730265   6.54774973 
 14.59   42.1457672   6.49197714 
14.595   41.8588152   6.46983888 
  14.6   43.2500899   6.57648005 
14.605   42.7577083   6.53893786 
 14.61   41.1022328   6.41110231 
14.615   42.6678311   6.53206178 
 14.62   42.5458625   6.52271895 
14.625   42.2731373   6.50177955 
 14.63   42.0037381   6.48102909 
14.635   42.0529709   6.48482621 
 14.64   41.3940994   6.43382463 
14.645   41.5512663   6.44602717 
 14.65   43.2696455   6.57796667 
14.655   41.8575413   6.46974043 
 14.66   42.1874456   6.49518634 
14.665   41.9373066   6.47590199 
 14.67   42.8818145   6.54842076 
14.675   42.3232186   6.50562976 
 14.68   42.7082284   6.53515328 
14.685    42.469851   6.51688967 
 14.69   42.8183927   6.54357644 
14.695   41.3763233   6.43244302 
  14.7   42.0212237   6.48237794 
14.705   41.0573686   6.40760241 
 14.71   40.9978886   6.40295936 
14.715   43.0719285   6.56292073 
 14.72   41.6683186    6.4551002 
14.725   41.3782353   6.43259164 
 14.73   41.2260585   6.42075218 
14.735   41.5798632   6.44824497 
 14.74   42.5491981   6.52297464 
14.745   41.5612655   6.44680273 
 14.75   42.2662342   6.50124867 
14.755   42.2303578   6.49848889 
 14.76   42.5964198   6.52659328 
14.765   41.4199619    6.4358342 
 14.77   42.0151945   6.48191287 
14.775    42.218799   6.49759948 
 14.78   42.0303994   6.48308564 
14.785   41.7760006   6.46343566 
 14.79   41.9546205   6.47723865 
14.795    42.066527   6.48587133 
  14.8   42.5100456   6.51997282 
14.805   42.8606557     6.546805 
 14.81   41.1435561   6.41432429 
14.815    41.758538   6.46208465 
 14.82   40.8593249   6.39212992 
14.825   41.5734156     6.447745 
 14.83   41.5579261   6.44654373 
14.835    41.425939   6.43629855 
 14.84   42.0769468   6.48667455 
14.845   41.6507883    6.4537422 
 14.85   40.7611626   6.38444693 
14.855   40.6111972   6.37269152 
 14.86   40.7087938   6.38034433 
14.865    40.723371   6.38148658 
 14.87   40.6974389   6.37945443 
14.875   40.2847968   6.34703055 
 14.88   41.7921666   6.46468612 
14.885   40.0612436    6.3293952 
 14.89   41.2823793   6.42513652 
14.895   41.5498623   6.44591827 
  14.9   41.4794451    6.4404538 
14.905   41.3603294   6.43119969 
 14.91   40.4079107    6.3567217 
14.915   40.6671278   6.37707831 
 14.92   41.3230202   6.42829839 
14.925   40.8468888   6.39115708 
 14.93   41.6743741   6.45556923 
14.935   40.6198011   6.37336655 
 14.94   39.9830246   6.32321315 
14.945   40.9891629   6.40227795 
 14.95   40.9814693   6.40167707 
14.955   41.1855957   6.41760046 
 14.96   40.5054873   6.36439214 
14.965   40.6752875   6.37771805 
 14.97   40.8421663   6.39078761 
14.975   41.8646619   6.47029071 
 14.98   40.1948906   6.33994405 
14.985   41.5897136   6.44900873 
 14.99   40.8301543   6.38984776 
14.995   41.0014399   6.40323668 
  15.0   40.8995725   6.39527736 
15.005   40.2727057   6.34607798 
 15.01   41.1989196   6.41863845 
15.015   39.9703024   6.32220708 
 15.02   40.1659511   6.33766132 
15.025   40.6937965   6.37916895 
 15.03   40.6865843   6.37860363 
15.035   41.3363891   6.42933815 
 15.04   40.2724659   6.34605909 
15.045   39.7892717   6.30787379 
 15.05   40.7345648   6.38236357 
15.055   39.9130323   6.31767618 
 15.06   41.1027941   6.41114608 
15.065   39.9962373   6.32425785 
 15.07   40.3266586   6.35032744 
15.075   40.2284979   6.34259394 
 15.08   40.0639931    6.3296124 
15.085   40.2127043   6.34134877 
 15.09   40.6828194   6.37830851 
15.095   40.6523241   6.37591751 
  15.1   40.5557483   6.36833952 
15.105   40.2360566   6.34318978 
 15.11   40.3433009   6.35163765 
15.115   40.0380629   6.32756374 
 15.12   40.9474949   6.39902296 
15.125   39.9299821    6.3190175 
 15.13   39.5327342    6.2875062 
15.135   38.8699676   6.23457838 
 15.14   39.8069595   6.30927567 
15.145   41.0689247   6.40850409 
 15.15   39.9087559   6.31733772 
15.155   39.6512493    6.2969238 
 15.16   39.7042148   6.30112806 
15.165   39.7654358   6.30598413 
 15.17    38.147035    6.1763286 
15.175   39.4124002   6.27792961 
 15.18   39.3423409   6.27234732 
15.185   39.7560596   6.30524065 
 15.19   38.9254411   6.23902565 
15.195   40.1558457   6.33686403 
  15.2   39.9378134   6.31963713 
15.205   40.4015032   6.35621768 
 15.21   39.2040269   6.26131192 
15.215   39.8766291   6.31479446 
 15.22   39.5781369   6.29111571 
15.225    39.737307   6.30375341 
 15.23   40.8260355   6.38952545 
15.235    40.185647   6.33921501 
 15.24   39.8561744   6.31317467 
15.245   39.9530973   6.32084625 
 15.25   39.2541671    6.2653146 
15.255   39.3971339   6.27671363 
 15.26    39.514438   6.28605107 
15.265   39.8547125   6.31305888 
 15.27   39.1729561   6.25883025 
15.275   40.8390037   6.39054018 
 15.28   40.4398441   6.35923298 
15.285   38.9735037   6.24287624 
 15.29    38.787896   6.22799293 
15.295   40.0839622   6.33118963 
  15.3    38.963363     6.242064 
15.305   39.0938268   6.25250564 
 15.31   39.5177807   6.28631694 
15.315   39.2284929   6.26326536 
 15.32   40.1182302   6.33389534 
15.325   39.4375035   6.27992862 
 15.33    39.111227   6.25389694 
15.335   39.2360205   6.26386626 
 15.34   39.4667899   6.28225994 
15.345   40.3245208   6.35015911 
 15.35   38.1785805   6.17888182 
15.355   39.5422846   6.28826563 
 15.36   38.9575808   6.24160082 
15.365   40.2032527    6.3406035 
 15.37   39.9113251   6.31754106 
15.375   39.4320922   6.27949777 
 15.38   39.7759783   6.30681998 
15.385   38.3615201   6.19366774 
 15.39   39.7687933   6.30625034 
15.395   39.7216026   6.30250764 
  15.4   38.1118162   6.17347683 
15.405   38.8717643   6.23472247 
 15.41   39.2462794    6.2646851 
15.415    39.412303   6.27792187 
 15.42   39.0534548   6.24927634 
15.425   38.6251354   6.21491234 
 15.43   39.1130565   6.25404321 
15.435   39.6767375   6.29894733 
 15.44   39.1693006   6.25853821 
15.445   38.4383131   6.19986396 
 15.45   39.7361671   6.30366299 
15.455   39.8568205   6.31322584 
 15.46   38.7057828   6.22139718 
15.465   37.7995874   6.14813691 
 15.47   39.4057845   6.27740269 
15.475   39.4176567   6.27834825 
 15.48    38.722781   6.22276313 
15.485   39.6240944   6.29476722 
 15.49   38.9449916   6.24059224 
15.495   39.3157433   6.27022673 
  15.5   37.9861577   6.16329114 
15.505   39.5877664   6.29188099 
 15.51   38.6470474   6.21667495 
15.515   39.0560689   6.24948549 
 15.52   38.4693913   6.20236981 
15.525   38.5241431   6.20678203 
 15.53   38.6025959   6.21309874 
15.535   39.1831349   6.25964335 
 15.54   38.3913941   6.19607893 
15.545   39.6081043   6.29349699 
 15.55   38.7982285    6.2288224 
15.555   38.4913835   6.20414245 
 15.56   38.9402331   6.24021098 
15.565   37.6370635   6.13490534 
 15.57   38.2990859   6.18862553 
15.575   39.2868576   6.26792291 
 15.58   38.4725433    6.2026239 
15.585   38.8820384   6.23554636 
 15.59   39.0897093   6.25217637 
15.595   38.5295881   6.20722064 
  15.6   38.5574774   6.20946675 
15.605   38.9749084   6.24298874 
 15.61   38.1567607   6.17711589 
15.615   38.6675323    6.2183223 
 15.62   37.7579523   6.14474998 
15.625   38.4324382   6.19939015 
 15.63   38.1759891   6.17867212 
15.635   38.3318956   6.19127577 
 15.64    37.753867   6.14441755 
15.645   38.7915207   6.22828393 
 15.65   37.4266393   6.11773155 
15.655   38.7182591   6.22239978 
 15.66   38.4760814   6.20290911 
15.665   38.5620992    6.2098389 
 15.67   39.4062711   6.27744144 
15.675   38.2139665   6.18174462 
 15.68   38.6623878   6.21790863 
15.685   38.5660528   6.21015723 
 15.69   37.9732582   6.16224457 
15.695   38.8024233   6.22915911 
  15.7   37.8742765   6.15420803 
15.705   38.5912156   6.21218284 
 15.71    38.730204   6.22335954 
15.715   37.7491623   6.14403469 
 15.72   38.7137003   6.22203345 
15.725   37.6157588   6.13316874 
 15.73   37.3036175   6.10766874 
15.735   37.4694811     6.121232 
 15.74   37.9226346   6.15813564 
15.745   37.6970411   6.13979161 
 15.75   38.5945515   6.21245133 
15.755   38.0572769   6.16905802 
 15.76   37.4472916   6.11941922 
15.765   38.2331899   6.18329928 
 15.77   37.6591025   6.13670127 
15.775   38.2457425   6.18431423 
 15.78   37.0510975   6.08696127 
15.785   38.0135336   6.16551162 
 15.79   37.1176413   6.09242492 
15.795   38.2080106   6.18126287 
  15.8   37.8695464   6.15382372 
15.805   37.0263957   6.08493186 
 15.81   38.0053116   6.16484482 
15.815   37.0032148   6.08302678 
 15.82   37.7174331   6.14145204 
15.825   37.2572328   6.10387031 
 15.83   38.7021762   6.22110731 
15.835   38.1515161   6.17669135 
 15.84   37.7349263   6.14287606 
15.845   36.8720667   6.07223737 
 15.85   36.9307511   6.07706764 
15.855   36.9467804   6.07838633 
 15.86   37.2099676   6.09999734 
15.865   37.7764633   6.14625604 
 15.87   37.8880331   6.15532559 
15.875   37.4343888   6.11836488 
 15.88   37.4223551   6.11738139 
15.885   37.6100548   6.13270371 
 15.89   38.3451624   6.19234709 
15.895   37.5539204   6.12812536 
  15.9   37.5111183   6.12463209 
15.905   37.2338138   6.10195164 
 15.91   37.5852872   6.13068407 
15.915    37.238277   6.10231734 
 15.92   38.1379383   6.17559214 
15.925   37.7270618   6.14223589 
 15.93   36.4436207    6.0368552 
15.935   38.2663223   6.18597788 
 15.94    37.429768   6.11798725 
15.945   38.0493602   6.16841634 
 15.95    37.075434   6.08896001 
15.955   37.0222419   6.08459053 
 15.96   38.0388008   6.16756036 
15.965   36.7922303   6.06565992 
 15.97    37.886801    6.1552255 
15.975   37.8936176    6.1557792 
 15.98   37.3496151   6.11143315 
15.985   36.6164149   6.05114988 
 15.99   37.5752683   6.12986691 
15.995    36.565105   6.04690871 
  16.0   37.2401701   6.10247246 
16.005   37.4517875   6.11978656 
 16.01   38.6966301   6.22066154 
16.015   37.5268121   6.12591316 
 16.02   37.6756591    6.1380501 
16.025   36.7536144   6.06247593 
 16.03   38.0214925   6.16615703 
16.035   36.5317532   6.04415033 
 16.04   36.7478237   6.06199832 
16.045   37.5430703   6.12724003 
 16.05   35.6505568   5.97080872 
16.055   36.9435743    6.0781226 
 16.06   37.5897009   6.13104403 
16.065   36.3623469   6.03011997 
 16.07   37.2773487   6.10551789 
16.075   37.2593001   6.10403965 
 16.08   36.5007984   6.04158906 
16.085   36.1934387   6.01609829 
 16.09   36.6987296   6.05794764 
16.095   36.0714274   6.00594934 
  16.1   37.1044462   6.09134191 
16.105   37.0802589    6.0893562 
 16.11    36.101621   6.00846244 
16.115   36.1568952   6.01306038 
 16.12   36.1741155   6.01449213 
16.125    36.479752   6.03984701 
 16.13   37.2163138    6.1005175 
16.135   36.4767927   6.03960203 
 16.14   36.9484677   6.07852512 
16.145   36.6800732   6.05640761 
 16.15   36.6100254    6.0506219 
16.155   36.7084488   6.05874977 
 16.16   37.1763543   6.09724153 
16.165   36.6645923   6.05512942 
 16.17   36.6980817   6.05789416 
16.175   36.5664417   6.04701924 
 16.18   36.7630158   6.06325125 
16.185    36.659371   6.05469826 
 16.19   35.8028267   5.98354633 
16.195   35.5346741   5.96109672 
  16.2    35.544634   5.96193207 
16.205    37.012387   6.08378065 
 16.21   36.3846757   6.03197113 
16.215   36.2558211   6.02128068 
 16.22   37.0456433   6.08651323 
16.225   36.0491485   6.00409431 
 16.23   35.6668575    5.9721736 
16.235   36.2429186   6.02020918 
 16.24    34.983142   5.91465485 
16.245   35.9099126   5.99248801 
 16.25   36.0401618   6.00334589 
16.255    36.047885   6.00398909 
 16.26   36.0039193    6.0003266 
16.265   36.9083397   6.07522343 
 16.27   35.6296163   5.96905489 
16.275   36.2521756   6.02097796 
 16.28   36.1666545   6.01387184 
16.285   35.6906266   5.97416326 
 16.29   35.7383772   5.97815834 
16.295   35.9981701    5.9998475 
  16.3   36.0966312   6.00804721 
16.305   35.7146907   5.97617693 
 16.31   35.5933167   5.96601346 
16.315   35.8273933   5.98559883 
 16.32   36.0430138   6.00358342 
16.325   35.9584949   5.99654024 
 16.33   35.2376343   5.93612957 
16.335    36.275423   6.02290818 
 16.34    35.939455   5.99495246 
16.345   36.0953178    6.0079379 
 16.35   36.1751142   6.01457514 
16.355   35.7972249   5.98307822 
 16.36   36.2790378   6.02320827 
16.365   35.7720918   5.98097749 
 16.37   35.0001266   5.91609048 
16.375   35.0936237   5.92398715 
 16.38   36.2419109   6.02012549 
16.385   35.1116215   5.92550601 
 16.39   35.9727552   5.99772917 
16.395   34.0579091   5.83591545 
  16.4   35.7063545   5.97547944 
16.405   36.0292231   6.00243477 
 16.41    36.323951   6.02693546 
16.415   36.3015365   6.02507564 
 16.42   35.1266497   5.92677397 
16.425   35.4982434   5.95804023 
 16.43   35.9282571   5.99401845 
16.435   33.8684303   5.81965895 
 16.44   35.8784503    5.9898623 
16.445    34.632541   5.88494189 
 16.45   35.8522228   5.98767257 
16.455   34.9986972   5.91596967 
 16.46   34.8885153   5.90665009 
16.465   35.1553485   5.92919459 
 16.47    35.434538   5.95269166 
16.475   35.8560765   5.98799436 
 16.48   36.4264456   6.03543251 
16.485   35.9850894   5.99875732 
 16.49   35.2765924    5.9394101 
16.495   34.7288969   5.89312285 
  16.5   35.4857786   5.95699409 
16.505   35.3871358   5.94870875 
 16.51    35.145667   5.92837811 
16.515   36.3018096   6.02509831 
 16.52   34.2286862   5.85052871 
16.525   34.1010107   5.83960706 
 16.53   34.6608551   5.88734703 
16.535    35.323233   5.94333517 
 16.54   34.9716757   5.91368545 
16.545   34.8760925   5.90559841 
 16.55   35.0922358   5.92387001 
16.555   34.5468264   5.87765484 
 16.56   35.1353002   5.92750371 
16.565    34.660325   5.88730201 
 16.57   34.9617999   5.91285041 
16.575   35.5553837   5.96283353 
 16.58   35.0283668   5.91847673 
16.585   34.2372527   5.85126077 
 16.59   35.4389787   5.95306465 
16.595   35.2800902   5.93970456 
  16.6   34.8222681   5.90103958 
16.605    36.250267   6.02081946 
 16.61   35.9259661   5.99382733 
16.615   35.1259072   5.92671133 
 16.62   34.7649569   5.89618156 
16.625   36.0399322   6.00332676 
 16.63   34.3049549   5.85704318 
16.635   34.9236252   5.90962141 
 16.64   36.0424827   6.00353918 
16.645   35.6463274   5.97045454 
 16.65   34.8967565   5.90734767 
16.655   34.6937149   5.89013709 
 16.66   35.7573114   5.97974175 
16.665   35.0250507   5.91819658 
 16.67   33.7477426   5.80928073 
16.675   35.2107941   5.93386839 
 16.68   34.7273712    5.8929934 
16.685   34.8283216   5.90155247 
 16.69   34.5361868   5.87674968 
16.695   34.4453356   5.86901488 
  16.7   35.0561181   5.92082073 
16.705   35.7106239   5.97583667 
 16.71   35.0161182   5.91744187 
16.715   34.7682917   5.89646434 
 16.72   34.6798528   5.88896025 
16.725   35.3811774   5.94820792 
 16.73   33.8909228   5.82159109 
16.735   33.9460554   5.82632434 
 16.74   36.1494065   6.01243765 
16.745   33.9410117    5.8258915 
 16.75   35.5803849   5.96492958 
16.755   34.8739135   5.90541392 
 16.76    33.909795   5.82321174 
16.765   35.1070678   5.92512175 
 16.77   34.9114034   5.90858726 
16.775   34.2398755   5.85148489 
 16.78   35.1315955    5.9271912 
16.785   34.1603758   5.84468783 
 16.79   35.0108418   5.91699602 
16.795   33.9933799    5.8303842 
  16.8   33.9563162   5.82720484 
16.805   33.6884706     5.804177 
 16.81   35.1946978   5.93251193 
16.815   34.4571338   5.87001992 
 16.82   34.5768011   5.88020417 
16.825   34.7605652   5.89580912 
 16.83    34.313105    5.8577389 
16.835   35.1376387   5.92770096 
 16.84   34.3754893   5.86306143 
16.845   34.5497489   5.87790345 
 16.85   34.3454511   5.86049922 
16.855   34.3059975   5.85713219 
 16.86   35.0787057   5.92272789 
16.865   35.2904001   5.94057237 
 16.87   34.7987805   5.89904911 
16.875   33.6370755   5.79974788 
 16.88   35.2099496   5.93379723 
16.885   34.2566511   5.85291817 
 16.89   35.0191369   5.91769693 
16.895    34.452018   5.86958414 
  16.9   35.3008774   5.94145415 
16.905    34.020233    5.8326866 
 16.91   34.2847365   5.85531694 
16.915   33.9899242   5.83008784 
 16.92   33.7864761   5.81261354 
16.925   34.4428304   5.86880144 
 16.93    34.693903   5.89015305 
16.935    34.464585   5.87065456 
 16.94   34.5236551   5.87568338 
16.945   34.9183452   5.90917466 
 16.95   33.5138651   5.78911609 
16.955   34.4714768    5.8712415 
 16.96   35.4011132   5.94988346 
16.965   34.0778738   5.83762569 
 16.97   32.9236061   5.73790956 
16.975   34.2290627   5.85056089 
 16.98   34.1084046   5.84024012 
16.985   34.2409269   5.85157474 
 16.99   34.6428423   5.88581705 
16.995    34.887403   5.90655594 
  17.0   33.5097792   5.78876318 
17.005   34.0178552   5.83248276 
 17.01   33.4718427   5.78548552 
17.015   34.3402828   5.86005826 
 17.02   34.6860771    5.8894887 
17.025   34.5147162   5.87492265 
 17.03   34.6470295   5.88617274 
17.035   34.5811963   5.88057789 
 17.04   34.0693557   5.83689607 
17.045   34.0917144   5.83881104 
 17.05   34.1862943   5.84690468 
17.055   35.1640719   5.92993017 
 17.06   34.9699162   5.91353669 
17.065   35.5606271   5.96327318 
 17.07   34.8450107   5.90296626 
17.075   33.4452016   5.78318265 
 17.08   33.4741485   5.78568479 
17.085   33.9990398   5.83086956 
 17.09   33.7738849   5.81153034 
17.095   34.0726223   5.83717588 
  17.1   34.4305103   5.86775173 
17.105    34.007332   5.83158057 
 17.11    34.414395   5.86637836 
17.115   33.9547159   5.82706752 
 17.12    33.534764   5.79092083 
17.125   33.7887051   5.81280527 
 17.13   33.8850188   5.82108399 
17.135   34.2800254   5.85491464 
 17.14   32.8927903   5.73522365 
17.145   34.4709585   5.87119737 
 17.15   33.0936351   5.75270676 
17.155   34.4640875   5.87061219 
 17.16   34.1928818   5.84746798 
17.165   33.8663278   5.81947831 
 17.17   34.0175333   5.83245517 
17.175   34.2144307   5.84931027 
 17.18   34.1121825   5.84056355 
17.185   33.6454424   5.80046916 
 17.19   33.7218772   5.80705409 
17.195   33.5064526   5.78847585 
  17.2   34.2514842   5.85247676 
17.205   34.4014916   5.86527848 
 17.21   32.8717534   5.73338935 
17.215   33.8192297   5.81543031 
 17.22   33.3993649   5.77921837 
17.225   34.3643667   5.86211282 
 17.23    33.509458   5.78873544 
17.235   34.4927191   5.87305024 
 17.24   34.7166609    5.8920846 
17.245   33.1559828    5.7581232 
 17.25   34.2334792   5.85093832 
17.255    33.938476   5.82567387 
 17.26   33.1407455   5.75679994 
17.265   33.8162927   5.81517779 
 17.27   34.3243282    5.8586968 
17.275   34.0605023   5.83613761 
 17.28   33.2387646   5.76530698 
17.285   34.9828887   5.91463344 
 17.29   33.4115593   5.78027329 
17.295   34.6319777   5.88489403 
  17.3    34.797014   5.89889939 
17.305   33.1570875   5.75821913 
 17.31   33.7615619   5.81047003 
17.315   34.0778788   5.83762612 
 17.32   34.1167793   5.84095706 
17.325    34.602513   5.88239007 
 17.33   34.0349055   5.83394425 
17.335   34.3273061   5.85895094 
 17.34   34.8116384   5.90013885 
17.345   34.2421769   5.85168154 
 17.35   33.6976474   5.80496748 
17.355   34.1547938   5.84421028 
 17.36   34.0618758   5.83625529 
17.365   35.0973537   5.92430196 
 17.37   34.8565318   5.90394205 
17.375   33.9304982   5.82498912 
 17.38   35.0152477   5.91736831 
17.385    34.473371   5.87140282 
 17.39   34.7239441   5.89270262 
17.395   34.4520588   5.86958762 
  17.4    34.850935   5.90346805 
17.405   33.6773574   5.80321957 
 17.41   34.8759881   5.90558956 
17.415   33.9957326   5.83058596 
 17.42   35.6444091   5.97029388 
17.425   34.8505051   5.90343164 
 17.43    34.661404   5.88739365 
17.435   34.5155513   5.87499373 
 17.44   35.2359599   5.93598853 
17.445   36.3245155   6.02698229 
 17.45   35.9871742   5.99893108 
17.455   37.3676722   6.11291029 
 17.46   36.7248552   6.06010356 
17.465   39.1258819    6.2550685 
 17.47   38.2816185   6.18721412 
17.475   38.5371767   6.20783188 
 17.48   38.3781439    6.1950096 
17.485   40.2855935   6.34709331 
 17.49   41.4409473   6.43746436 
17.495   43.6514924   6.60692761 
  17.5   46.9258623   6.85024542 
17.505   49.7129371   7.05074018 
 17.51   52.9343099   7.27559687 
17.515   59.5006504   7.71366647 
 17.52   66.8892976   8.17858775 
17.525   80.2693602   8.95931695 
 17.53   98.4180632   9.92058784 
17.535   125.081879    11.184001 
 17.54   156.021024   12.4908376 
17.545     202.8049   14.2409585 
 17.55   249.040624    15.781021 
17.555   298.902611   17.2888002 
 17.56   326.938004    18.081427 
17.565   334.278056   18.2832726 
 17.57   314.216162   17.7261434 
17.575   266.328456   16.3195728 
 17.58   210.747047   14.5171294 
17.585   164.444003   12.8235722 
 17.59   122.478784   11.0670133 
17.595   95.6785857   9.78154312 
  17.6   77.4543745    8.8008167 
17.605   65.9625902   8.12173566 
 17.61   59.3739579   7.70544988 
17.615   53.3198388   7.30204347 
 17.62   50.1081962    7.0787143 
17.625   45.5844006   6.75162207 
 17.63   44.3730101   6.66130694 
17.635   41.4813517   6.44060181 
 17.64   40.8302815   6.38985771 
17.645   39.7455084   6.30440389 
 17.65   39.8876565   6.31566754 
17.655   38.7345948    6.2237123 
 17.66   37.4900446   6.12291145 
17.665   36.7566571   6.06272687 
 17.67   35.9064102   5.99219577 
17.675   36.4049432    6.0336509 
 17.68   35.6976024   5.97474706 
17.685   35.1750698   5.93085743 
 17.69   35.5907967   5.96580227 
17.695   35.3682066    5.9471175 
  17.7   35.2168876   5.93438182 
17.705   34.8054424   5.89961375 
 17.71    34.406034   5.86566569 
17.715   33.7403346    5.8086431 
 17.72   34.1143775   5.84075145 
17.725   33.3959357   5.77892168 
 17.73   33.3664267   5.77636795 
17.735   34.7780811   5.89729439 
 17.74    33.511378   5.78890127 
17.745   33.3571975   5.77556902 
 17.75   33.6830775   5.80371239 
17.755   32.8785974   5.73398617 
 17.76   32.8306089   5.72980008 
17.765   33.0406013   5.74809545 
 17.77   33.0752702   5.75111034 
17.775   33.3354015   5.77368179 
 17.78   33.2820436   5.76905916 
17.785   33.8557916   5.81857299 
 17.79    32.984977   5.74325492 
17.795   33.4671659   5.78508132 
  17.8   33.2648869   5.76757201 
17.805   31.8779889   5.64605959 
 17.81   32.9264208   5.73815483 
17.815   33.2105433   5.76285895 
 17.82   31.8089435    5.6399418 
17.825   32.5793787   5.70783485 
 17.83   32.9212821   5.73770705 
17.835   32.4283281   5.69458762 
 17.84   32.6230351   5.71165782 
17.845   32.3106172   5.68424289 
 17.85   32.6532904   5.71430577 
17.855   32.1034307   5.66598894 
 17.86   32.8831939   5.73438697 
17.865   32.5460381   5.70491351 
 17.87     32.72318   5.72041781 
17.875   32.7541415    5.7231234 
 17.88   31.8905705   5.64717368 
17.885   32.0860407   5.66445414 
 17.89   32.3767527   5.69005736 
17.895   32.8050032    5.7275652 
  17.9   32.3817644   5.69049773 
17.905   32.2419692   5.67820123 
 17.91    32.977319   5.74258818 
17.915   31.6340607   5.62441648 
 17.92    32.180603   5.67279499 
17.925   33.7816569   5.81219897 
 17.93   32.3028562   5.68356017 
17.935   31.8801254   5.64624879 
 17.94   31.9812081   5.65519302 
17.945   31.7696563   5.63645778 
 17.95   32.1623868   5.67118919 
17.955   32.1966134   5.67420597 
 17.96   31.8701011   5.64536103 
17.965   32.5532244    5.7055433 
 17.97   31.7501603   5.63472806 
17.975   31.2017562   5.58585322 
 17.98   31.9822089   5.65528151 
17.985   32.7776299    5.7251751 
 17.99   31.6092041   5.62220633 
17.995   32.0746666   5.66345006 
  18.0   31.9514991   5.65256571 
18.005   31.5678911   5.61853104 
 18.01   32.2053312   5.67497411 
18.015   32.1008563   5.66576176 
 18.02   31.7214923   5.63218362 
18.025   32.0078943   5.65755197 
 18.03   32.3072726   5.68394868 
18.035   32.2831621   5.68182736 
 18.04   31.7390271   5.63374006 
18.045   31.6451029   5.62539802 
 18.05   32.4325171    5.6949554 
18.055   32.0738979    5.6633822 
 18.06   32.4510505   5.69658235 
18.065   32.2079936   5.67520869 
 18.07   31.6572344    5.6264762 
18.075   32.0495997   5.66123658 
 18.08   32.3273266    5.6857125 
18.085   31.3348649   5.59775534 
 18.09   31.8453987   5.64317275 
18.095    30.084131   5.48490027 
  18.1   31.7710074   5.63657763 
18.105   31.7907741   5.63833079 
 18.11   31.1441676   5.58069597 
18.115   32.0354649   5.65998807 
 18.12    32.701603   5.71853155 
18.125    31.299757   5.59461858 
 18.13    31.691846   5.62955113 
18.135   31.8266289   5.64150945 
 18.14   32.1887233   5.67351067 
18.145   31.1960238   5.58534008 
 18.15   31.4163939   5.60503291 
18.155   31.9250613   5.65022666 
 18.16   31.8989485   5.64791541 
18.165   31.0918592   5.57600746 
 18.17   31.9001282   5.64801984 
18.175   32.0336503   5.65982776 
 18.18   31.9280561   5.65049167 
18.185   31.5686717   5.61860051 
 18.19   31.8329558   5.64207017 
18.195    32.253157    5.6791863 
  18.2   31.4970523   5.61222347 
18.205   32.0090653   5.65765546 
 18.21   30.9675552   5.56484997 
18.215   30.7609957   5.54625961 
 18.22   32.4520042   5.69666606 
18.225   31.4741362   5.61018148 
 18.23   31.5780334   5.61943355 
18.235   31.0032344   5.56805481 
 18.24   31.3225385   5.59665423 
18.245   30.5758778    5.5295459 
 18.25   31.6508041   5.62590474 
18.255   30.8122757   5.55088062 
 18.26   31.6723796   5.62782193 
18.265   30.9141344   5.56004806 
 18.27   30.8120867    5.5508636 
18.275   32.1853307   5.67321167 
 18.28   31.8922916   5.64732606 
18.285   31.2036198   5.58602003 
 18.29   31.8753061   5.64582201 
18.295   31.6004102   5.62142421 
  18.3   31.7598043   5.63558376 
18.305   32.2171192   5.67601261 
 18.31   31.4040059   5.60392772 
18.315   30.8633153   5.55547615 
 18.32   31.2848941   5.59329009 
18.325   30.5261541   5.52504788 
 18.33   32.0065117   5.65742978 
18.335   31.4480888   5.60785955 
 18.34   31.8375455    5.6424769 
18.345   30.7383329   5.54421617 
 18.35   31.2073539   5.58635425 
18.355   30.7260509   5.54310841 
 18.36   30.8350216    5.5529291 
18.365   30.9197844   5.56055612 
 18.37   31.1341575   5.57979905 
18.375   30.4640735   5.51942691 
 18.38   30.8100236   5.55067776 
18.385   30.9054262    5.5592649 
 18.39   30.6153739   5.53311611 
18.395   30.5859468    5.5304563 
  18.4   31.5508969   5.61701851 
18.405   31.0519864   5.57243093 
 18.41   31.0025537   5.56799369 
18.415   31.7460035   5.63435919 
 18.42   31.5433649     5.616348 
18.425   31.7075849   5.63094885 
 18.43   31.2851414    5.5933122 
18.435   31.1068313   5.57734985 
 18.44   30.0732444   5.48390777 
18.445   30.7322531   5.54366784 
 18.45   31.2113829   5.58671486 
18.455   31.3187424   5.59631508 
 18.46   31.1645635   5.58252304 
18.465   31.0016888   5.56791602 
 18.47   30.6223122   5.53374305 
18.475   30.5867171   5.53052594 
 18.48   31.2172226   5.58723748 
18.485   31.1356687   5.57993447 
 18.49   30.4924446   5.52199643 
18.495   30.8081622   5.55051009 
  18.5   30.9321301   5.56166613 
18.505   31.1888965   5.58470201 
 18.51   31.0928865   5.57609958 
18.515   31.6640677   5.62708341 
 18.52   30.7066734   5.54136025 
18.525   30.2377339   5.49888479 
 18.53   31.9561894   5.65298058 
18.535   31.0815476   5.57508274 
 18.54   31.4315441   5.60638423 
18.545   30.9367183   5.56207859 
 18.55   31.2128226    5.5868437 
18.555   31.5558085   5.61745569 
 18.56   32.0110267    5.6578288 
18.565   31.4654786   5.60940983 
 18.57   30.7949201   5.54931708 
18.575   30.6103915   5.53266585 
 18.58   31.1328245   5.57967961 
18.585   31.4225353   5.60558073 
 18.59   31.0631341   5.57343109 
18.595   31.5146346   5.61378968 
  18.6    30.911875   5.55984487 
18.605   32.0530619   5.66154236 
 18.61   31.6845185   5.62890029 
18.615   31.3163177   5.59609844 
 18.62   31.5130625   5.61364966 
18.625   32.1565453   5.67067415 
 18.63   32.2126827   5.67562179 
18.635   31.7703995   5.63652371 
 18.64   31.8017018   5.63929977 
18.645   31.5502281   5.61695897 
 18.65   32.2761104   5.68120677 
18.655   31.5998379   5.62137331 
 18.66   32.4510252   5.69658013 
18.665   32.2432202   5.67831138 
 18.67   32.4182824   5.69370551 
18.675   31.2645082   5.59146745 
 18.68    31.641139   5.62504569 
18.685   32.8838366     5.734443 
 18.69   31.8720814   5.64553642 
18.695    32.487636   5.69979262 
  18.7   32.4394692   5.69556575 
18.705   32.3241619   5.68543419 
 18.71   33.0683211   5.75050616 
18.715   33.1653548   5.75893695 
 18.72   33.2169262   5.76341272 
18.725   33.2690618   5.76793392 
 18.73   33.5934385   5.79598469 
18.735   34.4994013    5.8736191 
 18.74   33.9548982   5.82708316 
18.745   36.7048869   6.05845582 
 18.75   35.7196916   5.97659531 
18.755    35.652016   5.97093092 
 18.76   38.1369182   6.17550955 
18.765   39.1099778   6.25379707 
 18.77   40.3601227   6.35296173 
18.775   41.9556197   6.47731578 
 18.78   43.5708867    6.6008247 
18.785    47.308161   6.87809283 
 18.79   50.4296736   7.10138533 
18.795    55.199433   7.42963209 
  18.8   62.0027189   7.87418052 
18.805   73.7893031   8.59007003 
 18.81   89.4800305   9.45938848 
18.815   112.978531   10.6291359 
 18.82   145.703988   12.0707907 
18.825   189.860544   13.7789892 
 18.83   241.171175   15.5296869 
18.835   292.796475   17.1112967 
 18.84   330.980936   18.1928815 
18.845   360.879558   18.9968302 
 18.85    358.92149   18.9452234 
18.855   327.243772   18.0898804 
 18.86   277.325253   16.6530854 
18.865   219.492628   14.8152836 
 18.87   166.517645   12.9041716 
18.875   127.848767   11.3070229 
 18.88   97.1563629   9.85679273 
18.885   77.7936711   8.82007206 
 18.89   65.8409107   8.11424123 
18.895   57.7963743   7.60239267 
  18.9   49.3391418   7.02418264 
18.905   47.8727262   6.91901194 
 18.91   43.6920514   6.60999632 
18.915   41.6062107   6.45028765 
 18.92   40.2298357   6.34269941 
18.925   37.7449342    6.1436906 
 18.93   37.3531619   6.11172332 
18.935   36.3587278   6.02981988 
 18.94   36.4494865   6.03734101 
18.945   34.5779041   5.88029796 
 18.95   34.7727094   5.89683893 
18.955    34.150326   5.84382803 
 18.96   34.1945423   5.84760997 
18.965   32.7193486   5.72008292 
 18.97   32.7815701    5.7255192 
18.975   32.2008933    5.6745831 
 18.98   32.0922028   5.66499804 
18.985   32.4676175   5.69803628 
 18.99   31.8517033   5.64373133 
18.995   32.5801734   5.70790447 
  19.0    31.952536   5.65265743 
19.005   31.5481104   5.61677046 
 19.01   31.3064927   5.59522052 
19.015   30.5404172    5.5263385 
 19.02   31.4108243   5.60453605 
19.025   31.7628039   5.63584988 
 19.03   32.0083094   5.65758865 
19.035   31.6043407   5.62177381 
 19.04   31.1601582   5.58212846 
19.045   30.6521795   5.53644105 
 19.05   30.9202306   5.56059624 
19.055   31.5345442   5.61556268 
 19.06   30.4613199   5.51917746 
19.065     30.16313   5.49209705 
 19.07   31.0153934   5.56914656 
19.075   31.2052407   5.58616511 
 19.08   30.6115479   5.53277036 
19.085   29.7175897    5.4513842 
 19.09   29.8774972   5.46603121 
19.095   30.1459089   5.49052902 
  19.1   30.1155908   5.48776738 
19.105   30.4324656   5.51656284 
 19.11   30.9466655   5.56297272 
19.115   31.4637096   5.60925214 
 19.12   30.8140791   5.55104307 
19.125   30.3699572   5.51089441 
 19.13   30.4269441   5.51606237 
19.135   29.3145309   5.41428951 
 19.14   29.5502116   5.43601063 
19.145   31.4279849   5.60606679 
 19.15   29.7463417    5.4540207 
19.155   30.5589492   5.52801494 
 19.16   31.4542942    5.6084128 
19.165   30.1734325   5.49303491 
 19.17   30.5345195   5.52580488 
19.175     30.35518   5.50955352 
 19.18   30.2494251   5.49994773 
19.185    29.737725    5.4532307 
 19.19   30.3337738   5.50761054 
19.195   29.3686144   5.41928172 
  19.2   30.7136425   5.54198904 
19.205   30.1108426   5.48733475 
 19.21   29.6246062   5.44284909 
19.215   30.7545953   5.54568258 
 19.22   30.4476396   5.51793798 
19.225   29.7609975   5.45536411 
 19.23    29.969608   5.47445048 
19.235   29.8765808   5.46594738 
 19.24   30.0707238   5.48367795 
19.245   29.2284463    5.4063339 
 19.25   30.3012871   5.50466049 
19.255   30.4115056   5.51466278 
 19.26    29.813207   5.46014716 
19.265   29.5080344   5.43212982 
 19.27   29.8511332   5.46361906 
19.275   29.6142948   5.44190176 
 19.28   29.6748359   5.44746142 
19.285   30.3123523   5.50566547 
 19.29   30.2525146   5.50022859 
19.295   29.1877339   5.40256734 
  19.3   30.5310784    5.5254935 
19.305   30.5993848   5.53167106 
 19.31   30.4202401   5.51545466 
19.315    30.041312   5.48099553 
 19.32   30.2881852   5.50347029 
19.325    30.347511   5.50885751 
 19.33   30.5918101   5.53098636 
19.335   30.1393104   5.48992808 
 19.34   29.7620077   5.45545669 
19.345   30.1080186   5.48707742 
 19.35   30.2416335   5.49923935 
19.355    30.789085   5.54879131 
 19.36   29.8194502   5.46071883 
19.365   30.6163138   5.53320105 
 19.37   30.5567113   5.52781253 
19.375   29.4037141   5.42251917 
 19.38   29.7592608   5.45520493 
19.385   30.1819717   5.49381213 
 19.39   30.7877773   5.54867347 
19.395   29.6293158   5.44328171 
  19.4   29.8958007   5.46770525 
19.405   30.1346444   5.48950311 
 19.41    29.936371   5.47141399 
19.415   29.8833963    5.4665708 
 19.42   30.5718274   5.52917963 
19.425   30.2306175   5.49823767 
 19.43   30.1139938   5.48762187 
19.435    30.879627   5.55694404 
 19.44   28.6712872   5.35455761 
19.445   30.5747849   5.52944707 
 19.45   30.0519124   5.48196246 
19.455   30.5246414   5.52491098 
 19.46   29.9053489   5.46857833 
19.465    30.165956   5.49235432 
 19.47   30.2117243   5.49651929 
19.475   29.3905803   5.42130799 
 19.48   30.7223607   5.54277554 
19.485   30.1957453   5.49506554 
 19.49   30.0137164   5.47847756 
19.495   30.0538323   5.48213756 
  19.5   30.0761343   5.48417125 
19.505   30.2026649   5.49569512 
 19.51   29.6684511   5.44687535 
19.515    30.783729   5.54830866 
 19.52   29.5989492   5.44049163 
19.525   30.1821311   5.49382664 
 19.53   30.3280678    5.5070925 
19.535   30.6608437   5.53722346 
 19.54   30.6888627   5.53975294 
19.545   30.4541548   5.51852832 
 19.55   30.3364771   5.50785594 
19.555   29.1737836   5.40127611 
 19.56   30.8114735   5.55080837 
19.565   32.3340884    5.6863071 
 19.57   30.3084437    5.5053105 
19.575   29.9252798   5.47040033 
 19.58   30.6732807   5.53834638 
19.585   30.9289452   5.56137979 
 19.59   30.8251176   5.55203725 
19.595   30.5609154   5.52819278 
  19.6   31.1181949   5.57836848 
19.605   30.2936472    5.5039665 
 19.61    32.001856    5.6570183 
19.615   31.2674558   5.59173102 
 19.62   30.6243907   5.53393085 
19.625   31.4102297     5.604483 
 19.63   30.8460164   5.55391901 
19.635   30.6025595   5.53195802 
 19.64   31.6320283    5.6242358 
19.645   31.3912946   5.60279347 
 19.65   31.4889391   5.61150061 
19.655   31.3039623    5.5949944 
 19.66   30.2917268   5.50379204 
19.665   32.3498274   5.68769087 
 19.67    32.728022   5.72084102 
19.675   31.9639508   5.65366702 
 19.68   31.9887929   5.65586358 
19.685   31.3803982   5.60182098 
 19.69   32.5752207   5.70747061 
19.695   32.7754625   5.72498581 
  19.7   32.7915988   5.72639492 
19.705   33.1012048   5.75336465 
 19.71   32.9911683   5.74379389 
19.715   33.0322062   5.74736515 
 19.72   33.5834763   5.79512522 
19.725   33.3500092   5.77494668 
 19.73   34.3186903   5.85821562 
19.735   34.1748539   5.84592627 
 19.74   33.8531243   5.81834378 
19.745   34.6998527   5.89065808 
 19.75     35.38162   5.94824512 
19.755   34.5453062   5.87752552 
 19.76    34.855704   5.90387195 
19.765   36.7883764   6.06534223 
 19.77   35.8738054   5.98947455 
19.775   36.7970901   6.06606051 
 19.78    37.469333   6.12121989 
19.785   37.8667302    6.1535949 
 19.79   37.2895179   6.10651438 
19.795   38.3567158   6.19327989 
  19.8   39.9009619   6.31672082 
19.805   40.9739974   6.40109346 
 19.81   42.0473313   6.48439136 
19.815   42.2848054   6.50267679 
 19.82   43.1088812   6.56573539 
19.825   44.9231886   6.70247631 
 19.83   46.1452401   6.79302879 
19.835   47.8948204   6.92060838 
 19.84   51.3593227   7.16654189 
19.845   52.7845694   7.26529899 
 19.85   55.5310864   7.45191831 
19.855   59.0042249   7.68142076 
 19.86   62.4373799   7.90173272 
19.865   66.7740332     8.171538 
 19.87   71.9452613   8.48205525 
19.875   79.0559997   8.89134409 
 19.88   87.6780334   9.36365492 
19.885   99.5267452    9.9763092 
 19.89   112.328826   10.5985294 
19.895   131.547187   11.4694022 
  19.9   156.385487   12.5054183 
19.905   193.437327   13.9081748 
 19.91   245.411531   15.6656162 
19.915   315.713864   17.7683388 
 19.92   414.248484   20.3530952 
19.925    552.57161   23.5068418 
 19.93   715.571511   26.7501684 
19.935   897.808151   29.9634469 
 19.94   1078.93664   32.8471709 
19.945   1226.94686   35.0278012 
 19.95   1277.17318   35.7375598 
19.955   1215.50295   34.8640639 
 19.96   1064.97979   32.6340282 
19.965   845.444313   29.0765251 
 19.97   647.995104    25.455748 
19.975   477.027782   21.8409657 
 19.98   347.577117   18.6434202 
19.985   264.439936   16.2616093 
 19.99   201.738033   14.2034515 
19.995   160.779227   12.6798749 
  20.0   133.913203   11.5720872 
20.005   117.741176   10.8508606 
 20.01   100.428449   10.0213995 
20.015   88.4419401   9.40435751 
 20.02   79.7744207   8.93165274 
20.025   72.8453224   8.53494712 
 20.03   66.7521354     8.170198 
20.035   60.8197947   7.79870468 
 20.04   57.7058031   7.59643358 
20.045   56.2706311   7.50137528 
 20.05   51.5056873   7.17674629 
20.055   48.9899492   6.99928205 
 20.06   47.5861846   6.89827403 
20.065   46.0881016   6.78882181 
 20.07   45.3864541   6.73694694 
20.075    43.040293   6.56051012 
 20.08   42.3387945   6.50682676 
20.085   41.1963757   6.41844029 
 20.09   40.6812143   6.37818268 
20.095   39.2366594   6.26391726 
  20.1   37.7805534   6.14658876 
20.105   37.8870642   6.15524688 
 20.11   37.1209551   6.09269687 
20.115   37.6378134   6.13496646 
 20.12   36.2559547   6.02129178 
20.125   35.8632793   5.98859577 
 20.13   34.9857851   5.91487828 
20.135   35.1571944   5.92935025 
 20.14   34.3105852   5.85752381 
20.145   34.1775121   5.84615362 
 20.15   34.9983479   5.91594016 
20.155   33.5314929   5.79063838 
 20.16   33.9611291   5.82761779 
20.165   32.5682003   5.70685555 
 20.17   32.4921906   5.70019216 
20.175   33.4537302   5.78391997 
 20.18   32.5172196   5.70238719 
20.185   32.1246807   5.66786386 
 20.19   32.5462454   5.70493167 
20.195   32.4669326   5.69797619 
  20.2    32.701933    5.7185604 
20.205   30.9996349   5.56773157 
 20.21   31.8327765   5.64205428 
20.215   31.2163394   5.58715843 
 20.22   31.3761719   5.60144374 
20.225    32.047335   5.66103656 
 20.23   32.5765256   5.70758492 
20.235   31.5636322   5.61815203 
 20.24   31.9847022   5.65550194 
20.245   30.9149075   5.56011758 
 20.25   31.1905327   5.58484849 
20.255   31.1593471   5.58205581 
 20.26   31.2449182   5.58971539 
20.265   30.7769878   5.54770112 
 20.27   32.1887842   5.67351604 
20.275   31.4540477   5.60839083 
 20.28   32.2265438   5.67684277 
20.285   31.4572456   5.60867592 
 20.29   30.8875784   5.55765944 
20.295   32.2701193   5.68067948 
  20.3   31.7043995   5.63066599 
20.305   31.9035175   5.64831988 
 20.31   32.0132048   5.65802128 
20.315    33.161178    5.7585743 
 20.32   33.5937492   5.79601149 
20.325   32.7883861    5.7261144 
 20.33   33.8134026   5.81492929 
20.335   34.4108547    5.8660766 
 20.34   34.5635387   5.87907634 
20.345   35.8303048   5.98584203 
 20.35   36.5508292   6.04572818 
20.355   38.2137154    6.1817243 
 20.36   40.2226686   6.34213439 
20.365   43.9689652   6.63090983 
 20.37    48.094667   6.93503187 
20.375   51.8851022   7.20313142 
 20.38   60.9967073   7.81003888 
20.385   74.4213792   8.62678267 
 20.39   91.7869828   9.58055232 
20.395   120.411292   10.9732079 
  20.4   154.537294    12.431303 
20.405   193.066068   13.8948216 
 20.41   230.384245   15.1784138 
20.415   255.375911   15.9804853 
 20.42   252.553681   15.8919376 
20.425   229.980715   15.1651151 
 20.43   184.712472   13.5908967 
20.435   145.997244   12.0829319 
 20.44   105.180037   10.2557319 
20.445   79.0217691   8.88941894 
 20.45   64.4833797    8.0301544 
20.455   52.2728647   7.22999756 
 20.46   45.6052075   6.75316278 
20.465   42.0641589   6.48568877 
 20.47   40.2158985   6.34160063 
20.475   38.2486529   6.18454953 
 20.48    35.841507   5.98677768 
20.485   35.8189476   5.98489329 
 20.49   33.7588583   5.81023737 
20.495   32.7744345   5.72489602 
  20.5   32.8889191   5.73488615 
20.505   33.2838069   5.76921198 
 20.51   31.6838282   5.62883897 
20.515   31.6170916   5.62290775 
 20.52   31.0737325   5.57438181 
20.525   30.8991586   5.55870116 
 20.53   30.3517809   5.50924504 
20.535   30.1009561   5.48643383 
 20.54   29.9057102   5.46861136 
20.545   30.2563917   5.50058103 
 20.55   29.6738678   5.44737256 
20.555   29.5024558   5.43161632 
 20.56   29.5975881   5.44036654 
20.565   29.1441818   5.39853515 
 20.57   28.9883587   5.38408383 
20.575   29.2413345   5.40752573 
 20.58   29.6454035   5.44475927 
20.585   29.0478604    5.3896067 
 20.59   29.1563383   5.39966094 
20.595   28.2210838   5.31235201 
  20.6   28.4892377   5.33753105 
20.605   28.4536673   5.33419791 
 20.61   28.7565457     5.362513 
20.615   28.6805684   5.35542421 
 20.62   29.0884893   5.39337457 
20.625   29.4064714    5.4227734 
 20.63   28.2407255   5.31420036 
20.635   29.2483246   5.40817202 
 20.64   29.8634279   5.46474408 
20.645   30.3618875   5.51016221 
 20.65   29.0582686    5.3905722 
20.655   28.5230033   5.34069315 
 20.66   28.1477992   5.30544996 
20.665   28.0877709    5.2997897 
 20.67   27.3876995   5.23332585 
20.675   28.3857303   5.32782604 
 20.68   28.7983346   5.36640798 
20.685   29.0467634   5.38950493 
 20.69    29.028727   5.38783138 
20.695   28.3966914    5.3288546 
  20.7   28.5643724   5.34456475 
20.705   28.5787986    5.3459142 
 20.71   28.6525739   5.35280991 
20.715   28.3176491   5.32143299 
 20.72   27.6466462   5.25800781 
20.725   28.3730956   5.32664018 
 20.73   27.9018335   5.28221862 
20.735   28.0938741   5.30036547 
 20.74   28.5912384   5.34707756 
20.745   27.4706826   5.24124819 
 20.75   27.6311439   5.25653345 
20.755   27.2416193   5.21935047 
 20.76   28.0628099   5.29743428 
20.765   29.1504911   5.39911947 
 20.77   28.6356632   5.35123007 
20.775   28.0833176   5.29936955 
 20.78   27.7909031   5.27170779 
20.785   27.5397387   5.24783181 
 20.79    28.748613   5.36177331 
20.795   28.0753678   5.29861943 
  20.8   27.6342388   5.25682783 
20.805   27.4956481   5.24362929 
 20.81   27.5295274   5.24685881 
20.815   27.8205724   5.27452106 
 20.82   28.4338564   5.33234061 
20.825   27.7871117   5.27134819 
 20.83    27.645751   5.25792268 
20.835   28.3513261   5.32459633 
 20.84   27.6538603   5.25869378 
20.845   28.2294476   5.31313915 
 20.85   27.5314515   5.24704217 
20.855   27.1527061   5.21082586 
 20.86   28.5393786   5.34222599 
20.865   28.5078652   5.33927572 
 20.87   27.6426458   5.25762739 
20.875   28.2364189   5.31379515 
 20.88   28.1293871   5.30371446 
20.885   28.2505825    5.3151277 
 20.89   27.5980794   5.25338742 
20.895   28.9691722   5.38230175 
  20.9   27.0906981   5.20487253 
20.905   27.9403302   5.28586135 
 20.91   27.6760913    5.2608071 
20.915   27.9382775   5.28566717 
 20.92   27.9578522   5.28751853 
20.925    27.770793   5.26980009 
 20.93   27.8083085   5.27335837 
20.935   27.3606749   5.23074325 
 20.94   28.6388472   5.35152756 
20.945   27.3193998   5.22679633 
 20.95   26.8615812   5.18281595 
20.955   27.5778081   5.25145771 
 20.96   27.6737579   5.26058532 
20.965   28.1421862   5.30492094 
 20.97   27.0889284   5.20470253 
20.975   27.1808765   5.21352822 
 20.98   28.4310864   5.33208087 
20.985   27.6116651   5.25468031 
 20.99   27.4702023   5.24120237 
20.995   28.1882878   5.30926434 
  21.0   27.0115889   5.19726745 
21.005   27.3285431   5.22767091 
 21.01   28.1852671   5.30897985 
21.015   28.1802943    5.3085115 
 21.02   26.9554571   5.19186451 
21.025   27.1506409   5.21062768 
 21.03   27.6623818   5.25950395 
21.035   27.4878136   5.24288219 
 21.04   27.9325502   5.28512538 
21.045   27.3805427   5.23264204 
 21.05   27.4642152   5.24063119 
21.055    27.165483   5.21205171 
 21.06   27.6084406   5.25437348 
21.065   27.1259737   5.20826015 
 21.07   27.4471983   5.23900738 
21.075   28.0077428   5.29223419 
 21.08   27.6390845    5.2572887 
21.085   27.8285158     5.275274 
 21.09    27.274207   5.22247135 
21.095   27.5162453   5.24559294 
  21.1   27.9469294   5.28648555 
21.105   27.4017576   5.23466882 
 21.11   27.1397877   5.20958614 
21.115   27.1523798   5.21079455 
 21.12    27.712012   5.26421998 
21.125   26.6327859   5.16069626 
 21.13   26.9156091   5.18802555 
21.135   27.5411886   5.24796995 
 21.14   27.0832781   5.20415969 
21.145   27.8919676   5.28128465 
 21.15   27.3803916    5.2326276 
21.155   27.2875062   5.22374447 
 21.16   27.0729529   5.20316759 
21.165    28.382274   5.32750167 
 21.17   27.3590831   5.23059109 
21.175   28.4357012   5.33251359 
 21.18   27.9447557   5.28627995 
21.185   27.4816541   5.24229474 
 21.19   27.2154748   5.21684529 
21.195   27.2055319   5.21589225 
  21.2   27.9752879   5.28916703 
21.205   27.1535385   5.21090572 
 21.21   26.9248399    5.1889151 
21.215   27.6038047   5.25393231 
 21.22   27.1961262   5.21499053 
21.225   26.8347884   5.18023054 
 21.23   27.3682341   5.23146577 
21.235   26.7263431   5.16975271 
 21.24   27.1480209   5.21037627 
21.245    27.215524   5.21685001 
 21.25   26.4593985      5.14387 
21.255   27.2699075    5.2220597 
 21.26   27.1138644    5.2070975 
21.265   26.1643027   5.11510534 
 21.27   26.9782547   5.19405956 
21.275   27.1546488   5.21101227 
 21.28   27.2013192   5.21548839 
21.285   27.4744342   5.24160607 
 21.29   28.3480468   5.32428838 
21.295   27.4997758   5.24402287 
  21.3   26.9658437   5.19286469 
21.305   28.2053814   5.31087388 
 21.31   26.7586843   5.17287969 
21.315   26.7087717   5.16805299 
 21.32   27.3407056   5.22883406 
21.325   27.0128627   5.19738999 
 21.33   26.9458997   5.19094401 
21.335   28.1832432   5.30878924 
 21.34   26.8870336   5.18527084 
21.345   27.3106408   5.22595836 
 21.35   27.0974037   5.20551666 
21.355   26.9473708    5.1910857 
 21.36   26.7785812   5.17480252 
21.365   25.3864743   5.03849921 
 21.37   27.5136736   5.24534781 
21.375   27.5940134   5.25300042 
 21.38   26.8230186   5.17909438 
21.385   26.0114719    5.1001443 
 21.39   27.0314428   5.19917713 
21.395   26.9246057   5.18889253 
  21.4   26.7803118   5.17496974 
21.405   27.1793158   5.21337854 
 21.41   26.1609375   5.11477639 
21.415   26.4794844   5.14582204 
 21.42   26.6409006   5.16148241 
21.425   26.9409181   5.19046415 
 21.43   25.8218512   5.08152056 
21.435   26.9784873   5.19408195 
 21.44   26.7394372   5.17101897 
21.445   26.6864167   5.16588973 
 21.45   26.9008897   5.18660676 
21.455   26.6974115   5.16695379 
 21.46   26.3592949    5.1341304 
21.465   26.7021093   5.16740838 
 21.47   27.1122898    5.2069463 
21.475   27.1281735   5.20847132 
 21.48   26.8922668   5.18577542 
21.485   26.9151354   5.18797989 
 21.49   26.6279294   5.16022571 
21.495   26.8641798   5.18306664 
  21.5   27.0210038   5.19817312 
21.505   26.1898716   5.11760409 
 21.51   27.4687453   5.24106338 
21.515   26.7959246   5.17647801 
 21.52   27.0991625    5.2056856 
21.525   26.7797241   5.17491295 
 21.53    25.833534   5.08266997 
21.535   26.5708352    5.1546906 
 21.54   26.6603745   5.16336852 
21.545   26.2369887   5.12220546 
 21.55   27.3830309   5.23287979 
21.555    26.326395   5.13092535 
 21.56   26.3755491   5.13571311 
21.565   27.2775804   5.22279431 
 21.57   26.6472968   5.16210198 
21.575   26.8795569   5.18454983 
 21.58   26.0920321   5.10803604 
21.585   26.9445219    5.1908113 
 21.59   27.0887636   5.20468669 
21.595   26.5994236    5.1574629 
  21.6   26.2126616   5.11983023 
21.605   26.8643357   5.18308168 
 21.61   27.1836164   5.21379099 
21.615   26.7635724   5.17335214 
 21.62   28.0066508   5.29213103 
21.625   26.6273894   5.16017339 
 21.63   26.4376024   5.14175091 
21.635   27.2987943   5.22482481 
 21.64   27.3793733    5.2325303 
21.645   26.7437561   5.17143656 
 21.65   27.2939571   5.22436188 
21.655   27.1921698   5.21461119 
 21.66   26.5033656   5.14814196 
21.665   26.7767889   5.17462935 
 21.67   26.9991561   5.19607121 
21.675   26.7004626   5.16724904 
 21.68   26.4355453   5.14155087 
21.685   25.8998913   5.08919358 
 21.69   26.8478941   5.18149535 
21.695   27.0155214   5.19764575 
  21.7   27.0271932   5.19876843 
21.705   25.9218631    5.0913518 
 21.71   26.5060153   5.14839929 
21.715   26.4232531   5.14035535 
 21.72   27.8233869   5.27478785 
21.725   27.6009823    5.2536637 
 21.73   26.1617944   5.11486016 
21.735   27.1006095   5.20582458 
 21.74   27.4237143   5.23676564 
21.745   26.5614822   5.15378329 
 21.75   26.7370592   5.17078903 
21.755    26.531649   5.15088817 
 21.76   26.4982702   5.14764706 
21.765   26.8200233    5.1788052 
 21.77   27.0286794   5.19891136 
21.775   26.6760475   5.16488601 
 21.78   25.8169996   5.08104316 
21.785   26.2064697    5.1192255 
 21.79   25.5953723   5.05918692 
21.795   26.4746345   5.14535076 
  21.8   26.1687217   5.11553728 
21.805   26.3707937   5.13525011 
 21.81   25.9884546   5.09788727 
21.815   25.5001691   5.04976921 
 21.82   26.9638586   5.19267355 
21.825   26.5046804   5.14826965 
 21.83   26.5765718   5.15524701 
21.835   26.5451991   5.15220333 
 21.84   26.5092389   5.14871235 
21.845   25.6743459   5.06698588 
 21.85   26.9288704   5.18930346 
21.855   27.2313373   5.21836539 
 21.86    26.054055   5.10431729 
21.865   26.2428442     5.122777 
 21.87   27.2153056   5.21682908 
21.875   26.0106773    5.1000664 
 21.88   26.6359577   5.16100356 
21.885   26.6024152   5.15775293 
 21.89   26.7046271   5.16765199 
21.895   27.5126165   5.24524703 
  21.9   26.6880708   5.16604983 
21.905   25.9356353   5.09270413 
 21.91   25.1526987   5.01524663 
21.915   26.3641432   5.13460254 
 21.92   26.3289441   5.13117375 
21.925   26.2044827   5.11903142 
 21.93   26.1114548   5.10993686 
21.935   26.5903762   5.15658571 
 21.94    25.024827   5.00248208 
21.945   26.5147168    5.1492443 
 21.95   25.8671792   5.08597868 
21.955    25.759569   5.07538856 
 21.96   26.4255191   5.14057575 
21.965   25.6652085   5.06608414 
 21.97   26.5364103   5.15135034 
21.975   26.8450996   5.18122569 
 21.98   26.1551333   5.11420896 
21.985   26.4049659   5.13857625 
 21.99   25.9272092   5.09187678 
21.995   26.8308503   5.17985041 
  22.0   26.3320505   5.13147644 
22.005   26.7502153   5.17206103 
 22.01   26.2527966    5.1237483 
22.015   26.1953862   5.11814285 
 22.02   25.6296513   5.06257358 
22.025   26.6777712   5.16505287 
 22.03   27.5492761   5.24874043 
22.035   26.6283286   5.16026439 
 22.04   26.1316195   5.11190957 
22.045   27.0782818   5.20367964 
 22.05   26.3804922   5.13619433 
22.055   26.0932988   5.10816002 
 22.06   26.1399223   5.11272161 
22.065   26.0631728   5.10521036 
 22.07   26.1100584   5.10980023 
22.075   26.4368349   5.14167627 
 22.08   26.8769874   5.18430202 
22.085   26.5763157   5.15522218 
 22.09   25.5823559   5.05790035 
22.095   26.0577835   5.10468251 
  22.1   26.7727066   5.17423488 
22.105   25.6844312   5.06798098 
 22.11   26.1745451   5.11610644 
22.115   26.4292842   5.14094196 
 22.12   26.0131464   5.10030846 
22.125   26.2470134   5.12318391 
 22.13   26.0794385   5.10680316 
22.135   26.3307741   5.13135208 
 22.14   25.6328174   5.06288627 
22.145   25.9430533   5.09343237 
 22.15   26.0594665   5.10484736 
22.155   25.8029537   5.07966078 
 22.16   26.9093719    5.1874244 
22.165   25.9488182   5.09399825 
 22.17   26.1777653   5.11642114 
22.175   25.7760646   5.07701335 
 22.18   26.3647436     5.134661 
22.185   26.3138126   5.12969907 
 22.19   26.2209864   5.12064316 
22.195   26.0894782   5.10778604 
  22.2   27.0915292   5.20495237 
22.205   26.0764339   5.10650897 
 22.21   26.3828654   5.13642535 
22.215   25.3990124   5.03974329 
 22.22    25.461575   5.04594639 
22.225   26.5254263   5.15028409 
 22.23   26.4827693   5.14614121 
22.235   25.8317133   5.08249086 
 22.24   26.0760868   5.10647499 
22.245   25.7184467   5.07133579 
 22.25   25.6910385    5.0686328 
22.255   26.4968695     5.147511 
 22.26   25.1796899   5.01793681 
22.265   25.7200061   5.07148954 
 22.27   26.1653462   5.11520734 
22.275   25.3311524    5.0330063 
 22.28    26.068583    5.1057402 
22.285   26.0185772   5.10084083 
 22.29   26.6514452   5.16250377 
22.295     25.03487   5.00348579 
  22.3   25.6586756   5.06543933 
22.305   25.7323855   5.07270987 
 22.31   26.2875151   5.12713518 
22.315    26.473882   5.14527764 
 22.32   25.6323172   5.06283687 
22.325    26.397745   5.13787359 
 22.33   25.5677602   5.05645728 
22.335   26.6485627   5.16222459 
 22.34   25.7361721   5.07308309 
22.345   26.3002778   5.12837965 
 22.35   27.1232197   5.20799575 
22.355   25.3654493   5.03641234 
 22.36   25.0986173   5.00985202 
22.365      26.0013   5.09914698 
 22.37   25.1190847   5.01189433 
22.375   25.7645179   5.07587608 
 22.38   25.5211408   5.05184529 
22.385   25.9579286    5.0948924 
 22.39    26.626159   5.16005416 
22.395   26.2077915    5.1193546 
  22.4   25.0829735   5.00829048 
22.405   25.4044667   5.04028439 
 22.41   25.4580208   5.04559419 
22.415   26.3429701   5.13254032 
 22.42   26.0169364   5.10067999 
22.425   25.8794495   5.08718483 
 22.43   25.3475611   5.03463614 
22.435   24.8471225   4.98468881 
 22.44   26.2789453   5.12629938 
22.445   25.7848529   5.07787878 
 22.45   26.5049856   5.14829929 
22.455   25.4426049    5.0440663 
 22.46   26.4533503   5.14328206 
22.465    25.740243   5.07348431 
 22.47   25.3373593   5.03362288 
22.475   26.2378421   5.12228875 
 22.48   25.4154248   5.04137132 
22.485   25.5017254   5.04992331 
 22.49   25.7004185   5.06955802 
22.495   25.6266994   5.06228204 
  22.5   24.8749924   4.98748357 
22.505   26.1643855   5.11511344 
 22.51   26.0423105   5.10316672 
22.515   26.5739668   5.15499436 
 22.52   25.0945234   5.00944342 
22.525   25.8908613   5.08830633 
 22.53   25.2431087   5.02425205 
22.535   24.9883488   4.99883475 
 22.54   25.8047607   5.07983865 
22.545    26.172358   5.11589269 
 22.55   26.4161024   5.13965976 
22.555   25.5119535    5.0509359 
 22.56    25.752068   5.07464954 
22.565   25.9735716   5.09642734 
 22.57      25.9131   5.09049114 
22.575    25.802816   5.07964723 
 22.58   26.1827085   5.11690419 
22.585   25.8553548    5.0848161 
 22.59   25.4012086   5.03996117 
22.595   26.1966588   5.11826717 
  22.6   25.4560285   5.04539677 
22.605   25.6909418   5.06862326 
 22.61   25.7680209   5.07622113 
22.615   26.2488572   5.12336386 
 22.62   25.5494898   5.05465031 
22.625    26.257002   5.12415866 
 22.63   25.0619788   5.00619404 
22.635   25.4579867   5.04559082 
 22.64   25.7860902   5.07800061 
22.645   25.3324123   5.03313146 
 22.65   25.6876688   5.06830038 
22.655   26.6609747   5.16342664 
 22.66   26.7578756   5.17280152 
22.665   25.4008475   5.03992535 
 22.67   26.6632957   5.16365139 
22.675   25.5415829   5.05386811 
 22.68   25.3815059   5.03800614 
22.685   25.9229135   5.09145495 
 22.69   25.8657166    5.0858349 
22.695   26.1043126   5.10923797 
  22.7   26.2175131     5.120304 
22.705   24.9586015   4.99585844 
 22.71   25.4668942   5.04647344 
22.715      25.7551   5.07494827 
 22.72   24.8367375   4.98364701 
22.725   25.9321298   5.09235994 
 22.73   25.2357694   5.02352162 
22.735   25.7652542    5.0759486 
 22.74   26.3570554   5.13391229 
22.745   26.5429075   5.15198093 
 22.75   24.8405523   4.98402972 
22.755   25.0227286   5.00227235 
 22.76     24.88494   4.98848073 
22.765   26.1967205    5.1182732 
 22.77   25.4581935   5.04561131 
22.775   24.4511218   4.94480756 
 22.78   25.4189173   5.04171769 
22.785   24.9224981   4.99224379 
 22.79   25.9929786   5.09833096 
22.795   25.2176454   5.02171738 
  22.8   25.5509122   5.05479101 
22.805   25.6511815   5.06469955 
 22.81   25.4081952   5.04065424 
22.815   25.8755371   5.08680028 
 22.82   26.0120646   5.10020241 
22.825   25.4792963   5.04770208 
 22.83   25.0724238   5.00723714 
22.835   25.9210772   5.09127462 
 22.84   25.5360025   5.05331599 
22.845   25.6744883   5.06699994 
 22.85   25.9683104   5.09591114 
22.855   24.9182156   4.99181486 
 22.86    25.627532   5.06236427 
22.865   25.2533928    5.0252754 
 22.87    25.873371   5.08658736 
22.875   25.3352971   5.03341803 
 22.88   25.6455933   5.06414783 
22.885   26.0431263   5.10324664 
 22.89   24.8983812   4.98982777 
22.895   25.5604933   5.05573865 
  22.9   25.7534829   5.07478895 
22.905   25.8247349    5.0818043 
 22.91   24.4866333   4.94839704 
22.915   25.6315797   5.06276404 
 22.92   25.7030171   5.06981431 
22.925   25.6064888   5.06028545 
 22.93   26.0596439   5.10486473 
22.935   26.3303689   5.13131259 
 22.94   26.2768245   5.12609252 
22.945    25.726526   5.07213229 
 22.95   25.8468807   5.08398276 
22.955    25.453055   5.04510208 
 22.96   25.3376275   5.03364952 
22.965   26.4686839   5.14477248 
 22.97   25.6883833   5.06837087 
22.975   24.7491984   4.97485662 
 22.98   25.3304156    5.0329331 
22.985   25.5026715   5.05001698 
 22.99   25.9379228    5.0929287 
22.995   24.8919199   4.98918028 
  23.0   26.0120585   5.10020181 
23.005   26.8854988   5.18512284 
 23.01   26.1139035   5.11017646 
23.015   26.4285077   5.14086644 
 23.02   26.4468594   5.14265101 
23.025   25.2290928   5.02285703 
 23.03   25.6022377   5.05986538 
23.035   25.1133369   5.01132087 
 23.04   25.9321027   5.09235729 
23.045   25.8369388    5.0830049 
 23.05   25.9080577   5.08999585 
23.055   25.3840616   5.03825978 
 23.06   25.4906385   5.04882546 
23.065   25.5751093   5.05718393 
 23.07    26.117065   5.11048579 
23.075   26.1992353   5.11851885 
 23.08   24.7453442   4.97446924 
23.085   24.8084644   4.98080961 
 23.09   25.6312933   5.06273576 
23.095   25.2117416   5.02112951 
  23.1    25.535237   5.05324025 
23.105    25.688333   5.06836591 
 23.11   25.1982727   5.01978811 
23.115   25.3526017   5.03513671 
 23.12   25.3656467   5.03643195 
23.125   25.2924307   5.02915805 
 23.13   25.1709186   5.01706275 
23.135   25.4881029   5.04857434 
 23.14   25.2939061   5.02930473 
23.145   25.4744254   5.04721957 
 23.15   25.9476509   5.09388367 
23.155   25.5751493   5.05718789 
 23.16   25.1948108   5.01944328 
23.165   25.0139007   5.00138987 
 23.17   25.5832338   5.05798713 
23.175   25.3319385    5.0330844 
 23.18   25.4252875   5.04234941 
23.185   25.3228209   5.03217854 
 23.19   24.7272007   4.97264524 
23.195   25.5500859   5.05470928 
  23.2   24.9264336   4.99263794 
23.205   25.4166218   5.04149004 
 23.21   25.4788975   5.04766258 
23.215   24.8785478   4.98783999 
 23.22   25.4026898   5.04010812 
23.225   25.1342947   5.01341148 
 23.23   24.7547436   4.97541391 
23.235   25.8073272   5.08009126 
 23.24   25.1178478   5.01177093 
23.245   24.9479231    4.9947896 
 23.25   25.7052595   5.07003545 
23.255   25.0440044    5.0043985 
 23.26   24.9070289   4.99069423 
23.265   24.8734896   4.98733292 
 23.27   24.8635268   4.98633401 
23.275   25.5312112   5.05284189 
 23.28   24.9852094   4.99852072 
23.285   25.5309214   5.05281322 
 23.29   25.6716109   5.06671599 
23.295   25.4766912   5.04744403 
  23.3   25.9099807   5.09018474 
23.305   24.8469558   4.98467209 
 23.31   24.5970898   4.95954532 
23.315   24.9308229   4.99307749 
 23.32    25.005803   5.00058027 
23.325   24.6672339   4.96661192 
 23.33   25.4928877   5.04904819 
23.335   26.1489109   5.11360058 
 23.34   24.8929976   4.98928829 
23.345   25.2679189   5.02672049 
 23.35   24.7745769   4.97740665 
23.355   24.9252777   4.99252218 
 23.36   25.1563603   5.01561166 
23.365   25.2601965    5.0259523 
 23.37   25.7708755   5.07650229 
23.375   25.3598692   5.03585834 
 23.38   24.4499852   4.94469263 
23.385   25.5443128   5.05413819 
 23.39   25.0952267   5.00951362 
23.395   24.8080852   4.98077154 
  23.4   25.2648898   5.02641918 
23.405   24.7369816   4.97362862 
 23.41   25.1873265   5.01869769 
23.415   24.1534997   4.91462101 
 23.42   25.3054168   5.03044897 
23.425   24.2135076   4.92072227 
 23.43   24.7982517    4.9797843 
23.435    25.052163   5.00521358 
 23.44   24.8438021   4.98435573 
23.445    24.860782   4.98605877 
 23.45   24.4818141   4.94791007 
23.455   25.3492035   5.03479925 
 23.46   24.9503456   4.99503209 
23.465   25.5527634   5.05497413 
 23.47   25.3903133   5.03888016 
23.475   26.1996691   5.11856124 
 23.48   24.8039685   4.98035827 
23.485    25.690573   5.06858689 
 23.49   24.9756165   4.99756106 
23.495    25.225563   5.02250565 
  23.5   25.3280558   5.03269866 
23.505   24.7733624   4.97728464 
 23.51   24.1092352    4.9101156 
23.515   25.2317824   5.02312477 
 23.52   24.5923982   4.95907231 
23.525   25.5248451   5.05221191 
 23.53   24.9124067   4.99123299 
23.535    24.650283   4.96490513 
 23.54   25.3438762   5.03427018 
23.545   25.4601895   5.04580911 
 23.55   24.5536219   4.95516114 
23.555   25.0201889   5.00201849 
 23.56   24.5491612   4.95471101 
23.565   24.6890589    4.9688086 
 23.57   23.8829484   4.88701835 
23.575   24.8013995   4.98010035 
 23.58   25.2910112   5.02901692 
23.585    24.941911   4.99418772 
 23.59   24.1233943   4.91155722 
23.595   25.0082831   5.00082824 
  23.6   25.2496755   5.02490552 
23.605   23.9969647   4.89866969 
 23.61   24.2309447   4.92249375 
23.615   24.4197304   4.94163236 
 23.62   25.0550445   5.00550142 
23.625   25.2137031   5.02132483 
 23.63   25.1973046   5.01969169 
23.635   25.2927509   5.02918989 
 23.64   24.7274559    4.9726709 
23.645   25.2560329   5.02553808 
 23.65   25.2610275   5.02603497 
23.655   25.0532581   5.00532298 
 23.66   25.3903125   5.03888008 
23.665    24.316497   4.93117603 
 23.67   25.1053186   5.01052079 
23.675   25.0021258   5.00021257 
 23.68   25.0038059   5.00038057 
23.685   25.5235058   5.05207936 
 23.69   24.9655149    4.9965503 
23.695   25.7596279   5.07539436 
  23.7   25.1982712   5.01978796 
23.705   25.8709941   5.08635371 
 23.71   24.8647582   4.98645748 
23.715   24.0614874     4.905251 
 23.72   24.9775409   4.99775359 
23.725   24.7714262   4.97709013 
 23.73   24.9468036   4.99467752 
23.735   24.0414857   4.90321178 
 23.74    24.582708    4.9580952 
23.745   25.3051356   5.03042101 
 23.75   24.3956728   4.93919759 
23.755   23.9915167   4.89811359 
 23.76   25.8478778   5.08408082 
23.765   24.9493089   4.99492832 
 23.77   24.6748961   4.96738322 
23.775   24.2272843   4.92212193 
 23.78   24.5171335   4.95147791 
23.785   25.3743156   5.03729249 
 23.79   24.8757371   4.98755823 
23.795   24.9187014   4.99186352 
  23.8    25.144434    5.0144226 
23.805    24.529091   4.95268523 
 23.81   24.7817035   4.97812248 
23.815   24.8156975   4.98153565 
 23.82    25.035882   5.00358691 
23.825   24.4826239   4.94799191 
 23.83    24.839437   4.98391783 
23.835   24.8174724    4.9817138 
 23.84   25.2397981   5.02392258 
23.845   25.0493927   5.00493683 
 23.85   25.3163864   5.03153917 
23.855   25.4243816   5.04225957 
 23.86   24.6411654   4.96398684 
23.865   25.1992962   5.01989006 
 23.87   24.9344021    4.9934359 
23.875   24.9779859    4.9977981 
 23.88   24.3124372   4.93076436 
23.885   24.3283023   4.93237289 
 23.89   24.6699903    4.9668894 
23.895   24.3614959   4.93573661 
  23.9   24.3180779   4.93133632 
23.905   25.0861806   5.00861065 
 23.91   25.1800645   5.01797414 
23.915   24.9425112   4.99424781 
 23.92   24.3472429   4.93429254 
23.925   23.9187666   4.89068161 
 23.93   24.7904898    4.9790049 
23.935   24.3816219   4.93777499 
 23.94   23.6980795   4.86806732 
23.945    25.378036   5.03766176 
 23.95   24.1822982   4.91755002 
23.955   24.3471396   4.93428207 
 23.96   24.9365495   4.99365092 
23.965   24.9110919   4.99110127 
 23.97   23.6150993   4.85953694 
23.975   25.0785232   5.00784616 
 23.98   24.4675141   4.94646481 
23.985   24.2373644   4.92314578 
 23.99    24.876408   4.98762549 
23.995   25.0471335   5.00471113 
  24.0   24.7044958   4.97036174 
24.005   24.3575588   4.93533776 
 24.01   25.2280377     5.022752 
24.015   25.1645692   5.01642992 
 24.02   24.9166597   4.99165901 
24.025   24.9731082    4.9973101 
 24.03   24.1398988    4.9132371 
24.035   24.7630058   4.97624415 
 24.04   25.1110601   5.01109371 
24.045   23.8995878   4.88872047 
 24.05    24.837913   4.98376494 
24.055   24.5960143   4.95943689 
 24.06   23.6500374   4.86313041 
24.065   25.0519418   5.00519149 
 24.07   24.5032048   4.95007119 
24.075   25.0610387   5.00610015 
 24.08   25.1254742   5.01253171 
24.085   24.4358735   4.94326547 
 24.09   24.6964583   4.96955313 
24.095   25.2364627   5.02359062 
  24.1   24.6190702    4.9617608 
24.105   24.7331356   4.97324196 
 24.11   24.3059201   4.93010346 
24.115   25.2436095   5.02430189 
 24.12   24.4280426   4.94247333 
24.125   24.3553067    4.9351096 
 24.13   24.7436182   4.97429574 
24.135   24.1604264   4.91532566 
 24.14   25.2087082   5.02082744 
24.145   24.0672069   4.90583396 
 24.15    25.297696    5.0296815 
24.155   24.6145832   4.96130862 
 24.16   25.1857732   5.01854294 
24.165   25.1090009   5.01088823 
 24.17   24.8779086   4.98777592 
24.175   25.0699623   5.00699135 
 24.18   24.4609214   4.94579836 
24.185   24.3093457   4.93045086 
 24.19   24.4123518   4.94088573 
24.195   25.6140084   5.06102839 
  24.2   24.8879803   4.98878546 
24.205   24.8507759   4.98505526 
 24.21   25.2641899   5.02634956 
24.215   24.4493633   4.94462974 
 24.22   25.5447982    5.0541862 
24.225   24.5349129   4.95327295 
 24.23   25.1867194   5.01863721 
24.235   24.6594687   4.96583011 
 24.24   24.7419757   4.97413065 
24.245    24.438649   4.94354619 
 24.25   24.5516761    4.9549648 
24.255   24.4445439   4.94414238 
 24.26   24.5234005   4.95211072 
24.265   24.6650015   4.96638717 
 24.27   24.2390001    4.9233119 
24.275   25.1405401   5.01403432 
 24.28   24.5828534   4.95810986 
24.285   25.0812755   5.00812096 
 24.29   24.8182098   4.98178781 
24.295   24.7791061    4.9778616 
  24.3   25.1995404   5.01991438 
24.305   24.8208868   4.98205649 
 24.31   23.7135601   4.86965708 
24.315   24.9947773    4.9994777 
 24.32   25.2489143   5.02482978 
24.325   23.9645151   4.89535648 
 24.33   25.0441095   5.00440901 
24.335   24.5739472   4.95721163 
 24.34   24.6409469   4.96396484 
24.345   24.9603994   4.99603837 
 24.35    24.467871   4.94650088 
24.355   25.0821236   5.00820563 
 24.36   25.0379817   5.00379673 
24.365   23.9605098   4.89494737 
 24.37   24.2774602   4.92721627 
24.375   24.3602499   4.93561039 
 24.38   24.2974254   4.92924187 
24.385   24.2092425   4.92028887 
 24.39   24.1687559   4.91617289 
24.395   25.0497377   5.00497129 
  24.4   24.5635581   4.95616365 
24.405    24.771641   4.97711172 
 24.41   24.8378774   4.98376137 
24.415   24.0303288   4.90207393 
 24.42   24.6064007   4.96048392 
24.425   24.5075009   4.95050512 
 24.43   24.6762684   4.96752135 
24.435   24.6760047   4.96749481 
 24.44   24.8891414   4.98890183 
24.445   24.5094073   4.95069766 
 24.45   24.2468995   4.92411408 
24.455   24.4462719   4.94431714 
 24.46   25.2388669    5.0238299 
24.465    23.798646   4.87838559 
 24.47   24.4506816   4.94476304 
24.475   25.2005797    5.0200179 
 24.48    24.927402   4.99273492 
24.485   24.3824055   4.93785434 
 24.49   25.2605102   5.02598351 
24.495   24.7714782   4.97709536 
  24.5   25.5497021   5.05467131 
24.505   24.6720122   4.96709294 
 24.51   25.0277853   5.00277776 
24.515   25.6479217   5.06437772 
 24.52   24.7825059   4.97820308 
24.525   23.9574737   4.89463723 
 24.53    24.920694    4.9920631 
24.535   24.9265464   4.99264923 
 24.54   24.5580704   4.95560999 
24.545   24.7367247   4.97360279 
 24.55   24.7444699   4.97438136 
24.555   24.2316262   4.92256297 
 24.56   24.6335912   4.96322387 
24.565    24.681371   4.96803492 
 24.57   24.5411635   4.95390386 
24.575   23.8892356   4.88766157 
 24.58   24.0085942   4.89985655 
24.585   24.6741843   4.96731157 
 24.59   24.3106811   4.93058629 
24.595   24.7522216   4.97516046 
  24.6   24.6230333   4.96216015 
24.605   25.2760364   5.02752786 
 24.61   24.6920442     4.969109 
24.615   24.6428469   4.96415621 
 24.62   24.0249396   4.90152421 
24.625   25.0769057   5.00768467 
 24.63   24.7322237   4.97315028 
24.635   25.2110818   5.02106381 
 24.64   25.1544435   5.01542057 
24.645   25.3546167    5.0353368 
 24.65   24.6412416   4.96399453 
24.655   24.7874038   4.97869499 
 24.66   24.9902764   4.99902755 
24.665   24.4256656   4.94223286 
 24.67   24.4798468   4.94771127 
24.675   24.1026258   4.90944251 
 24.68    25.392568   5.03910389 
24.685   25.2428024   5.02422157 
 24.69   25.0817545   5.00816878 
24.695   24.2738892   4.92685389 
  24.7   23.7927243   4.87777862 
24.705    24.630727   4.96293532 
 24.71   24.3615725   4.93574437 
24.715   24.6660629   4.96649402 
 24.72   23.9758764   4.89651676 
24.725    24.606281   4.96047185 
 24.73   24.9596902   4.99596739 
24.735   24.8797804   4.98796355 
 24.74   24.6232838   4.96218539 
24.745   24.1361289   4.91285344 
 24.75   25.3591749    5.0357894 
24.755    24.166496   4.91594304 
 24.76   24.8886494   4.98885251 
24.765    24.679366   4.96783313 
 24.77   24.3039549   4.92990415 
24.775   25.3785103   5.03770884 
 24.78   23.8937402   4.88812236 
24.785   24.4401746    4.9437005 
 24.79    24.604775   4.96032005 
24.795   24.2289395   4.92229007 
  24.8   23.8360285   4.88221553 
24.805   24.7620301   4.97614611 
 24.81   24.3810768    4.9377198 
24.815   24.5996246   4.95980087 
 24.82   24.5912149     4.958953 
24.825   24.9917255   4.99917248 
 24.83   24.7962497   4.97958329 
24.835   24.8674451   4.98672689 
 24.84   25.0987985   5.00987011 
24.845   24.7967068   4.97962919 
 24.85   24.3708173    4.9366808 
24.855   25.0809424    5.0080877 
 24.86   24.6903837   4.96894191 
24.865   24.5429989   4.95408911 
 24.87   24.9817012   4.99816978 
24.875   24.4574588   4.94544829 
 24.88   25.5493551   5.05463699 
24.885   24.6602488   4.96590866 
 24.89   25.2284166   5.02278973 
24.895   25.0716114   5.00715602 
  24.9   24.7368517   4.97361555 
24.905   24.6209254   4.96194774 
 24.91   24.5241257   4.95218394 
24.915   24.3573496   4.93531656 
 24.92    24.655524   4.96543291 
24.925   25.0402776   5.00402614 
 24.93   24.6508395   4.96496118 
24.935   24.4478867   4.94448042 
 24.94   24.7729382   4.97724202 
24.945   24.6056693   4.96041019 
 24.95   25.2051158   5.02046968 
24.955   24.8739915   4.98738323 
 24.96   24.7789769   4.97784862 
24.965   23.8214386   4.88072112 
 24.97   24.8179237    4.9817591 
24.975   24.2690558   4.92636335 
 24.98   24.4525097    4.9449479 
24.985   25.2693616   5.02686399 
 24.99   25.0671079    5.0067063 
24.995    24.406376   4.94028096 
  25.0   25.0074286   5.00074281 
25.005   24.5459175   4.95438366 
 25.01   24.2754945   4.92701679 
25.015    24.313498   4.93087193 
 25.02   25.0466263   5.00466046 
25.025   24.1085202   4.91004279 
 25.03   25.2477586   5.02471478 
25.035   24.2326045   4.92266233 
 25.04   24.3009183   4.92959616 
25.045   24.4444437   4.94413225 
 25.05   24.9409209   4.99408859 
25.055   24.5045064   4.95020266 
 25.06   24.3004737   4.92955106 
25.065   23.7339014   4.87174521 
 25.07   24.2967242   4.92917074 
25.075    24.202277   4.91958098 
 25.08   24.4547412   4.94517353 
25.085   24.2409403   4.92350894 
 25.09   24.6998568   4.96989505 
25.095   24.4510995    4.9448053 
  25.1   24.9864894   4.99864876 
25.105   24.0080187   4.89979782 
 25.11   23.7587263   4.87429239 
25.115   24.9768277   4.99768223 
 25.12     24.38518   4.93813528 
25.125   24.6390429   4.96377305 
 25.13   24.4461788   4.94430771 
25.135   24.4115653   4.94080613 
 25.14   24.5817207   4.95799564 
25.145     24.85607   4.98558622 
 25.15   23.8747114   4.88617553 
25.155   24.5600898   4.95581374 
 25.16   24.4615435   4.94586125 
25.165   24.3850602   4.93812314 
 25.17   24.1851876    4.9178438 
25.175   24.0954854   4.90871525 
 25.18   24.4970348   4.94944793 
25.185   24.8512495   4.98510275 
 25.19   24.9091046   4.99090218 
25.195    24.718494   4.97176971 
  25.2   25.0724689   5.00724165 
25.205   24.2536744   4.92480196 
 25.21   24.9207573   4.99206945 
25.215   24.3545188   4.93502976 
 25.22   24.2242721   4.92181593 
25.225   24.6242674    4.9622845 
 25.23   24.6514487   4.96502253 
25.235   24.4690893   4.94662403 
 25.24   24.0980995   4.90898151 
25.245   24.5774224   4.95756215 
 25.25   25.0907493   5.00906671 
25.255   23.8373397   4.88234982 
 25.26   24.0523409    4.9043186 
25.265   24.0842592   4.90757162 
 25.27    24.496226   4.94936623 
25.275   24.1388285   4.91312818 
 25.28   25.3425239   5.03413587 
25.285   24.6927027   4.96917525 
 25.29   25.2366227   5.02360655 
25.295   24.5715377    4.9569686 
  25.3   24.0160075   4.90061297 
25.305   24.1793569   4.91725095 
 25.31   24.5154126   4.95130413 
25.315   25.0811962   5.00811304 
 25.32   24.9516471   4.99516237 
25.325   24.4266099   4.94232839 
 25.33    24.364011   4.93599139 
25.335    24.385371   4.93815462 
 25.34   24.6249744   4.96235573 
25.345   24.4019179   4.93982975 
 25.35    25.069326    5.0069278 
25.355   24.4229303   4.94195612 
 25.36   24.4433679   4.94402346 
25.365    24.993043   4.99930425 
 25.37   24.4648642   4.94619695 
25.375   24.3019317   4.92969895 
 25.38   24.9915404   4.99915397 
25.385   24.7086011    4.9707747 
 25.39   25.2447458   5.02441497 
25.395   23.5399672   4.85180041 
  25.4   24.1235911   4.91157725 
25.405     25.08601   5.00859361 
 25.41   24.5114536   4.95090432 
25.415   24.7836922   4.97832223 
 25.42   24.8503348   4.98501101 
25.425   25.1186063   5.01184659 
 25.43   24.9464309   4.99464022 
25.435   23.9436741   4.89322737 
 25.44   24.9769247   4.99769194 
25.445   24.3573212   4.93531369 
 25.45   25.2999916    5.0299097 
25.455   25.1667386   5.01664615 
 25.46   24.3069942   4.93021239 
25.465   23.9058881    4.8893648 
 25.47   25.1550056   5.01547661 
25.475    23.946174   4.89348281 
 25.48   25.3431017   5.03419325 
25.485   24.3439312   4.93395696 
 25.49   23.8666497   4.88535052 
25.495   25.2507412   5.02501156 
  25.5   25.0469629   5.00469409 
25.505   25.2208052   5.02203198 
 25.51   25.1862191   5.01858736 
25.515   24.6756486   4.96745897 
 25.52   24.0350796   4.90255848 
25.525   24.9759745   4.99759687 
 25.53   25.3691754   5.03678225 
25.535    24.868576   4.98684028 
 25.54   25.8316614   5.08248575 
25.545   25.5775976   5.05742994 
 25.55   24.1184177   4.91105057 
25.555   24.9776338   4.99776288 
 25.56   24.2698567   4.92644463 
25.565   25.5659354   5.05627684 
 25.57   25.2707371    5.0270008 
25.575   24.1526137   4.91453087 
 25.58   24.5476479    4.9545583 
25.585    25.486619   5.04842738 
 25.59   24.3205081   4.93158271 
25.595   25.2470978   5.02464902 
  25.6   25.5599587   5.05568578 
25.605   24.8956522   4.98955431 
 25.61   25.3863337   5.03848526 
25.615   25.5330538   5.05302422 
 25.62   24.4837157   4.94810223 
25.625   25.2705983     5.026987 
 25.63   25.2228576   5.02223631 
25.635   25.1376657   5.01374767 
 25.64   26.5227095   5.15002034 
25.645   26.1141066   5.11019634 
 25.65   25.8151288   5.08085906 
25.655   26.5840231   5.15596966 
 25.66   25.7735664   5.07676732 
25.665   25.8843739    5.0876688 
 25.67   26.3590489   5.13410643 
25.675   26.3247502   5.13076507 
 25.68   26.2654712   5.12498499 
25.685   27.6468996   5.25803191 
 25.69   25.7538583   5.07482594 
25.695   26.6308485   5.16050855 
  25.7   25.7642018   5.07584493 
25.705    27.233605   5.21858267 
 25.71   27.5762143   5.25130597 
25.715   27.1310831   5.20875063 
 25.72   27.0165117   5.19774102 
25.725   28.1194981   5.30278211 
 25.73   28.0072718    5.2921897 
25.735   28.3687053   5.32622805 
 25.74    28.287186   5.31856992 
25.745   28.5055287   5.33905691 
 25.75    29.870985   5.46543548 
25.755   30.8385973   5.55325105 
 25.76   31.0660409   5.57369185 
25.765   31.2269157   5.58810484 
 25.77    31.364273   5.60038151 
25.775   33.2475265   5.76606682 
 25.78   33.4763264     5.785873 
25.785   34.0041267   5.83130575 
 25.79   36.4115153    6.0341955 
25.795   38.9341896   6.23972672 
  25.8    39.781499   6.30725764 
25.805    42.197125   6.49593142 
 25.81   45.5793076    6.7512449 
25.815   49.4164478   7.02968333 
 25.82   55.4189077   7.44438766 
25.825   63.6486154   7.97800823 
 25.83    74.800148   8.64870788 
25.835   91.0331575   9.54112978 
 25.84   112.195226   10.5922248 
25.845   131.361819   11.4613184 
 25.85   158.783866    12.600947 
25.855   183.090043   13.5310769 
 25.86   201.591003   14.1982746 
25.865   210.736656   14.5167715 
 25.87   204.921127   14.3150664 
25.875   189.421738    13.763057 
 25.88   164.561253    12.828143 
25.885   140.007582   11.8324799 
 25.89   117.676276   10.8478696 
25.895   93.9487435     9.692716 
  25.9     77.39527   8.79745815 
25.905   63.8935427   7.99334365 
 25.91   56.3127786   7.50418408 
25.915   49.3760307     7.026808 
 25.92   44.7466303   6.68929221 
25.925   41.3776588   6.43254684 
 25.93   38.8529486   6.23321335 
25.935   36.8593855   6.07119308 
 25.94   35.5561073    5.9628942 
25.945   34.9424774   5.91121624 
 25.95   32.6653704   5.71536267 
25.955   32.8426603   5.73085162 
 25.96   30.4349661   5.51678947 
25.965   30.3835456   5.51212714 
 25.97   29.3622447     5.418694 
25.975   29.0806555   5.39264828 
 25.98   28.7421799   5.36117337 
25.985   28.7277732   5.35982958 
 25.99   28.1148743   5.30234611 
25.995   27.5195101   5.24590413 
  26.0   27.0850249   5.20432752 
26.005   27.4461116   5.23890367 
 26.01   27.2606951   5.22117756 
26.015   26.0220482   5.10118106 
 26.02   27.4362006   5.23795767 
26.025   26.7134288   5.16850353 
 26.03   25.5896412   5.05862048 
26.035   27.5035132    5.2443792 
 26.04   26.2759178   5.12600407 
26.045   26.4437125   5.14234504 
 26.05   25.3525507   5.03513164 
26.055   25.8313807   5.08245814 
 26.06   26.7268271   5.16979952 
26.065    24.743113   4.97424497 
 26.07   25.2564915    5.0255837 
26.075   25.8000274   5.07937273 
 26.08   24.5282639   4.95260173 
26.085   26.1552179   5.11421723 
 26.09   25.5648143   5.05616597 
26.095   24.9490905   4.99490645 
  26.1   24.7050497   4.97041746 
26.105   24.6035889   4.96020049 
 26.11   25.5314915   5.05286963 
26.115   24.5606432   4.95586957 
 26.12   25.7049782   5.07000771 
26.125   24.8513874   4.98511659 
 26.13   24.7854185    4.9784956 
26.135    24.913333   4.99132577 
 26.14    25.537793   5.05349315 
26.145    24.861763   4.98615714 
 26.15    23.520463   4.84978999 
26.155   24.3541302   4.93499039 
 26.16   24.3561171    4.9351917 
26.165   24.4598925   4.94569434 
 26.17   24.4254086   4.94220685 
26.175   24.8747124   4.98745551 
 26.18   24.4840164   4.94813261 
26.185   24.6221922    4.9620754 
 26.19    24.467832   4.94649694 
26.195   24.6311583   4.96297877 
  26.2   24.5749625   4.95731404 
26.205   24.2585908   4.92530109 
 26.21   24.2066273    4.9200231 
26.215   24.5171535   4.95147993 
 26.22   24.4808694   4.94781461 
26.225   23.9513889   4.89401563 
 26.23   24.0191862   4.90093728 
26.235   24.3618054   4.93576796 
 26.24   23.5379747   4.85159507 
26.245   24.1728638   4.91659067 
 26.25   23.9541505   4.89429775 
26.255   24.0794361    4.9070802 
 26.26   23.7321233   4.87156272 
26.265   24.1169022   4.91089627 
 26.27   24.3994971   4.93958471 
26.275    23.651338   4.86326413 
 26.28   24.2759453   4.92706255 
26.285   24.9251533   4.99250971 
 26.29   24.1384095   4.91308554 
26.295   24.0343866    4.9024878 
  26.3   23.0097335    4.7968462 
26.305   24.1738039   4.91668627 
 26.31   23.7341016   4.87176576 
26.315   24.0039399   4.89938158 
 26.32   23.9284135   4.89166776 
26.325   23.2332664   4.82008987 
 26.33   23.6660062   4.86477196 
26.335   23.7032288   4.86859619 
 26.34    23.619078    4.8599463 
26.345   23.4194622   4.83936589 
 26.35   23.4646033   4.84402759 
26.355   24.1331476   4.91255001 
 26.36   23.6656756   4.86473798 
26.365   23.2237415   4.81910173 
 26.37    24.097062   4.90887584 
26.375   24.1827451   4.91759545 
 26.38   24.6836976   4.96826907 
26.385   23.6796205   4.86617103 
 26.39    23.341717   4.83132663 
26.395    23.870532   4.88574784 
  26.4   24.1404949   4.91329777 
26.405   23.0514006   4.80118742 
 26.41   23.6234616   4.86039727 
26.415   23.8370354   4.88231865 
 26.42   24.0538945   4.90447698 
26.425   24.0145978   4.90046914 
 26.43   23.5152215   4.84924958 
26.435   22.5122608   4.74470872 
 26.44   24.4554187   4.94524203 
26.445   23.7937243   4.87788113 
 26.45   24.0265241   4.90168584 
26.455   23.1172384   4.80803893 
 26.46   23.4597268   4.84352421 
26.465   23.3795202   4.83523735 
 26.47   22.7114366   4.76565175 
26.475   24.1073359   4.90992219 
 26.48   23.6353833   4.86162352 
26.485   23.4183302   4.83924893 
 26.49    23.428351   4.84028419 
26.495   23.3178362   4.82885454 
  26.5   24.0514777    4.9042306 
26.505   23.0744234   4.80358444 
 26.51   22.8810742   4.78341658 
26.515   23.3463055   4.83180147 
 26.52   23.3394716   4.83109425 
26.525   23.4560383   4.84314343 
 26.53   23.9388964   4.89273915 
26.535   23.5432425   4.85213794 
 26.54   23.1408904   4.81049794 
26.545   23.1335553   4.80973547 
 26.55   23.1673735   4.81324978 
26.555   23.0032784   4.79617331 
 26.56   24.3084699   4.93036204 
26.565    23.090224   4.80522881 
 26.57   23.2616844   4.82303684 
26.575   23.3301928   4.83013383 
 26.58     23.25395   4.82223496 
26.585   23.6782839   4.86603369 
 26.59   23.8837401   4.88709936 
26.595   23.3859021   4.83589724 
  26.6    23.228499   4.81959532 
26.605   22.9932055   4.79512309 
 26.61    23.057654    4.8018386 
26.615   22.9869017   4.79446573 
 26.62   23.6721034   4.86539859 
26.625   23.1228376   4.80862117 
 26.63   22.5933671   4.75324806 
26.635   23.3286463   4.82997374 
 26.64   23.2515115   4.82198212 
26.645   23.8380916   4.88242682 
 26.65   22.9872892   4.79450615 
26.655   22.9952978   4.79534126 
 26.66   23.2333704   4.82010066 
26.665   23.4318378   4.84064436 
 26.67   23.3369854   4.83083692 
26.675   23.1629761   4.81279296 
 26.68   23.3443191   4.83159592 
26.685   23.1191664   4.80823943 
 26.69   23.1899134   4.81559066 
26.695   22.9718317   4.79289388 
  26.7   22.5448398   4.74814067 
26.705   23.6637118   4.86453614 
 26.71   22.6116317   4.75516894 
26.715   22.8373777    4.7788469 
 26.72   23.2868645   4.82564654 
26.725   23.9217563   4.89098725 
 26.73    23.548544   4.85268421 
26.735   23.6233635   4.86038717 
 26.74   23.1704674   4.81357117 
26.745   23.6832001   4.86653882 
 26.75   23.0809315    4.8042618 
26.755   23.2503734    4.8218641 
 26.76   22.7546448   4.77018289 
26.765    23.208648   4.81753547 
 26.77   24.1393124   4.91317742 
26.775   23.3090506   4.82794476 
 26.78   23.2696062   4.82385803 
26.785   22.9467269    4.7902742 
 26.79   23.6873239   4.86696249 
26.795     22.84242   4.77937444 
  26.8   23.4343799   4.84090693 
26.805   23.3159725   4.82866156 
 26.81   22.2884585    4.7210654 
26.815   23.0607982   4.80216599 
 26.82   23.2083533   4.81750488 
26.825   23.1369715   4.81009059 
 26.83   22.8650701   4.78174341 
26.835    23.734006   4.87175595 
 26.84   22.3948427   4.73231896 
26.845   23.2337953   4.82014474 
 26.85   23.4406268   4.84155211 
26.855   23.6516396   4.86329514 
 26.86   22.7864778   4.77351838 
26.865   22.5764753   4.75147086 
 26.87   22.9085664   4.78628941 
26.875   23.1542421    4.8118855 
 26.88   22.2428571   4.71623336 
26.885   22.8591958   4.78112913 
 26.89   23.7610766   4.87453347 
26.895   22.7528646   4.76999629 
  26.9   23.0470726   4.80073667 
26.905   23.1308638   4.80945566 
 26.91    22.698125   4.76425493 
26.915   22.6728928   4.76160612 
 26.92   23.0039332   4.79624157 
26.925   23.5607044     4.853937 
 26.93   23.0497985   4.80102056 
26.935   23.7572227   4.87413815 
 26.94   22.9398906   4.78956059 
26.945   23.5382548   4.85162394 
 26.95   22.9528257   4.79091073 
26.955   23.0345494   4.79943219 
 26.96   22.8058115   4.77554306 
26.965   23.2189855   4.81860825 
 26.97   22.9596942   4.79162751 
26.975   23.6476052   4.86288034 
 26.98    22.261716    4.7182323 
26.985   22.5937143   4.75328458 
 26.99   23.2407626   4.82086741 
26.995   21.9603279    4.6861848 
  27.0   22.8583608   4.78104181 
27.005   22.6083122   4.75481989 
 27.01   23.0134987   4.79723865 
27.015   23.0628717   4.80238188 
 27.02   22.2942527   4.72167901 
27.025   23.5270638   4.85047047 
 27.03   22.5863346   4.75250824 
27.035   22.2586966   4.71791232 
 27.04   22.4108754   4.73401261 
27.045   23.2358966    4.8203627 
 27.05   22.9275258    4.7882696 
27.055   23.1984471   4.81647662 
 27.06   23.2666455   4.82355113 
27.065   22.8045283   4.77540871 
 27.07   22.5572331   4.74944556 
27.075   22.2110007   4.71285484 
 27.08   22.3223991   4.72465862 
27.085   23.0079696   4.79666234 
 27.09   22.4199541   4.73497139 
27.095   23.4010414   4.83746228 
  27.1   22.7396909    4.7686152 
27.105   22.0316815   4.69379181 
 27.11   23.4085706   4.83824044 
27.115   23.0472831   4.80075859 
 27.12   22.7313264   4.76773808 
27.125   22.5543832   4.74914553 
 27.13   22.9994209   4.79577114 
27.135   22.4212459   4.73510781 
 27.14   22.6127743   4.75528908 
27.145    22.803852   4.77533789 
 27.15   22.4212551   4.73510877 
27.155   22.6059632   4.75457288 
 27.16   22.7073639   4.76522443 
27.165   23.3373615   4.83087585 
 27.17   22.3381679   4.72632711 
27.175   22.5045034   4.74389117 
 27.18   23.0801383   4.80417925 
27.185   23.2009016   4.81673142 
 27.19   23.0203831   4.79795614 
27.195   23.3842498    4.8357264 
  27.2   22.9547669   4.79111332 
27.205   22.3877168     4.731566 
 27.21   23.5610523   4.85397284 
27.215   23.3628554   4.83351378 
 27.22   22.5575316   4.74947698 
27.225   22.9110926   4.78655331 
 27.23   23.0281868    4.7987693 
27.235   22.3954958   4.73238796 
 27.24   22.4662863   4.73986142 
27.245   22.4014424   4.73301621 
 27.25   22.7261054   4.76719051 
27.255   23.0309264   4.79905474 
 27.26   22.6009047   4.75404088 
27.265   22.1327081   4.70454122 
 27.27   22.3955142    4.7323899 
27.275   22.9846399   4.79422986 
 27.28   23.0055686   4.79641205 
27.285   22.7665749   4.77143321 
 27.29   23.0559629   4.80166251 
27.295   22.8131601   4.77631239 
  27.3    22.795135    4.7744251 
27.305   23.0460826   4.80063356 
 27.31   22.9596186   4.79161962 
27.315   22.4441567   4.73752643 
 27.32   22.7513277   4.76983518 
27.325   22.2551679   4.71753833 
 27.33    23.368053   4.83405141 
27.335   23.5558527    4.8534372 
 27.34   22.2808637   4.72026097 
27.345   22.6936333   4.76378351 
 27.35   23.4052698   4.83789932 
27.355   22.8302513   4.77810122 
 27.36   22.8323928   4.77832531 
27.365   22.5224584   4.74578322 
 27.37   21.5662073   4.64394308 
27.375   22.8636743   4.78159746 
 27.38   23.4288861   4.84033946 
27.385    22.280147   4.72018506 
 27.39   22.5297427   4.74655061 
27.395   22.3040704   4.72271854 
  27.4    23.067197   4.80283218 
27.405    22.219889   4.71379772 
 27.41   23.4248387   4.83992136 
27.415   21.8490879   4.67430079 
 27.42   22.8111139   4.77609819 
27.425   22.3630841   4.72896226 
 27.43   23.1607712   4.81256389 
27.435   22.0935051   4.70037287 
 27.44    22.982333   4.79398926 
27.445    22.409836   4.73390283 
 27.45   22.5472605   4.74839557 
27.455   22.8430144   4.77943661 
 27.46   23.3627609     4.833504 
27.465   22.5908587   4.75298419 
 27.47   23.0325751   4.79922652 
27.475   22.7404102   4.76869062 
 27.48   22.4736021   4.74063309 
27.485   23.1743973   4.81397936 
 27.49    22.968817   4.79257936 
27.495   23.3812669   4.83541796 
  27.5   22.7281053   4.76740027 
27.505   22.3498296   4.72756064 
 27.51   22.7686531   4.77165099 
27.515   22.5267102   4.74623116 
 27.52   22.9979624   4.79561908 
27.525   22.3754357   4.73026804 
 27.53   22.5753427   4.75135167 
27.535   22.4543392   4.73860098 
 27.54   22.0971697   4.70076267 
27.545   23.0559796   4.80166425 
 27.55   23.1396099   4.81036484 
27.555   22.1450547   4.70585324 
 27.56   22.1145572   4.70261174 
27.565   22.6672834   4.76101706 
 27.57   22.6049423   4.75446551 
27.575   22.5961258   4.75353824 
 27.58   22.6390266   4.75804862 
27.585   23.3804959   4.83533824 
 27.59   22.6549913   4.75972597 
27.595   22.8888348   4.78422771 
  27.6   22.8645511   4.78168915 
27.605   22.8178905   4.77680756 
 27.61    22.342714   4.72680802 
27.615   22.6097464   4.75497071 
 27.62   22.8927737   4.78463935 
27.625   22.6202835   4.75607859 
 27.63   21.9652015   4.68670476 
27.635   22.8837807   4.78369948 
 27.64      22.2888   4.72110157 
27.645   22.1831274   4.70989675 
 27.65   23.2291156   4.81965929 
27.655   22.6852797   4.76290664 
 27.66   23.1482731   4.81126522 
27.665   22.4917455   4.74254631 
 27.67   22.4749212   4.74077221 
27.675   23.2662999    4.8235153 
 27.68   23.2961522   4.82660877 
27.685   22.5570109   4.74942216 
 27.69   22.4206309   4.73504286 
27.695   22.8705582   4.78231724 
  27.7   22.1506856   4.70645149 
27.705   22.8492566    4.7800896 
 27.71   22.4120955   4.73414147 
27.715   23.0332737   4.79929929 
 27.72   22.7705776   4.77185264 
27.725   22.4202943   4.73500731 
 27.73   23.0481548   4.80084939 
27.735   23.3265135   4.82975294 
 27.74   22.1895128   4.71057457 
27.745   23.0395933   4.79995764 
 27.75   22.1101236   4.70214032 
27.755   23.6687906   4.86505813 
 27.76   22.7032361    4.7647913 
27.765   22.4000716   4.73287139 
 27.77   22.8149988   4.77650487 
27.775   23.1335147   4.80973125 
 27.78   21.8556173   4.67499918 
27.785   22.1959339   4.71125609 
 27.79    22.740027   4.76865044 
27.795   21.8406418   4.67339725 
  27.8   23.0389846   4.79989423 
27.805   23.4934038   4.84699946 
 27.81   22.7061797   4.76510018 
27.815   22.3126166   4.72362325 
 27.82   22.8739969   4.78267675 
27.825    23.230705   4.81982416 
 27.83   22.1095801   4.70208252 
27.835   22.6483892   4.75903238 
 27.84    22.860735    4.7812901 
27.845   22.2855131   4.72075344 
 27.85   22.3503244   4.72761297 
27.855   22.1823103      4.70981 
 27.86   22.5508284   4.74877125 
27.865   22.8473505   4.77989022 
 27.87   22.1128454   4.70242973 
27.875    22.857852   4.78098861 
 27.88   22.1321546    4.7044824 
27.885   23.2079915   4.81746733 
 27.89   22.4283566   4.73585859 
27.895   22.8242901   4.77747738 
  27.9   22.9581299   4.79146427 
27.905   22.3018625   4.72248478 
 27.91   22.4250493    4.7355094 
27.915     22.62361   4.75642828 
 27.92   23.1979804   4.81642818 
27.925   22.1986763   4.71154712 
 27.93   23.1220008   4.80853417 
27.935   22.8134346   4.77634113 
 27.94   22.4867528   4.74201991 
27.945   23.1351334   4.80989952 
 27.95   22.5379287   4.74741285 
27.955   22.6335118   4.75746905 
 27.96   22.6110596   4.75510879 
27.965   22.0349466    4.6941396 
 27.97   23.4963382   4.84730216 
27.975   22.4348103   4.73653991 
 27.98   22.6233156   4.75639734 
27.985   21.7119796   4.65961153 
 27.99   22.0072631   4.69118994 
27.995   23.0605544   4.80214061 
  28.0   22.7334727   4.76796316 
28.005   22.0837851   4.69933879 
 28.01    22.195187   4.71117682 
28.015   23.1137662   4.80767784 
 28.02    22.591807   4.75308395 
28.025   22.8840876   4.78373156 
 28.03    22.611748   4.75518117 
28.035   22.6355981   4.75768832 
 28.04   23.0946143   4.80568563 
28.045   22.5392639   4.74755347 
 28.05   22.5844793   4.75231305 
28.055   22.5834751    4.7522074 
 28.06   23.1878888   4.81538044 
28.065   22.7588617   4.77062487 
 28.07   22.3745439   4.73017377 
28.075    22.253904   4.71740437 
 28.08    22.254412   4.71745822 
28.085   22.7220544   4.76676561 
 28.09   22.4579026   4.73897695 
28.095   22.2596848   4.71801704 
  28.1   22.6083089   4.75481954 
28.105   23.0630341   4.80239878 
 28.11   22.3044483   4.72275855 
28.115   22.2703041    4.7191423 
 28.12   22.4124778   4.73418186 
28.125   21.9378261   4.68378331 
 28.13   22.5054989   4.74399609 
28.135   22.4754819   4.74083135 
 28.14   21.9374219   4.68374016 
28.145   22.0160035   4.69212143 
 28.15   22.9531111   4.79094053 
28.155   21.9312662   4.68308298 
 28.16   22.0913787   4.70014667 
28.165   21.9872253   4.68905377 
 28.17   21.7528451   4.66399454 
28.175   23.0334342   4.79931602 
 28.18   22.4189699   4.73486747 
28.185   22.3936139   4.73218912 
 28.19   22.0362869   4.69428236 
28.195   22.1080755   4.70192253 
  28.2   23.2928504   4.82626672 
28.205   22.7030457   4.76477131 
 28.21   22.4277581    4.7357954 
28.215   23.3121184   4.82826246 
 28.22   22.7582714   4.77056301 
28.225   22.4492215   4.73806094 
 28.23   22.0239932   4.69297275 
28.235   22.4181465   4.73478051 
 28.24   22.7805206   4.77289436 
28.245   21.8982486   4.67955645 
 28.25   22.5757396   4.75139343 
28.255   21.8013052   4.66918678 
 28.26   21.9620551   4.68636908 
28.265   22.3539866   4.72800027 
 28.27   21.9160001   4.68145278 
28.275   23.0070277   4.79656415 
 28.28   22.2615094    4.7182104 
28.285   22.1955117   4.71121128 
 28.29   21.7235052   4.66084813 
28.295   22.7018729   4.76464824 
  28.3   22.1696197   4.70846256 
28.305   22.1800855   4.70957382 
 28.31   22.0086518   4.69133796 
28.315   22.4898261   4.74234394 
 28.32   21.8510986   4.67451587 
28.325   22.4389651   4.73697847 
 28.33   22.4407141   4.73716308 
28.335   21.8910128   4.67878326 
 28.34   22.4551283   4.73868423 
28.345   22.1445244   4.70579689 
 28.35   22.2401854    4.7159501 
28.355   22.7223836   4.76680014 
 28.36   22.5827774   4.75213399 
28.365    22.468641   4.74010981 
 28.37   22.3721444   4.72992012 
28.375   22.0184556   4.69238272 
 28.38   23.0785725   4.80401629 
28.385   22.9331555   4.78885743 
 28.39   22.3860644   4.73139139 
28.395   21.8227625   4.67148397 
  28.4   22.3112428   4.72347783 
28.405   22.7344043   4.76806085 
 28.41   22.4616771   4.73937518 
28.415   22.2333261   4.71522281 
 28.42     22.24071   4.71600572 
28.425   21.9857256   4.68889386 
 28.43   21.8187967   4.67105949 
28.435   22.0160199   4.69212318 
 28.44   22.0421519   4.69490702 
28.445   22.4068177   4.73358402 
 28.45   22.5916699   4.75306953 
28.455    22.665027   4.76078008 
 28.46   22.5712588   4.75092189 
28.465   22.3337838   4.72586329 
 28.47   22.9027604   4.78568285 
28.475   21.0915088   4.59254927 
 28.48   23.0071864    4.7965807 
28.485   22.1288079   4.70412669 
 28.49   22.6845041   4.76282522 
28.495   22.0781545   4.69873967 
  28.5   22.4063581   4.73353547 
28.505   21.8814547   4.67776172 
 28.51   22.8808818   4.78339647 
28.515   22.0360425   4.69425633 
 28.52   22.2729232    4.7194198 
28.525   23.0243365    4.7983681 
 28.53   22.3222335    4.7246411 
28.535   22.1466278   4.70602038 
 28.54   22.8776166   4.78305515 
28.545   22.0889146   4.69988453 
 28.55   22.6944285   4.76386697 
28.555   22.2604215   4.71809511 
 28.56    22.418472   4.73481489 
28.565   22.2517057   4.71717136 
 28.57   22.2664347   4.71873232 
28.575   22.2983544   4.72211334 
 28.58   22.0476236   4.69548971 
28.585   21.5844478   4.64590656 
 28.59   22.1393644   4.70524861 
28.595   22.3948007   4.73231452 
  28.6   22.1609252   4.70753919 
28.605   22.1776672   4.70931706 
 28.61   21.9015947   4.67991396 
28.615   21.7601798   4.66478079 
 28.62   22.1156568   4.70272866 
28.625   22.3751177   4.73023443 
 28.63   22.3427856   4.72681559 
28.635   22.3554604   4.72815613 
 28.64   22.2856056   4.72076325 
28.645   23.0207253   4.79799179 
 28.65   22.5189901    4.7454178 
28.655   21.8690846   4.67643931 
 28.66   21.1864715   4.60287644 
28.665   22.9304044   4.78857018 
 28.67   21.8199681   4.67118487 
28.675    22.176816   4.70922669 
 28.68   22.8703921   4.78229988 
28.685   22.0707418    4.6979508 
 28.69   22.2507844   4.71707371 
28.695   22.3506539   4.72764782 
  28.7   22.0816233   4.69910878 
28.705   22.3794511   4.73069245 
 28.71   21.8101499   4.67013382 
28.715   22.3293861   4.72539798 
 28.72   23.1246273   4.80880726 
28.725   21.6779204   4.65595537 
 28.73   22.1389037   4.70519965 
28.735   22.2756201   4.71970551 
 28.74   21.9162486   4.68147931 
28.745     22.36905   4.72959301 
 28.75   22.8407293   4.77919756 
28.755   22.6795005   4.76229992 
 28.76   22.5482856   4.74850351 
28.765   22.7355066   4.76817645 
 28.77   22.9082671   4.78625815 
28.775   21.8267886   4.67191487 
 28.78   22.7301649   4.76761627 
28.785   22.1863058   4.71023415 
 28.79   22.1627877   4.70773701 
28.795   21.7108246   4.65948759 
  28.8   22.2855313   4.72075538 
28.805   21.8519371   4.67460555 
 28.81   21.8502995    4.6744304 
28.815   22.2011845    4.7118133 
 28.82   22.2450528   4.71646614 
28.825   22.1366415   4.70495925 
 28.83   21.9070932   4.68050138 
28.835   23.0555195   4.80161634 
 28.84   22.3319987   4.72567442 
28.845   22.2924681   4.72149003 
 28.85   21.8703219    4.6765716 
28.855   22.9669089   4.79238029 
 28.86   22.2153131   4.71331232 
28.865   21.5018469    4.6370084 
 28.87   22.4368368   4.73675383 
28.875    22.489978   4.74235997 
 28.88   22.1892431   4.71054595 
28.885   21.8374652   4.67305737 
 28.89   22.5631709   4.75007062 
28.895   22.7422876   4.76888746 
  28.9   21.8614733   4.67562544 
28.905   22.4688824   4.74013527 
 28.91   23.0503527   4.80107829 
28.915   22.3049311   4.72280966 
 28.92   22.0817261   4.69911971 
28.925   21.8831614   4.67794414 
 28.93   22.4019706   4.73307201 
28.935   21.8648393   4.67598539 
 28.94   22.6556638   4.75979661 
28.945   22.1230996   4.70351992 
 28.95   22.2876647   4.72098133 
28.955   22.3312302   4.72559311 
 28.96   22.2074185   4.71247478 
28.965   22.4778786   4.74108412 
 28.97   22.4679507     4.740037 
28.975   21.3553956   4.62118985 
 28.98   22.2255033   4.71439321 
28.985   21.2022267   4.60458757 
 28.99   21.3264532    4.6180573 
28.995   22.6605202   4.76030674 
  29.0    22.176931    4.7092389 
29.005   23.3441397   4.83157735 
 29.01    22.188152   4.71043013 
29.015   21.8798583   4.67759108 
 29.02    22.281424   4.72032033 
29.025   22.0106791   4.69155401 
 29.03   21.5429357   4.64143681 
29.035   22.3269581   4.72514107 
 29.04   23.2008076   4.81672166 
29.045    22.168558   4.70834982 
 29.05   22.7617601   4.77092864 
29.055   22.1707307   4.70858055 
 29.06   22.3056809   4.72288904 
29.065   22.3678862   4.72946997 
 29.07   21.6119471   4.64886514 
29.075   22.5796801   4.75180809 
 29.08    22.887049   4.78404107 
29.085   21.4046095   4.62651159 
 29.09    22.461016   4.73930543 
29.095   21.5657045   4.64388894 
  29.1   22.1689828   4.70839493 
29.105   21.9663674   4.68682914 
 29.11   22.0246761    4.6930455 
29.115   21.9487095   4.68494498 
 29.12   21.3219115   4.61756553 
29.125   22.1338691   4.70466461 
 29.13   21.9993071    4.6903419 
29.135   22.4385906   4.73693894 
 29.14   22.4281532   4.73583712 
29.145   22.3730448   4.73001531 
 29.15   21.5174633   4.63869198 
29.155   21.9805024   4.68833685 
 29.16   21.8804335   4.67765256 
29.165   21.5179432   4.63874371 
 29.17   22.2746976   4.71960778 
29.175   21.8865953   4.67831116 
 29.18   22.0213026   4.69268607 
29.185   22.7989011   4.77481948 
 29.19   23.0900677   4.80521256 
29.195   22.3171613   4.72410429 
  29.2   22.4008019   4.73294855 
29.205   23.0290448    4.7988587 
 29.21   21.8089559   4.67000599 
29.215   21.6217342   4.64991766 
 29.22   21.8846108   4.67809906 
29.225   22.7343587   4.76805607 
 29.23   21.7254115   4.66105261 
29.235   22.3303129   4.72549605 
 29.24   21.9171514   4.68157574 
29.245   22.2209856   4.71391404 
 29.25   21.8310733   4.67237341 
29.255   22.0540518   4.69617417 
 29.26   21.9695797   4.68717183 
29.265   21.8958958   4.67930506 
 29.27    22.718085   4.76634923 
29.275   22.3054238   4.72286183 
 29.28   22.1660732   4.70808594 
29.285   21.7575007   4.66449362 
 29.29   21.9489807   4.68497393 
29.295   22.3651854   4.72918443 
  29.3   22.1664904   4.70813025 
29.305   21.9918179   4.68954346 
 29.31   22.0440924   4.69511368 
29.315   21.2412233   4.60882017 
 29.32   21.8117562   4.67030579 
29.325   21.7309973   4.66165178 
 29.33   21.9613019   4.68628872 
29.335   22.0270726   4.69330082 
 29.34   21.5818805   4.64563025 
29.345   22.5768651   4.75151187 
 29.35   22.6582638   4.76006973 
29.355   21.7494481   4.66363035 
 29.36   22.0274419   4.69334017 
29.365   22.5577341    4.7494983 
 29.37   21.9700702   4.68722414 
29.375   22.8317386   4.77825686 
 29.38    21.756835   4.66442225 
29.385     22.50976   4.74444518 
 29.39   22.0869689   4.69967753 
29.395   22.1158332   4.70274741 
  29.4    22.140772   4.70539817 
29.405   21.2644346   4.61133762 
 29.41   21.7300174   4.66154668 
29.415   22.5362926   4.74724053 
 29.42   21.7786551   4.66676067 
29.425   21.4721591   4.63380612 
 29.43   21.7255426   4.66106668 
29.435   21.7744424    4.6663093 
 29.44   21.8231532   4.67152578 
29.445   21.9105095   4.68086631 
 29.45   22.4370756   4.73677903 
29.455   22.7742054   4.77223274 
 29.46   21.7442883   4.66307712 
29.465   22.4636428   4.73958256 
 29.47   22.0233428   4.69290345 
29.475   22.4552103   4.73869289 
 29.48   22.4661855   4.73985079 
29.485   22.2315244   4.71503175 
 29.49   22.0904172   4.70004438 
29.495    22.047279   4.69545301 
  29.5   21.8171066   4.67087856 
29.505   22.1773289   4.70928115 
 29.51   22.2058191   4.71230507 
29.515   22.7351899   4.76814323 
 29.52   22.5591886   4.74965142 
29.525    21.992614   4.68962834 
 29.53    22.115402   4.70270156 
29.535   22.6842874   4.76280247 
 29.54    22.434092   4.73646409 
29.545   22.5275169   4.74631614 
 29.55   22.4957177   4.74296508 
29.555   21.8498342   4.67438063 
 29.56   22.0849891    4.6994669 
29.565   22.2294988   4.71481694 
 29.57   22.0261215    4.6931995 
29.575   21.3535948   4.62099501 
 29.58   21.4427352   4.63063011 
29.585   22.1174312   4.70291731 
 29.59   22.0790586   4.69883588 
29.595   22.2200425   4.71381401 
  29.6   21.2934389   4.61448143 
29.605   22.1303074   4.70428607 
 29.61   21.8045364   4.66953278 
29.615   21.8274508   4.67198574 
 29.62   21.8909974   4.67878162 
29.625   22.5346173   4.74706407 
 29.63   22.2974141   4.72201377 
29.635   22.0998511   4.70104787 
 29.64   22.3467749   4.72723756 
29.645   22.0662729   4.69747516 
 29.65   21.7515769   4.66385859 
29.655    22.309441    4.7232871 
 29.66   21.9414943   4.68417488 
29.665   22.6481285   4.75900499 
 29.67   22.5571389   4.74943564 
29.675    21.865303   4.67603497 
 29.68   22.0558899   4.69636987 
29.685   21.8683177   4.67635731 
 29.69   21.7049475   4.65885689 
29.695   21.4183767   4.62799921 
  29.7   21.9344006   4.68341762 
29.705   22.7552007   4.77024116 
 29.71   22.3676068   4.72944043 
29.715   22.1457156   4.70592346 
 29.72   22.1728075   4.70880107 
29.725   22.9152481   4.78698737 
 29.73   22.2751411   4.71965476 
29.735   22.5241089   4.74595711 
 29.74   22.0997151   4.70103341 
29.745   22.1875954   4.71037105 
 29.75   22.5999522    4.7539407 
29.755   22.7664103   4.77141597 
 29.76   21.9609565   4.68625186 
29.765    21.938379   4.68384233 
 29.77   22.6342419   4.75754578 
29.775   21.6369832   4.65155707 
 29.78   21.7607483   4.66484172 
29.785   22.4374754   4.73682123 
 29.79   22.4531915   4.73847987 
29.795   22.2237224   4.71420432 
  29.8   22.3005762   4.72234859 
29.805   21.4657411   4.63311354 
 29.81   21.9946219   4.68984242 
29.815   22.6473449   4.75892266 
 29.82   21.9659733    4.6867871 
29.825   22.1039891   4.70148797 
 29.83   21.3835858   4.62423894 
29.835   21.7381131   4.66241494 
 29.84   22.2913969   4.72137659 
29.845   22.0583815   4.69663513 
 29.85   21.3419379   4.61973353 
29.855   22.0329977     4.693932 
 29.86   22.1737564   4.70890182 
29.865   22.2629055   4.71835835 
 29.87   22.4682415   4.74006767 
29.875   22.1058575   4.70168667 
 29.88   21.9465761   4.68471729 
29.885    21.727601   4.66128749 
 29.89   22.2747608   4.71961448 
29.895   22.2676712   4.71886334 
  29.9   22.0552519   4.69630194 
29.905   21.7643815   4.66523113 
 29.91   22.4041528   4.73330252 
29.915   22.6960502   4.76403717 
 29.92   22.7451544   4.76918802 
29.925   22.2171416   4.71350629 
 29.93   22.2184038   4.71364018 
29.935   22.5008469   4.74350576 
 29.94   22.5382102   4.74744249 
29.945   21.5558016   4.64282259 
 29.95   22.2309891   4.71497498 
29.955   21.7639544   4.66518535 
 29.96   21.9546575   4.68557974 
29.965   22.3801229   4.73076345 
 29.97   22.4112571   4.73405293 
29.975    21.691112   4.65737179 
 29.98   21.4127412   4.62739032 
29.985   22.2587368   4.71791658 
 29.99   21.6898848   4.65724005 
29.995    22.283129   4.72050093 
  30.0   21.4921719   4.63596505 
30.005   22.0203245   4.69258186 
 30.01   22.5966298   4.75359125 
30.015   22.1904833   4.71067758 
 30.02   22.7885687   4.77373739 
30.025   22.4618519   4.73939362 
 30.03   21.9652231   4.68670706 
30.035   22.7108379   4.76558894 
 30.04   22.8418097   4.77931059 
30.045   22.8244002    4.7774889 
 30.05   22.4475764   4.73788734 
30.055   22.4652898    4.7397563 
 30.06   22.8291896   4.77799012 
30.065   22.3855525   4.73133729 
 30.07   22.2845578   4.72065227 
30.075   22.8657867   4.78181834 
 30.08    22.393809   4.73220974 
30.085    22.835073   4.77860576 
 30.09   22.5416177   4.74780136 
30.095   22.0717527    4.6980584 
  30.1   22.6407939   4.75823432 
30.105   21.5585945   4.64312336 
 30.11   22.2983427   4.72211211 
30.115   22.7985661    4.7747844 
 30.12   22.8754863   4.78283246 
30.125   21.8085971   4.66996757 
 30.13   22.1006107   4.70112866 
30.135   22.4400304   4.73709093 
 30.14   22.2016518   4.71186288 
30.145   22.5093169   4.74439848 
 30.15   22.1899751   4.71062365 
30.155   22.2044179   4.71215639 
 30.16   21.9030825   4.68007292 
30.165   22.0048283   4.69093043 
 30.17   22.6377106   4.75791032 
30.175   22.8798544   4.78328908 
 30.18   22.4353874   4.73660082 
30.185   22.3145846   4.72383156 
 30.19    21.516687    4.6386083 
30.195   21.7670703    4.6655193 
  30.2   22.6351244   4.75763854 
30.205   22.2861077   4.72081643 
 30.21   22.2078859   4.71252437 
30.215   22.5779942   4.75163069 
 30.22   22.1049087   4.70158577 
30.225   22.7084049   4.76533366 
 30.23   22.8733375   4.78260782 
30.235    22.477814    4.7410773 
 30.24   23.0421378   4.80022268 
30.245   21.8494832   4.67434308 
 30.25   22.1836671   4.70995405 
30.255   22.4370166   4.73677281 
 30.26   22.6147775   4.75549971 
30.265   22.8408815   4.77921348 
 30.27   22.2903908   4.72127004 
30.275   21.8789931    4.6774986 
 30.28   22.5292015    4.7464936 
30.285   22.2256052   4.71440401 
 30.29   23.2559628   4.82244365 
30.295   22.9579332   4.79144375 
  30.3   22.4912654   4.74249569 
30.305   22.5374213    4.7473594 
 30.31   22.4909194   4.74245922 
30.315   22.5419918   4.74784075 
 30.32    22.532968   4.74689035 
30.325   22.5462832   4.74829266 
 30.33   21.9317679   4.68313655 
30.335   23.1235468   4.80869492 
 30.34   22.3258147   4.72502007 
30.345   22.3563414    4.7282493 
 30.35   22.9023202   4.78563687 
30.355    22.420482   4.73502713 
 30.36   22.5325885   4.74685038 
30.365   23.7450974   4.87289415 
 30.37   22.7171032   4.76624624 
30.375   23.1338478   4.80976588 
 30.38   23.1787459     4.814431 
30.385   22.9709493   4.79280182 
 30.39   22.6885628   4.76325129 
30.395   22.8674563   4.78199292 
  30.4   22.6600796   4.76026046 
30.405   22.5878067   4.75266311 
 30.41   22.8039377   4.77534687 
30.415   23.0342238   4.79939828 
 30.42   22.9818787   4.79394187 
30.425   23.1167821   4.80799148 
 30.43   23.3458697   4.83175638 
30.435   22.6322877   4.75734041 
 30.44   23.2884789   4.82581381 
30.445   23.3898146   4.83630175 
 30.45   22.7337393   4.76799112 
30.455   23.3419679    4.8313526 
 30.46   24.0302157   4.90206239 
30.465   23.5382075   4.85161906 
 30.47   23.0309052   4.79905253 
30.475    24.095434   4.90871001 
 30.48   24.6142855   4.96127861 
30.485   23.9049873   4.88927267 
 30.49   23.8576385   4.88442817 
30.495   24.0338598   4.90243407 
  30.5    24.453318   4.94502963 
30.505   24.9965488   4.99965487 
 30.51   25.1946442   5.01942668 
30.515   24.6362023   4.96348691 
 30.52   25.1735291   5.01732291 
30.525   25.7296508   5.07244032 
 30.53   26.8246381   5.17925073 
30.535   26.7048622   5.16767474 
 30.54   27.0595226   5.20187683 
30.545   27.7551119   5.26831205 
 30.55   27.4205063   5.23645933 
30.555   27.8543079   5.27771806 
 30.56   29.2876601   5.41180747 
30.565   30.0763519   5.48419108 
 30.57   30.7000146   5.54075939 
30.575   32.2596917   5.67976159 
 30.58   34.4191049   5.86677977 
30.585    36.483762   6.04017897 
 30.59   39.7688467   6.30625457 
30.595   42.7696063   6.53984757 
  30.6   48.0247662   6.92999035 
30.605   55.4799415   7.44848586 
 30.61   64.7196168   8.04485033 
30.615   78.9511621   8.88544665 
 30.62   95.3524335   9.76485707 
30.625   119.534453   10.9331813 
 30.63   148.629797   12.1913821 
30.635    185.93313   13.6357299 
 30.64   223.894681   14.9631107 
30.645   260.482988   16.1394854 
 30.65   288.780533   16.9935439 
30.655   302.902129   17.4040837 
 30.66   289.246206   17.0072398 
30.665   265.199868   16.2849583 
 30.67   225.485483   15.0161741 
30.675   184.120586   13.5691041 
 30.68    144.16719   12.0069642 
30.685    111.32995   10.5513009 
 30.69   90.0602308   9.49000689 
30.695   71.8353633   8.47557451 
  30.7   60.1015315   7.75251775 
30.705   49.7585785   7.05397608 
 30.71   45.0943432   6.71523218 
30.715   41.0204116   6.40471791 
 30.72   37.0606938   6.08774949 
30.725   33.9099029   5.82322101 
 30.73   33.5636423    5.7934137 
30.735   31.3084216   5.59539289 
 30.74   30.5790927   5.52983659 
30.745   29.1417187   5.39830702 
 30.75   29.1392101   5.39807467 
30.755    28.498488   5.33839752 
 30.76   27.1730094   5.21277368 
30.765   27.7884993   5.27147981 
 30.77   25.8249574   5.08182619 
30.775   26.0514371   5.10406084 
 30.78   25.7159476   5.07108939 
30.785   25.2557219   5.02550713 
 30.79   24.9179314   4.99178639 
30.795   24.8355911   4.98353199 
  30.8   24.8121858   4.98118317 
30.805    24.483237   4.94805386 
 30.81   24.4763413     4.947357 
30.815   23.8749387    4.8861988 
 30.82   23.7523536   4.87363865 
30.825   23.7979794   4.87831727 
 30.83   24.7726472    4.9772128 
30.835   23.7209459   4.87041538 
 30.84   22.8751718   4.78279957 
30.845   23.6494755   4.86307264 
 30.85   22.9045291   4.78586764 
30.855   23.0163423   4.79753502 
 30.86   24.1475745   4.91401816 
30.865   22.9318081   4.78871675 
 30.87   23.0582941   4.80190526 
30.875   23.0234554    4.7982763 
 30.88    23.219258   4.81863653 
30.885   23.0485028   4.80088563 
 30.89   23.5469025   4.85251507 
30.895   22.5639626   4.75015396 
  30.9   24.1951299   4.91885453 
30.905   23.3369163   4.83082977 
 30.91   23.0300833    4.7989669 
30.915   23.0794817   4.80411092 
 30.92   22.9573437   4.79138223 
30.925   23.0291341   4.79886801 
 30.93   23.3537908     4.832576 
30.935   21.9603483   4.68618697 
 30.94   23.2594532   4.82280553 
30.945   22.8791276    4.7832131 
 30.95   22.5930867   4.75321857 
30.955   22.9692554   4.79262511 
 30.96   22.5341096   4.74701059 
30.965   22.9392971   4.78949862 
 30.97   23.0041042    4.7962594 
30.975   22.4705743   4.74031373 
 30.98   22.7770736   4.77253325 
30.985   22.8132354   4.77632028 
 30.99   23.1744319   4.81398296 
30.995   22.4558802   4.73876358 
  31.0   21.3253973   4.61794297 
31.005   22.7561468   4.77034032 
 31.01   21.9072897   4.68052237 
31.015   22.2794623   4.72011253 
 31.02   22.6533886   4.75955761 
31.025   23.1307736   4.80944628 
 31.03   22.7856044    4.7734269 
31.035   22.3048665   4.72280282 
 31.04   22.0291161   4.69351852 
31.045   22.3793696   4.73068384 
 31.05   22.6537629   4.75959692 
31.055   23.0981429   4.80605274 
 31.06   22.4838505   4.74171387 
31.065   22.7026566   4.76473048 
 31.07   22.2637655   4.71844948 
31.075   22.6245923   4.75653154 
 31.08   22.3924192   4.73206289 
31.085   22.3699307   4.72968611 
 31.09   22.5626425     4.750015 
31.095   22.0297956    4.6935909 
  31.1   21.8525183   4.67466772 
31.105   22.3413028   4.72665873 
 31.11     21.87143   4.67669006 
31.115   22.6562151   4.75985452 
 31.12   21.9749825   4.68774813 
31.125   22.0534713   4.69611236 
 31.13   22.2380769   4.71572655 
31.135   21.8233672   4.67154869 
 31.14    21.766953   4.66550673 
31.145   22.3626558   4.72891698 
 31.15   22.4115894   4.73408802 
31.155   22.2354194   4.71544477 
 31.16   22.1549367   4.70690309 
31.165   21.6855047   4.65676977 
 31.17   21.9555778   4.68567794 
31.175   21.7966186   4.66868489 
 31.18   21.8414973   4.67348878 
31.185   22.4766305   4.74095249 
 31.19   22.3475408   4.72731856 
31.195   22.3493572   4.72751068 
  31.2   22.3159071   4.72397154 
31.205   22.4607077   4.73927291 
 31.21   21.8318856   4.67246033 
31.215   21.8280008    4.6720446 
 31.22   22.2273198   4.71458586 
31.225   21.9018927    4.6799458 
 31.23   22.7684389   4.77162854 
31.235   22.2449928   4.71645977 
 31.24   22.0492756   4.69566562 
31.245   22.7268069   4.76726409 
 31.25   22.4777565   4.74107124 
31.255    22.543313   4.74797989 
 31.26     22.16045   4.70748871 
31.265   21.5512144   4.64232855 
 31.27   22.7527927   4.76998875 
31.275   22.2756513   4.71970881 
 31.28   21.8433234   4.67368414 
31.285   22.0824588   4.69919767 
 31.29   21.4638374   4.63290809 
31.295   22.0743039   4.69832991 
  31.3   22.3176182   4.72415264 
31.305     21.77004   4.66583755 
 31.31   22.6092687   4.75492048 
31.315   22.0201554   4.69256384 
 31.32   21.5653212   4.64384767 
31.325   22.2572133   4.71775512 
 31.33   21.7483988   4.66351785 
31.335   21.7750253   4.66637175 
 31.34   21.5791795   4.64533954 
31.345   21.9685519   4.68706218 
 31.35    22.379955   4.73074571 
31.355   22.4884713    4.7422011 
 31.36   21.6606243   4.65409759 
31.365   22.2926805   4.72151252 
 31.37   22.3907418   4.73188565 
31.375   21.0963784    4.5930794 
 31.38   22.0209051   4.69264372 
31.385   22.5789692   4.75173329 
 31.39   21.9467191   4.68473255 
31.395   22.3082134   4.72315714 
  31.4   21.6022627   4.64782344 
31.405   22.1375727   4.70505821 
 31.41   21.6386043   4.65173132 
31.415   22.4497681   4.73811863 
 31.42   22.2922045   4.72146211 
31.425   22.0864198   4.69961911 
 31.43   21.4247243   4.62868494 
31.435   21.8963404   4.67935257 
 31.44    22.143177   4.70565373 
31.445   21.7706628   4.66590428 
 31.45    22.310337   4.72338194 
31.455   21.8443875   4.67379797 
 31.46   21.3154166    4.6168622 
31.465   21.9781525   4.68808623 
 31.47   21.5469132   4.64186527 
31.475   22.0032066   4.69075757 
 31.48   21.6747402   4.65561384 
31.485   21.5821931    4.6456639 
 31.49   22.0702628   4.69789983 
31.495   22.4969629   4.74309634 
  31.5   22.1551535   4.70692612 
31.505   21.8530954   4.67472944 
 31.51    21.761012   4.66486999 
31.515   21.8934616   4.67904494 
 31.52   22.1049446   4.70158959 
31.525   21.9119108     4.681016 
 31.53   22.1223342   4.70343855 
31.535   22.5370237   4.74731753 
 31.54    22.040666   4.69474877 
31.545    22.153366   4.70673624 
 31.55    21.739456   4.66255896 
31.555   21.9130984   4.68114285 
 31.56   21.8296107    4.6722169 
31.565   21.5934327   4.64687344 
 31.57   22.0482411   4.69555547 
31.575   22.0620791   4.69702875 
 31.58   21.5324404   4.64030607 
31.585   22.0619375   4.69701368 
 31.59   22.3891832   4.73172095 
31.595   21.8932775   4.67902527 
  31.6   22.1099773   4.70212477 
31.605   22.3033407   4.72264128 
 31.61   21.7425184   4.66288735 
31.615   21.8937467   4.67907542 
 31.62   21.3679465   4.62254762 
31.625   22.5017697   4.74360302 
 31.63   22.3953007   4.73236734 
31.635   21.4861304   4.63531341 
 31.64   21.4432014   4.63068045 
31.645   21.8521385   4.67462709 
 31.65   21.6195195   4.64967951 
31.655   21.9506598   4.68515313 
 31.66   21.9272571   4.68265492 
31.665   21.7113633   4.65954539 
 31.67   22.1848357   4.71007809 
31.675   21.3329392   4.61875949 
 31.68   21.8047129   4.66955169 
31.685    21.445791   4.63096006 
 31.69   21.9610409   4.68626086 
31.695    22.148728   4.70624351 
  31.7   21.3195442   4.61730919 
31.705   21.9234491    4.6822483 
 31.71   22.0230905   4.69287657 
31.715   22.2187137   4.71367306 
 31.72   21.7750687    4.6663764 
31.725   21.1673792   4.60080202 
 31.73   22.1077843   4.70189156 
31.735   22.1592124   4.70735726 
 31.74   21.5830874   4.64576016 
31.745   21.9261745   4.68253932 
 31.75   22.1355333   4.70484147 
31.755   22.0443879   4.69514514 
 31.76   21.4118809   4.62729736 
31.765   21.9959792   4.68998712 
 31.77     22.05431   4.69620166 
31.775   21.7138632   4.65981365 
 31.78   21.3111171   4.61639655 
31.785   22.5476194   4.74843337 
 31.79   21.8201214   4.67120129 
31.795   22.2353459   4.71543698 
  31.8   22.3426247   4.72679856 
31.805   22.6761501   4.76194814 
 31.81    21.658634   4.65388376 
31.815   22.0711205   4.69799112 
 31.82    22.224443   4.71428075 
31.825    21.812401   4.67037483 
 31.83   22.2718411   4.71930515 
31.835    22.732488    4.7678599 
 31.84   21.6376305   4.65162665 
31.845   21.7063437   4.65900672 
 31.85   21.4735174   4.63395267 
31.855   21.7809481   4.66700633 
 31.86   22.2298301   4.71485207 
31.865    22.179255   4.70948565 
 31.87   22.0230593   4.69287325 
31.875   21.7601379   4.66477629 
 31.88   22.3096328    4.7233074 
31.885   21.7343159   4.66200772 
 31.89   21.6014201   4.64773279 
31.895   22.1400699   4.70532357 
  31.9    22.290337   4.72126434 
31.905   21.8924263   4.67893431 
 31.91   22.0253414   4.69311638 
31.915   21.7873578   4.66769298 
 31.92   22.0789585   4.69882523 
31.925   22.5579287   4.74951879 
 31.93    22.087932      4.69978 
31.935   22.3908517   4.73189727 
 31.94   22.1549517   4.70690469 
31.945   21.8997835   4.67972045 
 31.95   21.9666338   4.68685757 
31.955    21.986968   4.68902634 
 31.96   21.8653247   4.67603728 
31.965   21.9206703   4.68195154 
 31.97   22.1453136   4.70588075 
31.975   21.9784716   4.68812026 
 31.98   22.0407914   4.69476212 
31.985   21.8987734   4.67961253 
 31.99   22.3071421   4.72304374 
31.995   21.6534555   4.65332736 
  32.0   21.5398855   4.64110822 
32.005   21.6476265   4.65270099 
 32.01   22.0585072    4.6966485 
32.015   21.3950005     4.625473 
 32.02   21.5374231   4.64084293 
32.025   21.6843868   4.65664974 
 32.03   21.4357137   4.62987189 
32.035     21.99544   4.68992963 
 32.04   21.9197424   4.68185245 
32.045   22.6680106   4.76109343 
 32.05   22.4055938   4.73345474 
32.055   22.5685563   4.75063746 
 32.06    21.669277   4.65502707 
32.065   22.4417173   4.73726897 
 32.07   22.3976914   4.73261992 
32.075   21.7913483   4.66812043 
 32.08   22.3481781   4.72738597 
32.085   22.3402948    4.7265521 
 32.09   22.4895554    4.7423154 
32.095    21.547326   4.64190973 
  32.1   22.7680641   4.77158927 
32.105   21.8976098    4.6794882 
 32.11   22.0745999    4.6983614 
32.115   21.1852015   4.60273848 
 32.12   21.5223023   4.63921355 
32.125   22.1827764   4.70985948 
 32.13   22.0558821   4.69636904 
32.135   22.2993427   4.72221799 
 32.14   22.3821407   4.73097672 
32.145   22.3096583    4.7233101 
 32.15   22.0705018   4.69792526 
32.155   21.6244785   4.65021274 
 32.16   22.4093357   4.73384999 
32.165   21.9705579   4.68727617 
 32.17   21.8906567   4.67874521 
32.175   22.2027939   4.71198407 
 32.18   21.7320585    4.6617656 
32.185   21.1492016   4.59882611 
 32.19   21.6683701   4.65492966 
32.195   21.7858807   4.66753475 
  32.2    22.541193   4.74775663 
32.205   21.6023335   4.64783105 
 32.21   22.1614307   4.70759288 
32.215   22.0500533   4.69574843 
 32.22   22.5579622   4.74952231 
32.225   22.6101028   4.75500818 
 32.23   22.2916253   4.72140078 
32.235   22.0403015   4.69470995 
 32.24   22.1649765   4.70796946 
32.245    22.028648   4.69346865 
 32.25   22.8128397   4.77627885 
32.255   21.9395929   4.68397191 
 32.26   22.6175668   4.75579297 
32.265   21.7571432    4.6644553 
 32.27   21.2840929   4.61346864 
32.275   22.0821083   4.69916038 
 32.28   21.5692517   4.64427085 
32.285   22.0154366   4.69206102 
 32.29   22.4339378   4.73644781 
32.295   22.2834712   4.72053717 
  32.3   22.3894049   4.73174439 
32.305   21.8720249   4.67675367 
 32.31   21.7595738   4.66471584 
32.315   21.2138916   4.60585406 
 32.32    21.884494   4.67808657 
32.325   21.8753069   4.67710454 
 32.33   21.8354627   4.67284311 
32.335   21.6300643   4.65081329 
 32.34   21.5716073   4.64452445 
32.345   22.6092694   4.75492054 
 32.35   21.4889244   4.63561478 
32.355   21.8021171   4.66927372 
 32.36   22.6968731   4.76412354 
32.365   22.0731493   4.69820703 
 32.37    21.751267   4.66382537 
32.375    22.078224   4.69874707 
 32.38   22.1757992   4.70911873 
32.385   22.6729601   4.76161318 
 32.39   22.3485597   4.72742633 
32.395   21.6630371   4.65435679 
  32.4   23.0186702   4.79777764 
32.405   21.5840439    4.6458631 
 32.41   21.8996086   4.67970177 
32.415   22.2859889   4.72080384 
 32.42   22.1154306   4.70270461 
32.425   21.7243294   4.66093653 
 32.43   22.1672631   4.70821231 
32.435   21.4126679    4.6273824 
 32.44   21.7774493   4.66663148 
32.445     21.22261   4.60680041 
 32.45   21.6768309   4.65583836 
32.455   22.4242722   4.73542735 
 32.46   22.0185456   4.69239232 
32.465   21.7960272   4.66862155 
 32.47   21.4176393   4.62791954 
32.475   21.3555229   4.62120362 
 32.48   22.1178755   4.70296454 
32.485   22.3708261   4.72978076 
 32.49   21.5654893   4.64386577 
32.495   21.6893087    4.6571782 
  32.5   21.8537724   4.67480186 
32.505    22.092153   4.70022903 
 32.51   21.5683503    4.6441738 
32.515   22.1816165   4.70973635 
 32.52   22.0852488   4.69949452 
32.525    22.025983   4.69318474 
 32.53   21.8024615    4.6693106 
32.535   23.0528255    4.8013358 
 32.54   22.2479604   4.71677436 
32.545   22.1886354   4.71048144 
 32.55   21.9460358   4.68465963 
32.555   21.9324373   4.68320802 
 32.56   21.9178877   4.68165437 
32.565   22.4568242   4.73886317 
 32.57   21.7165652   4.66010356 
32.575   21.9495899   4.68503894 
 32.58   22.1976842   4.71144183 
32.585   22.3517042    4.7277589 
 32.59   21.8865559   4.67830695 
32.595   22.6296558   4.75706378 
  32.6   22.2765233    4.7198012 
32.605   22.1422243    4.7055525 
 32.61   22.4754555   4.74082857 
32.615   21.9837481   4.68868298 
 32.62   21.9748337   4.68773226 
32.625   21.6966791   4.65796942 
 32.63   21.8560556   4.67504605 
32.635   21.9530792   4.68541131 
 32.64   22.0040449   4.69084693 
32.645   22.4604615   4.73924694 
 32.65   22.7480633   4.76949299 
32.655   21.3095693   4.61622891 
 32.66   21.6941224   4.65769497 
32.665   21.6157286   4.64927183 
 32.67   22.3035576   4.72266424 
32.675   21.9771081   4.68797483 
 32.68   21.8978499   4.67951386 
32.685   22.2527155    4.7172784 
 32.69   22.2694881   4.71905585 
32.695   22.4522052   4.73837579 
  32.7   22.0410077   4.69478516 
32.705    22.361454   4.72878991 
 32.71   21.8998081   4.67972308 
32.715   21.5476682    4.6419466 
 32.72   21.8396883   4.67329523 
32.725    22.045426   4.69525569 
 32.73   22.4410965   4.73720345 
32.735   22.5969973   4.75362991 
 32.74   21.8290221    4.6721539 
32.745   21.9827637     4.688578 
 32.75   22.0771219   4.69862979 
32.755   22.7420818   4.76886588 
 32.76   21.7417631   4.66280636 
32.765   22.4670368   4.73994059 
 32.77   21.9486237   4.68493583 
32.775    22.386711   4.73145971 
 32.78   22.6319376    4.7573036 
32.785   21.6727898   4.65540436 
 32.79   22.2181067   4.71360868 
32.795   22.0237313   4.69294485 
  32.8   22.0328222   4.69391332 
32.805   22.2512147   4.71711932 
 32.81   22.4164049    4.7345966 
32.815    22.713291    4.7658463 
 32.82   22.4210086   4.73508275 
32.825   21.9794479   4.68822438 
 32.83   21.5740364   4.64478594 
32.835   22.5831283    4.7521709 
 32.84   22.0258937   4.69317523 
32.845   21.4387265   4.63019725 
 32.85   22.3001541    4.7223039 
32.855   21.7748627   4.66635432 
 32.86   21.4849204   4.63518289 
32.865   22.2686948    4.7189718 
 32.87   22.2732663   4.71945614 
32.875    21.855035   4.67493689 
 32.88   22.4657989   4.73981001 
32.885   22.6328623   4.75740079 
 32.89   22.2423817   4.71618296 
32.895    21.977923   4.68806175 
  32.9   22.6341142   4.75753236 
32.905   22.2819288    4.7203738 
 32.91    22.559958   4.74973242 
32.915   22.1424998   4.70558177 
 32.92    22.175097   4.70904417 
32.925   22.5970262   4.75363295 
 32.93   22.0739647   4.69829381 
32.935    22.309334   4.72327577 
 32.94   21.9898502   4.68933366 
32.945   21.9090436   4.68070974 
 32.95   21.8891082   4.67857972 
32.955   21.3710387   4.62288208 
 32.96   22.0949849   4.70053028 
32.965   22.7675033   4.77153049 
 32.97   22.7734975   4.77215858 
32.975   22.5919417   4.75309811 
 32.98    22.137583    4.7050593 
32.985   22.7406472   4.76871546 
 32.99   21.9959251   4.68998135 
32.995   22.7840561   4.77326472 
  33.0   22.2546308    4.7174814 
33.005   21.9892185   4.68926631 
 33.01   22.5963718   4.75356411 
33.015   21.6272485   4.65051057 
 33.02   22.4631162   4.73952701 
33.025   22.3486383   4.72743464 
 33.03    22.111903   4.70232953 
33.035   23.0438403   4.80040001 
 33.04   22.5597125   4.74970657 
33.045   22.4654881   4.73977722 
 33.05   22.9236503    4.7878649 
33.055   22.0973785   4.70078488 
 33.06    22.525182   4.74607017 
33.065   22.7324206   4.76785283 
 33.07   22.9967811   4.79549592 
33.075   22.4938036   4.74276329 
 33.08    22.514701   4.74496586 
33.085    21.678381   4.65600483 
 33.09     22.56248   4.74999789 
33.095   22.0723696   4.69812406 
  33.1   22.4763248   4.74092025 
33.105   22.2587208   4.71791488 
 33.11   21.6145296   4.64914289 
33.115   22.3879778   4.73159358 
 33.12   22.4779996   4.74109687 
33.125   22.6285248    4.7569449 
 33.13   22.3624188   4.72889192 
33.135   22.0622918    4.6970514 
 33.14    22.018206   4.69235612 
33.145   22.0462375    4.6953421 
 33.15    22.038427   4.69451031 
33.155   22.5833848   4.75219789 
 33.16   22.5482995   4.74850498 
33.165   22.6134907   4.75536441 
 33.17   22.5642954   4.75018899 
33.175   22.1416546   4.70549196 
 33.18   22.2945147   4.72170676 
33.185   22.8197298   4.77700008 
 33.19   22.5622267   4.74997123 
33.195   22.9900002   4.79478886 
  33.2   22.5258735   4.74614301 
33.205   23.0679752    4.8029132 
 33.21   22.8522561   4.78040334 
33.215   22.3421389   4.72674718 
 33.22   22.4977008   4.74317412 
33.225   23.5392675    4.8517283 
 33.23   22.0080963   4.69127874 
33.235   22.7915349   4.77404806 
 33.24   23.1099663   4.80728263 
33.245   22.5239045   4.74593558 
 33.25   22.7891198   4.77379511 
33.255   22.6261108   4.75669116 
 33.26   22.6013072   4.75408321 
33.265    23.102406   4.80649623 
 33.27   23.0174428   4.79764971 
33.275   23.0115997   4.79704072 
 33.28   23.2627936   4.82315183 
33.285    23.173621   4.81389873 
 33.29   22.8377079   4.77888145 
33.295   23.1418063   4.81059313 
  33.3   23.0382877   4.79982163 
33.305   23.5794064    4.8558631 
 33.31   23.6767832   4.86587949 
33.315    23.172057   4.81373628 
 33.32   23.0794838   4.80411114 
33.325   23.0939855    4.8056202 
 33.33   23.2789191   4.82482322 
33.335     23.08755   4.80495058 
 33.34   23.8232802   4.88090977 
33.345   23.4223643   4.83966572 
 33.35   23.5218034   4.84992818 
33.355   24.0596078   4.90505941 
 33.36   24.1889429   4.91822558 
33.365   24.0775149   4.90688444 
 33.37   24.0908678   4.90824488 
33.375    24.147174   4.91397742 
 33.38   24.7648334   4.97642777 
33.385   24.4234151   4.94200517 
 33.39   24.5976792   4.95960475 
33.395   24.5855803   4.95838485 
  33.4   25.0963508   5.00962581 
33.405   24.8793163   4.98791703 
 33.41   24.9512939   4.99512701 
33.415   25.2426028    5.0242017 
 33.42   24.8651839   4.98650017 
33.425   24.7059436   4.97050738 
 33.43   25.4618308   5.04597174 
33.435   25.3563076    5.0355047 
 33.44   25.8779565   5.08703809 
33.445   26.6768828   5.16496688 
 33.45   25.5961988    5.0592686 
33.455   26.7575202   5.17276717 
 33.46   27.4431042   5.23861663 
33.465   27.2329993   5.21852463 
 33.47   27.9358607   5.28543856 
33.475   28.5808807   5.34610893 
 33.48   28.9453432   5.38008765 
33.485   29.0009072   5.38524904 
 33.49   30.2710568   5.50191392 
33.495   30.3461606   5.50873493 
  33.5   32.6456794   5.71363976 
33.505   32.6717837    5.7159237 
 33.51   34.7814459   5.89757967 
33.515   35.7977428   5.98312149 
 33.52   38.4630324   6.20185717 
33.525   39.7208318    6.3024465 
 33.53   41.9324978    6.4755307 
33.535   45.3629516   6.73520242 
 33.54   49.2489048   7.01775639 
33.545   54.3979217   7.37549468 
 33.55   60.2785857    7.7639285 
33.555   70.8794553   8.41899373 
 33.56    81.646906   9.03586775 
33.565   95.9267321   9.79421932 
 33.57   119.599891   10.9361735 
33.575   141.101097   11.8785983 
 33.58   177.701163     13.33046 
33.585   214.345289   14.6405358 
 33.59   250.360321   15.8227785 
33.595   290.310551    17.038502 
  33.6   318.114513    17.835765 
33.605    334.75788   18.2963898 
 33.61   339.576079   18.4275902 
33.615   329.316977   18.1470928 
 33.62   309.107008   17.5814393 
33.625   284.583662   16.8696076 
 33.63   257.336133   16.0416998 
33.635   226.032975   15.0343931 
 33.64   200.736289   14.1681434 
33.645   175.311365   13.2405198 
 33.65   147.201857   12.1326772 
33.655   120.536596    10.978916 
 33.66   99.2910809     9.964491 
33.665   79.7787458   8.93189486 
 33.67   67.5767387    8.2205072 
33.675   58.3325248   7.63757323 
 33.68   50.7055775    7.1207849 
33.685   45.4693379   6.74309557 
 33.69   42.7934884   6.54167321 
33.695   40.2910342    6.3475219 
  33.7   37.1775541   6.09733992 
33.705   35.1797234   5.93124973 
 33.71   34.0475415   5.83502712 
33.715   33.2646587   5.76755223 
 33.72   31.7093043   5.63110152 
33.725   31.2655597   5.59156147 
 33.73   30.4655548   5.51956111 
33.735   29.5090164   5.43222021 
 33.74   29.2182939   5.40539489 
33.745   28.3498083    5.3244538 
 33.75   27.8404778   5.27640766 
33.755   27.4460227   5.23889518 
 33.76   27.5632644    5.2500728 
33.765   26.7666668    5.1736512 
 33.77   26.5970312   5.15723097 
33.775   26.9658002    5.1928605 
 33.78   25.2132119   5.02127593 
33.785   26.2552744   5.12399008 
 33.79   25.8113753   5.08048967 
33.795   25.3715719   5.03702014 
  33.8   24.8030812   4.98026919 
33.805    25.199738   5.01993407 
 33.81   24.7142921   4.97134711 
33.815   24.5381786   4.95360259 
 33.82   24.6735461   4.96724733 
33.825   24.4585902   4.94556268 
 33.83   24.0847659   4.90762325 
33.835   24.6184889   4.96170222 
 33.84   23.9949391   4.89846293 
33.845   24.0721328   4.90633598 
 33.85   24.5197841   4.95174556 
33.855   23.5457694   4.85239831 
 33.86   24.1021134   4.90939033 
33.865   24.2257086   4.92196186 
 33.87   23.7024304   4.86851419 
33.875   23.4537752   4.84290978 
 33.88   24.1087631   4.91006752 
33.885   23.3338298   4.83051031 
 33.89   22.7957868   4.77449335 
33.895   23.2308477   4.81983897 
  33.9   23.3611306   4.83333535 
33.905   22.9259573   4.78810582 
 33.91   23.4616187   4.84371951 
33.915    23.295064   4.82649603 
 33.92   23.9945623   4.89842447 
33.925   23.8073662   4.87927927 
 33.93   23.7532844   4.87373413 
33.935   23.3790448   4.83518819 
 33.94   23.5569668   4.85355198 
33.945   22.4369402   4.73676474 
 33.95   24.0250187   4.90153228 
33.955   22.8674615   4.78199346 
 33.96   22.7087192   4.76536664 
33.965   23.0946497    4.8056893 
 33.97   23.4906067   4.84671091 
33.975   23.3912475   4.83644989 
 33.98   23.1173084   4.80804621 
33.985   22.2522016   4.71722393 
 33.99   22.7722792   4.77203093 
33.995   23.0985256   4.80609255 
  34.0   22.4492913   4.73806831 
34.005   22.8855565   4.78388509 
 34.01   23.2305274   4.81980574 
34.015    22.140601   4.70538001 
 34.02   23.0827938   4.80445562 
34.025   23.4356293   4.84103598 
 34.03   22.8412582    4.7792529 
34.035   23.0944502   4.80566855 
 34.04   22.9972773   4.79554765 
34.045   22.5371899   4.74733503 
 34.05   22.0805823   4.69899802 
34.055   22.6734287   4.76166239 
 34.06    22.070846    4.6979619 
34.065   23.0524777   4.80129958 
 34.07   23.3524846   4.83244085 
34.075   22.2381996   4.71573956 
 34.08   23.0963455   4.80586574 
34.085   22.0638825   4.69722072 
 34.09   22.8024916   4.77519545 
34.095   22.9488592   4.79049676 
  34.1   23.4239849   4.83983315 
34.105    22.606945   4.75467612 
 34.11   23.0701249   4.80313699 
34.115    22.320155   4.72442113 
 34.12   21.8087157   4.66998027 
34.125    23.814365   4.87999641 
 34.13   22.9375383   4.78931501 
34.135   22.2291048   4.71477516 
 34.14    22.327231   4.72516994 
34.145   23.3797106   4.83525704 
 34.15   23.2008707   4.81672821 
34.155    22.132349   4.70450305 
 34.16   22.1146312   4.70261961 
34.165   22.9559192   4.79123357 
 34.17   22.9669521   4.79238481 
34.175   22.6458003   4.75876038 
 34.18   22.0213793   4.69269425 
34.185   22.4241676   4.73541631 
 34.19   22.5678906    4.7505674 
34.195   22.8065931    4.7756249 
  34.2   22.2919242   4.72143243 
34.205   22.7614947   4.77090083 
 34.21   21.9204094   4.68192369 
34.215   23.3937787   4.83671156 
 34.22   22.6771673   4.76205494 
34.225   21.7211152   4.66059172 
 34.23   22.6476297   4.75895259 
34.235   22.8077548   4.77574652 
 34.24   22.5205389   4.74558099 
34.245   22.6457686   4.75875704 
 34.25   22.4504409   4.73818962 
34.255    22.342316   4.72676591 
 34.26   21.5181425   4.63876519 
34.265   22.5117015   4.74464977 
 34.27   22.6464554   4.75882921 
34.275   22.3981948   4.73267311 
 34.28     22.97625   4.79335478 
34.285   22.1148297   4.70264072 
 34.29   22.3169638   4.72408338 
34.295   22.1715489   4.70866742 
  34.3   22.3274014   4.72518797 
34.305   22.1179728   4.70297489 
 34.31   22.5072663   4.74418236 
34.315     22.12537   4.70376126 
 34.32    22.513512   4.74484056 
34.325   22.6953753   4.76396634 
 34.33   22.8321077   4.77829548 
34.335   22.2023757    4.7119397 
 34.34   22.7262165   4.76720217 
34.345   21.9055979   4.68034164 
 34.35   22.2810048   4.72027593 
34.355   22.2365848   4.71556834 
 34.36   22.1312778    4.7043892 
34.365   22.1453746   4.70588723 
 34.37    21.880299   4.67763819 
34.375   22.8741326   4.78269094 
 34.38   22.6643675   4.76071082 
34.385   22.1703316   4.70853816 
 34.39   22.1312163   4.70438267 
34.395   22.3936559   4.73219356 
  34.4   23.2279914   4.81954265 
34.405   22.4660553   4.73983705 
 34.41   21.9759124   4.68784731 
34.415   22.7605054   4.77079714 
 34.42   22.0863633    4.6996131 
34.425   22.1265354   4.70388514 
 34.43   22.2652474   4.71860651 
34.435   21.9893777   4.68928328 
 34.44   22.9172157   4.78719289 
34.445   21.6816551   4.65635642 
 34.45   22.0723879     4.698126 
34.455   22.2068359   4.71241296 
 34.46   22.3546423   4.72806961 
34.465   22.4109781   4.73402345 
 34.47   21.6737327   4.65550563 
34.475   21.9056956   4.68035208 
 34.48   21.7869282   4.66764697 
34.485   22.5406601   4.74770051 
 34.49   22.5747436   4.75128863 
34.495   22.7713137   4.77192977 
  34.5   21.9143552   4.68127709 
34.505   22.3222203    4.7246397 
 34.51   21.8131637   4.67045648 
34.515   22.6619711   4.76045913 
 34.52   22.4321584   4.73625996 
34.525   22.3973429   4.73258311 
 34.53     22.52332     4.745874 
34.535   22.8716378   4.78243011 
 34.54   22.8437729   4.77951597 
34.545   22.5718344   4.75098246 
 34.55   22.1668552   4.70816898 
34.555   22.4716395   4.74042609 
 34.56   22.2841408    4.7206081 
34.565   21.7174086   4.66019405 
 34.57   21.8285572   4.67210415 
34.575   22.2691931   4.71902459 
 34.58   21.5891973   4.64641769 
34.585    22.173152   4.70883765 
 34.59   22.2333252   4.71522271 
34.595   22.1655748   4.70803301 
  34.6   22.4447949   4.73759379 
34.605   21.8525775   4.67467405 
 34.61   21.7409922   4.66272369 
34.615   22.2202435   4.71383533 
 34.62   21.9227082   4.68216917 
34.625   22.2825392   4.72043845 
 34.63   22.0805585   4.69899548 
34.635   21.8237308   4.67158761 
 34.64    22.179705   4.70953342 
34.645   22.5639594   4.75015362 
 34.65   21.9083308   4.68063359 
34.655   22.2633634   4.71840687 
 34.66   22.4623931   4.73945072 
34.665   22.0096153   4.69144064 
 34.67   21.6722215   4.65534332 
34.675   21.7706637   4.66590439 
 34.68   22.6469375   4.75887985 
34.685   22.1258436    4.7038116 
 34.69   21.6622763   4.65427505 
34.695   22.4192484   4.73489688 
  34.7   21.8350741   4.67280153 
34.705   21.9749192   4.68774137 
 34.71   22.1829478   4.70987768 
34.715   21.8790492   4.67750459 
 34.72   22.1953646   4.71119566 
34.725   21.9713912   4.68736506 
 34.73   21.7078872   4.65917237 
34.735   22.8704016   4.78230087 
 34.74   22.6598158   4.76023275 
34.745   21.8380286   4.67311765 
 34.75   22.0358131   4.69423189 
34.755   22.0894637   4.69994294 
 34.76   21.9789214   4.68816823 
34.765    22.312261   4.72358561 
 34.77   21.8168924   4.67085564 
34.775   22.6541986    4.7596427 
 34.78   23.1407573    4.8104841 
34.785   21.8764139   4.67722289 
 34.79   22.3970188   4.73254887 
34.795   22.4590356    4.7390965 
  34.8   22.5996087   4.75390457 
34.805   22.6025797   4.75421705 
 34.81   22.0006885   4.69048915 
34.815   22.0289486   4.69350067 
 34.82   22.2007795   4.71177032 
34.825   22.4463993   4.73776312 
 34.83   21.7172172   4.66017352 
34.835   21.8978787   4.67951693 
 34.84   21.8373377   4.67304373 
34.845    22.167767   4.70826582 
 34.85   22.5743984    4.7512523 
34.855   21.4118245   4.62729127 
 34.86   22.3672969   4.72940767 
34.865   21.4595328    4.6324435 
 34.87   22.6810191   4.76245936 
34.875   22.3634134   4.72899708 
 34.88   22.0810365   4.69904634 
34.885    21.996736    4.6900678 
 34.89   21.7415514   4.66278365 
34.895     21.81678   4.67084361 
  34.9    22.537883   4.74740803 
34.905   22.3077735   4.72311057 
 34.91   22.7277025   4.76735802 
34.915   22.5063293   4.74408361 
 34.92   22.7565828   4.77038602 
34.925   22.4267855   4.73569271 
 34.93   22.2656552   4.71864972 
34.935   22.3530893   4.72790538 
 34.94    22.665088   4.76078649 
34.945   22.5062644   4.74407677 
 34.95   22.2050843   4.71222711 
34.955   22.2892885    4.7211533 
 34.96   21.9855239   4.68887235 
34.965   22.1943959   4.71109285 
 34.97    22.462559   4.73946822 
34.975   22.4112766   4.73405498 
 34.98   21.9476887   4.68483604 
34.985   22.5509839   4.74878763 
 34.99   22.7488973   4.76958041 
34.995   21.9224148   4.68213784 
  35.0   22.9922424   4.79502266 
35.005   23.2066573   4.81732885 
 35.01   22.4551342   4.73868486 
35.015    22.624272   4.75649787 
 35.02    22.422717   4.73526313 
35.025   21.7605661    4.6648222 
 35.03   21.7027028   4.65861597 
35.035   22.0322579    4.6938532 
 35.04   22.5724441   4.75104663 
35.045   23.0717195   4.80330298 
 35.05   21.5499782    4.6421954 
35.055   22.1395115   4.70526423 
 35.06    22.131998   4.70446575 
35.065   21.6616245   4.65420504 
 35.07   22.8416703     4.779296 
35.075    23.020205   4.79793758 
 35.08   22.8289863   4.77796884 
35.085   22.3488641   4.72745853 
 35.09   22.8555031   4.78074294 
35.095   22.0665465   4.69750428 
  35.1   22.1275499   4.70399297 
35.105   23.0292316   4.79887816 
 35.11   22.2972056    4.7219917 
35.115   22.4823468   4.74155532 
 35.12   22.9629575   4.79196802 
35.125   22.0874843   4.69973236 
 35.13   22.4038822   4.73327394 
35.135   22.0806619   4.69900648 
 35.14   22.2734051   4.71947085 
35.145   22.4163769   4.73459363 
 35.15   23.0323354   4.79920154 
35.155   22.4900952   4.74237232 
 35.16   23.0394565   4.79994339 
35.165   22.0458008    4.6952956 
 35.17   22.0865814   4.69963631 
35.175   22.7559369   4.77031832 
 35.18   22.3602129   4.72865868 
35.185   21.9595273   4.68609937 
 35.19   22.1161853   4.70278484 
35.195   22.5305802   4.74663883 
  35.2   22.4915887   4.74252977 
35.205   22.2375087    4.7156663 
 35.21   22.3198827   4.72439231 
35.215   22.0781228   4.69873629 
 35.22   23.2321697   4.81997611 
35.225   22.2021916   4.71192016 
 35.23   22.0354805   4.69419647 
35.235   22.2777147    4.7199274 
 35.24   22.4498081   4.73812285 
35.245   22.6044226   4.75441086 
 35.25   22.5733114    4.7511379 
35.255   22.4038122   4.73326655 
 35.26   22.3136992   4.72373784 
35.265    22.294727   4.72172924 
 35.27   22.4660778   4.73983943 
35.275   22.1968059   4.71134863 
 35.28    22.524073   4.74595333 
35.285   22.3942098   4.73225209 
 35.29    22.916767   4.78714602 
35.295    21.997398   4.69013837 
  35.3   22.8091312   4.77589062 
35.305   22.9219852   4.78769101 
 35.31   22.6235526   4.75642225 
35.315   22.5484474   4.74852055 
 35.32    21.921857   4.68207828 
35.325   22.0599952   4.69680692 
 35.33   22.9136868   4.78682429 
35.335   22.8208501   4.77711734 
 35.34   22.4520161   4.73835584 
35.345   22.6553546   4.75976413 
 35.35   23.0874462   4.80493977 
35.355   22.8261047   4.77766728 
 35.36   22.7771975   4.77254623 
35.365   22.5054156   4.74398731 
 35.37   23.0992336    4.8061662 
35.375   22.5640033   4.75015824 
 35.38   22.7329204   4.76790524 
35.385   22.9346132   4.78900962 
 35.39   23.5800328    4.8559276 
35.395   23.4219243   4.83962026 
  35.4   22.6554173   4.75977072 
35.405     23.15305   4.81176163 
 35.41   23.1413683   4.81054761 
35.415   23.5698893   4.85488303 
 35.42   23.3322197   4.83034364 
35.425   23.6337101   4.86145144 
 35.43   22.4081661   4.73372645 
35.435   23.3473992   4.83191465 
 35.44   23.4938236   4.84704277 
35.445   23.6330231   4.86138078 
 35.45   24.4089141   4.94053784 
35.455   25.0130666   5.00130649 
 35.46   24.1246789   4.91168798 
35.465   23.7943349   4.87794372 
 35.47   24.6343492   4.96330023 
35.475   25.5017304    5.0499238 
 35.48   26.3273498    5.1310184 
35.485   26.7566173    5.1726799 
 35.49   27.2212158    5.2173955 
35.495   29.3948373   5.42170059 
  35.5   31.6362001   5.62460666 
35.505   34.5681639   5.87946969 
 35.51   38.7477389   6.22476818 
35.515   41.6697792   6.45521334 
 35.52   48.6067615   6.97185496 
35.525   54.3269953   7.37068486 
 35.53   60.1276056   7.75419923 
35.535   64.9366774   8.05832969 
 35.54   66.0309294   8.12594175 
35.545   65.6738296   8.10393914 
 35.55   63.8646533   7.99153636 
35.555   60.5489337   7.78131954 
 35.56   53.8146876   7.33584948 
35.565    48.242065    6.9456508 
 35.57   41.7783036   6.46361382 
35.575    36.514423   6.04271653 
 35.58    32.690025   5.71751913 
35.585    30.874646   5.55649584 
 35.59   28.3667516   5.32604465 
35.595   27.0934992   5.20514161 
  35.6   25.9469426   5.09381415 
35.605   25.5563023   5.05532416 
 35.61   25.9780444   5.09686613 
35.615   25.3195495   5.03185349 
 35.62   24.3792526   4.93753508 
35.625   24.4729397   4.94701321 
 35.63   23.2065227   4.81731488 
35.635   23.6278904   4.86085285 
 35.64   23.5293897   4.85071023 
35.645   23.2233341   4.81905946 
 35.65   23.5125835   4.84897758 
35.655   23.0795938   4.80412259 
 35.66   22.7512389   4.76982588 
35.665   23.1089896   4.80718105 
 35.67   22.9576737   4.79141667 
35.675   23.7410534   4.87247919 
 35.68   23.0300668   4.79896518 
35.685   23.2820123   4.82514376 
 35.69    22.870854   4.78234817 
35.695   22.5644432   4.75020454 
  35.7   23.7988434   4.87840582 
35.705   23.2063258   4.81729445 
 35.71   23.7054673   4.86882607 
35.715   22.9355728   4.78910981 
 35.72   23.9152896   4.89032613 
35.725   22.9427588      4.78986 
 35.73   23.4102698   4.83841604 
35.735   22.3410082   4.72662757 
 35.74   22.9333452   4.78887724 
35.745    22.842673   4.77940091 
 35.75   23.1525936   4.81171421 
35.755   23.4132091   4.83871978 
 35.76    22.342515   4.72678697 
35.765   23.1536143   4.81182027 
 35.77   23.5383363   4.85163234 
35.775   22.4822152   4.74154144 
 35.78     22.65442   4.75966596 
35.785   23.2647683   4.82335654 
 35.79   22.9209449   4.78758236 
35.795   23.5472557   4.85255147 
  35.8   22.2925793    4.7215018 
35.805    22.774691   4.77228363 
 35.81   23.4987272   4.84754857 
35.815   22.7380074   4.76843867 
 35.82   23.0290715   4.79886148 
35.825   22.7761833   4.77243997 
 35.83   22.6841514   4.76278819 
35.835   23.5314591   4.85092353 
 35.84   22.7752017   4.77233713 
35.845   22.6593097   4.76017959 
 35.85    22.606477   4.75462691 
35.855    22.687493   4.76313899 
 35.86    23.092761    4.8054928 
35.865   22.4109775   4.73402339 
 35.87   23.1924243   4.81585136 
35.875   24.4241404   4.94207855 
 35.88    22.570145   4.75080466 
35.885   23.1543111   4.81189267 
 35.89   23.1982991   4.81646126 
35.895   23.0265917    4.7986031 
  35.9   23.3453472    4.8317023 
35.905   23.4934686   4.84700614 
 35.91   23.3335071    4.8304769 
35.915   23.0597954   4.80206157 
 35.92   23.0383512   4.79982824 
35.925    23.680548   4.86626633 
 35.93   23.5539609   4.85324231 
35.935   24.2221597   4.92160133 
 35.94   23.3955576   4.83689545 
35.945   23.7051877   4.86879736 
 35.95   23.4876967    4.8464107 
35.955   23.6280072   4.86086486 
 35.96   23.2290712   4.81965468 
35.965   23.5589994   4.85376137 
 35.97   23.4298015   4.84043402 
35.975   23.7933519   4.87784296 
 35.98   24.3911593   4.93874066 
35.985    23.561474   4.85401627 
 35.99    23.830889   4.88168915 
35.995   24.0295344    4.9019929 
  36.0   23.5507543   4.85291194 
36.005   24.0529661   4.90438233 
 36.01   24.4126007   4.94091092 
36.015   24.9723572   4.99723496 
 36.02   25.0277111   5.00277034 
36.025   24.5819602   4.95801979 
 36.03   25.0490724   5.00490484 
36.035   24.9959877   4.99959876 
 36.04    24.041218   4.90318447 
36.045   24.6344961   4.96331503 
 36.05   25.6939517   5.06892018 
36.055   25.5073994   5.05048507 
 36.06   25.6306779   5.06267497 
36.065    25.966576   5.09574097 
 36.07   26.6824418   5.16550499 
36.075     26.03344   5.10229752 
 36.08   26.8264828   5.17942881 
36.085   27.5304414   5.24694591 
 36.09   27.7421616   5.26708284 
36.095   27.7979553   5.27237663 
  36.1   28.0466249   5.29590643 
36.105   29.1071212   5.39510159 
 36.11   29.1085212   5.39523134 
36.115   29.7323678   5.45273948 
 36.12   31.3363293   5.59788614 
36.125   31.8419787   5.64286972 
 36.13   33.5740661   5.79431325 
36.135   34.6656492   5.88775418 
 36.14   37.1917158   6.09850111 
36.145   39.1247981   6.25498186 
 36.15   41.4575663   6.43875502 
36.155   45.0799961   6.71416385 
 36.16   47.9552069   6.92496982 
36.165   53.7727683   7.33299177 
 36.17   61.0531541   7.81365178 
36.175   70.2759854   8.38307732 
 36.18   82.7689346   9.09774338 
36.185   101.534663    10.076441 
 36.19   123.820174   11.1274514 
36.195   150.736239   12.2774688 
  36.2   187.901864   13.7077301 
36.205   228.491474   15.1159344 
 36.21   268.437381   16.3840587 
36.215    308.36674   17.5603741 
 36.22   342.749672   18.5134997 
36.225   355.290527   18.8491519 
 36.23   349.977232   18.7076784 
36.235   324.939927   18.0260902 
 36.24   288.955221   16.9986829 
36.245   246.801294   15.7099107 
 36.25   204.241452   14.2913069 
36.255   163.949037   12.8042585 
 36.26   127.453215   11.2895179 
36.265   102.828701   10.1404487 
 36.27   82.5190516   9.08399976 
36.275   69.3173866   8.32570637 
 36.28   60.1553997   7.75599122 
36.285   51.9363738   7.20668952 
 36.29   46.0443919   6.78560181 
36.295   43.8245677   6.62001267 
  36.3   39.9060064    6.3171201 
36.305   37.6220717   6.13368337 
 36.31   35.2889499   5.94045031 
36.315    33.431665    5.7820122 
 36.32   32.6673934   5.71553964 
36.325   32.2979672   5.68313005 
 36.33   30.6993394   5.54069845 
36.335   30.1594191    5.4917592 
 36.34   28.9733732     5.382692 
36.345   28.5660258   5.34471943 
 36.35   28.9586255   5.38132191 
36.355   27.7800131   5.27067482 
 36.36   27.9111713   5.28310243 
36.365   27.0552013   5.20146146 
 36.37   26.0609044   5.10498819 
36.375     26.18964   5.11758146 
 36.38   26.9421462   5.19058246 
36.385   26.2302845   5.12155098 
 36.39   25.9291496   5.09206732 
36.395    26.179984   5.11663796 
  36.4   25.1026094   5.01025043 
36.405    25.739814   5.07344202 
 36.41   25.4488588   5.04468619 
36.415   24.6123728   4.96108585 
 36.42    24.603484   4.96018992 
36.425   24.9406497   4.99406144 
 36.43   24.4925561   4.94899546 
36.435   25.1471805   5.01469645 
 36.44   25.0995021   5.00994033 
36.445   24.4006197   4.93969835 
 36.45   24.5724169   4.95705728 
36.455   24.0462285   4.90369539 
 36.46   24.7541283   4.97535207 
36.465   24.7630508   4.97624867 
 36.47   24.3176274   4.93129064 
36.475   25.3030538   5.03021409 
 36.48   23.8384905   4.88246766 
36.485   24.0726853   4.90639229 
 36.49   23.4247462    4.8399118 
36.495   24.1781397   4.91712718 
  36.5   24.0275125   4.90178667 
36.505   23.8615014   4.88482358 
 36.51   23.6600232   4.86415699 
36.515   23.2404353   4.82083347 
 36.52   23.7887159   4.87736772 
36.525    24.022797   4.90130565 
 36.53   24.2830773   4.92778625 
36.535   23.6277188   4.86083519 
 36.54   23.5269632    4.8504601 
36.545    25.058993   5.00589583 
 36.55   24.5703615   4.95684996 
36.555   24.0750537   4.90663364 
 36.56   23.6895658    4.8671928 
36.565   24.5068252   4.95043687 
 36.57   23.9795545   4.89689233 
36.575   24.2032403   4.91967888 
 36.58   24.5280388   4.95257901 
36.585   23.5349657   4.85128495 
 36.59   24.0440889   4.90347723 
36.595   23.9090868   4.88969189 
  36.6   23.6875435   4.86698505 
36.605   24.9985341   4.99985341 
 36.61   24.6470569   4.96458024 
36.615   24.8208217   4.98204994 
 36.62    24.710316   4.97094719 
36.625   23.8782604   4.88653869 
 36.63   24.1322407    4.9124577 
36.635   24.5982956   4.95966688 
 36.64   24.7759905   4.97754865 
36.645   24.6529635   4.96517507 
 36.65   24.0390506   4.90296345 
36.655   24.6745698   4.96735038 
 36.66   24.1747651   4.91678402 
36.665   24.2656027   4.92601286 
 36.67   24.1825934   4.91758004 
36.675   25.1282902    5.0128126 
 36.68   25.3703951   5.03690332 
36.685   25.5350246   5.05321923 
 36.69   26.2510563   5.12357846 
36.695   26.2677128   5.12520368 
  36.7   26.7503813   5.17207708 
36.705   27.0736259   5.20323225 
 36.71   26.5872022   5.15627794 
36.715   26.4732528    5.1452165 
 36.72   27.8957653   5.28164419 
36.725   27.9448634   5.28629013 
 36.73   28.6663597   5.35409747 
36.735   29.6596941   5.44607144 
 36.74    30.974478   5.56547195 
36.745   30.6239001   5.53388653 
 36.75   31.9657461   5.65382579 
36.755   32.8182421   5.72872081 
 36.76   35.0582453   5.92100037 
36.765   37.8354775   6.15105499 
 36.77   39.1663089    6.2582992 
36.775   43.0336196    6.5600015 
 36.78   46.5252239    6.8209401 
36.785   50.2444434   7.08833149 
 36.79   58.2905437   7.63482441 
36.795   67.4868276   8.21503668 
  36.8   78.5757425   8.86429594 
36.805   94.8683261   9.74003727 
 36.81   116.804405   10.8076087 
36.815   139.877173   11.8269681 
 36.82   168.883007   12.9954995 
36.825   200.119925    14.146375 
 36.83   227.112646    15.070257 
36.835   248.637956   15.7682579 
 36.84   261.256063   16.1634174 
36.845   256.810716   16.0253148 
 36.85   242.964141    15.587307 
36.855   218.205555   14.7717824 
 36.86   183.271477   13.5377796 
36.865   152.235397   12.3383709 
 36.87   122.967917     11.08909 
36.875   99.2128493   9.96056471 
 36.88   80.6318529   8.97952409 
36.885   65.5403116    8.0956971 
 36.89   56.3307487   7.50538132 
36.895   49.7448388   7.05300211 
  36.9   44.5978691    6.6781636 
36.905   39.9138907   6.31774411 
 36.91   38.9163931    6.2383005 
36.915   35.4815123   5.95663599 
 36.92   34.5491955   5.87785637 
36.925   32.1959976   5.67415171 
 36.93   31.9081664    5.6487314 
36.935   30.4799194    5.5208622 
 36.94   29.7055298   5.45027795 
36.945    29.583686   5.43908871 
 36.95   28.9196497    5.3776993 
36.955   28.4656492   5.33532091 
 36.96   27.7822108    5.2708833 
36.965   27.5064668   5.24466079 
 36.97   27.3494246   5.22966773 
36.975   26.1302631    5.1117769 
 36.98     25.83472   5.08278664 
36.985   25.1191788   5.01190371 
 36.99   24.6846871   4.96836865 
36.995   25.8318411   5.08250343 
  37.0   24.8804649   4.98803217 
37.005   24.5864455   4.95847209 
 37.01   25.4665896   5.04644326 
37.015   25.1790057   5.01786864 
 37.02    24.388827   4.93850453 
37.025   24.7305086   4.97297784 
 37.03    24.343185   4.93388133 
37.035   24.6092396   4.96077006 
 37.04   24.0336078   4.90240837 
37.045   24.2269793   4.92209094 
 37.05   23.9313979    4.8919728 
37.055   23.9254328   4.89136308 
 37.06   24.1481471   4.91407642 
37.065     24.29731   4.92923016 
 37.07   22.5225421   4.74579204 
37.075   23.5867419   4.85661836 
 37.08   23.9419691   4.89305314 
37.085   24.0101966   4.90002006 
 37.09   24.0532098   4.90440718 
37.095   23.6212647   4.86017126 
  37.1   23.6076532   4.85877075 
37.105   24.1462557   4.91388397 
 37.11   23.3491149   4.83209219 
37.115   23.5465936   4.85248324 
 37.12   23.9341969   4.89225887 
37.125   23.8183113   4.88040073 
 37.13   22.8383468    4.7789483 
37.135   23.0306757   4.79902862 
 37.14   23.6110276   4.85911798 
37.145   22.7342256   4.76804211 
 37.15   23.0327045   4.79923999 
37.155   22.7538713   4.77010181 
 37.16    23.870931   4.88578867 
37.165   22.8101078   4.77599286 
 37.17   22.8755084   4.78283477 
37.175   23.0988029    4.8061214 
 37.18   22.9120393   4.78665221 
37.185   23.1611961   4.81260803 
 37.19   22.6304251   4.75714464 
37.195   22.5437516   4.74802608 
  37.2   22.8253823   4.77759169 
37.205   23.1224988   4.80858594 
 37.21   22.8438988   4.77952914 
37.215    23.033653   4.79933881 
 37.22   22.7040203   4.76487359 
37.225   22.4188473   4.73485451 
 37.23   23.6998436   4.86824852 
37.235   22.9957233   4.79538563 
 37.24   23.0467256   4.80070053 
37.245    23.283473   4.82529512 
 37.25   22.6495885   4.75915838 
37.255   23.0375769   4.79974759 
 37.26   23.2107433   4.81775293 
37.265   22.8166837   4.77668124 
 37.27    23.165491   4.81305423 
37.275   23.1720726   4.81373791 
 37.28   22.6796812   4.76231889 
37.285   22.8994334   4.78533524 
 37.29   22.9627678   4.79194822 
37.295    22.891145   4.78446914 
  37.3   22.6429178    4.7584575 
37.305   22.6920328   4.76361552 
 37.31   22.8791543    4.7832159 
37.315   23.0174594   4.79765145 
 37.32   23.4194795   4.83936767 
37.325   22.6220538   4.75626469 
 37.33   22.4579934   4.73898653 
37.335   22.5245411   4.74600265 
 37.34   22.7842748   4.77328763 
37.345   23.1012485   4.80637582 
 37.35   22.8279033   4.77785552 
37.355   22.8409785   4.77922363 
 37.36   22.6700443   4.76130699 
37.365   22.3299416   4.72545676 
 37.37   22.3335426   4.72583777 
37.375   22.7392269   4.76856655 
 37.38   22.5612487   4.74986828 
37.385   22.5570854   4.74943001 
 37.39   22.3904668    4.7318566 
37.395   22.4906648   4.74243238 
  37.4   23.5031464   4.84800438 
37.405   23.2208013   4.81879666 
 37.41    22.829707   4.77804427 
37.415   22.9966042   4.79547748 
 37.42   22.7298626   4.76758457 
37.425   22.7222653   4.76678773 
 37.43   22.8786089   4.78315888 
37.435   22.3231365   4.72473666 
 37.44   22.9672593   4.79241685 
37.445   22.9344386    4.7889914 
 37.45    22.670387   4.76134298 
37.455   22.2876135   4.72097591 
 37.46   22.7131272   4.76582912 
37.465   22.8813819   4.78344874 
 37.47   22.9173263   4.78720444 
37.475   22.8616013   4.78138069 
 37.48   22.5963695   4.75356387 
37.485   23.0834124      4.80452 
 37.49   22.2514003   4.71713899 
37.495   22.6511322   4.75932056 
  37.5   22.9960157   4.79541612 
37.505    22.087613   4.69974605 
 37.51   22.4463498   4.73775788 
37.515   22.6307104   4.75717462 
 37.52   23.1235898   4.80869939 
37.525   23.1093541   4.80721896 
 37.53   22.6920123   4.76361337 
37.535   22.6062371   4.75460168 
 37.54   23.0707642   4.80320354 
37.545   22.8301321   4.77808875 
 37.55   22.7318222   4.76779007 
37.555   22.4286773   4.73589245 
 37.56   23.0792836    4.8040903 
37.565   22.6654745   4.76082708 
 37.57   22.7032835   4.76479627 
37.575   22.6168709    4.7557198 
 37.58    22.559961   4.74973272 
37.585   22.7811469   4.77295997 
 37.59   21.9531411   4.68541793 
37.595   21.8720411   4.67675541 
  37.6   22.9233628   4.78783488 
37.605   22.6509808   4.75930466 
 37.61   22.5502081   4.74870594 
37.615   23.7534223   4.87374828 
 37.62   22.7545109   4.77016885 
37.625   22.6399524    4.7581459 
 37.63   22.6971506   4.76415267 
37.635   21.9790941   4.68818665 
 37.64    22.435404   4.73660258 
37.645   22.3474557   4.72730956 
 37.65   22.9220389   4.78769662 
37.655   22.7921323   4.77411063 
 37.66    22.758252   4.77056097 
37.665    23.169346   4.81345469 
 37.67   22.1859067   4.71019179 
37.675   22.7472738   4.76941021 
 37.68   22.7401234   4.76866054 
37.685   22.2136517   4.71313608 
 37.69    22.333755   4.72586024 
37.695   22.5917377   4.75307666 
  37.7   21.8809344    4.6777061 
37.705   22.5163779   4.74514256 
 37.71     23.38279   4.83557546 
37.715   22.7561104   4.77033651 
 37.72   23.1656809   4.81307395 
37.725   23.1229141   4.80862912 
 37.73    22.617821   4.75581969 
37.735    23.147724   4.81120817 
 37.74   22.9550879   4.79114683 
37.745   22.6205745   4.75610918 
 37.75   22.8824166    4.7835569 
37.755      22.8249   4.77754121 
 37.76   21.9657803   4.68676651 
37.765   23.0220402   4.79812882 
 37.77   22.2977202   4.72204619 
37.775   23.0116102   4.79704182 
 37.78   23.2807994   4.82501807 
37.785   22.9070741   4.78613352 
 37.79   22.6116592   4.75517183 
37.795    22.732933   4.76790656 
  37.8   22.8451142   4.77965628 
37.805   23.1060266   4.80687285 
 37.81   22.7036282   4.76483244 
37.815   23.3090993    4.8279498 
 37.82   22.7576671   4.77049967 
37.825   22.2710646   4.71922289 
 37.83   23.5838696   4.85632264 
37.835   22.8291582   4.77798683 
 37.84   22.5747797   4.75129242 
37.845   22.7099364   4.76549435 
 37.85   21.7793874   4.66683912 
37.855   22.7468109   4.76936169 
 37.86    22.707965    4.7652875 
37.865   22.5831796    4.7521763 
 37.87   22.6045162   4.75442071 
37.875   22.9914265   4.79493759 
 37.88   23.5025313   4.84794094 
37.885   22.9966748   4.79548483 
 37.89   22.5140054   4.74489256 
37.895   22.0829279   4.69924759 
  37.9    23.124438   4.80878758 
37.905    23.251914   4.82202385 
 37.91   22.7302412   4.76762427 
37.915   22.4333425   4.73638496 
 37.92   22.4174831   4.73471045 
37.925     22.86145   4.78136487 
 37.93     23.50571   4.84826877 
37.935   22.8477342   4.77993036 
 37.94   24.0922988   4.90839065 
37.945   22.9426045   4.78984389 
 37.95   23.2164155   4.81834157 
37.955   23.3442371   4.83158744 
 37.96   23.1150399    4.8078103 
37.965    22.679157   4.76226386 
 37.97   23.0121836   4.79710158 
37.975   22.5525059   4.74894787 
 37.98   23.1741803   4.81395682 
37.985   22.5341952   4.74701962 
 37.99   22.3970835   4.73255571 
37.995   23.1743775   4.81397731 
  38.0   22.4238093   4.73537847 
38.005   22.6956969   4.76400009 
 38.01   22.8681495    4.7820654 
38.015    22.760475   4.77079396 
 38.02   23.3818021   4.83547331 
38.025   23.9460519   4.89347033 
 38.03   23.3322464   4.83034641 
38.035   23.2839281   4.82534228 
 38.04   23.0236054   4.79829193 
38.045   22.5265161   4.74621071 
 38.05   22.5949842   4.75341816 
38.055   22.6247224   4.75654521 
 38.06   23.0007382   4.79590849 
38.065   22.6119172   4.75519897 
 38.07   22.9413109   4.78970885 
38.075   22.8399261   4.77911353 
 38.08   22.7604985   4.77079642 
38.085   23.5337158   4.85115613 
 38.09   23.3561128   4.83281623 
38.095    24.138112   4.91305526 
  38.1   24.4741923   4.94713981 
38.105   22.7762589    4.7724479 
 38.11   24.0767031   4.90680172 
38.115   24.2677538    4.9262312 
 38.12   23.8082957   4.87937452 
38.125   24.5454319   4.95433466 
 38.13   24.3555788   4.93513716 
38.135   24.8697576   4.98695875 
 38.14   25.7967413   5.07904925 
38.145   25.2569778   5.02563208 
 38.15   26.8350848   5.18025915 
38.155   27.8191577   5.27438695 
 38.16   27.6744907   5.26065497 
38.165   30.0659837   5.48324572 
 38.17   33.1657369   5.75897012 
38.175   35.3930675    5.9492073 
 38.18   39.3829162   6.27558095 
38.185   44.3284898   6.65796439 
 38.19   48.9181828   6.99415348 
38.195   55.7570205   7.46706237 
  38.2   60.4531621   7.77516316 
38.205    65.691009   8.10499901 
 38.21   69.2982577   8.32455751 
38.215   70.9234461   8.42160591 
 38.22   69.9557385   8.36395472 
38.225   65.9286601   8.11964655 
 38.23   61.0866927   7.81579764 
38.235   54.8684552   7.40732443 
 38.24   47.4863093   6.89103108 
38.245   43.1192095   6.56652187 
 38.25   37.7417421   6.14343081 
38.255   34.1014692   5.83964633 
 38.26   32.5145722   5.70215505 
38.265   29.6633908   5.44641081 
 38.27   28.4560245   5.33441885 
38.275   27.2966998   5.22462437 
 38.28   25.9537388   5.09448121 
38.285   25.0320135   5.00320032 
 38.29   25.1741326   5.01738304 
38.295   24.4056443   4.94020691 
  38.3   25.2084989    5.0208066 
38.305   24.6242285   4.96228057 
 38.31   24.2037894   4.91973469 
38.315   23.8021518    4.8787449 
 38.32   23.0084349   4.79671084 
38.325   23.5582108   4.85368013 
 38.33   23.3466762   4.83183983 
38.335   22.9873802   4.79451564 
 38.34   22.7394322   4.76858807 
38.345   22.8496974   4.78013571 
 38.35   22.7024589   4.76470974 
38.355   23.8366054   4.88227462 
 38.36   23.0603482   4.80211913 
38.365   23.3676985   4.83401474 
 38.37   22.9835371   4.79411484 
38.375    23.298996   4.82690335 
 38.38   22.7431901   4.76898208 
38.385   23.7720864   4.87566266 
 38.39   23.3067221   4.82770361 
38.395   23.3354333   4.83067627 
  38.4   23.0379306   4.79978443 
38.405   23.4079718   4.83817856 
 38.41   22.9862435    4.7943971 
38.415   23.0374372   4.79973304 
 38.42   22.9359514   4.78914934 
38.425   22.1901505   4.71064226 
 38.43   22.9297543    4.7885023 
38.435   22.5809906   4.75194598 
 38.44   23.4116622   4.83855993 
38.445   22.7738791   4.77219856 
 38.45   22.5629741   4.75004991 
38.455   22.7035721   4.76482656 
 38.46   22.9816018   4.79391299 
38.465    23.334333   4.83056239 
 38.47   22.8824556   4.78356098 
38.475   22.4690689   4.74015495 
 38.48   23.1362302   4.81001354 
38.485   23.3082647   4.82786337 
 38.49   22.5831391   4.75217204 
38.495   22.7117195   4.76568144 
  38.5   23.2922919   4.82620886 
38.505   23.2072797   4.81739345 
 38.51   22.7154916   4.76607717 
38.515   23.1849708   4.81507745 
 38.52   22.1990526   4.71158706 
38.525   22.9549536   4.79113281 
 38.53   22.2527897   4.71728626 
38.535   22.2169497   4.71348594 
 38.54   22.8418629   4.77931616 
38.545   22.9128934   4.78674142 
 38.55   22.6854071   4.76292002 
38.555   22.3847947    4.7312572 
 38.56    23.135477   4.80993523 
38.565   22.2148818   4.71326658 
 38.57     22.90264   4.78567028 
38.575   23.1834923   4.81492392 
 38.58   22.9267675   4.78819043 
38.585    22.516844   4.74519167 
 38.59   22.7787485   4.77270872 
38.595   22.6796574   4.76231639 
  38.6   23.2594843   4.82280876 
38.605     22.37909   4.73065429 
 38.61   23.2230854   4.81903366 
38.615   21.8423941   4.67358472 
 38.62   22.8822542   4.78353992 
38.625   23.0823491   4.80440934 
 38.63   22.8404532   4.77916868 
38.635   22.5024597   4.74367576 
 38.64   22.2387363   4.71579646 
38.645   22.6393905   4.75808685 
 38.65   22.6293395   4.75703053 
38.655   22.7467918   4.76935969 
 38.66   22.3931354   4.73213857 
38.665   22.4111648   4.73404318 
 38.67    22.500792   4.74349997 
38.675   22.5306962   4.74665105 
 38.68   22.8839712   4.78371939 
38.685    22.699387   4.76438736 
 38.69   22.5994625    4.7538892 
38.695   22.8626317   4.78148844 
  38.7   22.8390397   4.77902079 
38.705   22.9878784   4.79456759 
 38.71   22.8184198   4.77686297 
38.715     23.18261   4.81483229 
 38.72   23.4298126   4.84043517 
38.725   22.7933133   4.77423432 
 38.73   22.9014111   4.78554188 
38.735   23.4914253   4.84679536 
 38.74   23.1767865   4.81422751 
38.745   22.0273794   4.69333351 
 38.75   22.5049341   4.74393656 
38.755   22.9405331   4.78962766 
 38.76    23.547451   4.85257159 
38.765   22.6759377   4.76192584 
 38.77   23.1118372   4.80747722 
38.775   22.7037011   4.76484009 
 38.78   22.7651359   4.77128241 
38.785   22.7612838   4.77087873 
 38.79   22.6361908    4.7577506 
38.795   22.4806803   4.74137957 
  38.8   23.0075226   4.79661575 
38.805   23.7669607   4.87513699 
 38.81   22.5080153    4.7442613 
38.815   22.9172887   4.78720051 
 38.82   22.9359527   4.78914948 
38.825   22.6375616   4.75789466 
 38.83   23.0459319   4.80061787 
38.835   21.9244418    4.6823543 
 38.84    22.404178   4.73330518 
38.845   22.3123132   4.72359114 
 38.85   22.9275048   4.78826741 
38.855   22.5459315   4.74825563 
 38.86   22.8526442   4.78044394 
38.865   22.9317331   4.78870892 
 38.87   23.0486495    4.8009009 
38.875   22.9627064   4.79194182 
 38.88   23.9432535   4.89318439 
38.885   22.8423263   4.77936463 
 38.89   22.6768313   4.76201966 
38.895   22.5743033   4.75124229 
  38.9   21.9179979   4.68166615 
38.905   22.9224208    4.7877365 
 38.91   22.7613261   4.77088316 
38.915   22.6303924    4.7571412 
 38.92   22.6922258   4.76363578 
38.925   22.0277351    4.6933714 
 38.93   23.7356989   4.87192969 
38.935   23.2406434   4.82085505 
 38.94   22.8238536   4.77743169 
38.945   22.9633186   4.79200569 
 38.95   22.6473144   4.75891946 
38.955   23.0704173   4.80316742 
 38.96    23.086883   4.80488116 
38.965   22.7902025   4.77390851 
 38.97   22.0335065    4.6939862 
38.975   22.2150941    4.7132891 
 38.98   22.8100558   4.77598742 
38.985   22.8989659    4.7852864 
 38.99    22.727609   4.76734821 
38.995   22.6805572   4.76241086 
  39.0   22.4434238   4.73744908 
39.005   22.8190805   4.77693213 
 39.01   22.2338157   4.71527472 
39.015   23.1693299   4.81345301 
 39.02   23.0450889   4.80053007 
39.025    22.717102   4.76624611 
 39.03   23.8033507   4.87886777 
39.035   23.3971321   4.83705821 
 39.04   23.5522527   4.85306632 
39.045   22.5610323   4.74984551 
 39.05   22.2167596   4.71346578 
39.055   22.5830288   4.75216044 
 39.06   22.5960136   4.75352644 
39.065   22.5823835   4.75209254 
 39.07   23.6233748   4.86038833 
39.075   22.8925289   4.78461377 
 39.08   23.1174099   4.80805677 
39.085   23.9512224   4.89399861 
 39.09   23.1439613   4.81081711 
39.095   22.2947196   4.72172845 
  39.1   23.3250528   4.82960172 
39.105   21.6008105   4.64766721 
 39.11   23.1498712   4.81143131 
39.115   23.0039743   4.79624585 
 39.12   22.1158503   4.70274922 
39.125   22.5502559   4.74871098 
 39.13   22.6093872   4.75493293 
39.135   22.6907646    4.7634824 
 39.14   22.6327554   4.75738956 
39.145    22.336048   4.72610284 
 39.15   22.7266376   4.76724633 
39.155    22.532225   4.74681209 
 39.16   22.5618325   4.74992974 
39.165   22.7406126   4.76871184 
 39.17   23.0229496   4.79822359 
39.175   23.0258198   4.79852267 
 39.18   22.5102609   4.74449796 
39.185   22.9376022   4.78932169 
 39.19   22.5842925    4.7522934 
39.195   23.0410328   4.80010758 
  39.2   22.8580072   4.78100483 
39.205   22.6994527   4.76439426 
 39.21   22.1239965   4.70361526 
39.215   22.6361167   4.75774282 
 39.22   22.7166573   4.76619946 
39.225   22.4279947   4.73582038 
 39.23   23.0359698   4.79958017 
39.235   22.9944325   4.79525104 
 39.24   23.1985502   4.81648733 
39.245   23.2956776    4.8265596 
 39.25   22.5893291   4.75282328 
39.255   23.6376266   4.86185423 
 39.26   23.2390351   4.82068824 
39.265   23.3035215   4.82737211 
 39.27   22.9646427   4.79214385 
39.275   23.2260681   4.81934312 
 39.28   22.8644803   4.78168174 
39.285   22.5946853   4.75338672 
 39.29   22.9893603   4.79472213 
39.295   23.1398224   4.81038693 
  39.3   22.7932926   4.77423215 
39.305   22.8923448   4.78459452 
 39.31   23.4028597   4.83765023 
39.315   22.4766348   4.74095294 
 39.32    22.974167   4.79313749 
39.325   22.7295071   4.76754728 
 39.33   22.6856134   4.76294168 
39.335   23.2558904   4.82243615 
 39.34   22.9096081   4.78639824 
39.345   22.6632078   4.76058902 
 39.35   23.2584438   4.82270088 
39.355    22.728658   4.76745824 
 39.36   23.2835997   4.82530825 
39.365   22.8257013   4.77762507 
 39.37   23.0383066    4.7998236 
39.375   23.1125461   4.80755095 
 39.38   23.2447209   4.82127793 
39.385   23.8713183   4.88582831 
 39.39   23.4844003   4.84607061 
39.395   24.3091776   4.93043381 
  39.4    22.583442    4.7522039 
39.405   23.2579293   4.82264754 
 39.41   23.6392597   4.86202218 
39.415    22.645652   4.75874479 
 39.42   23.4481476   4.84232874 
39.425   23.6978661   4.86804541 
 39.43    23.482084   4.84583161 
39.435   23.7065663   4.86893893 
 39.44   23.2824501   4.82518913 
39.445    23.358247   4.83303704 
 39.45   23.8301603   4.88161451 
39.455   23.2433049   4.82113108 
 39.46   22.6976107   4.76420095 
39.465   23.1470248    4.8111355 
 39.47    23.362093    4.8334349 
39.475   22.8525644   4.78043558 
 39.48   22.4790016   4.74120255 
39.485   22.6398583   4.75813601 
 39.49   23.3284519   4.82995362 
39.495   23.0507002   4.80111448 
  39.5   23.7419024   4.87256631 
39.505   22.8302092   4.77809682 
 39.51   23.1668178   4.81319206 
39.515   23.5531207   4.85315574 
 39.52   23.7656895   4.87500662 
39.525   23.2844954   4.82540106 
 39.53   23.3946592   4.83680258 
39.535   24.0386701   4.90292465 
 39.54    24.184632    4.9177873 
39.545   23.7797267   4.87644611 
 39.55   23.9759401   4.89652326 
39.555   24.3630728   4.93589635 
 39.56   24.1303979   4.91227013 
39.565   24.5624494    4.9560518 
 39.57   24.7962966   4.97958799 
39.575    24.090728   4.90823064 
 39.58   25.4811793    5.0478886 
39.585   25.8680197   5.08606131 
 39.59   25.5850149   5.05816319 
39.595   26.2042101    5.1190048 
  39.6   27.4479511   5.23907922 
39.605   27.3016222   5.22509542 
 39.61   28.0738111   5.29847253 
39.615   29.6416361    5.4444133 
 39.62    30.966454   5.56475102 
39.625    33.012395   5.74564139 
 39.63   36.3310287    6.0275226 
39.635   40.2201879   6.34193881 
 39.64   46.3868729   6.81079092 
39.645   51.2147115   7.15644545 
 39.65    57.208697   7.56364311 
39.655    63.074525   7.94194718 
 39.66   66.9955761   8.18508254 
39.665   69.4070673    8.3310904 
 39.67   69.6265085   8.34425002 
39.675   64.2283028   8.01425622 
 39.68   57.2433871   7.56593597 
39.685   50.3837664   7.09815232 
 39.69   43.9414719   6.62883639 
39.695   39.0748177   6.25098534 
  39.7   34.0434332   5.83467507 
39.705   31.2506063   5.59022417 
 39.71   29.6002447   5.44061069 
39.715    27.638989   5.25727962 
 39.72   27.5376479    5.2476326 
39.725   27.4410506   5.23842063 
 39.73   26.0034307   5.09935591 
39.735   25.0922765   5.00921915 
 39.74   24.1956707    4.9189095 
39.745   25.0270106   5.00270033 
 39.75   24.3241372   4.93195065 
39.755   24.6943405   4.96934005 
 39.76   24.1158894   4.91079315 
39.765   24.2459645   4.92401914 
 39.77   23.9443443   4.89329585 
39.775   24.0393799   4.90299703 
 39.78   24.3630029   4.93588927 
39.785   23.8113178    4.8796842 
 39.79   24.2482566   4.92425188 
39.795   23.9162667   4.89042602 
  39.8   24.2864377    4.9281272 
39.805   23.4694754   4.84453047 
 39.81   23.9140843   4.89020289 
39.815   24.1083144   4.91002184 
 39.82   23.5825278   4.85618449 
39.825   23.7522903   4.87363214 
 39.83    23.439102   4.84139463 
39.835   23.1148249   4.80778794 
 39.84   23.3036658   4.82738705 
39.845   23.6099942   4.85901164 
 39.85    23.443744   4.84187401 
39.855   23.5255739   4.85031689 
 39.86   23.5848824   4.85642691 
39.865   23.8117341   4.87972685 
 39.87   23.3076656   4.82780132 
39.875   23.5115556   4.84887158 
 39.88   23.5023584    4.8479231 
39.885   23.5480109   4.85262928 
 39.89    23.217635   4.81846812 
39.895   23.5459429   4.85241619 
  39.9   22.8517288   4.78034819 
39.905   23.3543184   4.83263058 
 39.91   23.1222911   4.80856435 
39.915   22.9813138   4.79388295 
 39.92    23.581264   4.85605436 
39.925   22.8999961   4.78539404 
 39.93   24.3479401   4.93436319 
39.935   23.8149039   4.88005163 
 39.94   23.0649272   4.80259588 
39.945    23.071999   4.80333207 
 39.95    23.629589   4.86102757 
39.955   23.3508303   4.83226968 
 39.96   23.0410398   4.80010832 
39.965   23.6367241   4.86176142 
 39.97   22.8342296   4.77851751 
39.975   23.6343199   4.86151415 
 39.98   23.7208732   4.87040791 
39.985   23.3517752   4.83236745 
 39.99   23.9309537    4.8919274 
39.995   23.4314592   4.84060525 
  40.0   23.2319868   4.81995713 
40.005   23.1707421    4.8135997 
 40.01   23.3868827   4.83599863 
40.015   23.3963287   4.83697516 
 40.02   23.7083396   4.86912103 
40.025   23.4620423   4.84376323 
 40.03   23.1500807   4.81145307 
40.035   23.5240912   4.85016404 
 40.04   23.3567577   4.83288296 
40.045   23.7675355   4.87519594 
 40.05   22.9592204   4.79157807 
40.055   23.5532704   4.85317117 
 40.06   23.5006876   4.84775078 
40.065   23.1506722   4.81151454 
 40.07   23.5945126   4.85741831 
40.075   23.3014169   4.82715412 
 40.08   23.1714176   4.81366986 
40.085   22.7363801   4.76826804 
 40.09   23.6095635   4.85896733 
40.095    23.686196   4.86684662 
  40.1    23.898288   4.88858753 
40.105   23.1264853   4.80900045 
 40.11   23.8239066   4.88097394 
40.115   22.9591331   4.79156896 
 40.12   23.4970368   4.84737422 
40.125   23.1929198    4.8159028 
 40.13     23.52306   4.85005773 
40.135   22.0822679   4.69917737 
 40.14   23.5735412   4.85525913 
40.145   23.0486653   4.80090255 
 40.15   23.4753482   4.84513655 
40.155   23.3378854   4.83093007 
 40.16   23.5928361   4.85724573 
40.165   23.1299943   4.80936526 
 40.17   22.8412115   4.77924801 
40.175   22.8481603   4.77997492 
 40.18   22.8628481   4.78151107 
40.185   22.9276944   4.78828721 
 40.19   23.4242622    4.8398618 
40.195   23.9299337   4.89182315 
  40.2   23.5412088   4.85192836 
40.205   23.7447694    4.8728605 
 40.21   23.2426181   4.82105986 
40.215   22.6464696   4.75883069 
 40.22   23.3593555   4.83315171 
40.225   23.5418542   4.85199487 
 40.23    23.044161   4.80043342 
40.235   23.1896435   4.81556264 
 40.24   23.3501185   4.83219603 
40.245   23.3943293   4.83676847 
 40.25      23.4095   4.83833649 
40.255   23.3369289   4.83083108 
 40.26   24.1027449   4.90945465 
40.265   23.4930039   4.84695821 
 40.27   24.0084186   4.89983863 
40.275   24.0562934   4.90472155 
 40.28   23.2098994   4.81766534 
40.285   23.7861996   4.87710975 
 40.29   23.8364772   4.88226148 
40.295   23.7372561    4.8720895 
  40.3   24.2408155   4.92349627 
40.305   23.8395988   4.88258116 
 40.31   23.6955075   4.86780315 
40.315   23.2867541    4.8256351 
 40.32   24.3716849   4.93676867 
40.325    23.920716    4.8908809 
 40.33   24.1569739   4.91497445 
40.335   23.4685892     4.844439 
 40.34   24.2809052   4.92756585 
40.345   23.8529195   4.88394508 
 40.35   24.2806161   4.92753651 
40.355    24.274244   4.92688989 
 40.36   23.9121339   4.89000347 
40.365   23.9678608    4.8956982 
 40.37   24.8880325   4.98879068 
40.375   24.3274237   4.93228383 
 40.38   24.5768009   4.95749946 
40.385   24.7521293   4.97515119 
 40.39   24.8130422   4.98126913 
40.395   24.6894321   4.96884615 
  40.4   24.5029305   4.95004348 
40.405   25.0679358   5.00678897 
 40.41   24.9785861   4.99785816 
40.415   25.2926459   5.02917945 
 40.42   25.2712202   5.02704886 
40.425   25.8366208   5.08297361 
 40.43   25.9919002    5.0982252 
40.435   26.1131078   5.11009861 
 40.44   27.0375307   5.19976256 
40.445   27.1815851   5.21359617 
 40.45   28.1391301   5.30463289 
40.455   28.7411706   5.36107924 
 40.46    29.090024   5.39351685 
40.465   30.6621101   5.53733782 
 40.47   33.0460793   5.74857194 
40.475   34.6568738    5.8870089 
 40.48   36.9606499   6.07952711 
40.485   39.9779359   6.32281076 
 40.49   45.7826908   6.76629077 
40.495    50.801068    7.1274868 
  40.5   55.2447131   7.43267873 
40.505    61.798213   7.86118394 
 40.51   69.5223361   8.33800552 
40.515   73.1813542   8.55461011 
 40.52   77.4547565    8.8008384 
40.525   77.8837767   8.82517857 
 40.53    75.876336   8.71070238 
40.535   72.4964155   8.51448269 
 40.54   67.7167948    8.2290215 
40.545   59.8523849   7.73643231 
 40.55   53.3605588    7.3048312 
40.555    47.053009   6.85951959 
 40.56    42.095459   6.48810134 
40.565   38.5723535    6.2106645 
 40.57   35.9203262   5.99335684 
40.575   32.5781688   5.70772886 
 40.58   31.5653842   5.61830795 
40.585   29.9307748   5.47090256 
 40.59   28.6856692   5.35590041 
40.595   28.1730777   5.30783173 
  40.6   27.2708713   5.22215198 
40.605      26.0966   5.10848314 
 40.61   25.4259275   5.04241286 
40.615    26.398576   5.13795446 
 40.62    25.839202   5.08322752 
40.625   25.2602269   5.02595532 
 40.63   24.8641124   4.98639273 
40.635   25.2435428   5.02429525 
 40.64   24.4207025   4.94173072 
40.645    24.651921   4.96507009 
 40.65   24.1622932   4.91551556 
40.655   24.7750052   4.97744967 
 40.66    24.487553   4.94848998 
40.665   24.1416613   4.91341646 
 40.67   24.7050549   4.97041798 
40.675   24.0517364   4.90425697 
 40.68   24.7862963   4.97858376 
40.685   23.8328129   4.88188621 
 40.69   23.8778654   4.88649827 
40.695   24.6496187   4.96483823 
  40.7   23.5831167   4.85624512 
40.705   23.9279889   4.89162436 
 40.71   24.2970691   4.92920573 
40.715    23.599172    4.8578979 
 40.72   24.0798422   4.90712158 
40.725   22.7115177   4.76566025 
 40.73   23.7794332   4.87641602 
40.735   23.9717392   4.89609428 
 40.74   23.9455298   4.89341698 
40.745   23.7604357   4.87446774 
 40.75   24.3604362   4.93562926 
40.755   24.0873064   4.90788207 
 40.76   24.2455921   4.92398133 
40.765   23.7385496   4.87222225 
 40.77   23.5989826   4.85787841 
40.775   23.4185082   4.83926732 
 40.78   23.5671657   4.85460252 
40.785   23.3257651   4.82967546 
 40.79   23.4722001   4.84481167 
40.795   24.1931432   4.91865258 
  40.8   22.7359089   4.76821863 
40.805   22.9928758   4.79508872 
 40.81    23.353513   4.83254725 
40.815   23.7861072   4.87710029 
 40.82   23.1954775   4.81616834 
40.825   23.1731748   4.81385239 
 40.83   23.0270158   4.79864729 
40.835   23.3031024    4.8273287 
 40.84   24.0687169   4.90598786 
40.845   21.9067086    4.6804603 
 40.85   23.4674468   4.84432109 
40.855   23.4324891   4.84071163 
 40.86   24.3065286   4.93016517 
40.865   23.4693582   4.84451837 
 40.87   23.3394338   4.83109033 
40.875   24.3829077    4.9379052 
 40.88    23.682939   4.86651199 
40.885   24.1453074   4.91378748 
 40.89   23.5738449    4.8552904 
40.895   23.4953571   4.84720095 
  40.9   23.6698169   4.86516361 
40.905   23.4131291   4.83871151 
 40.91   23.8697718   4.88567005 
40.915   22.9177224   4.78724581 
 40.92   23.5995334    4.8579351 
40.925   22.8930309   4.78466622 
 40.93   23.2672561   4.82361443 
40.935    23.602519   4.85824238 
 40.94    23.753022   4.87370721 
40.945   22.9876442   4.79454317 
 40.95   23.8997643   4.88873852 
40.955    23.898752   4.88863498 
 40.96    23.169711    4.8134926 
40.965   23.9269456   4.89151772 
 40.97   23.1882819   4.81542126 
40.975   22.8768017   4.78296997 
 40.98   23.1884011   4.81543364 
40.985   23.6602906   4.86418448 
 40.99   22.7939087   4.77429667 
40.995   23.6290608   4.86097324 
  41.0   23.3134176     4.828397 
41.005   23.5635123   4.85422623 
 41.01   23.4769342   4.84530022 
41.015   23.1978055   4.81641002 
 41.02   23.3954466   4.83688398 
41.025   23.5344219   4.85122891 
 41.03   23.5101658   4.84872827 
41.035   22.9422727   4.78980925 
 41.04   23.4053612   4.83790876 
41.045   23.7789903   4.87637061 
 41.05   23.4119872   4.83859352 
41.055   23.4445441   4.84195664 
 41.06   23.6747744   4.86567307 
41.065   23.0964029   4.80587171 
 41.07   23.0803091   4.80419703 
41.075   23.9244195    4.8912595 
 41.08   23.2662338   4.82350845 
41.085   23.6622399   4.86438484 
 41.09   23.6230877   4.86035881 
41.095   23.8081932   4.87936401 
  41.1   23.2675668   4.82364663 
41.105   23.7338482   4.87173975 
 41.11   23.5781398   4.85573268 
41.115   23.4770676   4.84531399 
 41.12   24.0715409   4.90627566 
41.125     23.89251   4.88799653 
 41.13   23.7024663   4.86851788 
41.135   23.6913201   4.86737302 
 41.14   22.5253756   4.74609056 
41.145   23.8064685   4.87918728 
 41.15   23.1503299   4.81147897 
41.155   23.0317033   4.79913568 
 41.16   23.2702864   4.82392852 
41.165    23.329088   4.83001946 
 41.17   23.9236619   4.89118206 
41.175    22.766532   4.77142872 
 41.18   23.3315698   4.83027637 
41.185   23.2780882   4.82473711 
 41.19   23.0410846   4.80011298 
41.195   23.7649973   4.87493562 
  41.2   23.4850697   4.84613967 
41.205     23.73604    4.8719647 
 41.21   23.6954776   4.86780008 
41.215   23.0670197   4.80281373 
 41.22   23.4348808   4.84095867 
41.225   23.6139676    4.8594205 
 41.23   22.9829696   4.79405565 
41.235   22.8049965   4.77545773 
 41.24   23.2254486   4.81927884 
41.245   23.5801032   4.85593484 
 41.25   23.9175126    4.8905534 
41.255   23.5197438   4.84971585 
 41.26   23.5743245    4.8553398 
41.265   23.6687056   4.86504939 
 41.27   22.7410562   4.76875835 
41.275   23.3664053   4.83388097 
 41.28   24.1844431    4.9177681 
41.285   23.9010572   4.88887075 
 41.29   23.1943173    4.8160479 
41.295   23.8421732   4.88284478 
  41.3   23.4418743   4.84168093 
41.305   23.2895791    4.8259278 
 41.31   23.5589844   4.85375982 
41.315   23.1713874   4.81366673 
 41.32   23.2916503   4.82614238 
41.325   23.3113121   4.82817896 
 41.33   23.5048135   4.84817631 
41.335   23.4732231   4.84491725 
 41.34   22.6555398   4.75978359 
41.345   23.1700137   4.81352404 
 41.35   23.8881954   4.88755516 
41.355   23.1954894   4.81616957 
 41.36   23.3032707   4.82734614 
41.365   23.5106044   4.84877349 
 41.37   23.0631167   4.80240738 
41.375   23.8477818   4.88341907 
 41.38   22.9980079   4.79562383 
41.385   23.4891687   4.84656256 
 41.39   22.9374476   4.78930554 
41.395   22.8397805   4.77909829 
  41.4   22.7836636    4.7732236 
41.405   24.1768502   4.91699605 
 41.41   22.8903448   4.78438552 
41.415   23.3725939   4.83452106 
 41.42   23.9615532   4.89505395 
41.425   23.8013875   4.87866657 
 41.43   23.5126336   4.84898274 
41.435   23.3270774   4.82981132 
 41.44   23.1869918    4.8152873 
41.445    23.913025   4.89009458 
 41.45   22.9059489   4.78601597 
41.455   23.1759781   4.81414355 
 41.46   23.4319792   4.84065896 
41.465   24.3193739   4.93146772 
 41.47    22.845058   4.77965041 
41.475   23.8145345   4.88001378 
 41.48   23.7943903    4.8779494 
41.485   23.4345644   4.84092599 
 41.49   23.6612108   4.86427906 
41.495   23.8690144   4.88559254 
  41.5   23.5771923   4.85563511 
41.505   23.4712757   4.84471626 
 41.51   23.8646476   4.88514561 
41.515   23.8670515   4.88539164 
 41.52   23.9267871   4.89150152 
41.525   23.6286365   4.86092959 
 41.53   23.4075536   4.83813534 
41.535   23.4898475    4.8466326 
 41.54   23.7564513   4.87405902 
41.545   23.0749298   4.80363715 
 41.55   23.3433341   4.83149398 
41.555   23.4865659   4.84629403 
 41.56   24.1478672   4.91404795 
41.565   23.7543996   4.87384854 
 41.57   23.5965826   4.85763138 
41.575   23.9478792   4.89365704 
 41.58   23.8593867   4.88460712 
41.585   23.3812717   4.83541846 
 41.59   23.4848302   4.84611496 
41.595   23.4679374   4.84437172 
  41.6   23.0818292   4.80435523 
41.605   23.6356883   4.86165489 
 41.61   24.2651408   4.92596598 
41.615   23.9826726   4.89721069 
 41.62   23.4242828   4.83986393 
41.625     23.42869    4.8403192 
 41.63   23.2774407   4.82467001 
41.635   23.5289128   4.85066107 
 41.64   23.2471197    4.8215267 
41.645   23.3282191   4.82992951 
 41.65   23.3951621   4.83685457 
41.655    23.547724   4.85259971 
 41.66    24.044191   4.90348763 
41.665   23.6875668   4.86698745 
 41.67   23.3387316   4.83101766 
41.675   23.4103524   4.83842458 
 41.68    23.351581   4.83234736 
41.685   24.2151016   4.92088423 
 41.69   23.2474565   4.82156163 
41.695    23.096402   4.80587162 
  41.7    23.582682   4.85620037 
41.705   22.8087904   4.77585494 
 41.71   23.0931947   4.80553792 
41.715    23.827879   4.88138084 
 41.72   23.3606719    4.8332879 
41.725   23.3405708   4.83120801 
 41.73   23.7584668   4.87426577 
41.735   23.6685403    4.8650324 
 41.74   24.3430448   4.93386712 
41.745    23.562415   4.85411321 
 41.75   23.6660545   4.86477692 
41.755   23.8210068   4.88067688 
 41.76   23.1242337   4.80876634 
41.765   23.8916293   4.88790644 
 41.77   23.3753131   4.83480228 
41.775   23.3347183   4.83060227 
 41.78   24.0646074   4.90556902 
41.785   23.9994347   4.89892179 
 41.79   23.8494567   4.88359055 
41.795   23.6647365   4.86464146 
  41.8   23.6813155   4.86634519 
41.805   23.6484031   4.86296238 
 41.81   23.6276709   4.86083027 
41.815   24.0076834    4.8997636 
 41.82   23.1038295   4.80664431 
41.825    23.542594   4.85207111 
 41.83   24.3754147   4.93714641 
41.835   23.3547923   4.83267962 
 41.84   23.7231735   4.87064406 
41.845   23.8114257   4.87969525 
 41.85   23.2620052    4.8230701 
41.855   24.3625639    4.9358448 
 41.86   23.7639038   4.87482347 
41.865   23.3965646   4.83699955 
 41.87   23.7602169   4.87444529 
41.875   23.9324027    4.8920755 
 41.88   23.6791341   4.86612105 
41.885   23.9117115   4.88996027 
 41.89    23.685409   4.86676576 
41.895   23.3541109   4.83260911 
  41.9   23.1307253   4.80944127 
41.905   23.8094963   4.87949755 
 41.91   23.5751326   4.85542301 
41.915    23.683587   4.86657857 
 41.92   23.8650459   4.88518637 
41.925   23.7741398   4.87587323 
 41.93   24.3107502   4.93059329 
41.935   23.3512813   4.83231635 
 41.94   24.2330663   4.92270924 
41.945   24.5644063   4.95624922 
 41.95   24.0724323   4.90636651 
41.955   24.3656519   4.93615761 
 41.96   24.0296249   4.90200213 
41.965   23.8286994   4.88146488 
 41.97   23.8501384   4.88366035 
41.975   23.6412788   4.86222981 
 41.98   24.2292402   4.92232061 
41.985   23.5195245   4.84969324 
 41.99   24.0399213   4.90305225 
41.995   23.6021036   4.85819962 
  42.0    23.497392   4.84741085 
42.005    24.479936   4.94772028 
 42.01   24.4755039   4.94727237 
42.015   23.0299811   4.79895625 
 42.02   24.2522845   4.92466085 
42.025   24.1658919    4.9158816 
 42.03   23.4637415   4.84393864 
42.035   23.5227638    4.8500272 
 42.04   24.5310893   4.95288697 
42.045   24.0043737   4.89942585 
 42.05    24.340891   4.93364885 
42.055   23.9595516   4.89484949 
 42.06   23.6078495   4.85879095 
42.065    23.935757   4.89241831 
 42.07   23.3092536   4.82796578 
42.075   23.8708257    4.8857779 
 42.08   23.9166721   4.89046748 
42.085   23.9553436   4.89441964 
 42.09   24.7614834   4.97609118 
42.095   23.9115683   4.88994564 
  42.1    24.394581   4.93908707 
42.105   24.3220017   4.93173415 
 42.11   24.8065658   4.98061902 
42.115   24.2202572   4.92140805 
 42.12   24.1453136   4.91378811 
42.125   24.2128156   4.92065195 
 42.13   24.2871013   4.92819452 
42.135   24.0983968   4.90901179 
 42.14   23.6895599    4.8671922 
42.145   24.7020828   4.97011899 
 42.15    24.576559   4.95747507 
42.155   24.0801085   4.90714871 
 42.16   24.7339208    4.9733209 
42.165   23.6994401   4.86820707 
 42.17   23.9193872   4.89074506 
42.175   24.3259981    4.9321393 
 42.18   25.0893969   5.00893171 
42.185   24.1237182    4.9115902 
 42.19   25.3320784   5.03309829 
42.195   25.0297518   5.00297429 
  42.2    24.856571   4.98563647 
42.205   24.5520944     4.955007 
 42.21   24.9840692   4.99840667 
42.215   25.5645708   5.05614189 
 42.22   25.3126108   5.03116396 
42.225   25.0128737    5.0012872 
 42.23   25.8417226   5.08347545 
42.235   26.1685687   5.11552233 
 42.24   25.2808374   5.02800531 
42.245   26.8059081   5.17744224 
 42.25   27.3219212   5.22703752 
42.255   27.4710148   5.24127989 
 42.26   27.8014421   5.27270729 
42.265   28.2009797   5.31045946 
 42.27   28.8168563   5.36813341 
42.275   29.1106056    5.3954245 
 42.28   30.4857031   5.52138598 
42.285   32.2265017   5.67683906 
 42.29   32.7871279   5.72600453 
42.295   34.9828174   5.91462741 
  42.3   37.9078198   6.15693266 
42.305   40.8459303   6.39108209 
 42.31   45.9049784   6.77532128 
42.315    49.770421   7.05481545 
 42.32   53.4739752   7.31259019 
42.325   59.4900729    7.7129808 
 42.33   64.9344206   8.05818966 
42.335    66.410573   8.14926825 
 42.34   67.6982414   8.22789411 
42.345    66.538077   8.15708753 
 42.35   66.2032025   8.13653504 
42.355   62.5342497      7.90786 
 42.36   56.7572889   7.53374335 
42.365   53.3419922   7.30356024 
 42.37   47.9482918    6.9244705 
42.375   43.3299153   6.58254626 
 42.38   39.1325465   6.25560121 
42.385   35.7714994   5.98092797 
 42.39   33.5816136    5.7949645 
42.395   32.4756609   5.69874204 
  42.4   30.5565364    5.5277967 
42.405    29.303383   5.41325993 
 42.41   29.3085049   5.41373299 
42.415   27.4678282   5.24097588 
 42.42   27.0609145   5.20201062 
42.425   27.2368858   5.21889699 
 42.43    27.331949   5.22799665 
42.435   26.3548125   5.13369385 
 42.44   26.0199878    5.1009791 
42.445   25.3970524   5.03954883 
 42.45   25.6278783   5.06239847 
42.455   25.6386912   5.06346632 
 42.46   25.3569407   5.03556756 
42.465   24.6603654    4.9659204 
 42.47   24.6180161   4.96165457 
42.475   25.2518734   5.02512422 
 42.48    25.241777   5.02411952 
42.485   23.6461718   4.86273296 
 42.49   25.5153901   5.05127609 
42.495   25.0436804   5.00436614 
  42.5   24.5592178   4.95572575 
42.505   24.8528316   4.98526144 
 42.51   24.8377202    4.9837456 
42.515   24.1693043   4.91622867 
 42.52   24.1649678   4.91578761 
42.525   24.8195941   4.98192674 
 42.53   24.5493474    4.9547298 
42.535   24.3196579   4.93149652 
 42.54   24.1969841     4.919043 
42.545   23.9510465   4.89398064 
 42.55   23.9925697   4.89822108 
42.555   23.6948118   4.86773169 
 42.56    23.975667   4.89649538 
42.565   23.8345241   4.88206146 
 42.57   24.2244412   4.92183312 
42.575   23.6834336   4.86656281 
 42.58   24.0538296   4.90447037 
42.585   23.9742964   4.89635542 
 42.59   24.2982996   4.92933054 
42.595   25.2138815    5.0213426 
  42.6   23.6648856   4.86465678 
42.605   23.5527375   4.85311627 
 42.61   24.0192261   4.90094135 
42.615   23.7848425   4.87697062 
 42.62   24.2143346   4.92080629 
42.625   24.0474535   4.90382029 
 42.63   24.2721219   4.92667453 
42.635   24.0571799   4.90481191 
 42.64    23.641206   4.86222234 
42.645   23.9990103   4.89887848 
 42.65   23.7947109   4.87798225 
42.655   23.1054663   4.80681457 
 42.66    23.812062   4.87976044 
42.665    24.119002   4.91111006 
 42.67     23.61662   4.85969341 
42.675   23.7742891   4.87588854 
 42.68   24.0809022   4.90722958 
42.685   23.9517583   4.89405336 
 42.69   23.9054834   4.88932341 
42.695   23.8829643   4.88701998 
  42.7   23.8958864   4.88834188 
42.705    23.508493   4.84855576 
 42.71   24.1970554   4.91905026 
42.715   23.7382107   4.87218747 
 42.72   23.5404631   4.85185151 
42.725   24.3643324   4.93602394 
 42.73   23.5077788   4.84848212 
42.735   23.8108324   4.87963445 
 42.74   24.5519744   4.95499489 
42.745   23.8789777   4.88661209 
 42.75   23.2121599   4.81789995 
42.755   23.9458253   4.89344718 
 42.76   23.2050288   4.81715983 
42.765   23.9242558   4.89124276 
 42.77   24.4962686   4.94937053 
42.775   23.5603827   4.85390386 
 42.78   24.2187987   4.92125987 
42.785    23.133059   4.80968388 
 42.79   24.1528448   4.91455438 
42.795   23.9720031   4.89612123 
  42.8   24.0306514   4.90210684 
42.805   24.2088635   4.92025035 
 42.81   23.2840577   4.82535571 
42.815   24.0360776   4.90266025 
 42.82   24.0649137   4.90560023 
42.825   23.9149857   4.89029506 
 42.83   24.2078573    4.9201481 
42.835    24.144499   4.91370522 
 42.84    24.563185   4.95612601 
42.845    23.884444   4.88717137 
 42.85   24.1610423   4.91538832 
42.855   24.6301233    4.9628745 
 42.86   24.0741212   4.90653861 
42.865    24.358795   4.93546299 
 42.87   23.5859792   4.85653984 
42.875   23.4077458    4.8381552 
 42.88   23.8583359   4.88449956 
42.885   23.2648639   4.82336645 
 42.89   23.8182456   4.88039401 
42.895    24.776433   4.97759309 
  42.9   23.8207218   4.88064769 
42.905   23.5941778   4.85738385 
 42.91   22.9961279   4.79542781 
42.915   23.8507436   4.88372231 
 42.92   23.3596238   4.83317947 
42.925   23.7513311   4.87353374 
 42.93   23.7508531    4.8734847 
42.935   23.6918887   4.86743143 
 42.94   23.6736445   4.86555696 
42.945   23.0894555   4.80514885 
 42.95   23.4230855   4.83974023 
42.955   23.8498004   4.88362575 
 42.96    24.077971   4.90693092 
42.965   24.3267752   4.93221808 
 42.97    24.529349   4.95271128 
42.975   24.0540835   4.90449626 
 42.98    23.984766   4.89742443 
42.985   24.3218058   4.93171428 
 42.99   23.7119525   4.86949201 
42.995   24.2886241   4.92834902 
  43.0   24.1085506   4.91004588 
43.005   23.7253288    4.8708653 
 43.01   23.4442228   4.84192346 
43.015   23.6254465   4.86060146 
 43.02   24.0457892    4.9036506 
43.025   24.4902724   4.94876474 
 43.03   23.9209499   4.89090482 
43.035   23.0108358    4.7969611 
 43.04   24.0009231    4.8990737 
43.045   23.9919908   4.89816198 
 43.05   23.6737176   4.86556447 
43.055   23.4803922   4.84565705 
 43.06    23.743066   4.87268571 
43.065   23.3925861   4.83658827 
 43.07   23.8266491   4.88125487 
43.075   23.2881179    4.8257764 
 43.08   23.5306593   4.85084109 
43.085   24.3126748   4.93078846 
 43.09   23.4223538   4.83966464 
43.095   24.4253262   4.94219852 
  43.1   23.7707557   4.87552619 
43.105   24.1727204   4.91657608 
 43.11   24.1852032   4.91784539 
43.115    23.944593   4.89332126 
 43.12   24.1588965   4.91517004 
43.125   24.2437243   4.92379166 
 43.13    24.134985   4.91273701 
43.135   24.1890429   4.91823575 
 43.14   24.0270762   4.90174216 
43.145    23.799914   4.87851555 
 43.15   23.1036581   4.80662648 
43.155   24.0448451   4.90355433 
 43.16   23.2466114   4.82147399 
43.165   23.6015046   4.85813798 
 43.17   24.0119206   4.90019598 
43.175   24.1973842   4.91908367 
 43.18   23.4099045   4.83837829 
43.185   23.9234325   4.89115861 
 43.19   23.6193049   4.85996964 
43.195   23.5397129    4.8517742 
  43.2   23.3399184   4.83114048 
43.205    24.189793     4.918312 
 43.21   24.0953566   4.90870213 
43.215   23.5345617   4.85124331 
 43.22    24.467204   4.94643347 
43.225   23.9393956   4.89279016 
 43.23    24.238426    4.9232536 
43.235   23.4327609   4.84073971 
 43.24   23.9366037   4.89250485 
43.245   23.6098239   4.85899412 
 43.25   23.9110587   4.88989352 
43.255   23.8419823   4.88282523 
 43.26   24.2952595   4.92902216 
43.265   23.5615455   4.85402364 
 43.27   23.8585507   4.88452155 
43.275   23.9915896   4.89812103 
 43.28     23.77328   4.87578506 
43.285    24.359843   4.93556917 
 43.29    24.708751   4.97078977 
43.295    23.928575   4.89168427 
  43.3   24.3908006   4.93870434 
43.305   23.7053449    4.8688135 
 43.31   23.8733025   4.88603137 
43.315   23.9586141   4.89475373 
 43.32   23.5742824   4.85533546 
43.325   24.3525525   4.93483055 
 43.33   23.4012038   4.83747907 
43.335     24.00737   4.89973163 
 43.34    24.084147   4.90756019 
43.345   24.2394428   4.92335687 
 43.35   23.6243058   4.86048411 
43.355   23.3132673   4.82838144 
 43.36   23.4769764   4.84530457 
43.365   23.9137515   4.89016886 
 43.37   23.9700012   4.89591678 
43.375   24.0707361   4.90619365 
 43.38   24.1244133   4.91166095 
43.385   23.7920295    4.8777074 
 43.39   23.1968641   4.81631229 
43.395   23.9635509     4.895258 
  43.4   24.2537099   4.92480557 
43.405   23.0770172   4.80385441 
 43.41   23.4795785   4.84557308 
43.415   23.7062564    4.8689071 
 43.42    23.563134   4.85418726 
43.425   23.5263611   4.85039804 
 43.43   24.0844335   4.90758938 
43.435   23.4830044   4.84592658 
 43.44   24.0882363    4.9079768 
43.445   23.4975682   4.84742903 
 43.45   23.2082913   4.81749845 
43.455   23.6305666   4.86112812 
 43.46   24.0945208   4.90861699 
43.465    23.621995   4.86024639 
 43.47   23.3050968   4.82753527 
43.475   24.2743665   4.92690233 
 43.48   23.8300011   4.88159821 
43.485   24.3890724   4.93852937 
 43.49   23.1911444   4.81571847 
43.495   23.7596834   4.87439056 
  43.5    23.064447   4.80254589 
43.505   23.9863435   4.89758548 
 43.51    23.385767   4.83588327 
43.515   23.3882585   4.83614087 
 43.52   24.6199146   4.96184588 
43.525   23.2048439   4.81714063 
 43.53   23.2317376   4.81993129 
43.535   23.3087432   4.82791292 
 43.54   23.2253171   4.81926521 
43.545   22.9800941   4.79375575 
 43.55   24.4303192   4.94270363 
43.555   24.0771031   4.90684248 
 43.56   23.2061496   4.81727616 
43.565   23.9423132    4.8930883 
 43.57    24.607227   4.96056721 
43.575   24.1614499   4.91542978 
 43.58   23.8735672   4.88605845 
43.585   24.8156306   4.98152895 
 43.59   24.1266661   4.91189028 
43.595   24.4187366    4.9415318 
  43.6    24.696031   4.96951014 
43.605   24.1089143   4.91008293 
 43.61    24.237341    4.9231434 
43.615   23.7847561   4.87696177 
 43.62   23.8594851   4.88461719 
43.625   23.2176209   4.81846665 
 43.63   24.0931675   4.90847914 
43.635   24.2779236    4.9272633 
 43.64   24.3717968      4.93678 
43.645   23.9747795   4.89640475 
 43.65   24.0516868   4.90425192 
43.655    23.592228   4.85718314 
 43.66   24.1918506   4.91852118 
43.665   23.4420901   4.84170322 
 43.67   23.4018937   4.83755039 
43.675   23.9247999   4.89129838 
 43.68   23.8579344   4.88445845 
43.685   23.3283831   4.82994649 
 43.69   24.3648838    4.9360798 
43.695    23.731931   4.87154298 
  43.7   23.9999999   4.89897948 
43.705   24.3783729   4.93744598 
 43.71   23.9939168   4.89835858 
43.715   23.9828561   4.89722943 
 43.72   23.8342957   4.88203807 
43.725   24.0339642   4.90244472 
 43.73   24.4746513    4.9471862 
43.735   23.7944194   4.87795238 
 43.74   23.7280449    4.8711441 
43.745   23.6218046    4.8602268 
 43.75   24.3347227   4.93302369 
43.755   23.7251695   4.87084895 
 43.76   24.1118226   4.91037907 
43.765   24.7746624   4.97741523 
 43.77   24.3892081   4.93854311 
43.775    23.612456   4.85926496 
 43.78   24.2644067   4.92589147 
43.785   23.8572682   4.88439026 
 43.79   23.9975911   4.89873362 
43.795   23.9720885   4.89612995 
  43.8    23.677773    4.8659812 
43.805   24.0028499   4.89927034 
 43.81   24.4233436   4.94199793 
43.815   23.9435201   4.89321164 
 43.82   24.3607658   4.93566265 
43.825   24.0841449   4.90755997 
 43.83   24.3149788   4.93102209 
43.835   24.3425284   4.93381479 
 43.84   23.6330719    4.8613858 
43.845   23.8616797   4.88484183 
 43.85   23.6064562   4.85864757 
43.855   24.3080783   4.93032233 
 43.86   23.6175977   4.85979399 
43.865   23.7775274    4.8762206 
 43.87   23.6271188   4.86077348 
43.875   23.7840809   4.87689254 
 43.88   23.8917343   4.88791717 
43.885   23.6733084   4.86552242 
 43.89   23.3920445   4.83653228 
43.895   23.7941023   4.87791988 
  43.9   23.7944589   4.87795643 
43.905   24.0419259   4.90325667 
 43.91   24.1179103   4.91099891 
43.915   24.2926681   4.92875929 
 43.92   24.4928435    4.9490245 
43.925   24.1708747   4.91638838 
 43.93   23.8431557   4.88294539 
43.935   23.9792556   4.89686181 
 43.94   23.9353666   4.89237842 
43.945   24.3000077    4.9295038 
 43.95   24.4558526    4.9452859 
43.955   24.8632322   4.98630447 
 43.96   23.5441749   4.85223401 
43.965   24.4856808    4.9483008 
 43.97   23.9984645   4.89882277 
43.975   25.1070727   5.01069583 
 43.98    24.290522   4.92854157 
43.985   24.3497437   4.93454595 
 43.99    23.864638   4.88514462 
43.995   24.5257717   4.95235012 
  44.0   24.0339577   4.90244406 
44.005   24.3121499   4.93073523 
 44.01   24.0714642   4.90626785 
44.015   24.1853086    4.9178561 
 44.02   23.6988705   4.86814857 
44.025   23.6174818   4.85978208 
 44.03   24.0906319   4.90822085 
44.035   24.2507805   4.92450815 
 44.04   24.0824079     4.907383 
44.045   24.3835266   4.93796786 
 44.05   23.7281763   4.87115759 
44.055   24.5776143    4.9575815 
 44.06    23.869146     4.885606 
44.065   23.9587484   4.89476745 
 44.07   23.8610467   4.88477703 
44.075   23.6360674   4.86169388 
 44.08    23.685492   4.86677429 
44.085   23.6887768   4.86711175 
 44.09   24.1209998   4.91131344 
44.095   24.6125105   4.96109973 
  44.1   23.4034661    4.8377129 
44.105   24.0898409   4.90814027 
 44.11   24.3046078   4.92997037 
44.115   23.7754946   4.87601217 
 44.12   24.1291967   4.91214787 
44.125   24.4628161    4.9459899 
 44.13   24.3053865   4.93004934 
44.135   23.6742142    4.8656155 
 44.14   24.7833434    4.9782872 
44.145   23.8734473   4.88604618 
 44.15   24.1682616   4.91612261 
44.155   24.4696102   4.94667668 
 44.16   23.9397352   4.89282487 
44.165   24.2457853   4.92400094 
 44.17   24.0141511   4.90042356 
44.175   24.0665607   4.90576811 
 44.18   24.2911401   4.92860428 
44.185   23.6538084   4.86351811 
 44.19   24.2669565   4.92615027 
44.195   24.5994461   4.95978287 
  44.2    24.140572   4.91330561 
44.205   23.3441218    4.8315755 
 44.21   24.3638038    4.9359704 
44.215   24.0960539   4.90877315 
 44.22   23.9378004   4.89262714 
44.225   23.4058973   4.83796417 
 44.23   23.3467133   4.83184368 
44.235   23.8524244   4.88389438 
 44.24   23.5911448   4.85707163 
44.245   23.9479967   4.89366905 
 44.25   23.9732728    4.8962509 
44.255   23.8444048   4.88307329 
 44.26   24.1308493   4.91231608 
44.265   24.4080799   4.94045341 
 44.27   24.1437858   4.91363265 
44.275   23.9676199   4.89567359 
 44.28   24.1895277   4.91828503 
44.285   24.1634953   4.91563784 
 44.29   24.7805681   4.97800845 
44.295   23.8747714   4.88618168 
  44.3   24.4636223    4.9460714 
44.305   23.6809036   4.86630287 
 44.31      23.7409   4.87246344 
44.315   24.0022505   4.89920918 
 44.32   24.3854716    4.9381648 
44.325   23.7681516   4.87525913 
 44.33   24.3044646   4.92995584 
44.335   23.9196035   4.89076717 
 44.34    23.939569   4.89280789 
44.345   23.4030614   4.83767108 
 44.35   23.5949113   4.85745935 
44.355   24.3941861   4.93904709 
 44.36   23.6376637   4.86185805 
44.365    24.056309   4.90472313 
 44.37   24.3863622   4.93825497 
44.375   23.8226958    4.8808499 
 44.38   23.6325475   4.86133186 
44.385   23.8162332   4.88018783 
 44.39   24.1719269   4.91649539 
44.395   23.2886428   4.82583079 
  44.4   23.7686202   4.87530719 
44.405   24.2130556   4.92067633 
 44.41   24.1528205   4.91455192 
44.415   24.7141276   4.97133057 
 44.42   24.3082397    4.9303387 
44.425   23.8215018   4.88072759 
 44.43   24.0632603   4.90543171 
44.435    24.081217   4.90726166 
 44.44   24.1008838    4.9092651 
44.445   23.6766925   4.86587017 
 44.45   24.1900316   4.91833626 
44.455    24.540493   4.95383619 
 44.46   24.7942678   4.97938428 
44.465   24.5368602   4.95346951 
 44.47   23.5842372   4.85636049 
44.475   24.1317199   4.91240469 
 44.48   24.0384573   4.90290294 
44.485   24.3887174   4.93849343 
 44.49   24.5369045   4.95347399 
44.495   24.1846802    4.9177922 
  44.5   24.1072961   4.90991814 
44.505   23.9136035   4.89015373 
 44.51   24.0573225   4.90482645 
44.515   24.5509851   4.95489507 
 44.52   23.7553321    4.8739442 
44.525   24.6396723   4.96383645 
 44.53   23.6978449   4.86804323 
44.535   24.3062591   4.93013784 
 44.54   24.4805645    4.9477838 
44.545    24.175565   4.91686537 
 44.55   23.6612205   4.86428006 
44.555   24.2097172    4.9203371 
 44.56   24.0524927   4.90433408 
44.565   23.8781697   4.88652941 
 44.57    23.297079   4.82670478 
44.575   24.2512789   4.92455875 
 44.58    24.434019   4.94307789 
44.585    23.726401   4.87097537 
 44.59   24.6020033   4.96004065 
44.595   24.2258556    4.9219768 
  44.6   24.3087964   4.93039516 
44.605   24.5217857   4.95194766 
 44.61   24.1326242   4.91249674 
44.615   24.5375755   4.95354171 
 44.62   24.4373383   4.94341363 
44.625   24.1314105    4.9123732 
 44.63   23.1780943   4.81436333 
44.635   23.8065072   4.87919125 
 44.64   24.2977479   4.92927458 
44.645   24.3184737   4.93137645 
 44.65   23.9055673   4.88933198 
44.655   24.2682243   4.92627896 
 44.66   24.1722308   4.91652629 
44.665   23.5770191   4.85561727 
 44.67   23.9352722   4.89236877 
44.675   23.5589529   4.85375658 
 44.68   24.4828237    4.9480121 
44.685    24.178194   4.91713271 
 44.69   23.1427927   4.81069565 
44.695   23.7617029   4.87459772 
  44.7   24.1641996   4.91570947 
44.705   24.0076983   4.89976513 
 44.71   24.0935446   4.90851756 
44.715    23.914582   4.89025378 
 44.72   23.9971816   4.89869182 
44.725   24.5756435   4.95738272 
 44.73   24.5635954   4.95616741 
44.735   24.0264382   4.90167708 
 44.74   24.4652953   4.94624052 
44.745   24.5135495   4.95111598 
 44.75   24.1815186   4.91747075 
44.755   24.8762099   4.98760563 
 44.76   24.1206743   4.91128031 
44.765   24.8086126   4.98082449 
 44.77    24.086392   4.90778891 
44.775   24.7051758   4.97043014 
 44.78   24.4366443   4.94334344 
44.785   23.8375701    4.8823734 
 44.79   23.7847945   4.87696571 
44.795    24.331768    4.9327242 
  44.8    24.501517   4.94990071 
44.805   24.4221216    4.9418743 
 44.81   24.6153742   4.96138833 
44.815   25.1403191   5.01401227 
 44.82   25.1514129   5.01511843 
44.825   24.5144594   4.95120787 
 44.83   25.1193598   5.01192177 
44.835   24.0048585   4.89947533 
 44.84   24.4455011   4.94423919 
44.845   23.8587682   4.88454381 
 44.85   24.4110334   4.94075231 
44.855   24.1196077   4.91117172 
 44.86   24.2153869   4.92091322 
44.865   24.5310771   4.95288573 
 44.87   24.2037434   4.91973001 
44.875   24.5311307   4.95289114 
 44.88   23.7099636    4.8692878 
44.885   24.3711775   4.93671728 
 44.89   24.4603324   4.94573881 
44.895   24.3853922   4.93815677 
  44.9   24.2407277   4.92348736 
44.905   24.5307803   4.95285577 
 44.91   24.5784725   4.95766805 
44.915   24.0034897   4.89933564 
 44.92   24.1116326   4.91035972 
44.925   25.1041864   5.01040781 
 44.93   23.9953019   4.89849996 
44.935   24.1512191   4.91438899 
 44.94   24.5947465   4.95930908 
44.945   24.1232441   4.91154193 
 44.95   24.9705357    4.9970527 
44.955   24.3277412   4.93231601 
 44.96   24.9962819   4.99962818 
44.965   24.5874882   4.95857723 
 44.97   24.0392049   4.90297919 
44.975   25.0375466   5.00375325 
 44.98   23.6266632   4.86072662 
44.985   24.3355136   4.93310385 
 44.99   24.5995928   4.95979766 
44.995   24.3697866   4.93657641 
  45.0    25.126914   5.01267534 
45.005   24.4971592   4.94946049 
 45.01   24.6387952    4.9637481 
45.015   25.0455315   5.00455108 
 45.02   25.1253559   5.01251991 
45.025   23.8839995   4.88712589 
 45.03   23.9868229   4.89763442 
45.035   24.2456822   4.92399048 
 45.04    25.152837   5.01526041 
45.045   24.3419475   4.93375593 
 45.05   23.9632732   4.89522963 
45.055   24.4279499   4.94246395 
 45.06    24.196898   4.91903426 
45.065   23.9233118   4.89114627 
 45.07   24.4537971   4.94507806 
45.075   25.4255458   5.04237501 
 45.08   23.8102821   4.87957807 
45.085   25.0235373   5.00235317 
 45.09   24.2845252   4.92793316 
45.095   24.1771764   4.91702922 
  45.1   24.3197134   4.93150214 
45.105   23.8600127   4.88467119 
 45.11   24.0792313   4.90705934 
45.115   24.4566923    4.9453708 
 45.12   24.3203252   4.93156417 
45.125   24.6864721   4.96854829 
 45.13   24.4462711   4.94431705 
45.135   23.9832455   4.89726919 
 45.14   24.4259354   4.94226015 
45.145    23.879358     4.886651 
 45.15   25.0593637   5.00593285 
45.155    24.711891   4.97110561 
 45.16   24.0204042   4.90106154 
45.165   24.2142372    4.9207964 
 45.17   24.1471759    4.9139776 
45.175   24.2376864   4.92317849 
 45.18   23.9987043   4.89884724 
45.185   24.3777049   4.93737835 
 45.19   24.5912652   4.95895808 
45.195   24.6795649   4.96785314 
  45.2   24.7030259   4.97021387 
45.205   23.6923222   4.86747596 
 45.21   24.3549926   4.93507777 
45.215   23.6932421   4.86757045 
 45.22   24.3485417   4.93442415 
45.225   24.2922269   4.92871453 
 45.23    24.062343   4.90533821 
45.235   24.0272118   4.90175599 
 45.24   24.2290466   4.92230095 
45.245    24.678774   4.96777354 
 45.25   24.3288959   4.93243306 
45.255   24.1500506    4.9142701 
 45.26   24.0777072   4.90690404 
45.265   24.2461879   4.92404182 
 45.27   25.5693882   5.05661826 
45.275    24.181379   4.91745656 
 45.28   24.1792152   4.91723654 
45.285   24.4274605   4.94241444 
 45.29   24.9038664   4.99037738 
45.295   24.5226305   4.95203297 
  45.3   24.4313861   4.94281156 
45.305   24.6852751   4.96842783 
 45.31   23.5425164   4.85206311 
45.315   23.9417712   4.89303293 
 45.32   24.3537946   4.93495639 
45.325   24.3742424   4.93702769 
 45.33   24.7390588   4.97383743 
45.335   23.5771967   4.85563556 
 45.34   24.7282969   4.97275546 
45.345   24.2919389   4.92868531 
 45.35   24.5947312   4.95930753 
45.355   23.8996397   4.88872578 
 45.36   24.8355642   4.98352929 
45.365     24.51397   4.95115846 
 45.37   24.8023423     4.980195 
45.375   24.1147895   4.91068116 
 45.38   24.4505956   4.94475435 
45.385   24.2924063   4.92873273 
 45.39    23.871992   4.88589725 
45.395    24.296565   4.92915459 
  45.4   24.5361273   4.95339553 
45.405   24.4610805   4.94581445 
 45.41   24.3384393   4.93340038 
45.415   24.4844147   4.94817286 
 45.42   24.8383887   4.98381266 
45.425   24.5617849   4.95598476 
 45.43   25.2963625   5.02954893 
45.435   25.2929083   5.02920554 
 45.44   25.3952587   5.03937087 
45.445   24.8402154   4.98399593 
 45.45   24.3992163   4.93955629 
45.455   24.2185751   4.92123715 
 45.46   24.7166068   4.97157991 
45.465   25.3066828    5.0305748 
 45.47    25.419137   5.04173948 
45.475   24.5265031   4.95242396 
 45.48   24.3332708   4.93287652 
45.485   24.6449279   4.96436581 
 45.49    24.989739    4.9989738 
45.495   24.5232963   4.95210019 
  45.5   24.8307889   4.98305016 
45.505   25.4350888   5.04332121 
 45.51   23.8969402   4.88844967 
45.515   24.8846897   4.98845565 
 45.52   24.6335566   4.96322039 
45.525   24.0869775   4.90784856 
 45.53   24.1996231   4.91931125 
45.535    25.176829   5.01765174 
 45.54   24.5760794   4.95742669 
45.545    24.564966   4.95630568 
 45.55   24.9418476   4.99418137 
45.555   24.2381566   4.92322624 
 45.56   25.2628996   5.02622121 
45.565   24.1056849   4.90975406 
 45.57   24.7560573   4.97554593 
45.575   24.6974306   4.96965095 
 45.58   24.8838243    4.9883689 
45.585   24.4418825   4.94387323 
 45.59   24.2838606   4.92786572 
45.595   25.0634061    5.0063366 
  45.6   24.6525858   4.96513704 
45.605   24.9070055   4.99069189 
 45.61   25.3287031   5.03276297 
45.615   24.5377502   4.95355934 
 45.62    24.523254   4.95209592 
45.625   24.2180034   4.92117907 
 45.63   24.3210653   4.93163921 
45.635    25.009016   5.00090151 
 45.64   24.9319993    4.9931953 
45.645   25.0985349    5.0098438 
 45.65   24.6562795   4.96550898 
45.655    24.869956   4.98697865 
 45.66   24.4713436   4.94685188 
45.665   24.6616522   4.96604996 
 45.67   24.7832684   4.97827967 
45.675   24.3630441   4.93589344 
 45.68   24.2014827   4.91950025 
45.685   24.2338824   4.92279214 
 45.69    24.761822    4.9761252 
45.695   24.4222392    4.9418862 
  45.7     24.53659   4.95344224 
45.705   24.3114201   4.93066123 
 45.71   24.4262495   4.94229193 
45.715    25.506764   5.05042216 
 45.72   24.5189737   4.95166373 
45.725   24.0813608   4.90727631 
 45.73   24.9343863   4.99343432 
45.735   24.4705001   4.94676663 
 45.74   25.2738982   5.02731521 
45.745   24.6678523   4.96667417 
 45.75   25.1070591   5.01069447 
45.755   25.7346447   5.07293256 
 45.76   24.8528517   4.98526346 
45.765   25.1094945   5.01093748 
 45.77   24.9401675   4.99401316 
45.775   24.7733129   4.97727967 
 45.78    24.625754   4.96243428 
45.785   24.9005659   4.99004669 
 45.79   25.6526652   5.06484601 
45.795   25.6600727   5.06557724 
  45.8   25.2812509   5.02804643 
45.805   25.2965404   5.02956662 
 45.81   25.7885151   5.07823937 
45.815   24.7146865   4.97138678 
 45.82   25.4213702   5.04196095 
45.825   24.9435034   4.99434714 
 45.83   25.9196661   5.09113603 
45.835    25.982731   5.09732587 
 45.84   24.9844522   4.99844497 
45.845   25.0658972   5.00658539 
 45.85   25.3681604   5.03668149 
45.855   26.2554345    5.1240057 
 45.86   24.9501033   4.99500784 
45.865   25.2038612   5.02034473 
 45.87   25.3142727   5.03132912 
45.875     25.14437   5.01441622 
 45.88   25.8614988   5.08542022 
45.885   26.1116096   5.10995201 
 45.89   25.2656204   5.02649185 
45.895   25.7192516   5.07141514 
  45.9    25.100739   5.01006377 
45.905   25.0097773   5.00097763 
 45.91   25.9975421   5.09877849 
45.915   25.5010339   5.04985484 
 45.92   25.7047244   5.06998269 
45.925   26.1358807   5.11232635 
 45.93   26.6094929     5.158439 
45.935   26.2692169   5.12535042 
 45.94   26.5696825   5.15457879 
45.945   25.5920093   5.05885455 
 45.95   25.9508602   5.09419868 
45.955    26.454326   5.14337691 
 45.96   26.8435825   5.18107928 
45.965   26.9978474   5.19594528 
 45.97   26.7684072    5.1738194 
45.975   27.6972318   5.26281596 
 45.98   28.0493707   5.29616566 
45.985    27.932914   5.28515979 
 45.99   28.3689996   5.32625568 
45.995   28.6422855   5.35184879 
  46.0     28.66211   5.35370059 
46.005   28.9427465   5.37984633 
 46.01   29.9301023    5.4708411 
46.015    29.667353   5.44677455 
 46.02   30.2719653   5.50199648 
46.025   31.6889546   5.62929432 
 46.03   32.4984096   5.70073764 
46.035   33.6561722   5.80139398 
 46.04   34.9423581   5.91120615 
46.045   36.2241817   6.01865282 
 46.05   38.4172836   6.19816776 
46.055    41.159553   6.41557113 
 46.06   44.6283367   6.68044435 
46.065   49.0200425   7.00143146 
 46.07   55.0388429   7.41881681 
46.075   61.4563441   7.83940968 
 46.08   70.9834783   8.42516933 
46.085   80.7878734   8.98820746 
 46.09   93.5444262   9.67183675 
46.095   102.973617   10.1475917 
  46.1   116.779601   10.8064611 
46.105    126.33117   11.2397139 
 46.11   136.358787   11.6772765 
46.115   140.111287   11.8368614 
 46.12   139.601934   11.8153262 
46.125   134.931749   11.6160126 
 46.13   124.935796   11.1774682 
46.135   113.242939   10.6415666 
 46.14   101.268833   10.0632417 
46.145   90.0858125   9.49135462 
 46.15   77.5812378   8.80802122 
46.155    66.276543   8.14104066 
 46.16   57.1605366   7.56045875 
46.165   49.9521696   7.06768489 
 46.17   45.6533278   6.75672464 
46.175   42.0445498   6.48417688 
 46.18   39.3446722   6.27253316 
46.185   36.0306744   6.00255565 
 46.19   34.5622757   5.87896893 
46.195   34.0260942   5.83318902 
  46.2   32.0203818   5.65865548 
46.205   32.3028941   5.68356351 
 46.21   30.6436182   5.53566782 
46.215   29.5647217    5.4373451 
 46.22   29.6834418   5.44825126 
46.225   29.3616126   5.41863567 
 46.23   28.8282237   5.36919209 
46.235   28.0614115   5.29730228 
 46.24   27.6649625   5.25974928 
46.245   27.4100278    5.2354587 
 46.25   27.4183903   5.23625728 
46.255   27.7203241   5.26500941 
 46.26   26.7476977   5.17181764 
46.265   26.4223915   5.14027154 
 46.27    26.306084    5.1289457 
46.275     27.09745    5.2055211 
 46.28   27.4781341   5.24195899 
46.285   26.6549406    5.1628423 
 46.29   26.6241909   5.15986346 
46.295   26.6637743   5.16369774 
  46.3   26.1280303    5.1115585 
46.305   26.3833071   5.13646834 
 46.31   26.5852079   5.15608456 
46.315   25.7550681   5.07494513 
 46.32    26.313488   5.12966744 
46.325   25.9512303   5.09423501 
 46.33   25.1646335   5.01643633 
46.335   26.3266834   5.13095346 
 46.34   25.6945563   5.06897981 
46.345   25.4776418   5.04753819 
 46.35   25.3910873   5.03895697 
46.355   25.3852084   5.03837359 
 46.36   25.9542964   5.09453593 
46.365   25.7712514   5.07653931 
 46.37   25.3839695   5.03825063 
46.375    25.584301   5.05809262 
 46.38   25.6029231   5.05993312 
46.385   26.0651799   5.10540693 
 46.39   25.2372851   5.02367247 
46.395   25.8025747   5.07962348 
  46.4   25.2482291   5.02476159 
46.405   25.0398108   5.00397949 
 46.41   24.8683641   4.98681904 
46.415   25.3691224   5.03677699 
 46.42   24.5917555   4.95900752 
46.425   24.7030227   4.97021355 
 46.43   25.1309741    5.0130803 
46.435   25.2387757   5.02382083 
 46.44   25.9098727   5.09017413 
46.445   25.3510765   5.03498526 
 46.45   25.2876428   5.02868201 
46.455   25.7669805   5.07611865 
 46.46   25.9086574   5.09005475 
46.465   24.8724167   4.98722535 
 46.47   25.8149913   5.08084553 
46.475   24.9256143   4.99255589 
 46.48   24.3283974   4.93238252 
46.485   25.2741859   5.02734382 
 46.49   23.9571013    4.8945992 
46.495   24.1777849    4.9170911 
  46.5   25.0614825   5.00614447 
46.505   24.6094091   4.96078714 
 46.51   24.9182021   4.99181351 
46.515   24.4462174   4.94431162 
 46.52   24.9660987   4.99660872 
46.525   24.8533655   4.98531499 
 46.53   25.1393376    5.0139144 
46.535   24.7727115   4.97721925 
 46.54   24.6752604   4.96741989 
46.545   24.8379825   4.98377191 
 46.55   24.6698696   4.96687724 
46.555    25.240527   5.02399512 
 46.56    24.414503   4.94110342 
46.565   24.9278484   4.99277963 
 46.57   24.5684417    4.9566563 
46.575   24.5602036   4.95582522 
 46.58   24.9961912   4.99961911 
46.585   24.6371667   4.96358405 
 46.59   24.7492276   4.97485955 
46.595    25.194175   5.01937994 
  46.6   25.3897733   5.03882658 
46.605   25.0381979   5.00381834 
 46.61   24.7883393   4.97878893 
46.615   25.4187584   5.04170193 
 46.62   24.7908369   4.97903975 
46.625   24.4631394   4.94602259 
 46.63    24.389763   4.93859929 
46.635   24.6778188    4.9676774 
 46.64   24.8093051   4.98089401 
46.645   24.8564709   4.98562643 
 46.65   24.6216316   4.96201891 
46.655   25.6670575   5.06626663 
 46.66   24.4991501   4.94966161 
46.665    24.571454   4.95696015 
 46.67    24.704151   4.97032705 
46.675   25.2557947   5.02551437 
 46.68   25.1363143    5.0136129 
46.685   25.1313303   5.01311582 
 46.69   25.1342057   5.01340261 
46.695   25.2188126   5.02183359 
  46.7   24.4984196   4.94958782 
46.705   25.1992461   5.01988507 
 46.71    24.408946   4.94054107 
46.715   25.2141977   5.02137408 
 46.72   25.1108689   5.01107462 
46.725    25.326599   5.03255392 
 46.73   24.8137298   4.98133816 
46.735   24.8557385   4.98555298 
 46.74   25.4946895   5.04922662 
46.745   25.5707521   5.05675312 
 46.75   25.1398349   5.01396399 
46.755   25.8350985   5.08282387 
 46.76   25.1723373   5.01720413 
46.765   24.6262462   4.96248388 
 46.77   25.8364041    5.0829523 
46.775   25.0794759   5.00794128 
 46.78    24.777013   4.97765135 
46.785    25.776166   5.07702334 
 46.79   25.1816322   5.01813035 
46.795   24.7921767    4.9791743 
  46.8   25.7135977   5.07085769 
46.805   25.2933167   5.02924613 
 46.81   24.6065689   4.96050087 
46.815   24.7849146     4.978445 
 46.82   24.8473545   4.98471207 
46.825   25.1989452    5.0198551 
 46.83   25.2066896   5.02062641 
46.835   25.1841696   5.01838316 
 46.84   24.9457827   4.99457532 
46.845    24.667012   4.96658957 
 46.85   25.1001671    5.0100067 
46.855   24.9953108   4.99953106 
 46.86   25.0951024   5.00950121 
46.865   24.4525003   4.94494695 
 46.87   24.7374313   4.97367382 
46.875   24.7952135   4.97947923 
 46.88   24.8948838    4.9894773 
46.885   25.4290978   5.04272722 
 46.89   24.9104079   4.99103275 
46.895   25.0999162   5.00998165 
  46.9   24.8566082    4.9856402 
46.905    25.289904   5.02890684 
 46.91   24.8014647    4.9801069 
46.915   24.5572061   4.95552279 
 46.92   25.3507454   5.03495237 
46.925   24.5498302   4.95477852 
 46.93   25.2838059    5.0283005 
46.935   25.3591675   5.03578867 
 46.94   25.4730313   5.04708146 
46.945    24.491257   4.94886421 
 46.95   24.8361902   4.98359209 
46.955   24.9556443   4.99556246 
 46.96   24.9154839   4.99154123 
46.965   25.0792811   5.00792184 
 46.97   25.0945815   5.00944922 
46.975   24.9299282   4.99298791 
 46.98    25.629488   5.06255745 
46.985   24.9399582   4.99399221 
 46.99   24.7504284   4.97498024 
46.995   25.4296748   5.04278443 
  47.0   24.7233061   4.97225362 
47.005   25.2490016   5.02483847 
 47.01   25.1284487   5.01282841 
47.015   25.1650288   5.01647573 
 47.02    24.786408   4.97859498 
47.025   25.2945783   5.02937156 
 47.03   25.2085006   5.02080677 
47.035   24.3685238    4.9364485 
 47.04   24.8121612    4.9811807 
47.045   24.5138863   4.95114999 
 47.05   25.2864388    5.0285623 
47.055   25.1109624   5.01108395 
 47.06   25.2711449   5.02704137 
47.065   24.9165062   4.99164364 
 47.07   25.4916547   5.04892609 
47.075   24.7186199   4.97178237 
 47.08   25.3385049   5.03373667 
47.085    24.577133   4.95753295 
 47.09   24.7453541   4.97447023 
47.095   25.1809357   5.01806095 
  47.1   24.9180179   4.99179506 
47.105   24.9223224    4.9922262 
 47.11   24.4599869   4.94570388 
47.115   24.2254646   4.92193708 
 47.12    25.728638   5.07234049 
47.125   25.5443702   5.05414386 
 47.13   25.7273693   5.07221542 
47.135   25.6854817   5.06808462 
 47.14   25.2906044   5.02897648 
47.145   24.9151937   4.99151216 
 47.15   24.9523289   4.99523062 
47.155   25.7707846   5.07649334 
 47.16   25.0167838    5.0016781 
47.165   25.1601349   5.01598793 
 47.17   25.3341012   5.03329924 
47.175   25.2379617   5.02373981 
 47.18   25.2106862   5.02102441 
47.185   25.0939518   5.00938637 
 47.19   24.4716742    4.9468853 
47.195   24.8475885   4.98473555 
  47.2   24.5799307   4.95781512 
47.205   25.0472066   5.00471844 
 47.21   24.7531235   4.97525109 
47.215   25.0506511   5.00506255 
 47.22    25.303313   5.03023986 
47.225   25.2443686   5.02437743 
 47.23   24.8826714   4.98825334 
47.235   25.7267732   5.07215666 
 47.24   25.2917342   5.02908881 
47.245     25.55616   5.05531008 
 47.25   24.9916005   4.99915998 
47.255   25.1126871   5.01125604 
 47.26   25.7675106   5.07617086 
47.265   25.2072313   5.02068036 
 47.27    24.975758   4.99757521 
47.275   24.8381004   4.98378374 
 47.28   25.6654546   5.06610843 
47.285   25.2538445   5.02532034 
 47.29   25.1114693   5.01113453 
47.295   24.8178837   4.98175508 
  47.3   24.9135228   4.99134479 
47.305   24.9352166   4.99351746 
 47.31   24.7269405   4.97261908 
47.315   25.1268708   5.01267102 
 47.32   25.3031436   5.03022302 
47.325   25.2536486   5.02530085 
 47.33    25.338109   5.03369735 
47.335   24.7964123   4.97959961 
 47.34   24.8831613   4.98830245 
47.345   25.3372285   5.03360989 
 47.35   24.7751082   4.97746001 
47.355   25.1051836   5.01050732 
 47.36   24.8449252    4.9844684 
47.365    24.989056   4.99890548 
 47.37   25.0234809   5.00234754 
47.375   24.7471585   4.97465159 
 47.38   24.6658672   4.96647433 
47.385    24.730689   4.97299598 
 47.39   24.7185655   4.97177689 
47.395   24.4493941   4.94463286 
  47.4   25.1262438   5.01260849 
47.405   24.9938426   4.99938422 
 47.41   25.3750582    5.0373662 
47.415   25.8699495   5.08625103 
 47.42    26.047575   5.10368249 
47.425    24.654459   4.96532567 
 47.43   25.3446625   5.03434827 
47.435   25.9079354   5.08998383 
 47.44   25.4427118    5.0440769 
47.445   25.0807307   5.00806656 
 47.45   25.8676319   5.08602319 
47.455   25.0038007   5.00038006 
 47.46   25.9649837   5.09558473 
47.465    25.773543   5.07676502 
 47.47   25.2788781   5.02781047 
47.475   26.1724374   5.11590045 
 47.48   25.3980651   5.03964931 
47.485   25.7703682   5.07645232 
 47.49   25.5962749   5.05927612 
47.495   25.4986759   5.04962136 
  47.5   26.5222006   5.14997093 
47.505   26.1659915   5.11527042 
 47.51   25.7818285   5.07758097 
47.515   25.8386401   5.08317225 
 47.52   26.5377414   5.15147953 
47.525    26.266319   5.12506771 
 47.53   26.4540995   5.14335489 
47.535   26.2427886   5.12277158 
 47.54   27.0683401    5.2027243 
47.545   28.3243303   5.32206072 
 47.55   28.3582974   5.32525093 
47.555   29.2185871   5.40542201 
 47.56   29.5526222   5.43623235 
47.565   29.8597861   5.46441087 
 47.57   31.9593688   5.65326178 
47.575   34.4143381   5.86637351 
 47.58   35.9693132   5.99744222 
47.585   38.7905196   6.22820356 
 47.59   43.8439188   6.62147406 
47.595   46.6420801   6.82950072 
  47.6   50.5538373   7.11012217 
47.605   53.6983506   7.32791585 
 47.61    58.070157   7.62037775 
47.615   59.8191376   7.73428326 
 47.62   62.3963832   7.89913813 
47.625   62.2343763   7.88887675 
 47.63   59.8134004   7.73391236 
47.635   58.5530306   7.65199521 
 47.64   54.2291915   7.36404722 
47.645   51.1012996    7.1485173 
 47.65   45.2558423   6.72724627 
47.655   41.7823622   6.46392777 
 47.66   37.5508579   6.12787548 
47.665   34.7613661   5.89587704 
 47.67   32.9509692   5.74029348 
47.675   31.8026553   5.63938431 
 47.68   29.2797308   5.41107483 
47.685   29.2706966   5.41023997 
 47.69   28.1016395   5.30109795 
47.695   28.2397445   5.31410807 
  47.7   27.5449124   5.24832472 
47.705   27.3377022   5.22854685 
 47.71    26.820722   5.17887266 
47.715   26.8010881   5.17697673 
 47.72   26.9193791   5.18838888 
47.725   26.1143207   5.11021729 
 47.73   25.9282069   5.09197475 
47.735   26.5528034   5.15294124 
 47.74   26.9041883   5.18692475 
47.745   26.0807897   5.10693545 
 47.75   26.1787951   5.11652178 
47.755   25.9977716     5.098801 
 47.76   25.9435995   5.09348598 
47.765   25.0216461   5.00216415 
 47.77   26.5099558   5.14878197 
47.775   25.3288243   5.03277501 
 47.78     26.05813   5.10471645 
47.785    25.935821   5.09272236 
 47.79   25.5095917    5.0507021 
47.795   25.7203316   5.07152162 
  47.8   26.0392849   5.10287026 
47.805   25.5274179   5.05246652 
 47.81    25.842505    5.0835524 
47.815   25.7573012   5.07516514 
 47.82   25.1766428   5.01763318 
47.825   25.9941711   5.09844791 
 47.83   25.9619553   5.09528756 
47.835   24.9321647   4.99321186 
 47.84   25.1259756   5.01258173 
47.845   25.8618167   5.08545148 
 47.85    26.089157    5.1077546 
47.855   25.2781988   5.02774291 
 47.86   25.3420517   5.03408896 
47.865   25.3834838   5.03820243 
 47.87   25.1006142   5.01005132 
47.875   25.1777287   5.01774139 
 47.88   24.9296637   4.99296142 
47.885   24.5003209   4.94977989 
 47.89   25.9161789   5.09079354 
47.895   25.5896989   5.05862618 
  47.9   25.1979963   5.01976058 
47.905   26.3966533   5.13776735 
 47.91   25.8071268   5.08007154 
47.915   25.2129419   5.02124904 
 47.92   25.1336743   5.01334961 
47.925   25.2907702   5.02899296 
 47.93   25.0621329   5.00620944 
47.935   25.4457726    5.0443803 
 47.94   25.2735284   5.02727843 
47.945   24.9301147   4.99300657 
 47.95   25.2001221   5.01997232 
47.955    25.187686   5.01873351 
 47.96   24.7209574   4.97201744 
47.965   25.5618753   5.05587533 
 47.97   25.7040975   5.06992086 
47.975   26.1318201    5.1119292 
 47.98   26.0696969   5.10584928 
47.985    25.384362   5.03828959 
 47.99    26.597323   5.15725926 
47.995   25.5049419   5.05024177 
  48.0   25.4059532   5.04043184 
48.005   25.9408235   5.09321348 
 48.01    26.055536   5.10446236 
48.015   25.5746767   5.05714116 
 48.02   25.1245605   5.01244057 
48.025   25.7116355   5.07066421 
 48.03   25.6280031    5.0624108 
48.035   25.5707994   5.05675779 
 48.04   25.5193073   5.05166382 
48.045   25.6494191   5.06452556 
 48.05   25.3749548   5.03735594 
48.055      25.4184   5.04166639 
 48.06   24.9782543   4.99782496 
48.065   25.1184506   5.01183106 
 48.07   25.5384586   5.05355901 
48.075   25.7287091   5.07234749 
 48.08   25.1890934   5.01887372 
48.085   25.6187673   5.06149852 
 48.09   26.1699909   5.11566134 
48.095   25.3901835   5.03886728 
  48.1   26.1388125   5.11261308 
48.105   25.8647867   5.08574348 
 48.11   25.3043992   5.03034782 
48.115     26.05051   5.10397003 
 48.12   26.3820132   5.13634239 
48.125   25.7096436   5.07046779 
 48.13   26.0288726   5.10184992 
48.135   25.7355349   5.07302029 
 48.14   26.2653399   5.12497219 
48.145   26.7928769   5.17618362 
 48.15   26.2524273   5.12371225 
48.155   26.7451312   5.17156951 
 48.16   25.5438683   5.05409421 
48.165    25.789705   5.07835652 
 48.17   26.3376552   5.13202253 
48.175   26.0265221   5.10161955 
 48.18   25.5165429   5.05139019 
48.185   26.3871557   5.13684297 
 48.19   25.7449189    5.0739451 
48.195   26.3319844      5.13147 
  48.2   25.8159716     5.080942 
48.205   26.8338388   5.18013888 
 48.21   26.3501032   5.13323516 
48.215   26.0728951   5.10616246 
 48.22   27.0028994   5.19643141 
48.225    27.012411   5.19734653 
 48.23    26.924638   5.18889564 
48.235   26.5643954   5.15406591 
 48.24   27.1384288   5.20945571 
48.245   27.1673121   5.21222717 
 48.25   27.7281459   5.26575217 
48.255   28.9289241   5.37856153 
 48.26   30.1264772   5.48875917 
48.265   30.7030345    5.5410319 
 48.27   31.5138209   5.61371721 
48.275   32.6885511   5.71739023 
 48.28   34.2253441   5.85024308 
48.285   36.4475058   6.03717697 
 48.29   37.8266765   6.15033954 
48.295   38.5108929   6.20571454 
  48.3   39.6251379   6.29485011 
48.305   38.5265131   6.20697294 
 48.31   39.1410241   6.25627878 
48.315   38.5519881   6.20902473 
 48.32    36.946231   6.07834114 
48.325   34.0703485   5.83698111 
 48.33   33.0635126   5.75008805 
48.335   31.0944711   5.57624167 
 48.34   30.3311566   5.50737293 
48.345   29.6386344   5.44413762 
 48.35   28.9293614   5.37860218 
48.355   27.8005885   5.27262634 
 48.36   28.0561578   5.29680638 
48.365    27.464109   5.24062105 
 48.37   26.8057997   5.17743177 
48.375   27.0492755    5.2008918 
 48.38   27.0574911   5.20168156 
48.385   26.7158833   5.16874098 
 48.39   26.7076696   5.16794636 
48.395   26.6540509   5.16275613 
  48.4   26.8524119   5.18193129 
48.405   27.2801694   5.22304216 
 48.41   27.5822032   5.25187616 
48.415   26.6902792   5.16626357 
 48.42   27.0645148   5.20235666 
48.425   27.6950501   5.26260868 
 48.43   26.7225484   5.16938569 
48.435   27.2549752   5.22062977 
 48.44   27.7614758     5.268916 
48.445   27.2327939   5.21850495 
 48.45   27.3936276    5.2338922 
48.455   28.5759332    5.3456462 
 48.46   27.8009194   5.27265771 
48.465   27.8128169   5.27378582 
 48.47   27.2826922   5.22328366 
48.475   27.9688856   5.28856177 
 48.48   28.4769167   5.33637674 
48.485    28.243106   5.31442433 
 48.49   28.6726969   5.35468925 
48.495   28.5672353   5.34483258 
  48.5   28.9993809   5.38510732 
48.505   29.2195706   5.40551298 
 48.51   28.8657239   5.37268312 
48.515   30.3642976   5.51038089 
 48.52   30.2324106   5.49840073 
48.525   30.8156874   5.55118792 
 48.53   31.0592784   5.57308518 
48.535   32.2131736   5.67566504 
 48.54   32.5269687   5.70324194 
48.545     33.50837   5.78864146 
 48.55   34.4991544   5.87359808 
48.555   35.1775594   5.93106731 
 48.56   37.4830654    6.1223415 
48.565    38.169546    6.1781507 
 48.57   40.5167455   6.36527654 
48.575   42.9793021   6.55586013 
 48.58   45.3899436   6.73720592 
48.585   50.2803004   7.09086034 
 48.59   55.4567178   7.44692674 
48.595   63.0859996   7.94266955 
  48.6   71.1744561   8.43649549 
48.605   80.1633491   8.95339874 
 48.61   93.9269753   9.69159302 
48.615   107.851335   10.3851497 
 48.62   124.316266   11.1497205 
48.625   142.751374   11.9478607 
 48.63   166.098466   12.8879194 
48.635   188.123862   13.7158253 
 48.64   205.870316   14.3481816 
48.645   220.960095   14.8647265 
 48.65   231.141917   15.2033522 
48.655   230.738874   15.1900913 
 48.66   223.825341   14.9607935 
48.665   211.988661   14.5598304 
 48.67   191.631871   13.8431164 
48.675   168.973684   12.9989878 
 48.68   141.788338   11.9074908 
48.685   121.040859   11.0018571 
 48.69   101.105942    10.055145 
48.695   85.1531098   9.22784427 
  48.7   71.8863159   8.47857983 
48.705   62.4741574   7.90405955 
 48.71   53.8547272   7.33857801 
48.715   50.0610031   7.07538007 
 48.72   45.8089211    6.7682288 
48.725   41.4465854   6.43790225 
 48.73   40.0962927   6.33216335 
48.735   38.0542685   6.16881419 
 48.74   36.6612173   6.05485072 
48.745   35.5920753   5.96590943 
 48.75   34.9245412   5.90969891 
48.755   33.7606809   5.81039421 
 48.76   32.8781668   5.73394862 
48.765   32.1565871   5.67067783 
 48.77    31.317075    5.5961661 
48.775   30.6505194   5.53629112 
 48.78   31.5773074   5.61936895 
48.785   30.2265327    5.4978662 
 48.79   29.9551315   5.47312813 
48.795   29.3550059   5.41802601 
  48.8   28.2878942    5.3186365 
48.805   28.4000253   5.32916741 
 48.81   28.1423952   5.30494064 
48.815   27.9365563   5.28550435 
 48.82   28.5899158   5.34695388 
48.825   27.7243405   5.26539082 
 48.83    28.415377   5.33060757 
48.835   28.2958475   5.31938413 
 48.84   27.4037484   5.23485896 
48.845    27.855855   5.27786463 
 48.85   27.8775445   5.27991899 
48.855   27.0195775   5.19803592 
 48.86   27.4829321   5.24241663 
48.865   27.2126133   5.21657103 
 48.87   27.5319419    5.2470889 
48.875   27.1485983   5.21043168 
 48.88   26.4261821   5.14064024 
48.885   26.8538316   5.18206827 
 48.89   26.8202685   5.17882888 
48.895   26.7874074   5.17565527 
  48.9   26.8429513   5.18101836 
48.905   26.3040797   5.12875031 
 48.91   26.3965374   5.13775607 
48.915   26.8332092   5.18007811 
 48.92   26.5673531   5.15435283 
48.925   26.8744618   5.18405843 
 48.93   26.3110716    5.1294319 
48.935   26.5272159   5.15045783 
 48.94   27.1324062   5.20887763 
48.945   26.3420515   5.13245083 
 48.95   26.2139904      5.11996 
48.955   26.9677142   5.19304479 
 48.96   25.6009383   5.05973698 
48.965   26.0442819   5.10335987 
 48.97   26.0464277   5.10357009 
48.975   26.2544938   5.12391391 
 48.98   26.4985477   5.14767401 
48.985   26.8226663   5.17906036 
 48.99   26.7718584   5.17415291 
48.995   26.0192982   5.10091151 
  49.0   25.8686868   5.08612689 
49.005   26.4982866   5.14764865 
 49.01    26.440147   5.14199835 
49.015   26.5005329   5.14786683 
 49.02   25.5619421   5.05588193 
49.025   26.1114934   5.10994065 
 49.03   26.3723967   5.13540619 
49.035   25.8329295    5.0826105 
 49.04   26.0339218   5.10234474 
49.045   26.1528444   5.11398518 
 49.05   26.5108122   5.14886513 
49.055   25.9636925   5.09545803 
 49.06   25.3586494   5.03573722 
49.065   25.6964857   5.06917012 
 49.07   25.8088226   5.08023843 
49.075   25.4673965   5.04652321 
 49.08   26.1208987   5.11086086 
49.085   25.9067274   5.08986516 
 49.09   25.7871252   5.07810252 
49.095   25.9882828   5.09787041 
  49.1   25.5139219   5.05113076 
49.105   25.9331074   5.09245593 
 49.11   25.6771254   5.06726015 
49.115   26.5276035   5.15049547 
 49.12   26.1123149   5.11002102 
49.125   26.0163515   5.10062266 
 49.13   25.9232459   5.09148759 
49.135    26.626598    5.1600967 
 49.14   26.0651129   5.10540036 
49.145   25.7735013    5.0767609 
 49.15   26.8993529   5.18645861 
49.155   26.4208235   5.14011902 
 49.16   26.1011895   5.10893232 
49.165      26.9818   5.19440083 
 49.17   26.0655899   5.10544708 
49.175   25.0812514   5.00811855 
 49.18   25.7711995    5.0765342 
49.185   25.1916297   5.01912639 
 49.19   26.0750956   5.10637793 
49.195   25.2641759   5.02634817 
  49.2   25.5239084    5.0521192 
49.205   25.2889742   5.02881439 
 49.21   25.5665292   5.05633555 
49.215   25.9361826   5.09275786 
 49.22   25.1141818   5.01140517 
49.225   25.9873353   5.09777749 
 49.23   25.7259369   5.07207422 
49.235   25.8719995   5.08645254 
 49.24   25.2876107   5.02867882 
49.245   25.7308743   5.07256092 
 49.25   26.5186352   5.14962476 
49.255   25.4759446   5.04737006 
 49.26   25.4746683   5.04724363 
49.265   25.8242422   5.08175581 
 49.27   25.8419119   5.08349407 
49.275   25.8707642   5.08633111 
 49.28   25.5262386   5.05234981 
49.285   25.5013654   5.04988766 
 49.29   26.4922153    5.1470589 
49.295   26.0407595   5.10301475 
  49.3   26.1038316    5.1091909 
49.305   26.0738674   5.10625767 
 49.31   25.7747528   5.07688416 
49.315   26.1965946   5.11826089 
 49.32    25.910217   5.09020796 
49.325   25.5050847   5.05025591 
 49.33   25.3667316   5.03653965 
49.335    25.874683   5.08671633 
 49.34   25.7779024   5.07719434 
49.345   26.2162157   5.12017731 
 49.35   26.1927879   5.11788901 
49.355   25.5393752   5.05364969 
 49.36   26.2966336   5.12802434 
49.365    25.565777   5.05626117 
 49.37   25.4667901   5.04646313 
49.375    25.805803   5.07994124 
 49.38   25.8069019    5.0800494 
49.385   25.8724757   5.08649936 
 49.39   25.8275682   5.08208306 
49.395   25.6440494    5.0639954 
  49.4   26.2364291   5.12215083 
49.405   26.1725487   5.11591132 
 49.41   25.7770037   5.07710584 
49.415   25.6126696   5.06089613 
 49.42   26.0098154   5.09998191 
49.425   25.5218529   5.05191576 
 49.43   25.7322679   5.07269829 
49.435   26.1997389   5.11856806 
 49.44    25.760583   5.07548845 
49.445   26.6562318   5.16296735 
 49.45   26.1403453   5.11276298 
49.455   26.4486063   5.14282085 
 49.46   26.8256214   5.17934565 
49.465   26.1477875   5.11349073 
 49.47   26.3866434    5.1367931 
49.475   26.1849827   5.11712641 
 49.48   25.9307443   5.09222391 
49.485   26.4439799   5.14237104 
 49.49   25.8906149   5.08828211 
49.495   26.1610475   5.11478714 
  49.5    26.809716   5.17780996 
49.505   26.6168108   5.15914826 
 49.51   26.2051828    5.1190998 
49.515   25.8858088   5.08780983 
 49.52    25.747424   5.07419195 
49.525   26.7094183   5.16811555 
 49.53   26.8937603   5.18591942 
49.535    26.680584   5.16532516 
 49.54   26.5972785   5.15725493 
49.545   26.4492938   5.14288769 
 49.55   26.9045377   5.18695843 
49.555   27.1781425   5.21326601 
 49.56   27.2123606   5.21654681 
49.565   26.6587116   5.16320749 
 49.57   26.5887209    5.1564252 
49.575    27.309454   5.22584481 
 49.58   27.0265205   5.19870373 
49.585   26.6977355   5.16698514 
 49.59   27.1951154   5.21489361 
49.595   27.1679996   5.21229312 
  49.6   28.6704942   5.35448356 
49.605   27.6990999   5.26299344 
 49.61    27.956048   5.28734792 
49.615   28.6102369    5.3488538 
 49.62   27.8616899   5.27841737 
49.625   29.0371668   5.38861455 
 49.63   29.1896805   5.40274749 
49.635   29.0740208   5.39203309 
 49.64   29.8707596   5.46541486 
49.645   30.3443803   5.50857335 
 49.65   31.1614952   5.58224822 
49.655   31.5634611    5.6181368 
 49.66   31.2167909   5.58719885 
49.665   32.5365469    5.7040816 
 49.67     32.96853   5.74182288 
49.675   34.8564369   5.90393401 
 49.68   37.2679137   6.10474518 
49.685   38.6289072   6.21521578 
 49.69    41.552376   6.44611325 
49.695   44.8968235   6.70050919 
  49.7   48.2763785    6.9481205 
49.705   53.0196072    7.2814564 
 49.71   59.3678585   7.70505409 
49.715   67.9309208   8.24202165 
 49.72   77.3911684   8.79722504 
49.725   89.3916766   9.45471716 
 49.73   101.331936   10.0663765 
49.735   113.389081   10.6484309 
 49.74   127.934839   11.3108284 
49.745   136.815803   11.6968288 
 49.75   145.790424   12.0743705 
49.755   151.571295   12.3114295 
 49.76   153.140436   12.3749924 
49.765    146.25092   12.0934247 
 49.77   137.459446     11.72431 
49.775    129.89714   11.3972427 
 49.78   115.551667   10.7494961 
49.785   102.140598   10.1064632 
 49.79   88.7144185   9.41883318 
49.795   76.1362188   8.72560707 
  49.8   64.8531223   8.05314363 
49.805   57.6233112   7.59100199 
 49.81   50.4049508   7.09964441 
49.815    45.023209    6.7099336 
 49.82   42.8771761   6.54806659 
49.825   39.5442724   6.28842368 
 49.83   37.4955565   6.12336154 
49.835   35.5434014    5.9618287 
 49.84   34.3073739   5.85724969 
49.845   33.0516119   5.74905313 
 49.85   32.0990794   5.66560495 
49.855   31.9104684   5.64893516 
 49.86   31.0523806    5.5724663 
49.865   30.3832001    5.5120958 
 49.87   29.2842189   5.41148953 
49.875   29.7472813   5.45410683 
 49.88   28.3625507   5.32565026 
49.885    28.732002   5.36022407 
 49.89   28.7278965   5.35984109 
49.895   27.9789205   5.28951042 
  49.9   28.3938527   5.32858825 
49.905   27.7403059   5.26690668 
 49.91   27.9597828   5.28770109 
49.915   27.7917781   5.27179079 
 49.92   27.4959155   5.24365479 
49.925   27.4022622   5.23471702 
 49.93   26.8529002   5.18197841 
49.935   26.9380413   5.19018702 
 49.94   26.7484325   5.17188867 
49.945   27.4064794   5.23511981 
 49.95   26.8880407   5.18536794 
49.955   26.6374556   5.16114867 
 49.96   27.0024011   5.19638346 
49.965    26.673363   5.16462613 
 49.97   26.5656282   5.15418551 
49.975   26.3932591   5.13743702 
 49.98   27.0837887   5.20420874 
49.985    27.241476   5.21933674 
 49.99   26.2118429   5.11975027 
49.995   26.1807769   5.11671544 
  50.0   26.2074671   5.11932291 
50.005    26.180421   5.11668066 
 50.01   26.4767685   5.14555813 
50.015   26.6962009   5.16683664 
 50.02   26.5005115   5.14786475 
50.025     26.61216   5.15869751 
 50.03   27.1452994    5.2101151 
50.035    25.960887   5.09518272 
 50.04   25.8824882   5.08748349 
50.045    26.732268   5.17032571 
 50.05   26.0448091   5.10341152 
50.055   26.2477123   5.12325212 
 50.06   26.1368352    5.1124197 
50.065   25.5562606   5.05532003 
 50.07   26.1511216   5.11381673 
50.075   26.4534299   5.14328979 
 50.08   25.6409768   5.06369201 
50.085   25.8354213   5.08285562 
 50.09   25.6174018   5.06136363 
50.095   26.0298586   5.10194655 
  50.1   26.5418069   5.15187411 
50.105   25.9559414   5.09469738 
 50.11   25.8177252   5.08111456 
50.115   25.9104543   5.09023126 
 50.12   25.6089162   5.06052529 
50.125   26.6930724   5.16653389 
 50.13   26.4954964   5.14737762 
50.135    26.306374   5.12897397 
 50.14    26.168289   5.11549499 
50.145   26.0924871   5.10808057 
 50.15    26.360249   5.13422331 
50.155   25.6994777   5.06946523 
 50.16   26.2003602   5.11862875 
50.165   26.4349279   5.14149082 
 50.17   25.9392848   5.09306242 
50.175   26.4898801   5.14683205 
 50.18   26.3226949   5.13056477 
50.185   25.1349632   5.01347815 
 50.19   25.5251192   5.05223903 
50.195   25.9679801   5.09587874 
  50.2    26.000701   5.09908825 
50.205   25.3813673   5.03799239 
 50.21   25.3685902   5.03672416 
50.215   25.9517965   5.09429058 
 50.22   26.0756202    5.1064293 
50.225    26.191131   5.11772713 
 50.23   25.7373087   5.07319512 
50.235    25.828691   5.08219353 
 50.24   25.6491755   5.06450151 
50.245   25.6355331   5.06315447 
 50.25   26.0165263   5.10063979 
50.255   26.3486709   5.13309564 
 50.26    26.071831   5.10605827 
50.265    26.282051   5.12660228 
 50.27   25.7153698   5.07103242 
50.275   25.9493692   5.09405234 
 50.28   25.6014149   5.05978408 
50.285   25.2918064   5.02909598 
 50.29   25.9361019   5.09274994 
50.295   26.1243558   5.11119906 
  50.3   25.7893162   5.07831825 
50.305   26.1129458   5.11008276 
 50.31   26.8618615     5.182843 
50.315   25.2549027   5.02542562 
 50.32   26.0226224   5.10123734 
50.325   26.3294152   5.13121966 
 50.33   25.4691546   5.04669739 
50.335   25.4527556   5.04507241 
 50.34   25.8386041   5.08316871 
50.345   26.1364077    5.1123779 
 50.35   25.6688243   5.06644099 
50.355   25.9159492   5.09077098 
 50.36   25.5970235   5.05935011 
50.365   25.4077196   5.04060707 
 50.37   25.8815076   5.08738711 
50.375    25.548795   5.05458158 
 50.38    25.792234   5.07860551 
50.385     25.91147   5.09033103 
 50.39   25.8397276   5.08327921 
50.395   25.2207354   5.02202503 
  50.4   25.8562203   5.08490121 
50.405   25.3324807   5.03313826 
 50.41    26.033009   5.10225529 
50.415   25.5100051   5.05074302 
 50.42   25.8981815    5.0890256 
50.425   25.6212365   5.06174244 
 50.43    25.088202   5.00881243 
50.435    26.147658   5.11347807 
 50.44    25.310277   5.03093203 
50.445   25.9590022   5.09499777 
 50.45   25.9649338   5.09557983 
50.455   25.3282464    5.0327176 
 50.46   26.6422339   5.16161156 
50.465   25.9127009   5.09045193 
 50.47   25.2709501   5.02702199 
50.475   25.7891436   5.07830125 
 50.48   25.9932383   5.09835643 
50.485   25.9482387   5.09394137 
 50.49   25.8325537   5.08257353 
50.495   25.8284806   5.08217282 
  50.5   26.0935748   5.10818704 
50.505    26.240858   5.12258314 
 50.51   25.8255957   5.08188899 
50.515   25.9533031   5.09443845 
 50.52    25.763464   5.07577226 
50.525   25.4159021   5.04141866 
 50.53   26.2256875   5.12110217 
50.535   25.6353008   5.06313153 
 50.54     26.31841   5.13014717 
50.545   25.7484781   5.07429582 
 50.55   25.6285701    5.0624668 
50.555   25.4199801   5.04182309 
 50.56    24.942548   4.99425149 
50.565   25.8755882    5.0868053 
 50.57   26.6122243   5.15870375 
50.575   25.9355216   5.09269296 
 50.58   25.5546901    5.0551647 
50.585   26.2128688   5.11985046 
 50.59   25.1958893   5.01955071 
50.595   24.9981541    4.9998154 
  50.6   25.7669943   5.07612001 
50.605   26.0662276   5.10550953 
 50.61    25.737907   5.07325408 
50.615   25.3899918   5.03884826 
 50.62   25.7131249   5.07081107 
50.625   26.1372331   5.11245862 
 50.63   25.7514684   5.07459047 
50.635   25.7440016   5.07385471 
 50.64   26.2962094   5.12798298 
50.645   25.2933709   5.02925152 
 50.65   25.2253193   5.02248139 
50.655   26.0014012   5.09915691 
 50.66   26.0592416   5.10482533 
50.665   26.1575754   5.11444771 
 50.67   25.5387688   5.05358969 
50.675   25.5148874   5.05122633 
 50.68   26.2208546   5.12063029 
50.685   25.9562024     5.094723 
 50.69    25.655882   5.06516358 
50.695   25.7943425    5.0788131 
  50.7   26.6304969   5.16047448 
50.705   25.8681347   5.08607262 
 50.71   25.6229386   5.06191057 
50.715   26.2445319   5.12294172 
 50.72   25.3626802   5.03613743 
50.725   25.8371334   5.08302404 
 50.73   25.9219752    5.0913628 
50.735   25.2630818   5.02623933 
 50.74   26.0416831   5.10310524 
50.745   25.9080457   5.08999466 
 50.75   25.5641906   5.05610429 
50.755   25.8297276    5.0822955 
 50.76   25.3826706   5.03812173 
50.765   25.2834901   5.02826909 
 50.77   25.6895358   5.06848457 
50.775   25.8931113   5.08852742 
 50.78   26.1472628   5.11343943 
50.785   26.6844015   5.16569468 
 50.79   26.2328703   5.12180343 
50.795   26.0485778   5.10378074 
  50.8   26.1095611   5.10975157 
50.805   26.0886515   5.10770511 
 50.81   25.8851409   5.08774419 
50.815   26.4366546   5.14165874 
 50.82   25.6705626   5.06661254 
50.825   26.0813422   5.10698954 
 50.83   26.0878937   5.10763092 
50.835   26.1844667   5.11707599 
 50.84   26.0981824   5.10863801 
50.845   26.0935169   5.10818137 
 50.85   25.8047351   5.07983613 
50.855   25.5563341    5.0553273 
 50.86   26.2237224   5.12091031 
50.865    25.685556   5.06809194 
 50.87   25.5834658   5.05801006 
50.875   25.3377047   5.03365719 
 50.88   25.7673351   5.07615357 
50.885   25.3881545   5.03866595 
 50.89   26.6373356   5.16113704 
50.895   26.2686331   5.12529347 
  50.9   25.6193088   5.06155201 
50.905   25.6026644   5.05990755 
 50.91   25.4446466   5.04426869 
50.915   25.5677128   5.05645259 
 50.92   25.4812788   5.04789846 
50.925   25.6871173   5.06824597 
 50.93   25.7337646   5.07284581 
50.935   25.4988763   5.04964121 
 50.94   25.6456473   5.06415317 
50.945   25.9199567   5.09116457 
 50.95   26.4308616   5.14109537 
50.955   25.7572039   5.07515555 
 50.96   26.7808244   5.17501926 
50.965   26.1714142   5.11580045 
 50.97   25.9402344   5.09315564 
50.975   26.3058898   5.12892677 
 50.98   26.2734861   5.12576688 
50.985   25.7619797   5.07562604 
 50.99   25.7885784    5.0782456 
50.995   25.3088277   5.03078798 
  51.0   27.0285349   5.19889747 
51.005   26.4866247   5.14651578 
 51.01   26.0766837   5.10653343 
51.015   26.7602755   5.17303349 
 51.02   26.3823365   5.13637387 
51.025   26.2476741   5.12324839 
 51.03   25.6009331   5.05973647 
51.035   26.1091178   5.10970819 
 51.04   26.0905585   5.10789178 
51.045   26.6053659   5.15803896 
 51.05   25.5508715   5.05478699 
51.055   25.8876254   5.08798834 
 51.06   26.0706199   5.10593967 
51.065   25.9082159   5.09001138 
 51.07   26.3069965   5.12903466 
51.075   26.5398428    5.1516835 
 51.08    26.056343   5.10454141 
51.085    25.844764   5.08377459 
 51.09   25.3510796   5.03498556 
51.095   25.4227638   5.04209915 
  51.1   26.5671873   5.15433675 
51.105   26.4912055    5.1469608 
 51.11   26.0784372   5.10670512 
51.115   25.2353053   5.02347542 
 51.12   26.1861514   5.11724061 
51.125   26.8501807     5.181716 
 51.13    25.587563   5.05841507 
51.135   25.9911291   5.09814958 
 51.14   25.8302734    5.0823492 
51.145   26.7903616   5.17594065 
 51.15    26.384249   5.13656003 
51.155   26.0804426   5.10690146 
 51.16   26.5642452   5.15405134 
51.165   26.5206994   5.14982518 
 51.17   26.0229962   5.10127398 
51.175   26.9130266   5.18777666 
 51.18   26.0947437   5.10830145 
51.185   26.4104142   5.13910636 
 51.19   26.3387323   5.13212746 
51.195   26.0380626   5.10275049 
  51.2   26.0882656   5.10766734 
51.205   25.6256705   5.06218041 
 51.21   26.6398006   5.16137585 
51.215   25.9132619   5.09050704 
 51.22   26.1260054   5.11136042 
51.225   25.7210187   5.07158936 
 51.23   25.8828716   5.08752116 
51.235   25.8611099   5.08538198 
 51.24   26.1107715   5.10987001 
51.245   26.4967398   5.14749841 
 51.25   25.8868263   5.08790981 
51.255   26.6719217   5.16448658 
 51.26   26.0485667   5.10377965 
51.265   25.8562007   5.08489928 
 51.27   26.5646401   5.15408965 
51.275   26.0551825   5.10442774 
 51.28   26.4705176   5.14495069 
51.285   26.7737129   5.17433212 
 51.29   26.3236293   5.13065583 
51.295   26.1115577   5.10994694 
  51.3   27.2530101   5.22044156 
51.305    26.441499   5.14212981 
 51.31   26.5337672   5.15109379 
51.315   26.9903274   5.19522159 
 51.32   26.7433647   5.17139871 
51.325   26.3827834   5.13641737 
 51.33    27.118654   5.20755739 
51.335   26.9283802   5.18925623 
 51.34   25.9947587   5.09850554 
51.345   26.8672879   5.18336646 
 51.35   26.8807145   5.18466147 
51.355    26.340178   5.13226831 
 51.36   26.3628779   5.13447932 
51.365   25.8181641   5.08115776 
 51.37    26.213485   5.11991065 
51.375   26.3501877   5.13324339 
 51.38   26.4454849   5.14251737 
51.385   26.6128066   5.15876018 
 51.39   26.6642625   5.16374501 
51.395   26.6504454   5.16240694 
  51.4   26.9860779    5.1948126 
51.405   26.2389347    5.1223954 
 51.41   26.5620035   5.15383387 
51.415   26.5389993   5.15160162 
 51.42   26.0910884   5.10794366 
51.425   26.5570094   5.15334934 
 51.43    26.626735   5.16010998 
51.435   27.4138504   5.23582376 
 51.44   26.6437438   5.16175782 
51.445   26.8085407   5.17769647 
 51.45   26.8778693   5.18438707 
51.455   27.2042745    5.2157717 
 51.46    26.984369   5.19464811 
51.465   27.1329364   5.20892853 
 51.47   27.6894035   5.26207217 
51.475   27.3784291   5.23244007 
 51.48   27.5523262   5.24903098 
51.485   28.3231091   5.32194598 
 51.49   27.5116187   5.24515192 
51.495   27.7391592   5.26679781 
  51.5   27.6423813   5.25760224 
51.505   28.0704788   5.29815806 
 51.51   27.7458673   5.26743461 
51.515   28.5934141     5.347281 
 51.52   28.6454307   5.35214262 
51.525   28.5995797   5.34785749 
 51.53   29.4685793   5.42849697 
51.535   29.3574467   5.41825126 
 51.54   28.9268286   5.37836672 
51.545   29.6295566   5.44330383 
 51.55   30.1800959   5.49364141 
51.555   31.0192432   5.56949219 
 51.56   30.6142478   5.53301435 
51.565   32.2463716   5.67858887 
 51.57   32.3622855   5.68878594 
51.575     33.26874   5.76790603 
 51.58   34.4549803   5.86983648 
51.585   34.8328659   5.90193747 
 51.59   37.3938583   6.11505178 
51.595   39.6299082     6.295229 
  51.6   41.6991496   6.45748787 
51.605   45.2519283   6.72695535 
 51.61   49.3267483   7.02330039 
51.615   54.0944496    7.3548929 
 51.62   58.3083252   7.63598882 
51.625   63.7176885   7.98233603 
 51.63   67.7945013   8.23374163 
51.635   74.2161279   8.61487829 
 51.64   78.1412178   8.83975213 
51.645    80.136889   8.95192097 
 51.65   83.0700152   9.11427535 
51.655   82.3413831   9.07421529 
 51.66   80.3436222   8.96346039 
51.665   76.4435525   8.74320036 
 51.67   72.5335007   8.51666019 
51.675   66.4289653   8.15039664 
 51.68   61.1193827   7.81788863 
51.685   56.1209923   7.49139455 
 51.69   52.2126252   7.22583041 
51.695   48.7553025   6.98249973 
  51.7   47.1911159   6.86957902 
51.705   45.8071884    6.7681008 
 51.71   44.9545952   6.70481881 
51.715   44.8367553   6.69602534 
 51.72   46.9903363   6.85494977 
51.725   48.8391184   6.98849901 
 51.73   51.2543792   7.15921638 
51.735   54.4421266   7.37849081 
 51.74   59.0132246   7.68200655 
51.745   65.3763258    8.0855628 
 51.75   71.5080047   8.45624058 
51.755   76.8790877   8.76807206 
 51.76   85.5037447   9.24682349 
51.765   94.1720284   9.70422735 
 51.77   100.674062   10.0336465 
51.775   106.303152    10.310342 
 51.78   107.316283   10.3593573 
51.785   106.536293    10.321642 
 51.79   106.066809   10.2988742 
51.795   101.618608   10.0806056 
  51.8   92.4140106   9.61322061 
51.805    86.258595   9.28755054 
 51.81   77.0487435   8.77774137 
51.815   69.7268998   8.35026346 
 51.82   62.3697086    7.8974495 
51.825   55.0881396   7.42213848 
 51.83   50.8875213     7.133549 
51.835   45.3011411   6.73061224 
 51.84   41.6339924   6.45244081 
51.845   40.5081061   6.36459787 
 51.85   37.8290929   6.15053599 
51.855   36.1486588   6.01237547 
 51.86   34.9227466   5.90954707 
51.865   34.3142724   5.85783854 
 51.87   33.2174244   5.76345595 
51.875   31.9008836   5.64808672 
 51.88   31.6765768   5.62819481 
51.885   31.4312631   5.60635917 
 51.89   30.6831801   5.53924003 
51.895   29.2824788   5.41132875 
  51.9   29.8803909   5.46629591 
51.905    29.734676   5.45295113 
 51.91    28.037587   5.29505307 
51.915    28.815166   5.36797597 
 51.92   28.3103526   5.32074737 
51.925   27.7378061   5.26666935 
 51.93     28.24472   5.31457619 
51.935   29.2289845   5.40638368 
 51.94   28.2631007   5.31630517 
51.945   28.4407448   5.33298648 
 51.95   27.4975528    5.2438109 
51.955   28.4145619   5.33053111 
 51.96   27.0221919    5.1982874 
51.965   27.4272014   5.23709857 
 51.97   27.0733756    5.2032082 
51.975    27.895947   5.28166139 
 51.98   27.1690984   5.21239853 
51.985   28.3807263   5.32735641 
 51.99    27.716434   5.26463997 
51.995   27.5616099   5.24991522 
  52.0     27.50152   5.24418916 
52.005   28.0162791   5.29304063 
 52.01   27.6036976   5.25392211 
52.015   27.1648513   5.21199111 
 52.02   27.5806381   5.25172715 
52.025   27.3085401   5.22575737 
 52.03   27.1902366   5.21442582 
52.035    26.653008   5.16265513 
 52.04   27.0284041   5.19888489 
52.045    26.928872   5.18930361 
 52.05   26.7321799   5.17031719 
52.055   27.4412723   5.23844178 
 52.06    26.357442   5.13394994 
52.065   27.1641393   5.21192281 
 52.07   27.2836198   5.22337245 
52.075   26.3056255     5.128901 
 52.08   27.1691436   5.21240286 
52.085   26.4324671   5.14125151 
 52.09   26.5730263   5.15490314 
52.095   26.2963884   5.12800043 
  52.1   26.9266745   5.18909188 
52.105   26.2423049   5.12272436 
 52.11   26.4879433   5.14664389 
52.115   26.8573484   5.18240759 
 52.12   25.7212107   5.07160829 
52.125   26.5605739   5.15369517 
 52.13   26.4799957   5.14587171 
52.135   26.2310124   5.12162204 
 52.14   26.8044559   5.17730199 
52.145   26.3191756   5.13022179 
 52.15    27.338001   5.22857542 
52.155    26.539492   5.15164944 
 52.16   26.6667912   5.16398985 
52.165   26.4085517   5.13892515 
 52.17   26.5971605    5.1572435 
52.175   27.0473697   5.20070858 
 52.18   26.6118446   5.15866694 
52.185   26.3764993   5.13580562 
 52.19   25.9461765   5.09373895 
52.195   26.7150181   5.16865728 
  52.2   26.2965461   5.12801581 
52.205   26.7800488   5.17494432 
 52.21   26.5527386   5.15293495 
52.215   26.5371349   5.15142067 
 52.22   26.1494374   5.11365206 
52.225   26.3307244   5.13134723 
 52.23   26.0773562   5.10659928 
52.235   26.7939937    5.1762915 
 52.24   26.0484891   5.10377205 
52.245   25.9265449   5.09181156 
 52.25   26.3330561   5.13157443 
52.255   26.6634429   5.16366564 
 52.26   26.3191606   5.13022033 
52.265   26.6066319   5.15816168 
 52.27   26.7770803    5.1746575 
52.275   26.0930418   5.10813486 
 52.28    26.685282    5.1657799 
52.285   26.4642602   5.14434254 
 52.29   26.5679847    5.1544141 
52.295   26.1726691   5.11592309 
  52.3   25.9869745    5.0977421 
52.305   26.5571165   5.15335973 
 52.31   26.7772076   5.17466981 
52.315   26.2735423   5.12577236 
 52.32   26.6571201   5.16305337 
52.325   26.0323603   5.10219172 
 52.33    27.009593   5.19707543 
52.335   27.2138119   5.21668591 
 52.34    26.179934   5.11663308 
52.345   26.2236403   5.12090229 
 52.35   26.1968568   5.11828651 
52.355    26.528853   5.15061676 
 52.36   26.6011713   5.15763234 
52.365   25.5749921   5.05717234 
 52.37   25.9955648   5.09858459 
52.375   25.7692598   5.07634315 
 52.38    26.385563   5.13668794 
52.385   26.5402772   5.15172565 
 52.39   26.2146631   5.12002569 
52.395   25.9559933   5.09470248 
  52.4   26.9089799   5.18738661 
52.405   26.6445637   5.16183724 
 52.41   25.8591718   5.08519142 
52.415   26.4393538   5.14192122 
 52.42   26.2967628   5.12803693 
52.425   26.1239396   5.11115834 
 52.43   27.0398738   5.19998787 
52.435   26.2669225   5.12512658 
 52.44   26.2044842   5.11903157 
52.445    26.439271   5.14191317 
 52.45   26.0678852   5.10567186 
52.455   25.8422271   5.08352507 
 52.46   26.4917637   5.14701503 
52.465   26.6636949   5.16369005 
 52.47   25.9914845   5.09818443 
52.475   27.2062526   5.21596133 
 52.48   26.4652135   5.14443519 
52.485   26.7829257   5.17522229 
 52.49   26.4582292   5.14375633 
52.495   26.7444001   5.17149883 
  52.5   26.0285653    5.1018198 
52.505   25.8421252   5.08351504 
 52.51   25.8889403   5.08811756 
52.515   26.3626169    5.1344539 
 52.52   25.9193805   5.09110798 
52.525   26.2722806   5.12564929 
 52.53     26.42733   5.14075189 
52.535   26.2210357   5.12064798 
 52.54   26.5632541   5.15395519 
52.545    26.547159   5.15239352 
 52.55   25.5390859   5.05362107 
52.555   26.2241568   5.12095273 
 52.56   26.0135414   5.10034718 
52.565   25.5621676   5.05590423 
 52.57   27.0063132   5.19675988 
52.575   26.5465784   5.15233717 
 52.58    26.298277   5.12818457 
52.585   26.0070494   5.09971072 
 52.59   26.1758874   5.11623763 
52.595   25.9268495   5.09184146 
  52.6   26.8238689   5.17917647 
52.605   26.9611562   5.19241333 
 52.61    26.159596   5.11464525 
52.615   26.3488518   5.13311327 
 52.62   26.1652143   5.11519445 
52.625   26.9008731   5.18660517 
 52.63   27.5624998   5.24999998 
52.635    25.807158    5.0800746 
 52.64   26.3499068   5.13321603 
52.645   26.5158276   5.14935216 
 52.65   26.3916352   5.13727896 
52.655    26.368665   5.13504285 
 52.66   26.0277702   5.10174188 
52.665   26.2906916   5.12744494 
 52.67   26.7624042   5.17323924 
52.675   26.4274044   5.14075912 
 52.68   26.6041048   5.15791672 
52.685   26.4726588   5.14515877 
 52.69   26.3214702   5.13044542 
52.695   26.4167963   5.13972726 
  52.7   26.1240401   5.11116817 
52.705    26.180521   5.11669044 
 52.71   26.9688175   5.19315102 
52.715   26.5851026   5.15607434 
 52.72   26.4212581   5.14016129 
52.725     26.06105   5.10500244 
 52.73   26.9621461   5.19250865 
52.735   27.0108963   5.19720081 
 52.74   26.8514205   5.18183563 
52.745   25.4752143   5.04729773 
 52.75   26.7874881   5.17566306 
52.755   26.5611732   5.15375331 
 52.76   26.9288526   5.18930175 
52.765   27.0379983   5.19980753 
 52.77   27.6265917   5.25610043 
52.775   27.0632708   5.20223709 
 52.78   26.8325747   5.18001686 
52.785   27.2959813   5.22455561 
 52.79   27.0085354   5.19697367 
52.795   27.2874547   5.22373954 
  52.8   26.8421558   5.18094159 
52.805    27.107269   5.20646416 
 52.81   26.8774444   5.18434609 
52.815   27.1046271   5.20621044 
 52.82   27.8781673   5.27997797 
52.825   26.6652186   5.16383759 
 52.83   27.0319887   5.19922963 
52.835   26.8385554   5.18059412 
 52.84   27.4598835   5.24021788 
52.845   27.3480621   5.22953746 
 52.85   27.2921872   5.22419249 
52.855   28.0970076   5.30066105 
 52.86   28.3017532   5.31993921 
52.865   28.3132567   5.32102027 
 52.87   29.0538198   5.39015954 
52.875   28.7392218   5.36089748 
 52.88   28.3762708   5.32693822 
52.885   28.8926837   5.37519151 
 52.89   29.7857024   5.45762791 
52.895   29.9862967    5.4759745 
  52.9   30.8047582   5.55020344 
52.905   31.6358581   5.62457626 
 52.91   32.2554318   5.67938657 
52.915   33.4919954   5.78722692 
 52.92   35.5089342   5.95893734 
52.925   37.7082961   6.14070811 
 52.93   41.0058948   6.40358453 
52.935   43.9481626   6.62934104 
 52.94   45.4940026   6.74492421 
52.945    47.500252   6.89204266 
 52.95   49.4152391   7.02959737 
52.955   49.7986277   7.05681427 
 52.96   50.3305109   7.09439996 
52.965   48.8646721   6.99032704 
 52.97   47.4819941   6.89071797 
52.975   45.2312642   6.72541926 
 52.98   42.9509584   6.55369807 
52.985   38.5469009   6.20861506 
 52.99   36.4413651   6.03666838 
52.995   34.8403027   5.90256747 
  53.0   33.3825125   5.77776016 
53.005    31.090746   5.57590764 
 53.01    30.657921   5.53695954 
53.015   30.5404446   5.52634098 
 53.02   30.0074114    5.4779021 
53.025   29.0139037   5.38645558 
 53.03   28.8453119   5.37078318 
53.035   29.0878321   5.39331364 
 53.04   28.6265228   5.35037595 
53.045   28.4444056   5.33332969 
 53.05   28.4038801   5.32952906 
53.055   29.0038275   5.38552017 
 53.06   28.5887121   5.34684132 
53.065   28.8674113   5.37284015 
 53.07   28.8263626   5.36901878 
53.075   29.6473481   5.44493784 
 53.08   29.4291621   5.42486517 
53.085   29.2298669   5.40646529 
 53.09   29.5933681   5.43997868 
53.095   30.1765022   5.49331432 
  53.1     30.33777   5.50797331 
53.105   30.8827327   5.55722347 
 53.11   31.9995703   5.65681627 
53.115    33.176979   5.75994609 
 53.12   35.0254803   5.91823287 
53.125   35.8706557   5.98921161 
 53.13     37.76208   6.14508584 
53.135   39.2270584   6.26315084 
 53.14   40.8373224   6.39040862 
53.145   43.2888367   6.57942526 
 53.15   45.9024526   6.77513488 
53.155   48.2183119   6.94394066 
 53.16   49.9953195   7.07073684 
53.165   49.6615455   7.04709483 
 53.17   50.4505896   7.10285785 
53.175   49.2708749   7.01932154 
 53.18   47.7765217   6.91205626 
53.185   47.3279432   6.87953074 
 53.19   44.1626412   6.64549781 
53.195   41.4540714   6.43848362 
  53.2   38.8354134   6.23180659 
53.205   36.7262142   6.06021569 
 53.21   35.6185625    5.9681289 
53.215   33.2563782   5.76683433 
 53.22   32.3001602   5.68332299 
53.225   32.2570161   5.67952605 
 53.23   30.5703806    5.5290488 
53.235   29.8490338   5.46342693 
 53.24   29.1794397   5.40179967 
53.245   29.6389974   5.44417095 
 53.25   28.5840503   5.34640536 
53.255   28.2724754    5.3171868 
 53.26   28.5982814    5.3477361 
53.265   27.7370308   5.26659575 
 53.27   27.4362961   5.23796679 
53.275   27.3877092   5.23332678 
 53.28   27.5382725   5.24769211 
53.285   28.1779407   5.30828981 
 53.29   27.4478349   5.23906813 
53.295   27.3749501   5.23210761 
  53.3   27.6783022   5.26101722 
53.305   26.7237049   5.16949755 
 53.31   27.3472284   5.22945775 
53.315   27.6359712    5.2569926 
 53.32   27.0935815   5.20514952 
53.325   27.0058688   5.19671711 
 53.33   26.8929286   5.18583924 
53.335   27.3053874   5.22545571 
 53.34   27.3839023   5.23296305 
53.345   27.4274509   5.23712238 
 53.35   27.0919133   5.20498927 
53.355   26.9916518   5.19534905 
 53.36   26.9140325   5.18787361 
53.365   26.8306757   5.17983356 
 53.37   26.4088352   5.13895273 
53.375   26.4645174   5.14436754 
 53.38   26.7456351   5.17161823 
53.385   26.5176626   5.14953033 
 53.39   26.8607128   5.18273218 
53.395   26.5170655   5.14947236 
  53.4   26.2950646   5.12787135 
53.405   26.5432674   5.15201586 
 53.41   26.4605491   5.14398183 
53.415   26.4066578   5.13874088 
 53.42   26.6657483   5.16388887 
53.425   25.8076022   5.08011832 
 53.43   26.2777361   5.12618143 
53.435   26.5326149   5.15098193 
 53.44    26.861618   5.18281951 
53.445   26.8528695   5.18197545 
 53.45   27.1062552   5.20636679 
53.455   26.9840901   5.19462127 
 53.46   26.2566011   5.12411955 
53.465   26.7600612   5.17301278 
 53.47   26.6125548   5.15873578 
53.475   27.1408783   5.20969081 
 53.48   26.9818481   5.19440546 
53.485   26.5672102   5.15433897 
 53.49   26.6387798   5.16127696 
53.495   27.2133932   5.21664578 
  53.5    26.594473   5.15698294 
53.505   26.4421302   5.14219119 
 53.51   26.4377852   5.14176868 
53.515   26.6043894    5.1579443 
 53.52   26.2164944   5.12020452 
53.525   26.2588706   5.12434099 
 53.53   26.3098632    5.1293141 
53.535   26.7984913   5.17672592 
 53.54   26.7549098   5.17251485 
53.545   26.5887261   5.15642571 
 53.55   27.3220159   5.22704658 
53.555    25.839255   5.08323273 
 53.56   26.8323683   5.17999694 
53.565   26.3243059   5.13072177 
 53.57   25.9707783   5.09615329 
53.575    26.604852   5.15798915 
 53.58   26.9302366    5.1894351 
53.585   25.6549634   5.06507289 
 53.59    26.665208   5.16383656 
53.595   26.4153204   5.13958368 
  53.6   26.1153123    5.1103143 
53.605   26.4859606   5.14645126 
 53.61   26.1977818   5.11837688 
53.615   26.7405307   5.17112471 
 53.62   27.2362927   5.21884017 
53.625   26.8569999   5.18237396 
 53.63   26.6356558   5.16097431 
53.635   26.2511296   5.12358562 
 53.64   26.7106965   5.16823921 
53.645   26.3751505    5.1356743 
 53.65   26.2562586   5.12408612 
53.655   26.4067146    5.1387464 
 53.66   26.6655884    5.1638734 
53.665   26.5219262   5.14994429 
 53.67   26.6154492    5.1590163 
53.675   26.5655912   5.15418191 
 53.68   26.1558428   5.11427833 
53.685   25.6909824   5.06862727 
 53.69   27.0194798   5.19802653 
53.695   27.0989719   5.20566729 
  53.7   26.4357993   5.14157557 
53.705   26.2154688   5.12010438 
 53.71   26.4709408   5.14499182 
53.715     25.71854   5.07134499 
 53.72   26.7747178   5.17442923 
53.725   26.7664746   5.17363263 
 53.73   26.6997892   5.16718387 
53.735   25.6798932   5.06753325 
 53.74   26.6243689   5.15988071 
53.745   26.8020356   5.17706824 
 53.75   26.5535174   5.15301052 
53.755   26.4290408   5.14091829 
 53.76   26.0283128   5.10179506 
53.765   26.3195974   5.13026289 
 53.77   26.5506751   5.15273472 
53.775   26.3743373   5.13559513 
 53.78    26.915838   5.18804761 
53.785   26.8647298    5.1831197 
 53.79   26.7986918   5.17674529 
53.795   26.2726754    5.1256878 
  53.8   26.6459104   5.16196768 
53.805   27.0166849   5.19775768 
 53.81   26.2888768   5.12726796 
53.815   26.6344431   5.16085682 
 53.82   26.4733184   5.14522287 
53.825   26.4144218   5.13949626 
 53.83   26.6370087   5.16110537 
53.835   26.7213188   5.16926676 
 53.84   26.6083899   5.15833209 
53.845   26.5537527   5.15303335 
 53.85   26.3888561   5.13700848 
53.855   26.9474783   5.19109606 
 53.86   26.9780304   5.19403797 
53.865   26.4485788   5.14281818 
 53.87   26.3235547   5.13064856 
53.875    27.038327   5.19983913 
 53.88   26.4498024   5.14293714 
53.885   26.7088922   5.16806465 
 53.89   25.9258732    5.0917456 
53.895   27.0814608   5.20398509 
  53.9   26.5000625   5.14782114 
53.905   26.0953747   5.10836321 
 53.91   25.9714214   5.09621638 
53.915   25.7051517   5.07002482 
 53.92   27.1523188   5.21078869 
53.925   26.3501461   5.13323934 
 53.93   26.6694496   5.16424724 
53.935   26.7282386   5.16993603 
 53.94   26.7695058   5.17392557 
53.945   26.3929332    5.1374053 
 53.95   26.9612132   5.19241882 
53.955   26.2434922   5.12284025 
 53.96   26.2458047   5.12306595 
53.965   27.0633772   5.20224733 
 53.97   26.3395846    5.1322105 
53.975   26.9589211    5.1921981 
 53.98   26.1576739   5.11445734 
53.985   26.8720542   5.18382621 
 53.99   26.5902446   5.15657295 
53.995   26.4645845   5.14437406 
  54.0    26.921473   5.18859066 
54.005   26.4047906    5.1385592 
 54.01   26.5758806   5.15517997 
54.015   27.2337617   5.21859767 
 54.02   27.1551827   5.21106349 
54.025   26.9157736    5.1880414 
 54.03   27.2675333   5.22183237 
54.035   27.5059781    5.2446142 
 54.04   26.5629077   5.15392158 
54.045   27.2575241   5.22087388 
 54.05   26.4630345   5.14422341 
54.055   26.3809008    5.1362341 
 54.06   26.4375991   5.14175058 
54.065   26.6045161   5.15795658 
 54.07   26.8139624      5.17822 
54.075   26.8167642   5.17849053 
 54.08   26.1156355   5.11034593 
54.085   27.1454898   5.21013337 
 54.09   26.0160231   5.10059047 
54.095   27.3232766   5.22716716 
  54.1   26.2123568   5.11980046 
54.105   27.2020086   5.21555449 
 54.11   26.6501986   5.16238304 
54.115   26.3458409   5.13281998 
 54.12   27.1035195   5.20610406 
54.125   26.7685575   5.17383393 
 54.13   27.2755696   5.22260181 
54.135    26.717202   5.16886854 
 54.14   26.6655367   5.16386839 
54.145   26.9731626   5.19356935 
 54.15   26.3604272   5.13424066 
54.155   27.0403947   5.20003795 
 54.16   27.0514423    5.2011001 
54.165   27.1247567    5.2081433 
 54.17   27.5159114   5.24556112 
54.175   27.4379545   5.23812509 
 54.18   26.8993682   5.18646008 
54.185   26.9556462   5.19188272 
 54.19    26.528574   5.15058968 
54.195   26.9640159   5.19268869 
  54.2   26.9966998   5.19583485 
54.205   26.5397632   5.15167576 
 54.21   26.4017156   5.13825998 
54.215    26.689182   5.16615738 
 54.22   27.1019212   5.20595055 
54.225   26.7380518   5.17088502 
 54.23   26.8186344    5.1786711 
54.235   27.0139933   5.19749875 
 54.24    27.625958   5.25604015 
54.245   26.7858236   5.17550226 
 54.25   27.2889429   5.22388197 
54.255   26.9998016   5.19613333 
 54.26   26.9836788   5.19458167 
54.265      26.7678   5.17376072 
 54.27   26.8769655    5.1842999 
54.275   27.2929206   5.22426269 
 54.28   26.9682803    5.1930993 
54.285    27.010624   5.19717462 
 54.29   26.8886088   5.18542272 
54.295    27.198157   5.21518523 
  54.3   27.1215396   5.20783445 
54.305   26.8521888   5.18190976 
 54.31   27.4153706   5.23596892 
54.315   28.4572469   5.33453343 
 54.32   27.2183533   5.21712117 
54.325   27.6461556   5.25796116 
 54.33   27.8420202   5.27655382 
54.335   27.8963462   5.28169918 
 54.34   28.5895074   5.34691569 
54.345    28.203732    5.3107186 
 54.35   28.3058031   5.32031983 
54.355   28.4651057   5.33526997 
 54.36   28.6546949   5.35300802 
54.365   28.0990187   5.30085075 
 54.37   28.6851851   5.35585521 
54.375   29.6583708   5.44594995 
 54.38   28.8499008   5.37121037 
54.385    28.684998   5.35583775 
 54.39   29.5994046   5.44053348 
54.395   30.0761274   5.48417062 
  54.4    30.061984   5.48288099 
54.405   31.2472835   5.58992697 
 54.41   31.7338394   5.63327963 
54.415   32.4473729   5.69625955 
 54.42   33.7708278   5.81126731 
54.425   35.5026529   5.95841027 
 54.43   35.8097848   5.98412774 
54.435   39.7603065   6.30557741 
 54.44   42.3680392    6.5090736 
54.445    45.568993   6.75048094 
 54.45   49.4622921   7.03294334 
54.455   53.8251721   7.33656405 
 54.46   59.4915747   7.71307816 
54.465   63.4118307   7.96315457 
 54.47   69.4210644   8.33193041 
54.475   71.7015282   8.46767549 
 54.48   75.4166179   8.68427417 
54.485   75.4360414   8.68539242 
 54.49   75.0711759   8.66436241 
54.495    74.736337   8.64501804 
  54.5   73.2456053   8.55836464 
54.505   68.0101166   8.24682464 
 54.51   61.9196073   7.86890128 
54.515   56.7533289   7.53348053 
 54.52   51.4888387   7.17557236 
54.525   46.7265712   6.83568367 
 54.53   42.9613365   6.55448979 
54.535   37.5380351   6.12682913 
 54.54   36.7225981   6.05991733 
54.545   34.2551154   5.85278698 
 54.55   33.6117337   5.79756274 
54.555    32.686605   5.71722004 
 54.56   30.9317275   5.56162994 
54.565   30.7982008   5.54961267 
 54.57   29.8988348    5.4679827 
54.575   29.0626827   5.39098161 
 54.58   29.0376793    5.3886621 
54.585   28.6604032   5.35354119 
 54.59   28.4540702   5.33423567 
54.595   28.7950226   5.36609938 
  54.6   28.3118567   5.32088871 
54.605   28.0770257   5.29877587 
 54.61   27.9326451   5.28513435 
54.615   27.1738408   5.21285342 
 54.62   27.4359801   5.23793662 
54.625   27.6908333   5.26220802 
 54.63   27.8613826   5.27838826 
54.635   28.4581512   5.33461819 
 54.64   27.5652957   5.25026625 
54.645   27.7123221   5.26424944 
 54.65   28.0757622   5.29865664 
54.655     27.69255   5.26237113 
 54.66   27.0108465   5.19719602 
54.665   26.8626962   5.18292352 
 54.67   27.5910251   5.25271597 
54.675   27.1518244   5.21074125 
 54.68   27.8211563   5.27457641 
54.685   27.0819456   5.20403166 
 54.69   27.3862505   5.23318741 
54.695   26.5030642   5.14811268 
  54.7   27.0760573    5.2034659 
54.705   27.1414711    5.2097477 
 54.71   27.5777752   5.25145458 
54.715   26.6774001   5.16501695 
 54.72   27.8122324   5.27373041 
54.725   26.9035605   5.18686423 
 54.73   26.8966379   5.18619686 
54.735   27.4905841   5.24314639 
 54.74   26.9761905   5.19386085 
54.745   26.5156915   5.14933894 
 54.75    26.892294   5.18577805 
54.755   26.9598182   5.19228448 
 54.76   27.0626955    5.2021818 
54.765   26.9740384   5.19365367 
 54.77   26.3141721   5.12973411 
54.775   27.3896656    5.2335137 
 54.78   27.1835974   5.21378916 
54.785   27.1458685   5.21016972 
 54.79   27.2689288   5.22196599 
54.795   26.9183871   5.18829328 
  54.8   27.4626321   5.24048014 
54.805   26.8427421   5.18099818 
 54.81   26.8681493   5.18344955 
54.815   27.4119011    5.2356376 
 54.82   27.0701327   5.20289657 
54.825   27.1153983   5.20724479 
 54.83   27.6523808    5.2585531 
54.835   26.7393504   5.17101058 
 54.84   26.6496632   5.16233118 
54.845   26.2825896   5.12665481 
 54.85   27.1456039   5.21014433 
54.855   26.7770696   5.17465647 
 54.86   27.2832408   5.22333618 
54.865   27.3435318    5.2291043 
 54.87   26.7674589   5.17372776 
54.875   27.4487779   5.23915813 
 54.88   27.7255962   5.26551006 
54.885   27.3081329   5.22571841 
 54.89   27.4279546   5.23717047 
54.895   26.9266921   5.18909357 
  54.9   27.3904873    5.2335922 
54.905   26.5083617   5.14862716 
 54.91   27.0798956    5.2038347 
54.915   26.6360837   5.16101577 
 54.92   26.4456188   5.14253039 
54.925   27.1729175   5.21276487 
 54.93    26.849485   5.18164887 
54.935   27.7467984   5.26752299 
 54.94   26.9386304   5.19024377 
54.945   26.8670957   5.18334792 
 54.95   26.2780137   5.12620851 
54.955   27.2602665   5.22113651 
 54.96   27.0204911    5.1981238 
54.965   26.4441384   5.14238645 
 54.97   26.4688068   5.14478442 
54.975   27.0168658   5.19777508 
 54.98   26.6455525   5.16193302 
54.985   26.1137909   5.11016545 
 54.99   26.9997319   5.19612663 
54.995   26.4618992   5.14411306 
  55.0     27.54603   5.24843119 
55.005    26.511653   5.14894678 
 55.01   27.7039029   5.26344971 
55.015   27.3290373   5.22771818 
 55.02   26.9479415   5.19114068 
55.025   27.2290853   5.21814961 
 55.03   27.7377596   5.26666494 
55.035   27.1739856   5.21286731 
 55.04   27.1056194   5.20630574 
55.045   27.0041601   5.19655271 
 55.05   26.7286265   5.16997354 
55.055   26.9504217   5.19137955 
 55.06   27.2564472   5.22077075 
55.065   27.2445217    5.2196285 
 55.07   27.1423885   5.20983575 
55.075   27.1469698   5.21027541 
 55.08   27.3906926   5.23361181 
55.085    26.015893   5.10057771 
 55.09   27.1752909   5.21299251 
55.095   26.1490493   5.11361412 
  55.1   26.9058516   5.18708507 
55.105   26.8641753   5.18306621 
 55.11   27.2643224   5.22152491 
55.115   27.2822399   5.22324037 
 55.12   26.7767492   5.17462551 
55.125   27.2159322   5.21688913 
 55.13   27.4088446    5.2353457 
55.135   26.6696378   5.16426547 
 55.14   27.2442926   5.21960656 
55.145   27.1148308    5.2071903 
 55.15   26.8009773   5.17696604 
55.155   26.1154754   5.11033027 
 55.16   26.5899537   5.15654474 
55.165   27.7648989   5.26924083 
 55.17   27.4324537       5.2376 
55.175   27.3865286   5.23321398 
 55.18   27.0562244    5.2015598 
55.185     27.09039   5.20484293 
 55.19   26.8214845   5.17894627 
55.195   27.4883983   5.24293795 
  55.2   26.8599855   5.18266201 
55.205   26.8881754   5.18538093 
 55.21    26.874864   5.18409723 
55.215   26.3054575   5.12888463 
 55.22   27.1702083   5.21250499 
55.225   27.1623538   5.21175151 
 55.23   26.6897276   5.16621018 
55.235   27.2310339   5.21833632 
 55.24   27.6701778   5.26024503 
55.245   26.6935283   5.16657801 
 55.25   26.8173477   5.17854687 
55.255   26.9890985   5.19510332 
 55.26   26.9335562   5.18975492 
55.265   26.8551992   5.18220022 
 55.27   26.7220613   5.16933858 
55.275   26.5395107   5.15165126 
 55.28    27.133423   5.20897523 
55.285   27.1070301   5.20644121 
 55.29   26.6339324   5.16080734 
55.295    26.554007   5.15305803 
  55.3   26.4409122   5.14207275 
55.305   26.3384804   5.13210292 
 55.31   27.3735748   5.23197618 
55.315    26.626968   5.16013256 
 55.32   27.3689915   5.23153816 
55.325   26.6624391   5.16356845 
 55.33   27.3390087   5.22867179 
55.335   27.1602037   5.21154523 
 55.34   27.1896765   5.21437211 
55.345   27.2425689   5.21944143 
 55.35   26.5068542   5.14848077 
55.355   27.0525949    5.2012109 
 55.36   26.4728606   5.14517838 
55.365   26.7262582    5.1697445 
 55.37   26.7846592   5.17538976 
55.375   26.7957299    5.1764592 
 55.38   27.4909513   5.24318141 
55.385   27.3307494   5.22788192 
 55.39   27.0038344   5.19652137 
55.395   27.2015649   5.21551195 
  55.4   27.1110265     5.206825 
55.405   26.5293565   5.15066564 
 55.41   26.9748505   5.19373184 
55.415   27.4679953   5.24099182 
 55.42   27.3242159   5.22725702 
55.425   27.5227291   5.24621093 
 55.43   27.5042812   5.24445242 
55.435   27.2704951   5.22211596 
 55.44   27.0368875   5.19970071 
55.445   27.1712897   5.21260872 
 55.45   27.0736535    5.2032349 
55.455   26.8677606   5.18341207 
 55.46   26.3722209   5.13538907 
55.465   26.8014362   5.17701035 
 55.47   26.2758485   5.12599731 
55.475   27.5809359   5.25175551 
 55.48   26.9198404   5.18843333 
55.485   27.7693448   5.26966268 
 55.49   27.3719262   5.23181863 
55.495   27.3320634    5.2280076 
  55.5   26.7023029   5.16742711 
55.505   27.3648239   5.23113982 
 55.51   27.6029275   5.25384883 
55.515    26.982435   5.19446195 
 55.52   26.5550981   5.15316389 
55.525   26.6822353     5.165485 
 55.53   27.0508039   5.20103873 
55.535   26.0632199   5.10521497 
 55.54   26.8587943   5.18254709 
55.545   27.0358553   5.19960145 
 55.55   26.7381261    5.1708922 
55.555   27.2149697   5.21679688 
 55.56   27.1558628   5.21112874 
55.565   26.6898855   5.16622546 
 55.57   26.8156988   5.17838767 
55.575   26.8293839   5.17970886 
 55.58    26.479098   5.14578449 
55.585   26.3607226   5.13426943 
 55.59   26.7979577   5.17667438 
55.595   27.4055158   5.23502777 
  55.6   26.9977947   5.19594021 
55.605   26.5761917   5.15521015 
 55.61   26.9144676   5.18791554 
55.615   26.8972331   5.18625425 
 55.62   26.2722131    5.1256427 
55.625   27.1155848   5.20726269 
 55.63   27.4415413   5.23846746 
55.635   27.5073513   5.24474511 
 55.64   27.3242509   5.22726036 
55.645   27.4475972   5.23904544 
 55.65   26.5470865   5.15238648 
55.655   26.4088158   5.13895085 
 55.66    27.334856   5.22827467 
55.665   27.0829281   5.20412607 
 55.67   27.2416004   5.21934866 
55.675   27.5061542   5.24463098 
 55.68   27.1163702   5.20733811 
55.685   27.4106084   5.23551414 
 55.69   27.2847013   5.22347598 
55.695   26.3309011   5.13136445 
  55.7   27.5593125   5.24969642 
55.705   26.6765322   5.16493293 
 55.71   27.4316448   5.23752277 
55.715   27.0351479   5.19953343 
 55.72   26.8850578   5.18508031 
55.725   26.9879955   5.19499716 
 55.73   26.9849496     5.194704 
55.735   27.7532334   5.26813377 
 55.74    27.421235   5.23652891 
55.745   27.0345477   5.19947571 
 55.75     27.76156   5.26892399 
55.755   26.6012087   5.15763596 
 55.76   27.2028107   5.21563138 
55.765   27.2539084    5.2205276 
 55.77   27.7091513   5.26394826 
55.775   27.1674344    5.2122389 
 55.78   26.8383574     5.180575 
55.785   27.3104569   5.22594076 
 55.79      27.4605   5.24027671 
55.795   28.0290883    5.2942505 
  55.8   27.2450281   5.21967701 
55.805   27.4250024   5.23688862 
 55.81   27.3258573   5.22741401 
55.815   27.4667444   5.24087249 
 55.82   27.2712071   5.22218413 
55.825    27.641338   5.25750302 
 55.83   26.9873752   5.19493746 
55.835   27.7358248   5.26648125 
 55.84    27.445616   5.23885636 
55.845   27.2851261   5.22351664 
 55.85   27.7315372   5.26607417 
55.855    27.443398   5.23864467 
 55.86    27.053003   5.20125014 
55.865   27.6844745    5.2616038 
 55.87   27.2807237   5.22309522 
55.875   27.6131618   5.25482272 
 55.88    27.433414   5.23769167 
55.885   27.2905805   5.22403872 
 55.89   27.4411586   5.23843093 
55.895   26.8900858   5.18556514 
  55.9   26.9151123   5.18797767 
55.905   27.6472558   5.25806579 
 55.91   26.7095087    5.1681243 
55.915   26.6956223   5.16678065 
 55.92   28.3690435    5.3262598 
55.925   26.9758089   5.19382412 
 55.93   28.1869547   5.30913879 
55.935   27.2683251   5.22190819 
 55.94   27.2125379    5.2165638 
55.945   26.8716585   5.18378805 
 55.95   27.5010882   5.24414799 
55.955   27.4667039   5.24086862 
 55.96   27.0416146   5.20015525 
55.965   27.2193281   5.21721459 
 55.97   27.9162801   5.28358591 
55.975   27.5843835   5.25208373 
 55.98   26.9424422   5.19061097 
55.985   27.3834216   5.23291712 
 55.99   27.8619799   5.27844484 
55.995   27.9594146   5.28766628 
  56.0   27.0593404   5.20185933 
56.005   27.8184887   5.27432353 
 56.01   27.8099175   5.27351093 
56.015   28.2516563   5.31522871 
 56.02   28.2728194   5.31721915 
56.025   28.1422502   5.30492697 
 56.03   27.5699518   5.25070965 
56.035   28.8514306   5.37135277 
 56.04   28.1177143   5.30261391 
56.045   28.0394436   5.29522838 
 56.05   27.4291296   5.23728265 
56.055   27.8554911   5.27783015 
 56.06   28.2051156   5.31084886 
56.065   27.3959366   5.23411278 
 56.07   27.6158673   5.25508014 
56.075   27.3176508   5.22662901 
 56.08    27.872042   5.27939788 
56.085   28.0251616   5.29387964 
 56.09   28.1146718   5.30232702 
56.095   28.0954026   5.30050965 
  56.1   27.7471046   5.26755205 
56.105   27.7953048   5.27212527 
 56.11   28.1968783   5.31007328 
56.115   28.2631381   5.31630869 
 56.12   27.6749203    5.2606958 
56.125   28.7784374   5.36455379 
 56.13    27.726305   5.26557736 
56.135    28.438009   5.33272998 
 56.14   28.5004613   5.33858233 
56.145   27.9856562   5.29014709 
 56.15   28.4481948   5.33368491 
56.155   29.1298387   5.39720657 
 56.16   28.7826327    5.3649448 
56.165   29.3538264   5.41791716 
 56.17   29.4002003   5.42219516 
56.175   28.7736735   5.36410975 
 56.18   29.3583985   5.41833909 
56.185    28.917045   5.37745712 
 56.19   28.8395663   5.37024825 
56.195    29.162245   5.40020787 
  56.2   29.6883381   5.44870059 
56.205   29.6043603   5.44098891 
 56.21   29.0215991   5.38716986 
56.215   29.8419932   5.46278255 
 56.22    29.929523   5.47078815 
56.225   29.8014582   5.45907118 
 56.23    29.676965   5.44765684 
56.235   30.4781946   5.52070599 
 56.24   30.6653922   5.53763417 
56.245   31.1185264    5.5783982 
 56.25   31.2380012   5.58909663 
56.255   31.8213729    5.6410436 
 56.26   32.4143508   5.69336023 
56.265   31.9184859   5.64964476 
 56.27   32.6517488   5.71417087 
56.275   33.4186376   5.78088553 
 56.28   33.6164581   5.79797017 
56.285   34.5675239   5.87941527 
 56.29   34.8628445   5.90447665 
56.295   36.0394205   6.00328414 
  56.3   37.9357063   6.15919688 
56.305   38.3981534   6.19662436 
 56.31    40.690548   6.37891432 
56.315   43.3168684   6.58155516 
 56.32   44.3928436   6.66279548 
56.325   50.5176185   7.10757473 
 56.33    54.786396    7.4017833 
56.335   58.0276384   7.61758744 
 56.34   66.1768715   8.13491681 
56.345   72.6858964   8.52560241 
 56.35   80.3236658   8.96234711 
56.355   91.4945859   9.56528023 
 56.36   101.998628    10.099437 
56.365   113.324068   10.6453778 
 56.37   125.546957   11.2047738 
56.375   135.406326   11.6364224 
 56.38   144.529678   12.0220497 
56.385   151.479758   12.3077113 
 56.39   154.469586   12.4285794 
56.395    155.55751   12.4722696 
  56.4   148.871611   12.2012955 
56.405   143.409731   11.9753802 
 56.41   132.384144   11.5058309 
56.415   121.030436   11.0013834 
 56.42    106.56539   10.3230514 
56.425    95.098651   9.75185372 
 56.43   82.5821254   9.08747079 
56.435   74.5031408   8.63152019 
 56.44    65.184679   8.07370293 
56.445   57.7479478   7.59920705 
 56.45   52.7059452   7.25988603 
56.455   48.5277367   6.96618523 
 56.46   44.7721128   6.69119666 
56.465   42.4950803   6.51882507 
 56.47   39.9551787   6.32101089 
56.475   37.8203663   6.14982653 
 56.48   37.7150332   6.14125664 
56.485   35.7089659   5.97569794 
 56.49   35.3333104    5.9441829 
56.495   34.4056503   5.86563298 
  56.5   33.3765792   5.77724668 
56.505   33.1161104   5.75465989 
 56.51   32.7614305   5.72376017 
56.515   31.4190141   5.60526664 
 56.52   31.6364245   5.62462661 
56.525   31.3990854   5.60348868 
 56.53   30.4749553    5.5204126 
56.535   30.7312115   5.54357389 
 56.54   30.1638772   5.49216507 
56.545   30.4701427   5.51997669 
 56.55   30.1876701   5.49433072 
56.555   29.5280133   5.43396847 
 56.56   29.5142526   5.43270215 
56.565   29.2402249   5.40742313 
 56.57   28.8237269   5.36877331 
56.575   29.2819699   5.41128173 
 56.58   29.3576833    5.4182731 
56.585   28.7629609   5.36311112 
 56.59   29.0637259   5.39107837 
56.595   29.7193461   5.45154529 
  56.6   29.7199917    5.4516045 
56.605   29.0751496   5.39213776 
 56.61   29.0875916   5.39329135 
56.615   28.6435097   5.35196316 
 56.62    28.671069   5.35453724 
56.625   27.8209423   5.27455613 
 56.63   28.5970583   5.34762174 
56.635    28.536433    5.3419503 
 56.64   29.0034053   5.38548097 
56.645   27.8820228   5.28034305 
 56.65    28.865523   5.37266442 
56.655   28.0657653   5.29771321 
 56.66   28.3208529   5.32173401 
56.665   28.8068504   5.36720136 
 56.67   28.1640499   5.30698124 
56.675   27.8951804   5.28158881 
 56.68     27.72913   5.26584561 
56.685   28.1963433   5.31002291 
 56.69    27.673531   5.26056376 
56.695   28.4715534   5.33587419 
  56.7   28.2895898    5.3187959 
56.705   27.8743006   5.27961179 
 56.71   28.0940034   5.30037767 
56.715   27.9029993   5.28232897 
 56.72   27.7736635   5.27007244 
56.725    28.204478   5.31078883 
 56.73   27.6503408   5.25835913 
56.735   27.8125646    5.2737619 
 56.74   27.4969734   5.24375566 
56.745   28.7170939   5.35883326 
 56.75   27.3053264   5.22544987 
56.755   28.1807875   5.30855795 
 56.76   27.7771704   5.27040515 
56.765   27.2277857   5.21802508 
 56.77   28.5536501   5.34356156 
56.775    26.926598    5.1890845 
 56.78   27.8892225   5.28102475 
56.785   27.8565569   5.27793112 
 56.79   27.8394541   5.27631065 
56.795   27.8118234   5.27369162 
  56.8   28.4523459   5.33407405 
56.805   27.9712192   5.28878239 
 56.81   27.5664849    5.2503795 
56.815   27.6261511   5.25605851 
 56.82   28.0692677   5.29804376 
56.825   28.3505926   5.32452745 
 56.83   27.5539431     5.249185 
56.835   27.6174677   5.25523241 
 56.84    27.201768   5.21553142 
56.845   27.5327688   5.24716769 
 56.85   27.0756108   5.20342299 
56.855   27.6919843   5.26231739 
 56.86   27.7356631    5.2664659 
56.865   28.0238149   5.29375244 
 56.87   27.1317304   5.20881276 
56.875   28.0592839   5.29710147 
 56.88   27.7997859   5.27255023 
56.885   28.3735407   5.32668196 
 56.89   27.9065464    5.2826647 
56.895   28.0993018   5.30087745 
  56.9   27.0794298   5.20378995 
56.905   27.2584927   5.22096664 
 56.91   27.6336645   5.25677321 
56.915   28.2818804   5.31807112 
 56.92   27.8532263   5.27761559 
56.925   27.6420125   5.25756717 
 56.93   28.1552986   5.30615667 
56.935    27.174258   5.21289344 
 56.94    27.257185   5.22084141 
56.945    28.038028   5.29509471 
 56.95   27.8947853   5.28155141 
56.955   28.0854024   5.29956625 
 56.96    27.497889   5.24384297 
56.965   27.8313392    5.2755416 
 56.97   27.7410909   5.26698119 
56.975   27.3639098   5.23105246 
 56.98   26.6438527   5.16176837 
56.985   28.2430588    5.3144199 
 56.99    28.397208   5.32890307 
56.995   27.5366648   5.24753893 
  57.0    28.109426   5.30183233 
57.005   28.0940788   5.30038478 
 57.01   27.7464971   5.26749438 
57.015   28.0232192   5.29369617 
 57.02   27.8924871   5.28133384 
57.025   27.7383344   5.26671951 
 57.03   27.8178683   5.27426471 
57.035   27.4901454   5.24310456 
 57.04   27.6352714   5.25692604 
57.045   28.3036656   5.32011894 
 57.05   27.6754577   5.26074688 
57.055    27.622272   5.25568949 
 57.06   27.0710438   5.20298413 
57.065   27.8199596   5.27446297 
 57.07    27.730187   5.26594597 
57.075   27.3492918   5.22965503 
 57.08   28.1701869   5.30755941 
57.085   27.9452979   5.28633123 
 57.09   28.0802529   5.29908038 
57.095   27.8413318   5.27648858 
  57.1   27.5744369   5.25113672 
57.105   27.3566222   5.23035584 
 57.11   28.0934385   5.30032438 
57.115   27.5169463   5.24565975 
 57.12   26.9236575   5.18880116 
57.125   27.3893027   5.23347903 
 57.13   27.4417678   5.23848907 
57.135    27.392417   5.23377656 
 57.14   27.9630754   5.28801242 
57.145   27.5874154   5.25237236 
 57.15    28.157018   5.30631869 
57.155   27.5324394   5.24713631 
 57.16   27.7914003   5.27175495 
57.165    27.443628   5.23866663 
 57.17    27.954443   5.28719614 
57.175   28.0764497   5.29872152 
 57.18   28.0410094   5.29537623 
57.185   27.1783046   5.21328155 
 57.19   27.8166347   5.27414777 
57.195   27.9810489   5.28971161 
  57.2   27.8657839   5.27880516 
57.205   27.6314753   5.25656497 
 57.21   27.3596741   5.23064758 
57.215   27.1112912   5.20685041 
 57.22   27.7909664    5.2717138 
57.225   27.5908277   5.25269718 
 57.23   27.1947991   5.21486328 
57.235   27.5262823   5.24654956 
 57.24   26.5798927    5.1555691 
57.245   26.9863431   5.19483812 
 57.25   27.9405199    5.2858793 
57.255   27.7141818   5.26442607 
 57.26   27.8668407   5.27890525 
57.265   27.6593831   5.25921887 
 57.27   27.5894186   5.25256305 
57.275   27.9558234   5.28732668 
 57.28   27.2840281   5.22341154 
57.285   27.2638163   5.22147644 
 57.29   27.6319042   5.25660577 
57.295    28.215372   5.31181438 
  57.3   27.8895326   5.28105412 
57.305   27.2600817   5.22111882 
 57.31   27.3012423   5.22505907 
57.315   27.0870877   5.20452569 
 57.32   28.1112438   5.30200375 
57.325   27.4299752   5.23736338 
 57.33   27.8121586   5.27372341 
57.335   27.9721025    5.2888659 
 57.34   27.3567308   5.23036622 
57.345   27.7525062   5.26806475 
 57.35   27.6051714   5.25406237 
57.355   28.0381289   5.29510424 
 57.36   27.8109036   5.27360442 
57.365   27.9972046   5.29123847 
 57.37   27.6220438   5.25566778 
57.375    27.768611   5.26959306 
 57.38   28.2352412   5.31368433 
57.385   28.3283296   5.32243643 
 57.39    27.307654   5.22567259 
57.395   27.9115486   5.28313814 
  57.4   27.4065772   5.23512915 
57.405    27.724917   5.26544557 
 57.41   27.5471332   5.24853629 
57.415   28.1545297   5.30608422 
 57.42   27.5061175   5.24462749 
57.425   26.9492639   5.19126804 
 57.43   27.3061645   5.22553007 
57.435   27.6064224   5.25418142 
 57.44    27.633333   5.25674167 
57.445   27.5677214   5.25049725 
 57.45   27.1293618   5.20858539 
57.455   27.4933225   5.24340752 
 57.46   27.3178627   5.22664928 
57.465   27.3789433   5.23248921 
 57.47   27.4859455   5.24270403 
57.475   27.9362327   5.28547374 
 57.48   28.0865608   5.29967553 
57.485    27.853134   5.27760684 
 57.49    27.704778   5.26353284 
57.495   28.1207517   5.30290031 
  57.5   28.0279049   5.29413873 
57.505   27.3273585    5.2275576 
 57.51   28.4698468   5.33571427 
57.515   28.6715908   5.35458596 
 57.52   27.2279181   5.21803777 
57.525   27.4686271    5.2410521 
 57.53   27.6684305   5.26007895 
57.535   27.6601971   5.25929626 
 57.54   27.8973514   5.28179434 
57.545   27.9588269    5.2876107 
 57.55   26.9898853   5.19517904 
57.555   27.3630941   5.23097449 
 57.56   28.0625942   5.29741391 
57.565   27.1148071   5.20718802 
 57.57   28.2319517   5.31337479 
57.575    27.397302   5.23424322 
 57.58   27.8286199   5.27528387 
57.585   28.0132713   5.29275649 
 57.59   27.3617875   5.23084959 
57.595   27.3040562   5.22532833 
  57.6   27.4432092   5.23862665 
57.605   27.8745292   5.27963344 
 57.61   27.2458606   5.21975675 
57.615   27.7509774   5.26791965 
 57.62   27.4930459   5.24338115 
57.625   27.4581063   5.24004831 
 57.63   27.0582957   5.20175891 
57.635   27.7849258   5.27114084 
 57.64   27.8011282   5.27267752 
57.645   27.9370234   5.28554854 
 57.65   27.8729962   5.27948825 
57.655   27.9567814   5.28741727 
 57.66   28.1702079   5.30756139 
57.665   27.6621568   5.25948256 
 57.67   27.5855087   5.25219085 
57.675   27.8051363   5.27305759 
 57.68   28.0322304   5.29454724 
57.685   27.8762721   5.27979849 
 57.69   28.0469673   5.29593876 
57.695   27.9187431   5.28381899 
  57.7   27.3500844   5.22973082 
57.705   27.9536137   5.28711771 
 57.71   27.4759068   5.24174654 
57.715   27.6825438   5.26142032 
 57.72   27.9604102   5.28776042 
57.725   27.6961158   5.26270993 
 57.73     28.07758   5.29882817 
57.735    28.110163   5.30190183 
 57.74   28.3041616   5.32016556 
57.745   26.4008782   5.13817849 
 57.75   28.0751329   5.29859726 
57.755   27.8928286   5.28136617 
 57.76   28.1860502    5.3090536 
57.765   28.1952953   5.30992423 
 57.77   27.6629357   5.25955661 
57.775   28.0861206   5.29963401 
 57.78   27.6365494    5.2570476 
57.785   28.2435235   5.31446361 
 57.79   28.1532109   5.30595994 
57.795   27.9662674   5.28831423 
  57.8   28.0433426   5.29559653 
57.805   27.9886891   5.29043374 
 57.81   27.8263828   5.27507183 
57.815   27.9720116    5.2888573 
 57.82   27.6226425   5.25572473 
57.825   28.2623741   5.31623684 
 57.83   28.2570284   5.31573404 
57.835   28.2507546   5.31514389 
 57.84   28.0259251   5.29395175 
57.845   28.3021039   5.31997217 
 57.85   27.8683761   5.27905068 
57.855   28.0617006   5.29732957 
 57.86   28.0268508   5.29403918 
57.865   28.7247919   5.35955147 
 57.87   27.8424022   5.27659001 
57.875    27.705608   5.26361169 
 57.88   28.5707988   5.34516593 
57.885   28.5292976   5.34128239 
 57.89   28.1087328   5.30176695 
57.895   28.4362591    5.3325659 
  57.9   27.6560198   5.25889911 
57.905   28.3967505   5.32886015 
 57.91    28.678372   5.35521914 
57.915   27.7530735   5.26811859 
 57.92   28.2524849   5.31530666 
57.925   28.3278176   5.32238833 
 57.93   28.1217228   5.30299187 
57.935   28.2323896     5.313416 
 57.94   28.5191922   5.34033634 
57.945   28.4752278   5.33621849 
 57.95   28.4269757   5.33169539 
57.955    28.937884   5.37939439 
 57.96   28.8423932   5.37051145 
57.965    29.149161    5.3989963 
 57.97   29.4285153   5.42480556 
57.975   28.8136612    5.3678358 
 57.98   28.7224429   5.35933232 
57.985   29.5678667    5.4376343 
 57.99      29.4659   5.42825018 
57.995   29.1523231   5.39928913 
  58.0   29.1933112   5.40308349 
58.005   29.0121398   5.38629184 
 58.01    29.549658   5.43595971 
58.015   29.1777995   5.40164785 
 58.02    29.554173   5.43637499 
58.025   31.3169565   5.59615551 
 58.03   30.4006825   5.51368139 
58.035   30.5508788   5.52728494 
 58.04   31.0578133   5.57295373 
58.045    30.958676   5.56405212 
 58.05   31.5908984   5.62057812 
58.055   31.8917602   5.64727901 
 58.06   31.3246031   5.59683867 
58.065   31.8508656   5.64365711 
 58.07    32.072616   5.66326902 
58.075   32.3987661    5.6919914 
 58.08   34.1298585   5.84207656 
58.085   33.9603849   5.82755394 
 58.09   35.6358699    5.9695787 
58.095   36.6809483   6.05647986 
  58.1   38.8583212   6.23364429 
58.105   39.8218865    6.3104585 
 58.11   43.2709721   6.57806751 
58.115    45.295298   6.73017816 
 58.12   49.8974309   7.06381136 
58.125    54.699896    7.3959378 
 58.13   60.1630637   7.75648527 
58.135   64.9682903   8.06029096 
 58.14   71.8398767   8.47584077 
58.145   79.1391137   8.89601673 
 58.15   85.6062765   9.25236599 
58.155   93.6057407   9.67500598 
 58.16   99.0671023   9.95324582 
58.165   103.411506   10.1691448 
 58.17   108.801885   10.4308142 
58.175   108.097415   10.3969907 
 58.18   106.998413   10.3440037 
58.185   104.114386   10.2036457 
 58.19   97.2639034   9.86224637 
58.195   91.4590007   9.56341993 
  58.2   84.0181064   9.16613912 
58.205   76.3936972    8.7403488 
 58.21   68.8867006   8.29980124 
58.215   59.2453229   7.69709834 
 58.22    53.157054   7.29088843 
58.225   48.8741305   6.99100354 
 58.23   44.9289261    6.7029043 
58.235   41.0613282   6.40791138 
 58.24   38.7779843   6.22719715 
58.245   37.6110304   6.13278325 
 58.25   35.4412058    5.9532517 
58.255    35.048619   5.92018741 
 58.26   33.5366317   5.79108209 
58.265   33.1645261     5.758865 
 58.27   33.0160634   5.74596062 
58.275    31.844784   5.64311829 
 58.28   31.8307236   5.64187235 
58.285   31.5628313   5.61808075 
 58.29   30.7610273   5.54626246 
58.295   29.8117918   5.46001756 
  58.3     30.25917   5.50083357 
58.305    29.774278   5.45658116 
 58.31   30.0433558   5.48118197 
58.315   30.0785571   5.48439213 
 58.32   29.5423318    5.4352858 
58.325   30.2114952   5.49649845 
 58.33   29.0647893   5.39117698 
58.335   29.7526402   5.45459808 
 58.34   30.2200967   5.49728084 
58.345   28.9843471   5.38371127 
 58.35   29.6574333   5.44586388 
58.355   29.4645724   5.42812789 
 58.36   29.1936289   5.40311289 
58.365   29.0376159   5.38865622 
 58.37   28.1220732   5.30302491 
58.375   28.8458209   5.37083056 
 58.38   28.7002665   5.35726297 
58.385   28.4109771   5.33019485 
 58.39   28.6758383   5.35498257 
58.395   29.1684696   5.40078416 
  58.4     28.58234   5.34624541 
58.405   28.4730352   5.33601304 
 58.41   28.6412071   5.35174804 
58.415   28.4486661    5.3337291 
 58.42   29.1392582   5.39807912 
58.425    28.324423   5.32206943 
 58.43   29.3215097   5.41493395 
58.435   28.8396865   5.37025944 
 58.44   28.1339799   5.30414743 
58.445   27.7565395   5.26844754 
 58.45   28.5202804   5.34043822 
58.455   28.1490689   5.30556961 
 58.46   29.1035795   5.39477335 
58.465   27.9995187   5.29145714 
 58.47   28.4584687   5.33464795 
58.475   27.9299532   5.28487968 
 58.48   28.5046997   5.33897927 
58.485   27.9260654   5.28451184 
 58.49   28.3052927   5.32027186 
58.495   27.9657477    5.2882651 
  58.5   28.6218534   5.34993957 
58.505   29.2651962   5.40973162 
 58.51   27.9983159   5.29134348 
58.515    28.259954   5.31600922 
 58.52   28.3489372     5.324372 
58.525   28.0939442   5.30037208 
 58.53   27.6041726   5.25396732 
58.535    27.631539   5.25657104 
 58.54   28.3272997   5.32233968 
58.545    27.690003   5.26212913 
 58.55    28.371789   5.32651753 
58.555    28.375985   5.32691139 
 58.56   28.4075424   5.32987264 
58.565   28.0391221   5.29519803 
 58.57   28.3184665    5.3215098 
58.575   27.7922781    5.2718382 
 58.58   27.1222079   5.20789861 
58.585   29.1500819   5.39908158 
 58.59   27.6314516   5.25656272 
58.595   28.1247924   5.30328129 
  58.6   28.4380635   5.33273509 
58.605   28.4137454   5.33045452 
 58.61   28.2833639   5.31821059 
58.615    27.608974   5.25442423 
 58.62   28.2658511   5.31656385 
58.625   28.1768737    5.3081893 
 58.63   27.3568616   5.23037872 
58.635   28.3043176   5.32018022 
 58.64    29.217211   5.40529472 
58.645   28.9781533   5.38313601 
 58.65   28.6983269   5.35708194 
58.655   28.1777857   5.30827521 
 58.66    28.645242     5.352125 
58.665   28.1167627   5.30252418 
 58.67   28.4029659    5.3294433 
58.675   28.5245882   5.34084152 
 58.68   29.3723613   5.41962742 
58.685   28.7175502   5.35887583 
 58.69   28.4814071   5.33679746 
58.695   27.5651958   5.25025674 
  58.7   28.2800346   5.31789758 
58.705     28.51229   5.33969007 
 58.71   28.9951327   5.38471287 
58.715   28.6132697   5.34913729 
 58.72   28.7946825   5.36606769 
58.725    28.866499   5.37275525 
 58.73    29.123683   5.39663627 
58.735    29.497978    5.4312041 
 58.74   30.2859393   5.50326624 
58.745   31.0666687   5.57374817 
 58.75   30.5159295   5.52412251 
58.755   32.5823273   5.70809314 
 58.76   32.7979148   5.72694638 
58.765   33.9908233   5.83016494 
 58.77   34.8036327   5.89946037 
58.775   35.7562499   5.97965299 
 58.78   37.2751522   6.10533801 
58.785   37.6302535   6.13435029 
 58.79   39.1206749   6.25465226 
58.795   40.2812968   6.34675482 
  58.8   41.1109467   6.41178186 
58.805   40.5060394   6.36443551 
 58.81   41.6057967   6.45025555 
58.815   40.8512469   6.39149801 
 58.82   39.9278506   6.31884884 
58.825    38.511921   6.20579737 
 58.83   37.7362314   6.14298229 
58.835     36.85319   6.07068283 
 58.84   35.3906161   5.94900127 
58.845   33.7581003   5.81017214 
 58.85    32.481032   5.69921328 
58.855   32.0432887   5.66067917 
 58.86   30.4699707   5.51996111 
58.865   30.6063612   5.53230162 
 58.87   30.6162246   5.53319299 
58.875   29.8897032   5.46714763 
 58.88   29.2588514   5.40914517 
58.885   29.9576443   5.47335768 
 58.89   28.9678796   5.38218167 
58.895   29.6216125   5.44257407 
  58.9   29.2834048   5.41141431 
58.905   28.9912154   5.38434912 
 58.91   28.4435277   5.33324738 
58.915   29.3551157   5.41803615 
 58.92     29.42502   5.42448338 
58.925   28.9176293   5.37751144 
 58.93   28.5976621   5.34767819 
58.935   28.1291893   5.30369581 
 58.94   27.8106918   5.27358434 
58.945   28.0499649   5.29622175 
 58.95   28.9167179    5.3774267 
58.955   28.6819617   5.35555429 
 58.96   28.8455931   5.37080936 
58.965   28.0598434   5.29715428 
 58.97   28.2639808   5.31638795 
58.975   28.1376157   5.30449015 
 58.98   28.2060406   5.31093594 
58.985   27.9406032   5.28588717 
 58.99   28.3781117   5.32711101 
58.995   27.6400389   5.25737947 
  59.0   28.3792035   5.32721348 
59.005   27.8635742   5.27859585 
 59.01   28.4613858   5.33492135 
59.015   28.5313908   5.34147833 
 59.02   27.8184132   5.27431637 
59.025   28.1916086   5.30957707 
 59.03   28.1902097   5.30944533 
59.035   28.6421379   5.35183501 
 59.04   28.5344305   5.34176287 
59.045   28.3384747    5.3233894 
 59.05   28.7754186   5.36427242 
59.055   28.7561935   5.36248016 
 59.06   28.6891176   5.35622232 
59.065   27.7965253   5.27224102 
 59.07   27.5803654   5.25170119 
59.075   27.6209527   5.25556398 
 59.08   28.4475381   5.33362336 
59.085   28.2566449   5.31569797 
 59.09   28.7679167   5.36357313 
59.095   28.1532352   5.30596223 
  59.1   28.3791342   5.32720698 
59.105   27.9206097   5.28399562 
 59.11   28.5142052    5.3398694 
59.115   28.1675959   5.30731532 
 59.12    27.937772   5.28561936 
59.125   28.9080319     5.376619 
 59.13   28.3228896   5.32192537 
59.135   28.2852957   5.31839221 
 59.14   28.2585614   5.31587823 
59.145   28.3297733   5.32257206 
 59.15    28.141388   5.30484571 
59.155   28.3787393   5.32716992 
 59.16   27.4517563   5.23944236 
59.165   28.5161511    5.3400516 
 59.17   29.0207497   5.38709102 
59.175   27.7336645   5.26627615 
 59.18   28.4926892   5.33785436 
59.185   28.9091615   5.37672405 
 59.19   27.8263833   5.27507187 
59.195   27.8304275    5.2754552 
  59.2   28.3520809   5.32466721 
59.205   28.9228972   5.37800123 
 59.21   28.1570616   5.30632279 
59.215   28.6592767   5.35343597 
 59.22   28.4043413   5.32957234 
59.225   28.8931966   5.37523921 
 59.23   27.8236281   5.27481072 
59.235   28.2196981   5.31222158 
 59.24   27.9456643   5.28636589 
59.245     28.57609   5.34566085 
 59.25   27.8779813   5.27996035 
59.255   28.5413896   5.34241421
[truncated: 392,470 more chars]
