# Supplementary material for: Remote and automated high-throughput powder diffraction measurements enabled by a robotic sample changer at SSRL beamline 2-1
Source: J Appl Crystallogr. 2023 Sep 20;56(Pt 5):1480–4. doi: 10.1107/S1600576723007148 (PMC10543666; doi:10.1107/S1600576723007148)
Supplement: Supplementary file 1 [file j-56-01480-sup1.zip › Example Data and Refinements/SSRL BL2-1 Sample 0093/BL21Robot_0093_indexing.ndx]

' Indexing method - Alan Coelho (2003), J. Appl. Cryst. 36, 86-95
' Time: 2.6347308 seconds

     'Sg     Status UNI      Vol       Gof     Zero      Lps...

Indexing_Solutions_With_Zero_Error_2 {

   0) Cc         3   7      24.953  6375.70   0.0125     2.7612     3.7793     2.3912     90.000     90.001     90.000 ' ===   7   5   5   4
   1) P31c       3   0      29.441  5849.32   0.0126     2.7611     2.7611     4.4591     90.000     90.000    120.000 ' ===  13  11
   2) Cc         3   7      29.661  5675.30   0.0125     4.9731     2.4942     2.3912     90.000     90.001     90.000 ' ===   7   7   5   4
   3) P63        2   0      29.441  5161.17   0.0126     2.7611     2.7611     4.4591     90.000     90.000    120.000 ' ===  13  11
   4) Ccca       3   0      58.881  5153.64   0.0124     4.7824     2.7612     4.4590     90.000     90.000     90.000 ' ===  11  11  11
   5) Ccca       3   0      58.882  4789.65   0.0125     4.7824     2.7612     4.4591     90.000     90.000     90.000 ' ===  11  10  11
   6) Ccc2       3   0      58.882  4601.51   0.0124     4.7824     2.7612     4.4590     90.000     90.000     90.000 ' ===  11  10  11
   7) P222       3   0      14.720  4461.35   0.0124     4.4590     2.3912     1.3806     90.000     90.000     90.000 ' ===  11  10   7
   8) P222       3   0      14.720  4453.27   0.0124     4.4590     2.3912     1.3806     90.000     90.000     90.000 ' ===  11  10   6
   9) Aba2       3   0      58.881  4430.92   0.0124     4.4590     4.7824     2.7612     90.000     90.000     90.000 ' ===  11  11  11
  10) P3         2   0      29.441  4386.99   0.0126     2.7611     2.7611     4.4591     90.000     90.000    120.000 ' ===  13  11
  11) P21        3   0      14.721  4310.73   0.0125     2.3912     4.4591     1.3806     90.000     90.000     90.000 ' ===  10  11   6   3
  12) Cmc21      3   0      58.882  4304.64   0.0124     4.7824     2.7612     4.4590     90.000     90.000     90.000 ' ===  11  10  11
  13) P2         2   0      14.721  4221.03   0.0125     4.4591     2.3912     1.3806     90.000     90.001     90.000 ' ===  11  10   6   4
  14) P2         2   0      14.721  4220.18   0.0125     4.4591     2.3912     1.3806     90.000     89.999     90.000 ' ===  11  10   8   6
  15) Ccc2       3   0      58.881  4130.69   0.0125     4.7823     2.7612     4.4591     90.000     90.000     90.000 ' ===  11  12  11
  16) Ccca       2   0      58.880  4044.42   0.0123     4.7823     2.7612     4.4590     90.000     90.000     90.000 ' ===  11  12  11
  17) Pc         2   0      29.440  4017.35   0.0123     2.7611     4.4590     2.7612     90.000     59.998     90.000 ' ===   9  11  12   8
  18) P2         2   0      14.721  4013.44   0.0125     2.3912     4.4591     1.3806     90.000     90.000     90.000 ' ===  10  11   6   3
  19) Pba2       3   1      14.720  3895.45   0.0120     4.4590     2.3912     1.3806     90.000     90.000     90.000 ' ===  11   9   7
  20) Cmc21      3   0      58.881  3864.20   0.0125     4.7823     2.7612     4.4591     90.000     90.000     90.000 ' ===  11  12  11
  21) P3c1       3   0      58.882  3850.35   0.0126     2.7611     2.7611     8.9182     90.000     90.000    120.000 ' ===  13  11
  22) Pca21      3   0      29.441  3824.02   0.0124     4.4590     2.3912     2.7612     90.000     90.000     90.000 ' ===  11  10   7
  23) P21        3   2       9.664  3802.06   0.0126     2.3980     4.4591     0.9064     90.000     94.321     90.000 ' ===   9   9   3   1
  24) Abm2       3   0      58.881  3779.31   0.0124     4.4590     4.7824     2.7612     90.000     90.000     90.000 ' ===  11  11  11
  25) Aba2       2   0      58.880  3744.83   0.0123     4.4590     2.7612     4.7823     90.000     90.000     90.000 ' ===  11  12  11
  26) Pba2       3   1      14.720  3685.70   0.0120     2.3912     4.4590     1.3806     90.000     90.000     90.000 ' ===   9  11   7
  27) C2221      3   0      58.881  3671.33   0.0124     4.7824     2.7612     4.4590     90.000     90.000     90.000 ' ===  11  11  11
  28) P21        2   0      16.792  3649.68   0.0125     2.4056     4.4591     1.5748     90.000     96.265     90.000 ' ===  13  11   5   5
  29) Cmc21      3   0      58.881  3630.00   0.0125     2.7612     4.7823     4.4591     90.000     90.000     90.000 ' ===  12  11  11
  30) C2221      3   0      58.883  3552.92   0.0127     4.7825     2.7611     4.4591     90.000     90.000     90.000 ' ===  12  10  11
  31) C2221      3   0      58.882  3543.24   0.0125     4.7824     2.7611     4.4591     90.000     90.000     90.000 ' ===  12   9  11
  32) C222       2   0      58.883  3540.74   0.0126     4.7824     2.7612     4.4591     90.000     90.000     90.000 ' ===  11   8  11
  33) P21        3   0      14.733  3464.19   0.0125     2.3933     4.4591     1.3818     90.000     92.379     90.000 ' ===  10  11   5   2
  34) Pmn21      2   0      29.441  3453.95   0.0124     4.4590     2.3912     2.7612     90.000     90.000     90.000 ' ===  11  10   7
  35) P21/c      3   0      29.442  3449.09   0.0127     2.7612     4.4591     2.7612     90.000     59.999     90.000 ' ===  10  11   9   6
  36) C2221      3   0      58.881  3422.57   0.0125     4.7823     2.7612     4.4591     90.000     90.000     90.000 ' ===  11  12  11
  37) P2         2   0      16.792  3414.22   0.0125     2.4056     4.4591     1.5748     90.000     96.265     90.000 ' ===  13  11   5   5
  38) C222       3   0      58.881  3381.49   0.0124     4.7824     2.7612     4.4590     90.000     90.000     90.000 ' ===  11  11  11
  39) C222       3   0      58.881  3327.50   0.0125     4.7823     2.7612     4.4591     90.000     90.000     90.000 ' ===  11  12  11
  40) C222       2   0      58.883  3272.43   0.0127     4.7825     2.7611     4.4591     90.000     90.000     90.000 ' ===  12  10  11
  41) C222       3   0      58.882  3263.51   0.0125     4.7824     2.7611     4.4591     90.000     90.000     90.000 ' ===  12   9  11
  42) Pbca       3   5      14.720  3226.84   0.0125     4.4591     2.3912     1.3806     90.000     90.000     90.000 ' ===   8   8   4
  43) P2         2   0      14.733  3225.28   0.0125     2.3933     4.4591     1.3818     90.000     87.621     90.000 ' ===  10  11   5   2
  44) P2         2   0      14.720  3174.06   0.0124     4.4590     1.3806     2.3912     90.000     89.998     90.000 ' ===  11   7  10   7
  45) P21212     3   1      14.720  3132.85   0.0120     2.3912     4.4590     1.3806     90.000     90.000     90.000 ' ===   9  11   7
  46) P21        3   0      19.360  3112.96   0.0125     2.4020     4.4591     1.8157     90.000     84.580     90.000 ' ===  11  11   5   3
  47) P2         3   2       9.664  3089.17   0.0126     2.3980     4.4591     0.9064     90.000     94.321     90.000 ' ===   9   9   3   1
  48) Ccc2       3   0      58.878  3073.19   0.0121     4.7822     2.7611     4.4590     90.000     90.000     90.000 ' ===  10  12  11
  49) Pcca       3   7      11.075  3061.57   0.0129     4.4591     2.3912     1.0386     90.000     90.000     90.000 ' ===   6   6   1
  50) F222       3   7      20.731  3061.57   0.0129     4.7825     4.4591     0.9721     90.000     90.000     90.000 ' ===   6   6   1
  51) Ccc2       3   7      20.255  3061.57   0.0129     4.7825     0.9498     4.4591     90.000     90.000     90.000 ' ===   6   1   5
  52) C222       3   7      10.128  3061.57   0.0129     4.7825     0.9498     2.2296     90.000     90.000     90.000 ' ===   6   1   5
  53) Pba2       2   0      29.441  3059.21   0.0124     4.4590     4.7824     1.3806     90.000     90.000     90.000 ' ===  11  10   7
  54) C2         2   0      58.883  2949.85   0.0126     4.7824     2.7612     4.4591     90.000     89.999     90.000 ' ===  12   9  11   9
  55) C2         3   0      58.883  2902.16   0.0126     4.7824     2.7612     4.4591     90.000     89.999     90.000 ' ===  12   8  11   9
  56) Cc         3   7      16.973  2885.86   0.0130     1.5918     4.7825     2.4612     90.000     64.944     90.000 ' ===   2   7   5   1
  57) P21/c      3   3      10.146  2869.47   0.0126     2.4169     4.4591     0.9516     90.000     98.360     90.000 ' ===   9  10   2   1
  58) Cmc21      2   0      58.878  2868.31   0.0121     4.7822     2.7611     4.4590     90.000     90.000     90.000 ' ===  10  12  11
  59) P2         2   0      19.360  2860.56   0.0125     2.4020     4.4591     1.8157     90.000     84.580     90.000 ' ===  11  11   5   3
  60) C222       3   7      10.668  2846.29   0.0129     4.4591     1.0005     2.3912     90.000     90.000     90.000 ' ===   6   1   6
  61) Pbca       3   0      58.881  2793.41   0.0124     4.7824     2.7612     4.4590     90.000     90.000     90.000 ' ===  11  11  11
  62) P21        3   7       9.984  2791.92   0.0125     2.4329     2.3912     1.8728     90.000     66.409     90.000 ' ===   7   4   2   2
  63) C222       2   0      58.884  2760.53   0.0125     4.7824     2.7613     4.4591     90.000     90.000     90.000 ' ===  13   7  11
  64) Ccca       3   7      22.661  2747.29   0.0129     4.7825     1.0626     4.4591     90.000     90.000     90.000 ' ===   6   1   6
  65) P21        3   2      10.673  2745.93   0.0126     2.3952     4.4591     1.0010     90.000     93.288     90.000 ' ===  11  10   3   3
  66) Pc         3   6       9.192  2745.70   0.0129     2.2303     2.3912     1.7241     90.000     88.554     90.000 ' ===   8   7   3   3
  67) P21212     3   0      29.441  2745.45   0.0124     4.4590     4.7824     1.3806     90.000     90.000     90.000 ' ===  11  10   7
  68) Cc         2   0      58.877  2701.28   0.0119     4.7822     2.7611     4.4590     90.000     89.999     90.000 ' ===  11  11  11   8
  69) C222       2   0      58.881  2675.59   0.0125     4.7823     2.7612     4.4591     90.000     90.000     90.000 ' ===  10  12  11
  70) P2221      3   1      14.721  2650.16   0.0125     2.3912     4.4591     1.3806     90.000     90.000     90.000 ' ===  10  11   5
  71) Cc         3   0      58.877  2647.90   0.0120     4.7822     2.7611     4.4590     90.000     90.002     90.000 ' ===  10  10  11   7
  72) C2         3   0      58.882  2638.15   0.0126     4.7825     2.7611     4.4591     90.000     90.000     90.000 ' ===  13   9  11   9
  73) C222       2   0      58.884  2631.76   0.0125     4.7824     2.7613     4.4591     90.000     90.000     90.000 ' ===  13   6  11
  74) Pnna       2   0      58.883  2551.22   0.0127     4.7825     4.4591     2.7611     90.000     90.000     90.000 ' ===  12  11   9
  75) C222       2   0      58.881  2549.34   0.0124     8.9181     4.7824     1.3806     90.000     90.000     90.000 ' ===  11  10   7
  76) Pca21      3   2      14.721  2549.00   0.0125     4.4591     2.3912     1.3806     90.000     90.000     90.000 ' ===  11   9   4
  77) Pccn       2   0      58.882  2547.68   0.0125     4.7824     4.4591     2.7612     90.000     90.000     90.000 ' ===  11  11  10
  78) Pc         3   6       8.721  2539.86   0.0129     2.3912     2.2296     1.6357     90.000     89.999     90.000 ' ===   7   7   2   2
  79) C2         2   0      58.883  2535.10   0.0127     4.7825     2.7612     4.4591     90.000     90.001     90.000 ' ===  13  11  11   9
  80) Pmn21      3   3      10.409  2523.58   0.0126     4.4591     2.3912     0.9762     90.000     90.000     90.000 ' ===   9  10   2
  81) C222       2   0      58.882  2515.50   0.0125     8.9181     4.7824     1.3806     90.000     90.000     90.000 ' ===  11  10   6
  82) Pccn       3   0      58.881  2495.63   0.0125     4.7823     2.7612     4.4591     90.000     90.000     90.000 ' ===  11  12  11
  83) Pbcn       3   0      58.882  2494.61   0.0125     4.7824     2.7612     4.4591     90.000     90.000     90.000 ' ===  11  10  11
  84) Pban       3   0      58.883  2487.04   0.0127     4.7825     2.7611     4.4591     90.000     90.000     90.000 ' ===  12  10  11
  85) Pc         3   3       9.719  2486.87   0.0126     2.4116     4.4591     0.9115     90.000     97.452     90.000 ' ===   9  10   2   1
  86) P21        3   3      10.146  2486.87   0.0126     2.4169     4.4591     0.9516     90.000     98.360     90.000 ' ===   9  10   2   1
  87) P2         3   2      10.281  2471.34   0.0126     2.3924     4.4591     0.9642     90.000     91.811     90.000 ' ===  11  10   3   3
  88) P21        2   0      29.441  2455.38   0.0125     4.6679     4.7824     1.3806     90.000     72.795     90.000 ' ===  11  10   8   6
  89) Pc         3   7      11.422  2453.64   0.0130     2.1424     2.3912     2.2666     90.000     79.635     90.000 ' ===   2   6   5   1
  90) Pban       3   0      58.883  2449.17   0.0127     4.7825     2.7611     4.4591     90.000     90.000     90.000 ' ===  12   9  11
  91) P222       2   0      29.441  2433.46   0.0124     4.7824     4.4590     1.3806     90.000     90.000     90.000 ' ===  10  11   7
  92) P222       3   1      14.720  2425.53   0.0123     2.3912     4.4590     1.3806     90.000     90.000     90.000 ' ===   9  10   8
  93) Pca21      2   0      58.881  2424.47   0.0124     4.7824     2.7612     4.4590     90.000     90.000     90.000 ' ===  11  11  11
  94) P212121    3   2      14.720  2404.37   0.0122     4.4590     2.3912     1.3806     90.000     90.000     90.000 ' ===  11   9   6
  95) Pban       2   0      58.881  2395.80   0.0125     4.7823     2.7612     4.4591     90.000     90.000     90.000 ' ===  11  12  11
  96) P21/c      3   7      10.933  2394.09   0.0130     2.4798     2.2296     2.0506     90.000    105.357     90.000 ' ===   6   5   2   1
  97) C2         2   0      58.883  2369.22   0.0125     8.9181     4.7824     1.3806     90.000     89.999     90.000 ' ===  11  10   8   6
  98) P21        3   2      11.675  2353.66   0.0126     2.4515     4.4591     1.0949     90.000     77.269     90.000 ' ===  10  10   3   2
  99) Pcca       3   7      15.482  2349.10   0.0129     4.4591     2.3912     1.4519     90.000     90.000     90.000 ' ===   7   6   2
 100) P212121    3   2      14.720  2348.27   0.0122     4.4590     2.3912     1.3806     90.000     90.000     90.000 ' ===  11   9   7
 101) Pc         3   5       8.866  2347.18   0.0128     2.2301     2.3912     1.6630     90.000     88.725     90.000 ' ===   8   8   3   3
 102) Pbcn       3   0      58.881  2345.01   0.0124     4.4590     4.7823     2.7612     90.000     90.000     90.000 ' ===  11  11  12
 103) Pccn       3   7      14.720  2343.44   0.0120     2.3912     4.4590     1.3806     90.000     90.000     90.000 ' ===   6   7   3
 104) P21/c      3   3      11.260  2331.44   0.0126     2.3965     4.4591     1.0560     90.000     93.798     90.000 ' ===  10  10   2   2
 105) P2         2   0      29.441  2328.38   0.0125     4.6679     4.7824     1.3806     90.000     72.798     90.000 ' ===  13  10   8   8
 106) Pnna       3   0      58.883  2324.21   0.0127     4.7825     4.4591     2.7612     90.000     90.000     90.000 ' ===  12  11  10
 107) Pcca       3   5      14.721  2306.23   0.0128     4.4591     2.3912     1.3806     90.000     90.000     90.000 ' ===   8   8   3
 108) Pna21      3   0      58.881  2303.66   0.0125     4.7823     2.7612     4.4591     90.000     90.000     90.000 ' ===  11  12  11
 109) Pmn21      3   3      14.721  2300.83   0.0126     4.4591     2.3912     1.3806     90.000     90.000     90.000 ' ===   9  10   5
 110) P21        3   1      14.720  2300.66   0.0121     4.4590     2.3912     1.3806     90.000     90.001     90.000 ' ===  11   9   7   5
 111) Ibca       3   7      30.140  2277.65   0.0129     4.7825     4.4591     1.4133     90.000     90.000     90.000 ' ===   6   6   1
 112) Aba2       3   7      26.829  2277.65   0.0129     4.7825     1.2581     4.4591     90.000     90.000     90.000 ' ===   6   1   6
 113) C2         3   7    -999.000  2277.65   0.0129     1.2793     4.7825     2.3556     90.000   -999.000     90.000 ' ===   1   6   5   0
 114) C2         3   0      58.883  2275.40   0.0127     4.7826     2.7611     4.4591     90.000     89.999     90.000 ' ===  12  10  11   8
 115) Pba2       2   0      58.883  2267.75   0.0127     4.7825     2.7611     4.4591     90.000     90.000     90.000 ' ===  12   9  11
 116) Pca21      2   0      58.881  2260.19   0.0125     4.7823     2.7612     4.4591     90.000     90.000     90.000 ' ===  11  12  11
 117) Pmn21      3   3      14.721  2253.91   0.0126     4.4591     2.3912     1.3806     90.000     90.000     90.000 ' ===   9  10   3
 118) Pccn       3   0      58.880  2253.73   0.0122     4.4590     4.7823     2.7612     90.000     90.000     90.000 ' ===  11  11  12
 119) P21/c      3   7      11.437  2253.26   0.0130     2.4343     2.2296     2.1453     90.000    100.790     90.000 ' ===   7   5   2   2
 120) C2         3   6      15.834  2252.01   0.0129     1.4850     4.7825     2.2961     90.000     76.177     90.000 ' ===   2   7   6   1
 121) Ccc2       3   7      22.661  2247.78   0.0129     4.7825     1.0626     4.4591     90.000     90.000     90.000 ' ===   6   1   6
 122) P21        2   0      29.441  2238.27   0.0125     2.7612     4.4591     2.3912     90.000     90.000     90.000 ' ===   6  11  10   3
 123) Pnna       3   6      14.721  2230.04   0.0125     4.4591     2.3912     1.3806     90.000     90.000     90.000 ' ===   8   7   3
 124) Pnn2       2   0      58.881  2218.34   0.0125     4.7823     2.7612     4.4591     90.000     90.000     90.000 ' ===  11  12  11
 125) C2         2   0      58.878  2210.89   0.0122     4.7822     2.7611     4.4590     90.000     90.003     90.000 ' ===  11  10  11   8
 126) Pnnn       3   0      58.881  2206.89   0.0125     4.7823     4.4591     2.7612     90.000     90.000     90.000 ' ===  11  11  12
 127) Pbca       2   0      58.880  2198.05   0.0123     4.7823     2.7612     4.4590     90.000     90.000     90.000 ' ===  11  12  11
 128) C2         2   0      58.882  2196.03   0.0125     2.7612     8.9181     2.3912     90.000     90.000     90.000 ' ===   6  11  10   3
 129) Pc         3   3      10.281  2194.30   0.0126     2.3924     4.4591     0.9642     90.000     91.811     90.000 ' ===  10  10   2   2
 130) P21        3   3      10.647  2194.30   0.0126     2.4190     4.4591     0.9985     90.000     81.311     90.000 ' ===  10   9   2   2
 131) Pmc21      3   3      10.409  2187.10   0.0126     4.4591     2.3912     0.9762     90.000     90.000     90.000 ' ===   9  10   2
 132) Pmn21      3   4      10.168  2185.57   0.0126     4.4591     2.3912     0.9536     90.000     90.000     90.000 ' ===   8   9   1
 133) Fdd2       3   5      39.387  2182.14   0.0122     8.9180     4.7824     0.9235     90.000     90.000     90.000 ' ===   9   8   1
 134) Pmc21      3   3      14.721  2179.73   0.0126     4.4591     2.3912     1.3806     90.000     90.000     90.000 ' ===   9  10   5
 135) Cc         3   6      20.764  2177.02   0.0129     4.8242     4.4591     0.9737     90.000     97.542     90.000 ' ===   6   7   2   1
 136) C2         3   7      15.375  2170.86   0.0123     4.7823     1.4420     2.2295     90.000     89.998     90.000 ' ===   6   3   6   4
 137) P2         3   0      29.441  2170.26   0.0125     9.0244     2.3912     1.3806     90.000     81.200     90.000 ' ===  13  10   7   7
 138) Pc         3   3      13.297  2155.67   0.0126     2.4942     4.4591     1.2471     90.000    106.519     90.000 ' ===   9  10   3   2
 139) P21        3   1      15.458  2154.92   0.0126     2.3933     4.4591     1.4497     90.000     92.382     90.000 ' ===  12  11   4   4
 140) Pna21      2   0      58.883  2145.42   0.0127     4.7825     2.7612     4.4591     90.000     90.000     90.000 ' ===  12  10  11
 141) Pnna       3   6      14.721  2144.16   0.0125     4.4591     2.3912     1.3806     90.000     90.000     90.000 ' ===   8   7   5
 142) Pnna       3   7      20.255  2143.10   0.0129     4.4591     4.7825     0.9498     90.000     90.000     90.000 ' ===   5   6   1
 143) Cmc21      3   7      24.483  2143.10   0.0129     4.7825     1.1481     4.4591     90.000     90.000     90.000 ' ===   6   1   5
 144) Pnc2       3   0      58.881  2139.11   0.0125     4.7823     2.7612     4.4591     90.000     90.000     90.000 ' ===  11  12  11
 145) Pcc2       3   4      14.721  2131.57   0.0126     4.4591     2.3912     1.3806     90.000     90.000     90.000 ' ===   9   9   2
 146) Pbcn       3   6      14.720  2120.18   0.0120     4.4590     2.3912     1.3806     90.000     90.000     90.000 ' ===   7   7   4
 147) Pc         3   6       9.937  2119.34   0.0129     2.4384     2.3912     1.8638     90.000    113.888     90.000 ' ===   7   5   2   2
 148) P2         2   0      29.441  2116.18   0.0125     2.7612     4.4591     2.3912     90.000     90.000     90.000 ' ===   6  11  10   3
 149) C2         2   0      58.882  2116.18   0.0125     4.7824     8.9181     1.3806     90.000     90.000     90.000 ' ===  10  11   6   3
 150) Pcca       3   0      58.880  2106.47   0.0123     4.7823     2.7612     4.4590     90.000     90.000     90.000 ' ===  11  12  11
 151) Pbca       3   4      20.294  2104.28   0.0126     4.7825     4.4591     0.9516     90.000     90.000     90.000 ' ===   9   9   1
 152) Pcc2       3   0      58.881  2101.58   0.0125     4.7823     2.7612     4.4591     90.000     90.000     90.000 ' ===  11  12  11
 153) Pna21      3   5      10.292  2092.10   0.0122     4.4590     2.3912     0.9652     90.000     90.000     90.000 ' ===   9   7   1
 154) Pban       3   0      58.882  2084.93   0.0125     4.7824     8.9181     1.3806     90.000     90.000     90.000 ' ===  10  11   6
 155) C2         2   0      58.886  2078.01   0.0131     4.7826     2.7612     4.4591     90.000     89.998     90.000 ' ===  13  12  11   9
 156) Pmn21      3   0      58.881  2072.53   0.0124     4.7824     4.4590     2.7612     90.000     90.000     90.000 ' ===  11  11  11
 157) P2         3   3      10.146  2072.39   0.0126     2.4169     4.4591     0.9516     90.000     98.360     90.000 ' ===   9  10   2   1
 158) P2         3   3      10.646  2068.30   0.0126     2.4190     4.4591     0.9985     90.000     81.311     90.000 ' ===  10   9   2   2
 159) Pban       3   0      58.880  2063.48   0.0123     4.7823     4.4590     2.7612     90.000     90.000     90.000 ' ===  11  11  12
 160) P21        3   2      12.642  2060.32   0.0126     2.4154     4.4591     1.1856     90.000     98.115     90.000 ' ===  10   9   3   2
 161) P2         3   2      11.675  2059.45   0.0126     2.4515     4.4591     1.0949     90.000     77.269     90.000 ' ===  10  10   3   2
 162) Pban       3   0      58.881  2059.09   0.0124     4.7824     8.9181     1.3806     90.000     90.000     90.000 ' ===  10  11   7
 163) P21/c      3   5      14.829  2046.46   0.0121     4.4922     2.3912     1.3908     90.000     96.969     90.000 ' ===   8   8   3   1
 164) Pmc21      3   0      58.881  2039.63   0.0124     4.7824     4.4590     2.7612     90.000     90.000     90.000 ' ===  11  11  11
 165) P21/c      2   0      29.466  2033.33   0.0125     2.3933     4.4591     2.7635     90.000     92.379     90.000 ' ===  10  11   5   2
 166) Pbca       3   6      20.818  2028.16   0.0129     4.4591     4.7825     0.9762     90.000     90.000     90.000 ' ===   6   7   2
 167) Pc         3   3      14.721  2026.92   0.0127     4.4591     2.3912     1.3806     90.000     90.000     90.000 ' ===   9  10   5   3
 168) P21        3   1      14.928  2013.71   0.0125     2.4249     4.4591     1.4000     90.000     99.556     90.000 ' ===   9  11   4   1
 169) Pc         3   3      14.761  2006.92   0.0126     4.4713     2.3912     1.3844     90.000     94.240     90.000 ' ===   9  10   3   1
 170) Pba2       3   5      10.147  2000.30   0.0122     4.4590     2.3912     0.9516     90.000     90.000     90.000 ' ===   9   8   1
 171) Pmn21      3   0      58.881  1996.50   0.0125     4.7823     2.7612     4.4591     90.000     90.000     90.000 ' ===  11  12  11
 172) C2         3   7      12.973  1975.58   0.0129     4.4591     1.2167     2.3912     90.000     90.000     90.000 ' ===   6   1   5   3
 173) Pc         3   7       9.160  1975.45   0.0129     3.9989     2.2296     1.7181     90.000    143.275     90.000 ' ===   6   6   1   1
 174) F222       3   2      58.880  1967.90   0.0121     4.7824     4.4590     2.7611     90.000     90.000     90.000 ' ===   8   9   6
 175) Pmc21      2   0      58.881  1963.77   0.0125     4.7823     2.7612     4.4591     90.000     90.000     90.000 ' ===  11  12  11
 176) P2         3   3      10.317  1963.32   0.0126     2.5069     4.4591     0.9676     90.000    107.470     90.000 ' ===   9   9   2   1
 177) P21        3   3      11.260  1963.32   0.0126     2.3965     4.4591     1.0560     90.000     93.798     90.000 ' ===  10  10   2   2
 178) P212121    3   0      58.882  1962.97   0.0125     4.7824     4.4591     2.7612     90.000     90.000     90.000 ' ===  11  11  10
 179) Ccca       3   7      37.495  1957.58   0.0129     4.7825     4.4591     1.7582     90.000     90.000     90.000 ' ===   6   7   2
 180) Pc         3   7       9.374  1957.58   0.0129     2.2296     2.3912     1.7582     90.000     90.000     90.000 ' ===   7   6   2   2
 181) Pcc2       3   4      10.147  1953.97   0.0126     4.4591     2.3912     0.9516     90.000     90.000     90.000 ' ===   9   9   1
 182) C2221      3   4      22.044  1953.97   0.0126     4.7825     1.0337     4.4591     90.000     90.000     90.000 ' ===   9   1   8
 183) C2         3   6      20.649  1951.74   0.0129     4.7835     4.4591     0.9683     90.000     88.827     90.000 ' ===   7   6   2   2
 184) P61        3   0      88.323  1949.77   0.0126     2.7611     2.7611    13.3772     90.000     90.000    120.000 ' ===  13  11
 185) F222       3   5      51.214  1949.40   0.0126     8.9182     4.7824     1.2008     90.000     90.000     90.000 ' ===   8   8   1
 186) P212121    3   1      29.440  1947.73   0.0120     4.4590     2.7611     2.3912     90.000     90.000     90.000 ' ===  11   7   9
 187) P2         3   1      15.458  1946.38   0.0126     2.3933     4.4591     1.4497     90.000     92.382     90.000 ' ===  12  11   4   4
 188) Pmc21      3   2      14.721  1942.10   0.0125     2.3912     4.4591     1.3806     90.000     90.000     90.000 ' ===   9  11   4
 189) Pca21      3   4      11.578  1937.87   0.0126     4.4591     2.3912     1.0858     90.000     90.000     90.000 ' ===   9   9   1
 190) Pcca       3   4      20.059  1937.87   0.0126     4.7825     4.4591     0.9406     90.000     90.000     90.000 ' ===   9   9   1
 191) Ccca       3   4      39.466  1937.87   0.0126     8.9182     0.9253     4.7825     90.000     90.000     90.000 ' ===   9   1   9
 192) P222       3   0      58.881  1932.10   0.0125     4.7823     2.7612     4.4591     90.000     90.000     90.000 ' ===  11  12  11
 193) Pmn21      2   0      58.882  1926.46   0.0126     4.7825     4.4591     2.7611     90.000     90.000     90.000 ' ===  12  11   9
 194) P212121    3   5      10.292  1917.76   0.0122     4.4590     2.3912     0.9652     90.000     90.000     90.000 ' ===   9   7   1
 195) P21/c      3   7      12.587  1915.27   0.0130     2.4048     2.2296     2.3608     90.000     83.923     90.000 ' ===   6   4   2   1
 196) C2         3   7      15.562  1906.03   0.0129     1.4595     4.7825     2.2566     90.000     81.121     90.000 ' ===   2   6   5   1
 197) C2         3   6      20.764  1904.89   0.0129     4.8242     4.4591     0.9737     90.000     97.542     90.000 ' ===   6   7   2   1
 198) P21/c      3   1      19.360  1899.74   0.0126     2.4020     4.4591     1.8157     90.000     84.578     90.000 ' ===  10  11   4   2
 199) Iba2       3   7      21.336  1897.52   0.0129     4.4591     4.7825     1.0005     90.000     90.000     90.000 ' ===   6   6   1
 200) Pbcn       3   6      20.818  1883.29   0.0129     4.4591     4.7825     0.9762     90.000     90.000     90.000 ' ===   6   7   2
 201) Cc         3   2      25.886  1875.90   0.0125     1.2139     4.7824     4.5483     90.000     78.631     90.000 ' ===   5  11  10   4
 202) Pmc21      3   4      10.168  1873.34   0.0126     4.4591     2.3912     0.9536     90.000     90.000     90.000 ' ===   8   9   1
 203) P21/c      3   4      10.706  1873.34   0.0126     2.4124     4.4591     1.0041     90.000     82.410     90.000 ' ===   9   9   1   1
 204) R3c        2   0     264.970  1866.80   0.0126     4.7825     4.7825    13.3772     90.000     90.000    120.000 ' ===  13  11
 205) Pca21      3   4      15.481  1864.21   0.0126     4.4591     2.3912     1.4519     90.000     90.000     90.000 ' ===  10   9   2
 206) P21/c      3   4      11.256  1863.81   0.0122     4.4675     2.3912     1.0557     90.000     93.541     90.000 ' ===  10   9   2   2
 207) Pmc21      3   0      58.882  1861.00   0.0125     5.5223     2.3912     4.4591     90.000     90.000     90.000 ' ===   6  10  11
 208) Cc         3   0      58.877  1843.99   0.0123     4.7821     2.7611     4.4590     90.000     89.996     90.000 ' ===  10  12  11   7
 209) P21/c      3   4      14.837  1843.68   0.0122     4.4945     2.3912     1.3916     90.000     97.209     90.000 ' ===   9   9   3   1
 210) P21        3   0      29.440  1841.12   0.0122     5.0598     2.7611     2.3912     90.000    118.204     90.000 ' ===  14   7  10  10
 211) Pc         3   7      14.373  1840.23   0.0130     2.6960     2.3912     2.2308     90.000     88.133     90.000 ' ===   2   7   5   1
 212) C2221      3   7      15.481  1838.84   0.0125     4.4591     1.4519     2.3912     90.000     90.000     90.000 ' ===   7   2   5
 213) Pmn21      3   7       9.374  1838.84   0.0125     2.3912     2.2295     1.7582     90.000     90.000     90.000 ' ===   5   7   2
 214) Pbcn       2   0      58.878  1830.83   0.0121     4.7822     2.7611     4.4590     90.000     90.000     90.000 ' ===  10  12  11
 215) C2         3   6      21.115  1829.75   0.0129     4.7895     4.4591     0.9901     90.000     86.900     90.000 ' ===   6   6   2   1
 216) P21212     3   0      58.883  1828.88   0.0127     4.7825     2.7612     4.4591     90.000     90.000     90.000 ' ===  12  10  11
 217) P31        2   0      88.323  1827.91   0.0126     2.7611     2.7611    13.3772     90.000     90.000    120.000 ' ===  13  11
 218) P21        3   7      10.886  1824.07   0.0130     2.4837     2.2296     2.0419     90.000     74.316     90.000 ' ===   7   5   2   2
 219) P21        3   7      10.933  1824.07   0.0130     2.4798     2.2296     2.0506     90.000    105.357     90.000 ' ===   6   5   2   1
 220) Ibca       3   4      39.913  1823.71   0.0126     8.9182     4.7825     0.9358     90.000     90.000     90.000 ' ===   9   9   1
 221) Pc         3   4       9.706  1823.71   0.0126     2.4132     4.4591     0.9103     90.000     97.742     90.000 ' ===   9   9   1   1
 222) F222       3   4      39.389  1823.71   0.0126     8.9182     4.7825     0.9235     90.000     90.000     90.000 ' ===   9   9   1
 223) Pc         3   7       9.598  1823.49   0.0129     2.2843     2.3912     1.8003     90.000     77.434     90.000 ' ===   6   5   1   1
 224) Pccn       3   7      20.818  1823.49   0.0129     4.7825     4.4591     0.9762     90.000     90.000     90.000 ' ===   6   6   1
 225) P21/c      3   2      19.400  1822.59   0.0126     2.4744     4.4591     1.8194     90.000    104.895     90.000 ' ===  10  10   3   2
 226) P2         3   2      12.642  1822.59   0.0126     2.4154     4.4591     1.1856     90.000     98.115     90.000 ' ===  10   9   3   2
 227) Pc         3   7    -999.000  1822.12   0.0129     2.4829     2.2296     1.8257     90.000   -999.000     90.000 ' ===   5   6   1   0
 228) Pna21      3   4      14.720  1821.50   0.0122     2.3912     4.4590     1.3806     90.000     90.000     90.000 ' ===   9   9   3
 229) C2         3   0      58.877  1820.63   0.0123     4.7820     2.7612     4.4590     90.000     90.004     90.000 ' ===  10  12  11   7
 230) P21/c      3   2      15.458  1815.70   0.0126     2.3933     4.4591     1.4497     90.000     92.382     90.000 ' ===  11  11   3   3
 231) P21        3   4      10.306  1809.82   0.0127     2.4550     4.4591     0.9666     90.000    103.089     90.000 ' ===   8   9   2   1
 232) P2         3   1      14.826  1805.40   0.0125     2.4083     4.4591     1.3905     90.000     96.829     90.000 ' ===   9  11   4   1
 233) P21        3   1      16.516  1805.40   0.0125     2.4142     4.4591     1.5490     90.000     82.086     90.000 ' ===  12  10   4   4
 234) F222       2   0     235.527  1800.97   0.0125     8.9181     4.7824     5.5223     90.000     90.000     90.000 ' ===  11  10   6
 235) C222       3   4      20.059  1799.45   0.0126     4.7825     0.9406     4.4591     90.000     90.000     90.000 ' ===   9   1   9
 236) Aba2       3   4      40.119  1799.45   0.0126     8.9182     0.9406     4.7825     90.000     90.000     90.000 ' ===   9   1   9
 237) P222       3   0      58.883  1799.39   0.0127     4.7825     2.7612     4.4591     90.000     90.000     90.000 ' ===  12  10  11
 238) C2         2   0      58.933  1798.72   0.0125     2.7635     8.9181     2.3933     90.000     87.621     90.000 ' ===   5  11  10   2
 239) P21/c      3   5    -999.000  1796.25   0.0126     2.4822     4.4591  -999.0000     90.000   -999.000     90.000 ' ===   8   8   0   0
 240) Pbca       3   5    -999.000  1796.25   0.0126     4.7825     4.4591  -999.0000     90.000     90.000     90.000 ' ===   8   8   0
 241) C2221      3   5    -999.000  1796.25   0.0126     4.7825  -999.0000     4.4591     90.000     90.000     90.000 ' ===   8   0   8
 242) Pnna       3   5    -999.000  1796.25   0.0126     4.7825     4.4591  -999.0000     90.000     90.000     90.000 ' ===   8   8   0
 243) Pmn21      3   5    -999.000  1796.25   0.0126     4.4591     2.3912  -999.0000     90.000     90.000     90.000 ' ===   8   8   0
 244) Pca21      3   5    -999.000  1796.25   0.0126     4.4591     2.3912  -999.0000     90.000     90.000     90.000 ' ===   8   8   0
 245) P2         3   6       8.720  1792.84   0.0129     2.3912     2.2296     1.6357     90.000     90.000     90.000 ' ===   7   7   2   2
 246) Pc         3   6      10.932  1792.84   0.0129     2.4798     2.2296     2.0506     90.000    105.357     90.000 ' ===   6   6   2   1
 247) Pcca       3   7      20.255  1785.92   0.0129     4.7825     2.2296     1.8996     90.000     90.000     90.000 ' ===   6   5   1
 248) Ccc2       3   7      20.731  1785.92   0.0129     4.7825     4.4591     0.9721     90.000     90.000     90.000 ' ===   6   6   1
 249) Cmc21      2   0     117.763  1784.54   0.0124     5.5223     4.7824     4.4590     90.000     90.000     90.000 ' ===   7  10  11
 250) Fdd2       3   6    -999.000  1783.30   0.0122     8.9180     4.7824  -999.0000     90.000     90.000     90.000 ' ===   8   7   0
 251) Pba2       3   6    -999.000  1783.30   0.0122     4.4590     2.3912  -999.0000     90.000     90.000     90.000 ' ===   8   7   0
 252) Pna21      3   6    -999.000  1783.30   0.0122     4.4590     2.3912  -999.0000     90.000     90.000     90.000 ' ===   8   7   0
 253) Pcca       3   1      29.441  1780.16   0.0125     2.7612     2.3912     4.4591     90.000     90.000     90.000 ' ===   9   9  10
 254) C2         3   5      15.376  1779.83   0.0128     1.4420     4.7824     2.2296     90.000     89.998     90.000 ' ===   3   8   7   2
 255) P21/c      3   1      19.916  1777.17   0.0126     2.4114     4.4591     1.8679     90.000     97.417     90.000 ' ===  12  11   4   4
 256) P2         3   6       9.374  1776.63   0.0129     1.7582     2.3912     2.2296     90.000     89.999     90.000 ' ===   3   6   8   3
 257) Pna21      2   0      58.880  1773.87   0.0123     4.7823     4.4590     2.7612     90.000     90.000     90.000 ' ===  11  11  12
 258) Pnc2       3   5      10.168  1770.24   0.0122     4.4590     2.3912     0.9536     90.000     90.000     90.000 ' ===   8   8   1
 259) P21212     3   5      10.292  1770.24   0.0122     4.4590     2.3912     0.9652     90.000     90.000     90.000 ' ===   9   7   1
 260) C222       3   7      20.077  1766.11   0.0129     4.7825     1.8829     2.2296     90.000     90.000     90.000 ' ===   5   1   6
 261) C2         3   6      20.255  1766.11   0.0129     1.8996     4.4591     2.3941     90.000     87.182     90.000 ' ===   2   6   7   2
 262) P21        3   0      29.466  1764.78   0.0125     2.7635     4.4591     2.3933     90.000     87.621     90.000 ' ===   5  11  10   2
 263) Pca21      3   7       9.014  1761.48   0.0124     2.3912     2.2295     1.6909     90.000     90.000     90.000 ' ===   6   7   2
 264) Pnc2       3   5      15.481  1760.89   0.0122     4.4590     2.3912     1.4519     90.000     90.000     90.000 ' ===  10   8   2
 265) Pnnn       2   0      58.878  1756.11   0.0121     4.7822     2.7611     4.4590     90.000     90.000     90.000 ' ===  10  12  11
 266) P61        3   2      29.441  1751.86   0.0126     2.7611     2.7611     4.4591     90.000     90.000    120.000 ' ===  13   9
 267) Ima2       3   7      21.336  1751.56   0.0129     4.4591     4.7825     1.0005     90.000     90.000     90.000 ' ===   6   6   1
 268) Cmc21      3   7      21.084  1751.56   0.0129     4.7825     4.4591     0.9887     90.000     90.000     90.000 ' ===   5   6   1
 269) C2         3   7      19.784  1751.56   0.0129     4.8028     4.4591     0.9277     90.000     84.721     90.000 ' ===   6   6   1   1
 270) Fddd       3   7      80.847  1751.56   0.0129     9.5649     8.9182     0.9478     90.000     90.000     90.000 ' ===   6   6   1
 271) P2221      3   4      10.168  1748.45   0.0126     4.4591     2.3912     0.9536     90.000     90.000     90.000 ' ===   8   9   1
 272) Pcc2       3   4      15.481  1747.70   0.0126     4.4591     2.3912     1.4519     90.000     90.000     90.000 ' ===  10   9   2
 273) P2         3   1      15.030  1744.75   0.0125     2.4415     4.4591     1.4096     90.000    101.648     90.000 ' ===   9  10   5   2
 274) Pc         3   5    -999.000  1732.80   0.0126     2.4389     4.4591     1.2195     90.000   -999.000     90.000 ' ===   7   8   1   0
 275) P21/c      3   5      13.563  1732.80   0.0126     2.4250     4.4591     1.2720     90.000     99.580     90.000 ' ===   8   8   1   1
 276) C2221      3   5      20.255  1728.56   0.0127     4.7825     0.9498     4.4591     90.000     90.000     90.000 ' ===   8   1   7
 277) F222       3   0     235.526  1726.97   0.0124     8.9181     4.7824     5.5223     90.000     90.000     90.000 ' ===  11  10   7
 278) Pc         3   3      15.134  1725.97   0.0126     4.4732     2.3912     1.4194     90.000     85.451     90.000 ' ===  11  10   3   3
 279) Pc         3   1      19.360  1721.64   0.0126     2.4020     4.4591     1.8157     90.000     84.578     90.000 ' ===  10  11   4   2
 280) Pnn2       3   5      14.720  1719.85   0.0122     2.3912     4.4590     1.3806     90.000     90.000     90.000 ' ===   8   9   3
 281) Pbca       3   5      20.294  1714.54   0.0122     8.9180     2.3912     0.9516     90.000     90.000     90.000 ' ===   9   8   1
 282) Pca21      3   4      14.720  1714.36   0.0122     2.3912     4.4590     1.3806     90.000     90.000     90.000 ' ===   9   9   3
 283) Ccca       3   4      40.589  1709.72   0.0126     8.9182     4.7825     0.9516     90.000     90.000     90.000 ' ===   9   9   1
 284) Abm2       3   4      22.661  1709.72   0.0126     4.4591     1.0626     4.7825     90.000     90.000     90.000 ' ===   9   1   9
 285) Pban       2   1      29.441  1708.95   0.0125     4.4591     2.7612     2.3912     90.000     90.000     90.000 ' ===  10   9   9
 286) P21        3   1      14.720  1708.40   0.0124     4.4590     1.3806     2.3912     90.000     89.998     90.000 ' ===  11   5  10   7
 287) C2221      3   2      30.750  1705.85   0.0125     4.7824     1.4420     4.4591     90.000     90.000     90.000 ' ===  11   3  10
 288) Pbcn       3   2      29.441  1703.14   0.0124     2.7611     4.4590     2.3912     90.000     90.000     90.000 ' ===   7  10   8
 289) P21        3   3      12.586  1703.04   0.0126     2.4047     4.4591     1.1804     90.000     96.077     90.000 ' ===   9   8   2   1
 290) C2         2   0      58.933  1700.60   0.0125     4.7865     8.9181     1.3818     90.000     87.621     90.000 ' ===  10  11   5   2
 291) P21/c      3   5      10.570  1700.41   0.0122     4.9663     2.3912     0.9913     90.000     63.878     90.000 ' ===   9   8   1   1
 292) P222       3   0      58.883  1698.81   0.0127     4.7826     2.7611     4.4591     90.000     90.000     90.000 ' ===  12   9  11
 293) P2         3   3      11.260  1695.59   0.0126     2.3965     4.4591     1.0560     90.000     93.798     90.000 ' ===  10  10   2   2
 294) Pc         3   7    -999.000  1693.24   0.0129     2.2344     2.3912     1.7754     90.000   -999.000     90.000 ' ===   5   5   1   0
 295) Cc         3   7    -999.000  1693.24   0.0129     4.4612     4.7825     0.9541     90.000   -999.000     90.000 ' ===   5   6   1   0
 296) P21/c      3   4      18.383  1690.46   0.0122     4.7413     2.3912     1.7241     90.000     70.130     90.000 ' ===  11   9   3   3
 297) C222       3   2      33.244  1686.36   0.0126     8.9182     1.5589     2.3912     90.000     90.000     90.000 ' ===  11   3   9
 298) C2         3   7      15.070  1684.18   0.0128     4.4591     1.4133     2.3912     90.000     90.001     90.000 ' ===   6   1   6   4
 299) P2         3   1      17.410  1683.93   0.0125     2.3944     4.4591     1.6328     90.000     92.938     90.000 ' ===  11  10   5   4
 300) Pmc21      3   4      11.578  1679.49   0.0126     4.4591     2.3912     1.0858     90.000     90.000     90.000 ' ===   9   9   1
 301) Cmc21      3   4      40.463  1679.49   0.0126     8.9182     0.9487     4.7825     90.000     90.000     90.000 ' ===   9   1   8
 302) P2         3   3      13.046  1675.36   0.0128     2.4471     4.4591     1.2235     90.000    102.265     90.000 ' ===   7   9   5   2
 303) P2         3   6       9.985  1673.38   0.0129     2.4329     2.3912     1.8728     90.000     66.409     90.000 ' ===   7   5   2   2
 304) P2         3   6       9.549  1673.38   0.0129     2.4487     2.3912     1.7911     90.000     65.577     90.000 ' ===   7   6   2   2
 305) P2         3   6       9.962  1673.16   0.0129     2.4018     2.3912     1.8686     90.000    111.831     90.000 ' ===   6   5   2   1
 306) P2         3   0      29.466  1670.24   0.0125     2.7635     4.4591     2.3933     90.000     87.621     90.000 ' ===   5  11  10   2
 307) P3c1       3   3      29.442  1667.05   0.0128     2.7612     2.7612     4.4591     90.000     90.000    120.000 ' ===  10   8
 308) Pcc2       3   4      14.721  1666.82   0.0127     4.4591     2.3912     1.3806     90.000     90.000     90.000 ' ===   9   9   3
 309) P2         3   5       8.866  1656.83   0.0128     2.2301     2.3912     1.6630     90.000     88.725     90.000 ' ===   8   8   3   3
 310) Aba2       3   7      26.829  1656.48   0.0129     4.7825     4.4591     1.2581     90.000     90.000     90.000 ' ===   6   6   1
 311) C222       3   7      25.570  1656.48   0.0129     3.5165     3.2613     2.2296     90.000     90.000     90.000 ' ===   6   5   6
 312) C2         3   2      25.886  1652.59   0.0125     1.2139     4.7824     4.5483     90.000     78.631     90.000 ' ===   4  11  10   3
 313) P21        3   3      11.256  1651.09   0.0122     4.4675     2.3912     1.0557     90.000     93.541     90.000 ' ===  10   8   4   3
 314) C2         3   2      25.886  1650.79   0.0125     1.2139     4.7824     4.5483     90.000     78.631     90.000 ' ===   5  11  10   4
 315) P21/c      3   2      14.826  1649.14   0.0126     2.4083     4.4591     1.3904     90.000     96.828     90.000 ' ===   9  11   3   1
 316) C222       3   7      20.731  1648.54   0.0129     4.7825     4.4591     0.9721     90.000     90.000     90.000 ' ===   6   6   1
 317) Cc         3   7      21.053  1648.54   0.0129     4.7927     4.4591     0.9872     90.000     86.253     90.000 ' ===   6   6   1   1
 318) Pban       3   6      20.818  1647.88   0.0129     4.7825     4.4591     0.9762     90.000     90.000     90.000 ' ===   7   6   2
 319) P2         3   4      15.723  1646.85   0.0126     2.4285     4.4591     1.4746     90.000     79.945     90.000 ' ===   8   9   2   1
 320) P21        3   4      11.023  1644.94   0.0126     2.3941     4.4591     1.0338     90.000     87.210     90.000 ' ===   9   8   2   2
 321) Pban       2   1      29.441  1643.22   0.0125     4.7824     4.4591     1.3806     90.000     90.000     90.000 ' ===   9  10   9
 322) P31        3   2      29.441  1642.37   0.0126     2.7611     2.7611     4.4591     90.000     90.000    120.000 ' ===  13   9
 323) Aba2       3   4      32.583  1639.18   0.0126     4.4591     4.7825     1.5279     90.000     90.000     90.000 ' ===   9   9   1
 324) P2221      3   4      10.292  1639.18   0.0126     4.4591     2.3912     0.9652     90.000     90.000     90.000 ' ===   9   8   1
 325) Pca21      3   4      15.556  1639.18   0.0126     4.4591     2.3912     1.4589     90.000     90.000     90.000 ' ===   9   8   1
 326) P222       3   4      10.168  1639.18   0.0126     4.4591     2.3912     0.9536     90.000     90.000     90.000 ' ===   8   9   1
 327) P21        3   4      10.706  1639.18   0.0126     2.4124     4.4591     1.0041     90.000     97.590     90.000 ' ===   9   9   1   1
 328) Pnc2       3   7       9.374  1638.46   0.0128     2.3912     2.2296     1.7583     90.000     90.000     90.000 ' ===   6   6   2
 329) P2         3   1      16.516  1636.14   0.0125     2.4142     4.4591     1.5490     90.000     82.086     90.000 ' ===  12  10   4   4
 330) P2         3   1      16.600  1636.14   0.0125     2.4113     4.4591     1.5569     90.000     97.399     90.000 ' ===  11  11   4   3
 331) I222       3   7      21.336  1626.45   0.0129     4.4591     4.7825     1.0005     90.000     90.000     90.000 ' ===   6   6   1
 332) P21        3   3      13.008  1625.63   0.0126     2.3977     4.4591     1.2199     90.000     85.805     90.000 ' ===   9   9   2   1
 333) Pnn2       3   0      58.878  1623.57   0.0121     4.7822     2.7611     4.4590     90.000     90.000     90.000 ' ===  10  12  11
 334) P2         3   3      10.881  1621.87   0.0126     5.0348     2.3912     1.0205     90.000     62.333     90.000 ' ===   9   8   2   1
 335) Pmn21      3   2      18.029  1620.56   0.0125     4.4591     2.3912     1.6909     90.000     90.000     90.000 ' ===  10  11   3
 336) Pc         3   1      19.916  1620.36   0.0126     2.4114     4.4591     1.8679     90.000     97.417     90.000 ' ===  12  11   4   4
 337) P3         3   4      14.721  1620.30   0.0128     2.7612     2.7612     2.2296     90.000     90.000    120.000 ' ===   9   7
 338) Pnc2       3   5      14.720  1618.68   0.0122     4.4590     2.3912     1.3806     90.000     90.000     90.000 ' ===   9   8   3
 339) Pmc21      3   6       9.374  1609.46   0.0128     2.3912     2.2296     1.7583     90.000     90.000     90.000 ' ===   6   7   2
 340) C222       3   4      22.044  1609.15   0.0126     4.7825     1.0337     4.4591     90.000     90.000     90.000 ' ===   9   1   8
 341) P21        3   0      29.623  1608.20   0.0126     2.6417     4.4591     2.7782     90.000    115.151     90.000 ' ===  13  12   5   5
 342) P2221      3   1      29.440  1606.59   0.0120     4.4590     2.7611     2.3912     90.000     90.000     90.000 ' ===  11   7   9
 343) Pc         3   2      15.458  1606.20   0.0126     2.8492     4.4591     1.4497     90.000    122.937     90.000 ' ===  10  11   3   2
 344) Pnn2       3   6    -999.000  1604.97   0.0122     4.4590     2.3912  -999.0000     90.000     90.000     90.000 ' ===   8   7   0
 345) P212121    3   1      29.441  1604.05   0.0125     4.7824     4.4591     1.3806     90.000     90.000     90.000 ' ===  10  11   5
 346) P21/c      3   7      16.499  1598.16   0.0130     2.4125     6.6887     1.0315     90.000     82.381     90.000 ' ===   7   6   2   2
 347) P2         3   2      11.256  1597.54   0.0127     4.4676     2.3912     1.0557     90.000     93.541     90.000 ' ===  10   9   5   4
 348) P2         3   1      14.733  1594.19   0.0125     2.7134     4.4591     1.3818     90.000     61.795     90.000 ' ===  12  10   5   5
 349) P2         3   7      17.832  1584.78   0.0131     3.3447     2.3912     2.2298     90.000     90.841     90.000 ' ===   3   6   4   1
 350) C2         3   6      15.481  1584.15   0.0125     4.4590     1.4519     2.3912     90.000     89.998     90.000 ' ===   8   3   6   5
 351) Pban       3   7      19.634  1580.36   0.0129     1.8414     4.4591     2.3912     90.000     90.000     90.000 ' ===   1   6   6
 352) Ccca       3   7      40.673  1580.36   0.0129     4.7825     1.9073     4.4591     90.000     90.000     90.000 ' ===   6   1   5
 353) Pnc2       3   5      11.577  1578.95   0.0122     4.4590     2.3912     1.0858     90.000     90.000     90.000 ' ===   9   8   1
 354) C2         3   7      17.341  1578.48   0.0128     4.4591     1.6263     3.2694     90.000     47.003     90.000 ' ===   6   1   8   6
 355) Pnna       3   4      20.817  1577.79   0.0122     8.9180     2.3912     0.9762     90.000     90.000     90.000 ' ===   9   9   2
 356) P21        3   6       9.192  1576.15   0.0125     2.2302     2.3912     1.7241     90.000     88.553     90.000 ' ===   8   6   3   3
 357) P2221      3   4      10.668  1574.52   0.0126     4.4591     2.3912     1.0005     90.000     90.000     90.000 ' ===   9   9   1
 358) Pmn21      3   3      14.720  1570.49   0.0121     2.3912     4.4590     1.3806     90.000     90.000     90.000 ' ===   8  11   5
 359) P6cc       3   0     176.647  1566.78   0.0126     4.7825     4.7825     8.9181     90.000     90.000    120.000 ' ===  13  11
 360) P21/c      3   5    -999.000  1565.24   0.0122     4.4893     2.3912     1.3899     90.000   -999.000     90.000 ' ===   8   8   2   0
 361) P21/c      3   5      14.804  1565.24   0.0122     5.0169     2.3912     1.3884     90.000     62.722     90.000 ' ===  10   8   2   2
 362) Pnc2       3   0      58.878  1564.53   0.0121     4.7822     2.7611     4.4590     90.000     90.000     90.000 ' ===  10  12  11
 363) Pnnn       3   3      29.440  1560.97   0.0119     4.4590     2.7611     2.3912     90.000     90.000     90.000 ' ===   9   7   7
 364) Pmc21      3   4      15.481  1553.51   0.0126     4.4591     2.3912     1.4519     90.000     90.000     90.000 ' ===  10   9   2
 365) Pcc2       3   6       9.015  1549.74   0.0128     2.3912     2.2296     1.6909     90.000     90.000     90.000 ' ===   7   7   2
 366) Pmc21      3   2      18.029  1543.39   0.0125     4.4591     2.3912     1.6909     90.000     90.000     90.000 ' ===  10  11   3
 367) P2         3   4      10.483  1542.75   0.0126     4.9297     2.3912     0.9832     90.000     64.761     90.000 ' ===   9   9   1   1
 368) P222       3   4      10.292  1542.75   0.0126     4.4591     2.3912     0.9652     90.000     90.000     90.000 ' ===   9   8   1
 369) P21        3   4      10.948  1542.75   0.0126     2.4785     4.4591     1.0268     90.000    105.247     90.000 ' ===   9   8   1   1
 370) C2         3   7      21.624  1541.22   0.0129     4.7995     4.4591     1.0140     90.000     85.166     90.000 ' ===   5   4   2   1
 371) Pcc2       2   0      58.878  1536.59   0.0121     4.7822     2.7611     4.4590     90.000     90.000     90.000 ' ===  10  12  11
 372) P21/c      3   5      11.903  1536.03   0.0121     4.4655     2.3912     1.1164     90.000     93.096     90.000 ' ===   8   8   2   1
 373) Pnnn       3   3      29.440  1533.26   0.0119     2.7611     4.4590     2.3912     90.000     90.000     90.000 ' ===   7   9   7
 374) P21/c      3   7      18.214  1533.10   0.0130     1.7082     4.7825     2.2311     90.000     92.150     90.000 ' ===   2   7   6   2
 375) Pnna       3   7      15.481  1532.37   0.0125     4.4591     2.3912     1.4519     90.000     90.000     90.000 ' ===   7   5   2
 376) F222       3   7      72.352  1530.78   0.0129     4.7825     4.4591     3.3927     90.000     90.000     90.000 ' ===   5   6   1
 377) P21/c      3   4      12.151  1529.00   0.0126     2.4042     4.4591     1.1396     90.000     84.046     90.000 ' ===   8   9   2   1
 378) P21212     3   1      29.440  1528.22   0.0120     8.9180     2.3912     1.3806     90.000     90.000     90.000 ' ===  11   9   7
 379) P2         3   2      15.134  1525.92   0.0125     4.4732     2.3912     1.4194     90.000     85.450     90.000 ' ===  11  10   4   4
 380) Cc         3   6      26.104  1523.92   0.0129     4.8328     4.4591     1.2241     90.000     81.719     90.000 ' ===   7   7   2   2
 381) P2         3   0      29.623  1520.48   0.0126     2.6417     4.4591     2.7782     90.000    115.151     90.000 ' ===  13  12   5   5
 382) Cmc21      3   4      40.956  1519.76   0.0126     4.7825     0.9603     8.9182     90.000     90.000     90.000 ' ===   9   1   9
 383) P2         3   1      15.606  1519.14   0.0126     2.5351     4.4591     1.4636     90.000    109.393     90.000 ' ===   9  12   5   2
 384) Cmc21      3   7      26.829  1518.44   0.0129     4.7825     4.4591     1.2581     90.000     90.000     90.000 ' ===   6   6   1
 385) P2         3   7    -999.000  1518.44   0.0129     2.2297     2.3912     1.6910     90.000   -999.000     90.000 ' ===   5   6   1   0
 386) C2         3   7      19.485  1518.44   0.0129     1.8274     4.4591     2.3912     90.000     90.000     90.000 ' ===   1   6   6   1
 387) Pbcn       3   7      21.550  1518.02   0.0129     4.7825     4.4591     1.0105     90.000     90.000     90.000 ' ===   6   6   1
 388) Ima2       3   7      24.278  1518.02   0.0129     4.7825     4.4591     1.1384     90.000     90.000     90.000 ' ===   5   6   1
 389) Aba2       3   7      39.255  1518.02   0.0129     4.7825     1.8408     4.4591     90.000     90.000     90.000 ' ===   6   1   5
 390) C2         3   5      29.462  1516.75   0.0129     2.7631     4.7824     2.2311     90.000     92.119     90.000 ' ===   3   6   6   1
 391) P6cc       3   6      29.442  1513.50   0.0130     2.7612     2.7612     4.4592     90.000     90.000    120.000 ' ===   8   5
 392) P212121    3   1      29.440  1510.07   0.0122     4.4590     2.7611     2.3912     90.000     90.000     90.000 ' ===  11   8   9
 393) P21        3   4      10.615  1508.80   0.0122     4.4689     2.3912     0.9956     90.000     93.810     90.000 ' ===  10   8   2   2
 394) C2         3   1      60.797  1505.80   0.0126     2.8510     8.9182     2.5248     90.000     71.277     90.000 ' ===   5  12  11   4
 395) C2         3   7       9.814  1503.11   0.0127     1.7482     4.7824     1.1830     90.000     82.847     90.000 ' ===   4   6   4   2
 396) C2         3   6      15.482  1498.72   0.0127     4.4591     1.4519     2.3912     90.000     89.999     90.000 ' ===   7   2   6   4
 397) C2         3   2      40.314  1497.78   0.0126     4.8014     8.9182     0.9452     90.000     84.906     90.000 ' ===  10  10   3   2
 398) C222       3   5    -999.000  1496.88   0.0126     4.7825  -999.0000     4.4591     90.000     90.000     90.000 ' ===   8   0   8
 399) Pcca       3   5    -999.000  1496.88   0.0126     4.7825     4.4591  -999.0000     90.000     90.000     90.000 ' ===   8   8   0
 400) P2         3   5    -999.000  1496.88   0.0126     2.4822     4.4591  -999.0000     90.000   -999.000     90.000 ' ===   8   8   0   0
 401) Ccca       3   5    -999.000  1496.88   0.0126     8.9182  -999.0000     4.7825     90.000     90.000     90.000 ' ===   8   0   8
 402) Pmc21      3   5    -999.000  1496.88   0.0126     4.4591     2.3912  -999.0000     90.000     90.000     90.000 ' ===   8   8   0
 403) Pcc2       3   5    -999.000  1496.88   0.0126     4.4591     2.3912  -999.0000     90.000     90.000     90.000 ' ===   8   8   0
 404) Ibca       3   5    -999.000  1496.88   0.0126     8.9182     4.7825  -999.0000     90.000     90.000     90.000 ' ===   8   8   0
 405) Ccca       3   5    -999.000  1496.88   0.0126     8.9182     4.7825  -999.0000     90.000     90.000     90.000 ' ===   8   8   0
 406) F222       3   5    -999.000  1496.88   0.0126     8.9182     4.7825  -999.0000     90.000     90.000     90.000 ' ===   8   8   0
 407) Aba2       3   5    -999.000  1496.88   0.0126     8.9182  -999.0000     4.7825     90.000     90.000     90.000 ' ===   8   0   8
 408) Pnc2       3   7      14.062  1493.88   0.0129     2.3912     2.2296     2.6377     90.000     90.000     90.000 ' ===   7   4   2
 409) C2221      3   1      58.882  1486.68   0.0125     4.7824     8.9181     1.3806     90.000     90.000     90.000 ' ===  10  11   5
 410) Pnn2       3   5      12.973  1486.08   0.0122     4.4590     2.3912     1.2167     90.000     90.000     90.000 ' ===   9   7   1
 411) Pnc2       3   4      19.485  1481.91   0.0126     2.3912     4.4591     1.8274     90.000     90.000     90.000 ' ===   9   9   1
 412) P21/c      3   4    -999.000  1481.91   0.0126     2.4229     4.4591     1.2328     90.000   -999.000     90.000 ' ===   8   9   1   0
 413) P21/c      3   7      17.134  1481.83   0.0123     2.8286     2.3912     2.6722     90.000     71.435     90.000 ' ===   7   7   7   7
 414) C222       3   7      23.936  1481.58   0.0129     3.3546     2.9840     2.3912     90.000     90.000     90.000 ' ===   6   6   6
 415) C2         3   7       9.814  1475.75   0.0129     1.7483     4.7825     1.1830     90.000     82.847     90.000 ' ===   5   8   4   3
 416) C222       3   2      30.750  1474.46   0.0125     4.7824     1.4420     4.4591     90.000     90.000     90.000 ' ===  11   3  10
 417) Pcca       3   4      29.800  1471.74   0.0126     8.9182     2.3912     1.3974     90.000     90.000     90.000 ' ===  10   9   2
 418) Pc         3   4    -999.000  1471.74   0.0126     4.4884     2.3912     1.3896     90.000   -999.000     90.000 ' ===   8   9   2   0
 419) Cc         3   3      26.609  1469.06   0.0121     1.2478     8.9180     2.5200     90.000     71.605     90.000 ' ===   4  11   8   2
 420) P2         3   6      11.422  1464.21   0.0129     2.1424     2.3912     2.2666     90.000     79.635     90.000 ' ===   2   6   6   1
 421) C222       3   6      15.482  1463.14   0.0128     4.4591     1.4519     2.3912     90.000     90.000     90.000 ' ===   7   2   6
 422) C222       3   5      20.255  1462.63   0.0127     4.7825     0.9498     4.4591     90.000     90.000     90.000 ' ===   8   1   7
 423) C2221      3   6    -999.000  1459.06   0.0122     8.9180  -999.0000     2.3912     90.000     90.000     90.000 ' ===   8   0   7
 424) Pnc2       3   6    -999.000  1459.06   0.0122     4.4590     2.3912  -999.0000     90.000     90.000     90.000 ' ===   8   7   0
 425) Pbca       3   6    -999.000  1459.06   0.0122     8.9180     2.3912  -999.0000     90.000     90.000     90.000 ' ===   8   7   0
 426) Pmn21      2   0      58.878  1458.46   0.0121     4.7822     2.7611     4.4590     90.000     90.000     90.000 ' ===  10  12  11
 427) F222       3   2      58.881  1457.78   0.0124     4.7824     4.4590     2.7612     90.000     90.000     90.000 ' ===   8   9   7
 428) C2221      3   4      32.583  1457.05   0.0126     4.7825     1.5279     4.4591     90.000     90.000     90.000 ' ===   9   1   9
 429) Pmn21      3   3      15.482  1456.09   0.0126     4.4591     2.3912     1.4519     90.000     90.000     90.000 ' ===  10   9   2
 430) C222       3   7      15.375  1455.26   0.0125     4.7823     1.4420     2.2295     90.000     90.000     90.000 ' ===   6   3   6
 431) P2         3   3      13.297  1454.87   0.0128     2.4942     4.4591     1.2471     90.000    106.519     90.000 ' ===   7  10   5   2
 432) Pba2       3   7      18.496  1454.45   0.0129     1.7346     4.4591     2.3912     90.000     90.000     90.000 ' ===   1   5   5
 433) Abm2       3   7      22.661  1454.45   0.0129     4.7825     1.0626     4.4591     90.000     90.000     90.000 ' ===   6   1   6
 434) P2         3   4      14.721  1453.89   0.0126     4.4591     2.3912     1.3806     90.000     90.001     90.000 ' ===   7   8   5   3
 435) C2         3   2      40.704  1453.73   0.0126     4.7911     8.9182     0.9543     90.000     93.433     90.000 ' ===  11   9   3   3
 436) Pc         3   6      12.586  1451.35   0.0129     2.4047     2.2296     2.3608     90.000     83.923     90.000 ' ===   6   5   2   1
 437) Pc         3   2      14.826  1451.24   0.0126     2.4083     4.4591     1.3904     90.000     96.828     90.000 ' ===   9  11   3   1
 438) F222       3   3      70.330  1448.70   0.0126     8.9182     4.7824     1.6490     90.000     90.000     90.000 ' ===  10  10   2
 439) F222       3   2      58.881  1447.11   0.0124     4.4591     4.7824     2.7612     90.000     90.000     90.000 ' ===   9   8   8
 440) Pnna       3   4      22.775  1439.77   0.0126     4.7825     4.4591     1.0680     90.000     90.000     90.000 ' ===   8   9   1
 441) P21        3   3      13.433  1436.74   0.0127     2.3994     4.4591     1.2598     90.000     85.277     90.000 ' ===  11   9   3   3
 442) Pmc21      3   0      58.878  1434.15   0.0121     4.7822     2.7611     4.4590     90.000     90.000     90.000 ' ===  10  12  11
 443) C2         3   2      26.610  1431.49   0.0126     1.2478     8.9181     2.5200     90.000     71.605     90.000 ' ===   4  11   9   2
 444) C222       3   7      23.961  1428.73   0.0129     3.3708     2.9727     2.3912     90.000     90.000     90.000 ' ===   5   6   6
 445) C2         3   3      32.043  1427.18   0.0126     1.5026     4.7825     4.6464     90.000     73.675     90.000 ' ===   3  10   9   2
 446) P21        3   7      16.499  1426.93   0.0130     2.4125     6.6887     1.0315     90.000     82.381     90.000 ' ===   7   6   2   2
 447) Pna21      3   3      20.818  1426.37   0.0126     4.7825     4.4591     0.9762     90.000     90.000     90.000 ' ===  10   9   2
 448) Pnn2       3   4      15.481  1425.79   0.0122     4.4590     2.3912     1.4519     90.000     90.000     90.000 ' ===  11   8   3
 449) Pnnn       3   7      21.550  1423.14   0.0129     4.7825     4.4591     1.0105     90.000     90.000     90.000 ' ===   6   6   1
 450) Cc         3   7      11.069  1422.83   0.0126     2.3710     4.7824     0.9859     90.000     81.943     90.000 ' ===   5   7   2   1
 451) C2         3   4      48.345  1419.99   0.0128     4.5340     4.7825     2.3862     90.000    110.873     90.000 ' ===   5   9   9   5
 452) Pc         3   3      19.172  1417.76   0.0126     4.4608     2.3912     1.7981     90.000     91.602     90.000 ' ===  11   9   3   3
 453) F222       3   6      74.992  1416.39   0.0129     4.7824     4.4591     3.5165     90.000     90.000     90.000 ' ===   6   7   2
 454) Fdd2       3   4      70.327  1416.01   0.0122     8.9180     4.7824     1.6490     90.000     90.000     90.000 ' ===  10   9   2
 455) Cc         3   5      29.442  1415.23   0.0130     4.7825     2.7612     2.2296     90.000     89.999     90.000 ' ===   8   7   6   5
 456) R3         3   0     264.970  1415.16   0.0126     4.7825     4.7825    13.3772     90.000     90.000    120.000 ' ===  13  11
 457) C2         3   3      33.245  1415.08   0.0127     3.1178     4.7824     2.5175     90.000     62.327     90.000 ' ===   5   8   8   3
 458) P21        3   1      20.957  1415.04   0.0125     1.9655     4.4591     2.4346     90.000     79.167     90.000 ' ===   4  11  11   3
 459) Ccc2       3   7      29.661  1414.50   0.0125     4.9731     2.4942     2.3912     90.000     90.000     90.000 ' ===   7   7   5
 460) C2         3   2      41.123  1412.19   0.0126     6.0500     8.9182     0.9642     90.000    127.769     90.000 ' ===  11  10   3   3
 461) Pnna       3   5      20.294  1411.98   0.0122     8.9180     2.3912     0.9516     90.000     90.000     90.000 ' ===   9   8   1
 462) Pc         3   3      21.523  1411.82   0.0126     4.6000     2.3912     2.0186     90.000     75.782     90.000 ' ===  10  10   3   3
 463) P2         3   3      10.409  1411.75   0.0129     4.4591     0.9762     2.3912     90.000     90.001     90.000 ' ===   9   2  10   7
 464) Pnn2       3   3      18.028  1409.97   0.0121     4.4590     2.3912     1.6909     90.000     90.000     90.000 ' ===  10  10   3
 465) P21/c      3   2      18.705  1405.61   0.0126     2.3943     4.4591     1.7543     90.000     87.117     90.000 ' ===  10  11   4   3
 466) P2         3   2      14.761  1402.16   0.0126     4.4713     2.3912     1.3844     90.000     94.237     90.000 ' ===   9  10   3   1
 467) Cmc21      3   7      40.320  1401.63   0.0129     4.7825     1.8907     4.4591     90.000     90.000     90.000 ' ===   6   1   6
 468) Pmc21      3   7      13.831  1401.63   0.0129     2.3912     2.2296     2.5943     90.000     90.000     90.000 ' ===   6   6   1
 469) P2         3   4       8.705  1400.84   0.0127     2.3944     2.2295     1.6328     90.000     87.062     90.000 ' ===   8   7   5   4
 470) P222       3   4      11.578  1399.57   0.0126     4.4591     2.3912     1.0858     90.000     90.000     90.000 ' ===   9   9   1
 471) Pca21      3   4      19.274  1399.57   0.0126     4.4591     2.3912     1.8076     90.000     90.000     90.000 ' ===   8   8   1
 472) Pbca       3   4      30.962  1398.16   0.0126     4.7825     4.4591     1.4519     90.000     90.000     90.000 ' ===   9  10   2
 473) Fdd2       3   4      75.421  1395.56   0.0122     8.9180     4.7824     1.7684     90.000     90.000     90.000 ' ===  10   8   3
 474) C2         3   2      26.656  1395.42   0.0126     1.2500     8.9182     2.5243     90.000     71.313     90.000 ' ===   3  11   9   1
 475) Pca21      3   3      18.029  1395.42   0.0126     4.4591     2.3912     1.6909     90.000     90.000     90.000 ' ===  10  10   2
 476) P2         3   6       9.373  1394.39   0.0124     2.3912     1.7582     2.2295     90.000     90.002     90.000 ' ===   6   3   8   5
 477) C2         3   6      31.750  1394.10   0.0129     2.9776     4.4591     2.6770     90.000    116.716     90.000 ' ===   2   7   7   2
 478) P21        3   2      20.631  1393.74   0.0126     2.5596     4.4591     1.9348     90.000    110.896     90.000 ' ===   9  10   3   1
 479) Ccca       3   4      62.763  1393.72   0.0126     8.9182     1.4716     4.7824     90.000     90.000     90.000 ' ===   9   2   9
 480) P2         3   1      19.690  1389.97   0.0125     2.4073     4.4591     1.8466     90.000     83.380     90.000 ' ===  11  11   5   4
 481) Pbca       3   4      29.440  1387.81   0.0122     8.9180     2.3912     1.3806     90.000     90.000     90.000 ' ===   9   9   3
 482) P2         3   6      10.932  1385.38   0.0129     2.4798     2.2296     2.0506     90.000    105.357     90.000 ' ===   6   6   2   1
 483) Aba2       3   5      29.442  1384.92   0.0128     4.7824     4.4591     1.3806     90.000     90.000     90.000 ' ===   8   8   3
 484) F222       3   2      58.880  1383.73   0.0123     4.7823     4.4590     2.7612     90.000     90.000     90.000 ' ===   8   9   8
 485) Cmc21      3   5    -999.000  1381.73   0.0126     8.9182  -999.0000     4.7825     90.000     90.000     90.000 ' ===   8   0   8
 486) Ccc2       3   5    -999.000  1381.73   0.0126     8.9182  -999.0000     4.7825     90.000     90.000     90.000 ' ===   8   0   8
 487) P2221      3   5    -999.000  1381.73   0.0126     4.4591     2.3912  -999.0000     90.000     90.000     90.000 ' ===   8   8   0
 488) P2221      3   1      29.441  1380.97   0.0127     4.4591     4.7825     1.3806     90.000     90.000     90.000 ' ===  11  10   7
 489) Pc         3   4      20.144  1379.18   0.0127     7.5192     2.3912     1.8892     90.000    143.628     90.000 ' ===  10   9   2   2
 490) P2         3   4      10.455  1378.91   0.0127     4.4868     2.3912     0.9805     90.000     96.369     90.000 ' ===   9   8   2   2
 491) P2         3   6      11.104  1377.71   0.0129     2.2954     2.3912     2.0828     90.000    103.757     90.000 ' ===   6   7   2   1
 492) C2         3   3      30.063  1374.12   0.0126     1.4097     8.9182     2.9499     90.000     54.156     90.000 ' ===   2  10  10   2
 493) Pcc2       3   4      18.496  1367.78   0.0126     2.3912     4.4591     1.7346     90.000     90.000     90.000 ' ===   8   8   1
 494) Pba2       3   3      20.818  1366.94   0.0126     4.4591     4.7825     0.9762     90.000     90.000     90.000 ' ===   9  10   2
 495) Pnc2       3   7       9.015  1365.67   0.0129     2.3912     2.2296     1.6909     90.000     90.000     90.000 ' ===   7   6   2
 496) P21/c      3   7      19.702  1362.76   0.0130     2.3938     6.6887     1.2318     90.000     92.637     90.000 ' ===   6   6   2   1
 497) P2         3   2      15.237  1352.09   0.0126     4.4654     2.3912     1.4290     90.000     86.942     90.000 ' ===  11   9   3   3
 498) Pnc2       3   7      14.719  1351.27   0.0117     2.7611     2.2295     2.3912     90.000     90.000     90.000 ' ===   5   5   4
 499) Pcca       3   4      29.441  1349.33   0.0127     8.9182     2.3912     1.3806     90.000     90.000     90.000 ' ===   9   9   3
 500) P2         3   2      17.467  1347.59   0.0125     6.3254     2.3912     1.6382     90.000    135.175     90.000 ' ===  10   9   6   5
 501) C2         3   3      31.932  1347.19   0.0126     1.4974     4.7825     4.6304     90.000     74.367     90.000 ' ===   2  10   9   1
 502) F222       3   3      58.883  1346.42   0.0125     4.7824     4.4591     2.7612     90.000     90.000     90.000 ' ===   7   9   5
 503) Iba2       3   7      30.963  1345.51   0.0128     4.7824     4.4591     1.4519     90.000     90.000     90.000 ' ===   6   7   2
 504) P21        3   7      19.770  1344.26   0.0125     3.7083     2.3912     2.3864     90.000    110.893     90.000 ' ===   2   5   6   1
 505) Pc         3   2      17.099  1343.74   0.0126     2.3988     4.4591     1.6037     90.000     94.553     90.000 ' ===  11  11   3   3
 506) P2221      3   6       9.374  1341.22   0.0128     2.3912     2.2296     1.7583     90.000     90.000     90.000 ' ===   6   7   2
 507) I222       3   7      24.483  1339.44   0.0129     4.4591     4.7825     1.1481     90.000     90.000     90.000 ' ===   5   6   1
 508) C222       3   7      30.164  1339.44   0.0129     4.9556     2.7301     2.2296     90.000     90.000     90.000 ' ===   6   6   5
 509) Pnn2       3   3      29.440  1337.98   0.0119     4.4590     2.7611     2.3912     90.000     90.000     90.000 ' ===   9   7   7
 510) Pnc2       3   3      18.028  1335.76   0.0121     4.4590     2.3912     1.6909     90.000     90.000     90.000 ' ===  10  10   3
 511) P21/c      3   4      19.971  1335.08   0.0122     4.4721     2.3912     1.8730     90.000     85.609     90.000 ' ===  11   8   3   3
 512) P2         3   4      10.776  1333.97   0.0126     2.3919     4.4591     1.0107     90.000     88.653     90.000 ' ===   8   8   2   1
 513) P21/c      3   3      20.006  1332.25   0.0126     2.5517     4.4591     1.8762     90.000     69.574     90.000 ' ===   9   9   2   1
 514) Cc         3   3      38.799  1332.25   0.0126     6.7724     8.9182     0.9097     90.000     44.924     90.000 ' ===  10  10   2   2
 515) Pcca       3   4      30.962  1331.58   0.0126     4.7825     4.4591     1.4519     90.000     90.000     90.000 ' ===   9  10   2
 516) C222       3   2      58.881  1328.67   0.0124     4.7824     2.7612     4.4590     90.000     90.000     90.000 ' ===   8   9   9
 517) P21        3   6      12.764  1325.14   0.0129     2.2737     4.7825     1.1970     90.000    101.309     90.000 ' ===   6   6   2   1
 518) P2221      3   1      29.441  1325.08   0.0125     8.9181     2.3912     1.3806     90.000     90.000     90.000 ' ===  11  10   5
 519) Pcc2       3   3      18.029  1321.98   0.0126     4.4591     2.3912     1.6909     90.000     90.000     90.000 ' ===  10  10   2
 520) Pbca       3   7      18.029  1321.11   0.0124     4.4590     2.3912     1.6909     90.000     90.000     90.000 ' ===   7   6   2
 521) Ccca       3   5      29.441  1320.33   0.0126     4.7824     2.7612     2.2295     90.000     90.000     90.000 ' ===   8   8   6
 522) Pmn21      3   4      19.485  1317.25   0.0126     4.4591     2.3912     1.8274     90.000     90.000     90.000 ' ===   9   9   1
 523) Pc         3   4    -999.000  1317.25   0.0126     4.4649     2.3912     1.3490     90.000   -999.000     90.000 ' ===   8   9   1   0
 524) P21        3   4    -999.000  1317.25   0.0126     2.4093     4.4591     1.1827     90.000   -999.000     90.000 ' ===   8   8   1   0
 525) P222       3   4      12.516  1317.25   0.0126     4.4591     2.3912     1.1738     90.000     90.000     90.000 ' ===   8   8   1
 526) P2         3   7    -999.000  1316.96   0.0129     2.4092     2.2296     1.7849     90.000   -999.000     90.000 ' ===   5   5   1   0
 527) Pba2       3   7      19.634  1316.96   0.0129     4.4591     1.8414     2.3912     90.000     90.000     90.000 ' ===   6   1   6
 528) P21/c      3   6       8.914  1316.90   0.0129     2.3915     2.2296     1.6721     90.000     90.917     90.000 ' ===   8   7   3   3
 529) Cc         3   7      15.293  1316.57   0.0126     2.4248     4.7824     1.3622     90.000     75.501     90.000 ' ===   4   7   3   1
 530) P2         3   2      14.836  1314.67   0.0125     2.4100     4.4591     1.3914     90.000     97.153     90.000 ' ===   8  10   4   1
 531) Cc         3   7      29.459  1313.81   0.0129     4.4617     4.7825     1.3814     90.000     91.961     90.000 ' ===   5   6   3   1
 532) Cmc21      3   7      29.661  1313.46   0.0125     4.9731     2.4942     2.3912     90.000     90.000     90.000 ' ===   7   7   5
 533) C2         3   6      30.422  1312.10   0.0129     2.8531     4.7825     2.2324     90.000     92.913     90.000 ' ===   2   6   6   1
 534) Ccc2       3   4      43.526  1311.34   0.0126     8.9182     1.0205     4.7825     90.000     90.000     90.000 ' ===   9   1   8
 535) P2         3   4      10.948  1311.34   0.0126     2.4785     4.4591     1.0268     90.000    105.247     90.000 ' ===   9   8   1   1
 536) C222       3   3      29.801  1310.48   0.0126     8.9182     1.3974     2.3912     90.000     90.000     90.000 ' ===  10   2   9
 537) C2         3   7      24.615  1310.40   0.0129     2.3085     4.4591     2.4899     90.000     73.816     90.000 ' ===   2   6   6   2
 538) Pc         3   5      14.848  1309.20   0.0128     2.6126     2.3912     2.7850     90.000     58.582     90.000 ' ===   8   7   4   4
 539) P2         3   1      20.957  1308.91   0.0125     1.9655     4.4591     2.4346     90.000     79.167     90.000 ' ===   4  11  11   3
 540) P2         3   2      14.720  1307.22   0.0121     4.4590     1.3806     2.3911     90.000     90.002     90.000 ' ===  10   7   8   6
 541) Cc         3   6      29.468  1306.78   0.0128     4.4632     4.7824     1.3818     90.000     87.564     90.000 ' ===   6   7   3   1
 542) C2         3   1      41.669  1305.33   0.0126     1.9540     8.9182     2.3957     90.000     86.484     90.000 ' ===   4  12  12   4
 543) P2         3   5       8.311  1303.96   0.0128     2.2634     2.3912     1.5589     90.000     80.084     90.000 ' ===   8   6   3   3
 544) P2         3   5       9.192  1303.96   0.0128     2.2303     2.3912     1.7241     90.000     88.553     90.000 ' ===   8   7   3   3
 545) Pna21      3   7      14.721  1303.48   0.0128     4.7824     2.2296     1.3806     90.000     90.000     90.000 ' ===   6   5   4
 546) Pcc2       3   4      18.856  1302.65   0.0126     4.4591     2.3912     1.7684     90.000     90.000     90.000 ' ===   9   8   1
 547) Pcc2       3   7      20.160  1301.52   0.0129     4.7825     2.2296     1.8907     90.000     90.000     90.000 ' ===   6   6   1
 548) P222       3   7      18.030  1301.52   0.0129     2.2296     2.3912     3.3818     90.000     90.000     90.000 ' ===   5   6   1
 549) P21/c      3   6      17.864  1301.52   0.0129     2.2297     4.7825     1.6754     90.000     89.298     90.000 ' ===   6   7   2   1
 550) P2         3   7    -999.000  1301.35   0.0129     1.7352     2.3912     2.2303     90.000   -999.000     90.000 ' ===   1   5   5   0
 551) Cc         3   6      25.740  1297.90   0.0127     2.5541     4.7824     2.1357     90.000     99.347     90.000 ' ===   6   8   4   3
 552) P2221      3   2      18.029  1296.45   0.0125     4.4591     2.3912     1.6909     90.000     90.000     90.000 ' ===  10  11   3
 553) Pnna       3   2      30.750  1296.45   0.0125     4.7824     4.4591     1.4420     90.000     90.000     90.000 ' ===  11  10   3
 554) Pmc21      3   5       9.015  1296.37   0.0127     2.2295     2.3912     1.6909     90.000     90.000     90.000 ' ===   7   8   3
 555) C222       3   5      15.375  1296.37   0.0127     4.7824     1.4420     2.2295     90.000     90.000     90.000 ' ===   8   3   7
 556) Pca21      3   5      13.725  1295.60   0.0127     4.4591     2.3912     1.2872     90.000     90.000     90.000 ' ===   8   8   2
 557) C2         3   5      30.540  1292.04   0.0129     2.8642     4.7824     2.3127     90.000     74.592     90.000 ' ===   3   7   6   1
 558) Pc         3   5       9.044  1291.45   0.0128     2.3912     2.2296     1.6964     90.000     90.264     90.000 ' ===   7   8   3   2
 559) P222       3   5      10.773  1290.84   0.0126     4.4591     2.3912     1.0104     90.000     90.000     90.000 ' ===   7   7   1
 560) P31c       3   6      14.721  1289.16   0.0129     2.7612     2.7612     2.2296     90.000     90.000    120.000 ' ===   8   5
 561) P63        3   5      14.721  1288.17   0.0129     2.7612     2.7612     2.2296     90.000     90.000    120.000 ' ===   9   6
 562) P222       3   5    -999.000  1283.04   0.0126     4.4591     2.3912  -999.0000     90.000     90.000     90.000 ' ===   8   8   0
 563) F222       3   6      74.992  1281.50   0.0129     4.4591     4.7824     3.5165     90.000     90.000     90.000 ' ===   7   6   2
 564) Ccc2       3   2      66.488  1279.31   0.0126     8.9182     1.5589     4.7824     90.000     90.000     90.000 ' ===  11   3   9
 565) P2         3   3      19.276  1277.28   0.0126     6.6269     4.4591     0.9039     90.000     46.193     90.000 ' ===  10   8   2   2
 566) P2         3   2      17.467  1275.00   0.0125     4.6203     2.3912     1.6382     90.000    105.182     90.000 ' ===  11   8   5   5
 567) F222       3   3     103.785  1273.62   0.0126     8.9182     4.7824     2.4334     90.000     90.000     90.000 ' ===  10   9   3
 568) C2         3   5      15.375  1272.66   0.0126     4.7824     1.4420     2.2295     90.000     90.001     90.000 ' ===   8   3   7   5
 569) C2         3   6      30.434  1270.94   0.0129     2.8543     4.7825     2.2333     90.000     86.671     90.000 ' ===   3   6   7   2
 570) C2         3   6      26.104  1269.93   0.0129     4.8328     4.4591     1.2241     90.000     81.719     90.000 ' ===   7   7   2   2
 571) P212121    3   4      15.481  1267.37   0.0122     4.4590     2.3912     1.4519     90.000     90.000     90.000 ' ===  11   8   3
 572) Pc         3   2      18.705  1265.05   0.0126     2.3943     4.4591     1.7543     90.000     87.117     90.000 ' ===  10  11   4   3
 573) C2         3   7      11.069  1264.73   0.0126     2.3710     4.7824     0.9859     90.000     81.943     90.000 ' ===   5   7   2   1
 574) Fdd2       3   4      75.421  1263.46   0.0121     8.9180     4.7824     1.7684     90.000     90.000     90.000 ' ===  10   9   3
 575) Pna21      3   5      18.495  1263.35   0.0122     2.3912     4.4590     1.7346     90.000     90.000     90.000 ' ===   7   8   1
 576) Pca21      3   3      29.441  1263.01   0.0127     4.7825     4.4591     1.3806     90.000     90.000     90.000 ' ===  10   9   5
 577) P21/c      3   5      12.205  1262.19   0.0127     2.4148     4.4591     1.1446     90.000     98.013     90.000 ' ===   7   8   2   1
 578) P2         3   7      10.632  1260.65   0.0129     1.9942     2.2296     2.3912     90.000     90.000     90.000 ' ===   1   6   6   1
 579) C222       3   3      25.251  1255.88   0.0126     8.9182     1.1841     2.3912     90.000     90.000     90.000 ' ===  10   2   8
 580) Pc         3   4      13.045  1255.51   0.0126     2.4045     4.4591     1.2234     90.000     83.987     90.000 ' ===   8   9   2   1
 581) P2221      3   3      15.482  1248.08   0.0126     4.4591     2.3912     1.4519     90.000     90.000     90.000 ' ===  10   9   2
 582) P21212     3   3      18.748  1248.08   0.0126     1.7582     4.4591     2.3912     90.000     90.000     90.000 ' ===   2  10   9
 583) P222       3   2      18.029  1246.58   0.0125     4.4591     2.3912     1.6909     90.000     90.000     90.000 ' ===  10  11   3
 584) P21        3   2    -999.000  1246.58   0.0125     2.4266     4.4591     1.4010     90.000   -999.000     90.000 ' ===   8  10   3   0
 585) P21        3   1      23.955  1246.58   0.0125     2.7828     4.4591     2.2466     90.000    120.765     90.000 ' ===  11  11   4   3
 586) Pc         3   3      14.614  1245.82   0.0126     4.5363     2.3912     1.3706     90.000    100.584     90.000 ' ===   9  11   3   2
 587) Pnna       3   4      25.455  1243.44   0.0126     4.7825     4.4591     1.1936     90.000     90.000     90.000 ' ===   9   9   1
 588) Cc         3   3      40.537  1243.44   0.0126     4.8280     8.9182     0.9504     90.000     97.876     90.000 ' ===   9  10   2   1
 589) P222       3   6       9.374  1238.05   0.0128     2.3912     2.2296     1.7583     90.000     90.000     90.000 ' ===   6   7   2
 590) P2         3   7       9.546  1236.28   0.0129     2.4080     2.2296     1.7905     90.000     83.234     90.000 ' ===   6   5   1   1
 591) C222       3   2      58.882  1235.40   0.0125     4.7825     2.7611     4.4591     90.000     90.000     90.000 ' ===   9   9   9
 592) Pnn2       3   4      15.481  1233.33   0.0121     4.4590     2.3912     1.4519     90.000     90.000     90.000 ' ===  10   8   2
 593) C2         3   3      39.908  1233.24   0.0126     5.0519     8.9182     0.9357     90.000    108.796     90.000 ' ===   9   9   2   1
 594) Cc         3   2      41.184  1228.97   0.0120     5.0302     2.7611     3.3451     90.000     62.430     90.000 ' ===  11   9   8   7
 595) Ibca       3   4      58.881  1227.97   0.0125     4.4591     4.7823     2.7612     90.000     90.000     90.000 ' ===   7   7   8
 596) Aba2       3   6      29.440  1224.50   0.0122     4.4590     2.7612     2.3912     90.000     90.000     90.000 ' ===   6   5   4
 597) C2221      3   5      27.244  1223.83   0.0122     8.9180     1.2776     2.3912     90.000     90.000     90.000 ' ===   9   1   7
 598) P2         3   2      17.467  1222.69   0.0125     4.4796     2.3912     1.6382     90.000     84.515     90.000 ' ===  10   8   6   5
 599) C222       3   4      29.442  1222.28   0.0127     4.7824     2.7612     2.2295     90.000     90.000     90.000 ' ===   7   6   7
 600) C2         3   2      29.441  1219.91   0.0125     4.7824     2.7612     3.2693     90.000     42.997     90.000 ' ===   8   7  10   6
 601) C2         3   6      28.125  1219.13   0.0129     4.7825     4.4591     1.3188     90.000     90.001     90.000 ' ===   7   5   2   2
 602) P2         3   4      18.958  1217.97   0.0126     4.4605     2.3912     1.7780     90.000     88.535     90.000 ' ===   9   7   2   2
 603) C2221      3   3      33.243  1216.44   0.0121     8.9180     1.5589     2.3912     90.000     90.000     90.000 ' ===  11   3   8
 604) Ccca       3   4      59.601  1215.79   0.0126     8.9182     1.3974     4.7825     90.000     90.000     90.000 ' ===  10   2   9
 605) Ccca       3   4      61.925  1215.79   0.0126     4.7825     8.9182     1.4519     90.000     90.000     90.000 ' ===   9  10   2
 606) P21/c      3   6       9.044  1215.60   0.0129     2.3913     2.2296     1.6964     90.000     89.736     90.000 ' ===   7   7   3   2
 607) Ccca       3   3      77.095  1215.06   0.0126     8.9182     4.7825     1.8076     90.000     90.000     90.000 ' ===   9   8   2
 608) C2         3   3      41.013  1215.06   0.0126     6.0227     8.9182     0.9616     90.000     52.568     90.000 ' ===  10   9   2   2
 609) Pbca       3   3      39.255  1215.06   0.0126     4.7825     4.4591     1.8408     90.000     90.000     90.000 ' ===  10   9   2
 610) Pban       3   7      27.287  1214.75   0.0129     4.2148     2.9038     2.2296     90.000     90.000     90.000 ' ===   6   5   5
 611) Cc         3   3      53.458  1212.92   0.0126     4.9268     8.9182     1.2534     90.000     76.097     90.000 ' ===   9  10   3   2
 612) C2         3   4      29.440  1212.64   0.0124     2.7612     4.7823     2.2295     90.000     90.000     90.000 ' ===   8   7   7   5
 613) Pna21      3   5      19.634  1211.22   0.0122     4.4590     2.3912     1.8414     90.000     90.000     90.000 ' ===   9   8   1
 614) P212121    3   3      18.028  1208.55   0.0121     4.4590     2.3912     1.6909     90.000     90.000     90.000 ' ===  10  10   3
 615) Ccc2       3   4      62.763  1207.89   0.0126     8.9182     1.4716     4.7824     90.000     90.000     90.000 ' ===   9   2   9
 616) C2         3   2      29.441  1206.40   0.0125     2.7612     4.7823     2.6224     90.000     58.232     90.000 ' ===   8   8  10   6
 617) Pc         3   5       9.466  1205.36   0.0128     2.3964     2.2296     1.7754     90.000     93.783     90.000 ' ===   7   7   3   2
 618) Ccca       3   5      29.442  1205.19   0.0128     4.7824     2.7612     2.2295     90.000     90.000     90.000 ' ===   8   7   6
 619) Fdd2       3   1     235.520  1204.94   0.0120     8.9180     4.7824     5.5223     90.000     90.000     90.000 ' ===  11   9   7
 620) Pc         3   3      19.821  1203.33   0.0126     4.4613     2.3912     1.8589     90.000     91.809     90.000 ' ===  10   8   2   2
 621) P2         3   2      18.030  1202.10   0.0126     4.4591     2.3912     1.6909     90.000     89.998     90.000 ' ===  10  11   3   2
 622) P21212     3   4      15.481  1200.67   0.0122     4.4590     2.3912     1.4519     90.000     90.000     90.000 ' ===  11   8   3
 623) Pca21      3   2      36.058  1200.41   0.0125     1.6909     2.3912     8.9181     90.000     90.000     90.000 ' ===   3  11  10
 624) Pca21      3   5      18.495  1200.18   0.0122     2.3912     4.4590     1.7346     90.000     90.000     90.000 ' ===   7   8   1
 625) P21/c      3   5    -999.000  1200.03   0.0127     2.4103     4.4591     1.1605     90.000   -999.000     90.000 ' ===   8   8   1   0
 626) Fdd2       3   4      80.846  1199.63   0.0126     9.5649     8.9182     0.9478     90.000     90.000     90.000 ' ===   9   9   1
 627) Pna21      3   2      29.441  1199.53   0.0125     4.4591     4.7824     1.3806     90.000     90.000     90.000 ' ===  11   9   4
 628) Cc         3   5      26.217  1199.36   0.0123     4.5058     2.7612     2.1294     90.000     81.740     90.000 ' ===   8   6   5   4
 629) P222       3   7      14.456  1198.44   0.0129     2.3912     2.2296     2.7114     90.000     90.000     90.000 ' ===   5   5   1
 630) P21        3   1      25.479  1197.66   0.0126     2.4128     8.9182     1.1948     90.000     97.672     90.000 ' ===  10  11   4   2
 631) Pnc2       3   5    -999.000  1197.50   0.0126     2.3912     4.4591  -999.0000     90.000     90.000     90.000 ' ===   8   8   0
 632) Pc         3   5    -999.000  1197.50   0.0126     2.3946     4.4591  -999.0000     90.000   -999.000     90.000 ' ===   8   8   0   0
 633) Aba2       3   5    -999.000  1197.50   0.0126     4.4591     4.7825  -999.0000     90.000     90.000     90.000 ' ===   8   8   0
 634) Pc         3   6      17.268  1197.17   0.0125     2.8050     2.2295     2.9766     90.000     68.067     90.000 ' ===   5   6   6   4
 635) Ccca       3   3      70.330  1196.76   0.0126     8.9182     4.7824     1.6490     90.000     90.000     90.000 ' ===  10  10   2
 636) Pnc2       3   5      14.720  1195.90   0.0123     2.2295     2.3912     2.7612     90.000     90.000     90.000 ' ===   7   5   4
 637) C2         3   3      26.217  1195.25   0.0121     4.5057     2.7611     2.1294     90.000     81.740     90.000 ' ===   9   6   7   5
 638) C2         3   7      23.936  1195.13   0.0128     3.3545     2.9840     2.3912     90.000     90.001     90.000 ' ===   6   6   6   4
 639) Pc         3   3      15.491  1193.91   0.0126     4.5943     2.3912     1.4528     90.000    103.932     90.000 ' ===  10  11   3   3
 640) P2         3   5       9.249  1192.37   0.0128     2.2299     2.3912     1.7349     90.000     89.017     90.000 ' ===   7   6   3   2
 641) P21        3   4      12.193  1192.13   0.0126     1.1435     4.4591     2.8958     90.000     55.664     90.000 ' ===   1   9   9   1
 642) Pc         3   4      12.597  1191.88   0.0127     2.4537     4.4591     1.1814     90.000    102.956     90.000 ' ===   9   9   2   1
 643) C2221      3   6      15.376  1191.40   0.0128     4.7825     1.4420     2.2295     90.000     90.000     90.000 ' ===   8   3   6
 644) P222       3   3      15.482  1191.35   0.0126     4.4591     2.3912     1.4519     90.000     90.000     90.000 ' ===  10   9   2
 645) P2221      3   3      18.748  1191.35   0.0126     2.3912     1.7582     4.4591     90.000     90.000     90.000 ' ===   9   2  10
 646) C2         3   6      24.954  1191.35   0.0129     2.7612     3.7794     2.3912     90.000     90.001     90.000 ' ===   7   5   6   4
 647) P2         3   7      15.193  1190.61   0.0129     2.3644     2.3912     2.8498     90.000     70.558     90.000 ' ===   6   6   1   1
 648) Pmc21      3   4      18.856  1189.37   0.0126     4.4591     2.3912     1.7684     90.000     90.000     90.000 ' ===   9   8   1
 649) P21212     3   4      18.496  1189.37   0.0126     1.7346     4.4591     2.3912     90.000     90.000     90.000 ' ===   1   8   8
 650) Abm2       3   4      39.695  1189.37   0.0126     4.4591     1.8614     4.7825     90.000     90.000     90.000 ' ===   8   1   9
 651) C2         3   7      20.073  1188.51   0.0128     6.5388     0.9413     3.2694     90.000     85.993     90.000 ' ===   8   1   6   6
 652) P2         3   5      10.556  1188.38   0.0127     2.4118     4.4591     0.9900     90.000     97.483     90.000 ' ===   8   8   1   1
 653) P21212     3   4      19.485  1185.53   0.0126     4.4591     1.8274     2.3912     90.000     90.000     90.000 ' ===   9   1   9
 654) P2         3   4    -999.000  1185.53   0.0126     2.4093     4.4591     1.1827     90.000   -999.000     90.000 ' ===   8   8   1   0
 655) P21        3   4    -999.000  1185.53   0.0126     2.3996     4.4591     1.2209     90.000   -999.000     90.000 ' ===   8   9   1   0
 656) Cmc21      3   7      37.780  1185.27   0.0129     4.7825     4.4591     1.7716     90.000     90.000     90.000 ' ===   5   5   1
 657) P2         3   2      13.585  1181.82   0.0126     4.5004     2.3912     1.2740     90.000     97.766     90.000 ' ===  11  10   5   5
 658) Pnnn       3   7      22.775  1177.41   0.0129     4.7825     4.4591     1.0680     90.000     90.000     90.000 ' ===   5   6   1
 659) C2         3   6      29.662  1176.95   0.0129     4.9731     2.4943     2.3912     90.000     90.001     90.000 ' ===   7   7   6   4
 660) P6cc       3   3      58.883  1171.36   0.0127     2.7612     2.7612     8.9182     90.000     90.000    120.000 ' ===  11   8
 661) P2         3   6      12.717  1171.04   0.0129     2.3854     2.3912     2.2385     90.000     84.873     90.000 ' ===   2   7   7   2
 662) Cmc21      3   5      29.441  1170.97   0.0128     4.7823     2.7612     2.2296     90.000     90.000     90.000 ' ===   7   9   6
 663) P21        3   2      18.029  1170.35   0.0126     1.6909     4.4591     2.3912     90.000     90.001     90.000 ' ===   3  10  11   3
 664) C2         3   6    -999.000  1170.06   0.0129     2.7627     4.7824     2.2307     90.000   -999.000     90.000 ' ===   2   6   5   0
 665) P21212     3   4      28.124  1168.93   0.0126     4.4591     2.6376     2.3912     90.000     90.000     90.000 ' ===   7   2   9
 666) Abm2       3   5      29.442  1166.25   0.0128     4.7824     4.4591     1.3806     90.000     90.000     90.000 ' ===   8   8   3
 667) C2         3   3      39.874  1165.72   0.0126     4.7878     8.9182     0.9349     90.000     87.281     90.000 ' ===  10  10   2   2
 668) Ccca       3   4      74.988  1165.13   0.0126     8.9182     4.7825     1.7582     90.000     90.000     90.000 ' ===  10   9   2
 669) Pcca       3   6      18.029  1162.31   0.0128     4.4591     2.3912     1.6909     90.000     90.000     90.000 ' ===   7   7   2
 670) Ibca       3   6      30.751  1162.31   0.0128     4.4591     4.7824     1.4420     90.000     90.000     90.000 ' ===   7   7   2
 671) Pna21      3   4      18.747  1160.78   0.0121     4.4590     2.3912     1.7582     90.000     90.000     90.000 ' ===  10   8   2
 672) Pba2       3   4      18.028  1159.46   0.0121     4.4590     2.3912     1.6908     90.000     90.000     90.000 ' ===  10   9   2
 673) C2221      3   4      25.250  1159.46   0.0121     8.9180     1.1841     2.3912     90.000     90.000     90.000 ' ===  10   2   7
 674) P2         3   2      18.029  1157.54   0.0125     1.6909     4.4591     2.3912     90.000     90.000     90.000 ' ===   3  10  11   3
 675) P21212     3   3      18.028  1153.61   0.0121     4.4590     2.3912     1.6909     90.000     90.000     90.000 ' ===  10  10   3
 676) C222       3   3      36.992  1153.50   0.0126     4.7825     1.7346     4.4591     90.000     90.000     90.000 ' ===   9   2   8
 677) F222       3   3      75.424  1153.50   0.0126     8.9182     4.7825     1.7684     90.000     90.000     90.000 ' ===  10   9   2
 678) C2221      3   3      40.155  1153.50   0.0126     4.7825     1.8829     4.4591     90.000     90.000     90.000 ' ===   9   2  10
 679) P21/c      3   1      30.060  1149.95   0.0125     2.5609     4.4591     2.8192     90.000    110.974     90.000 ' ===  12  10   5   5
 680) Pmn21      3   3      29.440  1149.95   0.0119     4.4590     2.7611     2.3912     90.000     90.000     90.000 ' ===   9   7   7
 681) C222       3   7    -999.000  1149.78   0.0126     8.9182  -999.0000     2.3912     90.000     90.000     90.000 ' ===   6   0   7
 682) C2221      3   7      29.661  1149.28   0.0125     4.9731     2.4942     2.3912     90.000     90.000     90.000 ' ===   7   7   5
 683) C2         3   1      50.814  1147.76   0.0126     4.8275     8.9182     1.1914     90.000     82.167     90.000 ' ===  12  11   4   4
 684) Aba2       3   3      70.330  1146.89   0.0126     8.9182     1.6490     4.7824     90.000     90.000     90.000 ' ===  10   2  10
 685) P2         3   6       9.549  1146.79   0.0129     2.4487     2.3912     1.7910     90.000     65.575     90.000 ' ===   6   5   3   2
 686) P21/c      3   6    -999.000  1146.41   0.0122     4.4596     2.3912  -999.0000     90.000   -999.000     90.000 ' ===   8   7   0   0
 687) Cc         3   3      56.689  1145.34   0.0126     9.6847     4.7824     1.3291     90.000     67.051     90.000 ' ===  10  10   3   3
 688) C2         3   7      28.993  1143.17   0.0128     2.7835     4.6718     2.2296     90.000     90.001     90.000 ' ===   6   6   5   3
 689) Pnc2       3   5      18.855  1143.03   0.0122     4.4590     2.3912     1.7684     90.000     90.000     90.000 ' ===   9   7   1
 690) Cc         3   7      30.677  1142.69   0.0128     4.4591     1.4385     4.7824     90.000     89.999     90.000 ' ===   6   1   6   4
 691) Pcca       3   3      29.064  1141.71   0.0126     8.9182     2.3912     1.3629     90.000     90.000     90.000 ' ===  10  10   2
 692) P21/c      3   3    -999.000  1141.71   0.0126     2.4064     4.4591     1.3894     90.000   -999.000     90.000 ' ===   8  10   2   0
 693) P212121    3   4      18.746  1140.64   0.0122     1.7582     4.4590     2.3912     90.000     90.000     90.000 ' ===   3  11   8
 694) Pnn2       3   4      20.818  1140.30   0.0126     4.4591     4.7825     0.9762     90.000     90.000     90.000 ' ===   9   9   1
 695) Pmc21      3   4      18.496  1139.82   0.0126     2.3912     4.4591     1.7346     90.000     90.000     90.000 ' ===   8   8   1
 696) C222       3   4      36.992  1139.82   0.0126     8.9182     1.7346     2.3912     90.000     90.000     90.000 ' ===   8   1   8
 697) P21/c      3   4      17.467  1139.64   0.0121     4.4795     2.3912     1.6381     90.000     84.516     90.000 ' ===  11  10   5   5
 698) Pnna       3   3      30.963  1139.55   0.0126     4.7824     4.4591     1.4519     90.000     90.000     90.000 ' ===   9  10   2
 699) C222       3   2      60.537  1139.51   0.0125    17.8363     1.4194     2.3912     90.000     90.000     90.000 ' ===  11   4  10
 700) P222       3   7      14.366  1138.83   0.0129     2.3912     2.2296     2.6945     90.000     90.000     90.000 ' ===   6   5   1
 701) F222       3   7     150.189  1138.83   0.0129     7.0427     4.7825     4.4591     90.000     90.000     90.000 ' ===   1   5   5
 702) Pban       3   7      24.996  1138.51   0.0129     4.7825     4.4591     1.1721     90.000     90.000     90.000 ' ===   6   6   1
 703) P2         3   7      10.542  1138.51   0.0129     1.9774     2.3912     2.2296     90.000     90.000     90.000 ' ===   1   5   6   1
 704) Pban       3   7      27.706  1138.51   0.0129     4.5208     2.5629     2.3912     90.000     90.000     90.000 ' ===   6   6   6
 705) P21/c      3   4      29.440  1137.62   0.0122     9.0242     2.3912     1.3805     90.000     81.201     90.000 ' ===  11   9   5   5
 706) P2         3   3      17.573  1137.38   0.0126     2.4167     4.4591     1.6481     90.000     81.670     90.000 ' ===   9   8   3   2
 707) P2         3   4      14.720  1134.14   0.0124     2.3912     4.4590     1.3806     90.000     90.000     90.000 ' ===   6   7   6   3
 708) P21        3   1      29.440  1132.07   0.0121     9.0242     2.3912     1.3806     90.000     81.199     90.000 ' ===  13   9   7   7
 709) C2         3   7      23.961  1131.92   0.0128     3.3707     2.9728     2.3912     90.000     89.999     90.000 ' ===   5   6   6   3
 710) C2         3   7      20.522  1130.60   0.0127     2.6314     4.7824     1.7027     90.000     73.280     90.000 ' ===   5   6   3   2
 711) P2         3   4    -999.000  1129.07   0.0126     2.4229     4.4591     1.2328     90.000   -999.000     90.000 ' ===   8   9   1   0
 712) Pnna       3   7      25.864  1128.83   0.0129     4.4591     4.7825     1.2128     90.000     90.000     90.000 ' ===   6   6   1
 713) P2         3   6      14.062  1128.83   0.0129     2.6377     2.2296     2.3912     90.000     90.000     90.000 ' ===   2   5   7   2
 714) Pbcn       3   7      29.441  1127.90   0.0125     8.9181     2.3912     1.3806     90.000     90.000     90.000 ' ===   6   6   3
 715) Pcc2       3   4      14.721  1127.03   0.0127     2.2295     2.3912     2.7612     90.000     90.000     90.000 ' ===   7   6   4
 716) Pmc21      3   3      29.441  1126.96   0.0126     8.9182     2.3912     1.3806     90.000     90.000     90.000 ' ===   9  10   3
 717) P2         3   6      14.462  1126.00   0.0129     2.7126     2.3912     2.2305     90.000     91.684     90.000 ' ===   2   5   6   1
 718) F222       3   6      29.441  1125.63   0.0127     4.7824     2.7612     2.2295     90.000     90.000     90.000 ' ===   6   5   5
 719) Cc         3   6      28.614  1125.39   0.0128     2.6836     4.7824     2.3741     90.000    110.096     90.000 ' ===   4   9   5   2
 720) Pbcn       3   3      29.441  1124.54   0.0127     4.7824     4.4591     1.3806     90.000     90.000     90.000 ' ===   8  10   5
 721) P61        3   6      14.721  1124.14   0.0129     2.7612     2.7612     2.2296     90.000     90.000    120.000 ' ===   9   5
 722) P2         3   3      21.523  1123.04   0.0126     4.5468     2.3912     2.0186     90.000     78.728     90.000 ' ===  10  10   3   3
 723) C2         3   5      46.090  1122.28   0.0129     2.1612     9.5649     2.2303     90.000     88.502     90.000 ' ===   3   8   6   1
 724) Cmc21      3   3      58.882  1119.32   0.0126     8.9182     4.7825     1.3806     90.000     90.000     90.000 ' ===   9  10   5
 725) Cc         3   7    -999.000  1118.62   0.0129     4.4593     4.7825     1.3806     90.000   -999.000     90.000 ' ===   5   6   2   0
 726) Cmc21      3   2      61.501  1117.63   0.0125     4.7824     1.4420     8.9181     90.000     90.000     90.000 ' ===  11   3  10
 727) P2         3   2    -999.000  1117.63   0.0125     2.4705     4.4591     1.4264     90.000   -999.000     90.000 ' ===   8  10   3   0
 728) Ccca       3   2      58.882  1116.14   0.0125     4.4591     4.7824     2.7612     90.000     90.000     90.000 ' ===   9   8   6
 729) Pc         3   3      17.467  1115.78   0.0127     4.6204     2.3912     1.6382     90.000    105.183     90.000 ' ===  11  11   5   5
 730) P2         3   6      14.373  1115.59   0.0129     2.6960     2.3912     2.2307     90.000     88.133     90.000 ' ===   2   7   6   1
 731) P21/c      3   6      12.276  1115.25   0.0121     4.4590     2.3912     1.1514     90.000     90.009     90.000 ' ===   8   7   1   1
 732) C2         3   7      25.158  1114.63   0.0128     4.9585     1.5557     3.3815     90.000    105.314     90.000 ' ===   7   2   6   5
 733) C2         3   7      15.293  1114.02   0.0126     2.4248     4.7824     1.3622     90.000     75.501     90.000 ' ===   4   7   3   1
 734) C2         3   3      51.183  1113.91   0.0126     4.8001     8.9182     1.2000     90.000     94.921     90.000 ' ===   9  10   3   2
 735) P2         3   5    -999.000  1113.21   0.0128     2.4389     4.4591     1.2194     90.000   -999.000     90.000 ' ===   5   8   3   0
 736) P2         3   4       8.622  1107.25   0.0127     2.3965     2.2295     1.6172     90.000     86.207     90.000 ' ===   9   7   4   4
 737) C2         3   4      29.444  1107.16   0.0126     4.7824     2.7614     2.2295     90.000     89.999     90.000 ' ===   9   4   7   5
 738) Pc         3   4      14.721  1105.51   0.0127     2.2296     2.3912     2.7612     90.000     90.002     90.000 ' ===   7   6   5   3
 739) P21        3   3      10.409  1103.46   0.0125     4.4590     0.9762     2.3912     90.000     89.998     90.000 ' ===   9   2  10   7
 740) C2221      3   3      33.243  1102.96   0.0121     8.9180     1.5589     2.3912     90.000     90.000     90.000 ' ===  12   5   8
 741) P21/c      3   5      18.148  1101.48   0.0121     4.7867     2.3912     1.7020     90.000    111.323     90.000 ' ===   9   8   2   2
 742) Pnna       3   5      29.440  1100.71   0.0122     8.9180     2.3912     1.3806     90.000     90.000     90.000 ' ===   9   8   3
 743) Pc         3   4      16.554  1099.43   0.0126     4.6222     2.3912     1.5525     90.000    105.266     90.000 ' ===   9   9   2   2
 744) P21        3   2      30.671  1098.37   0.0126     2.4424    13.3773     0.9588     90.000    101.753     90.000 ' ===   9  11   3   1
 745) Fdd2       3   4     130.911  1098.08   0.0126     9.5649     8.9182     1.5347     90.000     90.000     90.000 ' ===   9   9   2
 746) C2         3   7      21.191  1098.08   0.0128     6.5387     0.9937     3.2694     90.000     85.993     90.000 ' ===   7   1   7   6
 747) Pbca       3   5      37.493  1096.55   0.0122     8.9180     2.3912     1.7582     90.000     90.000     90.000 ' ===  10   8   2
 748) Cmc21      3   3      58.882  1096.50   0.0126     8.9182     4.7824     1.3806     90.000     90.000     90.000 ' ===   9  10   3
 749) P212121    3   4      15.481  1096.29   0.0121     4.4590     2.3912     1.4519     90.000     90.000     90.000 ' ===  10   8   2
 750) Pba2       3   4      18.747  1096.29   0.0121     4.4590     2.3912     1.7582     90.000     90.000     90.000 ' ===  10   8   2
 751) C2         3   7      25.598  1095.54   0.0128     3.2405     3.5432     2.2296     90.000     90.001     90.000 ' ===   5   6   5   3
 752) Ccca       3   2      58.881  1093.33   0.0124     4.7824     4.4590     2.7612     90.000     90.000     90.000 ' ===   8   9   7
 753) Ibca       3   3      58.128  1092.07   0.0126     8.9182     4.7824     1.3629     90.000     90.000     90.000 ' ===  10  10   2
 754) Pbca       3   3      30.750  1092.07   0.0126     4.7824     4.4591     1.4420     90.000     90.000     90.000 ' ===  10  10   2
 755) P212121    3   5      18.495  1091.07   0.0122     2.3912     4.4590     1.7346     90.000     90.000     90.000 ' ===   7   8   1
 756) P2         3   3      14.733  1091.07   0.0125     2.8128     4.4591     1.3818     90.000    121.774     90.000 ' ===  11   8   4   4
 757) C2         3   6      24.953  1090.67   0.0127     3.7793     2.7612     2.3912     90.000     90.002     90.000 ' ===   5   7   6   3
 758) C2         3   5      25.057  1089.51   0.0128     4.4638     4.7824     1.1750     90.000     92.616     90.000 ' ===   7   7   3   2
 759) P2         3   6      14.635  1088.51   0.0129     2.7450     2.3912     2.2321     90.000     87.274     90.000 ' ===   2   6   7   2
 760) P21        3   6      18.660  1088.51   0.0129     2.3075     4.7825     1.7500     90.000     75.066     90.000 ' ===   6   7   2   1
 761) Pmn21      3   4      18.746  1086.32   0.0122     1.7582     4.4590     2.3912     90.000     90.000     90.000 ' ===   3  11   8
 762) P2         3   1      31.212  1083.58   0.0125     2.9272     4.4591     2.4708     90.000    104.579     90.000 ' ===   6  11  11   5
 763) Pmn21      3   6       9.015  1083.09   0.0128     2.2295     2.3912     1.6909     90.000     90.000     90.000 ' ===   6   8   3
 764) Ccca       3   7      43.841  1082.95   0.0125     8.9181     2.0558     2.3912     90.000     90.000     90.000 ' ===   7   2   6
 765) C2         3   3      41.060  1081.99   0.0127     6.0344     8.9182     0.9627     90.000     52.423     90.000 ' ===  10   9   3   3
 766) P2         3   3      15.110  1081.48   0.0125     2.4544     4.4591     1.4171     90.000    103.030     90.000 ' ===   7   9   4   1
 767) P2         3   1      25.479  1080.24   0.0126     2.4128     8.9182     1.1948     90.000     97.672     90.000 ' ===  10  11   4   2
 768) P222       3   3      20.818  1080.21   0.0126     4.4591     4.7824     0.9762     90.000     90.000     90.000 ' ===   9  10   2
 769) Cc         3   5      26.595  1078.56   0.0128     4.7855     4.4591     1.2471     90.000     87.950     90.000 ' ===   8   8   3   3
 770) Cc         3   4    -999.000  1077.75   0.0126     1.5004     4.7825     4.6398     90.000   -999.000     90.000 ' ===   1   9   8   0
 771) C2         3   6      29.660  1077.48   0.0124     2.4942     4.9731     2.3912     90.000     90.002     90.000 ' ===   8   8   6   5
 772) C2         3   7      34.055  1075.41   0.0124     4.8921     1.8976     4.0248     90.000    114.289     90.000 ' ===   8   3   6   6
 773) C222       3   6      24.954  1072.97   0.0128     2.7612     3.7794     2.3912     90.000     90.000     90.000 ' ===   7   5   6
 774) Pba2       3   6      18.748  1072.97   0.0128     4.4591     1.7583     2.3912     90.000     90.000     90.000 ' ===   7   2   6
 775) Ccca       3   6      30.751  1072.90   0.0128     4.7824     1.4420     4.4591     90.000     90.000     90.000 ' ===   7   2   7
 776) Pna21      3   4      20.817  1072.89   0.0122     8.9180     2.3912     0.9762     90.000     90.000     90.000 ' ===   9   9   2
 777) I222       3   7      35.725  1071.84   0.0129     4.7825     4.4591     1.6752     90.000     90.000     90.000 ' ===   6   5   1
 778) Aba2       3   7      57.462  1071.84   0.0129     2.6945     4.4591     4.7825     90.000     90.000     90.000 ' ===   1   5   6
 779) C2         3   7      25.322  1071.84   0.0129     4.6471     4.7825     1.1874     90.000    106.354     90.000 ' ===   6   5   1   1
 780) Pba2       3   7      27.287  1071.84   0.0129     4.2148     2.9038     2.2296     90.000     90.000     90.000 ' ===   6   5   5
 781) C2         3   2      30.750  1071.05   0.0125     4.7824     1.4420     4.4590     90.000     90.001     90.000 ' ===  11   3  10   8
 782) C2         3   3      54.969  1070.23   0.0126     4.8268     8.9182     1.2888     90.000     82.226     90.000 ' ===  10  10   3   3
 783) P21212     3   6    -999.000  1069.98   0.0122     4.4590     2.3912  -999.0000     90.000     90.000     90.000 ' ===   8   7   0
 784) Ibca       3   4      58.882  1068.99   0.0126     4.7824     4.4591     2.7612     90.000     90.000     90.000 ' ===   7   7   6
 785) P2         3   7      17.661  1067.58   0.0129     2.2645     4.7825     1.6563     90.000    100.083     90.000 ' ===   5   5   2   1
 786) P2         3   4    -999.000  1067.29   0.0126     1.7590     4.4591     2.3922     90.000   -999.000     90.000 ' ===   1   9   8   0
 787) P21/c      3   2      22.157  1067.09   0.0126     2.4683     4.4591     2.0780     90.000    104.356     90.000 ' ===  11  10   3   3
 788) P21        3   3      15.134  1065.16   0.0121     4.4731     2.3912     1.4194     90.000     85.450     90.000 ' ===  11   9   4   4
 789) C2         3   2      29.440  1061.45   0.0122     4.4590     2.7612     3.2693     90.000     47.003     90.000 ' ===   9   8  10   7
 790) P2         3   7      23.809  1059.30   0.0131     2.2329     9.5650     1.1164     90.000     93.097     90.000 ' ===   4   6   3   1
 791) Pc         3   5    -999.000  1058.85   0.0127     2.4103     4.4591     1.1605     90.000   -999.000     90.000 ' ===   8   8   1   0
 792) C222       3   3      43.842  1058.67   0.0126     8.9182     2.0559     2.3912     90.000     90.000     90.000 ' ===  10   2  10
 793) Cmc21      3   3      70.330  1058.67   0.0126     4.7824     1.6490     8.9182     90.000     90.000     90.000 ' ===  10   2  10
 794) P2221      3   3      20.818  1058.28   0.0126     4.4591     4.7825     0.9762     90.000     90.000     90.000 ' ===   9  10   2
 795) C2         3   6      26.959  1056.92   0.0128     6.5387     1.2642     3.2694     90.000     85.993     90.000 ' ===   8   2   9   8
 796) Abm2       3   5    -999.000  1056.62   0.0126     4.4591  -999.0000     4.7825     90.000     90.000     90.000 ' ===   8   0   8
 797) Abm2       3   4      29.441  1056.59   0.0127     2.3912     4.4591     2.7612     90.000     90.000     90.000 ' ===   6   7   4
 798) Iba2       3   4      39.913  1052.14   0.0126     8.9182     4.7825     0.9358     90.000     90.000     90.000 ' ===   9   9   1
 799) P2221      3   4      18.496  1052.14   0.0126     2.3912     4.4591     1.7346     90.000     90.000     90.000 ' ===   8   8   1
 800) Pbca       3   4      36.992  1052.14   0.0126     4.7825     4.4591     1.7346     90.000     90.000     90.000 ' ===   8   8   1
 801) C222       3   6      30.750  1051.77   0.0125     4.7824     1.4420     4.4591     90.000     90.000     90.000 ' ===   8   2   6
 802) Pc         3   2      28.301  1051.63   0.0126     2.3927     4.4591     2.6542     90.000     88.009     90.000 ' ===  10  10   3   2
 803) P2         3   7      15.121  1051.18   0.0125     2.8363     4.4591     1.2133     90.000     99.786     90.000 ' ===   2   6   6   2
 804) Ccc2       3   4      53.754  1049.68   0.0126     4.7825     1.2603     8.9182     90.000     90.000     90.000 ' ===   9   1   9
 805) C2         3   4      38.557  1049.07   0.0126     6.6295     8.9182     0.9040     90.000     46.170     90.000 ' ===   9   8   1   1
 806) P2         3   2      15.756  1048.53   0.0126     4.4647     2.3912     1.4777     90.000     87.126     90.000 ' ===  11  11   4   4
 807) C2         3   2      49.303  1047.10   0.0126     2.3119     8.9182     2.4108     90.000     97.313     90.000 ' ===   3  10  11   3
 808) P21        3   2      18.029  1046.57   0.0124     4.4590     1.6909     2.3912     90.000     90.001     90.000 ' ===  10   3  11   8
 809) Pmn21      3   5      14.720  1046.42   0.0123     2.7612     2.2295     2.3912     90.000     90.000     90.000 ' ===   4   7   5
 810) Pmn21      3   2      29.441  1045.74   0.0125     4.7824     4.4591     1.3806     90.000     90.000     90.000 ' ===   9  11   4
 811) Cmc21      3   2      58.882  1045.74   0.0125     4.7824     8.9181     1.3806     90.000     90.000     90.000 ' ===   9  11   4
 812) P2         3   4       8.914  1045.74   0.0127     2.3915     2.2295     1.6721     90.000     90.917     90.000 ' ===   9   8   4   4
 813) Pca21      3   2      29.441  1045.58   0.0126     8.9182     2.3912     1.3806     90.000     90.000     90.000 ' ===  11   9   5
 814) Ccc2       3   2      65.324  1045.52   0.0125     5.5224     2.6528     4.4591     90.000     90.000     90.000 ' ===  11   8  10
 815) P21212     3   5      18.495  1043.63   0.0122     2.3912     4.4590     1.7346     90.000     90.000     90.000 ' ===   7   8   1
 816) Ccc2       3   3      51.138  1042.89   0.0126     3.5165     3.2613     4.4591     90.000     90.000     90.000 ' ===  10   9  10
 817) Pc         3   3      15.285  1042.87   0.0127     2.3723     2.3912     2.8670     90.000     70.025     90.000 ' ===   9   9   5   4
 818) P21        3   5      11.903  1042.64   0.0119     4.4655     2.3912     1.1164     90.000     93.095     90.000 ' ===   7   8   3   1
 819) I41/a      3   6      57.641  1039.72   0.0128     4.7824     4.7824     2.5202     90.000     90.000     90.000 ' ===   9   7
 820) P21212     3   4      15.481  1038.59   0.0121     4.4590     2.3912     1.4519     90.000     90.000     90.000 ' ===  10   8   2
 821) C2221      3   4      29.800  1038.59   0.0121     8.9180     1.3974     2.3912     90.000     90.000     90.000 ' ===  10   2   8
 822) Ccca       3   2      58.880  1037.80   0.0123     4.7823     4.4590     2.7612     90.000     90.000     90.000 ' ===   8   9   8
 823) Pc         3   3      29.441  1037.03   0.0127     9.0244     2.3912     1.3806     90.000     81.201     90.000 ' ===  11  10   5   5
 824) Pmc21      3   4      18.746  1036.94   0.0122     1.7582     4.4590     2.3912     90.000     90.000     90.000 ' ===   3  11   8
 825) Ccc2       3   4      58.883  1035.34   0.0126     8.9182     4.7824     1.3806     90.000     90.000     90.000 ' ===   9   9   2
 826) Cmc21      3   4      56.248  1035.34   0.0126     8.9182     4.7824     1.3188     90.000     90.000     90.000 ' ===   7   9   2
 827) Pcca       3   6      28.125  1034.67   0.0128     4.4591     2.3912     2.6377     90.000     90.000     90.000 ' ===   5   7   2
 828) P2         3   5      10.223  1034.29   0.0128     2.2415     2.3912     1.9175     90.000     84.073     90.000 ' ===   7   7   3   2
 829) C222       3   4      29.440  1033.57   0.0128     4.7822     2.7612     2.2296     90.000     90.000     90.000 ' ===   7   9   7
 830) C222       3   7      37.780  1030.67   0.0129     4.7825     3.5432     2.2296     90.000     90.000     90.000 ' ===   5   1   5
 831) Abm2       3   7      40.673  1030.67   0.0129     4.7825     1.9073     4.4591     90.000     90.000     90.000 ' ===   6   1   5
 832) C222       3   6      46.074  1030.66   0.0129     9.5649     2.1605     2.2296     90.000     90.000     90.000 ' ===   7   2   5
 833) Pmn21      3   2      33.244  1030.56   0.0126     8.9182     2.3912     1.5589     90.000     90.000     90.000 ' ===  11   9   3
 834) Aba2       3   2      58.882  1030.29   0.0125     4.7824     2.7612     4.4591     90.000     90.000     90.000 ' ===   8   6   9
 835) R3         3   5      52.403  1029.85   0.0128     4.7825     4.7825     2.6456     90.000     90.000    120.000 ' ===  10   6
 836) Cc         3   4      33.769  1029.82   0.0122     1.5835     8.9180     3.1241     90.000     49.943     90.000 ' ===   2  10   9   2
 837) P21/c      3   4      20.649  1028.23   0.0127     4.7835     4.4591     0.9683     90.000     88.826     90.000 ' ===   9   9   2   2
 838) Ccc2       3   6      28.820  1027.87   0.0127     4.7824     2.5202     2.3912     90.000     90.000     90.000 ' ===   9   7   4
 839) P2         3   4      11.904  1027.04   0.0127     4.4656     2.3912     1.1164     90.000     93.097     90.000 ' ===   7   9   3   1
 840) Ccca       3   4      51.137  1025.71   0.0121     3.5164     3.2613     4.4590     90.000     90.000     90.000 ' ===   8   8   9
 841) Pc         3   4      18.028  1022.09   0.0122     1.6908     4.4590     2.3912     90.000     90.001     90.000 ' ===   2  10   9   2
 842) C222       3   3      40.155  1020.40   0.0126     4.7825     1.8829     4.4591     90.000     90.000     90.000 ' ===   9   2  10
 843) Ccc2       3   3      70.330  1019.46   0.0126     8.9182     1.6490     4.7824     90.000     90.000     90.000 ' ===  10   2  10
 844) C2         3   2      49.218  1019.36   0.0126     2.3080     8.9182     2.4103     90.000     97.212     90.000 ' ===   3  11  11   3
 845) Pc         3   4      13.585  1018.09   0.0127     4.5004     2.3912     1.2740     90.000     97.766     90.000 ' ===   9  10   3   3
 846) Cmc21      3   6      61.248  1014.08   0.0129     4.7825     0.9574    13.3774     90.000     90.000     90.000 ' ===   7   2   7
 847) P3c1       3   7      14.721  1013.23   0.0131     2.7612     2.7612     2.2296     90.000     90.000    120.000 ' ===   7   4
 848) Ima2       3   4      39.913  1013.17   0.0126     8.9182     4.7825     0.9358     90.000     90.000     90.000 ' ===   9   9   1
 849) Cmc21      3   4      54.721  1013.17   0.0126     4.2363     2.8969     4.4591     90.000     90.000     90.000 ' ===   9   9   9
 850) Ibca       3   4      73.983  1013.17   0.0126     8.9182     4.7825     1.7346     90.000     90.000     90.000 ' ===   8   8   1
 851) P222       3   4      18.496  1013.17   0.0126     1.7346     4.4591     2.3912     90.000     90.000     90.000 ' ===   1   8   8
 852) C2         3   5      32.362  1012.31   0.0128     3.0351     4.4591     2.4290     90.000     79.888     90.000 ' ===   3   7   8   3
 853) C2         3   7      28.791  1012.29   0.0129     2.7001     4.7825     2.2296     90.000     90.000     90.000 ' ===   1   5   6   1
 854) P2         3   3      29.441  1011.70   0.0125     4.6679     4.7824     1.3806     90.000     72.796     90.000 ' ===   8   9   6   4
 855) Pnn2       3   4      22.720  1008.72   0.0126     4.7825     4.4591     1.0654     90.000     90.000     90.000 ' ===   9   8   1
 856) C2         3   4      27.502  1008.72   0.0126     1.2896     8.9182     3.0185     90.000     52.391     90.000 ' ===   1   9   9   1
 857) Pnna       3   7      18.748  1008.29   0.0128     4.7824     2.2296     1.7583     90.000     90.000     90.000 ' ===   6   6   2
 858) Abm2       3   7      24.954  1008.29   0.0128     2.3912     3.7794     2.7612     90.000     90.000     90.000 ' ===   6   4   6
 859) Pcca       3   4      38.747  1007.69   0.0126     8.9182     2.3912     1.8169     90.000     90.000     90.000 ' ===   9   8   1
 860) C2         3   5      29.954  1005.93   0.0128     2.8092     4.7824     2.3057     90.000    104.761     90.000 ' ===   3   8   8   3
 861) Pc         3   3    -999.000  1004.70   0.0126     2.4064     4.4591     1.3894     90.000   -999.000     90.000 ' ===   8  10   2   0
 862) Ccc2       3   3      50.501  1004.70   0.0126     8.9182     1.1841     4.7824     90.000     90.000     90.000 ' ===  10   2   8
 863) P212121    3   6    -999.000  1003.11   0.0122     4.4590     2.3912  -999.0000     90.000     90.000     90.000 ' ===   8   7   0
 864) Pc         3   6      17.134  1001.85   0.0129     2.8286     2.3912     2.6722     90.000    108.566     90.000 ' ===   8   8   8   8
 865) Pnn2       3   5      20.255  1000.74   0.0127     4.4591     4.7825     0.9498     90.000     90.000     90.000 ' ===   7   8   1
 866) P212121    3   5      19.634  1000.57   0.0122     4.4590     2.3912     1.8414     90.000     90.000     90.000 ' ===   9   8   1
 867) Pnn2       3   5      20.336  1000.57   0.0122     8.9180     2.3912     0.9536     90.000     90.000     90.000 ' ===   8   8   1
 868) Pmn21      3   5      18.495  1000.15   0.0122     2.3912     4.4590     1.7346     90.000     90.000     90.000 ' ===   7   8   1
 869) P21        3   7      19.045   998.85   0.0130     3.1775     2.2296     2.8120     90.000     72.936     90.000 ' ===   7   4   7   7
 870) Cc         3   6      29.954   998.77   0.0129     2.8092     4.7825     2.3057     90.000    104.761     90.000 ' ===   3   8   7   3
 871) Cmc21      3   3      50.501   998.32   0.0126     8.9182     1.1841     4.7824     90.000     90.000     90.000 ' ===  10   3   8
 872) Pnn2       3   5    -999.000   997.92   0.0126     4.7825     4.4591  -999.0000     90.000     90.000     90.000 ' ===   8   8   0
 873) P21        3   5    -999.000   997.92   0.0126     2.3990     4.4591  -999.0000     90.000   -999.000     90.000 ' ===   8   8   0   0
 874) P21212     3   5    -999.000   997.92   0.0126     4.7825     4.4591  -999.0000     90.000     90.000     90.000 ' ===   8   8   0
 875) P212121    3   5    -999.000   997.92   0.0126     4.7825     4.4591  -999.0000     90.000     90.000     90.000 ' ===   8   8   0
 876) Ccc2       3   3      62.164   997.89   0.0127     5.1686     2.6973     4.4591     90.000     90.000     90.000 ' ===  10  10   9
 877) C2         3   1      68.742   996.96   0.0126     3.2235     4.7825     4.4914     90.000     96.871     90.000 ' ===   4  10  12   4
 878) P21/c      3   2      25.886   996.85   0.0125     4.5483     4.7824     1.2139     90.000    101.369     90.000 ' ===  10  11   5   4
 879) C2         3   1      41.185   996.70   0.0123     5.0302     2.7611     3.3451     90.000     62.431     90.000 ' ===  13  10  10  10
 880) P21        3   3      15.236   996.63   0.0121     4.4654     2.3912     1.4290     90.000     93.058     90.000 ' ===  11   8   3   3
 881) P2         3   2      18.384   996.49   0.0126     1.7242     4.4591     2.3921     90.000     91.551     90.000 ' ===   4  11  11   4
 882) C2         3   4      29.441   995.99   0.0127     4.7825     2.7611     2.2295     90.000     89.999     90.000 ' ===   8   6   7   4
 883) C2         3   6      21.963   994.89   0.0125     3.3265     4.7823     1.4081     90.000    101.353     90.000 ' ===   5   6   7   4
 884) Abm2       3   4      29.440   994.59   0.0122     4.4590     2.7611     2.3912     90.000     90.000     90.000 ' ===   8   5   6
 885) Pmc21      3   4      14.721   994.44   0.0127     2.2295     2.3912     2.7612     90.000     90.000     90.000 ' ===   7   6   4
 886) Pban       3   4      29.440   993.90   0.0122     8.9180     2.3912     1.3806     90.000     90.000     90.000 ' ===   8   6   7
 887) P212121    3   4      20.817   993.42   0.0122     8.9180     2.3912     0.9762     90.000     90.000     90.000 ' ===   9   9   2
 888) Pnna       3   6      15.376   992.83   0.0128     4.7825     2.2295     1.4420     90.000     90.000     90.000 ' ===   8   6   3
 889) Ccc2       3   2      58.882   992.13   0.0125     4.4591     2.7612     4.7824     90.000     90.000     90.000 ' ===   9   6   8
 890) P2221      3   4      18.746   991.86   0.0122     1.7582     4.4590     2.3912     90.000     90.000     90.000 ' ===   3  11   8
 891) P2         3   4       9.044   990.70   0.0127     1.6964     2.2295     2.3912     90.000     89.737     90.000 ' ===   4   8   8   3
 892) C2         3   3      38.193   989.98   0.0127     3.5820     4.7824     2.4487     90.000     65.575     90.000 ' ===   7   8   9   6
 893) P2         3   3      20.649   989.25   0.0127     4.7835     4.4591     0.9683     90.000     88.826     90.000 ' ===  10   9   3   3
 894) I222       3   6      49.909   988.94   0.0129     4.7825     3.7794     2.7612     90.000     90.000     90.000 ' ===   7   5   7
 895) Cmc21      3   4      54.572   987.94   0.0126     4.2145     2.9039     4.4591     90.000     90.000     90.000 ' ===   8   9   9
 896) C2         3   1      59.711   987.86   0.0125     4.8497     8.9181     1.4000     90.000     99.556     90.000 ' ===   9  11   4   1
 897) Pnc2       3   7      25.599   987.72   0.0129     2.2296     3.5432     3.2405     90.000     90.000     90.000 ' ===   5   6   5
 898) P21/c      3   4    -999.000   986.66   0.0121     1.3883     2.3912     4.4840     90.000   -999.000     90.000 ' ===   2   8   8   0
 899) C2         3   6      33.243   983.74   0.0126     3.1178     4.7824     2.2634     90.000     80.084     90.000 ' ===   4   5   8   4
 900) Cmc21      3   2      65.324   982.16   0.0125     5.5224     2.6528     4.4591     90.000     90.000     90.000 ' ===  11   8  10
 901) C2         3   2      33.243   980.16   0.0124     8.9181     1.5589     2.3912     90.000     89.998     90.000 ' ===  12   4   9   8
 902) Pmc21      3   1      58.880   979.01   0.0120     5.5223     4.4590     2.3912     90.000     90.000     90.000 ' ===   7  11   9
 903) P21        3   3      13.584   978.93   0.0121     4.5003     2.3912     1.2740     90.000     97.766     90.000 ' ===  11   9   5   5
 904) Pba2       3   4      21.841   976.99   0.0126     4.7825     4.4591     1.0242     90.000     90.000     90.000 ' ===   9   9   1
 905) Cc         3   4      38.699   976.99   0.0126     4.9027     8.9182     0.9073     90.000     77.283     90.000 ' ===   9   9   1   1
 906) P212121    3   4      20.478   976.99   0.0126     4.7825     4.4591     0.9603     90.000     90.000     90.000 ' ===   9   9   1
 907) Pccn       3   6      39.255   976.52   0.0129     4.7825     4.4591     1.8408     90.000     90.000     90.000 ' ===   7   6   2
 908) C2221      3   2      66.488   976.32   0.0126     8.9182     1.5589     4.7824     90.000     90.000     90.000 ' ===  11   3   9
 909) P2         3   2      18.029   975.63   0.0124     4.4590     1.6909     2.3912     90.000     90.001     90.000 ' ===  10   3  11   8
 910) Iba2       3   4      58.881   972.90   0.0125     4.7823     4.4591     2.7612     90.000     90.000     90.000 ' ===   7   7   8
 911) Pnna       3   3      33.243   972.88   0.0121     8.9180     2.3912     1.5589     90.000     90.000     90.000 ' ===  11   8   3
 912) C2         3   5    -999.000   971.85   0.0127     2.4193     4.7824     2.2976     90.000   -999.000     90.000 ' ===   3   7   5   0
 913) Pba2       3   7      14.720   971.54   0.0118     2.2295     2.3912     2.7611     90.000     90.000     90.000 ' ===   5   5   3
 914) Cmc21      3   4      40.673   971.36   0.0126     8.9182     4.7825     0.9536     90.000     90.000     90.000 ' ===   8   9   1
 915) Pbca       3   7      28.125   971.02   0.0129     4.7825     2.2296     2.6377     90.000     90.000     90.000 ' ===   7   4   2
 916) P2         3   3    -999.000   970.73   0.0126     1.3883     2.3912     4.4841     90.000   -999.000     90.000 ' ===   2   9   8   0
 917) Cmc21      3   3      59.602   970.73   0.0126     8.9182     1.3974     4.7824     90.000     90.000     90.000 ' ===  10   2   9
 918) P2         3   3    -999.000   970.73   0.0126     4.4932     2.3912     1.3911     90.000   -999.000     90.000 ' ===   8   9   2   0
 919) Pcca       3   1      58.883   969.84   0.0126     5.5224     2.3912     4.4591     90.000     90.000     90.000 ' ===   7   9  10
 920) P2         3   1      29.856   969.57   0.0125     2.8000     4.4591     2.5909     90.000    112.642     90.000 ' ===   4  11  12   4
 921) P21        3   1      30.179   969.57   0.0125     2.5469     4.4591     2.8303     90.000    110.134     90.000 ' ===  11  10   4   3
 922) I222       3   4      40.119   968.93   0.0126     8.9182     4.7825     0.9406     90.000     90.000     90.000 ' ===   9   9   1
 923) P2         3   4      13.239   966.63   0.0127     4.5582     2.3912     1.2416     90.000    101.969     90.000 ' ===   9   8   3   3
 924) Ibca       3   4      58.883   966.16   0.0127     2.7612     4.7824     4.4591     90.000     90.000     90.000 ' ===   6   7   7
 925) Pcca       3   4      29.441   966.16   0.0127     4.7824     2.2295     2.7612     90.000     90.000     90.000 ' ===   7   7   6
 926) C222       3   4      29.441   965.65   0.0128     4.4591     2.7612     2.3912     90.000     90.000     90.000 ' ===   7   6   6
 927) I222       3   6      49.910   963.57   0.0130     4.7825     3.7795     2.7612     90.000     90.000     90.000 ' ===   7   5   6
 928) P222       3   3      29.441   962.61   0.0125     8.9182     2.3912     1.3806     90.000     90.000     90.000 ' ===   8   9   5
 929) Pca21      3   7      14.720   962.29   0.0122     2.7612     2.2295     2.3912     90.000     90.000     90.000 ' ===   4   5   3
 930) Ccca       3   3      75.424   960.88   0.0126     8.9181     1.7684     4.7824     90.000     90.000     90.000 ' ===  10   4  10
 931) Pmc21      3   5      18.495   960.14   0.0122     1.7346     4.4590     2.3912     90.000     90.000     90.000 ' ===   1   8   7
 932) Cmc21      3   3      51.138   959.46   0.0126     3.5165     3.2613     4.4591     90.000     90.000     90.000 ' ===  10   9  10
 933) P2         3   7      17.171   959.27   0.0126     2.4357     4.4591     1.6104     90.000    100.962     90.000 ' ===   6   7   2   2
 934) P21        3   5      13.238   959.26   0.0119     4.4688     2.3912     1.2416     90.000     93.802     90.000 ' ===   9   6   4   4
 935) P21212     3   5      19.634   958.88   0.0122     4.4590     2.3912     1.8414     90.000     90.000     90.000 ' ===   9   8   1
 936) C2         3   1      69.641   958.10   0.0125     4.7887     8.9181     1.6328     90.000     87.062     90.000 ' ===  11  10   5   4
 937) Aba2       3   2      58.880   957.97   0.0123     4.7823     2.7612     4.4590     90.000     90.000     90.000 ' ===   8   8   9
 938) P21212     3   4      20.817   957.94   0.0122     8.9180     2.3912     0.9762     90.000     90.000     90.000 ' ===   9   9   2
 939) Pnna       3   4      38.548   957.80   0.0127     4.7825     4.4591     1.8076     90.000     90.000     90.000 ' ===   8   8   4
 940) C2         3   4      39.803   957.32   0.0127     4.7907     8.9182     0.9332     90.000     86.643     90.000 ' ===   8   7   2   1
 941) Pbca       3   5      29.441   955.18   0.0125     4.7823     2.7612     2.2295     90.000     90.000     90.000 ' ===   7   8   6
 942) Ibca       3   4      54.288   955.13   0.0126     8.9182     4.7824     1.2728     90.000     90.000     90.000 ' ===   9  10   2
 943) C2221      3   4      56.248   953.60   0.0126     8.9182     4.7824     1.3188     90.000     90.000     90.000 ' ===   7   9   2
 944) Ccca       3   3      65.322   952.38   0.0121     5.5223     2.6528     4.4590     90.000     90.000     90.000 ' ===  10   7  10
 945) C2         3   1      62.603   951.94   0.0125     2.9356     8.9181     2.4664     90.000     75.814     90.000 ' ===   4  11  11   3
 946) Ccc2       3   5      30.751   950.67   0.0127     4.7824     1.4420     4.4591     90.000     90.000     90.000 ' ===   8   3   7
 947) Cmc21      3   5      29.442   950.14   0.0128     4.7824     2.7612     2.2295     90.000     90.000     90.000 ' ===   7   7   6
 948) C2221      3   5      29.441   949.91   0.0128     4.7824     4.4591     1.3806     90.000     90.000     90.000 ' ===   6   7   5
 949) Cc         3   1      77.441   949.87   0.0126     4.8039     8.9182     1.8157     90.000     95.422     90.000 ' ===  10  11   4   2
 950) F222       3   7     115.644   948.76   0.0129     4.7825     4.4591     5.4228     90.000     90.000     90.000 ' ===   5   5   1
 951) Ima2       3   7      47.709   948.76   0.0129     4.7825     3.2915     3.0308     90.000     90.000     90.000 ' ===   6   6   5
 952) P2         3   7      30.571   948.45   0.0129     2.8671     4.7825     2.3723     90.000    109.977     90.000 ' ===   2   5   6   2
 953) P2         3   5      23.775   948.01   0.0129     2.3912     2.2296     4.4594     90.000     90.003     90.000 ' ===   8   4   4   4
 954) Ccc2       3   3      77.095   947.54   0.0126     8.9182     4.7824     1.8076     90.000     90.000     90.000 ' ===   9   8   2
 955) P2         3   5      12.259   947.39   0.0127     2.4529     4.4591     1.1497     90.000     77.123     90.000 ' ===   9   7   1   1
 956) C222       3   6      29.661   946.74   0.0128     4.9731     2.4943     2.3912     90.000     90.000     90.000 ' ===   7   7   6
 957) Pba2       3   5    -999.000   945.40   0.0126     4.7825     4.4591  -999.0000     90.000     90.000     90.000 ' ===   8   8   0
 958) Pc         3   5    -999.000   945.40   0.0126  -999.0000     2.3912     4.4804     90.000   -999.000     90.000 ' ===   0   8   8   0
 959) Pna21      3   4      22.775   943.30   0.0126     4.7825     4.4591     1.0680     90.000     90.000     90.000 ' ===   8   9   1
 960) C2221      3   4      51.183   943.30   0.0126     3.5368     3.2454     4.4591     90.000     90.000     90.000 ' ===   9   8   9
 961) Pna21      3   3      29.440   942.29   0.0121     8.9180     2.3912     1.3806     90.000     90.000     90.000 ' ===  11   8   5
 962) P21/c      3   4      18.384   942.20   0.0122     1.7241     4.4590     2.3921     90.000     91.551     90.000 ' ===   3  11   9   3
 963) C2         2   1      41.185   942.08   0.0123     5.0302     2.7612     3.3451     90.000     62.431     90.000 ' ===  13  10   9   9
 964) C2         3   4      29.442   941.73   0.0127     4.4591     4.7824     1.3806     90.000     89.998     90.000 ' ===   7   6   5   3
 965) Pbcn       3   6      39.255   941.65   0.0129     4.7825     4.4591     1.8408     90.000     90.000     90.000 ' ===   7   6   2
 966) Iba2       3   4      58.882   940.50   0.0126     4.7824     2.7612     4.4591     90.000     90.000     90.000 ' ===   7   7   7
 967) P21/c      3   4      17.706   940.05   0.0121     4.4877     2.3912     1.6606     90.000     96.478     90.000 ' ===  10  10   3   3
 968) P21        3   3      15.284   937.92   0.0123     2.8670     2.3912     2.3722     90.000    109.976     90.000 ' ===   6   8  10   5
 969) C2         3   1      60.120   937.00   0.0125     4.8830     8.9181     1.4096     90.000     78.352     90.000 ' ===   9  10   5   2
 970) C2221      3   4      51.197   936.67   0.0126     3.5431     3.2405     4.4591     90.000     90.000     90.000 ' ===   9   8   8
 971) C2221      3   4      40.673   936.67   0.0126     8.9182     4.7825     0.9536     90.000     90.000     90.000 ' ===   8   9   1
 972) Pcc2       3   4      28.124   936.67   0.0126     4.4591     2.3912     2.6376     90.000     90.000     90.000 ' ===   8   9   1
 973) C222       3   3      58.883   936.59   0.0125     8.9182     4.7824     1.3806     90.000     90.000     90.000 ' ===   8   9   5
 974) P222       3   3      29.441   936.59   0.0125     4.7824     4.4591     1.3806     90.000     90.000     90.000 ' ===   9   8   5
 975) Pnnn       3   7      40.829   935.86   0.0126     6.7634     2.3615     2.5563     90.000     90.000     90.000 ' ===   7   5   4
 976) P21/c      3   5    -999.000   934.87   0.0127     2.4735     4.4591     1.5453     90.000   -999.000     90.000 ' ===   7   8   1   0
 977) Pnna       3   5      37.493   934.10   0.0122     8.9180     2.3912     1.7582     90.000     90.000     90.000 ' ===  10   8   2
 978) Pmn21      3   4      22.356   933.05   0.0126     8.9182     2.3912     1.0483     90.000     90.000     90.000 ' ===   9   8   1
 979) Abm2       3   4      40.119   933.05   0.0126     8.9182     4.7825     0.9406     90.000     90.000     90.000 ' ===   9   9   1
 980) P21212     3   4      21.549   933.05   0.0126     4.7825     4.4591     1.0105     90.000     90.000     90.000 ' ===   9   9   1
 981) P2         3   2      30.671   932.58   0.0126     2.4424    13.3773     0.9588     90.000    101.753     90.000 ' ===   9  11   3   1
 982) P21        3   3      17.467   931.95   0.0120     4.4795     2.3912     1.6382     90.000     84.515     90.000 ' ===  11   9   6   6
 983) Pc         3   2      25.886   930.39   0.0125     4.4703     4.7824     1.2139     90.000     94.069     90.000 ' ===  10  11   5   4
 984) Pmc21      3   5      14.720   930.15   0.0123     2.7612     2.2295     2.3912     90.000     90.000     90.000 ' ===   4   7   5
 985) C2221      3   4      62.763   929.15   0.0126     8.9182     1.4716     4.7824     90.000     90.000     90.000 ' ===   9   2   9
 986) F222       3   4     130.911   929.15   0.0126     9.5649     8.9182     1.5347     90.000     90.000     90.000 ' ===   9   9   2
 987) C222       3   4      56.248   929.15   0.0126     8.9182     4.7824     1.3188     90.000     90.000     90.000 ' ===   7   9   2
 988) Cmc21      3   3      62.164   929.07   0.0127     5.1686     2.6973     4.4591     90.000     90.000     90.000 ' ===  10  10   9
 989) Aba2       3   3      75.424   928.85   0.0126     4.7824     1.7684     8.9181     90.000     90.000     90.000 ' ===  10   4  10
 990) Cc         3   2      56.970   927.83   0.0127     2.6714     8.9182     2.5737     90.000     68.298     90.000 ' ===   6  13   9   4
 991) C2         3   3      38.193   926.20   0.0127     3.5820     4.7824     2.4487     90.000    114.425     90.000 ' ===   6   8   9   5
 992) P2         3   2      15.285   924.94   0.0127     2.8670     2.3912     2.3723     90.000    109.976     90.000 ' ===   6   9  10   5
 993) Cmc21      3   2      58.882   923.71   0.0125     4.4591     2.7612     4.7824     90.000     90.000     90.000 ' ===   9   6   8
 994) P2221      3   5      18.495   923.21   0.0122     1.7346     4.4590     2.3912     90.000     90.000     90.000 ' ===   1   8   7
 995) P21/c      3   5    -999.000   923.21   0.0122     4.4602     2.3912     1.7351     90.000   -999.000     90.000 ' ===   8   7   1   0
 996) Ccc2       3   2      58.880   922.49   0.0123     4.4590     2.7612     4.7823     90.000     90.000     90.000 ' ===   9   8   8
 997) Pccn       3   6      28.166   921.22   0.0129     4.4591     2.8330     2.2296     90.000     90.000     90.000 ' ===   9   7   5
 998) Cc         3   7      56.314   919.86   0.0130     5.2813     4.7825     2.2384     90.000     84.897     90.000 ' ===   2   7   6   2
 999) C2         3   6      37.495   919.44   0.0127     4.7824     3.5165     2.2295     90.000     89.999     90.000 ' ===   6   2   7   4
1000) C2         3   2      33.244   918.68   0.0128     8.9182     1.5589     2.3912     90.000     90.001     90.000 ' ===  11   4   9   7
1001) P2         3   1      30.179   918.54   0.0125     2.5469     4.4591     2.8303     90.000    110.134     90.000 ' ===  11  10   4   3
1002) Ccca       3   3      87.684   917.51   0.0126     8.9182     2.0559     4.7824     90.000     90.000     90.000 ' ===  10   2  10
1003) P2         3   4      15.886   917.49   0.0126     2.5692     4.4591     1.4899     90.000     68.546     90.000 ' ===   9   9   2   2
1004) Fdd2       3   3     123.851   917.33   0.0126     8.9182     4.7825     2.9038     90.000     90.000     90.000 ' ===  12  10   4
1005) Pc         3   7      19.162   917.01   0.0128     7.1883     2.2296     1.1981     90.000     86.346     90.000 ' ===   5   6   2   1
1006) P21        3   6      14.760   916.87   0.0125     2.7685     2.3912     2.5422     90.000    118.718     90.000 ' ===   3   5   8   3
1007) P222       3   4      20.818   914.41   0.0126     4.4591     4.7825     0.9762     90.000     90.000     90.000 ' ===   8   9   2
1008) Pban       3   3      44.159   913.74   0.0119    13.3769     2.3912     1.3806     90.000     90.000     90.000 ' ===   9   7   7
1009) Pban       3   4      36.725   911.94   0.0126     8.9182     1.7221     2.3912     90.000     90.000     90.000 ' ===   9   1   9
1010) P2         3   4      15.070   911.94   0.0126     1.4133     2.3912     4.4591     90.000     90.000     90.000 ' ===   1   9   9   1
1011) Ccc2       3   4      44.387   911.85   0.0126     8.9182     4.7825     1.0407     90.000     90.000     90.000 ' ===   9   9   1
1012) C2221      3   4      40.589   911.85   0.0126     8.9182     4.7825     0.9516     90.000     90.000     90.000 ' ===   9   9   1
1013) C2221      3   4      54.721   911.85   0.0126     2.8969     4.2363     4.4591     90.000     90.000     90.000 ' ===   9   9   9
1014) C2         3   7      40.165   911.81   0.0129     3.2930     3.7794     3.4417     90.000     69.669     90.000 ' ===   7   7   6   5
1015) Abm2       3   7      44.997   911.74   0.0129     4.7825     4.4591     2.1100     90.000     90.000     90.000 ' ===   6   6   1
1016) Cmc21      3   6      33.244   911.56   0.0124     8.9181     1.5589     2.3912     90.000     90.000     90.000 ' ===   8   3   5
1017) Ccc2       3   7      29.800   911.39   0.0124     8.9181     1.3974     2.3912     90.000     90.000     90.000 ' ===   7   2   5
1018) Ccc2       3   7      25.250   911.38   0.0124     8.9181     1.1841     2.3912     90.000     90.000     90.000 ' ===   7   2   4
1019) Ima2       3   7      54.575   911.06   0.0129     4.4591     4.2148     2.9038     90.000     90.000     90.000 ' ===   5   6   5
1020) C222       3   7      46.867   911.06   0.0129     8.4296     2.4937     2.2296     90.000     90.000     90.000 ' ===   6   5   5
1021) C2         3   6      24.953   910.94   0.0126     3.7793     2.7612     2.3912     90.000     89.997     90.000 ' ===   5   8   6   3
1022) P21        3   4      14.720   909.89   0.0126     2.3912     2.7612     2.2295     90.000     89.999     90.000 ' ===   6   4   7   3
1023) P2         3   5      14.761   909.20   0.0125     4.4713     2.3912     1.3844     90.000     85.763     90.000 ' ===   6   7   3   1
1024) P21        3   5       8.914   908.48   0.0128     2.3915     2.2295     1.6721     90.000     90.917     90.000 ' ===   9   7   4   4
1025) P21/c      3   4      21.522   908.05   0.0122     4.5999     2.3912     2.0185     90.000     75.783     90.000 ' ===  10   9   3   3
1026) Cc         3   3      59.044   907.89   0.0126     8.9427     4.7825     1.3844     90.000     85.760     90.000 ' ===   9  10   3   1
1027) C2221      3   4      43.840   906.25   0.0122     8.9180     2.0558     2.3912     90.000     90.000     90.000 ' ===  10   2   9
1028) P2         3   6      20.218   905.30   0.0128     6.0973     2.3912     1.8961     90.000    133.002     90.000 ' ===   7   8   2   2
1029) P21        3   3      17.467   905.22   0.0121     4.4795     2.3912     1.6382     90.000     84.515     90.000 ' ===  11   8   4   4
1030) Aba2       3   2      58.881   904.83   0.0124     4.7824     4.4590     2.7612     90.000     90.000     90.000 ' ===   8   9   7
1031) Cc         3   7      40.258   904.72   0.0128     5.1125     4.4591     1.8878     90.000     69.301     90.000 ' ===   6   6   2   2
1032) Pccn       3   4      41.636   904.37   0.0126     8.9182     4.7825     0.9762     90.000     90.000     90.000 ' ===   9   9   1
1033) Pna21      3   4      25.864   904.37   0.0126     4.7825     4.4591     1.2128     90.000     90.000     90.000 ' ===   9   9   1
1034) C222       3   4      40.673   904.37   0.0126     8.9182     4.7825     0.9536     90.000     90.000     90.000 ' ===   8   9   1
1035) Pmc21      3   2      36.058   900.31   0.0125     2.3912     1.6909     8.9181     90.000     90.000     90.000 ' ===  11   3  10
1036) Pnn2       3   2      30.750   900.31   0.0125     4.7824     4.4591     1.4420     90.000     90.000     90.000 ' ===  11  10   3
1037) Pnnn       3   4      40.463   899.72   0.0126     8.9182     4.7825     0.9487     90.000     90.000     90.000 ' ===   9   8   1
1038) C2         3   3      33.246   898.64   0.0126     3.1180     4.7824     2.5175     90.000     62.329     90.000 ' ===   5   9   8   3
1039) P21212     3   5    -999.000   898.13   0.0126     4.4591  -999.0000     2.3912     90.000     90.000     90.000 ' ===   8   0   8
1040) Pbcn       3   5    -999.000   898.13   0.0126     4.4591  -999.0000     4.7825     90.000     90.000     90.000 ' ===   8   0   8
1041) C222       3   6      29.801   897.98   0.0126     8.9182     1.3974     2.3912     90.000     90.000     90.000 ' ===   7   2   7
1042) P2         3   4      10.296   897.87   0.0125     3.1189     1.3806     2.5151     90.000    108.060     90.000 ' ===   7   6  10   7
1043) P2         3   1      31.212   897.31   0.0126     2.9272     4.4591     2.4708     90.000     75.421     90.000 ' ===   7  12  10   5
1044) Aba2       3   6      74.992   897.05   0.0129     4.7824     3.5165     4.4591     90.000     90.000     90.000 ' ===   6   2   7
1045) Pban       3   7      30.963   897.01   0.0128     4.7824     4.4591     1.4519     90.000     90.000     90.000 ' ===   6   7   2
1046) C2         3   4      29.444   895.99   0.0128     2.7614     4.7824     2.2296     90.000     89.996     90.000 ' ===   5   9   7   3
1047) C222       3   7      11.453   895.25   0.0126     4.7824     1.7346     1.3806     90.000     90.000     90.000 ' ===   6   4   4
1048) P2         3   3      14.831   894.70   0.0126     4.8613     2.3912     1.3909     90.000     66.529     90.000 ' ===  10   9   4   4
1049) Pmc21      3   6      18.748   894.14   0.0128     2.3912     1.7583     4.4591     90.000     90.000     90.000 ' ===   6   2   7
1050) Ima2       3   6      30.963   894.14   0.0128     4.7824     4.4591     1.4519     90.000     90.000     90.000 ' ===   6   7   2
1051) I222       3   7      30.751   893.37   0.0127     4.7824     4.4591     1.4420     90.000     90.000     90.000 ' ===   6   5   2
1052) C222       3   7      11.453   893.14   0.0127     4.7824     1.7346     1.3806     90.000     90.000     90.000 ' ===   6   4   3
1053) P222       3   7      18.155   892.96   0.0129     3.4053     2.3912     2.2296     90.000     90.000     90.000 ' ===   1   6   6
1054) Abm2       3   2      58.882   892.92   0.0125     2.7612     4.4591     4.7824     90.000     90.000     90.000 ' ===   6   9   8
1055) C2         3   2      45.026   891.65   0.0127     8.9352     4.7825     1.0557     90.000     93.541     90.000 ' ===  10   9   5   4
1056) Pba2       3   5      18.029   891.25   0.0127     4.7824     1.6909     2.2295     90.000     90.000     90.000 ' ===   8   3   7
1057) Pnna       3   3      33.243   890.86   0.0121     8.9180     2.3912     1.5589     90.000     90.000     90.000 ' ===  12   8   5
1058) P2221      3   4      14.721   889.76   0.0127     2.2295     2.3912     2.7612     90.000     90.000     90.000 ' ===   7   6   4
1059) C222       3   4      29.441   889.76   0.0127     4.4591     2.7612     2.3912     90.000     90.000     90.000 ' ===   7   4   6
1060) Cc         3   4      43.195   888.91   0.0127     8.9289     4.7825     1.0128     90.000     92.810     90.000 ' ===   8   9   2   1
1061) Ccca       3   6      29.442   888.40   0.0128     2.7612     2.2295     4.7824     90.000     90.000     90.000 ' ===   5   5   6
1062) Fdd2       3   3     152.442   887.92   0.0126     8.9182     9.5649     1.7871     90.000     90.000     90.000 ' ===  10  10   2
1063) Aba2       3   3      70.330   887.92   0.0126     8.9182     4.7824     1.6490     90.000     90.000     90.000 ' ===  10  10   2
1064) C2221      3   2      65.325   887.74   0.0125     9.5649     1.5316     4.4591     90.000     90.000     90.000 ' ===  11   4  10
1065) C222       3   7      29.441   886.19   0.0125     4.7824     4.4591     1.3806     90.000     90.000     90.000 ' ===   5   4   5
1066) C2         3   7      32.924   886.10   0.0128     3.0878     4.7824     2.2296     90.000     90.000     90.000 ' ===   2   5   7   2
1067) P2         3   4      10.296   884.59   0.0122     3.1189     1.3806     2.5151     90.000    108.060     90.000 ' ===   7   7  10   7
1068) Aba2       3   3      75.424   884.35   0.0126     4.7825     1.7684     8.9182     90.000     90.000     90.000 ' ===   9   2  10
1069) Pna21      3   5      29.523   884.21   0.0122     2.3912     4.4590     2.7688     90.000     90.000     90.000 ' ===   7   9   1
1070) Cc         3   7    -999.000   883.06   0.0129     4.4605     4.7825     1.7352     90.000   -999.000     90.000 ' ===   5   5   1   0
1071) Cmc21      3   4      44.387   882.44   0.0126     8.9182     4.7825     1.0407     90.000     90.000     90.000 ' ===   9   9   1
1072) Pnc2       3   4      22.775   882.44   0.0126     4.7825     4.4591     1.0680     90.000     90.000     90.000 ' ===   8   9   1
1073) C222       3   4      40.589   882.44   0.0126     8.9182     4.7825     0.9516     90.000     90.000     90.000 ' ===   9   9   1
1074) Ccc2       3   4      73.983   882.44   0.0126     8.9182     1.7346     4.7825     90.000     90.000     90.000 ' ===   8   1   8
1075) Cc         3   2      68.838   882.14   0.0126     4.7939     8.9182     1.6140     90.000     93.966     90.000 ' ===  11  11   3   3
1076) Ima2       3   4      58.881   881.69   0.0125     4.7823     4.4591     2.7612     90.000     90.000     90.000 ' ===   7   7   8
1077) Pca21      3   2      48.486   881.50   0.0125    13.3772     2.3912     1.5158     90.000     90.000     90.000 ' ===  11  10   4
1078) C222       3   5      29.440   879.96   0.0124     4.7823     4.4591     1.3806     90.000     90.000     90.000 ' ===   5   7   5
1079) C2221      3   5      29.441   879.58   0.0127     4.4591     4.7824     1.3806     90.000     90.000     90.000 ' ===   7   6   5
1080) C222       3   2      65.324   879.12   0.0124     9.5648     1.5316     4.4591     90.000     90.000     90.000 ' ===  11   5  10
1081) C2         3   4      42.752   878.44   0.0126     4.7912     8.9182     1.0024     90.000     93.457     90.000 ' ===   9   8   3   3
1082) C2221      3   4      54.572   878.17   0.0126     4.2145     2.9039     4.4591     90.000     90.000     90.000 ' ===   8   9   9
1083) P21        3   4    -999.000   878.17   0.0126     1.7601     4.4591     2.3938     90.000   -999.000     90.000 ' ===   1   9   8   0
1084) F222       3   7      97.749   877.98   0.0129     4.5837     4.4591     4.7825     90.000     90.000     90.000 ' ===   1   6   6
1085) P2         3   1      31.212   877.64   0.0125     2.9272     4.4591     2.4708     90.000     75.423     90.000 ' ===   5  10  12   5
1086) P2         3   4      14.721   876.78   0.0127     2.2296     2.3912     2.7612     90.000     90.002     90.000 ' ===   7   6   5   3
1087) Pnc2       3   2      30.750   875.98   0.0125     4.4591     4.7824     1.4420     90.000     90.000     90.000 ' ===  10  11   3
1088) F222       3   6      79.000   875.82   0.0128     4.7824     3.7045     4.4591     90.000     90.000     90.000 ' ===   7   2   7
1089) Pnna       3   3      36.057   875.15   0.0121     8.9180     2.3912     1.6909     90.000     90.000     90.000 ' ===  10  10   3
1090) P21        3   4      18.079   874.61   0.0128     1.6956     4.7824     2.2321     90.000     87.278     90.000 ' ===   4   8   9   4
1091) Ima2       3   4      45.440   874.23   0.0126     8.9182     4.7825     1.0654     90.000     90.000     90.000 ' ===   8   9   1
1092) I41/amd    3   7      57.641   874.10   0.0128     4.7824     4.7824     2.5202     90.000     90.000     90.000 ' ===   8   6
1093) Iba2       3   4      59.601   873.85   0.0126     8.9182     4.7825     1.3974     90.000     90.000     90.000 ' ===  10   9   2
1094) Iba2       3   3      77.095   873.83   0.0126     8.9182     4.7824     1.8076     90.000     90.000     90.000 ' ===   9   8   3
1095) Abm2       3   3      61.926   873.66   0.0126     4.4591     2.9039     4.7824     90.000     90.000     90.000 ' ===  10   2   9
1096) Ccca       3   1     117.763   871.91   0.0125     5.5223     4.7824     4.4591     90.000     90.000     90.000 ' ===   9   9  10
1097) P2         3   6      18.944   870.81   0.0129     3.3466     2.3912     2.4677     90.000    106.398     90.000 ' ===   7   6   7   7
1098) Cc         3   6    -999.000   869.96   0.0127     2.4193     4.7824     2.2976     90.000   -999.000     90.000 ' ===   3   7   4   0
1099) C2         3   5      29.462   869.31   0.0128     4.4622     4.7824     1.3815     90.000     92.118     90.000 ' ===   6   6   3   1
1100) Pc         3   1      32.810   868.35   0.0126     2.9259     4.4591     3.0771     90.000    125.188     90.000 ' ===  12  12   4   4
1101) Pnnn       3   7      35.725   867.68   0.0129     4.7825     4.4591     1.6752     90.000     90.000     90.000 ' ===   6   5   1
1102) P21        3   5      17.135   866.07   0.0125     2.8287     2.3912     2.6722     90.000    108.562     90.000 ' ===   9   7   9   9
1103) C2         3   6    -999.000   865.76   0.0129     2.1616     9.5649     2.2307     90.000   -999.000     90.000 ' ===   2   7   5   0
1104) Pcca       3   5      36.601   864.28   0.0127     8.9182     2.3912     1.7163     90.000     90.000     90.000 ' ===   8   8   1
1105) C2         3   3      33.243   863.84   0.0123     3.1177     4.7824     2.5175     90.000    117.674     90.000 ' ===   6   9   8   3
1106) Pca21      3   3      38.548   863.33   0.0126     8.9182     2.3912     1.8076     90.000     90.000     90.000 ' ===   9   8   2
1107) C2221      3   3      61.248   863.33   0.0126     4.7825     0.9573    13.3773     90.000     90.000     90.000 ' ===  10   2  10
1108) Ccc2       3   3     102.793   863.20   0.0126     9.5649     1.2051     8.9182     90.000     90.000     90.000 ' ===  10   3   9
1109) C222       3   4      62.763   862.78   0.0126     8.9182     1.4716     4.7824     90.000     90.000     90.000 ' ===   9   2   9
1110) Cmc21      3   5      52.292   860.56   0.0126     8.9182     1.2261     4.7825     90.000     90.000     90.000 ' ===   8   1   7
1111) Pban       3   3      43.842   860.17   0.0126     8.9182     2.0559     2.3912     90.000     90.000     90.000 ' ===  10   2  10
1112) P2         3   1      26.016   860.08   0.0127     2.7686     4.4591     2.4400     90.000    120.265     90.000 ' ===  11   9   5   4
1113) Aba2       3   2      58.880   858.87   0.0123     4.7823     4.4590     2.7612     90.000     90.000     90.000 ' ===   8   9   8
1114) P2         3   7      23.923   857.72   0.0123     7.5118     1.4958     2.2295     90.000     72.736     90.000 ' ===   8   3   6   6
1115) Pbca       3   5      37.711   857.27   0.0122     8.9180     2.3912     1.7684     90.000     90.000     90.000 ' ===   9   7   1
1116) F222       3   7     102.657   857.24   0.0129     4.7825     4.8138     4.4591     90.000     90.000     90.000 ' ===   6   1   6
1117) C2221      3   7      51.701   857.24   0.0129     4.0462     2.6718     4.7825     90.000     90.000     90.000 ' ===   6   5   6
1118) C222       3   6      40.673   856.52   0.0126     4.7825     1.9073     4.4591     90.000     90.000     90.000 ' ===   8   1   6
1119) I4         3   6      57.641   856.24   0.0128     4.7824     4.7824     2.5202     90.000     90.000     90.000 ' ===   9   7
1120) C2         3   4      38.585   855.23   0.0127     3.6187     4.7824     2.4449     90.000     65.773     90.000 ' ===   4   7   9   4
1121) C2         3   4      38.499   855.23   0.0127     3.6106     4.7824     2.4457     90.000     65.730     90.000 ' ===   4   8   8   3
1122) Ima2       3   4      58.882   855.13   0.0126     4.7824     4.4591     2.7612     90.000     90.000     90.000 ' ===   7   7   7
1123) C222       3   4      51.183   854.86   0.0126     3.5368     3.2454     4.4591     90.000     90.000     90.000 ' ===   9   8   9
1124) P21        3   2      25.886   854.44   0.0125     4.4703     4.7824     1.2139     90.000     94.069     90.000 ' ===  10  11   5   4
1125) P2         3   4      10.296   853.85   0.0126     3.1189     1.3806     2.5151     90.000    108.061     90.000 ' ===   7   6   9   6
1126) P2         3   4      14.720   853.04   0.0126     2.3912     2.7612     2.2295     90.000     89.999     90.000 ' ===   6   4   7   3
1127) Pna21      3   2      36.058   852.93   0.0125     4.7824     4.4591     1.6909     90.000     90.000     90.000 ' ===  11  10   3
1128) C2221      3   2      65.324   852.93   0.0125     5.5224     2.6528     4.4591     90.000     90.000     90.000 ' ===  11   8  10
1129) Pmn21      3   7      25.964   852.61   0.0129     4.0776     2.3912     2.6629     90.000     90.000     90.000 ' ===   6   5   6
1130) P2221      3   5      19.634   852.34   0.0122     4.4590     1.8414     2.3912     90.000     90.000     90.000 ' ===   9   1   8
1131) Ccca       3   2     115.280   852.24   0.0125     9.5648     5.0403     2.3912     90.000     90.000     90.000 ' ===  13  11   8
1132) C2         3   7      13.456   851.81   0.0128     2.0380     4.7824     1.6220     90.000    121.661     90.000 ' ===   4   6   3   1
1133) P2         3   3      17.524   851.53   0.0126     4.4776     2.3912     1.6435     90.000     84.782     90.000 ' ===  10   8   3   3
1134) Pc         3   4      18.384   851.02   0.0122     1.7241     4.4590     2.3921     90.000     91.551     90.000 ' ===   3  11   9   3
1135) Cc         3   6      30.797   849.29   0.0124     2.8883     4.4590     2.4944     90.000     73.462     90.000 ' ===   3   8   6   2
1136) Cc         3   3      49.216   848.67   0.0122     2.3079     8.9180     2.4103     90.000     97.212     90.000 ' ===   3  11  10   3
1137) P21        3   3      24.049   847.80   0.0126     2.2554     4.4591     2.4121     90.000     97.550     90.000 ' ===   2  10  10   2
1138) C2         3   3      47.046   847.80   0.0126     4.7825     8.9182     1.1031     90.000     90.043     90.000 ' ===   9  10   2   1
1139) Fdd2       3   6      81.133   847.79   0.0122    17.8361     4.7824     0.9512     90.000     90.000     90.000 ' ===   8   7   1
1140) P2         3   7      14.720   846.88   0.0121     3.2693     1.3806     3.2692     90.000     85.994     90.000 ' ===   7   4   5   5
1141) P222       3   4      14.721   846.86   0.0126     2.7612     2.2295     2.3912     90.000     90.000     90.000 ' ===   5   7   6
1142) Pnc2       3   4      36.725   846.80   0.0126     2.3912     1.7221     8.9182     90.000     90.000     90.000 ' ===   9   1   9
1143) C2         3   6      21.963   846.65   0.0128     3.3265     4.7824     1.4082     90.000     78.647     90.000 ' ===   5   6   6   4
1144) Pc         3   6      20.134   846.62   0.0129     2.4462     6.6887     1.2588     90.000     77.828     90.000 ' ===   6   7   2   1
1145) P2         3   6      18.963   846.62   0.0129     3.2423     2.2296     2.7545     90.000     72.239     90.000 ' ===   7   7   6   6
1146) C222       3   4      29.443   845.27   0.0127     4.7824     2.7613     2.2295     90.000     90.000     90.000 ' ===   9   4   7
1147) P2         3   2      22.273   845.14   0.0125     2.4719     4.4591     2.0889     90.000     75.323     90.000 ' ===  10   9   4   3
1148) Cc         3   3      59.880   845.02   0.0126     8.9932     4.7825     1.4040     90.000     82.594     90.000 ' ===  11  10   3   3
1149) P212121    3   6    -999.000   844.72   0.0122     4.4590  -999.0000     2.3912     90.000     90.000     90.000 ' ===   8   0   7
1150) Ccc2       3   3      75.424   844.41   0.0126     8.9181     1.7684     4.7824     90.000     90.000     90.000 ' ===  10   4  10
1151) Pca21      3   7      23.156   843.34   0.0129     9.5649     2.2296     1.0858     90.000     90.000     90.000 ' ===   6   6   1
1152) C2         3   5      30.249   843.10   0.0129     2.8369     4.7825     2.2301     90.000     88.758     90.000 ' ===   3   6   8   3
1153) Pbcn       3   4      56.248   842.71   0.0126     8.9182     4.7824     1.3188     90.000     90.000     90.000 ' ===   7   9   2
1154) Pnc2       3   3      39.255   841.19   0.0126     4.7825     4.4591     1.8408     90.000     90.000     90.000 ' ===  10   9   2
1155) P222       3   2      29.441   840.73   0.0123     4.7824     4.4590     1.3806     90.000     90.000     90.000 ' ===   8  10   7
1156) Pban       3   4      41.888   839.74   0.0126     8.9182     4.7825     0.9821     90.000     90.000     90.000 ' ===   9   9   1
1157) Fddd       3   6     134.781   838.69   0.0128     9.5649     8.9182     1.5800     90.000     90.000     90.000 ' ===   7   7   2
1158) P21/c      3   2      30.326   834.16   0.0122     2.8442     4.4590     2.4008     90.000     95.109     90.000 ' ===   4  12  10   3
1159) C2         3   2      59.069   834.02   0.0126     4.7975     8.9182     1.3849     90.000     85.456     90.000 ' ===   9  10   3   1
1160) Pnn2       3   5      29.440   833.87   0.0122     8.9180     2.3912     1.3806     90.000     90.000     90.000 ' ===   9   8   3
1161) P21        3   4      19.785   833.69   0.0122     4.4603     2.3912     1.8556     90.000     91.374     90.000 ' ===  10   7   2   2
1162) Iba2       3   4      58.883   833.64   0.0126     4.4591     4.7824     2.7612     90.000     90.000     90.000 ' ===   7   7   6
1163) P2         3   6      10.830   833.05   0.0128     2.2609     2.3912     2.0315     90.000     99.550     90.000 ' ===   7   5   3   3
1164) Cc         3   2      58.882   831.60   0.0125     4.7824     8.9181     1.3806     90.000     90.000     90.000 ' ===   9  11   6   4
1165) Pca21      3   2      36.058   831.06   0.0125     4.7824     4.4591     1.6909     90.000     90.000     90.000 ' ===  11  10   3
1166) Cmc21      3   2      72.117   831.06   0.0125     8.9181     4.7824     1.6909     90.000     90.000     90.000 ' ===  10  11   3
1167) Ima2       3   2      61.501   831.06   0.0125     8.9181     4.7824     1.4420     90.000     90.000     90.000 ' ===  10  11   3
1168) Ccc2       3   2      58.880   830.24   0.0123     4.7823     4.4590     2.7612     90.000     90.000     90.000 ' ===   8   9   8
1169) Pmn21      3   7      22.081   830.00   0.0129     6.6887     2.3912     1.3806     90.000     90.000     90.000 ' ===   5   6   2
1170) Aba2       3   3     103.785   829.33   0.0126     8.9182     2.4334     4.7824     90.000     90.000     90.000 ' ===  10   3   9
1171) Pnc2       3   5      33.242   828.89   0.0122     8.9180     2.3912     1.5589     90.000     90.000     90.000 ' ===  10   8   3
1172) C2         3   4      29.441   828.71   0.0126     4.4591     4.7824     1.3806     90.000     90.001     90.000 ' ===   7   6   6   3
1173) I222       3   7      54.575   828.24   0.0129     4.4591     2.9038     4.2148     90.000     90.000     90.000 ' ===   5   5   6
1174) Pmn21      3   7      28.443   828.24   0.0129     4.6951     2.3912     2.5334     90.000     90.000     90.000 ' ===   6   5   5
1175) P21212     3   7      27.287   828.24   0.0129     4.2148     2.9038     2.2296     90.000     90.000     90.000 ' ===   6   5   5
1176) C2         3   4      41.576   827.35   0.0127     4.8687     8.9182     0.9748     90.000     79.201     90.000 ' ===   9   9   2   2
1177) Pmn21      3   6      14.721   826.22   0.0128     4.7824     2.2296     1.3806     90.000     90.000     90.000 ' ===   5   7   3
1178) P2221      3   5      14.721   826.01   0.0128     4.7824     2.2296     1.3806     90.000     90.000     90.000 ' ===   6   7   5
1179) C2         3   2      69.869   824.94   0.0125     8.9592     4.7824     1.6382     90.000     84.516     90.000 ' ===  10   9   6   5
1180) C2         3   2      70.929   824.76   0.0125     4.7838     8.9181     1.6630     90.000     88.635     90.000 ' ===  11  11   4   4
1181) P2221      3   2      33.244   824.44   0.0126     8.9182     2.3912     1.5589     90.000     90.000     90.000 ' ===  11   9   3
1182) Pba2       3   7      32.362   824.27   0.0129     5.5608     2.4337     2.3912     90.000     90.000     90.000 ' ===   6   6   6
1183) Fdd2       3   3     123.843   823.58   0.0123     8.9180     4.7824     2.9037     90.000     90.000     90.000 ' ===  11  10   3
1184) Ima2       3   3      77.096   823.50   0.0127     8.9182     4.7825     1.8076     90.000     90.000     90.000 ' ===   9   8   5
1185) Ima2       3   4      59.601   822.44   0.0126     8.9182     4.7825     1.3974     90.000     90.000     90.000 ' ===  10   9   2
1186) P2         3   2      15.284   822.30   0.0125     2.8670     2.3912     2.3722     90.000    109.975     90.000 ' ===   8   8  11   7
1187) Cc         3   2      51.021   822.30   0.0126     4.8094     8.9182     1.1963     90.000     96.066     90.000 ' ===  11  11   4   4
1188) Ccca       3   2     115.280   822.27   0.0125     5.0403     9.5648     2.3912     90.000     90.000     90.000 ' ===  11  13   8
1189) Cmc21      3   3      75.424   819.57   0.0126     8.9181     1.7684     4.7824     90.000     90.000     90.000 ' ===  10   4  10
1190) P2         3   2      33.405   819.13   0.0126     2.9942     8.9182     1.5665     90.000     52.999     90.000 ' ===  11  11   3   3
1191) Pna21      3   3      30.963   819.05   0.0126     4.7824     4.4591     1.4519     90.000     90.000     90.000 ' ===   9  10   2
1192) C2         3   3      53.190   818.36   0.0128     4.9020     8.9182     1.2471     90.000     77.322     90.000 ' ===   9  10   5   4
1193) P2         3   5      12.388   817.44   0.0122     3.7527     1.3806     2.4460     90.000    102.160     90.000 ' ===   8   5   9   8
1194) Pban       3   7      37.780   817.43   0.0129     4.7825     4.4591     1.7716     90.000     90.000     90.000 ' ===   5   5   1
1195) C2         3   5    -999.000   816.48   0.0126     5.0067     8.9182  -999.0000     90.000   -999.000     90.000 ' ===   8   8   0   0
1196) Cc         3   5    -999.000   816.48   0.0126     4.8390     8.9182  -999.0000     90.000   -999.000     90.000 ' ===   8   8   0   0
1197) Iba2       3   5    -999.000   816.48   0.0126     8.9182     4.7825  -999.0000     90.000     90.000     90.000 ' ===   8   8   0
1198) Ima2       3   5    -999.000   816.48   0.0126     8.9182     4.7825  -999.0000     90.000     90.000     90.000 ' ===   8   8   0
1199) I222       3   5    -999.000   816.48   0.0126     8.9182     4.7825  -999.0000     90.000     90.000     90.000 ' ===   8   8   0
1200) C2221      3   3      62.164   816.46   0.0127     5.1686     2.6973     4.4591     90.000     90.000     90.000 ' ===  10  10   9
1201) Pca21      3   4      33.244   814.41   0.0127     8.9182     2.3912     1.5589     90.000     90.000     90.000 ' ===  10   9   3
1202) Ccc2       3   6      29.442   814.37   0.0128     2.7612     2.2295     4.7824     90.000     90.000     90.000 ' ===   5   5   6
1203) Cmc21      3   6      29.441   813.56   0.0127     4.7824     4.4591     1.3806     90.000     90.000     90.000 ' ===   5   7   3
1204) Cc         3   5      56.296   813.33   0.0115     4.8378     2.7611     4.2636     90.000     81.298     90.000 ' ===   6   6   6   3
1205) P2221      3   7      19.607   813.22   0.0129     6.6887     2.3912     1.2259     90.000     90.000     90.000 ' ===   6   5   1
1206) I222       3   7      47.616   813.22   0.0129     3.2419     4.7825     3.0712     90.000     90.000     90.000 ' ===   6   6   6
1207) P21        3   4      14.829   813.04   0.0119     4.8611     2.3912     1.3908     90.000     66.530     90.000 ' ===  10   8   4   4
1208) P21        3   3      27.891   812.81   0.0126     2.6158     4.4591     2.3913     90.000     90.434     90.000 ' ===   2   9  10   2
1209) C2         3   3      50.345   812.81   0.0126     4.8095     8.9182     1.1804     90.000     96.077     90.000 ' ===   9   8   2   1
1210) Cc         3   5      37.295   811.87   0.0129     4.6119     4.7825     1.7488     90.000     75.212     90.000 ' ===   7   7   3   2
1211) Pna21      3   6      22.121   811.09   0.0121     8.9180     2.3912     1.0373     90.000     90.000     90.000 ' ===   8   6   1
1212) P212121    3   2      30.750   810.28   0.0125     4.7824     4.4591     1.4420     90.000     90.000     90.000 ' ===  11  10   3
1213) Ccc2       3   4      58.883   809.60   0.0127     8.9182     4.7825     1.3806     90.000     90.000     90.000 ' ===   9   9   3
1214) Abm2       3   3      70.330   809.57   0.0126     4.7824     1.6490     8.9182     90.000     90.000     90.000 ' ===  10   2  10
1215) I41        3   6      57.641   808.67   0.0128     4.7824     4.7824     2.5202     90.000     90.000     90.000 ' ===   9   7
1216) C222       3   4      44.160   807.28   0.0119    13.3769     2.3912     1.3806     90.000     90.000     90.000 ' ===   8   6   6
1217) P222       3   2      33.244   806.52   0.0126     8.9182     2.3912     1.5589     90.000     90.000     90.000 ' ===  11   9   3
1218) P212121    3   6      14.721   805.82   0.0129     4.7825     2.2296     1.3806     90.000     90.000     90.000 ' ===   6   6   4
1219) P2         3   2      25.886   805.15   0.0125     4.5483     4.7824     1.2139     90.000    101.369     90.000 ' ===  10  11   5   4
1220) P222       3   4      14.721   805.02   0.0127     2.7612     2.2295     2.3912     90.000     90.000     90.000 ' ===   4   7   6
1221) C2         3   2      68.838   804.76   0.0126     4.7939     8.9182     1.6140     90.000     93.966     90.000 ' ===  11  11   3   3
1222) I222       3   6      30.963   804.73   0.0128     4.7824     4.4591     1.4519     90.000     90.000     90.000 ' ===   6   7   2
1223) F222       3   6      74.988   804.40   0.0127     4.4591     4.7825     3.5163     90.000     90.000     90.000 ' ===   9   7   4
1224) Cc         3   4      45.553   804.37   0.0127     9.5394     4.7825     1.0680     90.000     69.208     90.000 ' ===   9   9   2   2
1225) Ccca       3   3      80.309   803.95   0.0126     4.7825     1.8829     8.9182     90.000     90.000     90.000 ' ===   9   2  10
1226) Pban       3   7      11.453   803.83   0.0127     4.7824     1.7346     1.3806     90.000     90.000     90.000 ' ===   6   4   3
1227) C222       3   3      51.138   803.31   0.0125     3.5165     3.2613     4.4591     90.000     90.000     90.000 ' ===  10   9  10
1228) C2         3   5      30.538   802.11   0.0127     2.8640     4.7825     2.3126     90.000    105.405     90.000 ' ===   5   8   6   1
1229) C2         3   6      19.770   801.28   0.0127     2.5350     4.7824     1.6403     90.000     83.798     90.000 ' ===   6   7   4   3
1230) Pc         3   5    -999.000   800.20   0.0122     1.7590     4.4590     2.3922     90.000   -999.000     90.000 ' ===   1   9   7   0
1231) P222       3   4      14.720   799.11   0.0125     2.2295     2.3912     2.7612     90.000     90.000     90.000 ' ===   7   6   6
1232) Ccc2       3   4      74.988   798.95   0.0126     8.9182     4.7825     1.7582     90.000     90.000     90.000 ' ===  10   9   2
1233) C2         3   5      50.793   797.95   0.0127     9.7382     4.7824     1.1909     90.000    113.680     90.000 ' ===   8   8   4   4
1234) R3c        3   7      52.404   797.36   0.0130     4.7825     4.7825     2.6456     90.000     90.000    120.000 ' ===   8   4
1235) P2         3   7      22.402   796.35   0.0125     2.8674     4.4591     1.7734     90.000     98.896     90.000 ' ===   5   7   5   4
1236) C2221      3   3      74.991   796.08   0.0126     3.5165     4.7824     4.4591     90.000     90.000     90.000 ' ===   2   9  10
1237) P2         3   4      29.441   795.99   0.0125     2.7612     2.2295     4.7824     90.000     90.003     90.000 ' ===   6   7   7   4
1238) C2         3   5      36.870   795.35   0.0128     4.7863     4.4591     1.7289     90.000     87.709     90.000 ' ===   8   8   3   3
1239) I222       3   4      45.440   794.75   0.0126     8.9182     4.7825     1.0654     90.000     90.000     90.000 ' ===   8   9   1
1240) P2         3   4      17.135   794.65   0.0127     2.8287     2.3912     2.6722     90.000    108.564     90.000 ' ===   9   8   9   9
1241) P2         3   2      25.886   794.52   0.0125     4.4703     4.7824     1.2139     90.000     94.070     90.000 ' ===  10  11   4   3
1242) Pnc2       3   3      30.963   794.23   0.0126     4.7824     4.4591     1.4519     90.000     90.000     90.000 ' ===   9  10   2
1243) P2         3   3      24.049   793.68   0.0126     2.2554     4.4591     2.4121     90.000     97.550     90.000 ' ===   2  10  10   2
1244) P2         3   4      18.079   792.61   0.0128     1.6956     4.7824     2.2321     90.000     87.278     90.000 ' ===   4   8   9   4
1245) Pmc21      3   5      20.255   792.26   0.0127     4.4591     4.7825     0.9498     90.000     90.000     90.000 ' ===   7   8   1
1246) I222       3   7      52.958   792.23   0.0129     4.7825     4.2148     2.6272     90.000     90.000     90.000 ' ===   5   6   5
1247) Pban       3   7      39.871   792.23   0.0129     7.0331     2.5427     2.2296     90.000     90.000     90.000 ' ===   6   5   6
1248) P2         3   6      18.748   791.74   0.0127     3.2694     1.7583     3.2693     90.000     85.993     90.000 ' ===   9   2   8   8
1249) P21212     3   2      30.750   790.52   0.0125     4.4591     4.7824     1.4420     90.000     90.000     90.000 ' ===  10  11   3
1250) C222       3   2      65.324   790.52   0.0125     5.5224     2.6528     4.4591     90.000     90.000     90.000 ' ===  11   8  10
1251) Pbca       3   5      29.441   790.36   0.0127     4.7824     2.7612     2.2295     90.000     90.000     90.000 ' ===   7   7   6
1252) Pban       3   7      37.780   790.18   0.0129     4.4591     3.5432     2.3912     90.000     90.000     90.000 ' ===   5   1   5
1253) I222       3   7      54.292   790.18   0.0129     4.4591     2.9179     4.1727     90.000     90.000     90.000 ' ===   6   6   5
1254) C2         3   6      37.494   790.16   0.0124     4.7823     3.5165     2.2295     90.000     90.002     90.000 ' ===   6   3   8   5
1255) Cc         3   7      12.927   788.63   0.0126     2.3476     4.7824     1.1514     90.000     89.988     90.000 ' ===   6   7   2   2
1256) P2         3   3      26.528   788.60   0.0126     2.4880     4.4591     2.5343     90.000     70.658     90.000 ' ===   2   9   9   1
1257) Abm2       3   2      58.882   787.87   0.0125     4.7824     2.7612     4.4591     90.000     90.000     90.000 ' ===   8   6   9
1258) C2         3   4      31.930   786.70   0.0128     2.9945     4.7824     2.4180     90.000    112.769     90.000 ' ===   4   8   7   2
1259) Pc         3   2      30.326   786.03   0.0122     2.8442     4.4590     2.4008     90.000     84.891     90.000 ' ===   4  12  10   3
1260) I222       3   4      58.882   785.40   0.0126     4.7825     4.4591     2.7611     90.000     90.000     90.000 ' ===   8   7   7
1261) P2         3   4      14.721   784.53   0.0127     2.3912     2.7612     2.2295     90.000     90.001     90.000 ' ===   6   5   7   3
1262) Pmc21      3   6      14.721   782.73   0.0128     4.7824     2.2296     1.3806     90.000     90.000     90.000 ' ===   5   7   3
1263) P2         3   5      17.732   782.39   0.0128     3.3260     2.3912     2.2301     90.000     91.275     90.000 ' ===   3   8   8   3
1264) C2         3   5      25.740   781.94   0.0124     2.5540     4.7824     2.1357     90.000     99.346     90.000 ' ===   6   8   5   3
1265) Pbcn       3   6      28.820   781.60   0.0127     4.7824     2.5202     2.3912     90.000     90.000     90.000 ' ===   8   7   5
1266) Abm2       3   3      77.095   781.11   0.0126     4.4591     1.8076     9.5649     90.000     90.000     90.000 ' ===   9   2   8
1267) Pna21      3   5    -999.000   780.98   0.0126     4.7825     4.4591  -999.0000     90.000     90.000     90.000 ' ===   8   8   0
1268) P222       3   5    -999.000   780.98   0.0126     4.4591  -999.0000     2.3912     90.000     90.000     90.000 ' ===   8   0   8
1269) Ccc2       3   5    -999.000   780.98   0.0126     8.9182     4.7825  -999.0000     90.000     90.000     90.000 ' ===   8   8   0
1270) P21/c      3   2      29.758   779.69   0.0126     2.3931     8.9181     1.3954     90.000     92.294     90.000 ' ===  11  11   4   4
1271) Aba2       3   6      29.441   779.29   0.0127     4.7824     2.7612     2.2295     90.000     90.000     90.000 ' ===   6   5   5
1272) Cmc21      3   2      58.880   778.35   0.0123     4.7823     4.4590     2.7612     90.000     90.000     90.000 ' ===   8   9   8
1273) Pca21      3   4      28.013   778.25   0.0126     4.4591     2.3912     2.6272     90.000     90.000     90.000 ' ===   9  10   2
1274) C2         3   5      31.299   775.72   0.0128     4.6523     4.7824     1.4677     90.000     73.429     90.000 ' ===   8   7   3   3
1275) P2         3   6      19.044   775.37   0.0129     3.1775     2.2296     2.8120     90.000     72.937     90.000 ' ===   7   5   7   7
1276) Cmc21      3   3     103.785   775.25   0.0126     4.7824     2.4334     8.9182     90.000     90.000     90.000 ' ===   9   3  10
1277) Iba2       3   6      30.751   774.87   0.0128     4.4591     4.7824     1.4420     90.000     90.000     90.000 ' ===   7   7   2
1278) Pnna       3   5      37.711   774.31   0.0122     8.9180     2.3912     1.7684     90.000     90.000     90.000 ' ===   9   7   1
1279) P21        3   3      15.755   772.98   0.0121     4.4646     2.3912     1.4777     90.000     87.126     90.000 ' ===  11  10   4   4
1280) C2         3   5      31.188   772.72   0.0128     4.7235     4.7824     1.4625     90.000    109.261     90.000 ' ===   6   7   3   1
1281) P21        3   5      18.215   772.72   0.0128     1.7083     4.7824     2.2311     90.000     92.147     90.000 ' ===   3   7   8   3
1282) I222       3   4      58.881   772.07   0.0125     4.7823     2.7612     4.4591     90.000     90.000     90.000 ' ===   7   8   7
1283) C222       3   3      62.163   771.81   0.0126     5.1685     2.6973     4.4591     90.000     90.000     90.000 ' ===  10  10   9
1284) P21212     3   2      36.058   771.69   0.0125     4.4591     3.3818     2.3912     90.000     90.000     90.000 ' ===  10   3  11
1285) F222       3   2     144.233   771.69   0.0125     8.9181     4.7824     3.3818     90.000     90.000     90.000 ' ===  10  11   3
1286) Pbcn       3   4      44.997   771.38   0.0126     8.9182     4.7825     1.0550     90.000     90.000     90.000 ' ===   9   9   1
1287) C2         3   2      66.086   771.35   0.0125     3.0990     8.9182     2.4802     90.000     74.607     90.000 ' ===   4  11  11   4
1288) Pban       3   4      56.248   770.99   0.0126     8.9182     4.7824     1.3188     90.000     90.000     90.000 ' ===   7   9   2
1289) P2         3   3      25.992   769.82   0.0126     2.4376     4.4591     2.3954     90.000     86.614     90.000 ' ===   2  10   9   1
1290) Pc         3   4      22.229   769.51   0.0126     4.5600     2.3912     2.0847     90.000    102.073     90.000 ' ===   9   8   2   2
1291) Ima2       3   4      58.882   768.34   0.0126     4.7824     4.4591     2.7612     90.000     90.000     90.000 ' ===   7   7   6
1292) C222       3   7      44.160   768.25   0.0120    13.3769     2.3912     1.3806     90.000     90.000     90.000 ' ===   7   3   5
1293) P2         3   6      11.069   767.65   0.0121     3.3949     1.3806     2.4585     90.000    106.125     90.000 ' ===   8   5   6   6
1294) Fddd       3   3     235.517   766.63   0.0119     8.9179     4.7824     5.5223     90.000     90.000     90.000 ' ===   9   7   7
1295) P212121    3   6      14.721   766.58   0.0128     4.7824     2.2295     1.3806     90.000     90.000     90.000 ' ===   6   6   5
1296) P4/nnc     3   6      56.332   766.54   0.0129     4.4591     4.4591     2.8330     90.000     90.000     90.000 ' ===   9   7
1297) F222       3   6      75.000   766.41   0.0128     3.5169     4.4591     4.7824     90.000     90.000     90.000 ' ===   2   7   7
1298) Cc         3   5      32.662   764.75   0.0123     3.0633     4.4590     2.6528     90.000    115.660     90.000 ' ===   4   8   5   1
1299) Pban       3   7      37.817   764.69   0.0129     6.6874     2.3649     2.3912     90.000     90.000     90.000 ' ===   6   6   5
1300) Abm2       3   3      70.330   764.59   0.0126     8.9182     4.7824     1.6490     90.000     90.000     90.000 ' ===  10  10   2
1301) Cc         3   4      38.193   763.09   0.0127     3.5820     4.7824     2.4487     90.000    114.425     90.000 ' ===   6   8   8   5
1302) C2         3   4      43.195   761.92   0.0127     8.9289     4.7825     1.0128     90.000     92.810     90.000 ' ===   8   9   2   1
1303) P2         3   3      15.481   761.00   0.0125     4.4590     1.4519     2.3912     90.000     90.002     90.000 ' ===  10   2   9   7
1304) P222       3   5      20.255   760.57   0.0127     4.4591     4.7825     0.9498     90.000     90.000     90.000 ' ===   7   8   1
1305) Cmc21      3   5      43.143   760.57   0.0127     8.9182     4.7825     1.0115     90.000     90.000     90.000 ' ===   7   8   1
1306) P2         3   3      15.606   760.04   0.0127     2.9272     2.2295     2.4708     90.000     75.420     90.000 ' ===   5   8  10   5
1307) Cc         3   6      30.250   759.97   0.0130     2.8369     4.7825     2.2301     90.000     91.242     90.000 ' ===   3   6   7   3
1308) F222       3   7     115.162   759.22   0.0129     5.4002     4.7825     4.4591     90.000     90.000     90.000 ' ===   1   5   6
1309) P21        3   4    -999.000   758.97   0.0121     4.4898     2.3912     1.3901     90.000   -999.000     90.000 ' ===   8   8   2   0
1310) P21        3   4    -999.000   758.97   0.0121     1.3883     2.3912     4.4840     90.000   -999.000     90.000 ' ===   2   8   8   0
1311) P6cc       3   1     206.090   758.26   0.0126     7.3053     7.3053     4.4591     90.000     90.000    120.000 ' ===  12  10
1312) P2         3   5      17.268   757.58   0.0128     2.8050     2.2296     2.9767     90.000     68.067     90.000 ' ===   6   6   7   5
1313) I41md      3   7      57.641   757.55   0.0128     4.7824     4.7824     2.5202     90.000     90.000     90.000 ' ===   8   6
1314) Ccc2       3   6      52.667   756.39   0.0128     4.4591     1.2348     9.5649     90.000     90.000     90.000 ' ===   7   2   7
1315) I222       3   7      19.164   755.68   0.0125     4.7824     2.3475     1.7070     90.000     90.000     90.000 ' ===   6   6   2
1316) F222       3   3     123.851   754.50   0.0126     8.9182     4.7825     2.9038     90.000     90.000     90.000 ' ===  12  10   4
1317) P2         3   2      34.935   753.89   0.0125     4.4796     4.7824     1.6382     90.000     84.515     90.000 ' ===  10   8   5   4
1318) C2         3   1      60.798   753.80   0.0126     2.8510     8.9182     2.5249     90.000     71.273     90.000 ' ===   6  11  11   5
1319) C2         3   3      35.164   753.77   0.0125     4.7824     1.6490     5.0598     90.000     61.796     90.000 ' ===  10   2  12  10
1320) P21212     3   2      36.058   753.75   0.0125     4.7824     4.4591     1.6909     90.000     90.000     90.000 ' ===  11  10   3
1321) C2221      3   2      72.117   753.75   0.0125     8.9181     4.7824     1.6909     90.000     90.000     90.000 ' ===  10  11   3
1322) I222       3   2      61.501   753.75   0.0125     8.9181     4.7824     1.4420     90.000     90.000     90.000 ' ===  10  11   3
1323) Cc         3   5      29.832   753.35   0.0128     4.8459     4.4591     1.3989     90.000     80.718     90.000 ' ===   6   8   3   1
1324) P2         3   4      11.833   752.93   0.0127     2.5185     2.2295     2.2196     90.000    108.296     90.000 ' ===   8   7   4   3
1325) C2         3   7      24.581   752.56   0.0128     2.5657     4.7824     2.0395     90.000    100.809     90.000 ' ===   6   8   3   3
1326) Pcc2       3   4      33.244   752.06   0.0127     8.9182     2.3912     1.5589     90.000     90.000     90.000 ' ===  10   9   3
1327) C2         3   6      29.658   750.64   0.0129     4.5136     4.7824     1.3907     90.000     81.092     90.000 ' ===   7   8   3   3
1328) I222       3   3      77.096   750.30   0.0127     8.9182     4.7825     1.8076     90.000     90.000     90.000 ' ===   9   8   5
1329) Ima2       3   4      58.884   749.54   0.0128     2.7612     4.7824     4.4591     90.000     90.000     90.000 ' ===   5   8   7
1330) Pca21      3   7      37.320   749.26   0.0129     3.5000     2.2296     4.7825     90.000     90.000     90.000 ' ===   1   6   6
1331) C2         3   7    -999.000   749.26   0.0129     4.4606     4.7825     1.7352     90.000   -999.000     90.000 ' ===   5   5   1   0
1332) F222       3   6     112.499   749.25   0.0128     4.7824     4.4591     5.2753     90.000     90.000     90.000 ' ===   7   5   2
1333) P21/c      3   7      23.808   748.59   0.0129     2.2328     9.5649     1.1164     90.000     93.097     90.000 ' ===   5   6   2   1
1334) C2         3   4      29.441   748.49   0.0124     4.7823     4.4591     1.3806     90.000     90.001     90.000 ' ===   6   7   6   3
1335) P2         3   6      21.524   746.73   0.0128     3.4125     2.3912     2.6616     90.000     97.690     90.000 ' ===   5   7   6   4
1336) C2         3   3      29.801   746.24   0.0127     8.9182     1.3974     2.3912     90.000     89.999     90.000 ' ===  10   2   9   7
1337) P2         3   4      18.079   745.99   0.0128     2.8664     2.3912     2.7382     90.000    105.573     90.000 ' ===   7   8   7   5
1338) C2         3   4      27.244   745.43   0.0125     8.9181     1.2776     2.3912     90.000     89.998     90.000 ' ===   9   2   8   6
1339) P2         3   3      28.224   745.08   0.0126     2.6470     4.4591     2.3925     90.000     91.863     90.000 ' ===   2   9  10   2
1340) P2         3   3      13.008   744.79   0.0128     2.6094     2.2296     2.4400     90.000     66.402     90.000 ' ===  10   7   5   5
1341) Pna21      3   6      18.030   744.63   0.0128     4.7825     1.6909     2.2295     90.000     90.000     90.000 ' ===   8   3   6
1342) Aba2       3   3     103.785   742.94   0.0126     8.9182     4.7824     2.4334     90.000     90.000     90.000 ' ===  10   9   3
1343) C2         3   4      43.705   742.49   0.0127     9.0456     4.7825     1.0247     90.000     80.374     90.000 ' ===   9   8   2   2
1344) C2         3   5      44.162   742.21   0.0127     6.5388     1.3806     5.0598     90.000     75.206     90.000 ' ===  10   3   8   8
1345) P2         3   4      18.149   741.08   0.0127     4.7869     2.3912     1.7021     90.000    111.326     90.000 ' ===   9   9   3   3
1346) C2         3   2      61.141   741.07   0.0129     4.7446     4.7825     2.8670     90.000    109.976     90.000 ' ===  10   9   8   7
1347) C2221      3   4      51.892   740.95   0.0126     8.9182     4.7825     1.2167     90.000     90.000     90.000 ' ===   9   8   1
1348) P2         3   7      19.008   740.84   0.0129     5.0598     1.1884     3.2694     90.000     75.206     90.000 ' ===   7   1   7   6
1349) Iba2       3   7      75.560   740.79   0.0129     4.7825     3.5432     4.4591     90.000     90.000     90.000 ' ===   5   1   5
1350) Ccca       3   7      78.536   740.79   0.0129     3.6827     4.7825     4.4591     90.000     90.000     90.000 ' ===   1   6   6
1351) P21212     3   7      28.585   740.79   0.0129     4.5685     2.8063     2.2296     90.000     90.000     90.000 ' ===   6   6   5
1352) Cc         3   2      59.396   740.43   0.0126     4.8241     8.9182     1.3926     90.000     82.461     90.000 ' ===   9  11   3   1
1353) P2         3   6      19.736   739.96   0.0128     2.5172     4.4591     1.8509     90.000    108.203     90.000 ' ===   7   6   2   1
1354) P21/c      3   4      29.440   738.87   0.0122     5.0597     2.7611     2.3912     90.000    118.204     90.000 ' ===  10   6   6   6
1355) Cc         3   5      38.499   738.86   0.0127     3.6106     4.7824     2.4457     90.000     65.730     90.000 ' ===   4   8   7   3
1356) Iba2       3   3      58.128   738.75   0.0126     4.7824     8.9182     1.3629     90.000     90.000     90.000 ' ===  10  10   2
1357) P21        3   2      28.820   737.81   0.0125     5.0403     2.3912     2.7029     90.000    117.789     90.000 ' ===  11   8   5   3
1358) Pcc2       3   3      48.486   737.64   0.0126    13.3772     2.3912     1.5158     90.000     90.000     90.000 ' ===  10  10   3
1359) C2         3   6      26.959   737.52   0.0127     6.5388     1.2642     3.2693     90.000     85.993     90.000 ' ===   9   2   8   8
1360) P2         3   4      19.400   737.07   0.0129     2.4744     4.4592     1.8194     90.000    104.898     90.000 ' ===   9   8   4   3
1361) Cc         3   4      33.246   736.68   0.0126     3.1180     4.7824     2.5175     90.000     62.329     90.000 ' ===   5   9   7   3
1362) C222       3   2      72.117   736.62   0.0125     8.9181     4.7824     1.6909     90.000     90.000     90.000 ' ===  10  11   3
1363) Pba2       3   6      14.721   736.28   0.0128     2.7612     2.2295     2.3912     90.000     90.000     90.000 ' ===   5   5   5
1364) Pcca       3   7      28.014   736.14   0.0129     4.4591     2.3912     2.6272     90.000     90.000     90.000 ' ===   6   7   2
1365) Pc         3   5      18.079   735.89   0.0127     2.8664     2.3912     2.7382     90.000     74.426     90.000 ' ===   6   8   6   4
1366) P21/c      3   5      14.741   735.43   0.0128     2.7011     2.2295     2.7651     90.000    117.712     90.000 ' ===   9   7   4   4
1367) Ima2       3   6      50.716   734.54   0.0128     4.7824     3.9049     2.7158     90.000     90.000     90.000 ' ===   6   7   6
1368) P2221      3   7      25.555   734.53   0.0129     3.2732     2.2296     3.5018     90.000     90.000     90.000 ' ===   6   6   6
1369) Fdd2       3   3     108.782   734.06   0.0126     9.5649     8.9182     1.2753     90.000     90.000     90.000 ' ===  10  10   3
1370) C222       3   6    -999.000   733.74   0.0126     4.7825  -999.0000     4.4591     90.000     90.000     90.000 ' ===   7   0   7
1371) C2         3   2      58.877   733.41   0.0124     4.7821     2.7612     4.4590     90.000     90.004     90.000 ' ===   8  11   9   5
1372) Abm2       3   2      58.880   732.56   0.0123     4.7823     2.7612     4.4590     90.000     90.000     90.000 ' ===   8   8   9
1373) Iba2       3   7      22.906   732.48   0.0126     4.7824     1.7346     2.7612     90.000     90.000     90.000 ' ===   6   4   4
1374) C222       3   6      37.496   731.57   0.0128     4.7824     4.4591     1.7583     90.000     90.000     90.000 ' ===   6   7   2
1375) P2         3   5    -999.000   731.31   0.0127     4.4615     4.7825     0.9503     90.000   -999.000     90.000 ' ===   7   8   1   0
1376) Pca21      3   6      14.721   731.22   0.0127     2.2295     2.3912     2.7612     90.000     90.000     90.000 ' ===   5   6   3
1377) Ccc2       3   7      22.906   730.75   0.0127     4.7824     1.7346     2.7612     90.000     90.000     90.000 ' ===   6   4   3
1378) C2         3   5      57.823   729.76   0.0128     5.4229     4.7824     2.2296     90.000     89.605     90.000 ' ===   4   6   7   2
1379) P2221      3   6    -999.000   729.53   0.0122     4.4590  -999.0000     2.3912     90.000     90.000     90.000 ' ===   8   0   7
1380) P222       3   7      27.287   728.85   0.0129     4.2148     2.9038     2.2296     90.000     90.000     90.000 ' ===   6   5   5
1381) Pba2       3   7      37.079   728.85   0.0129     6.4609     2.5740     2.2296     90.000     90.000     90.000 ' ===   6   6   5
1382) P222       3   4      28.335   728.52   0.0126     4.4591     2.6574     2.3912     90.000     90.000     90.000 ' ===   8   1   8
1383) C2         3   4      44.964   728.41   0.0127     8.9229     4.7825     1.0542     90.000     91.861     90.000 ' ===   8   8   2   1
1384) Ima2       3   3      59.602   728.05   0.0126     4.7824     8.9182     1.3974     90.000     90.000     90.000 ' ===   9  10   2
1385) P2         3   4      14.720   727.01   0.0124     2.3912     2.7612     2.2295     90.000     90.002     90.000 ' ===   6   6   7   3
1386) Cc         3   1      86.410   726.68   0.0125     4.0520     8.9181     2.4074     90.000     96.634     90.000 ' ===   7  14  10   5
1387) P2         3   4      11.578   724.52   0.0125     4.4590     1.0858     2.3912     90.000     90.002     90.000 ' ===   9   1   9   7
1388) Pba2       3   3      43.842   724.35   0.0126     8.9182     2.0559     2.3912     90.000     90.000     90.000 ' ===  10   2  10
1389) C2221      3   3      70.330   724.35   0.0126     8.9182     4.7824     1.6490     90.000     90.000     90.000 ' ===  10  10   2
1390) C222       3   2      58.882   723.99   0.0125     4.4591     2.7612     4.7824     90.000     90.000     90.000 ' ===   9   6   8
1391) C2         3   4      29.467   723.97   0.0127     2.7636     4.4591     2.3933     90.000     92.379     90.000 ' ===   4   7   6   1
1392) P21212     3   5      14.721   723.49   0.0127     2.7612     2.2295     2.3912     90.000     90.000     90.000 ' ===   4   6   6
1393) C2         3   7      12.927   722.91   0.0126     2.3476     4.7824     1.1514     90.000     89.988     90.000 ' ===   6   7   2   2
1394) C2         3   5      29.441   722.58   0.0125     4.7824     4.4591     1.3806     90.000     90.001     90.000 ' ===   5   7   5   2
1395) C2         3   7      39.870   721.79   0.0128     7.0329     2.5427     2.2296     90.000     89.998     90.000 ' ===   6   5   6   4
1396) Pbca       3   5      29.441   721.69   0.0126     4.7824     2.2295     2.7612     90.000     90.000     90.000 ' ===   8   6   8
1397) C2         3   2      61.311   721.22   0.0126     9.2859     4.7824     1.4375     90.000     73.822     90.000 ' ===   9   9   3   1
1398) Pna21      3   6      28.166   720.96   0.0129     4.4591     2.8330     2.2296     90.000     90.000     90.000 ' ===   9   7   5
1399) R3c        3   5     104.806   720.90   0.0128     4.7825     4.7825     5.2912     90.000     90.000    120.000 ' ===  10   6
1400) Pbca       3   5      29.441   720.18   0.0126     2.7612     4.7824     2.2295     90.000     90.000     90.000 ' ===   8   8   6
1401) Iba2       3   4      73.983   719.88   0.0126     8.9182     4.7825     1.7346     90.000     90.000     90.000 ' ===   8   8   1
1402) C2         3   7      25.412   719.84   0.0128     2.5468     4.7824     2.1084     90.000     81.709     90.000 ' ===   6   7   3   3
1403) Pmn21      3   5    -999.000   718.50   0.0126  -999.0000     2.3912     4.4591     90.000     90.000     90.000 ' ===   0   8   8
1404) P3         3   5      54.901   718.50   0.0126     5.1489     5.1489     2.3912     90.000     90.000    120.000 ' ===   8   8
1405) C222       3   5    -999.000   718.50   0.0126     8.9182     4.7825  -999.0000     90.000     90.000     90.000 ' ===   8   8   0
1406) P4/n       3   5      47.546   718.50   0.0126     4.4591     4.4591     2.3912     90.000     90.000     90.000 ' ===   8   8
1407) Pban       3   5    -999.000   718.50   0.0126     8.9182  -999.0000     2.3912     90.000     90.000     90.000 ' ===   8   0   8
1408) C222       3   4      51.892   718.50   0.0126     8.9182     4.7825     1.2167     90.000     90.000     90.000 ' ===   9   8   1
1409) P21        3   4      21.522   717.99   0.0122     4.5999     2.3912     2.0185     90.000     75.783     90.000 ' ===  10   9   3   3
1410) C2221      3   3      60.535   717.49   0.0121    17.8360     1.4194     2.3912     90.000     90.000     90.000 ' ===  11   4   9
1411) P212121    3   5      29.523   713.08   0.0122     4.4590     2.7688     2.3912     90.000     90.000     90.000 ' ===   9   1   7
1412) Ima2       3   5      30.751   713.00   0.0127     4.4591     4.7824     1.4420     90.000     90.000     90.000 ' ===   7   8   3
1413) Ccca       3   2     115.279   712.30   0.0124     5.0403     9.5647     2.3912     90.000     90.000     90.000 ' ===  11  12   9
1414) Pmc21      3   3      48.486   711.76   0.0126    13.3772     2.3912     1.5158     90.000     90.000     90.000 ' ===  10  10   3
1415) Pmc21      3   4      33.244   711.40   0.0127     8.9182     2.3912     1.5589     90.000     90.000     90.000 ' ===  10   9   3
1416) Pbca       3   5      29.442   708.86   0.0128     4.7824     2.2295     2.7612     90.000     90.000     90.000 ' ===   8   6   6
1417) Cc         3   6      59.054   708.80   0.0129     2.7692     4.4591     4.7830     90.000     90.830     90.000 ' ===   2   7   6   1
1418) Pc         3   4      29.440   708.71   0.0122     5.0597     2.7611     2.3912     90.000    118.204     90.000 ' ===  10   6   6   6
1419) C2         3   5      31.211   708.10   0.0123     2.9272     4.4590     2.4708     90.000    104.581     90.000 ' ===   4   8   7   3
1420) Pc         3   2      29.758   707.50   0.0126     2.3931     8.9181     1.3954     90.000     92.294     90.000 ' ===  11  11   4   4
1421) Ccca       3   4      65.325   707.50   0.0127     9.5649     1.5316     4.4591     90.000     90.000     90.000 ' ===   9   4   9
1422) Cc         3   2      56.967   707.27   0.0124     2.6714     8.9181     2.5736     90.000     68.300     90.000 ' ===   4  12  10   3
1423) P21        3   5      18.501   706.62   0.0122     4.4605     2.3912     1.7352     90.000     91.457     90.000 ' ===   8   6   2   1
1424) P2         3   6      21.474   706.52   0.0129     4.1154     2.2296     2.4856     90.000    109.685     90.000 ' ===   7   7   7   7
1425) P2221      3   7      25.964   706.45   0.0129     4.0776     2.3912     2.6629     90.000     90.000     90.000 ' ===   6   5   6
1426) C2         3   6      48.699   706.31   0.0128     3.3140     3.5479     4.2406     90.000     77.609     90.000 ' ===   7   7   7   5
1427) I222       3   6      50.716   706.29   0.0128     4.7824     3.9049     2.7158     90.000     90.000     90.000 ' ===   6   7   6
1428) Pnn2       3   4      31.226   705.85   0.0122    13.3770     2.3912     0.9762     90.000     90.000     90.000 ' ===   9   9   2
1429) C222       3   3      70.330   705.78   0.0126     8.9182     4.7824     1.6490     90.000     90.000     90.000 ' ===  10  10   2
1430) P222       3   4      14.721   704.39   0.0127     4.7824     2.2295     1.3806     90.000     90.000     90.000 ' ===   6   7   4
1431) C222       3   5      43.143   704.23   0.0127     8.9182     4.7825     1.0115     90.000     90.000     90.000 ' ===   7   8   1
1432) P2         3   5      21.524   704.15   0.0128     3.4125     2.3912     2.6616     90.000     97.690     90.000 ' ===   6   8   7   5
1433) Aba2       3   4      65.324   704.05   0.0127     4.4591     1.5316     9.5648     90.000     90.000     90.000 ' ===   9   5   9
1434) F222       3   3     154.189   703.78   0.0125     9.5648     4.4591     3.6152     90.000     90.000     90.000 ' ===   9   9   6
1435) P2         3   3      15.481   703.03   0.0124     4.4590     1.4519     2.3912     90.000     89.998     90.000 ' ===  11   3   9   8
1436) F222       3   7    -999.000   702.64   0.0126     8.9182     4.7825  -999.0000     90.000     90.000     90.000 ' ===   6   7   0
1437) P2         3   4      14.720   702.50   0.0126     3.2693     1.3806     3.2694     90.000     85.992     90.000 ' ===   9   4  10   9
1438) Cc         3   4    -999.000   701.43   0.0126     4.7827     8.9182     1.0680     90.000   -999.000     90.000 ' ===   8   9   1   0
1439) Aba2       3   4      88.175   701.43   0.0126     4.7825     2.0674     8.9182     90.000     90.000     90.000 ' ===   9   1   8
1440) P222       3   4      28.284   701.43   0.0126     4.4591     2.6526     2.3912     90.000     90.000     90.000 ' ===   9   1   8
1441) Pmn21      3   6      24.809   700.91   0.0128     9.5649     2.2296     1.1633     90.000     90.000     90.000 ' ===   7   5   2
1442) P2         3   5      11.438   700.03   0.0128     2.1453     2.2296     2.4343     90.000     79.208     90.000 ' ===   3   6   7   2
1443) Ccc2       3   4      84.601   699.79   0.0126     7.5228     2.5220     4.4591     90.000     90.000     90.000 ' ===   9   9   9
1444) P222       3   4      14.720   699.22   0.0125     4.7824     2.2295     1.3806     90.000     90.000     90.000 ' ===   6   7   6
1445) P6cc       3   3      88.325   699.08   0.0128     4.7825     4.7825     4.4591     90.000     90.000    120.000 ' ===  10   8
1446) Ccc2       3   3      65.323   698.95   0.0124     9.5647     1.5316     4.4591     90.000     90.000     90.000 ' ===  10   7   9
1447) P21        3   4      17.523   698.17   0.0121     4.4776     2.3912     1.6435     90.000     84.782     90.000 ' ===  10   7   3   3
1448) Aba2       3   6      29.442   698.03   0.0128     2.7612     4.7824     2.2295     90.000     90.000     90.000 ' ===   5   6   5
1449) Ima2       3   3      58.128   697.71   0.0126     8.9182     4.7824     1.3629     90.000     90.000     90.000 ' ===  10  10   2
1450) Pna21      3   3      30.750   697.71   0.0126     4.7824     4.4591     1.4420     90.000     90.000     90.000 ' ===  10  10   2
1451) I222       3   4      54.490   697.37   0.0126     8.9182     4.7825     1.2776     90.000     90.000     90.000 ' ===   9   8   1
1452) C2         3   7      55.949   697.26   0.0129     2.5417     8.3453     2.6861     90.000     79.102     90.000 ' ===   6   8   6   4
1453) C2         3   7      55.948   697.26   0.0129     2.5417     8.3452     2.6861     90.000     79.102     90.000 ' ===   6   7   6   4
1454) C2         3   4      32.361   697.16   0.0127     3.0350     4.4591     2.4289     90.000     79.888     90.000 ' ===   4   8   9   4
1455) Cc         3   5      32.661   696.89   0.0121     3.0632     4.4590     2.6528     90.000    115.658     90.000 ' ===   6   8   5   3
1456) Pcca       3   5      29.441   695.52   0.0127     2.2295     4.7824     2.7612     90.000     90.000     90.000 ' ===   6   7   7
1457) P2         3   5      18.215   695.45   0.0128     1.7083     4.7824     2.2311     90.000     92.147     90.000 ' ===   3   7   8   3
1458) F222       3   7      70.330   694.12   0.0126     8.9182     4.7824     1.6490     90.000     90.000     90.000 ' ===   6   6   2
1459) C2         3   3      51.182   693.61   0.0124     4.8002     8.9181     1.2000     90.000     85.080     90.000 ' ===   6  10   6   2
1460) Pmn21      3   7      22.954   693.59   0.0129     6.6887     2.3912     1.4351     90.000     90.000     90.000 ' ===   6   7   2
1461) C2221      3   3      50.501   693.28   0.0126     8.9182     1.1841     4.7824     90.000     90.000     90.000 ' ===  10   3   8
1462) C222       3   2      58.880   691.86   0.0123     4.7823     4.4590     2.7612     90.000     90.000     90.000 ' ===   8   9   8
1463) P2         3   7      17.980   691.56   0.0125     4.6110     1.1956     3.3725     90.000    104.747     90.000 ' ===   6   4   2   1
1464) Cmc21      3   4      54.574   691.38   0.0127     4.2147     2.9038     4.4591     90.000     90.000     90.000 ' ===   8   8   8
1465) Fdd2       3   5    -999.000   690.87   0.0126     9.5649     8.9182  -999.0000     90.000     90.000     90.000 ' ===   8   8   0
1466) I222       3   3      59.602   689.73   0.0126     8.9182     4.7824     1.3974     90.000     90.000     90.000 ' ===  10   9   2
1467) F222       3   3     149.980   689.73   0.0126     3.5165     8.9182     4.7824     90.000     90.000     90.000 ' ===   2  10   9
1468) P222       3   2      36.058   689.60   0.0125     4.4591     3.3818     2.3912     90.000     90.000     90.000 ' ===  10   3  11
1469) P222       3   2      30.750   689.60   0.0125     4.7824     4.4591     1.4420     90.000     90.000     90.000 ' ===  11  10   3
1470) Cc         3   5      37.295   689.33   0.0128     4.6119     4.7824     1.7488     90.000     75.212     90.000 ' ===   7   7   4   3
1471) P2221      3   2      48.486   689.16   0.0125    13.3772     2.3912     1.5158     90.000     90.000     90.000 ' ===  11  10   4
1472) Cc         3   4      58.231   688.35   0.0127     4.4598     4.7824     2.7306     90.000     91.047     90.000 ' ===   9   7   4   4
1473) C2         3   4      44.159   688.32   0.0116    13.3769     2.3912     1.3806     90.000     89.999     90.000 ' ===   8   6   6   4
1474) Cmc21      3   3      74.989   688.26   0.0126     3.5164     4.7825     4.4591     90.000     90.000     90.000 ' ===   4  10  12
1475) F222       3   5     115.645   687.34   0.0129     5.4228     4.7825     4.4591     90.000     90.000     90.000 ' ===   3   7   7
1476) Pna21      3   5      33.243   687.00   0.0122     8.9180     2.3912     1.5589     90.000     90.000     90.000 ' ===  10   8   3
1477) Ibca       3   4     102.478   686.55   0.0122     8.9180     3.2271     3.5608     90.000     90.000     90.000 ' ===  10   9   9
1478) P212121    3   5      29.770   685.82   0.0122     4.4590     2.3912     2.7920     90.000     90.000     90.000 ' ===   8   8   1
1479) Pnnn       3   4      45.322   683.89   0.0126     8.9182     4.7825     1.0626     90.000     90.000     90.000 ' ===   9   9   1
1480) F222       3   3     154.188   683.27   0.0125     9.5648     4.4591     3.6152     90.000     90.000     90.000 ' ===   9   9   7
1481) Cmc21      3   3      65.325   683.21   0.0127     9.5648     1.5316     4.4591     90.000     90.000     90.000 ' ===  10   5   9
1482) C2221      3   5      44.160   683.21   0.0120    13.3769     2.3912     1.3806     90.000     90.000     90.000 ' ===   8   6   5
1483) Pnnn       3   2      66.488   683.08   0.0126     4.7824     8.9182     1.5589     90.000     90.000     90.000 ' ===   9  11   3
1484) C222       3   4      53.743   682.74   0.0125     4.7824     2.5201     4.4591     90.000     90.000     90.000 ' ===  11   3   6
1485) Cc         3   4      49.597   682.31   0.0127     8.9253     4.7825     1.1629     90.000     87.711     90.000 ' ===   9  10   2   2
1486) Pnn2       3   3      33.243   681.24   0.0121     8.9180     2.3912     1.5589     90.000     90.000     90.000 ' ===  12   8   5
1487) C2         3   5      41.190   681.09   0.0127     8.9325     4.7825     0.9658     90.000     93.240     90.000 ' ===   8   6   4   4
1488) Cmc21      3   4      81.692   680.87   0.0126     7.2304     2.5338     4.4591     90.000     90.000     90.000 ' ===   9   8   8
1489) C2         3   4      27.143   680.71   0.0124     8.9181     1.2728     2.3912     90.000     90.002     90.000 ' ===   9   2  10   8
1490) Pnn2       3   3      36.992   680.27   0.0126     4.7825     4.4591     1.7346     90.000     90.000     90.000 ' ===   9   8   2
1491) Aba2       3   3      75.424   680.27   0.0126     8.9182     4.7825     1.7684     90.000     90.000     90.000 ' ===  10   9   2
1492) Cc         3   6      30.250   679.62   0.0129     2.8370     4.7825     2.2301     90.000     88.758     90.000 ' ===   4   6   7   4
1493) I222       3   5      30.751   679.05   0.0127     4.4591     4.7824     1.4420     90.000     90.000     90.000 ' ===   7   8   3
1494) P222       3   2      48.486   678.56   0.0125    13.3772     2.3912     1.5158     90.000     90.000     90.000 ' ===  11  10   4
1495) Pba2       3   7      37.780   677.30   0.0129     4.4591     3.5432     2.3912     90.000     90.000     90.000 ' ===   5   1   5
1496) Cmc21      3   7      44.160   676.60   0.0120    13.3769     2.3912     1.3806     90.000     90.000     90.000 ' ===   6   6   3
1497) P2         3   7      20.568   676.22   0.0128     3.8045     2.2296     2.5546     90.000    108.340     90.000 ' ===   6   4   6   6
1498) I222       3   7      19.474   675.69   0.0125     4.7824     1.7346     2.3475     90.000     90.000     90.000 ' ===   6   2   4
1499) C2         3   4      44.160   675.63   0.0119     2.3912    13.3769     1.3806     90.000     90.000     90.000 ' ===   6   8   6   3
1500) P2221      3   2      36.058   675.23   0.0125     4.7824     4.4591     1.6909     90.000     90.000     90.000 ' ===  11  10   3
1501) P21        3   7    -999.000   674.86   0.0129     2.2700     4.7825     2.1457     90.000   -999.000     90.000 ' ===   5   5   1   0
1502) Cc         3   3      76.605   674.79   0.0126     4.8854     8.9182     1.7961     90.000     78.218     90.000 ' ===   9   9   2   1
1503) P2         3   3      15.606   674.65   0.0124     2.9272     2.2295     2.4707     90.000    104.578     90.000 ' ===   6   9   9   5
1504) C2         3   4      29.832   673.90   0.0127     4.8459     4.4591     1.3989     90.000     80.718     90.000 ' ===   6   8   4   1
1505) Pban       3   7      14.721   673.78   0.0128     2.7612     2.2295     2.3912     90.000     90.000     90.000 ' ===   4   4   5
1506) C2         3   3      51.893   673.74   0.0128     4.7825     2.4334     5.0598     90.000     61.798     90.000 ' ===   9   2  11   8
1507) C222       3   2      58.880   673.17   0.0123     4.4590     2.7612     4.7823     90.000     90.000     90.000 ' ===   9   8   8
1508) Pbcn       3   5      29.442   673.02   0.0128     4.7824     2.7612     2.2295     90.000     90.000     90.000 ' ===   7   7   6
1509) C2         3   5      38.764   673.01   0.0128     3.6355     4.7824     2.2314     90.000     87.643     90.000 ' ===   3   7   7   2
1510) C2         3   4      45.226   672.48   0.0126     9.2212     4.7825     1.0604     90.000    104.729     90.000 ' ===   9   9   1   1
1511) Cc         3   6      29.441   671.21   0.0127     4.7824     4.4591     1.3806     90.000     90.000     90.000 ' ===   5   7   3   1
1512) C2221      3   5      41.186   670.92   0.0127     9.5649     3.1190     1.3806     90.000     90.000     90.000 ' ===  10   7   6
1513) P21        3   5    -999.000   670.63   0.0126     2.5586     4.4591     1.8747     90.000   -999.000     90.000 ' ===   7   8   1   0
1514) C2         3   6    -999.000   670.61   0.0128     4.4644     4.7824     1.3822     90.000   -999.000     90.000 ' ===   5   6   2   0
1515) Pnc2       3   6      29.661   670.61   0.0128     2.3912     2.4943     4.9731     90.000     90.000     90.000 ' ===   6   7   7
1516) Pccn       3   6      28.820   670.35   0.0127     4.7824     2.5202     2.3912     90.000     90.000     90.000 ' ===   9   7   4
1517) Pba2       3   7      11.453   669.86   0.0127     4.7824     1.7346     1.3806     90.000     90.000     90.000 ' ===   6   4   3
1518) C2         3   7      25.650   669.23   0.0125     2.5451     4.7824     2.1282     90.000     81.975     90.000 ' ===   4   5   3   1
1519) F222       3   3     123.843   669.16   0.0123     8.9180     4.7824     2.9037     90.000     90.000     90.000 ' ===  11  10   3
1520) P21        3   6    -999.000   668.74   0.0122     4.4746     2.3912  -999.0000     90.000   -999.000     90.000 ' ===   8   7   0   0
1521) I41/amd    3   6     197.411   668.37   0.0126     8.9182     8.9182     2.4821     90.000     90.000     90.000 ' ===   9   7
1522) P222       3   7      25.964   668.26   0.0129     4.0776     2.3912     2.6629     90.000     90.000     90.000 ' ===   6   5   6
1523) Pba2       3   7      37.712   668.26   0.0129     4.4591     3.5368     2.3912     90.000     90.000     90.000 ' ===   6   1   5
1524) Pna21      3   3      36.057   667.88   0.0121     8.9180     2.3912     1.6909     90.000     90.000     90.000 ' ===  10  10   3
1525) I222       3   5      45.257   667.76   0.0127     8.9182     4.7825     1.0611     90.000     90.000     90.000 ' ===   8   7   1
1526) Abm2       3   4      73.983   667.21   0.0126     4.7825     1.7346     8.9182     90.000     90.000     90.000 ' ===   8   1   8
1527) Pccn       3   5      29.442   666.86   0.0129     4.7824     2.7612     2.2295     90.000     90.000     90.000 ' ===   8   7   6
1528) P4nc       3   6      56.332   666.56   0.0129     4.4591     4.4591     2.8330     90.000     90.000     90.000 ' ===   9   7
1529) P2         3   4      18.556   665.99   0.0128     2.9420     4.7825     1.7402     90.000    130.725     90.000 ' ===   7   8   4   2
1530) P2         3   5    -999.000   665.28   0.0126  -999.0000     4.4591     2.4276     90.000   -999.000     90.000 ' ===   0   8   8   0
1531) C2221      3   2      92.252   664.99   0.0125     8.2836     2.4975     4.4591     90.000     90.000     90.000 ' ===  11  10  10
1532) Pbcn       3   5      72.744   663.63   0.0126     4.7824     8.9182     1.7056     90.000     90.000     90.000 ' ===   8   8   1
1533) Pc         3   5      30.570   663.56   0.0129     2.8670     4.7825     2.3723     90.000    109.974     90.000 ' ===   5   9   8   4
1534) Cmc21      3   3      75.424   663.46   0.0126     8.9181     4.7824     1.7684     90.000     90.000     90.000 ' ===  10  10   4
1535) P21        3   4      16.946   663.40   0.0121     4.5041     2.3912     1.5893     90.000     98.114     90.000 ' ===  10   8   3   3
1536) Ima2       3   3      73.984   663.26   0.0126     8.9182     4.7825     1.7346     90.000     90.000     90.000 ' ===   8   9   2
1537) P2         3   7      10.933   662.74   0.0128     2.8037     1.6307     2.5844     90.000     67.705     90.000 ' ===   5   4   6   4
1538) C2         3   5      34.936   660.35   0.0128     4.4796     4.7824     1.6382     90.000     84.515     90.000 ' ===   7   7   5   4
1539) P2         3   2      29.490   659.65   0.0126     2.7657     4.4591     2.3952     90.000     86.704     90.000 ' ===   3  11   9   1
1540) Pccn       3   7      44.160   659.09   0.0120    13.3769     2.3912     1.3806     90.000     90.000     90.000 ' ===   7   6   3
1541) Ccca       3   4     102.794   658.97   0.0127     9.5649     1.2051     8.9182     90.000     90.000     90.000 ' ===   9   3   9
1542) C2         3   3      66.489   658.75   0.0127     4.5267     4.7824     3.1178     90.000     99.915     90.000 ' ===  10   8   5   5
1543) P2         3   6      22.268   658.71   0.0129     6.7091     2.3912     1.3922     90.000     94.461     90.000 ' ===   7   7   4   4
1544) Pbcn       3   4      51.892   658.63   0.0126     4.7825     8.9182     1.2167     90.000     90.000     90.000 ' ===   8   9   1
1545) Pcca       3   5      29.441   658.56   0.0126     4.7824     2.7612     2.2295     90.000     90.000     90.000 ' ===   8   8   6
1546) C222       3   7      61.010   658.48   0.0129     5.7218     4.7825     2.2296     90.000     90.000     90.000 ' ===   1   6   5
1547) C2         3   5    -999.000   655.66   0.0127     5.0708     8.9182     1.0101     90.000   -999.000     90.000 ' ===   7   8   1   0
1548) P21212     3   3      37.495   655.24   0.0126     4.4591     3.5165     2.3912     90.000     90.000     90.000 ' ===  10   2   9
1549) P2         3   5      21.396   654.60   0.0128     3.3923     2.3912     2.6632     90.000     97.934     90.000 ' ===   6   7   8   6
1550) Pnn2       3   4      32.648   654.20   0.0122    13.3770     2.3912     1.0207     90.000     90.000     90.000 ' ===  10   9   2
1551) P2         3   7      17.496   653.15   0.0127     2.5371     4.7824     1.4517     90.000     83.382     90.000 ' ===   5   8   3   2
1552) Pmn21      3   6      18.496   652.62   0.0128     4.7824     2.2296     1.7346     90.000     90.000     90.000 ' ===   6   4   3
1553) Pna21      3   4      37.493   651.79   0.0122     8.9180     2.3912     1.7582     90.000     90.000     90.000 ' ===  11   8   3
1554) C2         3   4    -999.000   651.32   0.0126     4.7827     8.9182     1.0680     90.000   -999.000     90.000 ' ===   8   9   1   0
1555) P21/c      3   3      26.872   651.22   0.0126     4.4592     4.7824     1.2601     90.000     90.322     90.000 ' ===   8  11   3   1
1556) Pmc21      3   7      20.154   651.20   0.0129     6.6887     2.3912     1.2601     90.000     90.000     90.000 ' ===   4   7   2
1557) P21212     3   5      14.721   651.14   0.0127     4.7824     2.2295     1.3806     90.000     90.000     90.000 ' ===   6   6   4
1558) C2         3   2      59.489   649.39   0.0125     2.7896     8.9181     2.4159     90.000     98.190     90.000 ' ===   4  10   8   1
1559) C2         3   4      32.663   649.08   0.0127     3.0633     4.4591     2.6529     90.000    115.661     90.000 ' ===   4   8   6   1
1560) Fdd2       3   5     102.415   647.80   0.0127     9.5649     8.9182     1.2006     90.000     90.000     90.000 ' ===   9   8   2
1561) Pnn2       3   7      18.029   646.90   0.0129     4.7825     2.2296     1.6909     90.000     90.000     90.000 ' ===   7   6   2
1562) C222       3   6      43.526   646.83   0.0126     8.9182     1.0205     4.7825     90.000     90.000     90.000 ' ===   7   1   6
1563) Pna21      3   3      44.161   645.88   0.0123    13.3771     2.3912     1.3806     90.000     90.000     90.000 ' ===  11   8   6
1564) Cc         3   4      37.020   645.64   0.0127     4.7856     4.4591     1.7359     90.000     87.921     90.000 ' ===   9   9   4   4
1565) Cmc21      3   5      51.892   644.74   0.0127     8.9182     4.7825     1.2167     90.000     90.000     90.000 ' ===   8   8   1
1566) C222       3   4      41.186   644.51   0.0125     9.5648     3.1189     1.3806     90.000     90.000     90.000 ' ===  10   7   6
1567) Pnc2       3   3      36.058   644.04   0.0126     4.7824     4.4591     1.6909     90.000     90.000     90.000 ' ===  10  10   2
1568) Pmn21      3   3      48.486   643.96   0.0126    13.3773     2.3912     1.5157     90.000     90.000     90.000 ' ===  11  10   3
1569) Ima2       3   6      49.908   643.78   0.0128     4.7824     3.7794     2.7612     90.000     90.000     90.000 ' ===   6   5   7
1570) Ibca       3   6      74.991   643.78   0.0128     4.4591     3.5165     4.7824     90.000     90.000     90.000 ' ===   7   2   6
1571) Cc         3   6      36.886   643.68   0.0127     3.4594     4.7824     2.6131     90.000    121.435     90.000 ' ===   4   9   7   4
1572) P21/c      3   5      16.065   643.50   0.0128     2.6096     2.2295     3.0134     90.000     66.392     90.000 ' ===   6   7   4   1
1573) C2         3   7      30.569   643.00   0.0125     4.6299     4.7823     1.4335     90.000     74.386     90.000 ' ===   4   3   5   2
1574) Cc         3   7      55.949   642.73   0.0129     2.5417     8.3452     2.6861     90.000     79.103     90.000 ' ===   6   8   6   4
1575) Pnna       3   6    -999.000   641.99   0.0122     8.9180     2.3912  -999.0000     90.000     90.000     90.000 ' ===   8   7   0
1576) Pcc2       3   5    -999.000   641.52   0.0126     2.3912  -999.0000     8.9182     90.000     90.000     90.000 ' ===   8   0   8
1577) P4212      3   5      47.546   641.52   0.0126     4.4591     4.4591     2.3912     90.000     90.000     90.000 ' ===   8   8
1578) C2         3   5    -999.000   641.52   0.0126  -999.0000     8.9182     2.4035     90.000   -999.000     90.000 ' ===   0   8   8   0
1579) P222       3   7      28.585   640.69   0.0129     4.5685     2.8063     2.2296     90.000     90.000     90.000 ' ===   6   6   5
1580) C2         3   3      37.020   640.24   0.0127     4.7856     4.4591     1.7360     90.000     87.921     90.000 ' ===  10   9   5   5
1581) Ima2       3   3     102.482   640.13   0.0126     8.9182     3.2271     3.5608     90.000     90.000     90.000 ' ===  10  10  10
1582) C222       3   3      50.501   639.95   0.0126     8.9182     1.1841     4.7824     90.000     90.000     90.000 ' ===  10   3   8
1583) Cc         3   4      57.905   639.94   0.0127     4.4608     4.7824     2.7153     90.000     91.587     90.000 ' ===   9   8   4   4
1584) Pmn21      3   6      14.721   639.82   0.0127     2.2295     2.3912     2.7612     90.000     90.000     90.000 ' ===   5   6   3
1585) Pbca       3   4      56.248   639.68   0.0126     8.9182     4.7825     1.3188     90.000     90.000     90.000 ' ===   8   9   1
1586) C2221      3   3      74.990   639.26   0.0126     8.9182     4.7824     1.7582     90.000     90.000     90.000 ' ===  10   9   2
1587) C2         3   3      40.154   639.22   0.0126     4.7824     1.8829     4.4591     90.000     90.001     90.000 ' ===   9   2  10   7
1588) P2         3   5      11.547   639.19   0.0124     2.2915     2.3912     2.1659     90.000     76.648     90.000 ' ===   7   5   5   3
1589) P42/nmc    3   6      56.332   638.78   0.0129     4.4591     4.4591     2.8330     90.000     90.000     90.000 ' ===   9   7
1590) C2         3   5      32.661   638.56   0.0123     9.5645     1.5316     2.2295     90.000     90.002     90.000 ' ===   8   5   7   5
1591) C222       3   3      74.986   638.18   0.0126     4.7825     3.5163     4.4591     90.000     90.000     90.000 ' ===  10   3  11
1592) I222       3   7      19.164   637.59   0.0125     4.7824     2.3475     1.7070     90.000     90.000     90.000 ' ===   6   7   3
1593) Pban       3   7      14.720   637.01   0.0125     4.7823     2.2295     1.3806     90.000     90.000     90.000 ' ===   5   4   5
1594) P21212     3   4      28.013   636.75   0.0126     4.4591     2.6272     2.3912     90.000     90.000     90.000 ' ===   9   2  10
1595) C2         3   2      58.880   635.83   0.0122     4.7823     4.4590     2.7611     90.000     89.999     90.000 ' ===   8   9   8   5
1596) Cmc21      3   4     103.745   635.53   0.0126     9.5649     1.2162     8.9182     90.000     90.000     90.000 ' ===   9   2  10
1597) Pccn       3   2      65.324   635.51   0.0125     5.5224     2.6528     4.4591     90.000     90.000     90.000 ' ===  11   8  10
1598) P2         3   4      30.045   634.68   0.0127     4.4743     4.7825     1.4089     90.000     85.280     90.000 ' ===   9  10   4   3
1599) Pca21      3   7      28.785   634.19   0.0131     4.6194     2.7949     2.2296     90.000     90.000     90.000 ' ===   6   6   4
1600) Ccc2       3   7      80.310   633.99   0.0129     4.7825     3.7659     4.4591     90.000     90.000     90.000 ' ===   5   1   6
1601) Cc         3   6    -999.000   633.99   0.0128     4.7844     4.4591     1.3811     90.000   -999.000     90.000 ' ===   5   7   2   0
1602) C2221      3   6      29.441   633.17   0.0127     2.7612     2.2295     4.7824     90.000     90.000     90.000 ' ===   5   5   6
1603) Ibca       3   5      88.325   633.11   0.0128    13.3773     4.7824     1.3806     90.000     90.000     90.000 ' ===   8   8   3
1604) Cmc21      3   3      75.424   631.68   0.0126     8.9182     4.7825     1.7684     90.000     90.000     90.000 ' ===  10   9   2
1605) P2221      3   5      29.523   631.58   0.0122     4.4590     2.7688     2.3912     90.000     90.000     90.000 ' ===   9   1   7
1606) Pmc21      3   2      44.162   630.95   0.0126     7.1737     4.4591     1.3806     90.000     90.000     90.000 ' ===   9  11   5
1607) P2         3   2      44.162   630.64   0.0125     4.6680     2.3912     4.1418     90.000    107.205     90.000 ' ===   9   9   7   5
1608) P2         3   2      30.309   629.91   0.0128     2.8425     4.4591     2.3992     90.000     94.663     90.000 ' ===   6  12   9   4
1609) P2         3   6    -999.000   629.43   0.0127     4.5307     2.3912     1.4027     90.000   -999.000     90.000 ' ===   5   7   2   0
1610) C222       3   2      92.252   629.36   0.0125     8.2836     2.4975     4.4591     90.000     90.000     90.000 ' ===  11  10  10
1611) Pcc2       3   7      36.941   628.32   0.0129     6.6887     2.3912     2.3097     90.000     90.000     90.000 ' ===   5   5   1
1612) Cc         3   2      58.882   628.08   0.0126     4.7824     4.4591     2.7612     90.000     90.001     90.000 ' ===   8   9   8   5
1613) I222       3   3      58.128   627.94   0.0126     8.9182     4.7824     1.3629     90.000     90.000     90.000 ' ===  10  10   2
1614) P2         3   4      14.861   627.44   0.0127     2.7874     2.2295     2.4139     90.000     82.135     90.000 ' ===   4   8   6   1
1615) P2         3   4      14.779   627.44   0.0127     2.7722     2.2295     2.4007     90.000     84.896     90.000 ' ===   4   7   6   1
1616) C2         3   4      30.793   627.44   0.0127     4.9894     4.4591     1.4440     90.000     73.437     90.000 ' ===   9   8   4   4
1617) Pba2       3   7      28.014   627.08   0.0129     4.4591     2.6272     2.3912     90.000     90.000     90.000 ' ===   6   2   7
1618) Pna21      3   6      18.030   627.05   0.0128     4.7825     2.2295     1.6909     90.000     90.000     90.000 ' ===   8   6   3
1619) C2         3   5      26.456   625.68   0.0127     5.0082     1.7347     3.1891     90.000     72.728     90.000 ' ===  10   5   7   7
1620) Pmc21      3   3      43.842   625.58   0.0126     8.9182     2.3912     2.0559     90.000     90.000     90.000 ' ===  10  10   2
1621) C222       3   5      49.105   624.90   0.0127     8.9183     2.3026     2.3912     90.000     90.000     90.000 ' ===   8   3   8
1622) P2221      3   7      25.699   624.81   0.0129     9.5649     2.2296     1.2051     90.000     90.000     90.000 ' ===   6   5   3
1623) Ccc2       3   4      81.346   624.45   0.0126     8.9182     4.7825     1.9073     90.000     90.000     90.000 ' ===   8   9   1
1624) P2         3   4    -999.000   624.45   0.0126     2.6585     4.4591     2.3922     90.000   -999.000     90.000 ' ===   1   8   8   0
1625) I222       3   6      36.992   624.25   0.0128     4.7824     4.4591     1.7346     90.000     90.000     90.000 ' ===   6   4   3
1626) P21        3   4      25.893   624.15   0.0122     4.5286     2.3912     2.4284     90.000    100.059     90.000 ' ===   9   7   2   1
1627) C222       3   3      74.990   624.04   0.0126     8.9182     4.7824     1.7582     90.000     90.000     90.000 ' ===  10   9   2
1628) C2         3   4    -999.000   623.96   0.0126     4.7963     8.9182     1.1772     90.000   -999.000     90.000 ' ===   8   8   1   0
1629) F222       3   3     108.782   623.95   0.0126     9.5649     8.9182     1.2753     90.000     90.000     90.000 ' ===  10  10   3
1630) P2         3   4    -999.000   623.37   0.0125     2.3959     4.4591     1.3833     90.000   -999.000     90.000 ' ===   6   8   3   0
1631) C2         3   2    -999.000   623.29   0.0125     2.7775     8.9181     2.4054     90.000   -999.000     90.000 ' ===   3  10   8   0
1632) C2         3   5      35.298   622.70   0.0122     4.7444     2.7611     2.8670     90.000     70.024     90.000 ' ===  10   4   6   6
1633) C2         3   6      25.628   622.16   0.0125     2.5429     4.7824     2.1264     90.000     82.325     90.000 ' ===   5   7   4   2
1634) P21/c      3   5      26.512   621.98   0.0122     2.4865     4.4590     2.3912     90.000     90.000     90.000 ' ===   1   9   8   1
1635) Pban       3   7      14.721   621.95   0.0128     4.7824     2.2295     1.3806     90.000     90.000     90.000 ' ===   5   4   4
1636) P21212     3   4      37.712   621.72   0.0126     4.4591     3.5368     2.3912     90.000     90.000     90.000 ' ===   9   1   8
1637) Pmc21      3   3      48.486   621.37   0.0126    13.3773     2.3912     1.5157     90.000     90.000     90.000 ' ===  11  10   3
1638) P2         3   5      11.163   619.97   0.0126     3.3814     1.3806     2.4792     90.000    105.314     90.000 ' ===   6   5   7   4
1639) Iba2       3   6      51.805   619.95   0.0123     4.4590     3.7264     3.1177     90.000     90.000     90.000 ' ===   7   7   4
1640) Cmc21      3   5    -999.000   619.40   0.0126     8.9182     4.7825  -999.0000     90.000     90.000     90.000 ' ===   8   8   0
1641) C2221      3   3      75.424   619.23   0.0126     8.9181     1.7684     4.7824     90.000     90.000     90.000 ' ===  10   4  10
1642) Pba2       3   6      29.661   619.02   0.0128     4.9731     2.4943     2.3912     90.000     90.000     90.000 ' ===   7   7   6
1643) Pban       3   6      32.181   619.02   0.0128     5.5224     2.4370     2.3912     90.000     90.000     90.000 ' ===   7   5   6
1644) Pba2       3   6      14.721   618.43   0.0131     4.7825     2.2296     1.3806     90.000     90.000     90.000 ' ===   6   5   3
1645) C2221      3   7      22.906   618.33   0.0127     4.7824     1.7346     2.7612     90.000     90.000     90.000 ' ===   6   4   3
1646) Cc         3   2      84.558   618.09   0.0126     3.9651     4.7825     4.6271     90.000     74.513     90.000 ' ===   3  10  11   3
1647) Fddd       3   6     152.439   617.70   0.0127     9.5648     8.9182     1.7871     90.000     90.000     90.000 ' ===   7   8   4
1648) C222       3   3     103.785   614.85   0.0126     8.9182     4.7824     2.4334     90.000     90.000     90.000 ' ===  10   9   3
1649) C2221      3   4      54.574   614.56   0.0127     2.9038     4.2147     4.4591     90.000     90.000     90.000 ' ===   8   8   8
1650) P2         3   5      21.459   613.59   0.0126     4.5485     2.3912     2.0125     90.000    101.381     90.000 ' ===   8   9   2   2
1651) F222       3   6      92.376   612.39   0.0127    17.8365     4.7825     1.0829     90.000     90.000     90.000 ' ===   7   8   1
1652) Pna21      3   4      43.840   612.33   0.0122     8.9180     2.0558     2.3912     90.000     90.000     90.000 ' ===  10   2   9
1653) C2         3   5    -999.000   612.27   0.0128     4.7936     8.9182     1.1984     90.000   -999.000     90.000 ' ===   5   8   3   0
1654) C222       3   7      46.312   612.11   0.0128     8.9183     2.1717     2.3912     90.000     90.000     90.000 ' ===   6   1   7
1655) C2         3   2    -999.000   611.53   0.0125     4.8574     8.9181     1.4022     90.000   -999.000     90.000 ' ===   8  10   3   0
1656) P2         3   2      29.895   611.37   0.0125     2.8037     4.4591     2.5844     90.000    112.294     90.000 ' ===   5   8  13   5
1657) P2         3   4      25.982   611.23   0.0126     2.4367     4.4591     2.3945     90.000     93.003     90.000 ' ===   2   9   8   1
1658) Pcca       3   5      29.442   610.16   0.0128     4.7824     2.7612     2.2295     90.000     90.000     90.000 ' ===   8   7   6
1659) P212121    3   4      32.648   609.60   0.0122    13.3770     2.3912     1.0207     90.000     90.000     90.000 ' ===  10   9   2
1660) P222       3   7      25.699   609.19   0.0129     9.5649     2.2296     1.2051     90.000     90.000     90.000 ' ===   6   5   3
1661) Abm2       3   3     103.786   609.03   0.0127     8.9182     2.4334     4.7824     90.000     90.000     90.000 ' ===  10   3   9
1662) P2         3   4      14.720   608.51   0.0126     3.2694     1.3806     3.2693     90.000     94.007     90.000 ' ===   9   6   9   8
1663) P21        3   7       9.759   608.23   0.0126     2.9561     1.3806     2.5460     90.000    110.084     90.000 ' ===   5   4   8   5
1664) I222       3   5      51.458   608.00   0.0127     8.9182     4.7825     1.2065     90.000     90.000     90.000 ' ===   9   7   1
1665) Fddd       3   4     215.917   607.96   0.0126    17.8364     9.5649     1.2656     90.000     90.000     90.000 ' ===   9   9   1
1666) Pnn2       3   7      18.496   607.88   0.0129     4.7825     2.2296     1.7347     90.000     90.000     90.000 ' ===   6   3   3
1667) P2         3   4      14.752   607.20   0.0127     4.7926     2.2295     1.3835     90.000     93.732     90.000 ' ===   6   8   4   1
1668) Pccn       3   6      30.751   606.42   0.0128     4.7824     4.4591     1.4420     90.000     90.000     90.000 ' ===   7   7   2
1669) C2221      3   3      75.424   605.77   0.0126     8.9181     4.7824     1.7684     90.000     90.000     90.000 ' ===  10  10   4
1670) P2         3   7      24.693   604.60   0.0129     5.2766     1.5439     3.2694     90.000    112.009     90.000 ' ===   8   1   8   8
1671) P222       3   6      18.496   603.93   0.0129     4.7825     2.2296     1.7346     90.000     90.000     90.000 ' ===   6   5   2
1672) C2         3   7      26.662   603.72   0.0127     2.6522     4.7824     2.1136     90.000     96.002     90.000 ' ===   6   6   4   4
1673) Ima2       3   5      54.489   603.14   0.0127     8.9182     4.7825     1.2776     90.000     90.000     90.000 ' ===   8   8   1
1674) Ccca       3   7      98.888   603.06   0.0129     4.7825     4.4591     4.6371     90.000     90.000     90.000 ' ===   6   6   1
1675) Abm2       3   3      75.424   602.96   0.0126     4.7825     1.7684     8.9182     90.000     90.000     90.000 ' ===   9   2  10
1676) I222       3   3      73.984   602.96   0.0126     8.9182     4.7825     1.7346     90.000     90.000     90.000 ' ===   8   9   2
1677) Aba2       3   5      62.020   602.39   0.0126     8.9182     4.7825     1.4541     90.000     90.000     90.000 ' ===   8   8   1
1678) C2         3   5      41.236   602.39   0.0126     1.9336     8.9182     2.3912     90.000     90.000     90.000 ' ===   1   8   8   1
1679) P2         3   5    -999.000   602.39   0.0126     4.7844     4.4591     1.0108     90.000   -999.000     90.000 ' ===   7   7   1   0
1680) P2         3   5      20.150   602.39   0.0126     2.3912     4.4591     1.8897     90.000     90.000     90.000 ' ===   8   7   1   1
1681) P2         3   7      15.824   600.63   0.0127     2.5207     4.7824     1.3129     90.000     91.137     90.000 ' ===   6   6   3   3
1682) C2         3   4      57.846   600.48   0.0127     4.4610     4.7824     2.7126     90.000     91.685     90.000 ' ===   8   7   4   3
1683) C2         3   5      37.295   600.38   0.0128     4.6119     4.7824     1.7488     90.000     75.212     90.000 ' ===   7   7   4   3
1684) Iba2       3   4      59.337   600.36   0.0126     8.9182     4.7824     1.3912     90.000     90.000     90.000 ' ===   9  10   2
1685) C2         3   5      37.349   600.35   0.0128     2.5682     8.9182     1.6873     90.000     75.121     90.000 ' ===   7   9   6   5
1686) P2221      3   5      29.770   600.09   0.0122     4.4590     2.7920     2.3912     90.000     90.000     90.000 ' ===   8   1   8
1687) P2         3   3      14.802   599.47   0.0125     4.8090     1.3806     2.2420     90.000     83.966     90.000 ' ===   7   5   8   4
1688) P4         3   5      47.546   598.75   0.0126     4.4591     4.4591     2.3912     90.000     90.000     90.000 ' ===   8   8
1689) Pba2       3   5    -999.000   598.75   0.0126     8.9182  -999.0000     2.3912     90.000     90.000     90.000 ' ===   8   0   8
1690) Pnna       3   3      62.164   598.74   0.0127     5.1686     4.4591     2.6973     90.000     90.000     90.000 ' ===  10   9  10
1691) Pmc21      3   6      28.166   598.34   0.0129     4.4591     2.8330     2.2296     90.000     90.000     90.000 ' ===   9   7   5
1692) Pc         3   4      31.939   597.83   0.0122     2.9954     4.4590     2.4736     90.000     75.172     90.000 ' ===   2   9   8   1
1693) Iba2       3   7      51.513   597.23   0.0124     3.6500     4.4591     3.1650     90.000     90.000     90.000 ' ===   6   7   5
1694) P21/c      3   3      29.228   596.95   0.0126     4.5363     4.7824     1.3706     90.000     79.416     90.000 ' ===   9  11   3   2
1695) C222       3   4      41.185   596.89   0.0124     9.5647     3.1189     1.3806     90.000     90.000     90.000 ' ===  10   7   7
1696) C2         3   3      51.892   596.11   0.0126     4.7824     2.4334     5.0598     90.000     61.797     90.000 ' ===   9   3  12   9
1697) Pcca       3   6      37.496   596.10   0.0128     3.5165     2.2296     4.7824     90.000     90.000     90.000 ' ===   2   7   6
1698) P2         3   5      19.333   596.10   0.0128     2.9281     2.3912     2.8209     90.000     78.190     90.000 ' ===   6   6   8   6
1699) I222       3   7      22.906   595.47   0.0128     4.7825     2.7611     1.7346     90.000     90.000     90.000 ' ===   7   5   4
1700) P2         3   5      11.163   594.06   0.0124     3.3814     1.3806     2.4792     90.000     74.686     90.000 ' ===   7   5   7   5
1701) P212121    3   3      33.243   593.90   0.0121     8.9180     2.3912     1.5589     90.000     90.000     90.000 ' ===  12   8   5
1702) C222       3   3      75.424   592.88   0.0126     8.9181     4.7824     1.7684     90.000     90.000     90.000 ' ===  10  10   4
1703) C222       3   4      81.601   592.76   0.0126     4.7825     3.8265     4.4591     90.000     90.000     90.000 ' ===   8   1   9
1704) Iba2       3   7      49.910   592.70   0.0129     4.7824     3.7795     2.7612     90.000     90.000     90.000 ' ===   7   4   5
1705) P2         3   7      25.919   592.51   0.0129     5.0598     1.6206     3.2694     90.000    104.794     90.000 ' ===   7   1   8   7
1706) C2         3   5      32.662   592.10   0.0126     2.6528     5.5224     2.2295     90.000     89.999     90.000 ' ===   5   8   7   3
1707) C2         3   2      69.873   592.00   0.0126     3.2764     4.7824     4.4797     90.000     95.487     90.000 ' ===   7  13  11   7
1708) P21        3   2      30.569   591.86   0.0125     2.8670     4.7824     2.3723     90.000    109.975     90.000 ' ===   6   9  10   5
1709) C2         3   4      31.160   590.98   0.0125     4.7824     1.4612     5.0597     90.000     61.798     90.000 ' ===   9   1   8   6
1710) Ibca       3   5     102.391   590.08   0.0122     8.9180     3.2405     3.5431     90.000     90.000     90.000 ' ===   8   7   8
1711) Abm2       3   3      75.424   589.56   0.0126     8.9182     4.7825     1.7684     90.000     90.000     90.000 ' ===  10   9   2
1712) Ccc2       3   3      91.101   589.56   0.0126     8.9182     2.1360     4.7825     90.000     90.000     90.000 ' ===  10   2   9
1713) P2         3   2    -999.000   589.29   0.0125     2.7650     4.4591     2.3945     90.000   -999.000     90.000 ' ===   3  10   8   0
1714) P2         3   4      15.480   588.23   0.0127     2.9037     2.2295     2.4843     90.000     74.264     90.000 ' ===   4   7   8   3
1715) Pca21      3   7      51.239   587.78   0.0129     6.4554     2.2296     3.5601     90.000     90.000     90.000 ' ===   6   6   5
1716) F222       3   3      91.623   587.69   0.0124     9.5648     3.4693     2.7612     90.000     90.000     90.000 ' ===  10   8   7
1717) I222       3   7      22.907   587.46   0.0128     4.7824     2.7612     1.7346     90.000     90.000     90.000 ' ===   6   3   4
1718) C2         3   6      27.572   587.39   0.0124     4.2589     2.9037     2.2529     90.000     81.739     90.000 ' ===   7   2   5   3
1719) Pnnn       3   3      62.164   585.72   0.0127     5.1686     4.4591     2.6973     90.000     90.000     90.000 ' ===  10   9  10
1720) P21212     3   3      43.842   585.65   0.0126     8.9182     2.0559     2.3912     90.000     90.000     90.000 ' ===  10   2  10
1721) C2         3   7      18.827   585.55   0.0128     4.8680     1.7346     2.2694     90.000     79.245     90.000 ' ===   5   3   3   1
1722) Pba2       3   5      37.711   585.45   0.0122     8.9180     2.3912     1.7684     90.000     90.000     90.000 ' ===   9   7   1
1723) Ibca       3   5     102.362   585.45   0.0122     8.9180     3.5368     3.2453     90.000     90.000     90.000 ' ===   9   8   7
1724) Pnn2       3   4      48.484   584.35   0.0122    13.3770     2.3912     1.5157     90.000     90.000     90.000 ' ===  11   9   3
1725) Pmn21      3   3      36.058   584.13   0.0126     4.7824     4.4591     1.6909     90.000     90.000     90.000 ' ===  10  10   2
1726) P2         3   6    -999.000   583.26   0.0125     2.4112     4.4591     1.3921     90.000   -999.000     90.000 ' ===   4   6   3   0
1727) C222       3   4      77.191   582.82   0.0126     3.6197     4.7825     4.4591     90.000     90.000     90.000 ' ===   1   9   9
1728) C2         3   3      38.721   582.40   0.0127     4.8039     4.4591     1.8157     90.000     84.580     90.000 ' ===   9   8   5   4
1729) P2         3   5      18.592   581.62   0.0128     1.7437     4.7824     2.2412     90.000     95.837     90.000 ' ===   4   7   5   1
1730) F222       3   5     143.765   580.79   0.0127     8.9182     3.3707     4.7825     90.000     90.000     90.000 ' ===   8   2   8
1731) C222       3   3      75.424   580.53   0.0126     8.9181     1.7684     4.7824     90.000     90.000     90.000 ' ===  10   4  10
1732) R3         3   5     173.215   579.44   0.0126     8.9182     8.9182     2.5148     90.000     90.000    120.000 ' ===  10   8
1733) P6cc       3   5     109.803   579.44   0.0126     5.1489     5.1489     4.7825     90.000     90.000    120.000 ' ===   8   8
1734) C2221      3   5    -999.000   579.44   0.0126     8.9182     4.7825  -999.0000     90.000     90.000     90.000 ' ===   8   8   0
1735) Abm2       3   5    -999.000   579.44   0.0126     8.9182     4.7825  -999.0000     90.000     90.000     90.000 ' ===   8   8   0
1736) C2         3   6      26.456   579.30   0.0126     5.0082     1.7347     3.1891     90.000     72.728     90.000 ' ===   9   5   6   6
1737) P21212     3   3      33.243   579.06   0.0121     8.9180     2.3912     1.5589     90.000     90.000     90.000 ' ===  12   8   5
1738) I222       3   7      75.560   578.18   0.0129     4.7825     4.4591     3.5432     90.000     90.000     90.000 ' ===   5   5   1
1739) P2         3   4      14.720   577.94   0.0125     3.2693     1.3806     3.2694     90.000     94.007     90.000 ' ===   9   5  10   9
1740) Cmc21      3   2     115.278   576.29   0.0124     9.5647     5.0403     2.3912     90.000     90.000     90.000 ' ===  12  11   9
1741) P2         3   4      23.782   576.14   0.0127     4.4608     4.7825     1.1152     90.000     88.428     90.000 ' ===   7   8   3   1
1742) P2         3   5      24.899   576.05   0.0128     3.6610     2.3912     2.8446     90.000     90.873     90.000 ' ===   8   7   8   8
1743) P2         3   5      11.163   575.84   0.0124     3.3814     1.3806     2.4792     90.000     74.685     90.000 ' ===   6   6   7   4
1744) Fddd       3   5      91.623   575.06   0.0125     9.5648     3.4693     2.7612     90.000     90.000     90.000 ' ===   9   8   5
1745) Abm2       3   6      29.442   574.85   0.0128     2.7612     2.2295     4.7824     90.000     90.000     90.000 ' ===   5   5   6
1746) Abm2       3   6      40.155   574.31   0.0128     4.7824     4.4591     1.8830     90.000     90.000     90.000 ' ===   6   7   3
1747) I222       3   4      58.881   574.21   0.0128     4.7822     4.4591     2.7612     90.000     90.000     90.000 ' ===   7   7   9
1748) Aba2       3   6      79.000   573.81   0.0128     4.4591     1.2348    14.3473     90.000     90.000     90.000 ' ===   7   2   7
1749) P212121    3   6    -999.000   573.20   0.0122  -999.0000     4.4590     2.3912     90.000     90.000     90.000 ' ===   0   8   7
1750) C222       3   4      54.574   572.18   0.0127     4.2147     2.9038     4.4591     90.000     90.000     90.000 ' ===   8   8   8
1751) Pba2       3   3      48.485   571.34   0.0121    13.3770     2.3912     1.5158     90.000     90.000     90.000 ' ===  11   9   4
1752) C2         3   5      55.776   570.12   0.0127     2.5451     8.2836     2.6960     90.000     78.898     90.000 ' ===   7   9   7   5
1753) Ibca       3   2     117.765   569.95   0.0125     4.7824     4.4591     5.5224     90.000     90.000     90.000 ' ===   8   9   6
1754) Iba2       3   7      49.908   569.90   0.0128     4.7824     3.7794     2.7612     90.000     90.000     90.000 ' ===   6   4   6
1755) Pca21      3   7      24.244   569.90   0.0128     6.6887     2.3912     1.5158     90.000     90.000     90.000 ' ===   6   6   2
1756) P2         3   7      23.958   569.41   0.0129     3.3818     2.3912     2.9626     90.000     90.058     90.000 ' ===   6   6   5   5
1757) Pcc2       3   4      29.669   567.91   0.0126     8.9182     2.3912     1.3912     90.000     90.000     90.000 ' ===   9  10   2
1758) P-421c     3   6      56.332   567.81   0.0129     4.4591     4.4591     2.8330     90.000     90.000     90.000 ' ===   9   7
1759) Pcca       3   6      32.661   567.26   0.0123     5.5223     2.2295     2.6528     90.000     90.000     90.000 ' ===   7   7   4
1760) C2221      3   2     115.278   567.14   0.0124     9.5647     5.0403     2.3912     90.000     90.000     90.000 ' ===  12  11   9
1761) Pba2       3   6      38.194   566.99   0.0129     6.7636     2.3616     2.3912     90.000     90.000     90.000 ' ===   7   6   5
1762) Cc         3   7      44.160   566.79   0.0120    13.3769     2.3912     1.3806     90.000     90.000     90.000 ' ===   6   6   3   2
1763) Iba2       3   7      49.909   565.87   0.0128     4.7824     3.7794     2.7612     90.000     90.000     90.000 ' ===   7   4   6
1764) C2         3   5      55.776   565.53   0.0127     2.5452     8.2836     2.6960     90.000     78.898     90.000 ' ===   6   9   7   4
1765) C2         3   5      46.421   565.39   0.0126     4.9400     4.4591     2.1768     90.000    104.512     90.000 ' ===   7   5   3   2
1766) C2         3   5      29.721   565.07   0.0127     4.8278     4.4591     1.3937     90.000     97.862     90.000 ' ===   5   7   4   1
1767) P2         3   5      15.488   565.05   0.0129     2.9050     2.2296     2.4088     90.000     96.927     90.000 ' ===   3   5   8   3
1768) C2         3   5      44.520   564.74   0.0126     5.2440     8.9182     1.0438     90.000     65.782     90.000 ' ===   8   8   1   1
1769) F222       3   4     186.967   564.54   0.0126     4.3837     8.9182     4.7825     90.000     90.000     90.000 ' ===   1   9   9
1770) C222       3   6      29.442   564.17   0.0129     2.7612     2.2296     4.7825     90.000     90.000     90.000 ' ===   5   5   6
1771) Pnc2       3   4      48.484   563.10   0.0122    13.3770     2.3912     1.5157     90.000     90.000     90.000 ' ===  11   9   3
1772) Ccc2       3   2     115.279   562.95   0.0124     9.5647     5.0403     2.3912     90.000     90.000     90.000 ' ===  12  11   9
1773) Abm2       3   6      29.441   562.82   0.0127     4.7824     2.7612     2.2295     90.000     90.000     90.000 ' ===   6   5   5
1774) C2         3   5      30.750   562.43   0.0126     6.5386     1.4420     4.7824     90.000     42.997     90.000 ' ===   9   3   8   7
1775) Pba2       3   6      15.500   560.17   0.0125     4.7824     2.3475     1.3806     90.000     90.000     90.000 ' ===   7   5   4
1776) Pnc2       3   4      51.667   559.83   0.0126     4.4591     3.1386     3.6918     90.000     90.000     90.000 ' ===   9   8   9
1777) P2         3   5    -999.000   559.64   0.0125     4.4590  -999.0000     2.3912     90.000     89.998     90.000 ' ===   8   0   8   6
1778) P2         3   5      13.958   559.29   0.0124     2.6182     2.3912     2.4332     90.000    113.607     90.000 ' ===   5   5   9   5
1779) Pnna       3   7      43.841   558.94   0.0125     8.9181     2.0558     2.3912     90.000     90.000     90.000 ' ===   7   2   6
1780) C2221      3   2     115.278   558.28   0.0124     5.0403     9.5647     2.3912     90.000     90.000     90.000 ' ===  11  12   9
1781) Pbcn       3   4      63.244   558.28   0.0126     5.2910     2.6806     4.4591     90.000     90.000     90.000 ' ===   9   9   9
1782) Pca21      3   4      54.292   558.02   0.0126     4.1727     2.9179     4.4591     90.000     90.000     90.000 ' ===   8   9   9
1783) Pban       3   4      56.248   558.02   0.0126     8.9182     4.7825     1.3188     90.000     90.000     90.000 ' ===   8   9   1
1784) Pbcn       3   6      30.751   557.91   0.0128     4.4591     4.7824     1.4420     90.000     90.000     90.000 ' ===   7   7   2
1785) P2221      3   6      24.809   557.13   0.0128     9.5649     2.2296     1.1633     90.000     90.000     90.000 ' ===   7   5   2
1786) C2         3   7      33.107   557.07   0.0125     4.2468     3.5163     2.8870     90.000    129.830     90.000 ' ===   8   5   5   5
1787) P31c       3   3      88.325   555.68   0.0128     4.7825     4.7825     4.4591     90.000     90.000    120.000 ' ===  10   8
1788) C2         3   4      56.759   555.00   0.0127     5.0556     9.5648     1.1773     90.000     94.460     90.000 ' ===   7  10   6   4
1789) P2         3   6    -999.000   554.99   0.0128     2.8638     2.3912     2.3124     90.000   -999.000     90.000 ' ===   2   6   5   0
1790) Ccca       3   6      75.000   554.99   0.0128     4.7824     4.4591     3.5169     90.000     90.000     90.000 ' ===   7   7   2
1791) C2         3   7      24.075   554.89   0.0129     3.0871     3.2614     2.4164     90.000     98.280     90.000 ' ===   5   5   5   3
1792) P63        3   5      52.403   554.54   0.0128     4.7825     4.7825     2.6456     90.000     90.000    120.000 ' ===  10   6
1793) C2         3   3      69.869   554.42   0.0125     2.8986     9.5648     2.6012     90.000    104.344     90.000 ' ===   7  11   9   6
1794) Pnn2       3   5      44.161   554.17   0.0123    13.3771     2.3912     1.3806     90.000     90.000     90.000 ' ===   9   8   4
1795) Pna21      3   7      16.767   550.69   0.0126     4.7824     2.3476     1.4934     90.000     90.000     90.000 ' ===   7   6   2
1796) P2         3   7      20.362   549.42   0.0127     6.1678     1.3806     2.3912     90.000     90.002     90.000 ' ===   4   5   7   4
1797) Pnn2       3   2      75.006   549.34   0.0125     6.5487     2.5686     4.4591     90.000     90.000     90.000 ' ===  11  11  10
1798) Pnnn       3   6      28.293   549.33   0.0125     4.7824     2.3475     2.5201     90.000     90.000     90.000 ' ===   8   4   3
1799) P2         3   4      35.605   549.02   0.0126     9.4315     2.3912     3.3391     90.000     28.216     90.000 ' ===   9   9   6   6
1800) Pnnn       3   7      19.474   549.00   0.0125     4.7824     2.3475     1.7346     90.000     90.000     90.000 ' ===   6   4   2
1801) Pnc2       3   4      51.644   547.11   0.0126     4.4591     3.1423     3.6857     90.000     90.000     90.000 ' ===   9   9   9
1802) I41md      3   6     197.411   546.84   0.0126     8.9182     8.9182     2.4821     90.000     90.000     90.000 ' ===   9   7
1803) Ibca       3   2     117.765   546.68   0.0125     9.5648     2.7612     4.4591     90.000     90.000     90.000 ' ===   8   6   9
1804) Pmn21      3   7      22.568   546.15   0.0128     6.6887     2.3912     1.4110     90.000     90.000     90.000 ' ===   6   6   2
1805) Pnnn       3   3      59.602   546.03   0.0126     8.9182     4.7824     1.3974     90.000     90.000     90.000 ' ===  10   9   2
1806) P2         3   2      36.997   545.97   0.0126     4.4597     4.7824     1.7349     90.000     90.982     90.000 ' ===   9   9   4   2
1807) Cmc21      3   2     115.279   545.36   0.0124     5.0403     9.5647     2.3912     90.000     90.000     90.000 ' ===  11  12   9
1808) Pccn       3   5    -999.000   544.32   0.0126     8.9182     4.7825  -999.0000     90.000     90.000     90.000 ' ===   8   8   0
1809) C222       3   3      74.986   543.64   0.0125     3.5163     4.7825     4.4590     90.000     90.000     90.000 ' ===   4  10  12
1810) Cc         3   7      26.663   543.39   0.0129     2.6522     4.7825     2.1137     90.000     96.001     90.000 ' ===   6   7   4   4
1811) F222       3   5     102.415   543.32   0.0127     9.5649     8.9182     1.2006     90.000     90.000     90.000 ' ===   9   8   2
1812) P222       3   6      24.809   543.20   0.0128     9.5649     2.2296     1.1633     90.000     90.000     90.000 ' ===   7   5   2
1813) P2         3   2      30.469   542.09   0.0125     4.7849     4.4591     1.4288     90.000     88.155     90.000 ' ===  11   9   4   4
1814) C2         3   7      25.837   542.09   0.0129     3.2954     3.5165     2.2528     90.000     81.759     90.000 ' ===   5   5   5   2
1815) Pnnn       3   7      44.160   540.79   0.0120    13.3769     2.3912     1.3806     90.000     90.000     90.000 ' ===   7   6   3
1816) P2         3   7      11.520   539.19   0.0129     1.7376     4.7825     1.3886     90.000     86.690     90.000 ' ===   6   5   3   3
1817) P42/nnm    3   6      57.641   539.12   0.0128     4.7824     4.7824     2.5202     90.000     90.000     90.000 ' ===   9   7
1818) Cc         3   6      36.999   539.01   0.0129     3.4699     4.7825     2.2639     90.000     80.011     90.000 ' ===   4   7   7   4
1819) Pnnn       3   4      64.883   538.88   0.0126     4.4591     2.6583     5.4737     90.000     90.000     90.000 ' ===   9   9   9
1820) P2         3   6      24.473   538.45   0.0129     4.5108     2.1074     2.6042     90.000     81.322     90.000 ' ===   7   4   6   5
1821) C2         3   2      77.441   538.28   0.0125     4.8039     8.9181     1.8157     90.000     95.420     90.000 ' ===   9   9   5   3
1822) Pba2       3   6      32.181   536.49   0.0128     5.5224     2.4370     2.3912     90.000     90.000     90.000 ' ===   7   5   6
1823) P21        3   5      14.948   534.66   0.0128     2.8037     2.2295     2.5844     90.000    112.295     90.000 ' ===   5   6  10   5
1824) I222       3   7      51.458   534.30   0.0127     8.9182     4.7825     1.2065     90.000     90.000     90.000 ' ===   7   6   1
1825) Pnc2       3   5      44.161   533.26   0.0123    13.3771     2.3912     1.3806     90.000     90.000     90.000 ' ===   9   8   4
1826) P222       3   5      29.441   532.27   0.0124     4.7824     4.4590     1.3806     90.000     90.000     90.000 ' ===   7   7   6
1827) C2         3   6      37.495   532.10   0.0129     4.4591     4.7825     1.7582     90.000     90.000     90.000 ' ===   8   6   3   3
1828) P2         3   5      19.621   531.77   0.0128     2.3652     4.7824     1.8402     90.000    109.497     90.000 ' ===   5   7   4   1
1829) Pc         3   7      22.403   530.45   0.0128     2.8675     4.4591     1.7734     90.000     98.895     90.000 ' ===   5   8   4   3
1830) C2         3   6      41.520   530.30   0.0120     4.6108     2.7611     3.3724     90.000     75.253     90.000 ' ===   7   4   4   3
1831) Pmc21      3   6      34.310   529.96   0.0128     6.6887     2.3912     2.1452     90.000     90.000     90.000 ' ===   7   7   2
1832) Ibca       3   2     117.760   529.94   0.0123     4.7823     5.5223     4.4590     90.000     90.000     90.000 ' ===   8   8   9
1833) P2         3   3    -999.000   529.33   0.0126     2.4438     8.9182     1.5932     90.000   -999.000     90.000 ' ===   8  10   2   0
1834) Cc         3   3      56.758   529.11   0.0125     3.5861     4.7824     3.3179     90.000     85.926     90.000 ' ===  10  11  10  10
1835) P42mc      3   6      56.332   528.65   0.0129     4.4591     4.4591     2.8330     90.000     90.000     90.000 ' ===   9   7
1836) P212121    3   7      18.496   528.60   0.0129     4.7825     2.2296     1.7347     90.000     90.000     90.000 ' ===   6   3   3
1837) Pmc21      3   5    -999.000   528.31   0.0126  -999.0000     2.3912     4.4591     90.000     90.000     90.000 ' ===   0   8   8
1838) F222       3   6      87.653   528.30   0.0128     8.9182     5.6660     1.7346     90.000     90.000     90.000 ' ===   8   6   5
1839) P222       3   4      22.081   528.29   0.0127     4.1418     2.3912     2.2295     90.000     90.000     90.000 ' ===   4   6   7
1840) C2         3   5    -999.000   528.15   0.0127     4.7844     4.4591     1.3812     90.000   -999.000     90.000 ' ===   5   7   3   0
1841) Pnnn       3   5      30.751   528.15   0.0127     4.7824     4.4591     1.4420     90.000     90.000     90.000 ' ===   8   7   3
1842) C2         3   5    -999.000   527.40   0.0127     4.7825  -999.0000     4.4591     90.000     89.999     90.000 ' ===   8   0   8   6
1843) Cmc21      3   7      94.094   526.79   0.0129     9.5649     2.2061     4.4591     90.000     90.000     90.000 ' ===   5   1   6
1844) Ima2       3   4     102.365   526.07   0.0126     8.9182     3.5368     3.2454     90.000     90.000     90.000 ' ===   9   9   8
1845) P2         3   6      37.967   526.03   0.0126     4.7940     4.4591     1.7804     90.000     93.986     90.000 ' ===   7   7   3   3
1846) P42/nbc    3   7      57.642   525.66   0.0129     4.7825     4.7825     2.5202     90.000     90.000     90.000 ' ===   8   6
1847) Cmc21      3   3     104.800   525.34   0.0121     8.2834     5.2910     2.3912     90.000     90.000     90.000 ' ===  11   9   8
1848) Iba2       3   4      97.110   524.84   0.0126     8.9182     4.7825     2.2769     90.000     90.000     90.000 ' ===   9   8   1
1849) Ima2       3   4     102.395   524.54   0.0126     8.9182     3.2405     3.5431     90.000     90.000     90.000 ' ===   8   8   9
1850) P222       3   4      22.081   524.42   0.0125     4.1417     2.3912     2.2295     90.000     90.000     90.000 ' ===   6   6   7
1851) C2         3   3    -999.000   524.19   0.0126     8.9634     4.7824     1.3876     90.000   -999.000     90.000 ' ===   8   9   2   0
1852) C2         3   4      41.380   523.35   0.0128     9.5650     0.9702     4.4591     90.000     90.001     90.000 ' ===   9   1   9   7
1853) P2         3   4      17.243   522.87   0.0127     3.2344     2.2295     2.3965     90.000     86.207     90.000 ' ===   4   7   9   4
1854) P2         3   4      29.440   522.66   0.0126     4.7822     2.2295     2.7612     90.000     90.001     90.000 ' ===   7   7   9   7
1855) Pban       3   4      41.186   522.57   0.0125     9.5648     3.1189     1.3806     90.000     90.000     90.000 ' ===  10   7   6
1856) C2         3   5      49.552   521.77   0.0122     7.5054     2.7611     2.4460     90.000     77.840     90.000 ' ===   8   5   9   8
1857) Fdd2       3   7      72.329   521.70   0.0126     9.5648     4.6951     1.6106     90.000     90.000     90.000 ' ===   7   6   2
1858) Pcc2       3   7      16.767   521.70   0.0126     4.7824     2.3476     1.4934     90.000     90.000     90.000 ' ===   7   6   2
1859) Pnn2       3   7      52.958   520.61   0.0129     4.7825     4.2148     2.6272     90.000     90.000     90.000 ' ===   5   6   5
1860) Fdd2       3   5      91.623   520.29   0.0125     9.5648     3.4693     2.7612     90.000     90.000     90.000 ' ===   9   8   5
1861) C2         3   6      46.126   519.62   0.0126     4.7824     4.3260     2.2295     90.000     90.001     90.000 ' ===   7   3   6   4
1862) P222       3   3      43.842   519.35   0.0126     8.9182     2.0559     2.3912     90.000     90.000     90.000 ' ===  10   2  10
1863) C2         3   3      69.870   516.74   0.0126     2.8986     9.5647     2.6013     90.000    104.344     90.000 ' ===   8  10   9   7
1864) P2         3   7      14.128   516.44   0.0125     2.8037     2.1073     2.5844     90.000    112.294     90.000 ' ===   4   3   6   4
1865) Ima2       3   7     110.063   516.28   0.0116    16.3063     2.7611     2.4446     90.000     90.000     90.000 ' ===   7   6   3
1866) Pnc2       3   5      29.442   516.28   0.0129     4.7824     2.7612     2.2295     90.000     90.000     90.000 ' ===   8   7   6
1867) P3c1       3   6      44.163   515.66   0.0129     4.7825     4.7825     2.2296     90.000     90.000    120.000 ' ===   8   5
1868) C2         3   7      44.333   515.55   0.0128     6.5388     1.3859     5.0598     90.000    104.794     90.000 ' ===   8   1   7   7
1869) C2         3   7      44.333   515.55   0.0128     6.5387     1.3859     5.0598     90.000    104.793     90.000 ' ===   7   1   8   7
1870) P3         3   5      52.403   514.93   0.0128     4.7825     4.7825     2.6456     90.000     90.000    120.000 ' ===  10   6
1871) F222       3   2     176.643   514.51   0.0124     8.2835     4.4590     4.7824     90.000     90.000     90.000 ' ===   7   9   8
1872) C2         3   4      40.115   514.36   0.0127     3.7622     4.4591     2.4141     90.000     82.099     90.000 ' ===   4   7   7   2
1873) P212121    3   3      48.485   514.20   0.0121    13.3770     2.3912     1.5158     90.000     90.000     90.000 ' ===  11   9   4
1874) P3c1       3   5     109.803   513.22   0.0126     5.1489     5.1489     4.7825     90.000     90.000    120.000 ' ===   8   8
1875) Fdd2       3   7     176.633   512.82   0.0117    13.3770     4.7823     2.7611     90.000     90.000     90.000 ' ===   7   6   5
1876) P222       3   6      18.496   512.77   0.0128     4.7824     2.2296     1.7346     90.000     90.000     90.000 ' ===   6   4   3
1877) I222       3   4      59.337   512.51   0.0126     8.9182     4.7824     1.3912     90.000     90.000     90.000 ' ===   9  10   2
1878) P2         3   2      29.440   512.42   0.0122     3.2693     2.7612     3.2693     90.000     94.007     90.000 ' ===  10   8  10   8
1879) F222       3   4     117.765   512.29   0.0127     5.5224     4.4591     4.7824     90.000     90.000     90.000 ' ===   4   7   6
1880) Cc         3   5      41.931   511.82   0.0125     2.6217     4.7824     3.4791     90.000     74.001     90.000 ' ===   7   9   5   4
1881) C2         3   7    -999.000   510.93   0.0123     2.9878     4.4590     2.9877     90.000   -999.000     90.000 ' ===   3   6   3   0
1882) P222       3   7      33.948   510.26   0.0129     6.6887     2.3912     2.1225     90.000     90.000     90.000 ' ===   6   6   1
1883) Pban       3   5      32.662   509.29   0.0127     5.5224     2.6528     2.2295     90.000     90.000     90.000 ' ===   8   5   7
1884) Pnn2       3   3      62.164   508.36   0.0127     5.1686     4.4591     2.6973     90.000     90.000     90.000 ' ===  10   9  10
1885) P21212     3   7      18.496   506.57   0.0129     4.7825     2.2296     1.7347     90.000     90.000     90.000 ' ===   6   3   3
1886) Abm2       3   2     123.002   506.42   0.0125     4.7824     2.8840     8.9181     90.000     90.000     90.000 ' ===  11   3  10
1887) Pbca       3   6      36.057   506.41   0.0123     4.4590     3.3817     2.3912     90.000     90.000     90.000 ' ===   7   3   7
1888) P21212     3   3      48.485   505.77   0.0121    13.3770     2.3912     1.5158     90.000     90.000     90.000 ' ===  11   9   4
1889) P212121    3   3      62.512   505.47   0.0126     5.2083     4.4591     2.6917     90.000     90.000     90.000 ' ===  10  10  10
1890) Abm2       3   6      52.667   504.26   0.0128     9.5649     1.2348     4.4591     90.000     90.000     90.000 ' ===   7   2   7
1891) P2221      3   6      24.244   502.96   0.0128     6.6887     2.3912     1.5158     90.000     90.000     90.000 ' ===   7   6   2
1892) Pbca       3   4      66.639   502.78   0.0125     5.6659     4.4591     2.6377     90.000     90.000     90.000 ' ===   9  11   7
1893) P2221      3   5      22.081   502.62   0.0127     6.6886     2.3912     1.3806     90.000     90.000     90.000 ' ===   7   6   5
1894) P2         3   2      29.440   501.65   0.0122     3.2693     2.7611     3.2692     90.000     85.993     90.000 ' ===  11   8   9   8
1895) F222       3   5     149.980   501.63   0.0126     8.9182     4.7824     3.5165     90.000     90.000     90.000 ' ===   8   8   2
1896) P2         3   5      19.635   500.25   0.0125     4.4590     1.8415     2.3912     90.000     90.002     90.000 ' ===   8   1   8   6
1897) Pbcn       3   5    -999.000   498.96   0.0126     4.7825     8.9182  -999.0000     90.000     90.000     90.000 ' ===   8   8   0
1898) Ccc2       3   5     105.910   498.91   0.0124     8.4294     5.2544     2.3912     90.000     90.000     90.000 ' ===   9   8   6
1899) Pban       3   6      30.751   498.13   0.0128     4.7824     4.4591     1.4420     90.000     90.000     90.000 ' ===   7   7   2
1900) C2         3   4      42.214   497.74   0.0124     2.6102     6.7634     2.6430     90.000     64.784     90.000 ' ===   8   9   7   4
1901) Pbcn       3   3      75.424   497.60   0.0126     4.7824     8.9181     1.7684     90.000     90.000     90.000 ' ===  10  10   4
1902) Abm2       3   5      80.196   497.23   0.0127     6.6886     2.5071     4.7824     90.000     90.000     90.000 ' ===   8   3   7
1903) Ccc2       3   6      78.999   496.63   0.0127     4.7824     1.2348    13.3773     90.000     90.000     90.000 ' ===   7   4   7
1904) I222       3   6      45.322   496.09   0.0126     8.9182     4.7825     1.0626     90.000     90.000     90.000 ' ===   7   8   2
1905) Iba2       3   2     117.765   496.06   0.0125     4.7824     5.5224     4.4591     90.000     90.000     90.000 ' ===   8   6   9
1906) P2         3   6      12.168   495.87   0.0126     1.8429     4.7824     1.4668     90.000    109.739     90.000 ' ===   5   7   4   2
1907) P2         3   5    -999.000   495.38   0.0127     4.4713     4.7825     1.1178     90.000   -999.000     90.000 ' ===   6   8   2   0
1908) P2         3   4      17.498   495.35   0.0127     2.9605     2.2295     2.8424     90.000     68.855     90.000 ' ===   9   8   6   6
1909) C2         3   6      59.626   495.06   0.0125     4.1826     8.9181     1.6113     90.000     82.771     90.000 ' ===   7   8   6   6
1910) Fdd2       3   6     199.640   494.07   0.0128     9.5649     3.7795     5.5224     90.000     90.000     90.000 ' ===   8   5   6
1911) P212121    3   4      43.840   492.52   0.0122     8.9180     2.0558     2.3912     90.000     90.000     90.000 ' ===  10   2   9
1912) Cc         3   6      36.792   491.79   0.0129     5.1757     4.7824     1.4884     90.000     86.980     90.000 ' ===   6   9   6   5
1913) Pccn       3   3      75.424   491.30   0.0126     4.7825     8.9182     1.7684     90.000     90.000     90.000 ' ===   9  10   2
1914) Pbcn       3   7      48.484   490.80   0.0120    13.3769     2.3912     1.5157     90.000     90.000     90.000 ' ===   7   6   3
1915) P2         3   4      20.593   489.92   0.0125     4.5735     1.3806     3.3451     90.000     77.152     90.000 ' ===   8   6   8   6
1916) Iba2       3   5     102.391   489.64   0.0122     8.9180     3.5431     3.2405     90.000     90.000     90.000 ' ===   8   8   7
1917) Pbcn       3   6      36.057   488.94   0.0123     4.4590     3.3817     2.3912     90.000     90.000     90.000 ' ===   7   3   7
1918) Pnna       3   4      56.027   488.67   0.0126     4.7824     4.4591     2.6272     90.000     90.000     90.000 ' ===  10   9   2
1919) F222       3   2     176.640   488.38   0.0123     8.2835     4.7823     4.4590     90.000     90.000     90.000 ' ===   8   8   9
1920) C2         3   4      56.299   488.30   0.0120     4.8378     2.7611     4.2637     90.000     81.300     90.000 ' ===   7   6   7   4
1921) F222       3   7     191.690   487.07   0.0129     6.7416     5.9455     4.7825     90.000     90.000     90.000 ' ===   5   6   6
1922) Ccc2       3   2     117.765   487.04   0.0125     4.7824     4.4591     5.5224     90.000     90.000     90.000 ' ===   8   9   6
1923) C2221      3   5      77.097   486.17   0.0129     4.7825     4.4591     3.6152     90.000     90.000     90.000 ' ===   7   7   3
1924) Aba2       3   5     100.125   485.92   0.0127     4.7824     4.6951     4.4591     90.000     90.000     90.000 ' ===   7   3   5
1925) F222       3   4     222.762   485.68   0.0126     8.9182     5.2229     4.7825     90.000     90.000     90.000 ' ===   9   1   9
1926) F222       3   7     200.881   484.47   0.0129     7.6582     4.7825     5.4848     90.000     90.000     90.000 ' ===   6   5   6
1927) P2         3   6      17.860   484.43   0.0124     4.6150     1.1956     3.3501     90.000    104.939     90.000 ' ===   8   4   3   3
1928) Pban       3   4      41.185   483.97   0.0124     9.5647     3.1189     1.3806     90.000     90.000     90.000 ' ===  10   7   7
1929) P2         3   6      40.599   483.78   0.0129     8.6959     2.3912     2.2308     90.000     61.070     90.000 ' ===   6   6   7   6
1930) P2         3   6    -999.000   483.15   0.0129     2.3793     4.7825     1.8511     90.000   -999.000     90.000 ' ===   5   6   2   0
1931) F222       3   6     120.466   483.15   0.0129     5.6489     4.7825     4.4591     90.000     90.000     90.000 ' ===   2   6   7
1932) C2         3   7      28.519   483.07   0.0126     3.2758     3.6409     2.7775     90.000     59.419     90.000 ' ===   6   4   6   4
1933) P61        3   5      44.163   483.06   0.0129     2.7612     2.7612     6.6887     90.000     90.000    120.000 ' ===   9   6
1934) P2         3   5      22.101   482.67   0.0128     6.6946     2.3912     1.3818     90.000     87.582     90.000 ' ===   6   6   3   1
1935) P2         3   4      17.938   482.65   0.0127     2.7784     2.2295     3.3646     90.000    120.612     90.000 ' ===   8   8   4   3
1936) P21        3   5      15.692   482.63   0.0128     2.9433     2.2295     2.5489     90.000     69.742     90.000 ' ===   4   6   6   1
1937) Pnnn       3   3      73.984   482.37   0.0126     4.7825     8.9182     1.7346     90.000     90.000     90.000 ' ===   9   8   2
1938) Cc         3   6      32.662   481.58   0.0128     2.6528     5.5224     2.2295     90.000     90.002     90.000 ' ===   5   8   6   3
1939) Pnc2       3   5      29.667   481.19   0.0121     8.9180     2.3912     1.3912     90.000     90.000     90.000 ' ===   9   9   2
1940) Pmn21      3   3      62.164   481.13   0.0127     5.1686     4.4591     2.6973     90.000     90.000     90.000 ' ===  10   9  10
1941) P21        3   7      22.403   479.11   0.0128     2.8675     4.4591     1.7734     90.000     98.895     90.000 ' ===   5   8   4   3
1942) Cmc21      3   5     105.910   478.12   0.0124     8.4294     5.2544     2.3912     90.000     90.000     90.000 ' ===   9   8   6
1943) C2         3   5      31.009   477.87   0.0125     4.7824     1.4541     5.0598     90.000     61.796     90.000 ' ===   8   1  10   8
1944) P2         3   5      14.803   477.86   0.0127     4.8091     1.3806     2.2420     90.000     96.034     90.000 ' ===   6   4   6   3
1945) Cmc21      3   6      79.000   475.45   0.0128     4.7824     4.4591     3.7045     90.000     90.000     90.000 ' ===   7   7   2
1946) F222       3   5     152.555   475.13   0.0127    13.3773     4.7824     2.3846     90.000     90.000     90.000 ' ===   8   7   3
1947) Pban       3   5      54.810   474.53   0.0127     8.9182     4.7825     1.2851     90.000     90.000     90.000 ' ===   9   8   1
1948) F222       3   7     191.491   474.11   0.0129     6.7091     5.9680     4.7825     90.000     90.000     90.000 ' ===   6   6   6
1949) Cc         3   7      42.093   473.04   0.0128     2.9099     4.7824     3.2409     90.000     68.953     90.000 ' ===   6   8   6   6
1950) I41/a      3   5     197.412   472.70   0.0126     8.9182     8.9182     2.4821     90.000     90.000     90.000 ' ===  10   8
1951) Pnnn       3   6      36.057   472.65   0.0123     8.9180     2.3912     1.6909     90.000     90.000     90.000 ' ===   7   7   3
1952) P2         3   7      11.355   471.74   0.0127     2.5218     2.7612     1.7197     90.000    108.517     90.000 ' ===   5   4   4   2
1953) C222       3   4     103.785   471.71   0.0126     4.7825     2.4334     8.9182     90.000     90.000     90.000 ' ===   8   2   9
1954) Pban       3   7      37.495   471.41   0.0124     8.9181     2.3912     1.7582     90.000     90.000     90.000 ' ===   7   5   2
1955) Pccn       3   7      36.057   471.41   0.0124     4.4590     3.3817     2.3912     90.000     90.000     90.000 ' ===   7   2   6
1956) P2         3   5      32.584   471.10   0.0127     2.5044     8.9182     1.5279     90.000    107.287     90.000 ' ===   7   8   2   1
1957) P2         3   6      11.476   470.69   0.0128     1.7381     4.7824     1.3833     90.000     86.410     90.000 ' ===   5   6   4   2
1958) P4/nnc     3   7     112.660   469.65   0.0125     6.3061     6.3061     2.8330     90.000     90.000     90.000 ' ===   8   6
1959) I222       3   4      58.886   469.60   0.0127     4.7824     4.4591     2.7613     90.000     90.000     90.000 ' ===   9   7   4
1960) P21212     3   4      29.443   469.60   0.0127     4.7824     2.7613     2.2295     90.000     90.000     90.000 ' ===   9   4   7
1961) P42/n      3   6      57.641   469.55   0.0128     4.7824     4.7824     2.5202     90.000     90.000     90.000 ' ===   9   7
1962) P2         3   7    -999.000   468.43   0.0126     4.4681     2.3912  -999.0000     90.000   -999.000     90.000 ' ===   6   7   0   0
1963) Pnn2       3   7      43.841   468.30   0.0125     8.9181     2.0558     2.3912     90.000     90.000     90.000 ' ===   7   2   6
1964) C222       3   4     105.913   468.20   0.0126     8.4294     5.2545     2.3912     90.000     90.000     90.000 ' ===   9   8   7
1965) Pnn2       3   6      28.293   467.95   0.0125     4.7824     2.3475     2.5201     90.000     90.000     90.000 ' ===   8   4   3
1966) I222       3   5      79.952   464.80   0.0127     7.1213     4.7824     2.3476     90.000     90.000     90.000 ' ===   5   7   8
1967) C2         3   5      51.763   464.76   0.0123     3.1199     9.5646     1.7352     90.000     88.630     90.000 ' ===   9   9   6   6
1968) C2         3   3      73.717   464.55   0.0126     8.9204     4.7824     1.7284     90.000     91.262     90.000 ' ===  10   9   4   4
1969) I222       3   4      58.883   464.29   0.0130     4.7823     4.4591     2.7612     90.000     90.000     90.000 ' ===   7   7   8
1970) Pmc21      3   5      29.442   461.50   0.0128     4.7824     2.7612     2.2295     90.000     90.000     90.000 ' ===   7   7   6
1971) Iba2       3   2     117.760   461.24   0.0123     4.7823     5.5223     4.4590     90.000     90.000     90.000 ' ===   8   8   9
1972) P31c       3   5     109.803   460.58   0.0126     5.1489     5.1489     4.7825     90.000     90.000    120.000 ' ===   8   8
1973) Iba2       3   4      82.371   460.36   0.0125     9.5648     3.1189     2.7612     90.000     90.000     90.000 ' ===  10   7   6
1974) Iba2       3   5      65.324   460.00   0.0127     5.5224     2.6528     4.4591     90.000     90.000     90.000 ' ===   8   5   7
1975) P2         3   6      18.781   459.46   0.0128     3.2846     2.3913     2.4909     90.000    106.266     90.000 ' ===   7   4   9   7
1976) P2         3   6      16.009   459.39   0.0126     2.7722     2.7612     2.4247     90.000     59.607     90.000 ' ===   8   4   5   5
1977) C2         3   3      56.758   459.23   0.0125     3.5861     4.7824     3.3179     90.000     85.926     90.000 ' ===  10  11  10  10
1978) P2         3   7      11.354   458.91   0.0124     2.5217     2.7612     1.7197     90.000     71.482     90.000 ' ===   5   5   4   2
1979) Pna21      3   5      45.905   458.61   0.0122    13.3770     2.3912     1.4351     90.000     90.000     90.000 ' ===   9   8   2
1980) I222       3   6      59.602   457.92   0.0126     8.9182     4.7824     1.3974     90.000     90.000     90.000 ' ===   7   7   2
1981) Pca21      3   6      42.726   457.75   0.0120     6.5226     2.3724     2.7611     90.000     90.000     90.000 ' ===   8   4   5
1982) C2         3   5      74.032   456.37   0.0127     4.7856     8.9182     1.7358     90.000     87.930     90.000 ' ===   7   6   3   2
1983) I222       3   4     102.365   455.93   0.0126     8.9182     3.5368     3.2454     90.000     90.000     90.000 ' ===   9   9   8
1984) Cc         3   7      34.488   455.30   0.0126     5.0464     2.3476     3.0719     90.000     71.384     90.000 ' ===   7   5   2   2
1985) Pnna       3   7      30.751   455.22   0.0129     9.5649     2.2296     1.4420     90.000     90.000     90.000 ' ===   7   6   2
1986) Aba2       3   5     102.415   455.21   0.0127     9.5649     1.2006     8.9182     90.000     90.000     90.000 ' ===   9   2   8
1987) P42nm      3   6      57.641   454.88   0.0128     4.7824     4.7824     2.5202     90.000     90.000     90.000 ' ===   9   7
1988) C2         3   4      77.244   454.27   0.0127     8.9353     4.7825     1.8111     90.000     93.543     90.000 ' ===   8   8   3   2
1989) P2         3   7      11.052   453.65   0.0126     3.3479     1.3806     2.4831     90.000     74.364     90.000 ' ===   5   4   7   5
1990) C222       3   4      58.881   453.55   0.0125     5.5223     4.7824     2.2295     90.000     90.000     90.000 ' ===   6   6   7
1991) P2         3   6      20.760   452.72   0.0121     4.6109     1.3806     3.3724     90.000     75.253     90.000 ' ===   6   5   4   2
1992) Ccca       3   5     128.254   452.72   0.0127     4.7825     3.0071     8.9182     90.000     90.000     90.000 ' ===   8   1   8
1993) C2         3   7      35.147   452.71   0.0125     4.9450     2.5201     2.9162     90.000     75.263     90.000 ' ===   8   3   3   3
1994) I222       3   4     102.395   452.19   0.0126     8.9182     3.5431     3.2405     90.000     90.000     90.000 ' ===   8   9   8
1995) C2         3   6      91.876   451.65   0.0126     4.9887     8.9182     2.1542     90.000     73.465     90.000 ' ===   7   6   3   3
1996) P21/c      3   4      30.982   450.81   0.0126     2.7596     4.7824     2.5706     90.000    114.044     90.000 ' ===   6  10   6   3
1997) Pban       3   6      37.503   449.93   0.0128     6.5487     2.5686     2.2296     90.000     90.000     90.000 ' ===   7   7   7
1998) Pna21      3   5    -999.000   449.06   0.0126     4.7825  -999.0000     4.4591     90.000     90.000     90.000 ' ===   8   0   8
1999) P4         3   7      47.547   447.83   0.0127     4.4591     4.4591     2.3912     90.000     90.000     90.000 ' ===   6   7
2000) Pmn21      3   6      37.496   447.07   0.0128     3.5165     2.2296     4.7824     90.000     90.000     90.000 ' ===   2   7   6
2001) Cmc21      3   2     117.765   446.46   0.0125     4.7824     4.4591     5.5224     90.000     90.000     90.000 ' ===   8   9   6
2002) C2         3   5      56.832   445.51   0.0124     3.6159     4.7824     3.2948     90.000     85.921     90.000 ' ===   8   7   8   8
2003) F222       3   3     202.861   443.02   0.0125     7.8098     4.7824     5.4314     90.000     90.000     90.000 ' ===  10   9   9
2004) P41212     3   7      70.542   442.92   0.0129     3.3817     3.3817     6.1684     90.000     90.000     90.000 ' ===   8   6
2005) Pcca       3   5      67.951   442.66   0.0122     5.8077     4.4590     2.6239     90.000     90.000     90.000 ' ===   8   9   7
2006) C2         3   5      41.931   442.65   0.0125     2.6217     4.7824     3.4791     90.000     74.001     90.000 ' ===   7   9   5   4
2007) C2221      3   5     105.910   441.34   0.0124     8.4294     5.2544     2.3912     90.000     90.000     90.000 ' ===   9   8   6
2008) Pnna       3   6      32.663   441.26   0.0128     5.5224     2.2295     2.6528     90.000     90.000     90.000 ' ===   8   6   5
2009) P2         3   7      14.728   441.06   0.0125     2.6118     2.5293     2.4352     90.000     66.283     90.000 ' ===   6   2   6   4
2010) Fddd       3   4     213.296   437.77   0.0126    17.8364     9.5649     1.2502     90.000     90.000     90.000 ' ===   9  10   2
2011) P2         3   5      22.160   437.63   0.0123     2.8711     4.4590     1.7543     90.000     80.644     90.000 ' ===   8   8   7   7
2012) C2         3   7      43.559   437.58   0.0110     2.8808     9.5639     1.6219     90.000     77.097     90.000 ' ===   7   8   5   5
2013) Pbca       3   6      56.331   436.37   0.0129     5.6661     4.4591     2.2296     90.000     90.000     90.000 ' ===   7   9   5
2014) C2         3   7      37.648   436.02   0.0125     3.7356     4.2147     2.7306     90.000    118.873     90.000 ' ===   4   6   5   3
2015) P2221      3   4      43.840   435.69   0.0122     8.9180     2.0558     2.3912     90.000     90.000     90.000 ' ===  10   2   9
2016) P42bc      3   7      57.642   435.03   0.0129     4.7825     4.7825     2.5202     90.000     90.000     90.000 ' ===   8   6
2017) C2         3   7      45.052   433.21   0.0127     7.9780     2.3615     2.8206     90.000     57.969     90.000 ' ===   6   5   4   2
2018) Pmn21      3   7      43.841   433.18   0.0125     8.9181     2.0558     2.3912     90.000     90.000     90.000 ' ===   7   2   6
2019) Pnc2       3   5      45.905   433.13   0.0122    13.3770     2.3912     1.4351     90.000     90.000     90.000 ' ===   9   8   2
2020) Ccc2       3   5     126.789   432.14   0.0127     4.7825     2.9727     8.9182     90.000     90.000     90.000 ' ===   8   1   7
2021) Pba2       3   5      32.662   432.12   0.0127     5.5224     2.6528     2.2295     90.000     90.000     90.000 ' ===   8   5   7
2022) P2         3   5    -999.000   432.12   0.0127     4.9043     2.2295     1.4158     90.000   -999.000     90.000 ' ===   5   7   3   0
2023) P2         3   6      20.593   431.51   0.0126     4.5736     1.3806     3.3451     90.000    102.848     90.000 ' ===   6   5   6   4
2024) Cc         3   5      55.777   430.95   0.0128     2.5452     8.2836     2.6960     90.000     78.897     90.000 ' ===   6  10   7   4
2025) C2         3   7      20.551   430.05   0.0128     7.8641     1.0928     2.4347     90.000     79.149     90.000 ' ===   6   2   8   6
2026) R3c        3   6     132.488   429.72   0.0129     4.7825     4.7825     6.6887     90.000     90.000    120.000 ' ===   8   5
2027) Ima2       3   4      82.371   429.67   0.0125     9.5648     3.1189     2.7612     90.000     90.000     90.000 ' ===  10   7   6
2028) I222       3   6     152.307   428.87   0.0128    11.7381     4.7824     2.7131     90.000     90.000     90.000 ' ===   7   7   5
2029) Ibca       3   6      58.883   428.77   0.0129     4.7825     5.5223     2.2296     90.000     90.000     90.000 ' ===   6   5   5
2030) C2         3   6      44.965   428.70   0.0124     4.2171     8.9181     1.2027     90.000     96.213     90.000 ' ===   3   8   6   2
2031) C2         3   6      34.488   427.90   0.0126     5.0464     2.3476     3.0719     90.000     71.384     90.000 ' ===   8   5   3   3
2032) I4cm       3   5     190.184   427.68   0.0126     6.3061     6.3061     4.7825     90.000     90.000     90.000 ' ===   8   8
2033) P2         3   7      10.204   426.97   0.0127     4.8091     0.9516     2.2420     90.000     96.034     90.000 ' ===   6   1   6   4
2034) Iba2       3   4      82.370   426.35   0.0124     9.5647     3.1189     2.7612     90.000     90.000     90.000 ' ===  10   7   7
2035) P2         3   7      11.549   425.91   0.0128     1.7491     4.7824     1.3921     90.000     97.372     90.000 ' ===   4   5   3   1
2036) Pnnn       3   6      41.186   425.17   0.0127     9.5648     3.1190     1.3806     90.000     90.000     90.000 ' ===   9   7   4
2037) P2         3   7      11.645   425.16   0.0126     1.7637     4.7824     1.4037     90.000     79.591     90.000 ' ===   4   6   4   1
2038) Pcca       3   7      89.037   423.75   0.0129     4.7825     4.1751     4.4591     90.000     90.000     90.000 ' ===   6   1   6
2039) F222       3   6     149.982   423.54   0.0128     7.0330     4.4591     4.7824     90.000     90.000     90.000 ' ===   2   7   6
2040) C222       3   6      54.293   423.08   0.0127     2.9178     4.1728     4.4591     90.000     90.000     90.000 ' ===   7   7   7
2041) Pba2       3   3      65.322   422.99   0.0121     5.5223     4.4590     2.6528     90.000     90.000     90.000 ' ===  10  10   7
2042) C2         3   5      51.763   422.20   0.0123     3.1199     9.5646     1.7352     90.000     88.630     90.000 ' ===   8  10   6   5
2043) Aba2       3   3      91.623   421.93   0.0124     3.4693     2.7612     9.5648     90.000     90.000     90.000 ' ===   8   7  10
2044) C2         3   6      36.792   421.53   0.0129     5.1757     4.7824     1.4884     90.000     86.980     90.000 ' ===   6   9   6   5
2045) C2         3   7      49.907   421.45   0.0127     3.7794     5.5224     2.5711     90.000     68.438     90.000 ' ===   4   6   6   3
2046) I222       3   5      59.602   421.40   0.0126     8.9182     4.7824     1.3974     90.000     90.000     90.000 ' ===   8   8   2
2047) Pmn21      3   6      28.293   421.15   0.0125     4.7824     2.3475     2.5201     90.000     90.000     90.000 ' ===   8   4   3
2048) Ccca       3   5     110.758   421.07   0.0127     8.9182     1.2984     9.5649     90.000     90.000     90.000 ' ===   8   2   9
2049) P2         3   5      23.924   420.56   0.0126     7.1736     1.4958     2.2295     90.000     90.001     90.000 ' ===   8   3   7   5
2050) C2         3   5      76.606   420.41   0.0127     4.8854     8.9182     1.7961     90.000     78.218     90.000 ' ===   7   7   2   1
2051) P2         3   5      33.244   420.05   0.0126     4.5267     4.7825     1.5589     90.000     80.084     90.000 ' ===   9   6   4   4
2052) C2         3   5    -999.000   419.73   0.0125     4.7824  -999.0000     5.0598     90.000     61.796     90.000 ' ===   8   0  10   8
2053) Ima2       3   5      65.324   419.41   0.0127     5.5224     2.6528     4.4591     90.000     90.000     90.000 ' ===   8   5   7
2054) Abm2       3   5     100.125   419.23   0.0127     4.7824     4.6951     4.4591     90.000     90.000     90.000 ' ===   7   3   5
2055) F222       3   3     191.396   418.51   0.0127    14.3473     4.4591     2.9917     90.000     90.000     90.000 ' ===  10   9   5
2056) P2         3   3      39.380   418.03   0.0124     4.8145     4.4591     1.8466     90.000     83.380     90.000 ' ===   9   9   5   4
2057) P63        3   5     109.803   417.73   0.0126     5.1489     5.1489     4.7825     90.000     90.000    120.000 ' ===   8   8
2058) Cmc21      3   6      74.988   417.42   0.0127     4.7825     3.5163     4.4591     90.000     90.000     90.000 ' ===   7   4   9
2059) C2         3   3      46.739   417.26   0.0124     2.4870     8.9181     2.1115     90.000     93.599     90.000 ' ===   8  10   8   6
2060) Cc         3   4      46.740   415.89   0.0127     2.4870     8.9182     2.1115     90.000     93.599     90.000 ' ===   8  10   7   6
2061) P2         3   2      30.569   415.69   0.0124     4.3004     2.3912     3.0332     90.000    101.461     90.000 ' ===  11   7  10   9
2062) P2         3   5    -999.000   415.38   0.0126     2.5748     4.4591     2.3915     90.000   -999.000     90.000 ' ===   2   8   8   0
2063) P41        3   7      70.542   415.24   0.0129     3.3817     3.3817     6.1684     90.000     90.000     90.000 ' ===   8   6
2064) C2         3   7      42.093   413.91   0.0128     2.9099     4.7824     3.2409     90.000     68.953     90.000 ' ===   6   8   6   6
2065) C2         3   4      78.665   413.35   0.0126     6.9237     2.5480     4.4591     90.000     89.998     90.000 ' ===   9   9   9   7
2066) P222       3   4      29.443   412.33   0.0127     4.7824     2.7613     2.2295     90.000     90.000     90.000 ' ===   9   4   7
2067) P6cc       3   5     104.806   411.94   0.0128     4.7825     4.7825     5.2912     90.000     90.000    120.000 ' ===  10   6
2068) C2         3   6      59.128   410.87   0.0126     9.1307     4.7824     1.3863     90.000     77.614     90.000 ' ===   7   7   3   3
2069) P21        3   6    -999.000   410.83   0.0128     2.7693     2.2295     2.3983     90.000   -999.000     90.000 ' ===   3   6   5   0
2070) P2         3   4      22.104   409.20   0.0127     3.5726     2.2295     2.8184     90.000     79.944     90.000 ' ===   9   7   9   9
2071) P2         3   5      29.815   407.49   0.0125     2.9408     4.1418     2.7211     90.000    115.894     90.000 ' ===   6   8   6   3
2072) Pca21      3   5      30.751   407.43   0.0127     9.5648     2.2295     1.4420     90.000     90.000     90.000 ' ===   8   7   3
2073) P42212     3   6      57.641   404.34   0.0128     4.7824     4.7824     2.5202     90.000     90.000     90.000 ' ===   9   7
2074) C2221      3   5     100.125   403.41   0.0127     4.6951     4.4591     4.7824     90.000     90.000     90.000 ' ===   3   5   7
2075) P212121    3   5      45.905   403.26   0.0122    13.3770     2.3912     1.4351     90.000     90.000     90.000 ' ===   9   8   2
2076) P2         3   6      27.349   403.12   0.0129     6.7639     2.3912     1.7099     90.000     98.552     90.000 ' ===   6   8   3   2
2077) P222       3   5      37.494   401.07   0.0126     8.9182     2.3912     1.7582     90.000     90.000     90.000 ' ===   9   8   3
2078) Pnc2       3   6      41.781   400.70   0.0122    13.3770     2.3912     1.3062     90.000     90.000     90.000 ' ===   8   7   1
2079) Abm2       3   5     105.337   399.28   0.0128     9.5649     2.4698     4.4591     90.000     90.000     90.000 ' ===   8   3   8
2080) Fddd       3   5    -999.000   399.17   0.0126    17.8364     9.5649  -999.0000     90.000     90.000     90.000 ' ===   8   8   0
2081) P6cc       3   7      52.404   398.68   0.0130     4.7825     4.7825     2.6456     90.000     90.000    120.000 ' ===   8   4
2082) P2         3   4      20.592   398.00   0.0123     4.5735     1.3806     3.3451     90.000    102.849     90.000 ' ===   8   7   7   5
2083) Ima2       3   4      82.370   397.93   0.0124     9.5647     3.1189     2.7612     90.000     90.000     90.000 ' ===  10   7   7
2084) Fddd       3   7     123.842   397.84   0.0122     8.9180     4.7824     2.9037     90.000     90.000     90.000 ' ===   7   6   3
2085) P2         3   3      29.660   397.49   0.0125     4.4924     2.3912     2.7816     90.000     96.970     90.000 ' ===  10   9   7   7
2086) Pmc21      3   5      57.167   396.78   0.0122     4.5684     4.4590     2.8063     90.000     90.000     90.000 ' ===   8   8   8
2087) C2         2   0      59.708   394.91   0.0121     2.8000     8.9178     2.4248     90.000     80.446     90.000 ' ===   5  12  10   2
2088) P2         3   5      35.666   394.68   0.0127     4.4805     7.1737     1.1150     90.000     84.403     90.000 ' ===   8   9   3   3
2089) P2         3   5      27.402   394.07   0.0125     2.7669     4.1418     2.5008     90.000    107.030     90.000 ' ===   6   6   6   3
2090) Cc         3   6      55.165   393.87   0.0123     4.8214     4.4590     2.5869     90.000     82.698     90.000 ' ===   7   7   4   4
2091) P41        3   6      57.641   393.41   0.0128     4.7824     4.7824     2.5202     90.000     90.000     90.000 ' ===   9   7
2092) I222       3   5      73.983   393.22   0.0126     8.9182     4.7824     1.7346     90.000     90.000     90.000 ' ===   6   8   2
2093) P222       3   7      23.924   391.80   0.0125     7.1735     2.2295     1.4958     90.000     90.000     90.000 ' ===   6   6   3
2094) P2         3   5      15.167   391.12   0.0125     2.9362     1.3806     3.7512     90.000     85.871     90.000 ' ===   9   5   9   9
2095) C2         3   7      29.208   390.37   0.0128     4.9299     1.7346     3.5208     90.000     75.952     90.000 ' ===   7   4   3   3
2096) Pca21      3   5      41.186   389.14   0.0127     9.5649     3.1190     1.3806     90.000     90.000     90.000 ' ===  10   7   6
2097) C2         3   7      57.835   388.89   0.0128     3.5760     6.7636     2.5401     90.000    109.717     90.000 ' ===   5   6   8   5
2098) P4nc       3   7     112.660   387.97   0.0125     6.3061     6.3061     2.8330     90.000     90.000     90.000 ' ===   8   6
2099) Pba2       3   4      41.186   386.70   0.0125     9.5648     3.1189     1.3806     90.000     90.000     90.000 ' ===  10   7   6
2100) Pba2       3   5      37.503   385.41   0.0127     6.5488     2.5686     2.2295     90.000     90.000     90.000 ' ===   8   8   7
2101) P2         3   4      23.667   384.15   0.0127     3.8444     2.2295     2.7857     90.000     97.600     90.000 ' ===   6   7   9   6
2102) I4         3   7     190.184   383.26   0.0126     6.3061     6.3061     4.7825     90.000     90.000     90.000 ' ===   6   7
2103) P2         3   7      14.701   383.06   0.0126     2.9174     2.1074     2.5547     90.000    110.612     90.000 ' ===   4   4   6   4
2104) P42        3   6      57.641   383.06   0.0128     4.7824     4.7824     2.5202     90.000     90.000     90.000 ' ===   9   7
2105) Fdd2       3   6     191.386   382.87   0.0121    14.3472     4.4590     2.9916     90.000     90.000     90.000 ' ===   8   8   4
2106) P212121    3   6      28.293   382.87   0.0125     4.7824     2.3475     2.5201     90.000     90.000     90.000 ' ===   8   4   3
2107) Ccc2       3   3      91.623   382.68   0.0124     3.4693     2.7612     9.5648     90.000     90.000     90.000 ' ===   8   7  10
2108) P2         3   6      14.723   382.23   0.0124     3.3003     1.3806     3.2391     90.000     94.008     90.000 ' ===   8   5   8   8
2109) I4         3   5     190.184   382.18   0.0126     6.3061     6.3061     4.7825     90.000     90.000     90.000 ' ===   8   8
2110) C222       3   5     100.125   381.80   0.0127     4.6951     4.4591     4.7824     90.000     90.000     90.000 ' ===   3   5   7
2111) Ima2       3   5      98.211   379.35   0.0127     8.9182     4.7825     2.3027     90.000     90.000     90.000 ' ===   8   8   3
2112) C2         2   0      60.119   377.53   0.0121     2.8193     8.9178     2.5608     90.000     69.030     90.000 ' ===   5  12  13   5
2113) C2         3   7      44.161   376.67   0.0120    13.3774     2.3912     1.3806     90.000     90.470     90.000 ' ===   5   5   3   1
2114) P212121    3   3      51.554   375.79   0.0121    13.3770     1.6117     2.3912     90.000     90.000     90.000 ' ===  12   4   8
2115) P2         3   4      29.440   375.44   0.0122     4.4590     5.5223     1.1956     90.000     90.001     90.000 ' ===   8   5   6   4
2116) P2         3   7      23.198   375.38   0.0129     1.6667     9.5649     1.4655     90.000     83.190     90.000 ' ===   6   8   4   4
2117) Pban       3   5      46.126   375.26   0.0127     4.7824     4.3260     2.2295     90.000     90.000     90.000 ' ===   8   3   7
2118) F222       3   6      88.324   375.21   0.0127     6.6886     4.7824     2.7612     90.000     90.000     90.000 ' ===   5   6   5
2119) Fddd       3   6     230.561   374.52   0.0127     9.5648     5.0403     4.7825     90.000     90.000     90.000 ' ===   8   7   5
2120) C2         3   6    -999.000   374.28   0.0126     4.7840     8.9182  -999.0000     90.000   -999.000     90.000 ' ===   7   7   0   0
2121) P2         3   5      27.467   374.28   0.0127     4.4591     4.7825     1.2880     90.000     90.058     90.000 ' ===   8   8   2   2
2122) I41        3   5     197.412   374.22   0.0126     8.9182     8.9182     2.4821     90.000     90.000     90.000 ' ===  10   8
2123) C2         3   7      77.939   373.74   0.0126     3.6548     8.9182     2.3912     90.000     90.000     90.000 ' ===   1   6   7   1
2124) P2         3   4      36.059   373.67   0.0127     9.5380     2.3912     1.6909     90.000    110.769     90.000 ' ===   9  10   3   3
2125) I222       3   4      82.371   371.83   0.0125     9.5648     3.1189     2.7612     90.000     90.000     90.000 ' ===  10   7   6
2126) P21212     3   6      28.293   371.60   0.0125     4.7824     2.5201     2.3475     90.000     90.000     90.000 ' ===   8   3   4
2127) C2         3   5      38.959   370.77   0.0123     2.8885     4.7825     2.9504     90.000     72.919     90.000 ' ===  10   9   6   6
2128) P21212     3   6      42.726   369.72   0.0120     6.5226     2.7611     2.3724     90.000     90.000     90.000 ' ===   8   5   4
2129) C2221      3   4      97.016   369.63   0.0126     4.7824     7.0427     2.8804     90.000     90.000     90.000 ' ===   8   9   6
2130) C2         3   7      26.930   369.51   0.0130     3.4349     3.5165     2.3482     90.000    108.287     90.000 ' ===   5   4   5   2
2131) P2221      3   5      44.244   368.81   0.0126     4.7825     4.4591     2.0747     90.000     90.000     90.000 ' ===   7   8   1
2132) P2         3   7      51.854   368.57   0.0127     5.7261     7.1737     1.6210     90.000     51.144     90.000 ' ===   7   4   2   2
2133) I222       3   6      51.515   368.21   0.0130     3.6500     3.1651     4.4591     90.000     90.000     90.000 ' ===   7   6   7
2134) C2221      3   6      80.305   368.20   0.0120     5.5223     4.4590     3.2613     90.000     90.000     90.000 ' ===   6   4   4
2135) I4         3   5     197.412   366.58   0.0126     8.9182     8.9182     2.4821     90.000     90.000     90.000 ' ===  10   8
2136) Pbcn       3   7      32.663   366.19   0.0128     5.5224     2.6528     2.2295     90.000     90.000     90.000 ' ===   7   5   5
2137) C2         3   7      57.466   366.13   0.0131     4.4594     4.7825     2.6946     90.000     90.490     90.000 ' ===   5   7   3   2
2138) C2         3   7      34.046   365.85   0.0126     2.9045     4.4591     2.6952     90.000     77.260     90.000 ' ===   6   7   4   4
2139) F222       3   6     109.521   363.23   0.0127    13.3773     4.7824     1.7119     90.000     90.000     90.000 ' ===   7   7   2
2140) P3c1       3   7      52.404   362.44   0.0130     4.7825     4.7825     2.6456     90.000     90.000    120.000 ' ===   8   4
2141) C222       3   6     104.645   362.14   0.0128     3.2714     4.7824     6.6887     90.000     90.000     90.000 ' ===   2   7   7
2142) P2         3   4      40.370   361.99   0.0127     6.5576     2.2295     2.8049     90.000     79.872     90.000 ' ===   6   8   8   5
2143) Pca21      3   6      30.751   361.03   0.0128     4.7825     2.8840     2.2295     90.000     90.000     90.000 ' ===   8   3   6
2144) P3c1       3   5     104.806   360.45   0.0128     4.7825     4.7825     5.2912     90.000     90.000    120.000 ' ===  10   6
2145) P212121    3   5      41.186   360.31   0.0127     9.5649     3.1190     1.3806     90.000     90.000     90.000 ' ===  10   7   6
2146) P61        3   7     109.798   360.07   0.0122     5.1488     5.1488     4.7824     90.000     90.000    120.000 ' ===   8   6
2147) C2         3   6      51.687   358.71   0.0124     4.8475     8.9181     1.1999     90.000     85.172     90.000 ' ===   3   8   7   3
2148) Pca21      3   7      81.020   358.53   0.0126     4.7824     3.7992     4.4591     90.000     90.000     90.000 ' ===   6   1   5
2149) P2         3   3      26.016   357.63   0.0126     4.2261     2.2295     2.7686     90.000     94.194     90.000 ' ===   7   7   9   6
2150) C2         3   6      54.569   356.61   0.0123     4.8387     4.4590     2.5590     90.000     98.753     90.000 ' ===   7   7   4   4
2151) P21212     3   5      32.662   356.50   0.0127     5.5224     2.6528     2.2295     90.000     90.000     90.000 ' ===   8   5   7
2152) C222       3   4      97.016   356.19   0.0126     4.7824     7.0427     2.8804     90.000     90.000     90.000 ' ===   8   9   6
2153) P222       3   7    -999.000   355.58   0.0126     4.7825     4.4591  -999.0000     90.000     90.000     90.000 ' ===   6   6   0
2154) Abm2       3   6      79.369   355.09   0.0128     6.6886     1.7347     6.8407     90.000     90.000     90.000 ' ===   9   4   7
2155) P2         3   5      17.723   354.74   0.0125     4.9094     1.3806     2.6242     90.000     94.822     90.000 ' ===   9   5   7   7
2156) P2         3   4      19.517   354.37   0.0122     4.9324     1.3806     2.9561     90.000    104.172     90.000 ' ===  10   6   7   7
2157) P2         3   6      28.558   353.35   0.0125     4.7832     2.5201     2.3695     90.000     91.066     90.000 ' ===   9   4   4   4
2158) Pnnn       3   7      32.663   353.11   0.0128     5.5224     2.2295     2.6528     90.000     90.000     90.000 ' ===   7   5   5
2159) P21212     3   4      41.186   351.55   0.0125     9.5648     3.1189     1.3806     90.000     90.000     90.000 ' ===  10   7   6
2160) P31        3   7     109.798   351.49   0.0122     5.1488     5.1488     4.7824     90.000     90.000    120.000 ' ===   8   6
2161) C2         3   7      28.869   351.36   0.0125     2.3475     4.7824     2.5714     90.000     90.060     90.000 ' ===   6   6   2   2
2162) Pca21      3   6      32.663   350.41   0.0128     5.5224     2.6528     2.2295     90.000     90.000     90.000 ' ===   8   5   6
2163) Cmc21      3   3      91.623   350.12   0.0124     3.4693     2.7612     9.5648     90.000     90.000     90.000 ' ===   8   7  10
2164) P4         3   7      50.994   350.10   0.0127     2.3912     2.3912     8.9182     90.000     90.000     90.000 ' ===   6   6
2165) P222       3   6      37.496   349.88   0.0128     3.5165     2.2296     4.7824     90.000     90.000     90.000 ' ===   2   7   6
2166) C222       3   5      79.370   349.56   0.0127     6.8408     1.7347     6.6886     90.000     90.000     90.000 ' ===   8   5   9
2167) C2         3   6      40.026   349.45   0.0124     5.2235     1.7185     4.5066     90.000     98.329     90.000 ' ===   7   3   7   5
2168) P31c       3   7      45.813   348.60   0.0129     5.5224     5.5224     1.7347     90.000     90.000    120.000 ' ===   7   4
2169) P2         3   3      27.643   347.24   0.0125     4.2154     2.2295     2.9418     90.000     91.066     90.000 ' ===  10   8   9   9
2170) I222       3   4      82.370   344.36   0.0124     9.5647     3.1189     2.7612     90.000     90.000     90.000 ' ===  10   7   7
2171) P2         3   5      36.199   344.00   0.0127     4.4764     2.3912     3.3949     90.000     95.030     90.000 ' ===   7   9   2   1
2172) P2221      3   6      28.293   341.47   0.0125     4.7824     2.5201     2.3475     90.000     90.000     90.000 ' ===   8   3   4
2173) C2221      3   5      58.881   340.75   0.0124     5.5223     4.7823     2.2295     90.000     90.000     90.000 ' ===   6   6   6
2174) C2         3   4      76.145   340.60   0.0127     8.9266     4.7825     1.7853     90.000     87.524     90.000 ' ===   9   9   3   3
2175) P2         3   5      21.963   338.80   0.0125     1.9563     4.7824     2.3815     90.000     99.681     90.000 ' ===   4   7   8   4
2176) Fdd2       3   6     187.387   338.50   0.0126     9.5648     4.6951     4.1727     90.000     90.000     90.000 ' ===   8   7   3
2177) C2         3   4      41.396   336.55   0.0127     4.2748     3.0712     3.5372     90.000    116.950     90.000 ' ===   9   7   8   6
2178) Abm2       3   3      91.623   335.82   0.0124     3.4693     2.7612     9.5648     90.000     90.000     90.000 ' ===   8   7  10
2179) Iba2       3   6      58.883   334.97   0.0129     4.7825     5.5223     2.2296     90.000     90.000     90.000 ' ===   6   5   5
2180) P222       3   6      28.293   332.49   0.0125     4.7824     2.5201     2.3475     90.000     90.000     90.000 ' ===   8   3   4
2181) P3c1       3   3     206.091   331.89   0.0127     7.3053     7.3053     4.4591     90.000     90.000    120.000 ' ===  11   8
2182) P2         3   6      26.934   331.81   0.0124     3.2419     3.7265     2.3183     90.000    105.911     90.000 ' ===   6   4   6   4
2183) C2         3   6      42.842   329.46   0.0127     2.5213     8.9182     1.9354     90.000    100.118     90.000 ' ===   6   9   5   4
2184) C2         3   6      48.840   328.97   0.0126     3.1313     9.5648     1.6372     90.000     95.088     90.000 ' ===   7   9   4   4
2185) Ccca       3   7      61.125   328.75   0.0128     4.7824     3.7794     3.3817     90.000     90.000     90.000 ' ===   8   5   5
2186) Pcc2       3   7      36.800   328.59   0.0122     6.9029     2.2295     2.3912     90.000     90.000     90.000 ' ===   4   5   3
2187) P2         3   4      20.593   327.32   0.0124     4.5736     1.3806     3.3451     90.000     77.150     90.000 ' ===   8   7   6   4
2188) R3c        3   6     139.393   327.13   0.0131     8.2836     8.2836     2.3457     90.000     90.000    120.000 ' ===   9   5
2189) P2         3   7    -999.000   325.78   0.0126     4.8027     1.3806     2.2390     90.000   -999.000     90.000 ' ===   3   4   4   0
2190) I41/acd    3   6     230.564   323.47   0.0128     6.7634     6.7634     5.0404     90.000     90.000     90.000 ' ===   9   7
2191) C2         3   6      42.155   323.16   0.0127     3.2623     4.7824     2.8957     90.000     68.924     90.000 ' ===   7   9   7   7
2192) P2         3   7      12.694   321.71   0.0127     3.9320     1.3500     2.4348     90.000    100.851     90.000 ' ===   6   2   7   5
2193) Fddd       3   6     230.564   321.21   0.0127     9.5648     4.7825     5.0403     90.000     90.000     90.000 ' ===   9   4   7
2194) P2         3   2      50.614   320.50   0.0128     3.9304     4.4591     2.8925     90.000     93.234     90.000 ' ===  11  10  11  11
2195) P31c       3   5     104.806   320.40   0.0128     4.7825     4.7825     5.2912     90.000     90.000    120.000 ' ===  10   6
2196) Ccc2       3   5      97.016   320.39   0.0126     4.7824     7.0426     2.8804     90.000     90.000     90.000 ' ===   8   8   5
2197) P2         3   5      31.757   318.50   0.0129     2.2748     7.1737     1.9856     90.000    101.443     90.000 ' ===   7   8   3   2
2198) P63        3   7      45.813   318.29   0.0129     5.5224     5.5224     1.7347     90.000     90.000    120.000 ' ===   7   4
2199) C2221      3   7      35.845   318.10   0.0126     9.5648     2.1605     1.7346     90.000     90.000     90.000 ' ===   7   3   3
2200) C2         3   7      48.623   318.04   0.0125     6.4713     2.5740     2.9238     90.000     86.756     90.000 ' ===   8   3   5   5
2201) P2         3   7      20.701   317.58   0.0121     3.3628     1.3806     4.5977     90.000    104.111     90.000 ' ===   3   5   5   1
2202) P2         3   6      16.957   317.33   0.0125     2.3939     4.7824     1.5104     90.000    101.289     90.000 ' ===   8   6   4   4
2203) P2         3   6      17.255   317.33   0.0125     2.3795     4.7824     1.5370     90.000     80.605     90.000 ' ===   8   7   4   4
2204) P222       3   5      32.662   316.89   0.0127     5.5224     2.6528     2.2295     90.000     90.000     90.000 ' ===   8   5   7
2205) C2         3   4      85.892   316.60   0.0125     7.6521     2.5173     4.4590     90.000     90.005     90.000 ' ===   9   8   9   7
2206) I222       3   7      60.550   316.47   0.0126     9.5648     2.7612     2.2927     90.000     90.000     90.000 ' ===   7   4   4
2207) C2221      3   3      91.623   316.45   0.0124     3.4693     2.7612     9.5648     90.000     90.000     90.000 ' ===   8   7  10
2208) P2         3   5      26.015   316.01   0.0123     4.7952     2.2295     2.4399     90.000     94.198     90.000 ' ===   8   6   5   5
2209) C2         3   7    -999.000   314.98   0.0126     2.1452    12.3363     2.3984     90.000   -999.000     90.000 ' ===   3   6   5   0
2210) P2         3   5      29.815   314.49   0.0123     2.9407     4.1417     2.7211     90.000     64.106     90.000 ' ===   6   9   6   3
2211) P2221      3   5      41.186   313.82   0.0127     9.5649     3.1190     1.3806     90.000     90.000     90.000 ' ===  10   7   6
2212) Pnn2       3   6      41.186   312.37   0.0127     9.5648     3.1190     1.3806     90.000     90.000     90.000 ' ===   9   7   4
2213) Cc         3   2      40.312   312.23   0.0127     4.8015     8.9182     0.9452     90.000     84.896     90.000 ' ===  10  11   3   2
2214) P2         3   5      22.362   312.16   0.0124     4.1947     2.3912     2.2580     90.000     80.891     90.000 ' ===   5   5   6   2
2215) C2         3   7      57.431   311.35   0.0121     4.6647     5.5223     2.2301     90.000     88.654     90.000 ' ===   3   5   7   3
2216) P2         3   7      18.838   310.51   0.0129     2.2708     4.7825     1.7421     90.000     84.710     90.000 ' ===   3   7   6   3
2217) P42/nbc    3   5     203.975   309.70   0.0126     4.7825     4.7825     8.9182     90.000     90.000     90.000 ' ===   8   8
2218) P2221      3   6      56.026   309.61   0.0127     4.7825     4.4591     2.6272     90.000     90.000     90.000 ' ===   7   7   1
2219) C2         3   5      56.816   309.02   0.0125     3.2999     4.7824     3.6093     90.000     85.922     90.000 ' ===   8   9   7   7
2220) C222       3   6      63.946   308.16   0.0125     5.0403     2.6529     4.7824     90.000     90.000     90.000 ' ===   7   4   8
2221) P222       3   4      41.186   306.91   0.0125     9.5648     3.1189     1.3806     90.000     90.000     90.000 ' ===  10   7   6
2222) C2         3   6      37.244   306.35   0.0130     5.1594     2.7611     2.8204     90.000     67.967     90.000 ' ===   9   7   5   5
2223) F222       3   5     285.278   306.23   0.0127     8.9182     6.6886     4.7825     90.000     90.000     90.000 ' ===   6   2   8
2224) Pnc2       3   6      37.504   305.49   0.0128     6.5488     2.5686     2.2295     90.000     90.000     90.000 ' ===   8   8   6
2225) C222       3   7      35.845   305.37   0.0126     9.5648     2.1605     1.7346     90.000     90.000     90.000 ' ===   7   3   3
2226) P3         3   7      45.813   305.03   0.0129     5.5224     5.5224     1.7347     90.000     90.000    120.000 ' ===   7   4
2227) P2         3   5      17.852   305.00   0.0124     4.9590     1.3806     2.6169     90.000     94.856     90.000 ' ===   9   6   9   9
2228) P42/ncm    3   5     152.982   304.45   0.0126     3.3817     3.3817    13.3773     90.000     90.000     90.000 ' ===   8   8
2229) P4/nnc     3   5     197.412   304.45   0.0126     8.9182     8.9182     2.4821     90.000     90.000     90.000 ' ===  10   8
2230) R3         3   3     338.262   304.15   0.0128     8.2835     8.2835     5.6924     90.000     90.000    120.000 ' ===  12   8
2231) Pmn21      3   5      46.126   303.41   0.0127     4.7824     2.2295     4.3260     90.000     90.000     90.000 ' ===   8   7   3
2232) C2         3   5      76.659   303.15   0.0124     6.7189     2.5587     4.4590     90.000     90.005     90.000 ' ===   9   9   8   7
2233) C2         3   7      35.181   301.73   0.0126     1.7761    14.3471     1.4136     90.000    102.410     90.000 ' ===   4   6   4   1
2234) C2         3   7      35.473   301.72   0.0126     7.5022     1.6145     2.9363     90.000     94.129     90.000 ' ===   8   3   8   8
2235) C222       3   6      67.067   300.82   0.0125     4.6951     2.9869     4.7824     90.000     90.000     90.000 ' ===   7   3   8
2236) P61        3   5     104.806   300.37   0.0128     4.7825     4.7825     5.2912     90.000     90.000    120.000 ' ===  10   6
2237) Pnn2       3   7      32.663   299.61   0.0128     5.5224     2.6528     2.2295     90.000     90.000     90.000 ' ===   7   5   5
2238) P42cm      3   5     152.982   299.38   0.0126     3.3817     3.3817    13.3773     90.000     90.000     90.000 ' ===   8   8
2239) C2         3   4      50.719   298.05   0.0125     3.8409     2.7612     4.8601     90.000     79.737     90.000 ' ===   8   9   8   6
2240) Cc         3   5      70.690   297.49   0.0126     3.1482     9.5648     2.3696     90.000     82.181     90.000 ' ===   4   9   5   1
2241) Pmn21      3   6    -999.000   297.22   0.0122  -999.0000     4.4590     2.3912     90.000     90.000     90.000 ' ===   0   8   7
2242) Aba2       3   6      87.653   297.17   0.0128     8.9182     5.6660     1.7346     90.000     90.000     90.000 ' ===   8   6   5
2243) P222       3   5      30.751   297.08   0.0127     9.5648     2.2295     1.4420     90.000     90.000     90.000 ' ===   8   7   3
2244) P21        3   5      24.978   297.00   0.0128     3.8909     2.2295     2.8860     90.000     93.873     90.000 ' ===   9   6   9   9
2245) Cc         3   6      67.925   296.64   0.0124     2.8179     9.5647     2.5289     90.000     85.242     90.000 ' ===   4   9   4   1
2246) Fdd2       3   6     230.564   296.50   0.0127     9.5648     4.7825     5.0403     90.000     90.000     90.000 ' ===   9   4   7
2247) Aba2       3   7      80.968   294.66   0.0126     6.7636     4.7824     2.5032     90.000     90.000     90.000 ' ===   6   7   5
2248) P4bm       3   5     152.982   294.47   0.0126     3.3817     3.3817    13.3773     90.000     90.000     90.000 ' ===   8   8
2249) P31        3   5     104.806   294.24   0.0128     4.7825     4.7825     5.2912     90.000     90.000    120.000 ' ===  10   6
2250) Aba2       3   7      61.125   293.53   0.0128     4.7824     3.7794     3.3817     90.000     90.000     90.000 ' ===   8   5   5
2251) C2         3   6      37.553   292.22   0.0125     6.6197     2.3724     2.4267     90.000     80.182     90.000 ' ===   7   3   5   3
2252) Pnn2       3   7      45.070   291.48   0.0119    11.9559     2.2295     1.6908     90.000     90.000     90.000 ' ===   7   6   3
2253) I41cd      3   6     230.564   291.12   0.0128     6.7634     6.7634     5.0404     90.000     90.000     90.000 ' ===   9   7
2254) P2         3   7      20.631   290.80   0.0126     2.8373     4.4591     1.6332     90.000     93.177     90.000 ' ===   5   6   4   3
2255) P2         3   7      21.147   290.80   0.0126     2.8457     4.4591     1.6741     90.000     84.580     90.000 ' ===   6   7   4   4
2256) C2         3   5      64.993   290.03   0.0124     2.6394    17.8362     1.3952     90.000     81.706     90.000 ' ===   5   9   4   1
2257) C2         3   5      41.580   288.77   0.0127     4.8993     2.3476     3.7035     90.000    102.540     90.000 ' ===   8   5   4   3
2258) C2         3   5      73.060   288.72   0.0124     4.0566     5.5223     3.2737     90.000     85.032     90.000 ' ===   6   9   9   6
2259) P2         3   6      14.865   288.17   0.0121     4.8036     1.3806     2.2515     90.000     84.593     90.000 ' ===   8   5   5   5
2260) C2         3   7      56.196   287.86   0.0126     4.8288     2.7612     4.2556     90.000     82.054     90.000 ' ===   4   4   4   1
2261) P2         3   7      26.696   287.25   0.0125     4.4717     2.8330     2.1133     90.000     85.688     90.000 ' ===   6   3   4   2
2262) Pnc2       3   6      57.641   285.52   0.0127     4.7824     2.3912     5.0403     90.000     90.000     90.000 ' ===   9   4   7
2263) P42/ncm    3   6     115.282   285.41   0.0128     6.7634     6.7634     2.5202     90.000     90.000     90.000 ' ===   9   7
2264) C2         3   1      70.459   285.29   0.0130     3.3039     8.9183     2.4174     90.000     98.436     90.000 ' ===   4  11  12   4
2265) Cmc21      3   6      87.653   285.28   0.0128     8.9182     5.6660     1.7346     90.000     90.000     90.000 ' ===   8   6   5
2266) C2         3   4      68.206   285.17   0.0123     3.4435     8.2835     2.5247     90.000     71.280     90.000 ' ===   7   9   7   4
2267) P222       3   4      41.185   284.24   0.0124     9.5647     3.1189     1.3806     90.000     90.000     90.000 ' ===  10   7   7
2268) C222       3   3      91.623   283.71   0.0124     3.4693     2.7612     9.5648     90.000     90.000     90.000 ' ===   8   7  10
2269) Pc         3   4      28.123   283.63   0.0129     2.3912     2.2296     5.2750     90.000     90.004     90.000 ' ===   8   7   4   3
2270) Pmc21      3   6      41.186   283.45   0.0127     9.5648     3.1190     1.3806     90.000     90.000     90.000 ' ===   9   7   4
2271) P2         3   4      24.117   282.29   0.0122     6.6965     1.3806     2.6117     90.000     92.797     90.000 ' ===  10   6   6   6
2272) P42/nmc    3   6     142.632   281.57   0.0122     4.4590     4.4590     7.1736     90.000     90.000     90.000 ' ===   8   7
2273) Cmc21      3   6      58.881   279.99   0.0124     5.5223     4.7823     2.2295     90.000     90.000     90.000 ' ===   5   6   5
2274) P2         3   6    -999.000   277.73   0.0126     4.6453     4.7825  -999.0000     90.000   -999.000     90.000 ' ===   7   7   0   0
2275) I222       3   6     110.066   277.66   0.0120    16.3065     2.7611     2.4446     90.000     90.000     90.000 ' ===   8   6   4
2276) Abm2       3   7      63.946   275.34   0.0126     5.0403     2.6529     4.7824     90.000     90.000     90.000 ' ===   6   4   7
2277) P4/nbm     3   6     115.282   274.64   0.0128     6.7634     6.7634     2.5202     90.000     90.000     90.000 ' ===   9   7
2278) P2         3   6      37.522   273.35   0.0127     1.8377     7.1736     2.8569     90.000     85.048     90.000 ' ===   5   8   7   4
2279) Ima2       3   6      82.372   273.01   0.0128     9.5648     2.7612     3.1189     90.000     90.000     90.000 ' ===   8   6   5
2280) Fdd2       3   5     231.310   272.59   0.0126    17.8363     5.6660     2.2888     90.000     90.000     90.000 ' ===  10   8   6
2281) P2         3   7      17.926   269.04   0.0124     4.2637     1.7582     2.4190     90.000     98.699     90.000 ' ===   6   2   5   3
2282) Cc         3   3      84.194   268.98   0.0125     4.8042     8.9181     1.9741     90.000     84.537     90.000 ' ===  10  10   4   4
2283) P4/ncc     3   7     115.283   268.42   0.0129     6.7634     6.7634     2.5202     90.000     90.000     90.000 ' ===   8   6
2284) P2         3   7      23.915   268.10   0.0128     6.2599     2.3912     1.6213     90.000     80.195     90.000 ' ===   6   7   3   3
2285) C222       3   7      52.319   266.00   0.0124     8.4988     4.4590     1.3806     90.000     90.000     90.000 ' ===   3   7   5
2286) C2         3   6      42.512   265.41   0.0125     4.7953     1.7346     5.1246     90.000     94.206     90.000 ' ===   8   3   4   4
2287) Cc         3   5      21.155   265.26   0.0129     4.7988     4.4591     0.9920     90.000     85.261     90.000 ' ===   7   8   3   2
2288) Cc         3   5      68.904   262.76   0.0125     2.8585     9.5648     2.6090     90.000    104.996     90.000 ' ===   5   9   6   3
2289) Pca21      3   7      75.561   261.73   0.0128    17.8366     2.3912     1.7716     90.000     90.000     90.000 ' ===   5   6   1
2290) C2         3   2      42.486   261.60   0.0127     4.8183     8.9182     0.9961     90.000     83.003     90.000 ' ===  10  11   3   2
2291) C2         3   0      61.126   261.56   0.0134     4.9642     8.9183     1.4331     90.000     74.457     90.000 ' ===  10  12   5   2
2292) P2         3   7    -999.000   261.20   0.0125     7.1794     2.2295     1.3817     90.000   -999.000     90.000 ' ===   3   6   3   0
2293) P21212     3   6      79.390   259.49   0.0127     4.4591     7.4455     2.3912     90.000     90.000     90.000 ' ===   6   1   8
2294) C222       3   6      87.653   259.35   0.0128     8.9182     5.6660     1.7346     90.000     90.000     90.000 ' ===   8   6   5
2295) Cc         3   7      54.158   258.70   0.0126     2.4119     9.5648     2.4515     90.000     73.254     90.000 ' ===   2   6   5   1
2296) R3         3   7     121.290   258.32   0.0130     8.2835     8.2835     2.0411     90.000     90.000    120.000 ' ===   8   4
2297) Iba2       3   4      58.885   257.57   0.0131     9.5650     4.4592     1.3806     90.000     90.000     90.000 ' ===   9   9   3
2298) C2221      3   6      79.372   256.55   0.0130     6.8408     1.7347     6.6886     90.000     90.000     90.000 ' ===   8   5   8
2299) P21212     3   5      46.126   254.64   0.0127     4.7824     4.3260     2.2295     90.000     90.000     90.000 ' ===   8   3   7
2300) Pnc2       3   7      34.521   254.46   0.0127     6.6886     3.4203     1.5090     90.000     90.000     90.000 ' ===   7   6   3
2301) C2         3   6      48.582   251.76   0.0128     5.5235     4.7824     1.8395     90.000     88.865     90.000 ' ===   7   6   5   5
2302) R3c        3   4     338.263   249.90   0.0128     8.2835     8.2835     5.6924     90.000     90.000    120.000 ' ===  11   7
2303) P63        3   4     206.093   249.30   0.0127     7.3054     7.3054     4.4591     90.000     90.000    120.000 ' ===  10   7
2304) C2         3   7      45.201   249.17   0.0128     5.8437     1.7346     5.4486     90.000     54.924     90.000 ' ===   5   4   3   1
2305) Cmc21      3   7      61.125   249.05   0.0128     4.7824     3.7794     3.3817     90.000     90.000     90.000 ' ===   8   5   5
2306) C2         3   5      78.666   248.73   0.0125     6.9239     2.5480     4.4590     90.000     90.004     90.000 ' ===   8   8   8   6
2307) Pnc2       3   6      79.742   248.18   0.0127     4.4591     7.0330     2.5427     90.000     90.000     90.000 ' ===   7   8   7
2308) P21/c      3   7      30.627   247.34   0.0126     2.7280     2.3476     4.7926     90.000     93.739     90.000 ' ===   2   6   7   2
2309) P222       3   6      31.584   245.75   0.0127     6.6886     3.4203     1.3806     90.000     90.000     90.000 ' ===   8   4   4
2310) Pccn       3   6     104.797   244.98   0.0118     5.2909     8.2834     2.3912     90.000     90.000     90.000 ' ===   6   8   6
2311) I222       3   7      57.805   244.00   0.0125     4.7824     5.1488     2.3475     90.000     90.000     90.000 ' ===   6   2   6
2312) C2         3   6      74.989   243.83   0.0129     4.7825     4.4591     3.5164     90.000     90.000     90.000 ' ===   6   8   3   2
2313) P222       3   6      31.584   243.24   0.0126     6.6886     3.4203     1.3806     90.000     90.000     90.000 ' ===   8   4   5
2314) Ima2       3   4      58.885   242.85   0.0131     9.5650     4.4592     1.3806     90.000     90.000     90.000 ' ===   9   9   3
2315) P2         3   6      37.407   242.60   0.0128     3.4296     6.6887     1.6351     90.000     85.795     90.000 ' ===   6   8   4   3
2316) F222       3   5     231.310   242.31   0.0126    17.8363     5.6660     2.2888     90.000     90.000     90.000 ' ===  10   8   6
2317) P2221      3   5      46.126   241.70   0.0127     4.7824     2.2295     4.3260     90.000     90.000     90.000 ' ===   8   7   3
2318) P41212     3   6     115.282   238.63   0.0128     4.7824     4.7824     5.0404     90.000     90.000     90.000 ' ===   9   7
2319) Pmn21      3   7      78.372   236.62   0.0128     4.4591     7.1737     2.4500     90.000     90.000     90.000 ' ===   5   7   1
2320) Pmc21      3   7      34.521   236.28   0.0127     6.6886     3.4203     1.5090     90.000     90.000     90.000 ' ===   7   6   3
2321) P6cc       3   7      91.627   236.15   0.0129     5.5224     5.5224     3.4693     90.000     90.000    120.000 ' ===   7   4
2322) Cc         3   6    -999.000   235.74   0.0126     3.1494     9.5648     2.3704     90.000   -999.000     90.000 ' ===   3   8   4   0
2323) I41        3   7     271.281   235.69   0.0125     6.7634     6.7634     5.9305     90.000     90.000     90.000 ' ===   8   6
2324) Cc         3   6      85.601   235.34   0.0126     2.6131     4.7824     6.8892     90.000     83.869     90.000 ' ===   7   8   7   7
2325) P42/n      3   7     142.630   235.23   0.0121     4.4590     4.4590     7.1736     90.000     90.000     90.000 ' ===   7   6
2326) P2         3   7      15.975   234.99   0.0124     3.5480     1.3806     3.2615     90.000     89.524     90.000 ' ===   5   5   7   5
2327) C2         3   6      81.493   229.69   0.0126    12.3427     2.7612     2.3912     90.000     90.011     90.000 ' ===   5   5   8   5
2328) Iba2       3   7      68.719   229.67   0.0127     5.2039     4.7824     2.7612     90.000     90.000     90.000 ' ===   4   6   3
2329) C2221      3   7      61.125   228.30   0.0128     4.7824     3.7794     3.3817     90.000     90.000     90.000 ' ===   8   5   5
2330) Pnna       3   3      32.577   228.26   0.0126     4.7824     4.4591     1.5276     90.000     90.000     90.000 ' ===  10  10   2
2331) Cc         3   1      58.807   227.92   0.0125     4.7869     8.9181     1.3788     90.000     87.515     90.000 ' ===  12  12   4   4
2332) P2         3   6      38.630   227.85   0.0127     3.5548     6.6886     1.6886     90.000    105.810     90.000 ' ===   7   8   4   4
2333) P42/nnm    3   6     197.414   227.64   0.0127     8.9182     8.9182     2.4821     90.000     90.000     90.000 ' ===   9   8
2334) Pnn2       3   7      38.328   226.70   0.0125     9.5648     2.3475     1.7070     90.000     90.000     90.000 ' ===   6   6   2
2335) C222       3   7      64.496   225.54   0.0127     6.8407     1.4096     6.6886     90.000     90.000     90.000 ' ===   6   3   7
2336) C2         3   6      48.038   225.29   0.0124    14.4184     1.3750     2.4352     90.000     84.298     90.000 ' ===   9   3   7   7
2337) C2         3   5      21.155   223.37   0.0129     4.7988     4.4591     0.9920     90.000     85.261     90.000 ' ===   7   8   3   2
2338) C2         3   7      58.279   223.19   0.0126     4.0395     4.7824     3.0224     90.000     86.493     90.000 ' ===   6   6   6   6
2339) P2         3   6      62.865   222.77   0.0126     6.8850     4.7824     2.1310     90.000     63.626     90.000 ' ===   7   5   4   4
2340) C2         3   7      66.571   220.12   0.0130     3.3393     6.5461     3.1512     90.000     75.111     90.000 ' ===   5   8   7   4
2341) I222       3   4      58.885   217.94   0.0131     9.5650     4.4592     1.3806     90.000     90.000     90.000 ' ===   9   9   3
2342) C2221      3   3      82.738   217.86   0.0128     8.9183     0.9699     9.5650     90.000     90.000     90.000 ' ===  10   1  10
2343) P2         3   7      21.545   217.79   0.0124     5.1246     1.7582     2.3976     90.000     94.206     90.000 ' ===   6   2   8   6
2344) P212121    3   6      46.127   216.62   0.0128     4.7825     4.3260     2.2295     90.000     90.000     90.000 ' ===   8   3   6
2345) C222       3   7      61.125   216.28   0.0128     4.7824     3.7794     3.3817     90.000     90.000     90.000 ' ===   8   5   5
2346) P2         3   6      31.588   216.26   0.0127     3.4207     6.6886     1.3808     90.000     89.122     90.000 ' ===   4   7   4   1
2347) C2         3   6      56.727   214.37   0.0125     3.4190     3.4693     4.8054     90.000     84.396     90.000 ' ===   4   7   8   4
2348) P2         3   7      23.599   212.95   0.0128     2.8447     4.7824     1.7572     90.000     99.180     90.000 ' ===   3   6   5   2
2349) C222       3   7      97.647   211.67   0.0126     5.6924     2.3913     7.1736     90.000     90.000     90.000 ' ===   6   3   8
2350) C2         3   7      38.320   211.49   0.0127     6.3442     1.1956     5.1998     90.000    103.699     90.000 ' ===   7   3   7   6
2351) Ima2       3   7      83.834   206.51   0.0126     7.4672     4.7824     2.3476     90.000     90.000     90.000 ' ===   2   7   6
2352) P2         3   6      23.150   206.25   0.0125     3.7511     2.1073     2.9362     90.000     85.871     90.000 ' ===   6   4   7   6
2353) P21        3   1      29.468   205.51   0.0127     4.4631     4.7825     1.3818     90.000     87.576     90.000 ' ===  10  10   4   2
2354) C222       3   3      82.569   205.32   0.0128     8.9183     0.9679     9.5650     90.000     90.000     90.000 ' ===  10   1  10
2355) P2         3   7      28.951   204.52   0.0127     4.8091     2.7001     2.2420     90.000     96.034     90.000 ' ===   5   1   6   3
2356) C2         3   1      58.806   204.11   0.0125     4.7869     8.9181     1.3788     90.000     87.514     90.000 ' ===  12  12   4   4
2357) Pba2       3   6      43.868   202.18   0.0127     4.7824     4.1142     2.2296     90.000     90.000     90.000 ' ===   7   2   5
2358) P2         3   1      29.468   201.90   0.0127     4.4631     4.7825     1.3818     90.000     92.424     90.000 ' ===  10  10   4   2
2359) P2         3   7      31.130   199.70   0.0126     2.3948     6.1684     2.1105     90.000     93.141     90.000 ' ===   6   4   3   1
2360) P2221      3   6      46.127   198.57   0.0128     4.7825     4.3260     2.2295     90.000     90.000     90.000 ' ===   8   3   6
2361) Iba2       3   6     142.106   197.41   0.0125     5.1372     4.7824     5.7841     90.000     90.000     90.000 ' ===   7   8   7
2362) Cc         3   1      59.705   196.78   0.0114     2.8000     8.9176     2.4248     90.000     80.445     90.000 ' ===   5  12   9   2
2363) C2         3   7      72.551   193.57   0.0126     2.4594    12.3367     2.3963     90.000     86.248     90.000 ' ===   3   5   6   1
2364) C222       3   6      56.802   190.91   0.0132     5.3270     4.7825     2.2296     90.000     90.000     90.000 ' ===   2   7   6
2365) P21212     3   6      42.503   187.56   0.0125     5.8573     3.0346     2.3912     90.000     90.000     90.000 ' ===   6   6   7
2366) P4212      3   7     142.640   183.54   0.0127     4.4591     4.4591     7.1737     90.000     90.000     90.000 ' ===   6   7
2367) C2         3   4      58.938   182.63   0.0130     4.4632     9.5650     1.3818     90.000     87.583     90.000 ' ===   7   7   3   1
2368) P21212     3   6      37.081   181.26   0.0137     6.4610     2.5741     2.2296     90.000     90.000     90.000 ' ===   7   6   6
2369) C2221      3   7      56.803   181.26   0.0135     5.3270     4.7826     2.2296     90.000     90.000     90.000 ' ===   2   7   5
2370) C2         3   7      39.932   177.86   0.0126     4.8584     2.5201     3.3132     90.000     79.849     90.000 ' ===   7   4   3   2
2371) P2         3   2      25.360   177.75   0.0132     4.4835     4.7825     1.1891     90.000     95.964     90.000 ' ===  11  10   6   6
2372) P21/c      3   0      29.661   173.89   0.0142     2.6334     4.4594     2.7813     90.000    114.755     90.000 ' ===  13  12   5   5
2373) P21212     3   6      43.868   171.66   0.0127     4.7824     4.1142     2.2296     90.000     90.000     90.000 ' ===   7   2   5
2374) P6cc       3   6     139.393   169.86   0.0131     8.2836     8.2836     2.3457     90.000     90.000    120.000 ' ===   9   5
2375) C2         3   7      47.265   169.55   0.0124     4.3060     2.9689     3.9461     90.000     69.541     90.000 ' ===   8   5   6   6
2376) Pnnn       3   6      45.811   169.42   0.0126     5.5223     4.7824     1.7346     90.000     90.000     90.000 ' ===   5   6   5
2377) P21/c      3   1      15.869   169.27   0.0126     2.4482     4.4591     1.4883     90.000    102.390     90.000 ' ===  11  12   4   3
2378) Ibca       3   4      77.102   168.85   0.0135     4.7826     4.4593     3.6153     90.000     90.000     90.000 ' ===   8   8   4
2379) P212121    3   3      26.874   168.71   0.0126     4.4591     4.7824     1.2602     90.000     90.000     90.000 ' ===   9  10   2
2380) Cc         3   7      90.981   166.66   0.0124     8.6558     4.4590     2.4008     90.000    100.928     90.000 ' ===   6   8   4   4
2381) P21        3   2      22.831   165.23   0.0127     4.5565     4.7825     1.0706     90.000     78.133     90.000 ' ===  11  11   3   3
2382) Ima2       3   6      78.239   164.16   0.0131     9.5650     4.4592     1.8343     90.000     90.000     90.000 ' ===   6   7   1
2383) P21212     3   3      26.874   164.15   0.0126     4.4591     4.7824     1.2602     90.000     90.000     90.000 ' ===   9  10   2
2384) Pc         2   0      29.661   162.79   0.0142     2.6334     4.4594     2.7813     90.000    114.755     90.000 ' ===  13  12   5   5
2385) Iba2       3   7    -999.000   160.99   0.0131     9.5650     4.4592  -999.0000     90.000     90.000     90.000 ' ===   6   6   0
2386) Cmc21      3   3      77.100   158.06   0.0131     3.6152     4.7825     4.4592     90.000     90.000     90.000 ' ===   2   9   9
2387) P3c1       3   6     139.393   157.73   0.0131     8.2836     8.2836     2.3457     90.000     90.000    120.000 ' ===   9   5
2388) C222       3   4    -999.000   156.47   0.0128     8.9183  -999.0000     9.5650     90.000     90.000     90.000 ' ===   9   0   9
2389) Cc         3   0      68.670   154.19   0.0129     3.2199     4.7827     4.4910     90.000     96.827     90.000 ' ===   5  12  13   5
2390) Pbcn       3   3      51.401   152.60   0.0132     3.6152     3.1884     4.4592     90.000     90.000     90.000 ' ===  10   9   9
2391) C2         3   7      65.625   151.09   0.0124     2.6872    10.9225     2.4517     90.000     65.780     90.000 ' ===   8   8   5   5
2392) P2         2   0      14.721   150.33   0.0125     2.3912     4.4591     1.3806     90.000     90.001     90.000 ' ===   9  11   8   4
2393) Pc         3   1      15.869   149.74   0.0126     2.5778     4.4591     1.4883     90.000    111.936     90.000 ' ===  10  12   4   2
2394) P222       3   3      29.443   149.51   0.0131     5.5225     2.3912     2.2296     90.000     90.000     90.000 ' ===   5   7   8
2395) C2         3   1      81.662   148.40   0.0129     7.6585     4.4592     2.4217     90.000     80.900     90.000 ' ===   8  11  11   7
2396) Ccc2       3   6      32.578   147.56   0.0128     4.7824     4.4591     1.5277     90.000     90.000     90.000 ' ===   7   7   2
2397) P21        3   0      29.661   147.14   0.0142     2.7813     4.4594     2.6334     90.000    114.755     90.000 ' ===   5  12  13   5
2398) I222       3   6      78.239   144.26   0.0131     9.5650     4.4592     1.8343     90.000     90.000     90.000 ' ===   6   7   1
2399) C2         3   4      29.469   143.59   0.0130     4.4631     4.7825     1.3819     90.000     87.577     90.000 ' ===   7   7   4   2
2400) Iba2       3   4      77.102   143.27   0.0135     4.7826     4.4593     3.6153     90.000     90.000     90.000 ' ===   8   8   4
2401) C2         3   7      68.528   143.01   0.0123     3.6464     4.2147     4.4666     90.000     93.330     90.000 ' ===   4   6   6   4
2402) P2         3   2      24.934   140.68   0.0114     4.5510     2.3912     2.3397     90.000    101.673     90.000 ' ===  12  10  10  10
2403) I222       3   7    -999.000   137.14   0.0131     9.5650     4.4592  -999.0000     90.000     90.000     90.000 ' ===   6   6   0
2404) P2         3   1      30.470   136.92   0.0119     9.1194     2.3911     1.4289     90.000     77.936     90.000 ' ===  13  10   5   5
2405) C2         3   3      52.961   136.53   0.0130     5.0592     2.3476     4.7172     90.000     70.962     90.000 ' ===   9   8   6   4
2406) Cc         3   1      76.358   136.44   0.0131     8.9315     4.7825     1.7903     90.000     93.111     90.000 ' ===  12  10   4   4
2407) P31c       3   7     162.900   133.60   0.0128     5.5223     5.5223     6.1680     90.000     90.000    120.000 ' ===   8   4
2408) Ccca       3   7      48.258   130.76   0.0131     5.5225     4.7825     1.8272     90.000     90.000     90.000 ' ===   6   6   4
2409) Pnna       3   5      32.665   129.65   0.0132     9.5650     2.2296     1.5317     90.000     90.000     90.000 ' ===   9   7   4
2410) Pca21      3   3      53.749   129.23   0.0126     4.7824     2.5204     4.4591     90.000     90.000     90.000 ' ===  10   2   9
2411) Pnnn       3   2      65.343   127.44   0.0126     5.5243     4.4591     2.6526     90.000     90.000     90.000 ' ===  10  10  10
2412) Pmn21      3   4      32.664   127.19   0.0131     9.5650     2.2296     1.5317     90.000     90.000     90.000 ' ===   9   8   4
2413) C2         3   2      75.565   126.11   0.0122     9.6282     4.7824     1.7718     90.000     67.855     90.000 ' ===  11   9   5   5
2414) P2         3   1      27.415   125.36   0.0118     4.5146     2.3912     2.5713     90.000     99.012     90.000 ' ===  12   9   4   4
2415) Pba2       3   3      53.749   123.95   0.0126     4.7824     2.5204     4.4591     90.000     90.000     90.000 ' ===  10   2   9
2416) Pnna       3   5      32.662   123.06   0.0123     9.5645     2.2296     1.5316     90.000     90.000     90.000 ' ===   9   7   6
2417) Pbca       3   6      32.664   122.91   0.0132     9.5650     2.2296     1.5317     90.000     90.000     90.000 ' ===   8   7   3
2418) P2         3   3      22.648   122.48   0.0115     6.8612     1.3806     2.4528     90.000    102.890     90.000 ' ===   8   6   7   4
2419) C2221      3   6      32.578   120.73   0.0128     4.7824     4.4591     1.5277     90.000     90.000     90.000 ' ===   7   7   2
2420) Pbcn       3   7      25.702   120.11   0.0140     3.6152     3.1885     2.2296     90.000     90.000     90.000 ' ===   7   6   5
2421) P2         3   3      40.855   120.10   0.0132     5.2460     4.4592     1.9157     90.000     65.737     90.000 ' ===  10  10   6   6
2422) C2         2   0      55.030   119.82   0.0099     2.5811     8.9172     2.4591     90.000    103.522     90.000 ' ===   5  13  13   5
2423) Aba2       3   5      58.887   119.16   0.0133     5.5225     4.7825     2.2296     90.000     90.000     90.000 ' ===   6   7   6
2424) Pnnn       3   3      59.345   116.80   0.0126     4.7824     8.9182     1.3914     90.000     90.000     90.000 ' ===  10  10   2
2425) Pnna       3   6      26.876   116.76   0.0137     4.7826     2.2296     2.5204     90.000     90.000     90.000 ' ===   8   5   3
2426) I222       3   6      62.721   116.19   0.0125     4.7823     7.5604     1.7347     90.000     90.000     90.000 ' ===   9   5   3
2427) C222       3   6      32.578   115.48   0.0128     4.7824     4.4591     1.5277     90.000     90.000     90.000 ' ===   7   7   2
2428) P2         3   3      22.561   115.14   0.0131     4.9620     2.2296     2.1158     90.000     74.543     90.000 ' ===  10   8   5   5
2429) P2         3   7      26.700   113.44   0.0129     4.8644     1.3188     4.4802     90.000    111.725     90.000 ' ===   8   2   7   7
2430) I222       3   4      77.102   112.57   0.0135     4.7826     4.4593     3.6153     90.000     90.000     90.000 ' ===   8   8   4
2431) Pmc21      3   3      53.749   112.47   0.0126     4.4591     2.5204     4.7824     90.000     90.000     90.000 ' ===   9   2  10
2432) P2221      3   4      29.443   112.02   0.0132     5.5225     2.3913     2.2296     90.000     90.000     90.000 ' ===   5   7   7
2433) C2221      3   7      38.949   111.82   0.0122     9.5647     1.7347     2.3475     90.000     90.000     90.000 ' ===   6   2   5
2434) Pca21      3   5      29.443   111.41   0.0132     5.5225     2.3913     2.2296     90.000     90.000     90.000 ' ===   6   6   6
2435) Ima2       3   5      84.877   109.89   0.0123     7.5603     4.7823     2.3475     90.000     90.000     90.000 ' ===   4   9   4
2436) Pmn21      3   5      29.443   107.09   0.0131     5.5225     2.3912     2.2296     90.000     90.000     90.000 ' ===   4   7   6
2437) P2         3   3      16.080   106.62   0.0135     4.2274     1.3806     2.7633     90.000     94.379     90.000 ' ===  11   6   8   8
2438) P2         1   0      14.698   106.10   0.0000     4.4563     2.3898     1.3801     90.000     90.021     90.000 ' ===  11  10   9   6
2439) P2         3   4      26.250   105.60   0.0133     2.3060     9.5651     1.2309     90.000     75.210     90.000 ' ===   8   9   4   3
2440) Pc         3   5      33.380   104.63   0.0145     6.2605     2.3913     2.2609     90.000     99.530     90.000 ' ===   4   9   6   2
2441) Pcca       3   7      38.949   103.53   0.0122     9.5647     2.3475     1.7347     90.000     90.000     90.000 ' ===   6   5   2
2442) I41cd      3   7     190.196   103.17   0.0131     4.4592     4.4592     9.5651     90.000     90.000     90.000 ' ===   6   6
2443) C222       1   0      58.823   102.74   0.0000     4.7798     2.7617     4.4562     90.000     90.000     90.000 ' ===  12   8  11
2444) P2221      3   4      32.664   101.75   0.0131     9.5650     2.2296     1.5317     90.000     90.000     90.000 ' ===   9   8   4
2445) Pmc21      3   5      29.443   100.97   0.0131     5.5225     2.3912     2.2296     90.000     90.000     90.000 ' ===   4   7   6
2446) Cc         3   3      54.539   100.01   0.0113     2.5577     8.9175     2.4642     90.000     76.012     90.000 ' ===   3  11   9   2
2447) P222       3   4      32.664    99.76   0.0131     9.5650     2.2296     1.5317     90.000     90.000     90.000 ' ===   9   8   4
2448) Pcc2       3   5      32.664    99.47   0.0131     9.5650     2.2296     1.5317     90.000     90.000     90.000 ' ===   8   8   3
2449) P2         3   6      16.290    98.14   0.0140     3.2694     1.5275     3.2698     90.000     94.006     90.000 ' ===   8   3   7   6
2450) Pna21      3   6      26.876    98.08   0.0137     4.7826     2.5204     2.2296     90.000     90.000     90.000 ' ===   8   3   5
2451) Pnnn       3   6      32.662    97.64   0.0124     9.5645     2.2296     1.5316     90.000     90.000     90.000 ' ===   8   6   6
2452) P21/c      3   1      20.376    97.61   0.0126     2.3950     4.4591     1.9110     90.000     93.237     90.000 ' ===  11  11   4   3
2453) I222       3   7      59.661    97.30   0.0128     5.5224     4.0416     2.6731     90.000     90.000     90.000 ' ===   5   7   5
2454) P2         3   3      29.482    97.27   0.0117     5.5301     2.3911     2.2328     90.000     93.083     90.000 ' ===   6   7   8   3
2455) P2         3   0      30.041    97.23   0.0105     2.8178     4.4588     2.4406     90.000    101.565     90.000 ' ===   5  12  10   2
2456) I41cd      3   7     376.522    97.11   0.0139     9.5652     9.5652     4.1153     90.000     90.000     90.000 ' ===   8   6
2457) Pmc21      3   5      32.664    96.71   0.0131     9.5650     2.2296     1.5317     90.000     90.000     90.000 ' ===   8   8   3
2458) Ibca       3   6      64.365    96.11   0.0127     5.5224     4.7824     2.4371     90.000     90.000     90.000 ' ===   8   7   5
2459) Pna21      3   7      25.702    96.09   0.0140     3.6152     3.1885     2.2296     90.000     90.000     90.000 ' ===   7   6   5
2460) Pnnn       3   6      32.664    96.01   0.0132     9.5650     2.2296     1.5317     90.000     90.000     90.000 ' ===   8   6   5
2461) C2         3   7      18.147    95.90   0.0131     4.8536     1.1464     3.3100     90.000     80.183     90.000 ' ===   7   2   5   4
2462) P2         3   3      29.481    95.85   0.0117     5.5301     2.3911     2.2328     90.000     93.084     90.000 ' ===   5   7   8   3
2463) Pna21      3   6      38.950    95.66   0.0125     9.5647     2.3476     1.7347     90.000     90.000     90.000 ' ===   8   4   4
2464) Ccc2       3   7      48.258    95.56   0.0131     5.5225     4.7825     1.8272     90.000     90.000     90.000 ' ===   6   6   4
2465) P2         1   0      14.698    95.19   0.0000     4.4567     1.3802     2.3895     90.000     90.017     90.000 ' ===  11   9  10   7
2466) Pccn       3   7      32.665    95.13   0.0133     9.5650     2.2296     1.5317     90.000     90.000     90.000 ' ===   7   6   4
2467) C222       3   7    -999.000    94.94   0.0131     9.5650     4.4592  -999.0000     90.000     90.000     90.000 ' ===   6   6   0
2468) Pca21      3   6      26.876    94.31   0.0137     4.7826     2.5204     2.2296     90.000     90.000     90.000 ' ===   8   3   5
2469) P212121    3   5      29.443    94.11   0.0132     5.5225     2.3913     2.2296     90.000     90.000     90.000 ' ===   5   6   7
2470) Pba2       3   6      38.950    93.33   0.0125     9.5647     2.3476     1.7347     90.000     90.000     90.000 ' ===   8   4   4
2471) Pbcn       3   7      32.665    91.33   0.0133     9.5650     2.2296     1.5317     90.000     90.000     90.000 ' ===   7   6   4
2472) P2         3   6      32.820    90.45   0.0133     2.2402     5.5225     2.6655     90.000     95.569     90.000 ' ===   6   6   5   3
2473) P2         3   6      16.288    89.20   0.0123     3.2694     1.5277     3.2691     90.000     94.007     90.000 ' ===   9   2   7   7
2474) Cmc21      3   7      48.258    88.73   0.0131     5.5225     4.7825     1.8272     90.000     90.000     90.000 ' ===   6   6   4
2475) P21/c      3   3      32.005    88.26   0.0122     3.0016     4.4590     2.4717     90.000    104.664     90.000 ' ===   3  10   9   2
2476) P2         3   1      18.745    86.48   0.0135     2.3947     4.4591     1.7579     90.000     93.008     90.000 ' ===  12  12   4   4
2477) P21212     3   6      38.950    83.83   0.0124     9.5647     2.3476     1.7347     90.000     90.000     90.000 ' ===   8   4   4
2478) P212121    3   6      38.950    83.18   0.0125     9.5647     2.3476     1.7347     90.000     90.000     90.000 ' ===   8   4   4
2479) P4cc       3   5     190.193    82.95   0.0128     4.4592     4.4592     9.5650     90.000     90.000     90.000 ' ===   8   8
2480) Ima2       3   5      64.368    82.93   0.0134     4.7825     5.5225     2.4372     90.000     90.000     90.000 ' ===   7   8   6
2481) P2         3   2      29.558    82.88   0.0133     2.7720     4.4592     2.3941     90.000     92.752     90.000 ' ===   3  10  10   2
2482) C2221      3   7      48.258    82.82   0.0131     5.5225     4.7825     1.8272     90.000     90.000     90.000 ' ===   6   6   4
2483) Ima2       3   6     203.977    82.69   0.0127    19.1296     4.4591     2.3912     90.000     90.000     90.000 ' ===   4   7   4
2484) C222       3   7      48.257    81.56   0.0130     5.5224     4.7825     1.8272     90.000     90.000     90.000 ' ===   6   6   4
2485) Pnna       3   6      49.917    80.98   0.0139     7.5598     2.7613     2.3913     90.000     90.000     90.000 ' ===   6   7   6
2486) Pba2       3   2      49.924    80.40   0.0138     5.5222     3.7806     2.3913     90.000     90.000     90.000 ' ===  11   9   9
2487) Fdd2       3   7     226.120    80.23   0.0138    10.5500     4.9204     4.3560     90.000     90.000     90.000 ' ===   7   8   6
2488) Pc         3   6      15.389    79.88   0.0130     2.8865     2.3912     2.3568     90.000    108.914     90.000 ' ===   3   6   7   3
2489) Pba2       3   3      51.189    79.55   0.0136     3.5368     3.2458     4.4592     90.000     90.000     90.000 ' ===  10   9  10
2490) I222       3   5      64.368    78.44   0.0134     5.5225     4.7825     2.4372     90.000     90.000     90.000 ' ===   8   7   6
2491) P2         3   4      24.982    78.27   0.0121     2.7612     2.3912     3.7837     90.000     90.053     90.000 ' ===   9   7   7   7
2492) Ima2       3   6      65.156    78.12   0.0128     4.7824     3.0553     4.4591     90.000     90.000     90.000 ' ===   7   2   7
2493) Pmn21      3   3      47.042    78.09   0.0121     8.9178     2.3912     2.2060     90.000     90.000     90.000 ' ===  10   8   2
2494) P2         3   6      16.289    77.52   0.0128     3.2693     1.5277     3.2695     90.000     85.993     90.000 ' ===   7   2   9   7
2495) Pban       3   7      32.665    76.11   0.0133     9.5650     2.2296     1.5317     90.000     90.000     90.000 ' ===   7   6   4
2496) P2         3   7      11.126    75.73   0.0137     4.2274     0.9553     2.7633     90.000     85.622     90.000 ' ===   8   1   5   5
2497) P2         3   6      12.090    75.38   0.0128     3.3099     1.5275     2.4267     90.000     99.817     90.000 ' ===   7   3   6   4
2498) Iba2       3   6      64.365    75.09   0.0127     5.5224     4.7824     2.4371     90.000     90.000     90.000 ' ===   8   7   5
2499) Ima2       3   6      65.156    73.78   0.0128     4.7824     4.4591     3.0553     90.000     90.000     90.000 ' ===   7   7   2
2500) Ccca       3   5      78.996    72.85   0.0132     4.4592     1.2347    14.3475     90.000     90.000     90.000 ' ===   8   3   8
2501) P21        2   0      15.882    70.96   0.0151     2.5788     4.4600     1.4891     90.000    111.986     90.000 ' ===  10  12   5   2
2502) I41/amd    3   6     190.203    70.40   0.0133     4.4593     4.4593     9.5652     90.000     90.000     90.000 ' ===   7   7
2503) P2         3   7      11.108    70.36   0.0137     4.2274     0.9536     2.7633     90.000     85.622     90.000 ' ===   8   1   6   6
2504) Cc         3   6      39.857    70.25   0.0120     3.2921     3.7942     3.4109     90.000     69.308     90.000 ' ===   8   9   7   6
2505) P2         3   6      24.110    69.49   0.0137     3.4525     2.9202     2.3913     90.000     90.006     90.000 ' ===   7   7   6   4
2506) P2         2   0      14.842    69.36   0.0177     2.4103     4.4595     1.3914     90.000     82.924     90.000 ' ===  10  12   5   2
2507) Pba2       3   2      46.522    68.95   0.0129     8.9180     2.1816     2.3912     90.000     90.000     90.000 ' ===  11   3  10
2508) P4/n       3   6     190.219    68.53   0.0129     4.4595     4.4595     9.5649     90.000     90.000     90.000 ' ===   7   8
2509) Cmc21      3   5      78.996    68.29   0.0132     4.4592     1.2347    14.3475     90.000     90.000     90.000 ' ===   8   3   8
2510) C2221      3   7      84.476    68.08   0.0132     6.2383     1.4157     9.5649     90.000     90.000     90.000 ' ===   6   3   7
2511) C2         3   3      75.935    67.83   0.0120     7.1218     4.7823     2.3477     90.000     71.743     90.000 ' ===   5   9   9   4
2512) P21/c      3   5       9.406    67.40   0.0130     2.3952     2.2296     1.7643     90.000     86.690     90.000 ' ===   8   8   4   3
2513) Fdd2       3   2     260.600    67.28   0.0121     9.5647     8.9178     3.0552     90.000     90.000     90.000 ' ===  11  11   3
2514) P2         3   1      15.857    67.12   0.0126     2.4492     4.4591     1.4871     90.000     77.511     90.000 ' ===  11  12   4   3
2515) P21        3   2      29.518    67.07   0.0112     4.4707     2.3912     2.7687     90.000     85.803     90.000 ' ===  10   9   4   2
2516) P21/c      3   2      15.497    67.00   0.0142     2.3938     4.4593     1.4532     90.000     87.455     90.000 ' ===  10  11   3   2
2517) Pc         3   1      18.776    66.97   0.0126     2.3949     4.4591     1.7610     90.000     93.170     90.000 ' ===  11  12   4   3
2518) P42/n      3   5     190.210    66.71   0.0126     4.4594     4.4594     9.5648     90.000     90.000     90.000 ' ===   8   9
2519) P2         2   0      15.874    65.66   0.0120     2.4474     4.4592     1.4888     90.000     77.679     90.000 ' ===  12  12   5   4
2520) Pnc2       3   7      29.443    65.23   0.0132     5.5224     2.3913     2.2296     90.000     90.000     90.000 ' ===   5   5   5
2521) P2         3   7      21.633    64.67   0.0122     4.6109     1.4386     3.3724     90.000    104.747     90.000 ' ===   6   3   6   4
2522) P42/nmc    3   5     190.210    64.61   0.0132     4.4593     4.4593     9.5651     90.000     90.000     90.000 ' ===   8   9
2523) P21/c      2   0      15.880    64.44   0.0223     2.4491     4.4616     1.4880     90.000    102.401     90.000 ' ===  11  13   5   3
2524) P42cm      3   6     190.202    63.95   0.0131     4.4593     4.4593     9.5651     90.000     90.000     90.000 ' ===   7   8
2525) P2         3   6      27.111    63.75   0.0127     4.0996     2.9660     2.2616     90.000     99.650     90.000 ' ===   6   3   6   3
2526) P41212     3   5     190.210    63.58   0.0132     4.4593     4.4593     9.5651     90.000     90.000     90.000 ' ===   8   9
2527) P21        2   0      15.467    63.45   0.0036     2.3923     4.4578     1.4516     90.000     92.429     90.000 ' ===  12  12   5   4
2528) C2         3   1      52.073    63.14   0.0181     4.8817     4.4599     2.6105     90.000    113.619     90.000 ' ===   7   9  12   7
2529) P222       1   1      14.699    63.12   0.0000     4.4567     2.3895     1.3802     90.000     90.000     90.000 ' ===  10  10   8
2530) Cc         3   1      55.025    61.30   0.0087     2.5810     8.9168     2.4591     90.000    103.523     90.000 ' ===   5  13  12   5
2531) C2         3   5      51.238    61.21   0.0126     8.5161     4.7822     1.4171     90.000     62.602     90.000 ' ===   9   9   4   4
2532) C2         3   6      39.856    60.22   0.0120     3.2923     3.7939     3.4109     90.000     69.306     90.000 ' ===   9   8   7   7
2533) Pbca       3   6      53.751    59.80   0.0137     5.0407     4.7826     2.2296     90.000     90.000     90.000 ' ===   3   8   5
2534) Cmc21      3   5      77.726    59.05   0.0125     4.7823     2.5203     6.4486     90.000     90.000     90.000 ' ===   9   8   5
2535) P222       3   0      44.103    58.09   0.0000    13.3729     2.3895     1.3802     90.000     90.000     90.000 ' ===  11  10   9
2536) C2         2   0      61.113    57.92   0.0134     4.9635     8.9184     1.4328     90.000     74.484     90.000 ' ===   9  12   6   2
2537) C2         3   7      52.347    57.89   0.0126     3.8081     4.2147     3.4235     90.000     72.302     90.000 ' ===   5   7   6   5
2538) Fdd2       3   2     259.126    57.38   0.0129    12.3466     9.5646     2.1943     90.000     90.000     90.000 ' ===  10  13   7
2539) P2         3   5      38.953    57.22   0.0127     6.2363     4.7826     1.3212     90.000     81.298     90.000 ' ===   8  10   5   5
2540) P2         3   1      29.911    57.21   0.0110     8.9193     2.3911     1.4028     90.000     88.701     90.000 ' ===  12  11   6   6
2541) C222       3   5      75.081    57.16   0.0117     4.7820     4.4590     3.5212     90.000     90.000     90.000 ' ===   7   6   4
2542) Pc         2   0      15.880    57.00   0.0223     2.4491     4.4616     1.4880     90.000     77.599     90.000 ' ===  11  13   5   3
2543) Pnna       3   3      46.521    56.91   0.0126     8.9179     2.3912     2.1816     90.000     90.000     90.000 ' ===  11   9   3
2544) C222       3   1      72.120    56.65   0.0128     8.9183     3.3818     2.3912     90.000     90.000     90.000 ' ===  11   4  12
2545) P2         3   5      24.179    56.65   0.0131     3.3100     3.0549     2.4268     90.000     99.817     90.000 ' ===   8   4   6   4
2546) C2221      3   6      70.595    56.60   0.0119    12.3479     1.1956     4.7819     90.000     90.000     90.000 ' ===   8   3   9
2547) C2         3   1      80.037    56.37   0.0123     4.8265     8.9181     1.8766     90.000     97.750     90.000 ' ===  12  11   5   5
2548) P21212     3   2      46.522    56.10   0.0129     8.9180     2.1816     2.3912     90.000     90.000     90.000 ' ===  11   3  10
2549) P3         3   7      41.168    55.97   0.0116     4.4588     4.4588     2.3911     90.000     90.000    120.000 ' ===   6   5
2550) I4         3   6     190.203    55.66   0.0133     4.4593     4.4593     9.5652     90.000     90.000     90.000 ' ===   7   7
2551) P4212      3   6     190.219    54.58   0.0136     4.4594     4.4594     9.5653     90.000     90.000     90.000 ' ===   7   8
2552) C2         3   7      50.937    54.46   0.0123     3.4989     4.7824     3.0964     90.000     79.452     90.000 ' ===   6   7   6   6
2553) Pnc2       3   6      53.749    54.00   0.0127     4.7824     2.5204     4.4591     90.000     90.000     90.000 ' ===   7   2   6
2554) C222       3   6      70.595    53.40   0.0119    12.3479     1.1956     4.7819     90.000     90.000     90.000 ' ===   8   3   9
2555) Ccc2       3   7      82.786    53.11   0.0123     4.6256     1.8712     9.5647     90.000     90.000     90.000 ' ===   6   6   7
2556) P2         3   3      18.797    52.88   0.0125     2.8922     2.2295     3.0533     90.000    107.315     90.000 ' ===   9   8   7   6
2557) P2221      3   3      27.618    51.39   0.0112     4.4590     2.3911     2.5903     90.000     90.000     90.000 ' ===  10  10   2
2558) Cmc21      3   6      64.443    51.17   0.0129     7.5609     4.7824     1.7822     90.000     90.000     90.000 ' ===   7   8   3
2559) P2         3   7      18.916    51.12   0.0118     5.0720     1.1827     3.2598     90.000    104.691     90.000 ' ===   8   2   8   8
2560) C2         3   4      60.043    51.07   0.0114     3.7131     6.7631     2.5251     90.000    108.755     90.000 ' ===   8   8   8   5
2561) C2221      3   5      78.996    50.82   0.0132     4.4592     1.2347    14.3475     90.000     90.000     90.000 ' ===   8   3   8
2562) C2         3   7      50.333    50.79   0.0130    10.7370     1.8339     2.5665     90.000     84.848     90.000 ' ===   8   4   4   4
2563) P222       3   6      30.381    49.67   0.0127    14.3473     2.2295     0.9498     90.000     90.000     90.000 ' ===   7   6   2
2564) P61        3   7      52.430    49.25   0.0116     4.4588     4.4588     3.0452     90.000     90.000    120.000 ' ===   8   5
2565) P2         3   3      26.136    49.16   0.0133     2.3944     2.2296     4.9020     90.000     92.884     90.000 ' ===  10   7   6   6
2566) P6cc       3   2      58.808    49.16   0.0000     2.7603     2.7603     8.9123     90.000     90.000    120.000 ' ===  12   9
2567) Pca21      3   6      18.012    49.05   0.0000     2.2287     2.3904     3.3810     90.000     90.000     90.000 ' ===   6   8   3
2568) P2         3   3      26.137    48.95   0.0138     4.9020     2.2296     2.3945     90.000     92.883     90.000 ' ===   6   7  10   6
2569) P2         3   3      16.571    48.81   0.0129     2.9425     2.2297     2.7675     90.000     65.875     90.000 ' ===  10   8  10  10
2570) Pmn21      3   5      39.237    48.76   0.0139     6.9033     2.2296     2.5492     90.000     90.000     90.000 ' ===   8   8   6
2571) P2         1   0      29.391    48.64   0.0000     4.6645     4.7790     1.3801     90.000     72.812     90.000 ' ===  12  10   9   7
2572) P2         3   1      38.411    48.25   0.0136     3.6024     4.4589     2.4472     90.000     77.735     90.000 ' ===   4  10  10   2
2573) P2221      3   4       9.015    48.16   0.0127     2.3912     2.2295     1.6909     90.000     90.000     90.000 ' ===   8   8   4
2574) C2221      3   6      64.443    47.51   0.0129     7.5609     4.7824     1.7822     90.000     90.000     90.000 ' ===   7   8   3
2575) P63        3   7      52.430    47.36   0.0116     4.4588     4.4588     3.0452     90.000     90.000    120.000 ' ===   8   5
2576) Pnn2       3   6      47.416    47.33   0.0119    10.6933     2.4531     1.8076     90.000     90.000     90.000 ' ===   8   7   3
2577) C222       3   5      12.749    47.07   0.0128     4.4591     1.1956     2.3912     90.000     90.000     90.000 ' ===   8   3   6
2578) Pna21      3   5      60.149    46.45   0.0121    10.6936     2.4531     2.2929     90.000     90.000     90.000 ' ===  10   7   3
2579) C222       3   6      64.443    46.41   0.0129     7.5609     4.7824     1.7822     90.000     90.000     90.000 ' ===   7   8   3
2580) Ccc2       3   3      91.566    46.26   0.0139     8.2146     2.4996     4.4594     90.000     90.000     90.000 ' ===  10  10  10
2581) Pna21      3   6      44.917    46.20   0.0123    10.6936     2.4531     1.7123     90.000     90.000     90.000 ' ===   9   7   2
2582) Pbca       3   2      40.155    46.11   0.0126     4.7825     4.4591     1.8829     90.000     90.000     90.000 ' ===  10  11   3
2583) C2         3   1      59.069    45.96   0.0126     8.9463     4.7824     1.3849     90.000     85.458     90.000 ' ===  10  11   4   2
2584) C2         3   4      30.585    45.94   0.0129     2.8684     4.7825     2.3710     90.000     70.108     90.000 ' ===   5   8   9   4
2585) P2         3   2      19.597    45.81   0.0186     3.6746     2.2300     2.4059     90.000     83.755     90.000 ' ===   6   7  11   6
2586) Pc         3   1      20.385    45.80   0.0136     2.3950     4.4600     1.9114     90.000     86.775     90.000 ' ===  11  11   4   3
2587) Pmc21      3   6      35.414    45.69   0.0123    10.6936     2.4531     1.3500     90.000     90.000     90.000 ' ===   9   9   2
2588) Pbca       3   2      40.155    45.67   0.0127     4.4591     1.8829     4.7825     90.000     90.000     90.000 ' ===  11   3  10
2589) P21        3   2      16.852    45.64   0.0126     2.4542     4.4591     1.5804     90.000     76.991     90.000 ' ===  10  11   3   2
2590) P222       3   3      19.682    45.60   0.0126     4.4591     1.8459     2.3912     90.000     90.000     90.000 ' ===  10   2   9
2591) Pba2       3   6      44.917    45.13   0.0123    10.6936     2.4531     1.7123     90.000     90.000     90.000 ' ===   9   7   2
2592) P2         3   2      36.148    45.13   0.0130     4.8504     2.3913     3.3902     90.000     66.822     90.000 ' ===  12   9   5   5
2593) P222       3   4       9.015    44.72   0.0127     2.3912     2.2295     1.6909     90.000     90.000     90.000 ' ===   8   8   4
2594) Pnna       3   2      40.155    44.62   0.0126     4.7825     4.4591     1.8829     90.000     90.000     90.000 ' ===  10  11   3
2595) C2         3   4      65.549    44.23   0.0130     4.7960     7.5610     1.8128     90.000     94.333     90.000 ' ===   9   8   4   2
2596) Cmc21      3   3      91.566    44.05   0.0139     8.2146     2.4996     4.4594     90.000     90.000     90.000 ' ===  10  10  10
2597) P3         3   7      52.430    43.98   0.0116     4.4588     4.4588     3.0452     90.000     90.000    120.000 ' ===   8   5
2598) P2         3   7      35.575    43.28   0.0128     3.1350     9.5649     1.1925     90.000     84.202     90.000 ' ===   6   8   3   3
2599) Pmn21      3   5       9.014    43.25   0.0123     2.3912     2.2295     1.6909     90.000     90.000     90.000 ' ===   7   8   4
2600) Pcca       3   2      40.155    43.22   0.0126     4.7825     4.4591     1.8829     90.000     90.000     90.000 ' ===  10  11   3
2601) P21/c      2   0      20.362    43.03   0.0083     2.3949     4.4596     1.9097     90.000     86.672     90.000 ' ===  12  11   5   4
2602) P222       3   3      19.683    43.01   0.0126     1.8459     4.4592     2.3912     90.000     90.000     90.000 ' ===   2  10   9
2603) P2         3   6      20.479    43.00   0.0134     4.2273     1.7583     2.7633     90.000     94.378     90.000 ' ===   9   2   6   6
2604) P2         3   6      22.741    42.54   0.0137     5.5266     0.9762     4.2274     90.000     94.378     90.000 ' ===   6   2   9   6
2605) P21212     3   7      30.934    42.02   0.0138     9.7848     2.2899     1.3806     90.000     90.000     90.000 ' ===   7   5   4
2606) P2         3   3      22.747    41.63   0.0103     4.8429     2.2294     2.1337     90.000     99.085     90.000 ' ===   9   8   5   4
2607) Pbcn       3   2      40.136    41.54   0.0110     4.4589     1.8822     4.7822     90.000     90.000     90.000 ' ===  11   3  10
2608) C2         3   7      37.816    41.46   0.0119    10.1443     1.1823     3.2597     90.000     75.309     90.000 ' ===   8   2   6   6
2609) P2         3   7      20.368    41.43   0.0123     7.3761     1.1548     2.4046     90.000     83.943     90.000 ' ===   5   2   7   5
2610) C2         3   6      74.539    41.25   0.0122     3.9663     8.9179     2.1158     90.000     84.853     90.000 ' ===   5   6   7   5
2611) P222       3   7      21.360    41.16   0.0108     6.5219     2.3723     1.3805     90.000     90.000     90.000 ' ===   7   4   4
2612) P21/c      3   1      31.714    41.09   0.0126     2.5758     8.9182     1.4871     90.000    111.822     90.000 ' ===  10  12   4   2
2613) Ima2       3   6      50.144    41.08   0.0121     4.7823     3.8176     2.7466     90.000     90.000     90.000 ' ===   6   7   7
2614) P2         3   3      14.849    41.04   0.0095     2.7860     2.2292     2.4126     90.000     82.303     90.000 ' ===   5   8   7   2
2615) C2         3   4      46.068    40.95   0.0138     8.8141     1.0929     4.8280     90.000     82.134     90.000 ' ===   9   4  11   9
2616) P212121    3   4      19.682    40.84   0.0122     4.4590     1.8459     2.3912     90.000     90.000     90.000 ' ===  10   2   8
2617) C2221      3   6      12.748    40.75   0.0125     4.4591     1.1956     2.3912     90.000     90.000     90.000 ' ===   8   3   5
2618) C2         3   3      25.905    40.44   0.0161     2.4288     4.7829     2.3069     90.000     75.159     90.000 ' ===   6   9   6   2
2619) Ima2       3   4      51.807    40.27   0.0127     4.4591     3.7266     3.1177     90.000     90.000     90.000 ' ===   7   9   6
2620) I222       3   2     102.438    40.15   0.0126     8.9182     3.2336     3.5522     90.000     90.000     90.000 ' ===  11   9  11
2621) Pnc2       3   5      81.999    39.95   0.0134     4.4592     7.2608     2.5326     90.000     90.000     90.000 ' ===   8   9   7
2622) C2         3   6      20.763    39.90   0.0096     9.5662     1.2624     1.7199     90.000     91.388     90.000 ' ===   9   4   5   5
2623) P2         3   1      14.972    39.89   0.0127     4.5299     2.3912     1.4041     90.000     79.862     90.000 ' ===  10  11   6   4
2624) P41212     3   7      64.352    39.77   0.0123     2.4531     2.4531    10.6936     90.000     90.000     90.000 ' ===   8   7
2625) P21212     3   5       9.014    39.64   0.0123     2.3912     1.6909     2.2295     90.000     90.000     90.000 ' ===   7   4   8
2626) Fdd2       3   5     409.554    39.35   0.0143     8.9189     7.0737     6.4917     90.000     90.000     90.000 ' ===   8   9   8
2627) Pc         2   0      20.362    39.35   0.0083     2.3949     4.4596     1.9097     90.000     86.672     90.000 ' ===  12  11   5   4
2628) P21        2   0      16.537    39.32   0.0166     2.4139     4.4610     1.5503     90.000     82.126     90.000 ' ===  12  11   5   4
2629) P212121    3   3      46.521    39.25   0.0126     8.9179     2.3912     2.1816     90.000     90.000     90.000 ' ===  11   9   3
2630) Pc         3   4       9.386    39.04   0.0137     2.3949     2.2295     1.7604     90.000     86.912     90.000 ' ===   8   9   4   3
2631) C2         3   4      30.594    39.01   0.0129     2.8693     4.7820     2.3138     90.000    105.496     90.000 ' ===   4   9   7   2
2632) I222       3   4     150.171    38.82   0.0121     7.0425     4.7821     4.4590     90.000     90.000     90.000 ' ===   4   9   7
2633) Ccc2       3   4     100.424    38.77   0.0119     7.6574     5.4845     2.3912     90.000     90.000     90.000 ' ===  10  10   7
2634) C2         3   2      67.154    38.64   0.0152     6.2959     4.4593     2.4377     90.000     78.882     90.000 ' ===   8   9  10   7
2635) P21212     3   3      46.521    38.58   0.0126     8.9179     2.3912     2.1816     90.000     90.000     90.000 ' ===  11   9   3
2636) C2         3   2      22.876    38.46   0.0045     3.4671     2.7608     2.5431     90.000     70.011     90.000 ' ===   9   9   9   6
2637) P2         3   1      25.885    38.01   0.0113     2.6039     4.4590     2.4279     90.000     66.672     90.000 ' ===  12   9   5   4
2638) Pnna       3   7      10.163    37.92   0.0136     4.4592     2.3914     0.9531     90.000     90.000     90.000 ' ===   6   5   2
2639) P2221      3   3      44.150    37.78   0.0103     4.1415     2.2294     4.7816     90.000     90.000     90.000 ' ===   7   7   7
2640) Aba2       3   1     144.304    37.44   0.0141     4.7826     3.3831     8.9186     90.000     90.000     90.000 ' ===  12   4  11
2641) P2         3   7      26.552    37.42   0.0122     3.0844     3.8612     2.2580     90.000     99.119     90.000 ' ===   5   5   5   2
2642) P2         3   3      24.779    37.39   0.0166     4.1821     2.2298     2.6828     90.000     82.061     90.000 ' ===   9   7   7   6
2643) P2         3   5      29.015    37.37   0.0123    10.2202     1.3472     2.2517     90.000     69.366     90.000 ' ===   8   4   7   5
2644) P2         3   2      28.046    37.20   0.0152     2.6298     4.4595     2.5844     90.000     67.719     90.000 ' ===   3  11  10   2
2645) C2         1   0      75.467    37.18   0.0000     8.9130     4.7796     1.7716     90.000     90.558     90.000 ' ===  13  10   6   5
2646) P2         3   1      30.252    37.09   0.0092     2.8381     4.4584     2.3998     90.000     85.064     90.000 ' ===   4  10  12   4
2647) P21212     3   5      45.889    36.93   0.0135     4.6989     7.0737     1.3806     90.000     90.000     90.000 ' ===   9   9   4
2648) Fddd       3   3     202.380    36.88   0.0126    17.8363     9.5649     1.1863     90.000     90.000     90.000 ' ===  10  10   3
2649) C2         3   7      26.638    36.69   0.0144     4.7916     2.6379     2.1114     90.000     93.488     90.000 ' ===   6   3   4   2
2650) P2221      3   5       9.014    36.59   0.0123     2.2295     1.6909     2.3912     90.000     90.000     90.000 ' ===   8   4   7
2651) P42mc      3   4      25.497    36.52   0.0126     2.3912     2.3912     4.4591     90.000     90.000     90.000 ' ===   9   9
2652) I222       3   4      51.807    36.49   0.0127     4.4591     3.7266     3.1177     90.000     90.000     90.000 ' ===   7   9   6
2653) P222       3   3      22.090    36.48   0.0161     7.1752     2.2298     1.3807     90.000     90.000     90.000 ' ===   7   8   6
2654) C2         3   6      12.616    36.31   0.0110     1.9113     4.7818     1.5209     90.000    114.820     90.000 ' ===   5   6   5   2
2655) P2         2   0      20.362    36.24   0.0083     1.9097     4.4596     2.3949     90.000     86.672     90.000 ' ===   5  11  12   4
2656) P222       3   7      30.934    36.02   0.0138     9.7848     2.2899     1.3806     90.000     90.000     90.000 ' ===   7   5   4
2657) Pna21      3   6      44.921    35.96   0.0134    10.6931     2.4533     1.7124     90.000     90.000     90.000 ' ===   9   7   4
2658) P222       3   3      44.150    35.89   0.0103     4.7816     4.1415     2.2294     90.000     90.000     90.000 ' ===   7   7   7
2659) Fdd2       3   5     211.222    35.89   0.0133    12.3477     6.4481     2.6529     90.000     90.000     90.000 ' ===  10   9   7
2660) P2         2   0      39.203    35.81   0.0190     3.6747     4.4601     2.4063     90.000     83.754     90.000 ' ===   5  11  13   5
2661) Pmn21      3   6      22.093    35.65   0.0153     7.1773     2.2297     1.3806     90.000     90.000     90.000 ' ===   5   8   4
2662) P2         2   0      16.537    35.63   0.0166     2.4139     4.4610     1.5503     90.000     82.126     90.000 ' ===  12  11   5   4
2663) F222       3   7     221.717    35.58   0.0126    15.6185     5.0065     2.8354     90.000     90.000     90.000 ' ===   8   8   5
2664) Pc         3   1      25.139    35.58   0.0159     4.4762     2.3915     2.3568     90.000     94.847     90.000 ' ===  11  10   4   3
2665) P2221      3   3      46.521    35.57   0.0126     8.9179     2.1816     2.3912     90.000     90.000     90.000 ' ===  11   3   9
2666) P2         3   2      21.519    35.54   0.0073     6.5219     1.3805     2.3906     90.000     91.180     90.000 ' ===   9   7   9   6
2667) C2         3   6      21.804    35.52   0.0135     9.5741     2.2928     0.9942     90.000     87.517     90.000 ' ===   9   6   4   4
2668) P2         2   0      29.942    35.36   0.0180     8.9225     2.3918     1.4034     90.000     88.737     90.000 ' ===  13  12   7   7
2669) Ima2       3   1     106.416    35.24   0.0132     8.9184     2.9827     4.0005     90.000     90.000     90.000 ' ===  12  12  12
2670) C2         3   7      50.616    35.19   0.0105     3.9472     3.0427     4.3589     90.000     75.207     90.000 ' ===   6   5   7   5
2671) P2         3   3      18.803    35.16   0.0149     3.0540     2.2298     2.8923     90.000    107.315     90.000 ' ===   7   8   9   6
2672) Pba2       3   6      44.921    35.12   0.0134    10.6931     2.4533     1.7124     90.000     90.000     90.000 ' ===   9   7   4
2673) P42/nnm    3   5      56.282    35.12   0.0000     4.4575     4.4575     2.8326     90.000     90.000     90.000 ' ===  10   8
2674) C2         3   3      25.825    35.10   0.0127     2.4220     4.7824     2.3002     90.000     75.759     90.000 ' ===   5   8   7   2
2675) P2221      3   4      22.081    35.00   0.0127     7.1736     2.2295     1.3806     90.000     90.000     90.000 ' ===   7   8   5
2676) C222       3   3      91.566    34.91   0.0139     8.2146     2.4996     4.4594     90.000     90.000     90.000 ' ===  10  10  10
2677) P2221      3   4      19.682    34.79   0.0122     4.4590     1.8459     2.3912     90.000     90.000     90.000 ' ===  10   2   8
2678) Ccc2       3   3      79.814    34.78   0.0136     7.0403     2.5425     4.4589     90.000     90.000     90.000 ' ===  10   8   9
2679) Pcc2       3   4      18.029    34.78   0.0127     2.2295     2.3912     3.3818     90.000     90.000     90.000 ' ===   8   8   4
2680) P31c       3   3     173.173    34.73   0.0112     8.9172     8.9172     2.5147     90.000     90.000    120.000 ' ===  12   8
2681) C2         3   4      50.930    34.38   0.0129     9.5782     4.4592     1.1941     90.000     86.983     90.000 ' ===   9   7   3   3
2682) Iba2       3   6      77.445    34.30   0.0109     4.7821     3.6322     4.4587     90.000     90.000     90.000 ' ===   7   2   6
2683) C2         3   6      40.162    34.29   0.0123     3.8370     4.4591     2.5110     90.000    110.797     90.000 ' ===   6   7   5   4
2684) P2         3   2      28.350    34.15   0.0118     2.6588     4.4591     2.3919     90.000     88.648     90.000 ' ===   3   9  10   2
2685) C2         3   5      20.212    34.08   0.0165     5.2244     1.7349     2.4356     90.000     66.294     90.000 ' ===   7   4   5   3
2686) Pnc2       3   6      25.563    34.05   0.0107     2.3910     3.9671     2.6950     90.000     90.000     90.000 ' ===   7   6   7
2687) Cc         3   5      30.590    33.98   0.0114     2.8692     4.7818     2.3138     90.000     74.504     90.000 ' ===   4   9   6   2
2688) Ccca       3   6      72.401    33.94   0.0119     4.7824     3.3954     4.4588     90.000     90.000     90.000 ' ===   6   2   7
2689) C2         3   3      25.828    33.93   0.0117     2.4225     4.7822     2.8999     90.000     50.246     90.000 ' ===   6   8   8   4
2690) P212121    3   6      82.002    33.76   0.0137     4.4593     7.2608     2.5326     90.000     90.000     90.000 ' ===   7   8   6
2691) C2         3   3      39.746    33.72   0.0142     4.4594     3.7272     2.3914     90.000     90.005     90.000 ' ===  10   6   7   6
2692) Pcc2       3   5      22.502    33.72   0.0128     7.1737     2.2296     1.4069     90.000     90.000     90.000 ' ===   8   8   2
2693) C2         3   3      25.828    33.64   0.0118     2.4225     4.7822     2.3007     90.000    104.293     90.000 ' ===   6   8   6   2
2694) C2221      3   1      88.736    33.60   0.0125    14.3473     1.3870     4.4591     90.000     90.000     90.000 ' ===  12   3  11
2695) C2         3   1      76.386    33.56   0.0126     8.9305     4.7825     1.7910     90.000     93.004     90.000 ' ===  12   8   7   7
2696) C2         3   1      76.386    33.47   0.0126     8.9305     4.7825     1.7910     90.000     93.005     90.000 ' ===  12   9   6   6
2697) Pmc21      3   3      51.672    33.41   0.0129     4.4591     3.1382     3.6925     90.000     90.000     90.000 ' ===   9   9  10
2698) P21        3   4       9.015    33.20   0.0126     2.3912     1.6909     2.2295     90.000     90.001     90.000 ' ===   8   4   8   5
2699) F222       3   4     126.796    33.01   0.0127     4.4591     4.7824     5.9458     90.000     90.000     90.000 ' ===   8   9   4
2700) C2         3   6      25.063    32.96   0.0128     3.8145     2.7478     2.3912     90.000     89.999     90.000 ' ===   7   6   6   4
2701) Abm2       3   4      36.059    32.95   0.0127     2.3912     4.4591     3.3818     90.000     90.000     90.000 ' ===   8   8   4
2702) Pnn2       3   2      40.155    32.93   0.0126     4.7825     4.4591     1.8829     90.000     90.000     90.000 ' ===  10  11   3
2703) P2         3   1      38.193    32.90   0.0126     4.4652     4.7825     1.7910     90.000     86.995     90.000 ' ===  12   9   6   6
2704) Pc         3   5       9.023    32.82   0.0171     1.6918     2.3915     2.2301     90.000     90.060     90.000 ' ===   4   8   7   3
2705) Cmc21      3   3      79.814    32.79   0.0136     7.0403     2.5425     4.4589     90.000     90.000     90.000 ' ===  10   8   9
2706) P2         3   4      18.772    32.73   0.0134     2.3948     4.4590     1.7604     90.000     93.087     90.000 ' ===   8   9   3   2
2707) P42        3   4      25.497    32.68   0.0126     2.3912     2.3912     4.4591     90.000     90.000     90.000 ' ===   9   9
2708) R3c        3   6     367.020    32.62   0.0119    11.7970    11.7970     3.0452     90.000     90.000    120.000 ' ===   9   7
2709) P2         3   0      44.161    32.56   0.0147     4.6692     7.1744     1.3803     90.000     72.763     90.000 ' ===  13  10   9   9
2710) Cc         3   1      75.085    32.51   0.0132     4.7897     8.9180     1.7604     90.000     86.913     90.000 ' ===  11  12   4   3
2711) Pmn21      3   1      47.848    32.50   0.0125     4.4591     7.1737     1.4958     90.000     90.000     90.000 ' ===  11  12   3
2712) C222       3   6      70.595    32.49   0.0128    12.3466     1.1956     4.7822     90.000     90.000     90.000 ' ===   7   3   9
2713) C2         3   2      74.042    32.41   0.0100     9.1630     4.7821     1.7364     90.000     76.693     90.000 ' ===  10  10   4   3
2714) I4cm       3   2     282.152    32.19   0.0127     4.7825     4.7825    12.3362     90.000     90.000     90.000 ' ===  13  11
2715) C2         2   0      62.387    32.15   0.0029     2.9278     8.9153     2.4114     90.000     82.384     90.000 ' ===   5  11  12   4
2716) P2         3   3      22.092    32.03   0.0167     7.1755     2.2298     1.3807     90.000     90.013     90.000 ' ===   7   8   6   3
2717) P2         3   7      18.256    32.01   0.0128     5.0454     1.3189     2.8942     90.000     71.420     90.000 ' ===   8   3   4   4
2718) C222       3   1      88.736    31.98   0.0125    14.3473     1.3870     4.4591     90.000     90.000     90.000 ' ===  12   3  11
2719) Ccca       3   1     104.219    31.75   0.0080     8.9180     4.7812     2.4442     90.000     90.000     90.000 ' ===  12  12   4
2720) C2         3   0      61.867    31.73   0.0036     4.7846     8.9157     1.4516     90.000     87.571     90.000 ' ===  12  12   5   4
2721) Fddd       3   3     202.338    31.66   0.0140    17.8372     9.5656     1.1859     90.000     90.000     90.000 ' ===  10  10   2
2722) F222       3   3     220.945    31.62   0.0112     8.9179     5.1807     4.7823     90.000     90.000     90.000 ' ===  10   2  10
2723) Iba2       3   3      79.492    31.59   0.0141     4.4593     3.7272     4.7827     90.000     90.000     90.000 ' ===   9   5   7
2724) C2         3   7      67.662    31.59   0.0136     6.7631     4.1838     2.4793     90.000    105.316     90.000 ' ===   6   2   6   4
2725) P2         3   4       9.015    31.54   0.0126     2.3912     1.6909     2.2295     90.000     90.001     90.000 ' ===   8   4   8   5
2726) P2         3   2      18.001    31.54   0.0054     4.7637     2.3908     1.6895     90.000    110.685     90.000 ' ===  11  11   5   5
2727) C2221      3   7      87.706    31.52   0.0127     7.5609     4.7823     2.4256     90.000     90.000     90.000 ' ===   6   7   1
2728) C2         3   5      12.749    31.47   0.0128     4.4591     1.1956     2.3912     90.000     90.000     90.000 ' ===   8   3   6   4
2729) C2         3   1      81.590    31.44   0.0126     3.8260     8.9182     2.3952     90.000     93.310     90.000 ' ===   4  12  11   3
2730) C2         2   0      50.214    31.36   0.0015     2.3575     8.9102     2.4167     90.000     98.437     90.000 ' ===   6  11  14   6
2731) P2         3   3      22.095    31.13   0.0181     2.2299     7.1764     1.3807     90.000     90.006     90.000 ' ===   8   7   6   3
2732) C2         3   4      30.562    31.02   0.0089     2.8667     4.7821     2.3157     90.000     74.301     90.000 ' ===   5   9   7   2
2733) C2221      3   2      72.155    30.91   0.0147     8.9188     3.3831     2.3913     90.000     90.000     90.000 ' ===  11   4  11
2734) Pbca       3   7      54.571    30.88   0.0132     5.8070     4.2150     2.2295     90.000     90.000     90.000 ' ===   6   7   5
2735) C222       1   1      58.789    30.87   0.0000     8.9127     4.7790     1.3802     90.000     90.000     90.000 ' ===  10  10   8
2736) P21212     3   6      44.921    30.82   0.0134    10.6931     2.4533     1.7124     90.000     90.000     90.000 ' ===   9   7   4
2737) Pbcn       3   4      57.041    30.74   0.0118     4.4591     2.8098     4.5526     90.000     90.000     90.000 ' ===  10   8   9
2738) P21212     3   6       9.014    30.68   0.0119     2.3912     2.2295     1.6908     90.000     90.000     90.000 ' ===   7   7   4
2739) Pnnn       3   2      51.538    30.67   0.0162     4.4596     3.1654     3.6510     90.000     90.000     90.000 ' ===  11  10  11
2740) Pbca       3   6      18.029    30.66   0.0129     4.7825     2.2296     1.6909     90.000     90.000     90.000 ' ===   7   7   3
2741) P212121    1   0      29.410    30.65   0.0000     4.4566     2.7614     2.3898     90.000     90.000     90.000 ' ===  12   9   9
2742) Ima2       3   6      77.445    30.59   0.0109     4.7821     3.6322     4.4587     90.000     90.000     90.000 ' ===   7   2   6
2743) P21/c      2   0      33.788    30.58   0.0223     4.9084     4.4617     1.5830     90.000    102.936     90.000 ' ===  12  13   5   4
2744) I222       3   1     106.416    30.54   0.0132     8.9184     4.0005     2.9827     90.000     90.000     90.000 ' ===  12  12  12
2745) Cc         3   1      59.309    30.52   0.0099     4.8198     8.9172     1.3909     90.000     82.808     90.000 ' ===  10  12   4   2
2746) I222       3   6      51.341    30.47   0.0167     3.2096     4.4597     3.5868     90.000     90.000     90.000 ' ===   5   7   7
2747) R3         3   6     367.020    30.33   0.0119    11.7970    11.7970     3.0452     90.000     90.000    120.000 ' ===   9   7
2748) P222       3   6      33.748    29.96   0.0129     6.6887     2.3912     2.1100     90.000     90.000     90.000 ' ===   6   6   2
2749) P21        3   6       9.036    29.95   0.0093     2.3915     2.2295     1.6952     90.000     88.541     90.000 ' ===   7   7   3   2
2750) Ima2       3   1      61.456    29.85   0.0078     8.9160     4.7816     1.4415     90.000     90.000     90.000 ' ===  11  12   4
2751) P2         3   6      13.093    29.72   0.0057     4.9133     1.1954     2.2395     90.000     84.495     90.000 ' ===   5   4   7   4
2752) C2         3   7      68.350    29.69   0.0128     6.7817     4.2147     2.4782     90.000     74.778     90.000 ' ===   4   4   5   3
2753) Cc         3   2      62.943    29.65   0.0126     8.9304     4.7824     1.4758     90.000     87.008     90.000 ' ===  11  12   4   4
2754) Pba2       3   3      39.746    29.63   0.0140     4.4593     3.7272     2.3913     90.000     90.000     90.000 ' ===   9   5   7
2755) Ima2       2   0     106.337    29.62   0.0078     8.9164     2.9821     3.9992     90.000     90.000     90.000 ' ===  13  13  13
2756) C2         1   0      75.436    29.59   0.0000     8.9129     4.7791     1.7711     90.000     89.461     90.000 ' ===  13  10   7   6
2757) Pnna       3   7      18.937    29.56   0.0149     4.7828     2.2826     1.7346     90.000     90.000     90.000 ' ===   6   3   6
2758) P2         3   1      14.922    29.53   0.0000     4.5225     2.3909     1.4025     90.000     79.725     90.000 ' ===  10  10   8   5
2759) C2         3   3      42.453    29.36   0.0105     3.9823     4.7820     2.2530     90.000     81.678     90.000 ' ===   6   9  11   6
2760) C222       3   3      50.394    29.35   0.0161    14.3504     1.5749     2.2298     90.000     90.000     90.000 ' ===  10   4   8
2761) C2         3   1      64.336    29.35   0.0146     5.5265     2.7618     4.2275     90.000     85.623     90.000 ' ===  10   7  13  10
2762) P2         3   5      15.270    29.32   0.0000     2.8665     2.3903     2.3140     90.000    105.608     90.000 ' ===   4   6   6   2
2763) P2         3   4       9.980    29.18   0.0088     1.8727     2.3905     2.2358     90.000     94.375     90.000 ' ===   5   7  10   5
2764) C2221      3   6      98.796    29.18   0.0139     4.7828     4.4592     4.6323     90.000     90.000     90.000 ' ===   6   7   2
2765) C2         3   7      51.902    29.01   0.0133     4.4595     8.4298     1.3807     90.000     90.699     90.000 ' ===   4   5   4   2
2766) C2         3   4      25.409    29.00   0.0068     4.8165     1.2520     4.2451     90.000     83.019     90.000 ' ===   9   5   9   7
2767) Pba2       3   2      40.136    28.98   0.0110     4.7822     4.4589     1.8822     90.000     90.000     90.000 ' ===  10  11   3
2768) Pna21      3   2      23.386    28.94   0.0123     4.4587     4.7826     1.0967     90.000     90.000     90.000 ' ===  10  11   3
2769) Pc         2   0      33.788    28.91   0.0223     4.9084     4.4617     1.5830     90.000    102.936     90.000 ' ===  12  13   5   4
2770) C2         3   7      15.235    28.82   0.0099     4.8098     1.7346     1.8369     90.000     96.229     90.000 ' ===   7   3   3   3
2771) P212121    3   2      40.155    28.82   0.0126     4.7825     4.4591     1.8829     90.000     90.000     90.000 ' ===  10  11   3
2772) C2221      3   3      79.814    28.70   0.0136     7.0403     2.5425     4.4589     90.000     90.000     90.000 ' ===  10   8   9
2773) P2         3   1      14.929    28.69  -0.0007     4.4942     2.3904     1.4021     90.000     97.609     90.000 ' ===  12  10   7   7
2774) P2         3   3      22.094    28.68   0.0164     3.6544     2.2298     2.7613     90.000    100.898     90.000 ' ===   9   8  10   9
2775) C2         3   6      65.646    28.62   0.0124     6.6039     2.2293     4.5579     90.000    101.956     90.000 ' ===   7   4   7   5
2776) C2         3   4      58.216    28.57   0.0141     5.0168     5.2043     2.3388     90.000     72.433     90.000 ' ===   8   7   6   4
2777) P2         3   4      19.943    28.51   0.0148     3.0197     2.3914     2.8061     90.000    100.218     90.000 ' ===   7   8   8   6
2778) Pca21      3   6       9.021    28.49   0.0135     2.2299     2.3911     1.6919     90.000     90.000     90.000 ' ===   7   7   3
2779) P2         3   3      22.094    28.48   0.0169     7.1760     1.3807     2.2300     90.000     90.020     90.000 ' ===   7   6   8   4
2780) F222       3   4      72.117    28.46   0.0127     4.7824     4.4591     3.3818     90.000     90.000     90.000 ' ===   8   8   4
2781) P222       3   3      27.737    28.43   0.0136     4.4589     2.3912     2.6014     90.000     90.000     90.000 ' ===   9   9   2
2782) Cmc21      3   2     110.952    28.38   0.0128     5.2034     4.7823     4.4587     90.000     90.000     90.000 ' ===   3  10   9
2783) Pca21      3   2      40.136    28.33   0.0110     4.7822     4.4589     1.8822     90.000     90.000     90.000 ' ===  10  11   3
2784) C222       3   6      19.867    28.30   0.0129     4.4591     1.8632     2.3912     90.000     90.000     90.000 ' ===   5   2   6
2785) Ccc2       3   6      72.401    28.28   0.0119     4.7824     3.3954     4.4588     90.000     90.000     90.000 ' ===   6   2   7
2786) P4         3   4      25.497    28.22   0.0126     2.3912     2.3912     4.4591     90.000     90.000     90.000 ' ===   9   9
2787) P31        3   4     173.168    28.13   0.0110     8.9172     8.9172     2.5147     90.000     90.000    120.000 ' ===  11   7
2788) Pbca       3   2      32.497    28.06   0.0126     4.7825     4.4591     1.5239     90.000     90.000     90.000 ' ===  11  11   3
2789) P2         3   5      32.557    28.02   0.0115     3.4661     6.6885     1.4233     90.000     80.627     90.000 ' ===   8   9   5   5
2790) Pca21      3   5      18.030    27.95   0.0128     4.7825     1.6909     2.2295     90.000     90.000     90.000 ' ===   8   4   7
2791) C2         3   4      33.190    27.85   0.0128     4.8311     4.4591     1.5563     90.000     81.864     90.000 ' ===   8   8   4   3
2792) P21        3   0      30.960    27.82   0.0040     2.9055     4.4580     2.5167     90.000     71.758     90.000 ' ===   5  12  10   2
2793) P2         3   6      15.056    27.80   0.0129     2.2381     7.1737     0.9413     90.000     94.994     90.000 ' ===   7   7   1   1
2794) Ibca       3   1     150.768    27.68   0.0114     8.9181     3.5356     4.7816     90.000     90.000     90.000 ' ===  12   4  12
2795) R3         3   7     296.398    27.66   0.0115    11.7967    11.7967     2.4594     90.000     90.000    120.000 ' ===   8   6
2796) Cc         3   3      79.794    27.66   0.0103     7.0417     2.5417     4.4583     90.000     90.077     90.000 ' ===  10   8   9   7
2797) Ima2       3   3      79.492    27.56   0.0140     4.4593     3.7272     4.7827     90.000     90.000     90.000 ' ===   9   5   7
2798) C2         3   7      18.993    27.45   0.0144     4.4842     1.7713     2.4045     90.000     83.981     90.000 ' ===   5   2   5   3
2799) Pcc2       3   7      57.370    27.45   0.0146     5.6668     4.4594     2.2702     90.000     90.000     90.000 ' ===   6   6   3
2800) F222       3   6      67.985    27.43   0.0128    14.3473     4.4591     1.0627     90.000     90.000     90.000 ' ===   7   7   1
2801) I41/a      3   4     407.891    27.38   0.0117     6.7632     6.7632     8.9173     90.000     90.000     90.000 ' ===   9   9
2802) P3         3   2     103.117    27.33   0.0208     7.3068     7.3068     2.2302     90.000     90.000    120.000 ' ===  11   8
2803) C222       3   3      79.814    27.33   0.0136     7.0403     2.5425     4.4589     90.000     90.000     90.000 ' ===  10   8   9
2804) P2         3   2      23.736    27.27   0.0175     7.1772     2.2299     1.4834     90.000     88.804     90.000 ' ===  11   9   5   5
2805) C222       3   6      28.834    27.27   0.0129     4.7825     2.7042     2.2296     90.000     90.000     90.000 ' ===   6   2   6
2806) Pmc21      3   5      22.091    27.26   0.0170     7.1755     2.2299     1.3807     90.000     90.000     90.000 ' ===   6   8   3
2807) C222       3   4      36.059    27.22   0.0127     4.4591     3.3818     2.3912     90.000     90.000     90.000 ' ===   8   4   8
2808) Pc         2   0      32.854    27.22   0.0224     2.9285     4.4616     3.0785     90.000    125.235     90.000 ' ===  13  13   5   5
2809) C2         3   2      54.638    27.20   0.0032     4.8321     8.9156     1.2822     90.000     81.554     90.000 ' ===  11  11   7   7
2810) Pcc2       3   2      40.136    27.09   0.0110     4.7822     4.4589     1.8822     90.000     90.000     90.000 ' ===  10  11   3
2811) I222       3   1      61.456    27.08   0.0078     8.9160     4.7816     1.4415     90.000     90.000     90.000 ' ===  11  12   4
2812) I222       3   6      77.445    26.95   0.0109     4.7821     3.6322     4.4587     90.000     90.000     90.000 ' ===   7   2   6
2813) Pbcn       3   2      63.469    26.94   0.0128     5.3162     2.6774     4.4592     90.000     90.000     90.000 ' ===  11  10  10
2814) Ima2       3   3      79.492    26.93   0.0140     4.7827     4.4593     3.7272     90.000     90.000     90.000 ' ===   7   9   5
2815) F222       3   2      91.577    26.84   0.0095     9.5640     3.4681     2.7610     90.000     90.000     90.000 ' ===  11   9   8
2816) P2         1   0      44.095    26.82   0.0000     4.6653     7.1701     1.3801     90.000     72.781     90.000 ' ===  14  10  11  11
2817) C2         3   4      30.582    26.82   0.0147     4.6320     4.7827     1.4339     90.000     74.319     90.000 ' ===   7   8   4   2
2818) P2         3   5      32.118    26.77   0.0123     9.6097     3.1190     1.0766     90.000     84.442     90.000 ' ===  10   6   5   5
2819) P31        3   7     104.860    26.77   0.0116     4.4588     4.4588     6.0905     90.000     90.000    120.000 ' ===   8   5
2820) Ibca       3   2     106.421    26.68   0.0137     8.9186     2.9827     4.0006     90.000     90.000     90.000 ' ===  12  11  11
2821) C2         3   6      46.110    26.59   0.0138     9.5724     2.1605     2.2312     90.000     92.174     90.000 ' ===   7   4   4   2
2822) Cmc21      3   6      72.401    26.52   0.0119     4.7824     3.3954     4.4588     90.000     90.000     90.000 ' ===   6   2   7
2823) C2         3   7      20.466    26.51   0.0058     4.8942     1.7494     2.6046     90.000     66.597     90.000 ' ===   6   3   7   5
2824) Pbca       3   2      32.528    26.49   0.0181     4.4601     1.5246     4.7835     90.000     90.000     90.000 ' ===  11   3  11
2825) P2         3   1      44.100    26.48   0.0041     4.4563     7.1716     1.3799     90.000     90.060     90.000 ' ===  10  10   9   7
2826) Pban       3   6      38.927    26.45   0.0118     4.4590     3.6508     2.3913     90.000     90.000     90.000 ' ===   7   2   6
2827) Pnn2       3   3      26.829    26.45   0.0126     4.7825     4.4591     1.2581     90.000     90.000     90.000 ' ===  10  10   2
2828) C2         3   6      24.005    26.39   0.0194     2.9672     3.3819     2.3922     90.000     89.947     90.000 ' ===   6   6   6   3
2829) C222       3   6      20.379    26.37   0.0126     4.7824     2.5202     1.6909     90.000     90.000     90.000 ' ===   8   6   4
2830) Pnnn       2   0      51.606    26.36   0.0258     4.4623     3.1655     3.6535     90.000     90.000     90.000 ' ===  13  11  13
2831) Pca21      3   5      23.933    26.16   0.0154     7.1753     2.2297     1.4959     90.000     90.000     90.000 ' ===   8   8   3
2832) P2         3   4      22.771    26.15   0.0195     7.1861     2.2300     1.4227     90.000     92.858     90.000 ' ===   9   8   5   5
2833) Pmn21      3   4      19.671    26.10   0.0078     1.8455     4.4579     2.3909     90.000     90.000     90.000 ' ===   2  10   8
2834) Fdd2       1   0     310.803    26.07   0.0000     8.9155     4.7822     7.2898     90.000     90.000     90.000 ' ===  14  13   7
2835) C222       3   4      44.390    26.04   0.0167    14.3509     1.3872     2.2298     90.000     90.000     90.000 ' ===   9   3   8
2836) P6cc       3   3     103.141    26.03   0.0240     7.3077     7.3077     2.2302     90.000     90.000    120.000 ' ===  11   7
2837) C2         3   2      33.147    25.96   0.0118     3.1083     4.7833     2.5191     90.000    117.746     90.000 ' ===   7  10   9   5
2838) P2         3   3      20.437    25.95   0.0126     2.3956     4.4591     1.9167     90.000     86.555     90.000 ' ===   9  10   3   2
2839) C2         3   6      24.006    25.93   0.0197     2.9673     3.3818     2.3922     90.000     89.949     90.000 ' ===   6   6   7   4
2840) C222       3   6      41.953    25.92   0.0129     7.4530     2.5247     2.2296     90.000     90.000     90.000 ' ===   7   6   5
2841) Pnnn       3   2      63.469    25.90   0.0128     5.3162     4.4592     2.6774     90.000     90.000     90.000 ' ===  11  10  10
2842) Pnna       3   2      32.497    25.90   0.0126     4.7825     4.4591     1.5239     90.000     90.000     90.000 ' ===  11  11   3
2843) P222       3   2      37.525    25.87   0.0118     4.4586     3.5198     2.3911     90.000     90.000     90.000 ' ===  10   3   9
2844) I222       2   0     106.337    25.86   0.0078     8.9164     2.9821     3.9992     90.000     90.000     90.000 ' ===  13  13  13
2845) C2         3   6      16.272    25.82   0.0217     4.4612     1.5246     3.2721     90.000     46.983     90.000 ' ===   7   2   7   5
2846) Ima2       3   5      59.322    25.78   0.0129     4.7825     4.9730     2.4943     90.000     90.000     90.000 ' ===   7   9   9
2847) C2         3   7      38.258    25.76   0.0150     4.4596     3.5872     2.3915     90.000     89.723     90.000 ' ===   6   4   4   2
2848) C222       3   6      35.710    25.74   0.0129     4.4591     1.1163     7.1737     90.000     90.000     90.000 ' ===   7   1   7
2849) Pcc2       3   6      15.197    25.74   0.0174     7.1756     2.2299     0.9498     90.000     90.000     90.000 ' ===   7   7   1
2850) Pba2       3   3      25.014    25.73   0.0095     4.7820     4.4583     1.1733     90.000     90.000     90.000 ' ===   9   9   2
2851) Ibca       2   0     150.908    25.63   0.0189     8.9223     3.5363     4.7828     90.000     90.000     90.000 ' ===  13   6  13
2852) P2         3   7      10.972    25.62   0.0148     5.0364     1.0337     2.2192     90.000     71.745     90.000 ' ===   6   2   4   2
2853) C2         3   3      32.546    25.52   0.0229     4.7846     1.5247     4.4612     90.000     89.969     90.000 ' ===  10   2  10   8
2854) P21        3   4      12.945    25.47   0.0128     2.6042     2.2295     2.4282     90.000    113.334     90.000 ' ===   9   5   5   4
2855) Cc         2   0      86.374    25.46   0.0101     4.0499     8.9204     2.4073     90.000     96.712     90.000 ' ===   7  15  11   5
2856) Pc         3   1      36.725    25.41   0.0042     3.4464     4.4575     2.9104     90.000    124.774     90.000 ' ===   5  12  11   4
2857) Ccc2       3   1     104.219    25.40   0.0080     8.9180     4.7812     2.4442     90.000     90.000     90.000 ' ===  12  12   4
2858) P2         3   7      26.660    25.39   0.0205     3.2249     3.3449     2.6624     90.000     68.169     90.000 ' ===   7   5   6   6
2859) Iba2       1   0     106.273    25.33   0.0000     8.9129     3.9992     2.9814     90.000     90.000     90.000 ' ===  14  13  12
2860) P2         2   0      30.495    25.30   0.0176     9.1206     2.3920     1.4295     90.000     77.923     90.000 ' ===  13  11   6   6
2861) Pcc2       3   2      40.140    25.29   0.0133     4.4592     4.7826     1.8821     90.000     90.000     90.000 ' ===  11  10   3
2862) P21212     3   5      22.094    25.27   0.0174     7.1769     2.2297     1.3807     90.000     90.000     90.000 ' ===   6   7   6
2863) C2         3   4      23.565    25.24   0.0124     4.8707     2.0234     2.7629     90.000    120.068     90.000 ' ===   8   5   8   5
2864) P2         2   0      26.983    25.23   0.0192     4.5210     2.3924     2.5294     90.000     99.491     90.000 ' ===  14  10   6   6
2865) P2         3   3      29.050    25.20   0.0131     5.4486     2.2296     2.4022     90.000     84.550     90.000 ' ===   5   8   9   4
2866) P2         3   7      18.339    25.10   0.0127     2.3150     8.2836     0.9563     90.000     89.645     90.000 ' ===   5   7   3   1
2867) Pmc21      3   4      19.671    25.10   0.0078     1.8455     4.4579     2.3909     90.000     90.000     90.000 ' ===   2  10   8
2868) P2         3   3      20.429    25.04   0.0127     3.3185     2.2295     2.8393     90.000    103.472     90.000 ' ===   7   8  10   7
2869) F222       3   6     186.612    25.04   0.0139     4.4594     8.7498     4.7826     90.000     90.000     90.000 ' ===   7   2   6
2870) P21212     3   3      25.821    24.98   0.0126     4.7825     4.4591     1.2108     90.000     90.000     90.000 ' ===  10   9   2
2871) P4cc       3   4      50.994    24.93   0.0126     2.3912     2.3912     8.9182     90.000     90.000     90.000 ' ===   9   9
2872) Pnn2       3   2      29.421    24.86   0.0076     2.7604     4.4577     2.3910     90.000     90.000     90.000 ' ===   8  10   7
2873) Fddd       3   7      93.284    24.86   0.0177     9.5662     4.6959     2.0766     90.000     90.000     90.000 ' ===   7   6   2
2874) Pnna       3   3      80.025    24.82   0.0126     4.4591     7.0617     2.5414     90.000     90.000     90.000 ' ===  10  10  10
2875) C2         3   7      11.471    24.80   0.0220     4.7863     1.7351     1.3818     90.000     88.412     90.000 ' ===   6   5   3   2
2876) Pcca       3   2      32.543    24.68   0.0209     4.7842     4.4605     1.5250     90.000     90.000     90.000 ' ===  11  11   3
2877) Pmc21      3   6      15.197    24.62   0.0174     7.1756     2.2299     0.9498     90.000     90.000     90.000 ' ===   7   7   1
2878) Pcca       3   6      30.394    24.62   0.0174    14.3512     2.2299     0.9498     90.000     90.000     90.000 ' ===   7   7   1
2879) Iba2       3   2     150.110    24.60   0.0100     7.0407     4.7819     4.4585     90.000     90.000     90.000 ' ===   6  10   8
2880) P2221      3   4      23.935    24.60   0.0167     7.1755     2.2298     1.4960     90.000     90.000     90.000 ' ===   9   8   3
2881) C2         3   4      33.259    24.54   0.0154     3.1183     4.7834     2.2635     90.000     80.102     90.000 ' ===   5   7  10   5
2882) F222       3   5      88.376    24.42   0.0182    14.3515     2.2299     2.7616     90.000     90.000     90.000 ' ===   7   6   7
2883) P21212     1   0      29.427    24.40   0.0000     4.4561     2.3910     2.7619     90.000     90.000     90.000 ' ===  12   9   6
2884) P2         3   5       9.975    24.36   0.0131     2.4041     2.3912     1.8708     90.000     68.050     90.000 ' ===   7   5   3   2
2885) C2         3   6      20.457    24.35   0.0200     4.8809     1.7522     2.6104     90.000     66.399     90.000 ' ===   7   3   8   6
2886) Ccc2       3   3      56.545    24.25   0.0126     8.9182     4.7825     1.3258     90.000     90.000     90.000 ' ===  10  10   2
[truncated: 55,370 more chars]
