# Supplementary material for: Remote and automated high-throughput powder diffraction measurements enabled by a robotic sample changer at SSRL beamline 2-1
Source: J Appl Crystallogr. 2023 Sep 20;56(Pt 5):1480–4. doi: 10.1107/S1600576723007148 (PMC10543666; doi:10.1107/S1600576723007148)
Supplement: Supplementary file 1 [file j-56-01480-sup1.zip › Example Data and Refinements/SSRL BL2-1 Sample 0093/BL21Robot_0093_Pawley.inp]

'Auto_T(5)  
r_exp  15.5658273 r_exp_dash  34.5487695 r_wp  2.13279341 r_wp_dash  4.73379194 r_p  1.59873529 r_p_dash  4.43475873 weighted_Durbin_Watson  0.874303694 gof  0.137017671
iters 20000000  
chi2_convergence_criteria 0.000001  
'do_errors  
  
xdd "BL21Robot_0093-2021-02-14-0912_scan2.xye"  
r_exp  15.5658273 r_exp_dash  34.5487695 r_wp  2.13279341 r_wp_dash  4.73379194 r_p  1.59873529 r_p_dash  4.43475873 weighted_Durbin_Watson  0.874303694 gof  0.137017671
	bkg @  27.7744028`  20.0725176`  5.13803093` -2.46932748` -0.375404333`  1.77135229` -1.89852485`  2.57533438` -1.79763017`  1.19005164` -0.692359687`  0.376146203`
	One_on_X(@, 369.66658`)  
	Rp 9999 
	Rs 700  
	start_X 5  
	'finish_X 50  
	Zero_Error(@, 0.01255`)  
	lam  
		ymin_on_ymax  0.0001  
		la  1 lo  0.7295789  lh   0.002  
	LP_Factor(90)  
	x_calculation_step 0.005   
	  
	' FWHM from LaB6 refinement  
	gauss_fwhm  @  0.0184351873` min 0.0001  
	lor_fwhm @  0.0001`_LIMIT_MIN_0.0001 min 0.0001  
  
hkl_Is
	CS_L (@, 234.80247`)  
	Strain_G(@, 0.09328`)
	volume  45.394`
	Cubic(@  3.567239`)
	space_group "Fd-3m"
		load hkl_m_d_th2 I 
		{
			   1   1   1   8    2.059546      20.40425     @  0.33485`
			   2   2   0  12    1.261209      33.62466     @  0.41736`
			   3   1   1  24    1.075563      39.65158     @  0.30699`
			   2   2   2   8    1.029773      41.49406     @  0.00320`_LIMIT_MIN_1e-015
			   4   0   0   6    0.891810      48.28960     @  0.15060`_LIMIT_MIN_1e-015
			   3   3   1  24    0.818381      52.94208     @  0.31517`
			   4   2   2  24    0.728160      60.12900     @  0.56053`
			   3   3   3   8    0.686515      64.19530     @  0.18023`_LIMIT_MIN_1e-015
			   5   1   1  24    0.686515      64.19530     @  0.18023`_LIMIT_MIN_1e-015
			   4   4   0  12    0.630605      70.68680     @  0.28829`_LIMIT_MIN_1e-015
			   5   3   1  48    0.602973      74.45543     @  0.53609`_LIMIT_MIN_1e-015
			   4   4   2  24    0.594540      75.69561     @  0.00000`_LIMIT_MIN_1e-015
			   6   2   0  24    0.564030      80.59484     @  0.48760`_LIMIT_MIN_1e-015
			   5   3   3  24    0.543999      84.22220     @  0.20811`_LIMIT_MIN_1e-015
			   6   2   2  24    0.537781      85.42545     @  0.00000`_LIMIT_MIN_1e-015
			   4   4   4   8    0.514887      90.22358     @  0.26872`_LIMIT_MIN_1e-015
			   5   5   1  24    0.499513      93.82137     @  0.22354`_LIMIT_MIN_1e-015
			   7   1   1  24    0.499513      93.82137     @  0.22354`_LIMIT_MIN_1e-015
			   6   4   2  48    0.476692      99.85872     @  0.89917`_LIMIT_MIN_1e-015
			   5   5   3  24    0.464415     103.53051    @  0.27279`_LIMIT_MIN_1e-015
			   7   3   1  48    0.464415     103.53051    @  0.27279`_LIMIT_MIN_1e-015
			   8   0   0   6    0.445905     109.78772    @  0.00000`_LIMIT_MIN_1e-015
			   7   3   3  24    0.435808     113.65824    @  0.00000`_LIMIT_MIN_1e-015
			   6   4   4  24    0.432591     114.97323    @  0.19598`_LIMIT_MIN_1e-015
		}


hkl_Is  
	CS_L (@, 179.12081`)  
	Strain_G(@, 0.10240`)
	volume  29.442`
	Hexagonal(@  2.761157`, @  4.459137`)
	space_group "P31c"
		load hkl_m_d_th2 I 
		{
			   1   0   0   6    2.391232      17.54980     @  0.36874`
			   0   0   2   2    2.229569      18.83350     @  0.47655`
			   1   0   1  12    2.107349      19.93662     @  2.05148`
			   1   0   2  12    1.630702      25.85299     @  0.58233`
			   2  -1   0   6    1.380579      30.64234     @  1.13862`
			   1   0   3  12    1.262375      33.59270     @  1.55498`
			   2   0   0   6    1.195616      35.52906     @  0.25864`
			   2  -1   2   6    1.173771      36.21300     @  1.02330`
			   2  -1  -2   6    1.173771      36.21300     @  1.02330`
			   2   0   1  12    1.154825      36.82824     @  1.52063`
			   0   0   4   2    1.114784      38.20131     @  0.33659`
			   2   0   2  12    1.053675      40.51098     @  0.45527`
			   1   0   4  12    1.010381      42.32836     @  0.42245`
			   2   0   3  12    0.931625      46.10353     @  1.29762`
			   3  -1   0  12    0.903801      47.60899     @  0.43793`
			   3  -1   1  12    0.885789      48.63896     @  1.28161`
			   3  -1  -1  12    0.885789      48.63896     @  1.28161`
			   2  -1   4   6    0.867328      49.74367     @  0.83591`
			   2  -1  -4   6    0.867328      49.74367     @  0.83591`
			   3  -1   2  12    0.837598      51.63659     @  0.40198`
			   3  -1  -2  12    0.837598      51.63659     @  0.40198`
			   1   0   5  12    0.835604      51.76893     @  1.19642`
			   2   0   4  12    0.815351      53.15419     @  0.36765`
			   3   0   0   6    0.797077      54.47227     @  0.78945`
			   3   0   1  12    0.784641      55.40916     @  0.00000`_LIMIT_MIN_1e-015
			   3  -1   3  12    0.772245      56.37719     @  1.13247`
			   3  -1  -3  12    0.772245      56.37719     @  1.13247`
			   3   0   2  12    0.750556      58.15942     @  1.50514`
			   0   0   6   2    0.743190      58.79202     @  0.23712`_LIMIT_MIN_1e-015
			   2   0   5  12    0.714861      61.36683     @  1.03387`
			   1   0   6  12    0.709703      61.86171     @  0.31785`_LIMIT_MIN_1e-015
			   3   0   3  12    0.702450      62.57201     @  0.00000`_LIMIT_MIN_1e-015
			   3  -1   4  12    0.702057      62.61101     @  0.32254`_LIMIT_MIN_1e-015
			   3  -1  -4  12    0.702057      62.61101     @  0.32254`_LIMIT_MIN_1e-015
			   4  -2   0   6    0.690289      63.80276     @  0.70068`
			   4  -1   0  12    0.663209      66.73915     @  0.34465`_LIMIT_MIN_1e-015
			   4  -2   2   6    0.659408      67.17466     @  0.69038`
			   4  -2  -2   6    0.659408      67.17466     @  0.69038`
			   4  -1   1  12    0.655993      67.57133     @  1.03061`
			   4  -1  -1  12    0.655993      67.57133     @  1.03061`
			   2  -1   6   6    0.654396      67.75847     @  0.67937`
			   2  -1  -6   6    0.654396      67.75847     @  0.67937`
			   3   0   4  12    0.648388      68.47300     @  1.34465`
			   4  -1   2  12    0.635681      70.03912     @  0.35343`_LIMIT_MIN_1e-015
			   4  -1  -2  12    0.635681      70.03912     @  0.35343`_LIMIT_MIN_1e-015
			   3  -1   5  12    0.634808      70.14958     @  0.95719`
			   3  -1  -5  12    0.634808      70.14958     @  0.95719`
			   2   0   6  12    0.631187      70.61180     @  0.31174`_LIMIT_MIN_1e-015
			   1   0   7  12    0.615552      72.68658     @  0.91366`
			   4  -1   3  12    0.605654      74.07050     @  0.93619`
			   4  -1  -3  12    0.605654      74.07050     @  0.93619`
			   4   0   0   6    0.597808      75.20962     @  0.15422`_LIMIT_MIN_1e-015
			   3   0   5  12    0.594304      75.73091     @  0.00277`_LIMIT_MIN_1e-015
			   4   0   1  12    0.592507      76.00137     @  0.93114`
			   4  -2   4   6    0.586885      76.86152     @  0.60200`_LIMIT_MIN_1e-015
			   4  -2  -4   6    0.586885      76.86152     @  0.60200`_LIMIT_MIN_1e-015
			   4   0   2  12    0.577413      78.36103     @  0.28270`_LIMIT_MIN_1e-015
			   3  -1   6  12    0.574038      78.91106     @  0.26670`_LIMIT_MIN_1e-015
			   3  -1  -6  12    0.574038      78.91106     @  0.26670`_LIMIT_MIN_1e-015
			   4  -1   4  12    0.569970      79.58594     @  0.27108`_LIMIT_MIN_1e-015
			   4  -1  -4  12    0.569970      79.58594     @  0.27108`_LIMIT_MIN_1e-015
			   2   0   7  12    0.562201      80.91125     @  0.81866`
			   0   0   8   2    0.557392      81.75705     @  0.16789`_LIMIT_MIN_1e-015
			   4   0   3  12    0.554631      82.25179     @  0.82898`
			   5  -2   0  12    0.548586      83.35893     @  0.25747`_LIMIT_MIN_1e-015
			   5  -2   1  12    0.544481      84.13043     @  0.87036`_LIMIT_MIN_1e-015
			   5  -2  -1  12    0.544481      84.13043     @  0.87036`_LIMIT_MIN_1e-015
			   3   0   6  12    0.543567      84.30442     @  1.13011`
			   1   0   8  12    0.542840      84.44357     @  0.23554`_LIMIT_MIN_1e-015
			   5  -2   2  12    0.532698      86.43908     @  0.29532`_LIMIT_MIN_1e-015
			   5  -2  -2  12    0.532698      86.43908     @  0.29532`_LIMIT_MIN_1e-015
			   4  -1   5  12    0.532184      86.54314     @  0.76381`_LIMIT_MIN_1e-015
			   4  -1  -5  12    0.532184      86.54314     @  0.76381`_LIMIT_MIN_1e-015
			   4   0   4  12    0.526837      87.64298     @  0.22201`_LIMIT_MIN_1e-015
			   5  -1   0  12    0.521810      88.70732     @  1.10561`
			   3  -1   7  12    0.520684      88.94972     @  0.76035`_LIMIT_MIN_1e-015
			   3  -1  -7  12    0.520684      88.94972     @  0.76035`_LIMIT_MIN_1e-015
			   5  -1   1  12    0.518273      89.47432     @  0.00355`_LIMIT_MIN_1e-015
			   5  -1  -1  12    0.518273      89.47432     @  0.00355`_LIMIT_MIN_1e-015
			   2  -1   8   6    0.516857      89.78592     @  0.51759`_LIMIT_MIN_1e-015
			   2  -1  -8   6    0.516857      89.78592     @  0.51759`_LIMIT_MIN_1e-015
			   5  -2   3  12    0.514653      90.27584     @  0.73535`_LIMIT_MIN_1e-015
			   5  -2  -3  12    0.514653      90.27584     @  0.73535`_LIMIT_MIN_1e-015
			   5  -1   2  12    0.508080      91.77529     @  1.03918`
			   5  -1  -2  12    0.508080      91.77529     @  1.03918`
			   4  -2   6   6    0.505777      92.31488     @  0.51889`_LIMIT_MIN_1e-015
			   4  -2  -6   6    0.505777      92.31488     @  0.51889`_LIMIT_MIN_1e-015
			   2   0   8  12    0.505190      92.45348     @  0.21061`_LIMIT_MIN_1e-015
			   3   0   7  12    0.497624      94.28742     @  0.02088`_LIMIT_MIN_1e-015
			   4   0   5  12    0.496568      94.55047     @  0.72710`_LIMIT_MIN_1e-015
			   4  -1   6  12    0.494829      94.98736     @  0.23305`_LIMIT_MIN_1e-015
			   4  -1  -6  12    0.494829      94.98736     @  0.23305`_LIMIT_MIN_1e-015
			   5  -1   3  12    0.492351      95.61848     @  0.03467`_LIMIT_MIN_1e-015
			   5  -1  -3  12    0.492351      95.61848     @  0.03467`_LIMIT_MIN_1e-015
			   5  -2   4  12    0.492216      95.65327     @  0.20777`_LIMIT_MIN_1e-015
			   5  -2  -4  12    0.492216      95.65327     @  0.20777`_LIMIT_MIN_1e-015
			   1   0   9  12    0.485155      97.51097     @  0.71174`_LIMIT_MIN_1e-015
			   5   0   0   6    0.478246      99.41705     @  0.18649`_LIMIT_MIN_1e-015
			   5   0   1  12    0.475519     100.19532    @  0.80507`_LIMIT_MIN_1e-015
			   3  -1   8  12    0.474425     100.51207    @  0.24252`_LIMIT_MIN_1e-015
			   3  -1  -8  12    0.474425     100.51207    @  0.24252`_LIMIT_MIN_1e-015
			   5  -1   4  12    0.472599     101.04604    @  0.92562`_LIMIT_MIN_1e-015
			   5  -1  -4  12    0.472599     101.04604    @  0.92562`_LIMIT_MIN_1e-015
			   5   0   2  12    0.467610     102.54221    @  0.33747`_LIMIT_MIN_1e-015
			   5  -2   5  12    0.467262     102.64864    @  0.58486`_LIMIT_MIN_1e-015
			   5  -2  -5  12    0.467262     102.64864    @  0.58486`_LIMIT_MIN_1e-015
			   4   0   6  12    0.465812     103.09524    @  0.15210`_LIMIT_MIN_1e-015
			   6  -3   0   6    0.460193     104.87488    @  0.46009`_LIMIT_MIN_1e-015
			   4  -1   7  12    0.459420     105.12578    @  0.61749`_LIMIT_MIN_1e-015
			   4  -1  -7  12    0.459420     105.12578    @  0.61749`_LIMIT_MIN_1e-015
			   2   0   9  12    0.457715     105.68512    @  0.60278`_LIMIT_MIN_1e-015
			   3   0   8  12    0.456785     105.99373    @  0.83202`_LIMIT_MIN_1e-015
			   5   0   3  12    0.455261     106.50404    @  0.62551`_LIMIT_MIN_1e-015
			   6  -2   0  12    0.451900     107.65314    @  0.19823`_LIMIT_MIN_1e-015
			   6  -3   2   6    0.450693     108.07420    @  0.43912`_LIMIT_MIN_1e-015
			   6  -3  -2   6    0.450693     108.07420    @  0.43912`_LIMIT_MIN_1e-015
			   5  -1   5  12    0.450381     108.18349    @  0.00000`_LIMIT_MIN_1e-015
			   5  -1  -5  12    0.450381     108.18349    @  0.00000`_LIMIT_MIN_1e-015
			   6  -2   1  12    0.449598     108.45977    @  0.64253`_LIMIT_MIN_1e-015
			   6  -2  -1  12    0.449598     108.45977    @  0.64253`_LIMIT_MIN_1e-015
			   0   0  10   2    0.445914     109.78448    @  0.23170`_LIMIT_MIN_1e-015
			   6  -2   2  12    0.442895     110.90339    @  0.21119`_LIMIT_MIN_1e-015
			   6  -2  -2  12    0.442895     110.90339    @  0.21119`_LIMIT_MIN_1e-015
			   5  -2   6  12    0.441367     111.48174    @  0.20141`_LIMIT_MIN_1e-015
			   5  -2  -6  12    0.441367     111.48174    @  0.20141`_LIMIT_MIN_1e-015
			   5   0   4  12    0.439509     112.19604    @  0.22917`_LIMIT_MIN_1e-015
			   1   0  10  12    0.438357     112.64547    @  0.21161`_LIMIT_MIN_1e-015
			   4   0   7  12    0.435918     113.61402    @  0.82247`_LIMIT_MIN_1e-015
			   3  -1   9  12    0.434460     114.20388    @  0.61775`_LIMIT_MIN_1e-015
			   3  -1  -9  12    0.434460     114.20388    @  0.61775`_LIMIT_MIN_1e-015
			   4  -2   8   6    0.433664     114.52980    @  0.39026`_LIMIT_MIN_1e-015
			   4  -2  -8   6    0.433664     114.52980    @  0.39026`_LIMIT_MIN_1e-015
			   6  -2   3  12    0.432360     115.06950    @  0.50285`_LIMIT_MIN_1e-015
			   6  -2  -3  12    0.432360     115.06950    @  0.50285`_LIMIT_MIN_1e-015
			   6  -1   0  12    0.429478     116.28831    @  0.24251`_LIMIT_MIN_1e-015
			   6  -1   1  12    0.427500     117.14687    @  0.00000`_LIMIT_MIN_1e-015
			   6  -1  -1  12    0.427500     117.14687    @  0.00000`_LIMIT_MIN_1e-015
		}
