# Supplementary material for: Remote and automated high-throughput powder diffraction measurements enabled by a robotic sample changer at SSRL beamline 2-1
Source: J Appl Crystallogr. 2023 Sep 20;56(Pt 5):1480–4. doi: 10.1107/S1600576723007148 (PMC10543666; doi:10.1107/S1600576723007148)
Supplement: Supplementary file 1 [file j-56-01480-sup1.zip › Example Data and Refinements/SSRL BL2-1 Sample 0093/BL21Robot_0093_peaks.inp]

'Auto_T(5)  
r_exp  16.0930547 r_exp_dash  27.4410801 r_wp  5.37713618 r_wp_dash  9.16882642 r_p  2.34369697 r_p_dash  4.21065669 weighted_Durbin_Watson  0.21109445 gof  0.334127753
iters 20000000  
chi2_convergence_criteria 0.000001  
'do_errors  
  
xdd "BL21Robot_0093-2021-02-14-0912_scan2.xye"  
r_exp  16.0930547 r_exp_dash  27.4410801 r_wp  5.37713618 r_wp_dash  9.16882642 r_p  2.34369697 r_p_dash  4.21065669 weighted_Durbin_Watson  0.21109445 gof  0.334127753
	bkg @  18.3597206` -3.27390872`  4.78366165`  1.16581251` -3.15458196`  2.40443522` -1.3687687`  0.437249265`  0.202570935` -0.207955893` -0.0191828763`  0.124993743`
	One_on_X(@, 302.49735`)  
	'Simple_Axial_Model(@, 0.0001_LIMIT_MIN_0.0001)  
	Rp 9999 
	Rs 700 
'	exclude 25.5 28.5  
	start_X 5  
	finish_X 50  
	Zero_Error( , 0)  
	lam  
		ymin_on_ymax  0.0001  
		la  1 lo  0.7295789  lh   0.002  
	LP_Factor(90)  
	'weighting =1/SigmaYobs^2;  
	x_calculation_step 0.005  
	'smooth 3 ' number of data points in smoothing function = 2 n + 1  
	  
	' FWHM from LaB6 refinement  
	gauss_fwhm  @  0.0214405784` min 0.0001  
	lor_fwhm @  0.0154508597` min 0.0001  
  
hkl_Is
	CS_L (@, 334.94877`)  
	Strain_G(@, 0.13566`)
	'scale @  0.00865867326  
	' From NDX file:     0) P-1        2   0     281.752   171.58   0.0118     7.1388     5.7472     8.0684     67.963     97.423    113.300 ' ===  17  14  20  10  15  12 
	volume  45.425`
	Cubic(@  3.568060`)
	space_group "Fd-3m"
		load hkl_m_d_th2 I 
		{
			   1   1   1   8    2.060020      20.39951     @  0.23883`
			   2   2   0  12    1.261500      33.61669     @  1.99776`
			   3   1   1  24    1.075811      39.64207     @  0.25722`
			   2   2   2   8    1.030010      41.48407     @  0.00127`_LIMIT_MIN_1e-015
			   4   0   0   6    0.892015      48.27777     @  0.14118`_LIMIT_MIN_1e-015
		}
	
xo_Is  
	'from NDX file:  C2         3   0    2920.439   252.12  -0.0061    14.2002    18.3663    11.4515     90.000     77.917     90.000  
	CS_L (@, 9523.40420`_LIMIT_MIN_0.3)  
	Strain_G(@, 0.07471`) 
	CS_G (@, 364.39921`)  
	Strain_L(@, 0.03577`)  
	'scale @  0.00865867326  
 
	xo @  17.5628199` I @  0.36738`
	xo @  18.8463545` I @  0.47539`
	xo @  19.9488941` I @  2.04436`
	xo @  25.8657354` I @  0.57842`
	xo @  30.6544587` I @  1.15285`
	xo @  35.5419544` I @  0.26787`
	xo @  36.2256297` I @  2.07954`
	xo @  36.8407098` I @  1.54692`
	xo @  38.214525` I @  0.34365`
	xo @  40.5238891` I @  0.46193`
	xo @  42.3414147` I @  0.42784`
	xo @  46.1165598` I @  1.31968`
	xo @  47.621896` I @  0.44420`
	xo @  48.6517841` I @  2.62451`
	xo @  49.7572315` I @  1.71624`
	 
