# Supplementary material for: Remote and automated high-throughput powder diffraction measurements enabled by a robotic sample changer at SSRL beamline 2-1
Source: J Appl Crystallogr. 2023 Sep 20;56(Pt 5):1480–4. doi: 10.1107/S1600576723007148 (PMC10543666; doi:10.1107/S1600576723007148)
Supplement: Supplementary file 1 [file j-56-01480-sup1.zip › Example Data and Refinements/SSRL BL2-1 Sample 0093/BL21Robot_0093_Rietveld.cif]

#######	Begin powder crystal structure	#######
data_Diamond
_pd_block_id	Diamond
_pd_block_diffractogram_id	BL21Robot_0093-2021-02-14-0912_scan2
_diffrn_measurement_device_type
;SSRL beam line 2-1
;
_pd_phase_name
;Diamond
;
_cell_length_a    3.567251
_cell_length_b    3.567251
_cell_length_c    3.567251
_cell_angle_alpha 90
_cell_angle_beta  90
_cell_angle_gamma 90
_cell_volume 45.39427
_cell_measurement_temperature	300
_diffrn_ambient_temperature	300
_exptl_crystal_density_diffrn	3.514849
_exptl_absorpt_coefficient_mu	0.2222507
_diffrn_radiation_wavelength	0.729578900
_cell_measurement_theta_min	2.5
_cell_measurement_theta_max	58.3625
_space_group_name_H-M_alt
;Fd-3m
;
loop_
	_space_group_symop_id
	_space_group_symop_operation_xyz
	  1 'x, y, z '
	  2 '-x, z+1/2, -y+1/2 '
	  3 '-x+1/4, -y+1/4, -z+1/4 '
	  4 '-x+1/4, -z+1/4, -y+1/4 '
	  5 '-x+1/2, -z, y+1/2 '
	  6 '-x+1/2, y+1/2, -z '
	  7 '-x-1/4, z-1/4, y+1/4 '
	  8 '-x-1/4, y+1/4, z-1/4 '
	  9 '-y, -z+1/2, x+1/2 '
	 10 '-y, x+1/2, -z+1/2 '
	 11 '-y+1/4, -x+1/4, -z+1/4 '
	 12 '-y+1/4, -z+1/4, -x+1/4 '
	 13 '-y+1/2, -x, z+1/2 '
	 14 '-y+1/2, z+1/2, -x '
	 15 '-y-1/4, z+1/4, x-1/4 '
	 16 '-y-1/4, x-1/4, z+1/4 '
	 17 '-z, -x+1/2, y+1/2 '
	 18 '-z, y+1/2, -x+1/2 '
	 19 '-z+1/4, -x+1/4, -y+1/4 '
	 20 '-z+1/4, -y+1/4, -x+1/4 '
	 21 '-z+1/2, -y, x+1/2 '
	 22 '-z+1/2, x+1/2, -y '
	 23 '-z-1/4, y-1/4, x+1/4 '
	 24 '-z-1/4, x+1/4, y-1/4 '
	 25 'z, y, x '
	 26 'z, x, y '
	 27 'z+1/4, -y-1/4, x-1/4 '
	 28 'z+1/4, x-1/4, -y-1/4 '
	 29 'z+1/2, -x, -y+1/2 '
	 30 'z+1/2, -y+1/2, -x '
	 31 'z-1/4, -x-1/4, y+1/4 '
	 32 'z-1/4, y+1/4, -x-1/4 '
	 33 'y, z, x '
	 34 'y, x, z '
	 35 'y+1/4, -x-1/4, z-1/4 '
	 36 'y+1/4, z-1/4, -x-1/4 '
	 37 'y+1/2, -x+1/2, -z '
	 38 'y+1/2, -z, -x+1/2 '
	 39 'y-1/4, -z-1/4, x+1/4 '
	 40 'y-1/4, x+1/4, -z-1/4 '
	 41 'x, z, y '
	 42 '-x, -y+1/2, z+1/2 '
	 43 'x+1/4, -z-1/4, y-1/4 '
	 44 'x+1/4, y-1/4, -z-1/4 '
	 45 'x+1/2, -y, -z+1/2 '
	 46 'x+1/2, -z+1/2, -y '
	 47 'x-1/4, -y-1/4, z+1/4 '
	 48 'x-1/4, z+1/4, -y-1/4 '
	 49 'x+1/2, y+1/2, z '
	 50 '-x+1/2, z, -y+1/2 '
	 51 '-x-1/4, -y-1/4, -z+1/4 '
	 52 '-x-1/4, -z-1/4, -y+1/4 '
	 53 '-x, -z+1/2, y+1/2 '
	 54 '-x, y, -z '
	 55 '-x+1/4, z+1/4, y+1/4 '
	 56 '-x+1/4, y-1/4, z-1/4 '
	 57 '-y+1/2, -z, x+1/2 '
	 58 '-y+1/2, x, -z+1/2 '
	 59 '-y-1/4, -x-1/4, -z+1/4 '
	 60 '-y-1/4, -z-1/4, -x+1/4 '
	 61 '-y, -x+1/2, z+1/2 '
	 62 '-y, z, -x '
	 63 '-y+1/4, z-1/4, x-1/4 '
	 64 '-y+1/4, x+1/4, z+1/4 '
	 65 '-z+1/2, -x, y+1/2 '
	 66 '-z+1/2, y, -x+1/2 '
	 67 '-z-1/4, -x-1/4, -y+1/4 '
	 68 '-z-1/4, -y-1/4, -x+1/4 '
	 69 '-z, -y+1/2, x+1/2 '
	 70 '-z, x, -y '
	 71 '-z+1/4, y+1/4, x+1/4 '
	 72 '-z+1/4, x-1/4, y-1/4 '
	 73 'z+1/2, y+1/2, x '
	 74 'z+1/2, x+1/2, y '
	 75 'z-1/4, -y+1/4, x-1/4 '
	 76 'z-1/4, x+1/4, -y-1/4 '
	 77 'z, -x+1/2, -y+1/2 '
	 78 'z, -y, -x '
	 79 'z+1/4, -x+1/4, y+1/4 '
	 80 'z+1/4, y-1/4, -x-1/4 '
	 81 'y+1/2, z+1/2, x '
	 82 'y+1/2, x+1/2, z '
	 83 'y-1/4, -x+1/4, z-1/4 '
	 84 'y-1/4, z+1/4, -x-1/4 '
	 85 'y, -x, -z '
	 86 'y, -z+1/2, -x+1/2 '
	 87 'y+1/4, -z+1/4, x+1/4 '
	 88 'y+1/4, x-1/4, -z-1/4 '
	 89 'x+1/2, z+1/2, y '
	 90 '-x+1/2, -y, z+1/2 '
	 91 'x-1/4, -z+1/4, y-1/4 '
	 92 'x-1/4, y+1/4, -z-1/4 '
	 93 'x, -y+1/2, -z+1/2 '
	 94 'x, -z, -y '
	 95 'x+1/4, -y+1/4, z+1/4 '
	 96 'x+1/4, z-1/4, -y-1/4 '
	 97 'x+1/2, y, z+1/2 '
	 98 '-x+1/2, z+1/2, -y '
	 99 '-x-1/4, -y+1/4, -z-1/4 '
	100 '-x-1/4, -z+1/4, -y-1/4 '
	101 '-x, -z, y '
	102 '-x, y+1/2, -z+1/2 '
	103 '-x+1/4, z-1/4, y-1/4 '
	104 '-x+1/4, y+1/4, z+1/4 '
	105 '-y+1/2, -z+1/2, x '
	106 '-y+1/2, x+1/2, -z '
	107 '-y-1/4, -x+1/4, -z-1/4 '
	108 '-y-1/4, -z+1/4, -x-1/4 '
	109 '-y, -x, z '
	110 '-y, z+1/2, -x+1/2 '
	111 '-y+1/4, z+1/4, x+1/4 '
	112 '-y+1/4, x-1/4, z-1/4 '
	113 '-z+1/2, -x+1/2, y '
	114 '-z+1/2, y+1/2, -x '
	115 '-z-1/4, -x+1/4, -y-1/4 '
	116 '-z-1/4, -y+1/4, -x-1/4 '
	117 '-z, -y, x '
	118 '-z, x+1/2, -y+1/2 '
	119 '-z+1/4, y-1/4, x-1/4 '
	120 '-z+1/4, x+1/4, y+1/4 '
	121 'z+1/2, y, x+1/2 '
	122 'z+1/2, x, y+1/2 '
	123 'z-1/4, -y-1/4, x+1/4 '
	124 'z-1/4, x-1/4, -y+1/4 '
	125 'z, -x, -y '
	126 'z, -y+1/2, -x+1/2 '
	127 'z+1/4, -x-1/4, y-1/4 '
	128 'z+1/4, y+1/4, -x+1/4 '
	129 'y+1/2, z, x+1/2 '
	130 'y+1/2, x, z+1/2 '
	131 'y-1/4, -x-1/4, z+1/4 '
	132 'y-1/4, z-1/4, -x+1/4 '
	133 'y, -x+1/2, -z+1/2 '
	134 'y, -z, -x '
	135 'y+1/4, -z-1/4, x-1/4 '
	136 'y+1/4, x+1/4, -z+1/4 '
	137 'x+1/2, z, y+1/2 '
	138 '-x+1/2, -y+1/2, z '
	139 'x-1/4, -z-1/4, y+1/4 '
	140 'x-1/4, y-1/4, -z+1/4 '
	141 'x, -y, -z '
	142 'x, -z+1/2, -y+1/2 '
	143 'x+1/4, -y-1/4, z-1/4 '
	144 'x+1/4, z+1/4, -y+1/4 '
	145 'x, y+1/2, z+1/2 '
	146 '-x, z, -y '
	147 '-x+1/4, -y-1/4, -z-1/4 '
	148 '-x+1/4, -z-1/4, -y-1/4 '
	149 '-x+1/2, -z+1/2, y '
	150 '-x+1/2, y, -z+1/2 '
	151 '-x-1/4, z+1/4, y-1/4 '
	152 '-x-1/4, y-1/4, z+1/4 '
	153 '-y, -z, x '
	154 '-y, x, -z '
	155 '-y+1/4, -x-1/4, -z-1/4 '
	156 '-y+1/4, -z-1/4, -x-1/4 '
	157 '-y+1/2, -x+1/2, z '
	158 '-y+1/2, z, -x+1/2 '
	159 '-y-1/4, z-1/4, x+1/4 '
	160 '-y-1/4, x+1/4, z-1/4 '
	161 '-z, -x, y '
	162 '-z, y, -x '
	163 '-z+1/4, -x-1/4, -y-1/4 '
	164 '-z+1/4, -y-1/4, -x-1/4 '
	165 '-z+1/2, -y+1/2, x '
	166 '-z+1/2, x, -y+1/2 '
	167 '-z-1/4, y+1/4, x-1/4 '
	168 '-z-1/4, x-1/4, y+1/4 '
	169 'z, y+1/2, x+1/2 '
	170 'z, x+1/2, y+1/2 '
	171 'z+1/4, -y+1/4, x+1/4 '
	172 'z+1/4, x+1/4, -y+1/4 '
	173 'z+1/2, -x+1/2, -y '
	174 'z+1/2, -y, -x+1/2 '
	175 'z-1/4, -x+1/4, y-1/4 '
	176 'z-1/4, y-1/4, -x+1/4 '
	177 'y, z+1/2, x+1/2 '
	178 'y, x+1/2, z+1/2 '
	179 'y+1/4, -x+1/4, z+1/4 '
	180 'y+1/4, z+1/4, -x+1/4 '
	181 'y+1/2, -x, -z+1/2 '
	182 'y+1/2, -z+1/2, -x '
	183 'y-1/4, -z+1/4, x-1/4 '
	184 'y-1/4, x-1/4, -z+1/4 '
	185 'x, z+1/2, y+1/2 '
	186 '-x, -y, z '
	187 'x+1/4, -z+1/4, y+1/4 '
	188 'x+1/4, y+1/4, -z+1/4 '
	189 'x+1/2, -y+1/2, -z '
	190 'x+1/2, -z, -y+1/2 '
	191 'x-1/4, -y+1/4, z-1/4 '
	192 'x-1/4, z-1/4, -y+1/4 '
loop_
	_atom_site_label
	_atom_site_type_symbol
	_atom_site_site_symmetry_multiplicity
	_atom_site_fract_x
	_atom_site_fract_y
	_atom_site_fract_z
	_atom_site_occupancy
	_atom_site_B_iso_or_equiv
C1 C   8 0 0 0 1 0.2218434
loop_
	_geom_bond_atom_site_label_1
	_geom_bond_atom_site_label_2
	_geom_bond_distance
	_geom_bond_site_symmetry_1
	_geom_bond_site_symmetry_2
	C1        C1        1.54466 1_555  27_555
	C1        C1        1.54466 1_555   7_555
	C1        C1        1.54466 1_555   8_555
	C1        C1        1.54466 1_555   3_555
	C1        C1        2.52243 1_555   2_554
	C1        C1        2.52243 1_555   6_545
	C1        C1        2.52243 1_555   5_455
	C1        C1        2.52243 1_555   2_545
	C1        C1        2.52243 1_555   6_455
	C1        C1        2.52243 1_555   5_554
	C1        C1        2.52243 1_555   6_555
	C1        C1        2.52243 1_555   6_445
	C1        C1        2.52243 1_555   2_544
	C1        C1        2.52243 1_555   5_454
	C1        C1        2.52243 1_555   5_555
	C1        C1        2.52243 1_555   2_555
	C1        C1        2.95781 1_555   3_554
	C1        C1        2.95781 1_555   3_545
	C1        C1        2.95781 1_555   3_455
	C1        C1        2.95781 1_555   7_565
	C1        C1        2.95781 1_555   7_655
	C1        C1        2.95781 1_555  27_556
	C1        C1        2.95781 1_555   8_655
	C1        C1        2.95781 1_555  27_565
	C1        C1        2.95781 1_555   8_556
	C1        C1        2.95781 1_555   7_554
	C1        C1        2.95781 1_555   8_545
	C1        C1        2.95781 1_555  27_455
	loop_
		_geom_angle_atom_site_label_1
		_geom_angle_atom_site_label_2
		_geom_angle_atom_site_label_3
		_geom_angle
		_geom_angle_site_symmetry_1
		_geom_angle_site_symmetry_2
		_geom_angle_site_symmetry_3
	C1        C1        C1         109.471   7_555 1_555  27_555
	C1        C1        C1         109.471   8_555 1_555   7_555
	C1        C1        C1         109.471   8_555 1_555  27_555
	C1        C1        C1         109.471   3_555 1_555   8_555
	C1        C1        C1         109.471   3_555 1_555   7_555
	C1        C1        C1         109.471   3_555 1_555  27_555
	C1        C1        C1         90.000    2_554 1_555   3_555
	C1        C1        C1         35.264    2_554 1_555   8_555
	C1        C1        C1         144.736   2_554 1_555   7_555
	C1        C1        C1         90.000    2_554 1_555  27_555
	C1        C1        C1         120.000   6_545 1_555   2_554
	C1        C1        C1         90.000    6_545 1_555   3_555
	C1        C1        C1         144.736   6_545 1_555   8_555
	C1        C1        C1         90.000    6_545 1_555   7_555
	C1        C1        C1         35.264    6_545 1_555  27_555
	C1        C1        C1         120.000   5_455 1_555   6_545
	C1        C1        C1         120.000   5_455 1_555   2_554
	C1        C1        C1         90.000    5_455 1_555   3_555
	C1        C1        C1         90.000    5_455 1_555   8_555
	C1        C1        C1         35.264    5_455 1_555   7_555
	C1        C1        C1         144.736   5_455 1_555  27_555
	C1        C1        C1         60.000    2_545 1_555   5_455
	C1        C1        C1         60.000    2_545 1_555   6_545
	C1        C1        C1         180.000   2_545 1_555   2_554
	C1        C1        C1         90.000    2_545 1_555   3_555
	C1        C1        C1         144.736   2_545 1_555   8_555
	C1        C1        C1         35.264    2_545 1_555   7_555
	C1        C1        C1         90.000    2_545 1_555  27_555
	C1        C1        C1         120.000   6_455 1_555   2_545
	C1        C1        C1         60.000    6_455 1_555   5_455
	C1        C1        C1         180.000   6_455 1_555   6_545
	C1        C1        C1         60.000    6_455 1_555   2_554
	C1        C1        C1         90.000    6_455 1_555   3_555
	C1        C1        C1         35.264    6_455 1_555   8_555
	C1        C1        C1         90.000    6_455 1_555   7_555
	C1        C1        C1         144.736   6_455 1_555  27_555
	C1        C1        C1         120.000   5_554 1_555   6_455
	C1        C1        C1         120.000   5_554 1_555   2_545
	C1        C1        C1         180.000   5_554 1_555   5_455
	C1        C1        C1         60.000    5_554 1_555   6_545
	C1        C1        C1         60.000    5_554 1_555   2_554
	C1        C1        C1         90.000    5_554 1_555   3_555
	C1        C1        C1         90.000    5_554 1_555   8_555
	C1        C1        C1         144.736   5_554 1_555   7_555
	C1        C1        C1         35.264    5_554 1_555  27_555
	C1        C1        C1         60.000    6_555 1_555   5_554
	C1        C1        C1         90.000    6_555 1_555   6_455
	C1        C1        C1         120.000   6_555 1_555   2_545
	C1        C1        C1         120.000   6_555 1_555   5_455
	C1        C1        C1         90.000    6_555 1_555   6_545
	C1        C1        C1         60.000    6_555 1_555   2_554
	C1        C1        C1         35.264    6_555 1_555   3_555
	C1        C1        C1         90.000    6_555 1_555   8_555
	C1        C1        C1         144.736   6_555 1_555   7_555
	C1        C1        C1         90.000    6_555 1_555  27_555
	C1        C1        C1         180.000   6_445 1_555   6_555
	C1        C1        C1         120.000   6_445 1_555   5_554
	C1        C1        C1         90.000    6_445 1_555   6_455
	C1        C1        C1         60.000    6_445 1_555   2_545
	C1        C1        C1         60.000    6_445 1_555   5_455
	C1        C1        C1         90.000    6_445 1_555   6_545
	C1        C1        C1         120.000   6_445 1_555   2_554
	C1        C1        C1         144.736   6_445 1_555   3_555
	C1        C1        C1         90.000    6_445 1_555   8_555
	C1        C1        C1         35.264    6_445 1_555   7_555
	C1        C1        C1         90.000    6_445 1_555  27_555
	C1        C1        C1         60.000    2_544 1_555   6_445
	C1        C1        C1         120.000   2_544 1_555   6_555
	C1        C1        C1         60.000    2_544 1_555   5_554
	C1        C1        C1         120.000   2_544 1_555   6_455
	C1        C1        C1         90.000    2_544 1_555   2_545
	C1        C1        C1         120.000   2_544 1_555   5_455
	C1        C1        C1         60.000    2_544 1_555   6_545
	C1        C1        C1         90.000    2_544 1_555   2_554
	C1        C1        C1         144.736   2_544 1_555   3_555
	C1        C1        C1         90.000    2_544 1_555   8_555
	C1        C1        C1         90.000    2_544 1_555   7_555
	C1        C1        C1         35.264    2_544 1_555  27_555
	C1        C1        C1         60.000    5_454 1_555   2_544
	C1        C1        C1         60.000    5_454 1_555   6_445
	C1        C1        C1         120.000   5_454 1_555   6_555
	C1        C1        C1         90.000    5_454 1_555   5_554
	C1        C1        C1         60.000    5_454 1_555   6_455
	C1        C1        C1         120.000   5_454 1_555   2_545
	C1        C1        C1         90.000    5_454 1_555   5_455
	C1        C1        C1         120.000   5_454 1_555   6_545
	C1        C1        C1         60.000    5_454 1_555   2_554
	C1        C1        C1         144.736   5_454 1_555   3_555
	C1        C1        C1         35.264    5_454 1_555   8_555
	C1        C1        C1         90.000    5_454 1_555   7_555
	C1        C1        C1         90.000    5_454 1_555  27_555
	C1        C1        C1         180.000   5_555 1_555   5_454
	C1        C1        C1         120.000   5_555 1_555   2_544
	C1        C1        C1         120.000   5_555 1_555   6_445
	C1        C1        C1         60.000    5_555 1_555   6_555
	C1        C1        C1         90.000    5_555 1_555   5_554
	C1        C1        C1         120.000   5_555 1_555   6_455
	C1        C1        C1         60.000    5_555 1_555   2_545
	C1        C1        C1         90.000    5_555 1_555   5_455
	C1        C1        C1         60.000    5_555 1_555   6_545
	C1        C1        C1         120.000   5_555 1_555   2_554
	C1        C1        C1         35.264    5_555 1_555   3_555
	C1        C1        C1         144.736   5_555 1_555   8_555
	C1        C1        C1         90.000    5_555 1_555   7_555
	C1        C1        C1         90.000    5_555 1_555  27_555
	C1        C1        C1         60.000    2_555 1_555   5_555
	C1        C1        C1         120.000   2_555 1_555   5_454
	C1        C1        C1         180.000   2_555 1_555   2_544
	C1        C1        C1         120.000   2_555 1_555   6_445
	C1        C1        C1         60.000    2_555 1_555   6_555
	C1        C1        C1         120.000   2_555 1_555   5_554
	C1        C1        C1         60.000    2_555 1_555   6_455
	C1        C1        C1         90.000    2_555 1_555   2_545
	C1        C1        C1         60.000    2_555 1_555   5_455
	C1        C1        C1         120.000   2_555 1_555   6_545
	C1        C1        C1         90.000    2_555 1_555   2_554
	C1        C1        C1         35.264    2_555 1_555   3_555
	C1        C1        C1         90.000    2_555 1_555   8_555
	C1        C1        C1         90.000    2_555 1_555   7_555
	C1        C1        C1         144.736   2_555 1_555  27_555
	C1        C1        C1         115.239   3_554 1_555   2_555
	C1        C1        C1         115.239   3_554 1_555   5_555
	C1        C1        C1         64.761    3_554 1_555   5_454
	C1        C1        C1         64.761    3_554 1_555   2_544
	C1        C1        C1         115.239   3_554 1_555   6_445
	C1        C1        C1         64.761    3_554 1_555   6_555
	C1        C1        C1         31.482    3_554 1_555   5_554
	C1        C1        C1         90.000    3_554 1_555   6_455
	C1        C1        C1         148.518   3_554 1_555   2_545
	C1        C1        C1         148.518   3_554 1_555   5_455
	C1        C1        C1         90.000    3_554 1_555   6_545
	C1        C1        C1         31.482    3_554 1_555   2_554
	C1        C1        C1         100.025   3_554 1_555   3_555
	C1        C1        C1         58.518    3_554 1_555   8_555
	C1        C1        C1         150.504   3_554 1_555   7_555
	C1        C1        C1         58.518    3_554 1_555  27_555
	C1        C1        C1         117.036   3_545 1_555   3_554
	C1        C1        C1         115.239   3_545 1_555   2_555
	C1        C1        C1         64.761    3_545 1_555   5_555
	C1        C1        C1         115.239   3_545 1_555   5_454
	C1        C1        C1         64.761    3_545 1_555   2_544
	C1        C1        C1         64.761    3_545 1_555   6_445
	C1        C1        C1         115.239   3_545 1_555   6_555
	C1        C1        C1         90.000    3_545 1_555   5_554
	C1        C1        C1         148.518   3_545 1_555   6_455
	C1        C1        C1         31.482    3_545 1_555   2_545
	C1        C1        C1         90.000    3_545 1_555   5_455
	C1        C1        C1         31.482    3_545 1_555   6_545
	C1        C1        C1         148.518   3_545 1_555   2_554
	C1        C1        C1         100.025   3_545 1_555   3_555
	C1        C1        C1         150.504   3_545 1_555   8_555
	C1        C1        C1         58.518    3_545 1_555   7_555
	C1        C1        C1         58.518    3_545 1_555  27_555
	C1        C1        C1         117.036   3_455 1_555   3_545
	C1        C1        C1         117.036   3_455 1_555   3_554
	C1        C1        C1         64.761    3_455 1_555   2_555
	C1        C1        C1         115.239   3_455 1_555   5_555
	C1        C1        C1         64.761    3_455 1_555   5_454
	C1        C1        C1         115.239   3_455 1_555   2_544
	C1        C1        C1         64.761    3_455 1_555   6_445
	C1        C1        C1         115.239   3_455 1_555   6_555
	C1        C1        C1         148.518   3_455 1_555   5_554
	C1        C1        C1         31.482    3_455 1_555   6_455
	C1        C1        C1         90.000    3_455 1_555   2_545
	C1        C1        C1         31.482    3_455 1_555   5_455
	C1        C1        C1         148.518   3_455 1_555   6_545
	C1        C1        C1         90.000    3_455 1_555   2_554
	C1        C1        C1         100.025   3_455 1_555   3_555
	C1        C1        C1         58.518    3_455 1_555   8_555
	C1        C1        C1         58.518    3_455 1_555   7_555
	C1        C1        C1         150.504   3_455 1_555  27_555
	C1        C1        C1         50.479    7_565 1_555   3_455
	C1        C1        C1         144.903   7_565 1_555   3_545
	C1        C1        C1         95.216    7_565 1_555   3_554
	C1        C1        C1         31.482    7_565 1_555   2_555
	C1        C1        C1         90.000    7_565 1_555   5_555
	C1        C1        C1         90.000    7_565 1_555   5_454
	C1        C1        C1         148.518   7_565 1_555   2_544
	C1        C1        C1         115.239   7_565 1_555   6_445
	C1        C1        C1         64.761    7_565 1_555   6_555
	C1        C1        C1         115.239   7_565 1_555   5_554
	C1        C1        C1         31.482    7_565 1_555   6_455
	C1        C1        C1         115.239   7_565 1_555   2_545
	C1        C1        C1         64.761    7_565 1_555   5_455
	C1        C1        C1         148.518   7_565 1_555   6_545
	C1        C1        C1         64.761    7_565 1_555   2_554
	C1        C1        C1         58.518    7_565 1_555   3_555
	C1        C1        C1         58.518    7_565 1_555   8_555
	C1        C1        C1         100.025   7_565 1_555   7_555
	C1        C1        C1         150.504   7_565 1_555  27_555
	C1        C1        C1         117.036   7_655 1_555   7_565
	C1        C1        C1         144.903   7_655 1_555   3_455
	C1        C1        C1         50.479    7_655 1_555   3_545
	C1        C1        C1         95.216    7_655 1_555   3_554
	C1        C1        C1         90.000    7_655 1_555   2_555
	C1        C1        C1         31.482    7_655 1_555   5_555
	C1        C1        C1         148.518   7_655 1_555   5_454
	C1        C1        C1         90.000    7_655 1_555   2_544
	C1        C1        C1         115.239   7_655 1_555   6_445
	C1        C1        C1         64.761    7_655 1_555   6_555
	C1        C1        C1         64.761    7_655 1_555   5_554
	C1        C1        C1         148.518   7_655 1_555   6_455
	C1        C1        C1         64.761    7_655 1_555   2_545
	C1        C1        C1         115.239   7_655 1_555   5_455
	C1        C1        C1         31.482    7_655 1_555   6_545
	C1        C1        C1         115.239   7_655 1_555   2_554
	C1        C1        C1         58.518    7_655 1_555   3_555
	C1        C1        C1         150.504   7_655 1_555   8_555
	C1        C1        C1         100.025   7_655 1_555   7_555
	C1        C1        C1         58.518    7_655 1_555  27_555
	C1        C1        C1         50.479   27_556 1_555   7_655
	C1        C1        C1         95.216   27_556 1_555   7_565
	C1        C1        C1         95.216   27_556 1_555   3_455
	C1        C1        C1         50.479   27_556 1_555   3_545
	C1        C1        C1         144.903  27_556 1_555   3_554
	C1        C1        C1         64.761   27_556 1_555   2_555
	C1        C1        C1         31.482   27_556 1_555   5_555
	C1        C1        C1         148.518  27_556 1_555   5_454
	C1        C1        C1         115.239  27_556 1_555   2_544
	C1        C1        C1         90.000   27_556 1_555   6_445
	C1        C1        C1         90.000   27_556 1_555   6_555
	C1        C1        C1         115.239  27_556 1_555   5_554
	C1        C1        C1         115.239  27_556 1_555   6_455
	C1        C1        C1         31.482   27_556 1_555   2_545
	C1        C1        C1         64.761   27_556 1_555   5_455
	C1        C1        C1         64.761   27_556 1_555   6_545
	C1        C1        C1         148.518  27_556 1_555   2_554
	C1        C1        C1         58.518   27_556 1_555   3_555
	C1        C1        C1         150.504  27_556 1_555   8_555
	C1        C1        C1         58.518   27_556 1_555   7_555
	C1        C1        C1         100.025  27_556 1_555  27_555
	C1        C1        C1         95.216    8_655 1_555  27_556
	C1        C1        C1         50.479    8_655 1_555   7_655
	C1        C1        C1         95.216    8_655 1_555   7_565
	C1        C1        C1         144.903   8_655 1_555   3_455
	C1        C1        C1         95.216    8_655 1_555   3_545
	C1        C1        C1         50.479    8_655 1_555   3_554
	C1        C1        C1         90.000    8_655 1_555   2_555
	C1        C1        C1         64.761    8_655 1_555   5_555
	C1        C1        C1         115.239   8_655 1_555   5_454
	C1        C1        C1         90.000    8_655 1_555   2_544
	C1        C1        C1         148.518   8_655 1_555   6_445
	C1        C1        C1         31.482    8_655 1_555   6_555
	C1        C1        C1         31.482    8_655 1_555   5_554
	C1        C1        C1         115.239   8_655 1_555   6_455
	C1        C1        C1         115.239   8_655 1_555   2_545
	C1        C1        C1         148.518   8_655 1_555   5_455
	C1        C1        C1         64.761    8_655 1_555   6_545
	C1        C1        C1         64.761    8_655 1_555   2_554
	C1        C1        C1         58.518    8_655 1_555   3_555
	C1        C1        C1         100.025   8_655 1_555   8_555
	C1        C1        C1         150.504   8_655 1_555   7_555
	C1        C1        C1         58.518    8_655 1_555  27_555
	C1        C1        C1         50.479   27_565 1_555   8_655
	C1        C1        C1         117.036  27_565 1_555  27_556
	C1        C1        C1         95.216   27_565 1_555   7_655
	C1        C1        C1         50.479   27_565 1_555   7_565
	C1        C1        C1         95.216   27_565 1_555   3_455
	C1        C1        C1         144.903  27_565 1_555   3_545
	C1        C1        C1         50.479   27_565 1_555   3_554
	C1        C1        C1         64.761   27_565 1_555   2_555
	C1        C1        C1         90.000   27_565 1_555   5_555
	C1        C1        C1         90.000   27_565 1_555   5_454
	C1        C1        C1         115.239  27_565 1_555   2_544
	C1        C1        C1         148.518  27_565 1_555   6_445
	C1        C1        C1         31.482   27_565 1_555   6_555
	C1        C1        C1         64.761   27_565 1_555   5_554
	C1        C1        C1         64.761   27_565 1_555   6_455
	C1        C1        C1         148.518  27_565 1_555   2_545
	C1        C1        C1         115.239  27_565 1_555   5_455
	C1        C1        C1         115.239  27_565 1_555   6_545
	C1        C1        C1         31.482   27_565 1_555   2_554
	C1        C1        C1         58.518   27_565 1_555   3_555
	C1        C1        C1         58.518   27_565 1_555   8_555
	C1        C1        C1         150.504  27_565 1_555   7_555
	C1        C1        C1         100.025  27_565 1_555  27_555
	C1        C1        C1         95.216    8_556 1_555  27_565
	C1        C1        C1         117.036   8_556 1_555   8_655
	C1        C1        C1         50.479    8_556 1_555  27_556
	C1        C1        C1         95.216    8_556 1_555   7_655
	C1        C1        C1         50.479    8_556 1_555   7_565
	C1        C1        C1         50.479    8_556 1_555   3_455
	C1        C1        C1         95.216    8_556 1_555   3_545
	C1        C1        C1         144.903   8_556 1_555   3_554
	C1        C1        C1         31.482    8_556 1_555   2_555
	C1        C1        C1         64.761    8_556 1_555   5_555
	C1        C1        C1         115.239   8_556 1_555   5_454
	C1        C1        C1         148.518   8_556 1_555   2_544
	C1        C1        C1         90.000    8_556 1_555   6_445
	C1        C1        C1         90.000    8_556 1_555   6_555
	C1        C1        C1         148.518   8_556 1_555   5_554
	C1        C1        C1         64.761    8_556 1_555   6_455
	C1        C1        C1         64.761    8_556 1_555   2_545
	C1        C1        C1         31.482    8_556 1_555   5_455
	C1        C1        C1         115.239   8_556 1_555   6_545
	C1        C1        C1         115.239   8_556 1_555   2_554
	C1        C1        C1         58.518    8_556 1_555   3_555
	C1        C1        C1         100.025   8_556 1_555   8_555
	C1        C1        C1         58.518    8_556 1_555   7_555
	C1        C1        C1         150.504   8_556 1_555  27_555
	C1        C1        C1         144.903   7_554 1_555   8_556
	C1        C1        C1         95.216    7_554 1_555  27_565
	C1        C1        C1         95.216    7_554 1_555   8_655
	C1        C1        C1         144.903   7_554 1_555  27_556
	C1        C1        C1         117.036   7_554 1_555   7_655
	C1        C1        C1         117.036   7_554 1_555   7_565
	C1        C1        C1         95.216    7_554 1_555   3_455
	C1        C1        C1         95.216    7_554 1_555   3_545
	C1        C1        C1         50.479    7_554 1_555   3_554
	C1        C1        C1         148.518   7_554 1_555   2_555
	C1        C1        C1         148.518   7_554 1_555   5_555
	C1        C1        C1         31.482    7_554 1_555   5_454
	C1        C1        C1         31.482    7_554 1_555   2_544
	C1        C1        C1         64.761    7_554 1_555   6_445
	C1        C1        C1         115.239   7_554 1_555   6_555
	C1        C1        C1         64.761    7_554 1_555   5_554
	C1        C1        C1         90.000    7_554 1_555   6_455
	C1        C1        C1         115.239   7_554 1_555   2_545
	C1        C1        C1         115.239   7_554 1_555   5_455
	C1        C1        C1         90.000    7_554 1_555   6_545
	C1        C1        C1         64.761    7_554 1_555   2_554
	C1        C1        C1         150.504   7_554 1_555   3_555
	C1        C1        C1         58.518    7_554 1_555   8_555
	C1        C1        C1         100.025   7_554 1_555   7_555
	C1        C1        C1         58.518    7_554 1_555  27_555
	C1        C1        C1         50.479    8_545 1_555   7_554
	C1        C1        C1         117.036   8_545 1_555   8_556
	C1        C1        C1         144.903   8_545 1_555  27_565
	C1        C1        C1         117.036   8_545 1_555   8_655
	C1        C1        C1         95.216    8_545 1_555  27_556
	C1        C1        C1         95.216    8_545 1_555   7_655
	C1        C1        C1         144.903   8_545 1_555   7_565
	C1        C1        C1         95.216    8_545 1_555   3_455
	C1        C1        C1         50.479    8_545 1_555   3_545
	C1        C1        C1         95.216    8_545 1_555   3_554
	C1        C1        C1         148.518   8_545 1_555   2_555
	C1        C1        C1         115.239   8_545 1_555   5_555
	C1        C1        C1         64.761    8_545 1_555   5_454
	C1        C1        C1         31.482    8_545 1_555   2_544
	C1        C1        C1         31.482    8_545 1_555   6_445
	C1        C1        C1         148.518   8_545 1_555   6_555
	C1        C1        C1         90.000    8_545 1_555   5_554
	C1        C1        C1         115.239   8_545 1_555   6_455
	C1        C1        C1         64.761    8_545 1_555   2_545
	C1        C1        C1         90.000    8_545 1_555   5_455
	C1        C1        C1         64.761    8_545 1_555   6_545
	C1        C1        C1         115.239   8_545 1_555   2_554
	C1        C1        C1         150.504   8_545 1_555   3_555
	C1        C1        C1         100.025   8_545 1_555   8_555
	C1        C1        C1         58.518    8_545 1_555   7_555
	C1        C1        C1         58.518    8_545 1_555  27_555
	C1        C1        C1         50.479   27_455 1_555   8_545
	C1        C1        C1         50.479   27_455 1_555   7_554
	C1        C1        C1         95.216   27_455 1_555   8_556
	C1        C1        C1         117.036  27_455 1_555  27_565
	C1        C1        C1         144.903  27_455 1_555   8_655
	C1        C1        C1         117.036  27_455 1_555  27_556
	C1        C1        C1         144.903  27_455 1_555   7_655
	C1        C1        C1         95.216   27_455 1_555   7_565
	C1        C1        C1         50.479   27_455 1_555   3_455
	C1        C1        C1         95.216   27_455 1_555   3_545
	C1        C1        C1         95.216   27_455 1_555   3_554
	C1        C1        C1         115.239  27_455 1_555   2_555
	C1        C1        C1         148.518  27_455 1_555   5_555
	C1        C1        C1         31.482   27_455 1_555   5_454
	C1        C1        C1         64.761   27_455 1_555   2_544
	C1        C1        C1         31.482   27_455 1_555   6_445
	C1        C1        C1         148.518  27_455 1_555   6_555
	C1        C1        C1         115.239  27_455 1_555   5_554
	C1        C1        C1         64.761   27_455 1_555   6_455
	C1        C1        C1         90.000   27_455 1_555   2_545
	C1        C1        C1         64.761   27_455 1_555   5_455
	C1        C1        C1         115.239  27_455 1_555   6_545
	C1        C1        C1         90.000   27_455 1_555   2_554
	C1        C1        C1         150.504  27_455 1_555   3_555
	C1        C1        C1         58.518   27_455 1_555   8_555
	C1        C1        C1         58.518   27_455 1_555   7_555
	C1        C1        C1         100.025  27_455 1_555  27_555
#######	End powder crystal structure	#######


#######	Begin powder crystal structure	#######
data_Rhenium
_pd_block_id	Rhenium
_pd_block_diffractogram_id	BL21Robot_0093-2021-02-14-0912_scan2
_diffrn_measurement_device_type
;SSRL beam line 2-1
;
_pd_phase_name
;Re
;
_cell_length_a    2.761169
_cell_length_b    2.761169
_cell_length_c    4.459161
_cell_angle_alpha 90
_cell_angle_beta  90
_cell_angle_gamma 120
_cell_volume 29.44216
_cell_measurement_temperature	300
_diffrn_ambient_temperature	300
_exptl_crystal_density_diffrn	21.00418
_exptl_absorpt_coefficient_mu	213.0676
_diffrn_radiation_wavelength	0.729578900
_cell_measurement_theta_min	2.5
_cell_measurement_theta_max	58.3625
_space_group_name_H-M_alt
;P63/mmc
;
loop_
	_space_group_symop_id
	_space_group_symop_operation_xyz
	  1 'x, y, z '
	  2 '-x, -x+y, z+1/2 '
	  3 '-x, -y, -z '
	  4 '-x, -y, z+1/2 '
	  5 '-x+y, -x, -z+1/2 '
	  6 '-x+y, -x, z '
	  7 '-x+y, y, -z+1/2 '
	  8 '-x+y, y, z '
	  9 '-y, -x, -z+1/2 '
	 10 '-y, -x, z '
	 11 '-y, x-y, -z+1/2 '
	 12 '-y, x-y, z '
	 13 'y, -x+y, -z '
	 14 'y, -x+y, z+1/2 '
	 15 'y, x, -z '
	 16 'y, x, z+1/2 '
	 17 'x-y, -y, -z '
	 18 'x-y, -y, z+1/2 '
	 19 'x-y, x, -z '
	 20 'x-y, x, z+1/2 '
	 21 'x, y, -z+1/2 '
	 22 '-x, -x+y, -z '
	 23 'x, x-y, -z+1/2 '
	 24 'x, x-y, z '
loop_
	_atom_site_label
	_atom_site_type_symbol
	_atom_site_site_symmetry_multiplicity
	_atom_site_fract_x
	_atom_site_fract_y
	_atom_site_fract_z
	_atom_site_occupancy
	_atom_site_B_iso_or_equiv
Re1 Re   2 0.3333333 0.6666667 0.25 1 0.1382499
loop_
	_geom_bond_atom_site_label_1
	_geom_bond_atom_site_label_2
	_geom_bond_distance
	_geom_bond_site_symmetry_1
	_geom_bond_site_symmetry_2
	Re1       Re1       2.74087 1_555   2_555
	Re1       Re1       2.74087 1_555   2_664
	Re1       Re1       2.74087 1_555   2_655
	Re1       Re1       2.74087 1_555   2_654
	Re1       Re1       2.74087 1_555   2_554
	Re1       Re1       2.74087 1_555   2_665
	Re1       Re1       2.76117 1_555   1_455
	Re1       Re1       2.76117 1_555   1_545
	Re1       Re1       2.76117 1_555   1_565
	Re1       Re1       2.76117 1_555   1_655
	Re1       Re1       2.76117 1_555   1_445
	Re1       Re1       2.76117 1_555   1_665
	loop_
		_geom_angle_atom_site_label_1
		_geom_angle_atom_site_label_2
		_geom_angle_atom_site_label_3
		_geom_angle
		_geom_angle_site_symmetry_1
		_geom_angle_site_symmetry_2
		_geom_angle_site_symmetry_3
	Re1       Re1       Re1        146.187   2_664 1_555   2_555
	Re1       Re1       Re1        146.187   2_655 1_555   2_664
	Re1       Re1       Re1        60.491    2_655 1_555   2_555
	Re1       Re1       Re1        108.870   2_654 1_555   2_655
	Re1       Re1       Re1        60.491    2_654 1_555   2_664
	Re1       Re1       Re1        146.187   2_654 1_555   2_555
	Re1       Re1       Re1        60.491    2_554 1_555   2_654
	Re1       Re1       Re1        146.187   2_554 1_555   2_655
	Re1       Re1       Re1        60.491    2_554 1_555   2_664
	Re1       Re1       Re1        108.870   2_554 1_555   2_555
	Re1       Re1       Re1        146.187   2_665 1_555   2_554
	Re1       Re1       Re1        146.187   2_665 1_555   2_654
	Re1       Re1       Re1        60.491    2_665 1_555   2_655
	Re1       Re1       Re1        108.870   2_665 1_555   2_664
	Re1       Re1       Re1        60.491    2_665 1_555   2_555
	Re1       Re1       Re1        90.000    1_455 1_555   2_665
	Re1       Re1       Re1        59.755    1_455 1_555   2_554
	Re1       Re1       Re1        120.245   1_455 1_555   2_654
	Re1       Re1       Re1        120.245   1_455 1_555   2_655
	Re1       Re1       Re1        90.000    1_455 1_555   2_664
	Re1       Re1       Re1        59.755    1_455 1_555   2_555
	Re1       Re1       Re1        120.000   1_545 1_555   1_455
	Re1       Re1       Re1        120.245   1_545 1_555   2_665
	Re1       Re1       Re1        90.000    1_545 1_555   2_554
	Re1       Re1       Re1        59.755    1_545 1_555   2_654
	Re1       Re1       Re1        59.755    1_545 1_555   2_655
	Re1       Re1       Re1        120.245   1_545 1_555   2_664
	Re1       Re1       Re1        90.000    1_545 1_555   2_555
	Re1       Re1       Re1        180.000   1_565 1_555   1_545
	Re1       Re1       Re1        60.000    1_565 1_555   1_455
	Re1       Re1       Re1        59.755    1_565 1_555   2_665
	Re1       Re1       Re1        90.000    1_565 1_555   2_554
	Re1       Re1       Re1        120.245   1_565 1_555   2_654
	Re1       Re1       Re1        120.245   1_565 1_555   2_655
	Re1       Re1       Re1        59.755    1_565 1_555   2_664
	Re1       Re1       Re1        90.000    1_565 1_555   2_555
	Re1       Re1       Re1        120.000   1_655 1_555   1_565
	Re1       Re1       Re1        60.000    1_655 1_555   1_545
	Re1       Re1       Re1        180.000   1_655 1_555   1_455
	Re1       Re1       Re1        90.000    1_655 1_555   2_665
	Re1       Re1       Re1        120.245   1_655 1_555   2_554
	Re1       Re1       Re1        59.755    1_655 1_555   2_654
	Re1       Re1       Re1        59.755    1_655 1_555   2_655
	Re1       Re1       Re1        90.000    1_655 1_555   2_664
	Re1       Re1       Re1        120.245   1_655 1_555   2_555
	Re1       Re1       Re1        120.000   1_445 1_555   1_655
	Re1       Re1       Re1        120.000   1_445 1_555   1_565
	Re1       Re1       Re1        60.000    1_445 1_555   1_545
	Re1       Re1       Re1        60.000    1_445 1_555   1_455
	Re1       Re1       Re1        120.245   1_445 1_555   2_665
	Re1       Re1       Re1        59.755    1_445 1_555   2_554
	Re1       Re1       Re1        90.000    1_445 1_555   2_654
	Re1       Re1       Re1        90.000    1_445 1_555   2_655
	Re1       Re1       Re1        120.245   1_445 1_555   2_664
	Re1       Re1       Re1        59.755    1_445 1_555   2_555
	Re1       Re1       Re1        180.000   1_665 1_555   1_445
	Re1       Re1       Re1        60.000    1_665 1_555   1_655
	Re1       Re1       Re1        60.000    1_665 1_555   1_565
	Re1       Re1       Re1        120.000   1_665 1_555   1_545
	Re1       Re1       Re1        120.000   1_665 1_555   1_455
	Re1       Re1       Re1        59.755    1_665 1_555   2_665
	Re1       Re1       Re1        120.245   1_665 1_555   2_554
	Re1       Re1       Re1        90.000    1_665 1_555   2_654
	Re1       Re1       Re1        90.000    1_665 1_555   2_655
	Re1       Re1       Re1        59.755    1_665 1_555   2_664
	Re1       Re1       Re1        120.245   1_665 1_555   2_555
#######	End powder crystal structure	#######


#######	Begin powder diffraction data	#######
data_BL21Robot_0093-2021-02-14-0912_scan2
_pd_block_id	BL21Robot_0093-2021-02-14-0912_scan2
_pd_calc_method	Rietveld
_diffrn_radiation_probe	x-ray
_pd_instr_special_details
;SSRL beam line 2-1
;
_pd_meas_scan_method	step
_diffrn_radiation_wavelength	0.729578900
_diffrn_ambient_temperature	300
_refine_ls_goodness_of_fit_all	0.14540
_pd_proc_ls_prof_R_factor	0.01682
_pd_proc_ls_prof_wR_factor	0.02271
_pd_proc_ls_prof_wR_expected	0.15621
loop_
	_pd_phase_id
	_pd_phase_block_id
	_pd_phase_mass_%
1	Diamond	77.04676
2	Rhenium	22.95324
loop_
	_refln_index_h
	_refln_index_k
	_refln_index_l
	_pd_refln_phase_id
	_refln_d_spacing
	_refln_F_squared_calc
	_refln_F_squared_meas
   1    1    1 1    2.059553     8.737455     9.142843
   2    2    0 1    1.261214    10.540242    10.311663
   2    2    2 1    1.029777     0.000000     0.000000
   3    1    1 1    1.075567     8.230811     7.523836
   3    3    1 1    0.818384     5.811793     5.852455
   3    3    3 1    0.686518     1.520079     1.503295
   4    0    0 1    0.891813     3.229411     3.178383
   4    2    2 1    0.728162     9.957059     9.814053
   4    4    0 1    0.630607     3.953030     3.989395
   4    4    2 1    0.594542     0.000000     0.000000
   4    4    4 1    0.514888     1.690963     1.717543
   5    1    1 1    0.686518     4.560237     4.509886
   5    3    1 1    0.602975     7.265196     7.332150
   5    3    3 1    0.544001     2.908501     2.930022
   5    5    1 1    0.499515     2.338193     2.355919
   5    5    3 1    0.464417     1.887102     1.889499
   6    2    0 1    0.564032     6.319627     6.341656
   6    2    2 1    0.537783     0.000000     0.000000
   6    4    2 1    0.476694     8.176429     8.395002
   6    4    4 1    0.432593     0.000000     0.000000
   7    1    1 1    0.499515     2.338193     2.355919
   7    3    1 1    0.464417     3.774203     3.778998
   7    3    3 1    0.435809     1.528962     1.520361
   8    0    0 1    0.445906     0.826884     0.828595
   0    0    2 2    2.229580    13.281981    13.444059
   0    0    4 2    1.114790     7.455866     7.573724
   0    0    6 2    0.743193     4.236207     4.218236
   0    0    8 2    0.557395     2.422300     2.409602
   0    0   10 2    0.445916     1.413892     1.417114
   1    0    0 2    2.391242    10.338875    10.498621
   1    0    1 2    2.107359    57.881758    57.609143
   1    0    2 2    1.630710    16.198180    15.699939
   1    0    3 2    1.262381    38.477748    37.764185
   1    0    4 2    1.010386     9.924322     9.540779
   1    0    5 2    0.835608    22.935302    22.878895
   1    0    6 2    0.709706     5.872419     5.736643
   1    0    7 2    0.615555    13.466147    13.356410
   1    0    8 2    0.542843     3.423174     3.398975
   1    0    9 2    0.485158     7.864901     7.838314
   1    0   10 2    0.438359     2.029823     2.029037
   2   -1    0 2    1.380584    28.038886    28.517858
   2   -1    2 2    1.173776    47.440067    47.916988
   2   -1    4 2    0.867332    32.297954    32.613433
   2   -1    6 2    0.654400    20.252328    20.527556
   2   -1    8 2    0.516859    12.218531    12.223764
   2    0    0 2    1.195621     6.051885     6.093850
   2    0    1 2    1.154830    34.937011    35.307521
   2    0    2 2    1.053679    10.456094    10.265665
   2    0    3 2    0.931629    26.770120    26.729259
   2    0    4 2    0.815355     7.367302     7.216276
   2    0    5 2    0.714865    17.841311    17.594328
   2    0    6 2    0.631191     4.720132     4.714765
   2    0    7 2    0.562204    11.110235    11.021048
   2    0    8 2    0.505193     2.892836     2.867713
   2    0    9 2    0.457718     6.800050     6.740424
   3   -1    0 2    0.903805     8.559515     8.673510
   3   -1    1 2    0.885793    49.926817    50.719367
   3   -1    2 2    0.837602    15.344577    15.352676
   3   -1    3 2    0.772248    40.598955    40.598063
   3   -1    4 2    0.702060    11.522866    11.199929
   3   -1    5 2    0.634811    28.642189    28.683888
   3   -1    6 2    0.574041     7.752825     7.637302
   3   -1    7 2    0.520687    18.649551    18.515486
   3   -1    8 2    0.474427     4.960723     4.978445
   3   -1    9 2    0.434462    11.901841    11.852878
   3    0    0 2    0.797081    14.228364    14.382029
   3    0    1 2    0.784644     0.000000     0.000000
   3    0    2 2    0.750559    25.837345    26.123818
   3    0    3 2    0.702453     0.000000     0.000000
   3    0    4 2    0.648391    19.897624    20.119706
   3    0    5 2    0.594307     0.000000     0.000000
   3    0    6 2    0.543570    13.734523    13.822912
   3    0    7 2    0.497627     0.000000     0.000000
   3    0    8 2    0.456787     9.020090     8.956825
   4   -2    0 2    0.690292    11.179991    11.232407
   4   -2    2 2    0.659411    20.547820    20.901599
   4   -2    4 2    0.586888    16.260815    16.333942
   4   -2    6 2    0.505779    11.603616    11.629617
   4   -2    8 2    0.433666     7.897072     7.835887
   4   -1    0 2    0.663211     5.192917     5.220528
   4   -1    1 2    0.655995    30.519693    31.152342
   4   -1    2 2    0.635684     9.573214     9.777315
   4   -1    3 2    0.605657    26.053668    26.250405
   4   -1    4 2    0.569972     7.633653     7.556816
   4   -1    5 2    0.532187    19.624937    19.446534
   4   -1    6 2    0.494831     5.502898     5.463369
   4   -1    7 2    0.459423    13.728662    13.539338
   4    0    0 2    0.597811     2.113157     2.114434
   4    0    1 2    0.592510    12.444209    12.565466
   4    0    2 2    0.577415     3.925901     3.913544
   4    0    3 2    0.554633    10.780116    10.764433
   4    0    4 2    0.526840     3.194979     3.161312
   4    0    5 2    0.496570     8.325036     8.290486
   4    0    6 2    0.465815     2.369219     2.338339
   4    0    7 2    0.435920     6.002545     6.017357
   5   -2    0 2    0.548589     3.505925     3.491415
   5   -2    1 2    0.544484    20.680617    21.046873
   5   -2    2 2    0.532701     6.556268     6.599205
   5   -2    3 2    0.514655    18.143197    18.246714
   5   -2    4 2    0.492218     5.432325     5.411138
   5   -2    5 2    0.467264    14.326677    14.028019
   5   -2    6 2    0.441369     4.131677     4.119880
   5   -1    0 2    0.521812    12.496273    12.650922
   5   -1    1 2    0.518275     0.000000     0.000000
   5   -1    2 2    0.508082    23.461306    23.630122
   5   -1    3 2    0.492353     0.000000     0.000000
   5   -1    4 2    0.472601    19.652967    19.629945
   5   -1    5 2    0.450383     0.000000     0.000000
   5    0    0 2    0.478248     1.265164     1.282267
   5    0    1 2    0.475521     7.483894     7.618147
   5    0    2 2    0.467612     2.392240     2.392486
   5    0    3 2    0.455263     6.707972     6.684617
   5    0    4 2    0.439511     2.043570     2.048389
   6   -3    0 2    0.460195     4.595690     4.605123
   6   -3    2 2    0.450695     8.717437     8.736610
   6   -2    0 2    0.451902     2.194266     2.194136
   6   -2    1 2    0.449599    12.995300    12.983745
   6   -2    2 2    0.442897     4.168485     4.169618
   6   -2    3 2    0.432362    11.753764    11.611408
   6   -1    0 2    0.429480     1.925354     1.943591
   6   -1    1 2    0.427502    11.414727    11.427120
loop_
	_pd_meas_2theta_scan
	_pd_proc_intensity_total
	_pd_proc_ls_weight
	_pd_calc_intensity_total
	_pd_proc_intensity_bkg_calc
   5.000000    77.858622     0.012844    77.146197     0.000000 
   5.005000    78.884632     0.012677    77.134612     0.000000 
   5.010000    79.170357     0.012631    77.123004     0.000000 
   5.015000    79.384585     0.012597    77.111372     0.000000 
   5.020000    79.207473     0.012625    77.099718     0.000000 
   5.025000    81.404911     0.012284    77.088041     0.000000 
   5.030000    80.433141     0.012433    77.076340     0.000000 
   5.035000    79.201643     0.012626    77.064617     0.000000 
   5.040000    77.907109     0.012836    77.052870     0.000000 
   5.045000    77.753858     0.012861    77.041101     0.000000 
   5.050000    78.818215     0.012687    77.029309     0.000000 
   5.055000    79.106983     0.012641    77.017493     0.000000 
   5.060000    79.345449     0.012603    77.005655     0.000000 
   5.065000    80.657181     0.012398    76.993794     0.000000 
   5.070000    81.366042     0.012290    76.981910     0.000000 
   5.075000    77.778689     0.012857    76.970003     0.000000 
   5.080000    78.791059     0.012692    76.958074     0.000000 
   5.085000    77.705149     0.012869    76.946121     0.000000 
   5.090000    76.795927     0.013022    76.934146     0.000000 
   5.095000    80.137577     0.012479    76.922148     0.000000 
   5.100000    78.660171     0.012713    76.910128     0.000000 
   5.105000    77.817283     0.012851    76.898084     0.000000 
   5.110000    80.057818     0.012491    76.886019     0.000000 
   5.115000    78.634673     0.012717    76.873930     0.000000 
   5.120000    79.208292     0.012625    76.861819     0.000000 
   5.125000    78.683992     0.012709    76.849685     0.000000 
   5.130000    77.439347     0.012913    76.837528     0.000000 
   5.135000    77.016593     0.012984    76.825349     0.000000 
   5.140000    76.850005     0.013012    76.813148     0.000000 
   5.145000    76.697703     0.013038    76.800924     0.000000 
   5.150000    77.574133     0.012891    76.788677     0.000000 
   5.155000    79.541187     0.012572    76.776408     0.000000 
   5.160000    77.339178     0.012930    76.764117     0.000000 
   5.165000    77.968689     0.012826    76.751803     0.000000 
   5.170000    78.940638     0.012668    76.739467     0.000000 
   5.175000    77.106246     0.012969    76.727108     0.000000 
   5.180000    78.679070     0.012710    76.714727     0.000000 
   5.185000    76.232231     0.013118    76.702324     0.000000 
   5.190000    77.691182     0.012871    76.689899     0.000000 
   5.195000    78.708092     0.012705    76.677451     0.000000 
   5.200000    77.707928     0.012869    76.664981     0.000000 
   5.205000    79.263964     0.012616    76.652488     0.000000 
   5.210000    77.661399     0.012876    76.639974     0.000000 
   5.215000    78.143485     0.012797    76.627437     0.000000 
   5.220000    77.328510     0.012932    76.614878     0.000000 
   5.225000    78.235337     0.012782    76.602298     0.000000 
   5.230000    76.397153     0.013089    76.589694     0.000000 
   5.235000    76.590545     0.013056    76.577069     0.000000 
   5.240000    77.997903     0.012821    76.564422     0.000000 
   5.245000    77.109345     0.012969    76.551753     0.000000 
   5.250000    76.930006     0.012999    76.539062     0.000000 
   5.255000    78.786360     0.012693    76.526349     0.000000 
   5.260000    78.921500     0.012671    76.513614     0.000000 
   5.265000    77.331072     0.012931    76.500857     0.000000 
   5.270000    77.475521     0.012907    76.488078     0.000000 
   5.275000    77.596652     0.012887    76.475277     0.000000 
   5.280000    77.947171     0.012829    76.462454     0.000000 
   5.285000    76.448599     0.013081    76.449610     0.000000 
   5.290000    76.939806     0.012997    76.436744     0.000000 
   5.295000    76.794500     0.013022    76.423855     0.000000 
   5.300000    77.878147     0.012841    76.410946     0.000000 
   5.305000    77.486253     0.012906    76.398014     0.000000 
   5.310000    77.040278     0.012980    76.385061     0.000000 
   5.315000    77.058454     0.012977    76.372086     0.000000 
   5.320000    77.874186     0.012841    76.359090     0.000000 
   5.325000    78.334138     0.012766    76.346072     0.000000 
   5.330000    76.953621     0.012995    76.333032     0.000000 
   5.335000    76.717498     0.013035    76.319971     0.000000 
   5.340000    75.766175     0.013199    76.306888     0.000000 
   5.345000    77.569595     0.012892    76.293783     0.000000 
   5.350000    78.435482     0.012749    76.280658     0.000000 
   5.355000    76.789930     0.013023    76.267510     0.000000 
   5.360000    76.869161     0.013009    76.254342     0.000000 
   5.365000    76.326479     0.013102    76.241152     0.000000 
   5.370000    75.615272     0.013225    76.227940     0.000000 
   5.375000    77.838045     0.012847    76.214707     0.000000 
   5.380000    77.487339     0.012905    76.201453     0.000000 
   5.385000    77.427817     0.012915    76.188178     0.000000 
   5.390000    76.186167     0.013126    76.174881     0.000000 
   5.395000    74.397841     0.013441    76.161563     0.000000 
   5.400000    76.554501     0.013063    76.148224     0.000000 
   5.405000    75.979271     0.013161    76.134863     0.000000 
   5.410000    78.561339     0.012729    76.121482     0.000000 
   5.415000    76.271154     0.013111    76.108079     0.000000 
   5.420000    75.956041     0.013166    76.094655     0.000000 
   5.425000    78.189342     0.012789    76.081211     0.000000 
   5.430000    75.201109     0.013298    76.067745     0.000000 
   5.435000    78.978023     0.012662    76.054258     0.000000 
   5.440000    76.342742     0.013099    76.040750     0.000000 
   5.445000    74.530212     0.013417    76.027221     0.000000 
   5.450000    77.477211     0.012907    76.013671     0.000000 
   5.455000    76.995039     0.012988    76.000100     0.000000 
   5.460000    77.462172     0.012910    75.986508     0.000000 
   5.465000    74.904211     0.013350    75.972896     0.000000 
   5.470000    75.692904     0.013211    75.959262     0.000000 
   5.475000    76.913965     0.013002    75.945608     0.000000 
   5.480000    76.957774     0.012994    75.931933     0.000000 
   5.485000    75.596886     0.013228    75.918237     0.000000 
   5.490000    76.271817     0.013111    75.904521     0.000000 
   5.495000    76.111935     0.013139    75.890783     0.000000 
   5.500000    75.999080     0.013158    75.877025     0.000000 
   5.505000    76.133633     0.013135    75.863247     0.000000 
   5.510000    75.335103     0.013274    75.849448     0.000000 
   5.515000    76.193069     0.013125    75.835628     0.000000 
   5.520000    75.996150     0.013159    75.821788     0.000000 
   5.525000    76.083911     0.013143    75.807927     0.000000 
   5.530000    76.363172     0.013095    75.794046     0.000000 
   5.535000    76.727029     0.013033    75.780144     0.000000 
   5.540000    75.168781     0.013303    75.766221     0.000000 
   5.545000    75.507168     0.013244    75.752279     0.000000 
   5.550000    75.708551     0.013209    75.738316     0.000000 
   5.555000    75.701038     0.013210    75.724332     0.000000 
   5.560000    76.131152     0.013135    75.710328     0.000000 
   5.565000    74.719015     0.013383    75.696304     0.000000 
   5.570000    76.278707     0.013110    75.682260     0.000000 
   5.575000    74.275672     0.013463    75.668195     0.000000 
   5.580000    75.487306     0.013247    75.654110     0.000000 
   5.585000    77.402654     0.012919    75.640005     0.000000 
   5.590000    75.890486     0.013177    75.625880     0.000000 
   5.595000    76.144276     0.013133    75.611734     0.000000 
   5.600000    75.840956     0.013185    75.597569     0.000000 
   5.605000    76.061002     0.013147    75.583383     0.000000 
   5.610000    74.899507     0.013351    75.569178     0.000000 
   5.615000    75.601005     0.013227    75.554952     0.000000 
   5.620000    75.661057     0.013217    75.540706     0.000000 
   5.625000    74.202235     0.013477    75.526440     0.000000 
   5.630000    75.365993     0.013269    75.512155     0.000000 
   5.635000    74.964854     0.013340    75.497849     0.000000 
   5.640000    75.819750     0.013189    75.483524     0.000000 
   5.645000    76.515337     0.013069    75.469179     0.000000 
   5.650000    74.696997     0.013387    75.454814     0.000000 
   5.655000    73.886048     0.013534    75.440429     0.000000 
   5.660000    74.665555     0.013393    75.426024     0.000000 
   5.665000    75.501424     0.013245    75.411600     0.000000 
   5.670000    74.635287     0.013398    75.397155     0.000000 
   5.675000    74.028584     0.013508    75.382692     0.000000 
   5.680000    74.508959     0.013421    75.368208     0.000000 
   5.685000    74.851457     0.013360    75.353705     0.000000 
   5.690000    73.700061     0.013569    75.339182     0.000000 
   5.695000    75.821056     0.013189    75.324640     0.000000 
   5.700000    74.881841     0.013354    75.310078     0.000000 
   5.705000    76.525319     0.013068    75.295497     0.000000 
   5.710000    75.283483     0.013283    75.280896     0.000000 
   5.715000    74.506801     0.013422    75.266276     0.000000 
   5.720000    73.528107     0.013600    75.251636     0.000000 
   5.725000    73.984453     0.013516    75.236977     0.000000 
   5.730000    74.388349     0.013443    75.222299     0.000000 
   5.735000    75.111049     0.013314    75.207601     0.000000 
   5.740000    75.181761     0.013301    75.192884     0.000000 
   5.745000    73.183110     0.013664    75.178148     0.000000 
   5.750000    73.327889     0.013637    75.163392     0.000000 
   5.755000    75.173304     0.013303    75.148617     0.000000 
   5.760000    73.748074     0.013560    75.133823     0.000000 
   5.765000    74.072334     0.013500    75.119010     0.000000 
   5.770000    75.538580     0.013238    75.104178     0.000000 
   5.775000    75.476579     0.013249    75.089326     0.000000 
   5.780000    74.084566     0.013498    75.074456     0.000000 
   5.785000    74.263065     0.013466    75.059566     0.000000 
   5.790000    75.540265     0.013238    75.044658     0.000000 
   5.795000    75.714692     0.013207    75.029730     0.000000 
   5.800000    74.885746     0.013354    75.014784     0.000000 
   5.805000    76.014471     0.013155    74.999818     0.000000 
   5.810000    75.066824     0.013321    74.984834     0.000000 
   5.815000    73.815309     0.013547    74.969831     0.000000 
   5.820000    74.050735     0.013504    74.954809     0.000000 
   5.825000    73.647641     0.013578    74.939768     0.000000 
   5.830000    73.852762     0.013540    74.924709     0.000000 
   5.835000    75.284452     0.013283    74.909630     0.000000 
   5.840000    72.485991     0.013796    74.894533     0.000000 
   5.845000    74.100494     0.013495    74.879417     0.000000 
   5.850000    73.267050     0.013649    74.864283     0.000000 
   5.855000    74.776436     0.013373    74.849130     0.000000 
   5.860000    73.943410     0.013524    74.833958     0.000000 
   5.865000    75.497862     0.013245    74.818768     0.000000 
   5.870000    74.341549     0.013451    74.803559     0.000000 
   5.875000    76.375572     0.013093    74.788332     0.000000 
   5.880000    74.469732     0.013428    74.773086     0.000000 
   5.885000    75.325327     0.013276    74.757822     0.000000 
   5.890000    75.245012     0.013290    74.742540     0.000000 
   5.895000    74.058040     0.013503    74.727239     0.000000 
   5.900000    72.466630     0.013799    74.711919     0.000000 
   5.905000    73.787182     0.013552    74.696581     0.000000 
   5.910000    73.997977     0.013514    74.681225     0.000000 
   5.915000    74.168775     0.013483    74.665851     0.000000 
   5.920000    74.987395     0.013336    74.650459     0.000000 
   5.925000    74.911073     0.013349    74.635048     0.000000 
   5.930000    73.698998     0.013569    74.619619     0.000000 
   5.935000    72.782082     0.013740    74.604172     0.000000 
   5.940000    73.223055     0.013657    74.588707     0.000000 
   5.945000    75.245595     0.013290    74.573223     0.000000 
   5.950000    75.592101     0.013229    74.557722     0.000000 
   5.955000    74.418492     0.013438    74.542203     0.000000 
   5.960000    73.891793     0.013533    74.526665     0.000000 
   5.965000    73.369749     0.013630    74.511110     0.000000 
   5.970000    75.384848     0.013265    74.495536     0.000000 
   5.975000    74.386375     0.013443    74.479945     0.000000 
   5.980000    75.014468     0.013331    74.464336     0.000000 
   5.985000    75.263978     0.013287    74.448709     0.000000 
   5.990000    73.227711     0.013656    74.433064     0.000000 
   5.995000    75.638033     0.013221    74.417402     0.000000 
   6.000000    73.178009     0.013665    74.401721     0.000000 
   6.005000    74.069231     0.013501    74.386023     0.000000 
   6.010000    72.520179     0.013789    74.370307     0.000000 
   6.015000    75.382158     0.013266    74.354574     0.000000 
   6.020000    74.392761     0.013442    74.338823     0.000000 
   6.025000    73.850048     0.013541    74.323054     0.000000 
   6.030000    74.972309     0.013338    74.307268     0.000000 
   6.035000    72.494063     0.013794    74.291464     0.000000 
   6.040000    74.134133     0.013489    74.275642     0.000000 
   6.045000    74.803993     0.013368    74.259804     0.000000 
   6.050000    73.478267     0.013609    74.243947     0.000000 
   6.055000    75.873080     0.013180    74.228073     0.000000 
   6.060000    75.546551     0.013237    74.212182     0.000000 
   6.065000    74.250730     0.013468    74.196274     0.000000 
   6.070000    73.527241     0.013600    74.180348     0.000000 
   6.075000    74.603647     0.013404    74.164404     0.000000 
   6.080000    73.582786     0.013590    74.148444     0.000000 
   6.085000    73.749651     0.013559    74.132466     0.000000 
   6.090000    76.484608     0.013075    74.116471     0.000000 
   6.095000    74.131438     0.013490    74.100459     0.000000 
   6.100000    75.501157     0.013245    74.084430     0.000000 
   6.105000    74.703774     0.013386    74.068383     0.000000 
   6.110000    76.089301     0.013142    74.052320     0.000000 
   6.115000    75.519683     0.013242    74.036239     0.000000 
   6.120000    76.257684     0.013113    74.020141     0.000000 
   6.125000    75.125804     0.013311    74.004026     0.000000 
   6.130000    75.599671     0.013228    73.987895     0.000000 
   6.135000    74.513498     0.013420    73.971746     0.000000 
   6.140000    75.471870     0.013250    73.955581     0.000000 
   6.145000    74.279451     0.013463    73.939398     0.000000 
   6.150000    72.746959     0.013746    73.923199     0.000000 
   6.155000    77.407018     0.012919    73.906983     0.000000 
   6.160000    74.582328     0.013408    73.890750     0.000000 
   6.165000    75.794965     0.013193    73.874500     0.000000 
   6.170000    74.685725     0.013389    73.858233     0.000000 
   6.175000    75.086205     0.013318    73.841950     0.000000 
   6.180000    74.560318     0.013412    73.825650     0.000000 
   6.185000    75.640214     0.013220    73.809334     0.000000 
   6.190000    76.793770     0.013022    73.793001     0.000000 
   6.195000    76.158182     0.013131    73.776651     0.000000 
   6.200000    74.700602     0.013387    73.760285     0.000000 
   6.205000    74.634505     0.013399    73.743902     0.000000 
   6.210000    76.583519     0.013058    73.727503     0.000000 
   6.215000    76.175474     0.013128    73.711087     0.000000 
   6.220000    75.459094     0.013252    73.694655     0.000000 
   6.225000    75.425611     0.013258    73.678206     0.000000 
   6.230000    73.567302     0.013593    73.661741     0.000000 
   6.235000    75.317951     0.013277    73.645260     0.000000 
   6.240000    74.371577     0.013446    73.628762     0.000000 
   6.245000    76.066429     0.013146    73.612248     0.000000 
   6.250000    76.469373     0.013077    73.595718     0.000000 
   6.255000    73.527142     0.013600    73.579172     0.000000 
   6.260000    75.391064     0.013264    73.562609     0.000000 
   6.265000    74.640834     0.013397    73.546030     0.000000 
   6.270000    75.141218     0.013308    73.529435     0.000000 
   6.275000    75.386952     0.013265    73.512824     0.000000 
   6.280000    73.831448     0.013544    73.496197     0.000000 
   6.285000    73.635266     0.013580    73.479554     0.000000 
   6.290000    75.661340     0.013217    73.462895     0.000000 
   6.295000    73.957520     0.013521    73.446220     0.000000 
   6.300000    75.067112     0.013321    73.429529     0.000000 
   6.305000    74.245171     0.013469    73.412822     0.000000 
   6.310000    74.543912     0.013415    73.396099     0.000000 
   6.315000    75.074857     0.013320    73.379360     0.000000 
   6.320000    74.165035     0.013483    73.362605     0.000000 
   6.325000    74.350941     0.013450    73.345835     0.000000 
   6.330000    72.737567     0.013748    73.329049     0.000000 
   6.335000    74.997856     0.013334    73.312247     0.000000 
   6.340000    74.205782     0.013476    73.295429     0.000000 
   6.345000    73.545614     0.013597    73.278596     0.000000 
   6.350000    74.487743     0.013425    73.261747     0.000000 
   6.355000    72.473372     0.013798    73.244882     0.000000 
   6.360000    74.070900     0.013501    73.228002     0.000000 
   6.365000    72.369989     0.013818    73.211106     0.000000 
   6.370000    73.612602     0.013585    73.194195     0.000000 
   6.375000    73.499605     0.013606    73.177268     0.000000 
   6.380000    73.564188     0.013594    73.160326     0.000000 
   6.385000    72.633006     0.013768    73.143368     0.000000 
   6.390000    74.209823     0.013475    73.126395     0.000000 
   6.395000    72.862722     0.013724    73.109407     0.000000 
   6.400000    74.919665     0.013348    73.092403     0.000000 
   6.405000    71.667432     0.013953    73.075384     0.000000 
   6.410000    74.528708     0.013418    73.058349     0.000000 
   6.415000    74.518551     0.013419    73.041299     0.000000 
   6.420000    73.752813     0.013559    73.024235     0.000000 
   6.425000    73.226884     0.013656    73.007154     0.000000 
   6.430000    74.754540     0.013377    72.990059     0.000000 
   6.435000    72.863069     0.013724    72.972949     0.000000 
   6.440000    72.647211     0.013765    72.955823     0.000000 
   6.445000    72.015514     0.013886    72.938683     0.000000 
   6.450000    74.086086     0.013498    72.921527     0.000000 
   6.455000    71.271145     0.014031    72.904356     0.000000 
   6.460000    72.080657     0.013873    72.887171     0.000000 
   6.465000    73.294917     0.013644    72.869970     0.000000 
   6.470000    71.264363     0.014032    72.852754     0.000000 
   6.475000    71.765692     0.013934    72.835524     0.000000 
   6.480000    71.188895     0.014047    72.818279     0.000000 
   6.485000    74.369150     0.013446    72.801018     0.000000 
   6.490000    70.997113     0.014085    72.783743     0.000000 
   6.495000    70.930240     0.014098    72.766454     0.000000 
   6.500000    72.391305     0.013814    72.749149     0.000000 
   6.505000    70.713683     0.014142    72.731830     0.000000 
   6.510000    70.341267     0.014216    72.714496     0.000000 
   6.515000    72.597683     0.013775    72.697147     0.000000 
   6.520000    71.080983     0.014068    72.679784     0.000000 
   6.525000    71.028826     0.014079    72.662407     0.000000 
   6.530000    72.750950     0.013746    72.645014     0.000000 
   6.535000    73.132868     0.013674    72.627607     0.000000 
   6.540000    70.880725     0.014108    72.610186     0.000000 
   6.545000    72.107979     0.013868    72.592750     0.000000 
   6.550000    69.699816     0.014347    72.575300     0.000000 
   6.555000    70.861648     0.014112    72.557835     0.000000 
   6.560000    71.295240     0.014026    72.540356     0.000000 
   6.565000    70.727418     0.014139    72.522862     0.000000 
   6.570000    71.430237     0.014000    72.505355     0.000000 
   6.575000    69.865998     0.014313    72.487832     0.000000 
   6.580000    72.465068     0.013800    72.470296     0.000000 
   6.585000    70.880043     0.014108    72.452746     0.000000 
   6.590000    73.129301     0.013674    72.435181     0.000000 
   6.595000    70.625476     0.014159    72.417602     0.000000 
   6.600000    70.455092     0.014193    72.400009     0.000000 
   6.605000    70.863448     0.014112    72.382401     0.000000 
   6.610000    71.928964     0.013903    72.364780     0.000000 
   6.615000    71.297233     0.014026    72.347145     0.000000 
   6.620000    71.056867     0.014073    72.329495     0.000000 
   6.625000    71.116040     0.014062    72.311832     0.000000 
   6.630000    71.635553     0.013960    72.294154     0.000000 
   6.635000    70.177803     0.014250    72.276463     0.000000 
   6.640000    70.449652     0.014195    72.258758     0.000000 
   6.645000    70.533151     0.014178    72.241039     0.000000 
   6.650000    69.897170     0.014307    72.223306     0.000000 
   6.655000    70.076317     0.014270    72.205559     0.000000 
   6.660000    71.589970     0.013968    72.187798     0.000000 
   6.665000    69.507150     0.014387    72.170024     0.000000 
   6.670000    70.375006     0.014210    72.152236     0.000000 
   6.675000    69.482175     0.014392    72.134434     0.000000 
   6.680000    68.999076     0.014493    72.116619     0.000000 
   6.685000    70.456925     0.014193    72.098790     0.000000 
   6.690000    69.771878     0.014332    72.080947     0.000000 
   6.695000    72.111746     0.013867    72.063091     0.000000 
   6.700000    70.172471     0.014251    72.045221     0.000000 
   6.705000    71.830241     0.013922    72.027337     0.000000 
   6.710000    69.474510     0.014394    72.009441     0.000000 
   6.715000    73.001906     0.013698    71.991530     0.000000 
   6.720000    71.595051     0.013967    71.973606     0.000000 
   6.725000    70.670916     0.014150    71.955669     0.000000 
   6.730000    69.424246     0.014404    71.937719     0.000000 
   6.735000    70.585481     0.014167    71.919755     0.000000 
   6.740000    69.422759     0.014404    71.901778     0.000000 
   6.745000    68.244768     0.014653    71.883787     0.000000 
   6.750000    69.858029     0.014315    71.865784     0.000000 
   6.755000    68.826377     0.014529    71.847767     0.000000 
   6.760000    69.385809     0.014412    71.829736     0.000000 
   6.765000    69.412529     0.014407    71.811693     0.000000 
   6.770000    69.525840     0.014383    71.793637     0.000000 
   6.775000    68.631835     0.014570    71.775567     0.000000 
   6.780000    69.329660     0.014424    71.757485     0.000000 
   6.785000    69.585385     0.014371    71.739389     0.000000 
   6.790000    69.259809     0.014438    71.721280     0.000000 
   6.795000    70.580065     0.014168    71.703158     0.000000 
   6.800000    70.634166     0.014157    71.685024     0.000000 
   6.805000    68.172011     0.014669    71.666876     0.000000 
   6.810000    67.694775     0.014772    71.648716     0.000000 
   6.815000    70.100002     0.014265    71.630542     0.000000 
   6.820000    68.847253     0.014525    71.612356     0.000000 
   6.825000    68.848838     0.014525    71.594157     0.000000 
   6.830000    70.498183     0.014185    71.575945     0.000000 
   6.835000    68.570008     0.014584    71.557721     0.000000 
   6.840000    70.351782     0.014214    71.539483     0.000000 
   6.845000    70.253427     0.014234    71.521233     0.000000 
   6.850000    69.972687     0.014291    71.502971     0.000000 
   6.855000    69.520570     0.014384    71.484696     0.000000 
   6.860000    70.967129     0.014091    71.466408     0.000000 
   6.865000    69.744609     0.014338    71.448107     0.000000 
   6.870000    68.006279     0.014705    71.429794     0.000000 
   6.875000    69.390642     0.014411    71.411469     0.000000 
   6.880000    68.840350     0.014526    71.393131     0.000000 
   6.885000    69.938395     0.014298    71.374780     0.000000 
   6.890000    67.147608     0.014893    71.356417     0.000000 
   6.895000    69.403101     0.014409    71.338042     0.000000 
   6.900000    68.867319     0.014521    71.319654     0.000000 
   6.905000    68.899845     0.014514    71.301254     0.000000 
   6.910000    68.606692     0.014576    71.282842     0.000000 
   6.915000    69.325721     0.014425    71.264417     0.000000 
   6.920000    69.424656     0.014404    71.245980     0.000000 
   6.925000    70.082332     0.014269    71.227531     0.000000 
   6.930000    67.626039     0.014787    71.209070     0.000000 
   6.935000    69.761278     0.014335    71.190596     0.000000 
   6.940000    68.454074     0.014608    71.172110     0.000000 
   6.945000    69.366756     0.014416    71.153613     0.000000 
   6.950000    68.782446     0.014539    71.135103     0.000000 
   6.955000    67.216821     0.014877    71.116581     0.000000 
   6.960000    68.533271     0.014591    71.098047     0.000000 
   6.965000    69.538541     0.014381    71.079501     0.000000 
   6.970000    68.544608     0.014589    71.060943     0.000000 
   6.975000    67.465592     0.014822    71.042373     0.000000 
   6.980000    70.287128     0.014227    71.023791     0.000000 
   6.985000    68.691276     0.014558    71.005198     0.000000 
   6.990000    68.207399     0.014661    70.986592     0.000000 
   6.995000    68.247265     0.014653    70.967975     0.000000 
   7.000000    71.848621     0.013918    70.949346     0.000000 
   7.005000    68.622603     0.014572    70.930705     0.000000 
   7.010000    68.460018     0.014607    70.912052     0.000000 
   7.015000    68.031906     0.014699    70.893388     0.000000 
   7.020000    68.433084     0.014613    70.874712     0.000000 
   7.025000    67.699564     0.014771    70.856024     0.000000 
   7.030000    69.225044     0.014446    70.837325     0.000000 
   7.035000    69.049368     0.014482    70.818614     0.000000 
   7.040000    68.053545     0.014694    70.799892     0.000000 
   7.045000    67.653059     0.014781    70.781158     0.000000 
   7.050000    67.788671     0.014752    70.762412     0.000000 
   7.055000    68.126217     0.014679    70.743655     0.000000 
   7.060000    68.148348     0.014674    70.724887     0.000000 
   7.065000    68.362893     0.014628    70.706107     0.000000 
   7.070000    68.348408     0.014631    70.687316     0.000000 
   7.075000    67.691416     0.014773    70.668513     0.000000 
   7.080000    68.662983     0.014564    70.649699     0.000000 
   7.085000    68.605139     0.014576    70.630874     0.000000 
   7.090000    66.559798     0.015024    70.612037     0.000000 
   7.095000    68.267741     0.014648    70.593189     0.000000 
   7.100000    68.342004     0.014632    70.574330     0.000000 
   7.105000    66.061652     0.015137    70.555460     0.000000 
   7.110000    67.237272     0.014873    70.536579     0.000000 
   7.115000    67.380247     0.014841    70.517686     0.000000 
   7.120000    68.479436     0.014603    70.498783     0.000000 
   7.125000    68.095310     0.014685    70.479868     0.000000 
   7.130000    68.032951     0.014699    70.460942     0.000000 
   7.135000    68.556435     0.014587    70.442005     0.000000 
   7.140000    67.471892     0.014821    70.423058     0.000000 
   7.145000    69.403369     0.014409    70.404099     0.000000 
   7.150000    68.337709     0.014633    70.385129     0.000000 
   7.155000    67.483577     0.014818    70.366149     0.000000 
   7.160000    67.519019     0.014811    70.347157     0.000000 
   7.165000    66.503487     0.015037    70.328155     0.000000 
   7.170000    68.198370     0.014663    70.309142     0.000000 
   7.175000    67.792574     0.014751    70.290118     0.000000 
   7.180000    67.265327     0.014867    70.271083     0.000000 
   7.185000    69.110482     0.014470    70.252038     0.000000 
   7.190000    68.015913     0.014702    70.232981     0.000000 
   7.195000    66.565069     0.015023    70.213915     0.000000 
   7.200000    68.335682     0.014634    70.194837     0.000000 
   7.205000    67.570840     0.014799    70.175749     0.000000 
   7.210000    69.326287     0.014425    70.156650     0.000000 
   7.215000    66.527810     0.015031    70.137541     0.000000 
   7.220000    67.084027     0.014907    70.118421     0.000000 
   7.225000    67.665137     0.014779    70.099291     0.000000 
   7.230000    65.655796     0.015231    70.080150     0.000000 
   7.235000    68.320859     0.014637    70.060998     0.000000 
   7.240000    67.904772     0.014727    70.041837     0.000000 
   7.245000    67.198035     0.014881    70.022665     0.000000 
   7.250000    67.627254     0.014787    70.003482     0.000000 
   7.255000    66.260168     0.015092    69.984289     0.000000 
   7.260000    68.595908     0.014578    69.965086     0.000000 
   7.265000    66.633842     0.015007    69.945872     0.000000 
   7.270000    66.855551     0.014958    69.926649     0.000000 
   7.275000    68.475599     0.014604    69.907415     0.000000 
   7.280000    66.894338     0.014949    69.888170     0.000000 
   7.285000    68.424060     0.014615    69.868916     0.000000 
   7.290000    67.996234     0.014707    69.849652     0.000000 
   7.295000    66.948232     0.014937    69.830377     0.000000 
   7.300000    68.639719     0.014569    69.811092     0.000000 
   7.305000    68.358118     0.014629    69.791797     0.000000 
   7.310000    66.069882     0.015135    69.772492     0.000000 
   7.315000    68.619974     0.014573    69.753177     0.000000 
   7.320000    68.063762     0.014692    69.733853     0.000000 
   7.325000    67.874774     0.014733    69.714518     0.000000 
   7.330000    66.921864     0.014943    69.695173     0.000000 
   7.335000    68.095232     0.014685    69.675818     0.000000 
   7.340000    65.874944     0.015180    69.656454     0.000000 
   7.345000    69.183466     0.014454    69.637079     0.000000 
   7.350000    68.147988     0.014674    69.617695     0.000000 
   7.355000    68.420950     0.014615    69.598301     0.000000 
   7.360000    67.721171     0.014766    69.578897     0.000000 
   7.365000    67.927956     0.014721    69.559484     0.000000 
   7.370000    68.175952     0.014668    69.540060     0.000000 
   7.375000    67.948485     0.014717    69.520627     0.000000 
   7.380000    66.074280     0.015134    69.501185     0.000000 
   7.385000    67.072430     0.014909    69.481733     0.000000 
   7.390000    68.283220     0.014645    69.462271     0.000000 
   7.395000    66.094162     0.015130    69.442799     0.000000 
   7.400000    68.571711     0.014583    69.423318     0.000000 
   7.405000    67.946601     0.014717    69.403828     0.000000 
   7.410000    68.126297     0.014679    69.384328     0.000000 
   7.415000    68.202140     0.014662    69.364819     0.000000 
   7.420000    66.804640     0.014969    69.345300     0.000000 
   7.425000    66.679897     0.014997    69.325771     0.000000 
   7.430000    67.045697     0.014915    69.306234     0.000000 
   7.435000    65.844437     0.015187    69.286687     0.000000 
   7.440000    67.937423     0.014719    69.267130     0.000000 
   7.445000    67.278810     0.014864    69.247565     0.000000 
   7.450000    67.607726     0.014791    69.227990     0.000000 
   7.455000    66.754525     0.014980    69.208406     0.000000 
   7.460000    68.167596     0.014670    69.188812     0.000000 
   7.465000    66.496046     0.015038    69.169210     0.000000 
   7.470000    69.205758     0.014450    69.149598     0.000000 
   7.475000    66.649905     0.015004    69.129977     0.000000 
   7.480000    68.335493     0.014634    69.110347     0.000000 
   7.485000    68.071316     0.014690    69.090708     0.000000 
   7.490000    66.669298     0.014999    69.071060     0.000000 
   7.495000    67.471020     0.014821    69.051402     0.000000 
   7.500000    68.297127     0.014642    69.031736     0.000000 
   7.505000    68.152949     0.014673    69.012061     0.000000 
   7.510000    68.395932     0.014621    68.992377     0.000000 
   7.515000    67.515034     0.014812    68.972684     0.000000 
   7.520000    67.294447     0.014860    68.952982     0.000000 
   7.525000    68.057704     0.014693    68.933271     0.000000 
   7.530000    66.027311     0.015145    68.913551     0.000000 
   7.535000    67.995033     0.014707    68.893823     0.000000 
   7.540000    66.836269     0.014962    68.874086     0.000000 
   7.545000    67.131769     0.014896    68.854340     0.000000 
   7.550000    67.890550     0.014730    68.834585     0.000000 
   7.555000    68.325713     0.014636    68.814821     0.000000 
   7.560000    66.846117     0.014960    68.795049     0.000000 
   7.565000    67.587687     0.014796    68.775268     0.000000 
   7.570000    66.877683     0.014953    68.755479     0.000000 
   7.575000    68.478624     0.014603    68.735681     0.000000 
   7.580000    67.714238     0.014768    68.715874     0.000000 
   7.585000    68.707336     0.014554    68.696059     0.000000 
   7.590000    66.078775     0.015133    68.676235     0.000000 
   7.595000    68.692887     0.014558    68.656403     0.000000 
   7.600000    66.209268     0.015104    68.636562     0.000000 
   7.605000    70.162783     0.014253    68.616713     0.000000 
   7.610000    67.162057     0.014889    68.596855     0.000000 
   7.615000    67.505701     0.014814    68.576989     0.000000 
   7.620000    68.197120     0.014663    68.557115     0.000000 
   7.625000    67.852966     0.014738    68.537232     0.000000 
   7.630000    67.688987     0.014773    68.517341     0.000000 
   7.635000    69.104792     0.014471    68.497442     0.000000 
   7.640000    67.063617     0.014911    68.477535     0.000000 
   7.645000    68.960274     0.014501    68.457619     0.000000 
   7.650000    69.402107     0.014409    68.437695     0.000000 
   7.655000    66.233504     0.015098    68.417763     0.000000 
   7.660000    67.330125     0.014852    68.397822     0.000000 
   7.665000    68.504086     0.014598    68.377874     0.000000 
   7.670000    68.667217     0.014563    68.357917     0.000000 
   7.675000    66.606737     0.015013    68.337953     0.000000 
   7.680000    67.804422     0.014748    68.317980     0.000000 
   7.685000    67.483047     0.014819    68.297999     0.000000 
   7.690000    67.677838     0.014776    68.278010     0.000000 
   7.695000    68.293599     0.014643    68.258014     0.000000 
   7.700000    68.097174     0.014685    68.238009     0.000000 
   7.705000    69.161557     0.014459    68.217997     0.000000 
   7.710000    69.584939     0.014371    68.197976     0.000000 
   7.715000    68.531677     0.014592    68.177948     0.000000 
   7.720000    67.711863     0.014768    68.157912     0.000000 
   7.725000    67.837594     0.014741    68.137868     0.000000 
   7.730000    67.334831     0.014851    68.117816     0.000000 
   7.735000    68.499931     0.014599    68.097756     0.000000 
   7.740000    69.373111     0.014415    68.077689     0.000000 
   7.745000    67.927859     0.014722    68.057614     0.000000 
   7.750000    69.837948     0.014319    68.037531     0.000000 
   7.755000    68.625949     0.014572    68.017441     0.000000 
   7.760000    67.222131     0.014876    67.997343     0.000000 
   7.765000    66.172590     0.015112    67.977237     0.000000 
   7.770000    68.244960     0.014653    67.957124     0.000000 
   7.775000    69.411395     0.014407    67.937003     0.000000 
   7.780000    68.499815     0.014599    67.916875     0.000000 
   7.785000    67.102526     0.014903    67.896739     0.000000 
   7.790000    67.222672     0.014876    67.876596     0.000000 
   7.795000    68.224402     0.014658    67.856445     0.000000 
   7.800000    68.317419     0.014638    67.836287     0.000000 
   7.805000    67.339595     0.014850    67.816121     0.000000 
   7.810000    68.235701     0.014655    67.795949     0.000000 
   7.815000    69.298071     0.014430    67.775768     0.000000 
   7.820000    70.315926     0.014222    67.755581     0.000000 
   7.825000    68.094807     0.014685    67.735386     0.000000 
   7.830000    69.141751     0.014463    67.715183     0.000000 
   7.835000    70.628253     0.014159    67.694974     0.000000 
   7.840000    68.526951     0.014593    67.674757     0.000000 
   7.845000    67.845075     0.014739    67.654533     0.000000 
   7.850000    67.684248     0.014774    67.634302     0.000000 
   7.855000    67.953677     0.014716    67.614064     0.000000 
   7.860000    67.582441     0.014797    67.593819     0.000000 
   7.865000    67.617383     0.014789    67.573566     0.000000 
   7.870000    68.034108     0.014699    67.553307     0.000000 
   7.875000    67.663851     0.014779    67.533040     0.000000 
   7.880000    67.760491     0.014758    67.512766     0.000000 
   7.885000    66.814799     0.014967    67.492486     0.000000 
   7.890000    67.281755     0.014863    67.472198     0.000000 
   7.895000    67.552430     0.014803    67.451903     0.000000 
   7.900000    69.115880     0.014468    67.431602     0.000000 
   7.905000    69.303360     0.014429    67.411294     0.000000 
   7.910000    67.511116     0.014812    67.390978     0.000000 
   7.915000    67.267066     0.014866    67.370656     0.000000 
   7.920000    66.555991     0.015025    67.350327     0.000000 
   7.925000    66.949732     0.014937    67.329992     0.000000 
   7.930000    69.308039     0.014428    67.309649     0.000000 
   7.935000    67.662278     0.014779    67.289300     0.000000 
   7.940000    68.678984     0.014560    67.268944     0.000000 
   7.945000    67.242740     0.014871    67.248581     0.000000 
   7.950000    67.203809     0.014880    67.228212     0.000000 
   7.955000    65.565907     0.015252    67.207836     0.000000 
   7.960000    68.381137     0.014624    67.187453     0.000000 
   7.965000    65.910889     0.015172    67.167064     0.000000 
   7.970000    69.555143     0.014377    67.146668     0.000000 
   7.975000    68.087739     0.014687    67.126266     0.000000 
   7.980000    68.055886     0.014694    67.105857     0.000000 
   7.985000    67.372966     0.014843    67.085441     0.000000 
   7.990000    68.727622     0.014550    67.065019     0.000000 
   7.995000    67.946762     0.014717    67.044591     0.000000 
   8.000000    67.544759     0.014805    67.024156     0.000000 
   8.005000    69.038474     0.014485    67.003715     0.000000 
   8.010000    68.202164     0.014662    66.983268     0.000000 
   8.015000    67.858353     0.014737    66.962814     0.000000 
   8.020000    68.745323     0.014546    66.942353     0.000000 
   8.025000    67.746316     0.014761    66.921887     0.000000 
   8.030000    67.817230     0.014746    66.901414     0.000000 
   8.035000    69.478320     0.014393    66.880935     0.000000 
   8.040000    68.507949     0.014597    66.860450     0.000000 
   8.045000    67.207125     0.014879    66.839958     0.000000 
   8.050000    68.160279     0.014671    66.819460     0.000000 
   8.055000    68.156757     0.014672    66.798957     0.000000 
   8.060000    67.889892     0.014730    66.778447     0.000000 
   8.065000    68.401904     0.014619    66.757930     0.000000 
   8.070000    69.278193     0.014435    66.737408     0.000000 
   8.075000    68.173886     0.014668    66.716880     0.000000 
   8.080000    67.701665     0.014771    66.696346     0.000000 
   8.085000    69.311328     0.014428    66.675805     0.000000 
   8.090000    68.395067     0.014621    66.655259     0.000000 
   8.095000    67.306074     0.014857    66.634707     0.000000 
   8.100000    67.917273     0.014724    66.614149     0.000000 
   8.105000    70.263352     0.014232    66.593584     0.000000 
   8.110000    67.796187     0.014750    66.573014     0.000000 
   8.115000    67.810316     0.014747    66.552439     0.000000 
   8.120000    68.848484     0.014525    66.531857     0.000000 
   8.125000    68.530778     0.014592    66.511269     0.000000 
   8.130000    65.652730     0.015232    66.490676     0.000000 
   8.135000    65.650160     0.015232    66.470077     0.000000 
   8.140000    67.110664     0.014901    66.449472     0.000000 
   8.145000    68.426878     0.014614    66.428861     0.000000 
   8.150000    67.365940     0.014844    66.408245     0.000000 
   8.155000    67.341685     0.014850    66.387623     0.000000 
   8.160000    66.879018     0.014952    66.366995     0.000000 
   8.165000    67.918839     0.014723    66.346362     0.000000 
   8.170000    67.912537     0.014725    66.325723     0.000000 
   8.175000    68.483634     0.014602    66.305079     0.000000 
   8.180000    69.027296     0.014487    66.284429     0.000000 
   8.185000    67.286500     0.014862    66.263773     0.000000 
   8.190000    67.378535     0.014842    66.243112     0.000000 
   8.195000    68.607333     0.014576    66.222446     0.000000 
   8.200000    68.719351     0.014552    66.201774     0.000000 
   8.205000    66.985672     0.014929    66.181096     0.000000 
   8.210000    66.576067     0.015020    66.160413     0.000000 
   8.215000    67.833204     0.014742    66.139725     0.000000 
   8.220000    68.270920     0.014648    66.119032     0.000000 
   8.225000    67.607438     0.014791    66.098333     0.000000 
   8.230000    67.170868     0.014887    66.077628     0.000000 
   8.235000    67.652452     0.014781    66.056919     0.000000 
   8.240000    66.764559     0.014978    66.036204     0.000000 
   8.245000    67.479834     0.014819    66.015484     0.000000 
   8.250000    67.811647     0.014747    65.994758     0.000000 
   8.255000    67.515382     0.014811    65.974028     0.000000 
   8.260000    66.262135     0.015092    65.953292     0.000000 
   8.265000    68.779549     0.014539    65.932551     0.000000 
   8.270000    67.376585     0.014842    65.911805     0.000000 
   8.275000    68.556566     0.014586    65.891054     0.000000 
   8.280000    67.335415     0.014851    65.870298     0.000000 
   8.285000    70.121547     0.014261    65.849537     0.000000 
   8.290000    67.570195     0.014799    65.828770     0.000000 
   8.295000    68.332178     0.014634    65.807999     0.000000 
   8.300000    68.146153     0.014674    65.787223     0.000000 
   8.305000    66.885403     0.014951    65.766441     0.000000 
   8.310000    69.193134     0.014452    65.745655     0.000000 
   8.315000    66.555145     0.015025    65.724864     0.000000 
   8.320000    67.799607     0.014749    65.704068     0.000000 
   8.325000    66.191194     0.015108    65.683267     0.000000 
   8.330000    67.437003     0.014829    65.662461     0.000000 
   8.335000    67.292939     0.014860    65.641650     0.000000 
   8.340000    67.702939     0.014770    65.620835     0.000000 
   8.345000    66.936977     0.014939    65.600015     0.000000 
   8.350000    66.883379     0.014951    65.579190     0.000000 
   8.355000    67.099935     0.014903    65.558360     0.000000 
   8.360000    67.062072     0.014912    65.537526     0.000000 
   8.365000    66.061043     0.015138    65.516686     0.000000 
   8.370000    65.917815     0.015170    65.495843     0.000000 
   8.375000    66.776794     0.014975    65.474994     0.000000 
   8.380000    66.728586     0.014986    65.454141     0.000000 
   8.385000    67.196519     0.014882    65.433283     0.000000 
   8.390000    67.598065     0.014793    65.412421     0.000000 
   8.395000    66.106034     0.015127    65.391554     0.000000 
   8.400000    67.657219     0.014780    65.370683     0.000000 
   8.405000    66.948073     0.014937    65.349807     0.000000 
   8.410000    67.193310     0.014882    65.328926     0.000000 
   8.415000    67.467850     0.014822    65.308041     0.000000 
   8.420000    66.670303     0.014999    65.287152     0.000000 
   8.425000    66.498059     0.015038    65.266258     0.000000 
   8.430000    66.125429     0.015123    65.245360     0.000000 
   8.435000    66.819243     0.014966    65.224458     0.000000 
   8.440000    67.538567     0.014806    65.203551     0.000000 
   8.445000    67.164008     0.014889    65.182640     0.000000 
   8.450000    67.070432     0.014910    65.161724     0.000000 
   8.455000    67.250237     0.014870    65.140804     0.000000 
   8.460000    66.914902     0.014944    65.119880     0.000000 
   8.465000    67.320392     0.014854    65.098952     0.000000 
   8.470000    64.873810     0.015415    65.078019     0.000000 
   8.475000    67.871682     0.014734    65.057083     0.000000 
   8.480000    66.346271     0.015072    65.036142     0.000000 
   8.485000    67.133078     0.014896    65.015197     0.000000 
   8.490000    67.107750     0.014901    64.994248     0.000000 
   8.495000    65.661076     0.015230    64.973294     0.000000 
   8.500000    66.880160     0.014952    64.952337     0.000000 
   8.505000    64.374962     0.015534    64.931375     0.000000 
   8.510000    65.332436     0.015306    64.910410     0.000000 
   8.515000    65.335786     0.015306    64.889440     0.000000 
   8.520000    66.561335     0.015024    64.868467     0.000000 
   8.525000    65.760318     0.015207    64.847489     0.000000 
   8.530000    63.730636     0.015691    64.826508     0.000000 
   8.535000    64.442209     0.015518    64.805523     0.000000 
   8.540000    64.669000     0.015463    64.784533     0.000000 
   8.545000    66.466272     0.015045    64.763540     0.000000 
   8.550000    65.815915     0.015194    64.742543     0.000000 
   8.555000    65.995387     0.015153    64.721542     0.000000 
   8.560000    66.906819     0.014946    64.700538     0.000000 
   8.565000    66.789489     0.014972    64.679529     0.000000 
   8.570000    67.311198     0.014856    64.658517     0.000000 
   8.575000    66.469272     0.015045    64.637501     0.000000 
   8.580000    64.279472     0.015557    64.616481     0.000000 
   8.585000    64.654226     0.015467    64.595457     0.000000 
   8.590000    64.797763     0.015433    64.574430     0.000000 
   8.595000    64.675563     0.015462    64.553399     0.000000 
   8.600000    65.908327     0.015173    64.532365     0.000000 
   8.605000    65.190022     0.015340    64.511327     0.000000 
   8.610000    66.113529     0.015125    64.490285     0.000000 
   8.615000    64.895521     0.015409    64.469240     0.000000 
   8.620000    65.148382     0.015350    64.448191     0.000000 
   8.625000    64.856208     0.015419    64.427138     0.000000 
   8.630000    65.821054     0.015193    64.406082     0.000000 
   8.635000    65.214743     0.015334    64.385023     0.000000 
   8.640000    65.885319     0.015178    64.363960     0.000000 
   8.645000    64.660503     0.015465    64.342894     0.000000 
   8.650000    65.988003     0.015154    64.321824     0.000000 
   8.655000    65.748758     0.015209    64.300751     0.000000 
   8.660000    66.460410     0.015047    64.279674     0.000000 
   8.665000    65.225562     0.015331    64.258594     0.000000 
   8.670000    65.016263     0.015381    64.237511     0.000000 
   8.675000    64.594410     0.015481    64.216424     0.000000 
   8.680000    64.977327     0.015390    64.195334     0.000000 
   8.685000    64.666604     0.015464    64.174241     0.000000 
   8.690000    63.228148     0.015816    64.153145     0.000000 
   8.695000    65.157986     0.015347    64.132045     0.000000 
   8.700000    65.813394     0.015194    64.110942     0.000000 
   8.705000    65.303862     0.015313    64.089836     0.000000 
   8.710000    63.175989     0.015829    64.068727     0.000000 
   8.715000    64.790776     0.015434    64.047614     0.000000 
   8.720000    63.721835     0.015693    64.026499     0.000000 
   8.725000    65.093375     0.015363    64.005380     0.000000 
   8.730000    64.535105     0.015495    63.984258     0.000000 
   8.735000    63.499606     0.015748    63.963133     0.000000 
   8.740000    64.540514     0.015494    63.942005     0.000000 
   8.745000    64.310628     0.015550    63.920874     0.000000 
   8.750000    64.733802     0.015448    63.899740     0.000000 
   8.755000    63.998339     0.015625    63.878603     0.000000 
   8.760000    64.361529     0.015537    63.857464     0.000000 
   8.765000    64.548241     0.015492    63.836321     0.000000 
   8.770000    64.214201     0.015573    63.815175     0.000000 
   8.775000    62.935545     0.015889    63.794026     0.000000 
   8.780000    63.322030     0.015792    63.772875     0.000000 
   8.785000    63.400985     0.015773    63.751720     0.000000 
   8.790000    64.295672     0.015553    63.730563     0.000000 
   8.795000    64.165404     0.015585    63.709403     0.000000 
   8.800000    64.978100     0.015390    63.688240     0.000000 
   8.805000    62.374844     0.016032    63.667074     0.000000 
   8.810000    64.746358     0.015445    63.645906     0.000000 
   8.815000    65.178305     0.015343    63.624735     0.000000 
   8.820000    63.157662     0.015833    63.603561     0.000000 
   8.825000    63.441215     0.015763    63.582384     0.000000 
   8.830000    62.670784     0.015956    63.561205     0.000000 
   8.835000    65.247664     0.015326    63.540023     0.000000 
   8.840000    63.878680     0.015655    63.518839     0.000000 
   8.845000    63.223818     0.015817    63.497652     0.000000 
   8.850000    63.648351     0.015711    63.476462     0.000000 
   8.855000    63.194750     0.015824    63.455270     0.000000 
   8.860000    64.214657     0.015573    63.434075     0.000000 
   8.865000    64.456862     0.015514    63.412877     0.000000 
   8.870000    63.187783     0.015826    63.391677     0.000000 
   8.875000    64.360914     0.015537    63.370475     0.000000 
   8.880000    63.421610     0.015767    63.349270     0.000000 
   8.885000    63.408025     0.015771    63.328063     0.000000 
   8.890000    63.040704     0.015863    63.306853     0.000000 
   8.895000    63.836130     0.015665    63.285641     0.000000 
   8.900000    63.930138     0.015642    63.264427     0.000000 
   8.905000    64.153755     0.015588    63.243210     0.000000 
   8.910000    64.574268     0.015486    63.221990     0.000000 
   8.915000    62.649992     0.015962    63.200769     0.000000 
   8.920000    63.233375     0.015814    63.179545     0.000000 
   8.925000    63.834794     0.015665    63.158319     0.000000 
   8.930000    64.243934     0.015566    63.137090     0.000000 
   8.935000    64.219006     0.015572    63.115860     0.000000 
   8.940000    63.802795     0.015673    63.094627     0.000000 
   8.945000    63.834250     0.015666    63.073392     0.000000 
   8.950000    64.019515     0.015620    63.052154     0.000000 
   8.955000    64.234687     0.015568    63.030915     0.000000 
   8.960000    64.196579     0.015577    63.009673     0.000000 
   8.965000    64.354899     0.015539    62.988430     0.000000 
   8.970000    62.343899     0.016040    62.967184     0.000000 
   8.975000    62.205551     0.016076    62.945936     0.000000 
   8.980000    62.307976     0.016049    62.924686     0.000000 
   8.985000    62.633653     0.015966    62.903434     0.000000 
   8.990000    64.599478     0.015480    62.882180     0.000000 
   8.995000    62.865502     0.015907    62.860924     0.000000 
   9.000000    63.057060     0.015859    62.839665     0.000000 
   9.005000    62.845334     0.015912    62.818405     0.000000 
   9.010000    63.683619     0.015703    62.797143     0.000000 
   9.015000    63.058489     0.015858    62.775879     0.000000 
   9.020000    63.177718     0.015828    62.754614     0.000000 
   9.025000    62.146435     0.016091    62.733346     0.000000 
   9.030000    63.589233     0.015726    62.712076     0.000000 
   9.035000    62.401227     0.016025    62.690805     0.000000 
   9.040000    62.219102     0.016072    62.669532     0.000000 
   9.045000    62.696639     0.015950    62.648257     0.000000 
   9.050000    63.398068     0.015773    62.626980     0.000000 
   9.055000    63.860393     0.015659    62.605701     0.000000 
   9.060000    62.516263     0.015996    62.584421     0.000000 
   9.065000    62.750739     0.015936    62.563138     0.000000 
   9.070000    61.923807     0.016149    62.541855     0.000000 
   9.075000    62.080337     0.016108    62.520569     0.000000 
   9.080000    62.478240     0.016006    62.499282     0.000000 
   9.085000    62.211833     0.016074    62.477993     0.000000 
   9.090000    63.730563     0.015691    62.456703     0.000000 
   9.095000    62.429875     0.016018    62.435410     0.000000 
   9.100000    64.548148     0.015492    62.414117     0.000000 
   9.105000    63.625837     0.015717    62.392821     0.000000 
   9.110000    62.950063     0.015886    62.371525     0.000000 
   9.115000    63.480643     0.015753    62.350226     0.000000 
   9.120000    64.250825     0.015564    62.328926     0.000000 
   9.125000    63.514105     0.015745    62.307625     0.000000 
   9.130000    63.992901     0.015627    62.286322     0.000000 
   9.135000    62.418410     0.016021    62.265018     0.000000 
   9.140000    61.718835     0.016203    62.243712     0.000000 
   9.145000    62.112471     0.016100    62.222405     0.000000 
   9.150000    61.995326     0.016130    62.201096     0.000000 
   9.155000    63.628683     0.015716    62.179786     0.000000 
   9.160000    63.103904     0.015847    62.158474     0.000000 
   9.165000    64.107792     0.015599    62.137162     0.000000 
   9.170000    62.362232     0.016035    62.115848     0.000000 
   9.175000    63.423798     0.015767    62.094532     0.000000 
   9.180000    62.307437     0.016049    62.073216     0.000000 
   9.185000    63.312017     0.015795    62.051898     0.000000 
   9.190000    63.984878     0.015629    62.030578     0.000000 
   9.195000    62.692319     0.015951    62.009258     0.000000 
   9.200000    63.634626     0.015715    61.987936     0.000000 
   9.205000    63.040317     0.015863    61.966614     0.000000 
   9.210000    61.781951     0.016186    61.945290     0.000000 
   9.215000    64.939157     0.015399    61.923964     0.000000 
   9.220000    64.226158     0.015570    61.902638     0.000000 
   9.225000    63.176380     0.015829    61.881311     0.000000 
   9.230000    60.950052     0.016407    61.859982     0.000000 
   9.235000    61.861603     0.016165    61.838652     0.000000 
   9.240000    62.434513     0.016017    61.817322     0.000000 
   9.245000    62.452067     0.016012    61.795990     0.000000 
   9.250000    62.847033     0.015912    61.774657     0.000000 
   9.255000    63.171760     0.015830    61.753323     0.000000 
   9.260000    63.245834     0.015811    61.731989     0.000000 
   9.265000    62.385582     0.016029    61.710653     0.000000 
   9.270000    62.896582     0.015899    61.689316     0.000000 
   9.275000    62.477976     0.016006    61.667979     0.000000 
   9.280000    62.218014     0.016073    61.646640     0.000000 
   9.285000    62.502394     0.015999    61.625301     0.000000 
   9.290000    62.390879     0.016028    61.603960     0.000000 
   9.295000    63.580176     0.015728    61.582619     0.000000 
   9.300000    61.032008     0.016385    61.561277     0.000000 
   9.305000    62.318965     0.016046    61.539934     0.000000 
   9.310000    63.226408     0.015816    61.518590     0.000000 
   9.315000    62.456834     0.016011    61.497246     0.000000 
   9.320000    61.955423     0.016141    61.475901     0.000000 
   9.325000    61.976583     0.016135    61.454555     0.000000 
   9.330000    62.224052     0.016071    61.433208     0.000000 
   9.335000    61.777404     0.016187    61.411861     0.000000 
   9.340000    62.593755     0.015976    61.390512     0.000000 
   9.345000    62.367428     0.016034    61.369164     0.000000 
   9.350000    60.606760     0.016500    61.347814     0.000000 
   9.355000    61.974390     0.016136    61.326464     0.000000 
   9.360000    62.084144     0.016107    61.305113     0.000000 
   9.365000    62.093317     0.016105    61.283762     0.000000 
   9.370000    62.745480     0.015937    61.262410     0.000000 
   9.375000    61.175199     0.016346    61.241057     0.000000 
   9.380000    62.487909     0.016003    61.219704     0.000000 
   9.385000    61.302393     0.016313    61.198351     0.000000 
   9.390000    61.335191     0.016304    61.176997     0.000000 
   9.395000    62.219681     0.016072    61.155642     0.000000 
   9.400000    60.940719     0.016409    61.134287     0.000000 
   9.405000    60.721973     0.016469    61.112931     0.000000 
   9.410000    61.293378     0.016315    61.091575     0.000000 
   9.415000    61.404526     0.016285    61.070219     0.000000 
   9.420000    61.487649     0.016263    61.048862     0.000000 
   9.425000    60.506992     0.016527    61.027505     0.000000 
   9.430000    61.058838     0.016378    61.006147     0.000000 
   9.435000    60.626103     0.016495    60.984789     0.000000 
   9.440000    62.154074     0.016089    60.963431     0.000000 
   9.445000    62.359558     0.016036    60.942072     0.000000 
   9.450000    61.273517     0.016320    60.920713     0.000000 
   9.455000    61.821837     0.016176    60.899354     0.000000 
   9.460000    60.852103     0.016433    60.877995     0.000000 
   9.465000    61.123961     0.016360    60.856635     0.000000 
   9.470000    61.822974     0.016175    60.835275     0.000000 
   9.475000    62.304916     0.016050    60.813915     0.000000 
   9.480000    60.697108     0.016475    60.792554     0.000000 
   9.485000    59.350051     0.016849    60.771194     0.000000 
   9.490000    61.550278     0.016247    60.749833     0.000000 
   9.495000    61.159979     0.016351    60.728472     0.000000 
   9.500000    61.051303     0.016380    60.707111     0.000000 
   9.505000    62.235040     0.016068    60.685750     0.000000 
   9.510000    60.033969     0.016657    60.664389     0.000000 
   9.515000    61.031484     0.016385    60.643027     0.000000 
   9.520000    59.774082     0.016730    60.621666     0.000000 
   9.525000    61.428297     0.016279    60.600305     0.000000 
   9.530000    60.924864     0.016414    60.578943     0.000000 
   9.535000    61.874847     0.016162    60.557582     0.000000 
   9.540000    60.231161     0.016603    60.536220     0.000000 
   9.545000    62.415097     0.016022    60.514859     0.000000 
   9.550000    59.053961     0.016934    60.493498     0.000000 
   9.555000    61.946511     0.016143    60.472136     0.000000 
   9.560000    59.591339     0.016781    60.450775     0.000000 
   9.565000    61.543027     0.016249    60.429414     0.000000 
   9.570000    60.662222     0.016485    60.408053     0.000000 
   9.575000    60.697181     0.016475    60.386692     0.000000 
   9.580000    60.117896     0.016634    60.365331     0.000000 
   9.585000    59.650458     0.016764    60.343971     0.000000 
   9.590000    60.062813     0.016649    60.322610     0.000000 
   9.595000    62.212113     0.016074    60.301250     0.000000 
   9.600000    58.897277     0.016979    60.279890     0.000000 
   9.605000    61.039831     0.016383    60.258531     0.000000 
   9.610000    60.557609     0.016513    60.237171     0.000000 
   9.615000    59.840158     0.016711    60.215812     0.000000 
   9.620000    60.732914     0.016466    60.194453     0.000000 
   9.625000    59.608726     0.016776    60.173094     0.000000 
   9.630000    58.408217     0.017121    60.151736     0.000000 
   9.635000    60.013274     0.016663    60.130378     0.000000 
   9.640000    60.226846     0.016604    60.109020     0.000000 
   9.645000    59.935796     0.016685    60.087663     0.000000 
   9.650000    59.522447     0.016800    60.066306     0.000000 
   9.655000    60.833867     0.016438    60.044950     0.000000 
   9.660000    61.630722     0.016226    60.023594     0.000000 
   9.665000    59.676948     0.016757    60.002238     0.000000 
   9.670000    59.014558     0.016945    59.980883     0.000000 
   9.675000    60.108000     0.016637    59.959528     0.000000 
   9.680000    59.125377     0.016913    59.938174     0.000000 
   9.685000    58.684963     0.017040    59.916820     0.000000 
   9.690000    60.549322     0.016515    59.895467     0.000000 
   9.695000    60.267312     0.016593    59.874114     0.000000 
   9.700000    59.051050     0.016934    59.852762     0.000000 
   9.705000    60.688230     0.016478    59.831411     0.000000 
   9.710000    58.793312     0.017009    59.810060     0.000000 
   9.715000    58.892662     0.016980    59.788709     0.000000 
   9.720000    58.763168     0.017017    59.767359     0.000000 
   9.725000    59.874370     0.016702    59.746010     0.000000 
   9.730000    59.244862     0.016879    59.724662     0.000000 
   9.735000    59.862086     0.016705    59.703314     0.000000 
   9.740000    59.832313     0.016713    59.681967     0.000000 
   9.745000    58.298335     0.017153    59.660620     0.000000 
   9.750000    59.307460     0.016861    59.639275     0.000000 
   9.755000    59.450764     0.016821    59.617930     0.000000 
   9.760000    60.819898     0.016442    59.596585     0.000000 
   9.765000    58.964267     0.016959    59.575242     0.000000 
   9.770000    59.117122     0.016916    59.553899     0.000000 
   9.775000    59.237301     0.016881    59.532557     0.000000 
   9.780000    58.293773     0.017154    59.511216     0.000000 
   9.785000    58.818687     0.017001    59.489876     0.000000 
   9.790000    59.448563     0.016821    59.468536     0.000000 
   9.795000    58.377599     0.017130    59.447198     0.000000 
   9.800000    59.759016     0.016734    59.425860     0.000000 
   9.805000    59.582929     0.016783    59.404523     0.000000 
   9.810000    60.695426     0.016476    59.383187     0.000000 
   9.815000    57.793227     0.017303    59.361852     0.000000 
   9.820000    59.484151     0.016811    59.340518     0.000000 
   9.825000    59.894487     0.016696    59.319185     0.000000 
   9.830000    58.399442     0.017123    59.297853     0.000000 
   9.835000    58.605967     0.017063    59.276522     0.000000 
   9.840000    59.207995     0.016890    59.255192     0.000000 
   9.845000    59.924319     0.016688    59.233863     0.000000 
   9.850000    57.427818     0.017413    59.212535     0.000000 
   9.855000    58.578944     0.017071    59.191208     0.000000 
   9.860000    59.153698     0.016905    59.169882     0.000000 
   9.865000    58.598245     0.017065    59.148557     0.000000 
   9.870000    59.260092     0.016875    59.127233     0.000000 
   9.875000    59.169701     0.016901    59.105911     0.000000 
   9.880000    58.293829     0.017154    59.084589     0.000000 
   9.885000    59.054093     0.016934    59.063269     0.000000 
   9.890000    58.871420     0.016986    59.041949     0.000000 
   9.895000    58.349039     0.017138    59.020631     0.000000 
   9.900000    58.095176     0.017213    58.999315     0.000000 
   9.905000    58.319391     0.017147    58.977999     0.000000 
   9.910000    57.611345     0.017358    58.956684     0.000000 
   9.915000    59.725060     0.016743    58.935371     0.000000 
   9.920000    58.849032     0.016993    58.914059     0.000000 
   9.925000    59.899702     0.016695    58.892749     0.000000 
   9.930000    58.593789     0.017067    58.871439     0.000000 
   9.935000    57.920201     0.017265    58.850131     0.000000 
   9.940000    59.346882     0.016850    58.828824     0.000000 
   9.945000    58.149817     0.017197    58.807519     0.000000 
   9.950000    59.113021     0.016917    58.786215     0.000000 
   9.955000    58.501767     0.017094    58.764912     0.000000 
   9.960000    60.072995     0.016646    58.743611     0.000000 
   9.965000    58.601630     0.017064    58.722311     0.000000 
   9.970000    58.627255     0.017057    58.701012     0.000000 
   9.975000    59.108303     0.016918    58.679715     0.000000 
   9.980000    58.161572     0.017193    58.658420     0.000000 
   9.985000    57.434938     0.017411    58.637125     0.000000 
   9.990000    58.101365     0.017211    58.615833     0.000000 
   9.995000    57.961390     0.017253    58.594541     0.000000 
  10.000000    58.768605     0.017016    58.573252     0.000000 
  10.005000    58.965690     0.016959    58.551963     0.000000 
  10.010000    58.284850     0.017157    58.530677     0.000000 
  10.015000    58.991882     0.016951    58.509391     0.000000 
  10.020000    58.838416     0.016996    58.488108     0.000000 
  10.025000    59.639070     0.016768    58.466826     0.000000 
  10.030000    56.763088     0.017617    58.445545     0.000000 
  10.035000    59.042458     0.016937    58.424267     0.000000 
  10.040000    57.692933     0.017333    58.402989     0.000000 
  10.045000    57.381928     0.017427    58.381714     0.000000 
  10.050000    58.891837     0.016980    58.360440     0.000000 
  10.055000    58.567293     0.017074    58.339168     0.000000 
  10.060000    58.193634     0.017184    58.317897     0.000000 
  10.065000    57.037309     0.017532    58.296628     0.000000 
  10.070000    57.709255     0.017328    58.275361     0.000000 
  10.075000    57.850054     0.017286    58.254095     0.000000 
  10.080000    58.201711     0.017182    58.232832     0.000000 
  10.085000    58.664094     0.017046    58.211570     0.000000 
  10.090000    58.660199     0.017047    58.190310     0.000000 
  10.095000    59.287875     0.016867    58.169051     0.000000 
  10.100000    58.385772     0.017127    58.147794     0.000000 
  10.105000    57.922959     0.017264    58.126540     0.000000 
  10.110000    58.131927     0.017202    58.105287     0.000000 
  10.115000    59.017221     0.016944    58.084036     0.000000 
  10.120000    57.676334     0.017338    58.062786     0.000000 
  10.125000    58.624637     0.017058    58.041539     0.000000 
  10.130000    58.238009     0.017171    58.020293     0.000000 
  10.135000    57.897199     0.017272    57.999050     0.000000 
  10.140000    56.870081     0.017584    57.977808     0.000000 
  10.145000    57.389071     0.017425    57.956568     0.000000 
  10.150000    58.020466     0.017235    57.935331     0.000000 
  10.155000    58.279046     0.017159    57.914095     0.000000 
  10.160000    57.462227     0.017403    57.892861     0.000000 
  10.165000    58.131169     0.017202    57.871629     0.000000 
  10.170000    57.634715     0.017351    57.850399     0.000000 
  10.175000    57.799618     0.017301    57.829171     0.000000 
  10.180000    57.529164     0.017382    57.807945     0.000000 
  10.185000    56.514993     0.017694    57.786722     0.000000 
  10.190000    55.942518     0.017875    57.765500     0.000000 
  10.195000    58.870632     0.016986    57.744280     0.000000 
  10.200000    58.414940     0.017119    57.723063     0.000000 
  10.205000    58.235317     0.017172    57.701847     0.000000 
  10.210000    56.971743     0.017553    57.680634     0.000000 
  10.215000    57.161809     0.017494    57.659423     0.000000 
  10.220000    57.379182     0.017428    57.638213     0.000000 
  10.225000    57.728546     0.017322    57.617007     0.000000 
  10.230000    56.401083     0.017730    57.595802     0.000000 
  10.235000    57.589192     0.017364    57.574599     0.000000 
  10.240000    58.437944     0.017112    57.553399     0.000000 
  10.245000    57.817836     0.017296    57.532201     0.000000 
  10.250000    58.038458     0.017230    57.511005     0.000000 
  10.255000    56.558811     0.017681    57.489811     0.000000 
  10.260000    57.993854     0.017243    57.468620     0.000000 
  10.265000    58.908306     0.016976    57.447431     0.000000 
  10.270000    58.323233     0.017146    57.426244     0.000000 
  10.275000    56.664727     0.017648    57.405059     0.000000 
  10.280000    57.527177     0.017383    57.383877     0.000000 
  10.285000    57.898385     0.017272    57.362697     0.000000 
  10.290000    57.687761     0.017335    57.341520     0.000000 
  10.295000    57.750603     0.017316    57.320345     0.000000 
  10.300000    57.340701     0.017440    57.299172     0.000000 
  10.305000    56.714139     0.017632    57.278001     0.000000 
  10.310000    58.287544     0.017156    57.256833     0.000000 
  10.315000    57.269192     0.017461    57.235668     0.000000 
  10.320000    57.087836     0.017517    57.214505     0.000000 
  10.325000    57.840588     0.017289    57.193344     0.000000 
  10.330000    57.246529     0.017468    57.172186     0.000000 
  10.335000    58.019760     0.017236    57.151030     0.000000 
  10.340000    58.089287     0.017215    57.129876     0.000000 
  10.345000    57.041937     0.017531    57.108726     0.000000 
  10.350000    57.516327     0.017386    57.087577     0.000000 
  10.355000    56.119142     0.017819    57.066431     0.000000 
  10.360000    57.782468     0.017306    57.045288     0.000000 
  10.365000    56.352985     0.017745    57.024147     0.000000 
  10.370000    57.248224     0.017468    57.003009     0.000000 
  10.375000    57.003089     0.017543    56.981874     0.000000 
  10.380000    56.463738     0.017710    56.960741     0.000000 
  10.385000    55.763917     0.017933    56.939610     0.000000 
  10.390000    55.890086     0.017892    56.918482     0.000000 
  10.395000    57.310885     0.017449    56.897357     0.000000 
  10.400000    57.948612     0.017257    56.876235     0.000000 
  10.405000    56.164611     0.017805    56.855115     0.000000 
  10.410000    55.712099     0.017949    56.833998     0.000000 
  10.415000    55.465362     0.018029    56.812883     0.000000 
  10.420000    57.186732     0.017487    56.791772     0.000000 
  10.425000    56.190560     0.017797    56.770663     0.000000 
  10.430000    57.663420     0.017342    56.749556     0.000000 
  10.435000    56.416679     0.017725    56.728453     0.000000 
  10.440000    57.144487     0.017500    56.707352     0.000000 
  10.445000    57.094153     0.017515    56.686254     0.000000 
  10.450000    56.810184     0.017602    56.665158     0.000000 
  10.455000    57.002133     0.017543    56.644066     0.000000 
  10.460000    57.820834     0.017295    56.622976     0.000000 
  10.465000    56.736447     0.017625    56.601889     0.000000 
  10.470000    55.283993     0.018088    56.580805     0.000000 
  10.475000    57.047924     0.017529    56.559724     0.000000 
  10.480000    54.706663     0.018279    56.538646     0.000000 
  10.485000    55.472301     0.018027    56.517570     0.000000 
  10.490000    57.370371     0.017431    56.496497     0.000000 
  10.495000    55.868449     0.017899    56.475428     0.000000 
  10.500000    56.113604     0.017821    56.454361     0.000000 
  10.505000    55.993137     0.017859    56.433297     0.000000 
  10.510000    55.337630     0.018071    56.412236     0.000000 
  10.515000    57.221223     0.017476    56.391178     0.000000 
  10.520000    55.720463     0.017947    56.370123     0.000000 
  10.525000    56.338207     0.017750    56.349071     0.000000 
  10.530000    56.940696     0.017562    56.328022     0.000000 
  10.535000    56.253908     0.017777    56.306976     0.000000 
  10.540000    56.484061     0.017704    56.285933     0.000000 
  10.545000    56.704520     0.017635    56.264893     0.000000 
  10.550000    55.999902     0.017857    56.243856     0.000000 
  10.555000    56.391077     0.017733    56.222822     0.000000 
  10.560000    55.962444     0.017869    56.201791     0.000000 
  10.565000    56.380130     0.017737    56.180763     0.000000 
  10.570000    56.163915     0.017805    56.159739     0.000000 
  10.575000    57.095748     0.017514    56.138717     0.000000 
  10.580000    57.161076     0.017494    56.117699     0.000000 
  10.585000    57.366482     0.017432    56.096683     0.000000 
  10.590000    56.401524     0.017730    56.075671     0.000000 
  10.595000    56.544694     0.017685    56.054662     0.000000 
  10.600000    58.345035     0.017139    56.033656     0.000000 
  10.605000    57.870352     0.017280    56.012653     0.000000 
  10.610000    57.151668     0.017497    55.991654     0.000000 
  10.615000    55.106139     0.018147    55.970658     0.000000 
  10.620000    56.312317     0.017758    55.949664     0.000000 
  10.625000    56.901511     0.017574    55.928675     0.000000 
  10.630000    57.726608     0.017323    55.907688     0.000000 
  10.635000    54.730685     0.018271    55.886705     0.000000 
  10.640000    55.869570     0.017899    55.865725     0.000000 
  10.645000    55.603635     0.017984    55.844748     0.000000 
  10.650000    56.008361     0.017854    55.823774     0.000000 
  10.655000    56.020589     0.017851    55.802804     0.000000 
  10.660000    56.001781     0.017857    55.781837     0.000000 
  10.665000    56.123289     0.017818    55.760874     0.000000 
  10.670000    56.500515     0.017699    55.739913     0.000000 
  10.675000    55.744694     0.017939    55.718956     0.000000 
  10.680000    55.971714     0.017866    55.698003     0.000000 
  10.685000    55.303820     0.018082    55.677053     0.000000 
  10.690000    56.499919     0.017699    55.656106     0.000000 
  10.695000    54.975032     0.018190    55.635163     0.000000 
  10.700000    55.182201     0.018122    55.614223     0.000000 
  10.705000    55.774270     0.017929    55.593286     0.000000 
  10.710000    55.874540     0.017897    55.572353     0.000000 
  10.715000    55.789622     0.017924    55.551424     0.000000 
  10.720000    55.763118     0.017933    55.530498     0.000000 
  10.725000    56.978418     0.017551    55.509575     0.000000 
  10.730000    54.681394     0.018288    55.488656     0.000000 
  10.735000    56.190305     0.017797    55.467740     0.000000 
  10.740000    55.747119     0.017938    55.446828     0.000000 
  10.745000    56.013188     0.017853    55.425919     0.000000 
  10.750000    56.883823     0.017580    55.405014     0.000000 
  10.755000    54.729963     0.018272    55.384113     0.000000 
  10.760000    53.959544     0.018532    55.363215     0.000000 
  10.765000    56.306550     0.017760    55.342320     0.000000 
  10.770000    55.640563     0.017972    55.321430     0.000000 
  10.775000    55.177837     0.018123    55.300542     0.000000 
  10.780000    55.558439     0.017999    55.279659     0.000000 
  10.785000    54.731628     0.018271    55.258779     0.000000 
  10.790000    56.630490     0.017658    55.237902     0.000000 
  10.795000    55.031709     0.018171    55.217030     0.000000 
  10.800000    55.829761     0.017912    55.196161     0.000000 
  10.805000    55.378325     0.018058    55.175295     0.000000 
  10.810000    55.292215     0.018086    55.154434     0.000000 
  10.815000    55.260402     0.018096    55.133576     0.000000 
  10.820000    56.483409     0.017704    55.112721     0.000000 
  10.825000    55.451788     0.018034    55.091871     0.000000 
  10.830000    55.462606     0.018030    55.071024     0.000000 
  10.835000    56.124126     0.017818    55.050181     0.000000 
  10.840000    54.969279     0.018192    55.029341     0.000000 
  10.845000    54.471942     0.018358    55.008506     0.000000 
  10.850000    55.557933     0.017999    54.987674     0.000000 
  10.855000    55.120819     0.018142    54.966846     0.000000 
  10.860000    55.347368     0.018068    54.946022     0.000000 
  10.865000    54.834977     0.018237    54.925201     0.000000 
  10.870000    54.372994     0.018391    54.904385     0.000000 
  10.875000    55.534312     0.018007    54.883572     0.000000 
  10.880000    55.197369     0.018117    54.862763     0.000000 
  10.885000    54.813956     0.018244    54.841958     0.000000 
  10.890000    54.577078     0.018323    54.821157     0.000000 
  10.895000    55.476267     0.018026    54.800359     0.000000 
  10.900000    55.000098     0.018182    54.779566     0.000000 
  10.905000    54.957884     0.018196    54.758777     0.000000 
  10.910000    55.995940     0.017858    54.737991     0.000000 
  10.915000    54.057799     0.018499    54.717209     0.000000 
  10.920000    54.077280     0.018492    54.696431     0.000000 
  10.925000    54.461223     0.018362    54.675658     0.000000 
  10.930000    55.706419     0.017951    54.654888     0.000000 
  10.935000    55.718347     0.017947    54.634122     0.000000 
  10.940000    55.038828     0.018169    54.613360     0.000000 
  10.945000    55.867233     0.017900    54.592602     0.000000 
  10.950000    54.825846     0.018240    54.571848     0.000000 
  10.955000    53.573265     0.018666    54.551098     0.000000 
  10.960000    54.407388     0.018380    54.530353     0.000000 
  10.965000    54.999294     0.018182    54.509611     0.000000 
  10.970000    55.519111     0.018012    54.488873     0.000000 
  10.975000    54.797806     0.018249    54.468139     0.000000 
  10.980000    55.634628     0.017974    54.447410     0.000000 
  10.985000    54.505438     0.018347    54.426684     0.000000 
  10.990000    54.036183     0.018506    54.405963     0.000000 
  10.995000    53.994735     0.018520    54.385245     0.000000 
  11.000000    55.379310     0.018057    54.364532     0.000000 
  11.005000    54.943800     0.018200    54.343823     0.000000 
  11.010000    54.326801     0.018407    54.323118     0.000000 
  11.015000    54.870455     0.018225    54.302417     0.000000 
  11.020000    54.814743     0.018243    54.281720     0.000000 
  11.025000    53.556533     0.018672    54.261028     0.000000 
  11.030000    54.882702     0.018221    54.240340     0.000000 
  11.035000    54.434047     0.018371    54.219656     0.000000 
  11.040000    54.071663     0.018494    54.198976     0.000000 
  11.045000    53.682584     0.018628    54.178300     0.000000 
  11.050000    54.470614     0.018359    54.157628     0.000000 
  11.055000    55.679508     0.017960    54.136961     0.000000 
  11.060000    54.180204     0.018457    54.116298     0.000000 
  11.065000    54.293093     0.018419    54.095640     0.000000 
  11.070000    54.454041     0.018364    54.074985     0.000000 
  11.075000    54.346177     0.018401    54.054335     0.000000 
  11.080000    54.738502     0.018269    54.033689     0.000000 
  11.085000    53.589267     0.018660    54.013047     0.000000 
  11.090000    53.101340     0.018832    53.992410     0.000000 
  11.095000    54.527364     0.018339    53.971777     0.000000 
  11.100000    54.734184     0.018270    53.951149     0.000000 
  11.105000    54.202992     0.018449    53.930524     0.000000 
  11.110000    55.707948     0.017951    53.909904     0.000000 
  11.115000    53.494500     0.018694    53.889289     0.000000 
  11.120000    54.487012     0.018353    53.868678     0.000000 
  11.125000    53.974685     0.018527    53.848071     0.000000 
  11.130000    55.113343     0.018144    53.827469     0.000000 
  11.135000    53.961961     0.018532    53.806871     0.000000 
  11.140000    54.433149     0.018371    53.786277     0.000000 
  11.145000    54.875458     0.018223    53.765688     0.000000 
  11.150000    54.864881     0.018227    53.745103     0.000000 
  11.155000    54.257653     0.018431    53.724523     0.000000 
  11.160000    54.062593     0.018497    53.703947     0.000000 
  11.165000    54.239841     0.018437    53.683376     0.000000 
  11.170000    53.741695     0.018608    53.662809     0.000000 
  11.175000    53.523299     0.018683    53.642247     0.000000 
  11.180000    54.389147     0.018386    53.621689     0.000000 
  11.185000    53.231914     0.018786    53.601136     0.000000 
  11.190000    53.230319     0.018786    53.580587     0.000000 
  11.195000    54.153030     0.018466    53.560043     0.000000 
  11.200000    53.534919     0.018679    53.539503     0.000000 
  11.205000    54.823380     0.018240    53.518968     0.000000 
  11.210000    54.008510     0.018516    53.498437     0.000000 
  11.215000    52.351723     0.019102    53.477911     0.000000 
  11.220000    53.602164     0.018656    53.457390     0.000000 
  11.225000    54.384491     0.018388    53.436873     0.000000 
  11.230000    53.446100     0.018710    53.416361     0.000000 
  11.235000    54.137057     0.018472    53.395853     0.000000 
  11.240000    53.341062     0.018747    53.375350     0.000000 
  11.245000    53.780904     0.018594    53.354852     0.000000 
  11.250000    53.631711     0.018646    53.334358     0.000000 
  11.255000    53.414400     0.018722    53.313869     0.000000 
  11.260000    54.125545     0.018476    53.293385     0.000000 
  11.265000    54.040064     0.018505    53.272905     0.000000 
  11.270000    54.175004     0.018459    53.252430     0.000000 
  11.275000    53.993979     0.018521    53.231960     0.000000 
  11.280000    53.165029     0.018809    53.211494     0.000000 
  11.285000    52.321513     0.019113    53.191034     0.000000 
  11.290000    55.103179     0.018148    53.170577     0.000000 
  11.295000    54.112681     0.018480    53.150126     0.000000 
  11.300000    52.974479     0.018877    53.129679     0.000000 
  11.305000    53.297537     0.018763    53.109237     0.000000 
  11.310000    52.750767     0.018957    53.088800     0.000000 
  11.315000    52.838087     0.018926    53.068368     0.000000 
  11.320000    53.469945     0.018702    53.047940     0.000000 
  11.325000    53.020893     0.018860    53.027518     0.000000 
  11.330000    53.013162     0.018863    53.007100     0.000000 
  11.335000    53.668427     0.018633    52.986687     0.000000 
  11.340000    53.766320     0.018599    52.966278     0.000000 
  11.345000    52.810393     0.018936    52.945875     0.000000 
  11.350000    52.861461     0.018917    52.925476     0.000000 
  11.355000    51.956176     0.019247    52.905083     0.000000 
  11.360000    52.119414     0.019187    52.884694     0.000000 
  11.365000    53.066395     0.018844    52.864310     0.000000 
  11.370000    53.136307     0.018820    52.843930     0.000000 
  11.375000    53.284737     0.018767    52.823556     0.000000 
  11.380000    53.810027     0.018584    52.803187     0.000000 
  11.385000    52.776517     0.018948    52.782823     0.000000 
  11.390000    52.557255     0.019027    52.762463     0.000000 
  11.395000    53.255386     0.018777    52.742108     0.000000 
  11.400000    51.830161     0.019294    52.721759     0.000000 
  11.405000    53.012327     0.018864    52.701414     0.000000 
  11.410000    51.290495     0.019497    52.681075     0.000000 
  11.415000    53.125107     0.018823    52.660740     0.000000 
  11.420000    52.703040     0.018974    52.640410     0.000000 
  11.425000    53.702453     0.018621    52.620085     0.000000 
  11.430000    54.003613     0.018517    52.599766     0.000000 
  11.435000    52.495597     0.019049    52.579451     0.000000 
  11.440000    53.161635     0.018811    52.559141     0.000000 
  11.445000    52.339515     0.019106    52.538837     0.000000 
  11.450000    53.094948     0.018834    52.518537     0.000000 
  11.455000    52.969114     0.018879    52.498242     0.000000 
  11.460000    53.110136     0.018829    52.477953     0.000000 
  11.465000    53.919105     0.018546    52.457668     0.000000 
  11.470000    51.297848     0.019494    52.437389     0.000000 
  11.475000    51.983017     0.019237    52.417115     0.000000 
  11.480000    51.588934     0.019384    52.396845     0.000000 
  11.485000    51.985792     0.019236    52.376581     0.000000 
  11.490000    52.856365     0.018919    52.356322     0.000000 
  11.495000    52.983067     0.018874    52.336069     0.000000 
  11.500000    52.353941     0.019101    52.315820     0.000000 
  11.505000    52.210699     0.019153    52.295576     0.000000 
  11.510000    51.435350     0.019442    52.275338     0.000000 
  11.515000    52.593213     0.019014    52.255105     0.000000 
  11.520000    53.443764     0.018711    52.234877     0.000000 
  11.525000    52.150984     0.019175    52.214654     0.000000 
  11.530000    51.384110     0.019461    52.194436     0.000000 
  11.535000    51.776148     0.019314    52.174223     0.000000 
  11.540000    52.835411     0.018927    52.154016     0.000000 
  11.545000    51.154810     0.019549    52.133814     0.000000 
  11.550000    53.209844     0.018794    52.113617     0.000000 
  11.555000    51.711777     0.019338    52.093425     0.000000 
  11.560000    53.302909     0.018761    52.073239     0.000000 
  11.565000    51.675558     0.019352    52.053058     0.000000 
  11.570000    51.538469     0.019403    52.032882     0.000000 
  11.575000    52.351354     0.019102    52.012711     0.000000 
  11.580000    51.645258     0.019363    51.992546     0.000000 
  11.585000    51.744146     0.019326    51.972386     0.000000 
  11.590000    53.218563     0.018790    51.952231     0.000000 
  11.595000    51.424742     0.019446    51.932082     0.000000 
  11.600000    52.740643     0.018961    51.911938     0.000000 
  11.605000    51.494796     0.019419    51.891799     0.000000 
  11.610000    52.706602     0.018973    51.871666     0.000000 
  11.615000    53.149962     0.018815    51.851537     0.000000 
  11.620000    52.472863     0.019057    51.831415     0.000000 
  11.625000    51.368368     0.019467    51.811297     0.000000 
  11.630000    52.837506     0.018926    51.791185     0.000000 
  11.635000    52.903653     0.018902    51.771079     0.000000 
  11.640000    51.889301     0.019272    51.750977     0.000000 
  11.645000    51.814038     0.019300    51.730882     0.000000 
  11.650000    51.881601     0.019275    51.710791     0.000000 
  11.655000    51.140695     0.019554    51.690706     0.000000 
  11.660000    51.981518     0.019238    51.670626     0.000000 
  11.665000    52.207618     0.019154    51.650552     0.000000 
  11.670000    53.531410     0.018681    51.630483     0.000000 
  11.675000    52.171594     0.019168    51.610420     0.000000 
  11.680000    52.275013     0.019130    51.590362     0.000000 
  11.685000    52.248743     0.019139    51.570310     0.000000 
  11.690000    51.619492     0.019373    51.550263     0.000000 
  11.695000    52.348618     0.019103    51.530222     0.000000 
  11.700000    52.434172     0.019072    51.510186     0.000000 
  11.705000    52.824602     0.018931    51.490155     0.000000 
  11.710000    51.702157     0.019342    51.470130     0.000000 
  11.715000    52.170876     0.019168    51.450111     0.000000 
  11.720000    51.333078     0.019481    51.430097     0.000000 
  11.725000    52.528993     0.019037    51.410089     0.000000 
  11.730000    52.422401     0.019076    51.390086     0.000000 
  11.735000    52.545005     0.019031    51.370089     0.000000 
  11.740000    50.619136     0.019755    51.350097     0.000000 
  11.745000    51.800141     0.019305    51.330111     0.000000 
  11.750000    51.368697     0.019467    51.310130     0.000000 
  11.755000    51.392685     0.019458    51.290155     0.000000 
  11.760000    52.690300     0.018979    51.270186     0.000000 
  11.765000    51.717728     0.019336    51.250222     0.000000 
  11.770000    51.294773     0.019495    51.230264     0.000000 
  11.775000    53.056435     0.018848    51.210311     0.000000 
  11.780000    52.099145     0.019194    51.190364     0.000000 
  11.785000    51.250386     0.019512    51.170423     0.000000 
  11.790000    51.845921     0.019288    51.150488     0.000000 
  11.795000    52.192860     0.019160    51.130558     0.000000 
  11.800000    52.362094     0.019098    51.110633     0.000000 
  11.805000    53.115530     0.018827    51.090715     0.000000 
  11.810000    52.177992     0.019165    51.070802     0.000000 
  11.815000    51.087437     0.019574    51.050894     0.000000 
  11.820000    53.739331     0.018608    51.030993     0.000000 
  11.825000    50.654845     0.019741    51.011097     0.000000 
  11.830000    50.965104     0.019621    50.991207     0.000000 
  11.835000    50.361349     0.019856    50.971322     0.000000 
  11.840000    52.991945     0.018871    50.951443     0.000000 
  11.845000    51.692384     0.019345    50.931570     0.000000 
  11.850000    50.898012     0.019647    50.911703     0.000000 
  11.855000    51.702103     0.019342    50.891842     0.000000 
  11.860000    51.298947     0.019494    50.871986     0.000000 
  11.865000    51.467520     0.019430    50.852136     0.000000 
  11.870000    52.969651     0.018879    50.832292     0.000000 
  11.875000    51.924789     0.019259    50.812453     0.000000 
  11.880000    50.190028     0.019924    50.792620     0.000000 
  11.885000    51.093533     0.019572    50.772794     0.000000 
  11.890000    50.265783     0.019894    50.752973     0.000000 
  11.895000    51.218307     0.019524    50.733157     0.000000 
  11.900000    51.707207     0.019340    50.713348     0.000000 
  11.905000    51.860384     0.019283    50.693544     0.000000 
  11.910000    51.819560     0.019298    50.673747     0.000000 
  11.915000    51.211471     0.019527    50.653955     0.000000 
  11.920000    51.499688     0.019418    50.634169     0.000000 
  11.925000    51.618932     0.019373    50.614389     0.000000 
  11.930000    52.693409     0.018978    50.594614     0.000000 
  11.935000    50.476654     0.019811    50.574846     0.000000 
  11.940000    50.645729     0.019745    50.555083     0.000000 
  11.945000    50.888830     0.019651    50.535327     0.000000 
  11.950000    52.623184     0.019003    50.515576     0.000000 
  11.955000    50.628451     0.019752    50.495831     0.000000 
  11.960000    50.749475     0.019705    50.476092     0.000000 
  11.965000    53.249118     0.018780    50.456359     0.000000 
  11.970000    50.840718     0.019669    50.436632     0.000000 
  11.975000    51.119625     0.019562    50.416911     0.000000 
  11.980000    52.591775     0.019014    50.397196     0.000000 
  11.985000    52.076668     0.019202    50.377487     0.000000 
  11.990000    51.642196     0.019364    50.357783     0.000000 
  11.995000    51.488597     0.019422    50.338086     0.000000 
  12.000000    51.395113     0.019457    50.318395     0.000000 
  12.005000    50.661124     0.019739    50.298709     0.000000 
  12.010000    51.982968     0.019237    50.279030     0.000000 
  12.015000    51.954185     0.019248    50.259357     0.000000 
  12.020000    50.523145     0.019793    50.239689     0.000000 
  12.025000    50.622456     0.019754    50.220028     0.000000 
  12.030000    50.170159     0.019932    50.200373     0.000000 
  12.035000    50.430915     0.019829    50.180724     0.000000 
  12.040000    51.133514     0.019557    50.161080     0.000000 
  12.045000    51.075828     0.019579    50.141443     0.000000 
  12.050000    51.611687     0.019375    50.121812     0.000000 
  12.055000    51.926393     0.019258    50.102187     0.000000 
  12.060000    50.361667     0.019856    50.082568     0.000000 
  12.065000    49.739340     0.020105    50.062955     0.000000 
  12.070000    49.584322     0.020168    50.043348     0.000000 
  12.075000    51.338448     0.019479    50.023748     0.000000 
  12.080000    50.717207     0.019717    50.004153     0.000000 
  12.085000    49.414718     0.020237    49.984564     0.000000 
  12.090000    51.460281     0.019432    49.964982     0.000000 
  12.095000    52.419723     0.019077    49.945406     0.000000 
  12.100000    50.747189     0.019706    49.925836     0.000000 
  12.105000    50.084449     0.019966    49.906272     0.000000 
  12.110000    50.793725     0.019687    49.886714     0.000000 
  12.115000    50.231882     0.019908    49.867162     0.000000 
  12.120000    49.782640     0.020087    49.847616     0.000000 
  12.125000    50.728475     0.019713    49.828077     0.000000 
  12.130000    50.816285     0.019679    49.808544     0.000000 
  12.135000    51.219904     0.019524    49.789017     0.000000 
  12.140000    50.467086     0.019815    49.769496     0.000000 
  12.145000    51.443425     0.019439    49.749981     0.000000 
  12.150000    50.594076     0.019765    49.730473     0.000000 
  12.155000    49.676929     0.020130    49.710970     0.000000 
  12.160000    51.787968     0.019310    49.691474     0.000000 
  12.165000    50.814679     0.019679    49.671984     0.000000 
  12.170000    49.784358     0.020087    49.652501     0.000000 
  12.175000    49.467315     0.020215    49.633023     0.000000 
  12.180000    50.249272     0.019901    49.613552     0.000000 
  12.185000    50.676565     0.019733    49.594087     0.000000 
  12.190000    49.752586     0.020099    49.574629     0.000000 
  12.195000    51.465442     0.019431    49.555176     0.000000 
  12.200000    49.939385     0.020024    49.535730     0.000000 
  12.205000    49.985777     0.020006    49.516290     0.000000 
  12.210000    49.523707     0.020192    49.496857     0.000000 
  12.215000    50.430968     0.019829    49.477430     0.000000 
  12.220000    50.848776     0.019666    49.458009     0.000000 
  12.225000    50.605386     0.019761    49.438594     0.000000 
  12.230000    51.181592     0.019538    49.419186     0.000000 
  12.235000    49.529068     0.020190    49.399784     0.000000 
  12.240000    49.233576     0.020311    49.380388     0.000000 
  12.245000    49.669510     0.020133    49.360999     0.000000 
  12.250000    50.881687     0.019653    49.341616     0.000000 
  12.255000    50.393853     0.019844    49.322239     0.000000 
  12.260000    49.275819     0.020294    49.302869     0.000000 
  12.265000    51.375032     0.019465    49.283505     0.000000 
  12.270000    49.203976     0.020324    49.264147     0.000000 
  12.275000    52.126639     0.019184    49.244796     0.000000 
  12.280000    50.606199     0.019760    49.225451     0.000000 
  12.285000    49.930680     0.020028    49.206113     0.000000 
  12.290000    49.996054     0.020002    49.186781     0.000000 
  12.295000    49.741896     0.020104    49.167455     0.000000 
  12.300000    49.946027     0.020022    49.148136     0.000000 
  12.305000    51.813543     0.019300    49.128823     0.000000 
  12.310000    50.195825     0.019922    49.109517     0.000000 
  12.315000    50.930581     0.019635    49.090217     0.000000 
  12.320000    50.214466     0.019915    49.070923     0.000000 
  12.325000    49.698462     0.020121    49.051636     0.000000 
  12.330000    49.996238     0.020002    49.032356     0.000000 
  12.335000    49.317023     0.020277    49.013081     0.000000 
  12.340000    50.446638     0.019823    48.993814     0.000000 
  12.345000    49.521938     0.020193    48.974552     0.000000 
  12.350000    50.576160     0.019772    48.955298     0.000000 
  12.355000    51.125544     0.019560    48.936049     0.000000 
  12.360000    50.515199     0.019796    48.916808     0.000000 
  12.365000    50.235919     0.019906    48.897572     0.000000 
  12.370000    50.813592     0.019680    48.878343     0.000000 
  12.375000    48.898095     0.020451    48.859121     0.000000 
  12.380000    48.362686     0.020677    48.839905     0.000000 
  12.385000    50.194448     0.019923    48.820696     0.000000 
  12.390000    49.989561     0.020004    48.801493     0.000000 
  12.395000    49.029518     0.020396    48.782297     0.000000 
  12.400000    50.443106     0.019824    48.763107     0.000000 
  12.405000    50.607816     0.019760    48.743924     0.000000 
  12.410000    50.345289     0.019863    48.724748     0.000000 
  12.415000    50.942986     0.019630    48.705578     0.000000 
  12.420000    49.451679     0.020222    48.686414     0.000000 
  12.425000    49.916818     0.020033    48.667257     0.000000 
  12.430000    48.947695     0.020430    48.648107     0.000000 
  12.435000    48.736846     0.020518    48.628963     0.000000 
  12.440000    50.033909     0.019986    48.609826     0.000000 
  12.445000    49.351564     0.020263    48.590696     0.000000 
  12.450000    49.096348     0.020368    48.571572     0.000000 
  12.455000    49.060193     0.020383    48.552454     0.000000 
  12.460000    50.430267     0.019829    48.533344     0.000000 
  12.465000    48.910370     0.020446    48.514240     0.000000 
  12.470000    48.754781     0.020511    48.495142     0.000000 
  12.475000    48.663471     0.020549    48.476051     0.000000 
  12.480000    49.387254     0.020248    48.456967     0.000000 
  12.485000    49.019160     0.020400    48.437890     0.000000 
  12.490000    48.538155     0.020602    48.418819     0.000000 
  12.495000    48.783310     0.020499    48.399755     0.000000 
  12.500000    49.527744     0.020191    48.380697     0.000000 
  12.505000    48.359239     0.020679    48.361646     0.000000 
  12.510000    48.655360     0.020553    48.342602     0.000000 
  12.515000    48.895284     0.020452    48.323564     0.000000 
  12.520000    48.750701     0.020513    48.304534     0.000000 
  12.525000    48.137748     0.020774    48.285509     0.000000 
  12.530000    48.407344     0.020658    48.266492     0.000000 
  12.535000    49.859243     0.020056    48.247481     0.000000 
  12.540000    48.232919     0.020733    48.228477     0.000000 
  12.545000    49.158039     0.020343    48.209480     0.000000 
  12.550000    49.704138     0.020119    48.190489     0.000000 
  12.555000    49.484431     0.020208    48.171506     0.000000 
  12.560000    48.472656     0.020630    48.152529     0.000000 
  12.565000    48.826993     0.020480    48.133558     0.000000 
  12.570000    47.298329     0.021142    48.114595     0.000000 
  12.575000    47.959801     0.020851    48.095638     0.000000 
  12.580000    48.045120     0.020814    48.076688     0.000000 
  12.585000    48.279571     0.020713    48.057744     0.000000 
  12.590000    48.908594     0.020446    48.038808     0.000000 
  12.595000    48.968287     0.020421    48.019878     0.000000 
  12.600000    48.779168     0.020501    48.000955     0.000000 
  12.605000    47.184860     0.021193    47.982039     0.000000 
  12.610000    48.363601     0.020677    47.963129     0.000000 
  12.615000    48.596396     0.020578    47.944227     0.000000 
  12.620000    47.683616     0.020972    47.925331     0.000000 
  12.625000    48.070000     0.020803    47.906442     0.000000 
  12.630000    48.212046     0.020742    47.887560     0.000000 
  12.635000    47.374217     0.021109    47.868685     0.000000 
  12.640000    47.287850     0.021147    47.849816     0.000000 
  12.645000    47.216321     0.021179    47.830954     0.000000 
  12.650000    48.772987     0.020503    47.812100     0.000000 
  12.655000    47.143252     0.021212    47.793252     0.000000 
  12.660000    47.725021     0.020953    47.774410     0.000000 
  12.665000    48.369507     0.020674    47.755576     0.000000 
  12.670000    47.069278     0.021245    47.736749     0.000000 
  12.675000    46.363259     0.021569    47.717928     0.000000 
  12.680000    47.102773     0.021230    47.699115     0.000000 
  12.685000    48.758494     0.020509    47.680308     0.000000 
  12.690000    47.808801     0.020917    47.661508     0.000000 
  12.695000    48.617116     0.020569    47.642715     0.000000 
  12.700000    47.824559     0.020910    47.623929     0.000000 
  12.705000    47.708816     0.020960    47.605150     0.000000 
  12.710000    47.238828     0.021169    47.586377     0.000000 
  12.715000    48.039850     0.020816    47.567612     0.000000 
  12.720000    47.615345     0.021002    47.548854     0.000000 
  12.725000    46.889677     0.021327    47.530102     0.000000 
  12.730000    47.125635     0.021220    47.511358     0.000000 
  12.735000    47.012480     0.021271    47.492620     0.000000 
  12.740000    47.291513     0.021145    47.473889     0.000000 
  12.745000    48.117894     0.020782    47.455166     0.000000 
  12.750000    47.252252     0.021163    47.436449     0.000000 
  12.755000    48.127320     0.020778    47.417739     0.000000 
  12.760000    45.849076     0.021811    47.399036     0.000000 
  12.765000    46.673722     0.021425    47.380340     0.000000 
  12.770000    48.536866     0.020603    47.361651     0.000000 
  12.775000    46.327921     0.021585    47.342969     0.000000 
  12.780000    45.996281     0.021741    47.324294     0.000000 
  12.785000    47.991748     0.020837    47.305626     0.000000 
  12.790000    46.490917     0.021510    47.286965     0.000000 
  12.795000    47.292995     0.021145    47.268311     0.000000 
  12.800000    47.087563     0.021237    47.249665     0.000000 
  12.805000    46.772397     0.021380    47.231025     0.000000 
  12.810000    47.610079     0.021004    47.212392     0.000000 
  12.815000    45.523913     0.021966    47.193766     0.000000 
  12.820000    46.057112     0.021712    47.175147     0.000000 
  12.825000    47.987502     0.020839    47.156535     0.000000 
  12.830000    45.639572     0.021911    47.137930     0.000000 
  12.835000    47.941119     0.020859    47.119332     0.000000 
  12.840000    46.570119     0.021473    47.100742     0.000000 
  12.845000    46.936585     0.021305    47.082158     0.000000 
  12.850000    46.947358     0.021300    47.063582     0.000000 
  12.855000    48.275086     0.020715    47.045012     0.000000 
  12.860000    46.576175     0.021470    47.026450     0.000000 
  12.865000    47.393521     0.021100    47.007894     0.000000 
  12.870000    46.898311     0.021323    46.989346     0.000000 
  12.875000    47.177263     0.021197    46.970805     0.000000 
  12.880000    45.805641     0.021831    46.952271     0.000000 
  12.885000    47.040346     0.021258    46.933744     0.000000 
  12.890000    45.736865     0.021864    46.915224     0.000000 
  12.895000    46.136215     0.021675    46.896711     0.000000 
  12.900000    46.256441     0.021619    46.878205     0.000000 
  12.905000    47.528977     0.021040    46.859706     0.000000 
  12.910000    46.128935     0.021678    46.841215     0.000000 
  12.915000    46.897565     0.021323    46.822731     0.000000 
  12.920000    45.066576     0.022189    46.804253     0.000000 
  12.925000    46.634920     0.021443    46.785783     0.000000 
  12.930000    46.474582     0.021517    46.767320     0.000000 
  12.935000    46.230894     0.021631    46.748865     0.000000 
  12.940000    45.655977     0.021903    46.730416     0.000000 
  12.945000    45.753541     0.021856    46.711974     0.000000 
  12.950000    44.942114     0.022251    46.693540     0.000000 
  12.955000    46.563465     0.021476    46.675113     0.000000 
  12.960000    45.984864     0.021746    46.656693     0.000000 
  12.965000    45.384676     0.022034    46.638280     0.000000 
  12.970000    47.437117     0.021081    46.619875     0.000000 
  12.975000    46.384062     0.021559    46.601476     0.000000 
  12.980000    46.042190     0.021719    46.583085     0.000000 
  12.985000    47.097239     0.021233    46.564701     0.000000 
  12.990000    46.057727     0.021712    46.546324     0.000000 
  12.995000    47.161860     0.021204    46.527954     0.000000 
  13.000000    45.776975     0.021845    46.509592     0.000000 
  13.005000    46.657461     0.021433    46.491237     0.000000 
  13.010000    46.157671     0.021665    46.472889     0.000000 
  13.015000    45.058351     0.022193    46.454548     0.000000 
  13.020000    45.817624     0.021826    46.436214     0.000000 
  13.025000    44.924141     0.022260    46.417888     0.000000 
  13.030000    45.953277     0.021761    46.399569     0.000000 
  13.035000    46.518316     0.021497    46.381257     0.000000 
  13.040000    46.497636     0.021506    46.362952     0.000000 
  13.045000    46.228400     0.021632    46.344655     0.000000 
  13.050000    45.262580     0.022093    46.326365     0.000000 
  13.055000    44.380682     0.022532    46.308082     0.000000 
  13.060000    47.373261     0.021109    46.289806     0.000000 
  13.065000    45.834289     0.021818    46.271538     0.000000 
  13.070000    46.688522     0.021419    46.253277     0.000000 
  13.075000    45.291043     0.022079    46.235023     0.000000 
  13.080000    44.884573     0.022279    46.216777     0.000000 
  13.085000    45.770061     0.021848    46.198538     0.000000 
  13.090000    46.379883     0.021561    46.180306     0.000000 
  13.095000    46.097478     0.021693    46.162081     0.000000 
  13.100000    45.517746     0.021969    46.143864     0.000000 
  13.105000    45.761292     0.021853    46.125654     0.000000 
  13.110000    45.706317     0.021879    46.107451     0.000000 
  13.115000    45.787174     0.021840    46.089256     0.000000 
  13.120000    45.710030     0.021877    46.071068     0.000000 
  13.125000    44.906779     0.022268    46.052887     0.000000 
  13.130000    45.286679     0.022082    46.034714     0.000000 
  13.135000    46.428755     0.021538    46.016548     0.000000 
  13.140000    45.148032     0.022149    45.998389     0.000000 
  13.145000    45.839736     0.021815    45.980238     0.000000 
  13.150000    46.590573     0.021464    45.962094     0.000000 
  13.155000    45.754223     0.021856    45.943957     0.000000 
  13.160000    45.455399     0.022000    45.925828     0.000000 
  13.165000    45.981225     0.021748    45.907706     0.000000 
  13.170000    45.328606     0.022061    45.889591     0.000000 
  13.175000    45.705570     0.021879    45.871484     0.000000 
  13.180000    45.337064     0.022057    45.853384     0.000000 
  13.185000    45.284185     0.022083    45.835292     0.000000 
  13.190000    44.651759     0.022396    45.817207     0.000000 
  13.195000    44.877346     0.022283    45.799129     0.000000 
  13.200000    45.341531     0.022055    45.781058     0.000000 
  13.205000    44.089849     0.022681    45.762996     0.000000 
  13.210000    44.311513     0.022567    45.744940     0.000000 
  13.215000    45.810193     0.021829    45.726892     0.000000 
  13.220000    46.488099     0.021511    45.708851     0.000000 
  13.225000    44.799130     0.022322    45.690818     0.000000 
  13.230000    45.487512     0.021984    45.672792     0.000000 
  13.235000    45.429113     0.022012    45.654774     0.000000 
  13.240000    44.807202     0.022318    45.636763     0.000000 
  13.245000    44.527476     0.022458    45.618759     0.000000 
  13.250000    44.537817     0.022453    45.600763     0.000000 
  13.255000    44.666536     0.022388    45.582774     0.000000 
  13.260000    44.760189     0.022341    45.564793     0.000000 
  13.265000    43.946579     0.022755    45.546819     0.000000 
  13.270000    44.527370     0.022458    45.528852     0.000000 
  13.275000    43.954282     0.022751    45.510893     0.000000 
  13.280000    45.417774     0.022018    45.492942     0.000000 
  13.285000    44.213368     0.022618    45.474998     0.000000 
  13.290000    44.956057     0.022244    45.457061     0.000000 
  13.295000    45.315546     0.022067    45.439132     0.000000 
  13.300000    44.537003     0.022453    45.421211     0.000000 
  13.305000    43.555417     0.022959    45.403296     0.000000 
  13.310000    45.459984     0.021997    45.385390     0.000000 
  13.315000    44.209712     0.022619    45.367491     0.000000 
  13.320000    44.530476     0.022457    45.349599     0.000000 
  13.325000    44.644206     0.022399    45.331715     0.000000 
  13.330000    45.659458     0.021901    45.313838     0.000000 
  13.335000    43.799565     0.022831    45.295969     0.000000 
  13.340000    44.982608     0.022231    45.278107     0.000000 
  13.345000    44.635764     0.022404    45.260253     0.000000 
  13.350000    43.877551     0.022791    45.242406     0.000000 
  13.355000    44.531239     0.022456    45.224567     0.000000 
  13.360000    44.337986     0.022554    45.206735     0.000000 
  13.365000    44.389760     0.022528    45.188911     0.000000 
  13.370000    44.614978     0.022414    45.171095     0.000000 
  13.375000    44.151263     0.022649    45.153285     0.000000 
  13.380000    44.483728     0.022480    45.135484     0.000000 
  13.385000    43.306728     0.023091    45.117690     0.000000 
  13.390000    44.546680     0.022448    45.099903     0.000000 
  13.395000    44.060422     0.022696    45.082125     0.000000 
  13.400000    43.332268     0.023077    45.064353     0.000000 
  13.405000    44.308339     0.022569    45.046589     0.000000 
  13.410000    43.475268     0.023002    45.028833     0.000000 
  13.415000    44.373704     0.022536    45.011085     0.000000 
  13.420000    44.760574     0.022341    44.993343     0.000000 
  13.425000    43.654620     0.022907    44.975610     0.000000 
  13.430000    44.758399     0.022342    44.957884     0.000000 
  13.435000    45.630791     0.021915    44.940166     0.000000 
  13.440000    44.198542     0.022625    44.922455     0.000000 
  13.445000    43.940400     0.022758    44.904752     0.000000 
  13.450000    43.840128     0.022810    44.887056     0.000000 
  13.455000    44.686031     0.022378    44.869368     0.000000 
  13.460000    45.742955     0.021861    44.851687     0.000000 
  13.465000    43.506174     0.022985    44.834015     0.000000 
  13.470000    44.472627     0.022486    44.816349     0.000000 
  13.475000    44.612075     0.022415    44.798692     0.000000 
  13.480000    44.629189     0.022407    44.781042     0.000000 
  13.485000    43.134974     0.023183    44.763399     0.000000 
  13.490000    44.159761     0.022645    44.745764     0.000000 
  13.495000    42.615201     0.023466    44.728137     0.000000 
  13.500000    44.705897     0.022368    44.710518     0.000000 
  13.505000    43.935113     0.022761    44.692906     0.000000 
  13.510000    43.615192     0.022928    44.675302     0.000000 
  13.515000    44.364216     0.022541    44.657705     0.000000 
  13.520000    44.606819     0.022418    44.640116     0.000000 
  13.525000    42.779320     0.023376    44.622535     0.000000 
  13.530000    44.334009     0.022556    44.604961     0.000000 
  13.535000    44.174593     0.022637    44.587395     0.000000 
  13.540000    43.571621     0.022951    44.569836     0.000000 
  13.545000    43.095918     0.023204    44.552286     0.000000 
  13.550000    43.170659     0.023164    44.534742     0.000000 
  13.555000    43.674696     0.022897    44.517207     0.000000 
  13.560000    43.680130     0.022894    44.499679     0.000000 
  13.565000    43.873534     0.022793    44.482159     0.000000 
  13.570000    42.201789     0.023696    44.464647     0.000000 
  13.575000    43.870554     0.022794    44.447142     0.000000 
  13.580000    44.459319     0.022492    44.429645     0.000000 
  13.585000    43.461477     0.023009    44.412155     0.000000 
  13.590000    43.582093     0.022945    44.394674     0.000000 
  13.595000    43.771373     0.022846    44.377200     0.000000 
  13.600000    42.779705     0.023376    44.359733     0.000000 
  13.605000    43.438947     0.023021    44.342275     0.000000 
  13.610000    44.583144     0.022430    44.324824     0.000000 
  13.615000    43.125279     0.023188    44.307381     0.000000 
  13.620000    43.054197     0.023227    44.289945     0.000000 
  13.625000    43.761789     0.022851    44.272517     0.000000 
  13.630000    43.336394     0.023075    44.255097     0.000000 
  13.635000    43.655845     0.022906    44.237685     0.000000 
  13.640000    43.267892     0.023112    44.220280     0.000000 
  13.645000    43.033249     0.023238    44.202883     0.000000 
  13.650000    44.119394     0.022666    44.185494     0.000000 
  13.655000    43.699320     0.022884    44.168113     0.000000 
  13.660000    43.538059     0.022968    44.150739     0.000000 
  13.665000    42.990255     0.023261    44.133373     0.000000 
  13.670000    43.183602     0.023157    44.116015     0.000000 
  13.675000    44.908455     0.022268    44.098664     0.000000 
  13.680000    43.228663     0.023133    44.081321     0.000000 
  13.685000    42.503605     0.023527    44.063986     0.000000 
  13.690000    43.461020     0.023009    44.046659     0.000000 
  13.695000    43.530932     0.022972    44.029339     0.000000 
  13.700000    43.955434     0.022750    44.012028     0.000000 
  13.705000    43.307376     0.023091    43.994724     0.000000 
  13.710000    43.327821     0.023080    43.977427     0.000000 
  13.715000    44.219475     0.022614    43.960139     0.000000 
  13.720000    43.519340     0.022978    43.942858     0.000000 
  13.725000    43.690925     0.022888    43.925585     0.000000 
  13.730000    43.522401     0.022977    43.908320     0.000000 
  13.735000    43.848363     0.022806    43.891063     0.000000 
  13.740000    42.935721     0.023291    43.873813     0.000000 
  13.745000    43.801128     0.022830    43.856571     0.000000 
  13.750000    42.820450     0.023353    43.839337     0.000000 
  13.755000    43.071007     0.023217    43.822111     0.000000 
  13.760000    43.944911     0.022756    43.804893     0.000000 
  13.765000    44.241323     0.022603    43.787682     0.000000 
  13.770000    43.174893     0.023162    43.770479     0.000000 
  13.775000    42.639761     0.023452    43.753284     0.000000 
  13.780000    43.235832     0.023129    43.736097     0.000000 
  13.785000    43.068820     0.023219    43.718918     0.000000 
  13.790000    43.347084     0.023070    43.701746     0.000000 
  13.795000    44.476602     0.022484    43.684582     0.000000 
  13.800000    43.663925     0.022902    43.667426     0.000000 
  13.805000    44.156464     0.022647    43.650278     0.000000 
  13.810000    44.613995     0.022414    43.633138     0.000000 
  13.815000    43.095191     0.023204    43.616005     0.000000 
  13.820000    44.650631     0.022396    43.598881     0.000000 
  13.825000    43.511004     0.022983    43.581764     0.000000 
  13.830000    42.624880     0.023460    43.564655     0.000000 
  13.835000    42.619566     0.023463    43.547554     0.000000 
  13.840000    43.035941     0.023236    43.530460     0.000000 
  13.845000    42.616364     0.023465    43.513375     0.000000 
  13.850000    43.159119     0.023170    43.496297     0.000000 
  13.855000    43.557706     0.022958    43.479228     0.000000 
  13.860000    43.555079     0.022959    43.462166     0.000000 
  13.865000    41.663907     0.024002    43.445112     0.000000 
  13.870000    43.458572     0.023010    43.428065     0.000000 
  13.875000    43.271097     0.023110    43.411027     0.000000 
  13.880000    43.080975     0.023212    43.393997     0.000000 
  13.885000    43.079684     0.023213    43.376974     0.000000 
  13.890000    42.846659     0.023339    43.359959     0.000000 
  13.895000    43.724060     0.022871    43.342952     0.000000 
  13.900000    42.511923     0.023523    43.325953     0.000000 
  13.905000    43.438882     0.023021    43.308962     0.000000 
  13.910000    43.060892     0.023223    43.291979     0.000000 
  13.915000    43.805953     0.022828    43.275004     0.000000 
  13.920000    42.227687     0.023681    43.258036     0.000000 
  13.925000    42.799621     0.023365    43.241076     0.000000 
  13.930000    43.832237     0.022814    43.224125     0.000000 
  13.935000    43.083166     0.023211    43.207181     0.000000 
  13.940000    44.065242     0.022694    43.190245     0.000000 
  13.945000    42.806815     0.023361    43.173317     0.000000 
  13.950000    42.875201     0.023324    43.156397     0.000000 
  13.955000    43.944185     0.022756    43.139485     0.000000 
  13.960000    43.438608     0.023021    43.122580     0.000000 
  13.965000    43.051379     0.023228    43.105684     0.000000 
  13.970000    41.979770     0.023821    43.088795     0.000000 
  13.975000    43.150827     0.023175    43.071915     0.000000 
  13.980000    43.021467     0.023244    43.055042     0.000000 
  13.985000    43.348655     0.023069    43.038177     0.000000 
  13.990000    42.419909     0.023574    43.021321     0.000000 
  13.995000    42.938528     0.023289    43.004472     0.000000 
  14.000000    43.099832     0.023202    42.987631     0.000000 
  14.005000    42.770513     0.023381    42.970798     0.000000 
  14.010000    42.911900     0.023304    42.953973     0.000000 
  14.015000    42.485652     0.023537    42.937155     0.000000 
  14.020000    41.938158     0.023845    42.920346     0.000000 
  14.025000    43.693300     0.022887    42.903545     0.000000 
  14.030000    41.841660     0.023900    42.886751     0.000000 
  14.035000    43.118914     0.023192    42.869966     0.000000 
  14.040000    42.796970     0.023366    42.853189     0.000000 
  14.045000    42.038724     0.023788    42.836419     0.000000 
  14.050000    44.150610     0.022650    42.819657     0.000000 
  14.055000    43.317087     0.023086    42.802904     0.000000 
  14.060000    43.385120     0.023049    42.786158     0.000000 
  14.065000    42.106586     0.023749    42.769420     0.000000 
  14.070000    42.357972     0.023608    42.752691     0.000000 
  14.075000    42.745236     0.023394    42.735969     0.000000 
  14.080000    42.132299     0.023735    42.719255     0.000000 
  14.085000    43.004868     0.023253    42.702549     0.000000 
  14.090000    42.821653     0.023353    42.685851     0.000000 
  14.095000    43.762790     0.022850    42.669161     0.000000 
  14.100000    41.617832     0.024028    42.652479     0.000000 
  14.105000    42.729113     0.023403    42.635805     0.000000 
  14.110000    42.911309     0.023304    42.619139     0.000000 
  14.115000    43.425624     0.023028    42.602481     0.000000 
  14.120000    42.246623     0.023671    42.585831     0.000000 
  14.125000    41.564202     0.024059    42.569189     0.000000 
  14.130000    42.220284     0.023685    42.552555     0.000000 
  14.135000    42.177803     0.023709    42.535929     0.000000 
  14.140000    43.315512     0.023086    42.519311     0.000000 
  14.145000    43.500099     0.022988    42.502701     0.000000 
  14.150000    42.123512     0.023740    42.486099     0.000000 
  14.155000    43.093549     0.023205    42.469505     0.000000 
  14.160000    41.858421     0.023890    42.452919     0.000000 
  14.165000    42.651944     0.023446    42.436340     0.000000 
  14.170000    42.620522     0.023463    42.419770     0.000000 
  14.175000    42.765282     0.023383    42.403208     0.000000 
  14.180000    42.680306     0.023430    42.386654     0.000000 
  14.185000    43.430231     0.023025    42.370108     0.000000 
  14.190000    42.726267     0.023405    42.353570     0.000000 
  14.195000    42.747488     0.023393    42.337040     0.000000 
  14.200000    43.740956     0.022862    42.320518     0.000000 
  14.205000    42.225935     0.023682    42.304004     0.000000 
  14.210000    41.349270     0.024184    42.287498     0.000000 
  14.215000    43.183165     0.023157    42.271000     0.000000 
  14.220000    43.023148     0.023243    42.254510     0.000000 
  14.225000    42.689264     0.023425    42.238028     0.000000 
  14.230000    42.623860     0.023461    42.221554     0.000000 
  14.235000    41.894370     0.023870    42.205088     0.000000 
  14.240000    42.437302     0.023564    42.188631     0.000000 
  14.245000    42.215010     0.023688    42.172181     0.000000 
  14.250000    41.700568     0.023980    42.155739     0.000000 
  14.255000    42.183129     0.023706    42.139305     0.000000 
  14.260000    41.564494     0.024059    42.122880     0.000000 
  14.265000    43.583274     0.022945    42.106462     0.000000 
  14.270000    43.074790     0.023215    42.090052     0.000000 
  14.275000    42.471807     0.023545    42.073651     0.000000 
  14.280000    42.239210     0.023675    42.057257     0.000000 
  14.285000    42.511199     0.023523    42.040872     0.000000 
  14.290000    41.952507     0.023836    42.024495     0.000000 
  14.295000    43.126478     0.023188    42.008125     0.000000 
  14.300000    43.537419     0.022969    41.991764     0.000000 
  14.305000    41.579335     0.024050    41.975411     0.000000 
  14.310000    43.501577     0.022988    41.959066     0.000000 
  14.315000    40.772845     0.024526    41.942728     0.000000 
  14.320000    42.412704     0.023578    41.926399     0.000000 
  14.325000    42.567312     0.023492    41.910078     0.000000 
  14.330000    42.431034     0.023568    41.893766     0.000000 
  14.335000    42.315166     0.023632    41.877461     0.000000 
  14.340000    43.460443     0.023009    41.861164     0.000000 
  14.345000    41.004009     0.024388    41.844875     0.000000 
  14.350000    44.089003     0.022681    41.828595     0.000000 
  14.355000    42.173204     0.023712    41.812322     0.000000 
  14.360000    41.914010     0.023858    41.796058     0.000000 
  14.365000    41.881844     0.023877    41.779801     0.000000 
  14.370000    42.402537     0.023583    41.763553     0.000000 
  14.375000    42.494023     0.023533    41.747313     0.000000 
  14.380000    42.538124     0.023508    41.731081     0.000000 
  14.385000    42.285032     0.023649    41.714857     0.000000 
  14.390000    42.465670     0.023548    41.698641     0.000000 
  14.395000    42.438360     0.023564    41.682433     0.000000 
  14.400000    40.618291     0.024619    41.666233     0.000000 
  14.405000    42.750584     0.023391    41.650041     0.000000 
  14.410000    42.614335     0.023466    41.633858     0.000000 
  14.415000    42.491776     0.023534    41.617682     0.000000 
  14.420000    42.793386     0.023368    41.601515     0.000000 
  14.425000    43.293667     0.023098    41.585356     0.000000 
  14.430000    41.943217     0.023842    41.569205     0.000000 
  14.435000    43.023851     0.023243    41.553062     0.000000 
  14.440000    41.949618     0.023838    41.536927     0.000000 
  14.445000    42.838096     0.023344    41.520800     0.000000 
  14.450000    42.171445     0.023713    41.504681     0.000000 
  14.455000    42.395821     0.023587    41.488570     0.000000 
  14.460000    43.681731     0.022893    41.472468     0.000000 
  14.465000    42.262108     0.023662    41.456373     0.000000 
  14.470000    43.140184     0.023180    41.440287     0.000000 
  14.475000    42.514323     0.023521    41.424209     0.000000 
  14.480000    42.666983     0.023437    41.408139     0.000000 
  14.485000    41.935979     0.023846    41.392077     0.000000 
  14.490000    42.999548     0.023256    41.376023     0.000000 
  14.495000    43.053352     0.023227    41.359977     0.000000 
  14.500000    42.059902     0.023776    41.343940     0.000000 
  14.505000    42.285093     0.023649    41.327910     0.000000 
  14.510000    42.768962     0.023381    41.311889     0.000000 
  14.515000    41.801788     0.023922    41.295876     0.000000 
  14.520000    42.203191     0.023695    41.279871     0.000000 
  14.525000    42.478330     0.023541    41.263874     0.000000 
  14.530000    43.191264     0.023153    41.247885     0.000000 
  14.535000    40.623037     0.024617    41.231904     0.000000 
  14.540000    42.484242     0.023538    41.215932     0.000000 
  14.545000    43.394467     0.023044    41.199968     0.000000 
  14.550000    42.494644     0.023532    41.184011     0.000000 
  14.555000    41.724696     0.023967    41.168063     0.000000 
  14.560000    41.890299     0.023872    41.152123     0.000000 
  14.565000    42.057685     0.023777    41.136191     0.000000 
  14.570000    41.173884     0.024287    41.120268     0.000000 
  14.575000    41.808487     0.023919    41.104352     0.000000 
  14.580000    42.083161     0.023762    41.088445     0.000000 
  14.585000    42.873027     0.023325    41.072546     0.000000 
  14.590000    42.145767     0.023727    41.056655     0.000000 
  14.595000    41.858815     0.023890    41.040772     0.000000 
  14.600000    43.250090     0.023121    41.024897     0.000000 
  14.605000    42.757708     0.023388    41.009030     0.000000 
  14.610000    41.102233     0.024330    40.993172     0.000000 
  14.615000    42.667831     0.023437    40.977321     0.000000 
  14.620000    42.545862     0.023504    40.961479     0.000000 
  14.625000    42.273137     0.023656    40.945645     0.000000 
  14.630000    42.003738     0.023807    40.929819     0.000000 
  14.635000    42.052971     0.023780    40.914002     0.000000 
  14.640000    41.394099     0.024158    40.898192     0.000000 
  14.645000    41.551266     0.024067    40.882391     0.000000 
  14.650000    43.269646     0.023111    40.866598     0.000000 
  14.655000    41.857541     0.023891    40.850813     0.000000 
  14.660000    42.187446     0.023704    40.835036     0.000000 
  14.665000    41.937307     0.023845    40.819267     0.000000 
  14.670000    42.881814     0.023320    40.803507     0.000000 
  14.675000    42.323219     0.023628    40.787755     0.000000 
  14.680000    42.708228     0.023415    40.772010     0.000000 
  14.685000    42.469851     0.023546    40.756274     0.000000 
  14.690000    42.818393     0.023354    40.740547     0.000000 
  14.695000    41.376323     0.024168    40.724827     0.000000 
  14.700000    42.021224     0.023797    40.709116     0.000000 
  14.705000    41.057369     0.024356    40.693412     0.000000 
  14.710000    40.997889     0.024392    40.677717     0.000000 
  14.715000    43.071928     0.023217    40.662030     0.000000 
  14.720000    41.668319     0.023999    40.646352     0.000000 
  14.725000    41.378235     0.024167    40.630681     0.000000 
  14.730000    41.226059     0.024257    40.615019     0.000000 
  14.735000    41.579863     0.024050    40.599365     0.000000 
  14.740000    42.549198     0.023502    40.583719     0.000000 
  14.745000    41.561265     0.024061    40.568081     0.000000 
  14.750000    42.266234     0.023660    40.552451     0.000000 
  14.755000    42.230358     0.023680    40.536830     0.000000 
  14.760000    42.596420     0.023476    40.521217     0.000000 
  14.765000    41.419962     0.024143    40.505612     0.000000 
  14.770000    42.015195     0.023801    40.490015     0.000000 
  14.775000    42.218799     0.023686    40.474426     0.000000 
  14.780000    42.030399     0.023792    40.458846     0.000000 
  14.785000    41.776001     0.023937    40.443273     0.000000 
  14.790000    41.954620     0.023835    40.427709     0.000000 
  14.795000    42.066527     0.023772    40.412154     0.000000 
  14.800000    42.510046     0.023524    40.396606     0.000000 
  14.805000    42.860656     0.023331    40.381066     0.000000 
  14.810000    41.143556     0.024305    40.365535     0.000000 
  14.815000    41.758538     0.023947    40.350012     0.000000 
  14.820000    40.859325     0.024474    40.334497     0.000000 
  14.825000    41.573416     0.024054    40.318991     0.000000 
  14.830000    41.557926     0.024063    40.303492     0.000000 
  14.835000    41.425939     0.024139    40.288002     0.000000 
  14.840000    42.076947     0.023766    40.272520     0.000000 
  14.845000    41.650788     0.024009    40.257046     0.000000 
  14.850000    40.761163     0.024533    40.241581     0.000000 
  14.855000    40.611197     0.024624    40.226123     0.000000 
  14.860000    40.708794     0.024565    40.210674     0.000000 
  14.865000    40.723371     0.024556    40.195233     0.000000 
  14.870000    40.697439     0.024572    40.179801     0.000000 
  14.875000    40.284797     0.024823    40.164376     0.000000 
  14.880000    41.792167     0.023928    40.148960     0.000000 
  14.885000    40.061244     0.024962    40.133552     0.000000 
  14.890000    41.282379     0.024223    40.118152     0.000000 
  14.895000    41.549862     0.024067    40.102760     0.000000 
  14.900000    41.479445     0.024108    40.087377     0.000000 
  14.905000    41.360329     0.024178    40.072001     0.000000 
  14.910000    40.407911     0.024748    40.056634     0.000000 
  14.915000    40.667128     0.024590    40.041276     0.000000 
  14.920000    41.323020     0.024200    40.025925     0.000000 
  14.925000    40.846889     0.024482    40.010583     0.000000 
  14.930000    41.674374     0.023996    39.995249     0.000000 
  14.935000    40.619801     0.024619    39.979923     0.000000 
  14.940000    39.983025     0.025011    39.964605     0.000000 
  14.945000    40.989163     0.024397    39.949296     0.000000 
  14.950000    40.981469     0.024401    39.933994     0.000000 
  14.955000    41.185596     0.024280    39.918701     0.000000 
  14.960000    40.505487     0.024688    39.903417     0.000000 
  14.965000    40.675288     0.024585    39.888140     0.000000 
  14.970000    40.842166     0.024484    39.872872     0.000000 
  14.975000    41.864662     0.023886    39.857612     0.000000 
  14.980000    40.194891     0.024879    39.842360     0.000000 
  14.985000    41.589714     0.024044    39.827116     0.000000 
  14.990000    40.830154     0.024492    39.811881     0.000000 
  14.995000    41.001440     0.024389    39.796654     0.000000 
  15.000000    40.899572     0.024450    39.781435     0.000000 
  15.005000    40.272706     0.024831    39.766224     0.000000 
  15.010000    41.198920     0.024272    39.751022     0.000000 
  15.015000    39.970302     0.025019    39.735828     0.000000 
  15.020000    40.165951     0.024897    39.720642     0.000000 
  15.025000    40.693796     0.024574    39.705464     0.000000 
  15.030000    40.686584     0.024578    39.690294     0.000000 
  15.035000    41.336389     0.024192    39.675133     0.000000 
  15.040000    40.272466     0.024831    39.659980     0.000000 
  15.045000    39.789272     0.025132    39.644835     0.000000 
  15.050000    40.734565     0.024549    39.629699     0.000000 
  15.055000    39.913032     0.025054    39.614570     0.000000 
  15.060000    41.102794     0.024329    39.599450     0.000000 
  15.065000    39.996237     0.025002    39.584339     0.000000 
  15.070000    40.326659     0.024797    39.569235     0.000000 
  15.075000    40.228498     0.024858    39.554140     0.000000 
  15.080000    40.063993     0.024960    39.539053     0.000000 
  15.085000    40.212704     0.024868    39.523974     0.000000 
  15.090000    40.682819     0.024580    39.508903     0.000000 
  15.095000    40.652324     0.024599    39.493841     0.000000 
  15.100000    40.555748     0.024657    39.478787     0.000000 
  15.105000    40.236057     0.024853    39.463741     0.000000 
  15.110000    40.343301     0.024787    39.448703     0.000000 
  15.115000    40.038063     0.024976    39.433674     0.000000 
  15.120000    40.947495     0.024422    39.418653     0.000000 
  15.125000    39.929982     0.025044    39.403640     0.000000 
  15.130000    39.532734     0.025295    39.388635     0.000000 
  15.135000    38.869968     0.025727    39.373639     0.000000 
  15.140000    39.806959     0.025121    39.358651     0.000000 
  15.145000    41.068925     0.024349    39.343671     0.000000 
  15.150000    39.908756     0.025057    39.328699     0.000000 
  15.155000    39.651249     0.025220    39.313736     0.000000 
  15.160000    39.704215     0.025186    39.298781     0.000000 
  15.165000    39.765436     0.025147    39.283834     0.000000 
  15.170000    38.147035     0.026214    39.268895     0.000000 
  15.175000    39.412400     0.025373    39.253965     0.000000 
  15.180000    39.342341     0.025418    39.239043     0.000000 
  15.185000    39.756060     0.025153    39.224129     0.000000 
  15.190000    38.925441     0.025690    39.209223     0.000000 
  15.195000    40.155846     0.024903    39.194326     0.000000 
  15.200000    39.937813     0.025039    39.179437     0.000000 
  15.205000    40.401503     0.024752    39.164556     0.000000 
  15.210000    39.204027     0.025508    39.149683     0.000000 
  15.215000    39.876629     0.025077    39.134819     0.000000 
  15.220000    39.578137     0.025266    39.119963     0.000000 
  15.225000    39.737307     0.025165    39.105115     0.000000 
  15.230000    40.826036     0.024494    39.090276     0.000000 
  15.235000    40.185647     0.024885    39.075444     0.000000 
  15.240000    39.856174     0.025090    39.060621     0.000000 
  15.245000    39.953097     0.025029    39.045806     0.000000 
  15.250000    39.254167     0.025475    39.031000     0.000000 
  15.255000    39.397134     0.025383    39.016202     0.000000 
  15.260000    39.514438     0.025307    39.001412     0.000000 
  15.265000    39.854712     0.025091    38.986630     0.000000 
  15.270000    39.172956     0.025528    38.971856     0.000000 
  15.275000    40.839004     0.024486    38.957091     0.000000 
  15.280000    40.439844     0.024728    38.942334     0.000000 
  15.285000    38.973504     0.025658    38.927585     0.000000 
  15.290000    38.787896     0.025781    38.912845     0.000000 
  15.295000    40.083962     0.024948    38.898113     0.000000 
  15.300000    38.963363     0.025665    38.883389     0.000000 
  15.305000    39.093827     0.025579    38.868673     0.000000 
  15.310000    39.517781     0.025305    38.853966     0.000000 
  15.315000    39.228493     0.025492    38.839266     0.000000 
  15.320000    40.118230     0.024926    38.824576     0.000000 
  15.325000    39.437503     0.025357    38.809893     0.000000 
  15.330000    39.111227     0.025568    38.795219     0.000000 
  15.335000    39.236021     0.025487    38.780552     0.000000 
  15.340000    39.466790     0.025338    38.765895     0.000000 
  15.345000    40.324521     0.024799    38.751245     0.000000 
  15.350000    38.178581     0.026193    38.736604     0.000000 
  15.355000    39.542285     0.025289    38.721971     0.000000 
  15.360000    38.957581     0.025669    38.707346     0.000000 
  15.365000    40.203253     0.024874    38.692729     0.000000 
  15.370000    39.911325     0.025056    38.678121     0.000000 
  15.375000    39.432092     0.025360    38.663521     0.000000 
  15.380000    39.775978     0.025141    38.648929     0.000000 
  15.385000    38.361520     0.026068    38.634346     0.000000 
  15.390000    39.768793     0.025145    38.619771     0.000000 
  15.395000    39.721603     0.025175    38.605204     0.000000 
  15.400000    38.111816     0.026239    38.590645     0.000000 
  15.405000    38.871764     0.025726    38.576094     0.000000 
  15.410000    39.246279     0.025480    38.561552     0.000000 
  15.415000    39.412303     0.025373    38.547018     0.000000 
  15.420000    39.053455     0.025606    38.532493     0.000000 
  15.425000    38.625135     0.025890    38.517975     0.000000 
  15.430000    39.113056     0.025567    38.503466     0.000000 
  15.435000    39.676738     0.025204    38.488965     0.000000 
  15.440000    39.169301     0.025530    38.474473     0.000000 
  15.445000    38.438313     0.026016    38.459988     0.000000 
  15.450000    39.736167     0.025166    38.445512     0.000000 
  15.455000    39.856820     0.025090    38.431045     0.000000 
  15.460000    38.705783     0.025836    38.416585     0.000000 
  15.465000    37.799587     0.026455    38.402134     0.000000 
  15.470000    39.405785     0.025377    38.387691     0.000000 
  15.475000    39.417657     0.025369    38.373256     0.000000 
  15.480000    38.722781     0.025825    38.358830     0.000000 
  15.485000    39.624094     0.025237    38.344411     0.000000 
  15.490000    38.944992     0.025677    38.330001     0.000000 
  15.495000    39.315743     0.025435    38.315600     0.000000 
  15.500000    37.986158     0.026325    38.301206     0.000000 
  15.505000    39.587766     0.025260    38.286821     0.000000 
  15.510000    38.647047     0.025875    38.272444     0.000000 
  15.515000    39.056069     0.025604    38.258076     0.000000 
  15.520000    38.469391     0.025995    38.243715     0.000000 
  15.525000    38.524143     0.025958    38.229363     0.000000 
  15.530000    38.602596     0.025905    38.215019     0.000000 
  15.535000    39.183135     0.025521    38.200684     0.000000 
  15.540000    38.391394     0.026048    38.186356     0.000000 
  15.545000    39.608104     0.025247    38.172037     0.000000 
  15.550000    38.798229     0.025774    38.157726     0.000000 
  15.555000    38.491383     0.025980    38.143424     0.000000 
  15.560000    38.940233     0.025680    38.129130     0.000000 
  15.565000    37.637063     0.026570    38.114844     0.000000 
  15.570000    38.299086     0.026110    38.100566     0.000000 
  15.575000    39.286858     0.025454    38.086296     0.000000 
  15.580000    38.472543     0.025993    38.072035     0.000000 
  15.585000    38.882038     0.025719    38.057782     0.000000 
  15.590000    39.089709     0.025582    38.043538     0.000000 
  15.595000    38.529588     0.025954    38.029301     0.000000 
  15.600000    38.557477     0.025935    38.015073     0.000000 
  15.605000    38.974908     0.025658    38.000853     0.000000 
  15.610000    38.156761     0.026208    37.986641     0.000000 
  15.615000    38.667532     0.025861    37.972438     0.000000 
  15.620000    37.757952     0.026484    37.958243     0.000000 
  15.625000    38.432438     0.026020    37.944056     0.000000 
  15.630000    38.175989     0.026194    37.929877     0.000000 
  15.635000    38.331896     0.026088    37.915707     0.000000 
  15.640000    37.753867     0.026487    37.901545     0.000000 
  15.645000    38.791521     0.025779    37.887391     0.000000 
  15.650000    37.426639     0.026719    37.873246     0.000000 
  15.655000    38.718259     0.025828    37.859108     0.000000 
  15.660000    38.476081     0.025990    37.844979     0.000000 
  15.665000    38.562099     0.025932    37.830858     0.000000 
  15.670000    39.406271     0.025377    37.816746     0.000000 
  15.675000    38.213966     0.026168    37.802642     0.000000 
  15.680000    38.662388     0.025865    37.788546     0.000000 
  15.685000    38.566053     0.025930    37.774458     0.000000 
  15.690000    37.973258     0.026334    37.760378     0.000000 
  15.695000    38.802423     0.025772    37.746307     0.000000 
  15.700000    37.874277     0.026403    37.732244     0.000000 
  15.705000    38.591216     0.025913    37.718189     0.000000 
  15.710000    38.730204     0.025820    37.704143     0.000000 
  15.715000    37.749162     0.026491    37.690105     0.000000 
  15.720000    38.713700     0.025831    37.676075     0.000000 
  15.725000    37.615759     0.026585    37.662053     0.000000 
  15.730000    37.303618     0.026807    37.648039     0.000000 
  15.735000    37.469481     0.026688    37.634034     0.000000 
  15.740000    37.922635     0.026369    37.620037     0.000000 
  15.745000    37.697041     0.026527    37.606048     0.000000 
  15.750000    38.594552     0.025910    37.592068     0.000000 
  15.755000    38.057277     0.026276    37.578096     0.000000 
  15.760000    37.447292     0.026704    37.564132     0.000000 
  15.765000    38.233190     0.026155    37.550176     0.000000 
  15.770000    37.659103     0.026554    37.536229     0.000000 
  15.775000    38.245742     0.026147    37.522289     0.000000 
  15.780000    37.051097     0.026990    37.508358     0.000000 
  15.785000    38.013534     0.026306    37.494436     0.000000 
  15.790000    37.117641     0.026941    37.480521     0.000000 
  15.795000    38.208011     0.026173    37.466615     0.000000 
  15.800000    37.869546     0.026406    37.452717     0.000000 
  15.805000    37.026396     0.027008    37.438827     0.000000 
  15.810000    38.005312     0.026312    37.424946     0.000000 
  15.815000    37.003215     0.027025    37.411073     0.000000 
  15.820000    37.717433     0.026513    37.397208     0.000000 
  15.825000    37.257233     0.026840    37.383351     0.000000 
  15.830000    38.702176     0.025838    37.369503     0.000000 
  15.835000    38.151516     0.026211    37.355662     0.000000 
  15.840000    37.734926     0.026501    37.341830     0.000000 
  15.845000    36.872067     0.027121    37.328007     0.000000 
  15.850000    36.930751     0.027078    37.314191     0.000000 
  15.855000    36.946780     0.027066    37.300384     0.000000 
  15.860000    37.209968     0.026875    37.286585     0.000000 
  15.865000    37.776463     0.026472    37.272794     0.000000 
  15.870000    37.888033     0.026394    37.259011     0.000000 
  15.875000    37.434389     0.026713    37.245237     0.000000 
  15.880000    37.422355     0.026722    37.231471     0.000000 
  15.885000    37.610055     0.026589    37.217713     0.000000 
  15.890000    38.345162     0.026079    37.203964     0.000000 
  15.895000    37.553920     0.026628    37.190222     0.000000 
  15.900000    37.511118     0.026659    37.176489     0.000000 
  15.905000    37.233814     0.026857    37.162764     0.000000 
  15.910000    37.585287     0.026606    37.149048     0.000000 
  15.915000    37.238277     0.026854    37.135339     0.000000 
  15.920000    38.137938     0.026221    37.121639     0.000000 
  15.925000    37.727062     0.026506    37.107947     0.000000 
  15.930000    36.443621     0.027440    37.094264     0.000000 
  15.935000    38.266322     0.026133    37.080588     0.000000 
  15.940000    37.429768     0.026717    37.066921     0.000000 
  15.945000    38.049360     0.026282    37.053262     0.000000 
  15.950000    37.075434     0.026972    37.039611     0.000000 
  15.955000    37.022242     0.027011    37.025969     0.000000 
  15.960000    38.038801     0.026289    37.012334     0.000000 
  15.965000    36.792230     0.027180    36.998708     0.000000 
  15.970000    37.886801     0.026394    36.985090     0.000000 
  15.975000    37.893618     0.026390    36.971481     0.000000 
  15.980000    37.349615     0.026774    36.957880     0.000000 
  15.985000    36.616415     0.027310    36.944286     0.000000 
  15.990000    37.575268     0.026613    36.930701     0.000000 
  15.995000    36.565105     0.027348    36.917125     0.000000 
  16.000000    37.240170     0.026853    36.903556     0.000000 
  16.005000    37.451788     0.026701    36.889996     0.000000 
  16.010000    38.696630     0.025842    36.876444     0.000000 
  16.015000    37.526812     0.026648    36.862900     0.000000 
  16.020000    37.675659     0.026542    36.849365     0.000000 
  16.025000    36.753614     0.027208    36.835837     0.000000 
  16.030000    38.021493     0.026301    36.822318     0.000000 
  16.035000    36.531753     0.027373    36.808807     0.000000 
  16.040000    36.747824     0.027212    36.795304     0.000000 
  16.045000    37.543070     0.026636    36.781810     0.000000 
  16.050000    35.650557     0.028050    36.768324     0.000000 
  16.055000    36.943574     0.027068    36.754846     0.000000 
  16.060000    37.589701     0.026603    36.741376     0.000000 
  16.065000    36.362347     0.027501    36.757134     0.000000 
  16.070000    37.277349     0.026826    36.743876     0.000000 
  16.075000    37.259300     0.026839    36.730629     0.000000 
  16.080000    36.500798     0.027397    36.717392     0.000000 
  16.085000    36.193439     0.027629    36.704166     0.000000 
  16.090000    36.698730     0.027249    36.690949     0.000000 
  16.095000    36.071427     0.027723    36.677743     0.000000 
  16.100000    37.104446     0.026951    36.664548     0.000000 
  16.105000    37.080259     0.026969    36.651362     0.000000 
  16.110000    36.101621     0.027700    36.638187     0.000000 
  16.115000    36.156895     0.027657    36.625023     0.000000 
  16.120000    36.174115     0.027644    36.611868     0.000000 
  16.125000    36.479752     0.027412    36.598725     0.000000 
  16.130000    37.216314     0.026870    36.585592     0.000000 
  16.135000    36.476793     0.027415    36.572469     0.000000 
  16.140000    36.948468     0.027065    36.559357     0.000000 
  16.145000    36.680073     0.027263    36.546255     0.000000 
  16.150000    36.610025     0.027315    36.533165     0.000000 
  16.155000    36.708449     0.027242    36.520085     0.000000 
  16.160000    37.176354     0.026899    36.507015     0.000000 
  16.165000    36.664592     0.027274    36.493956     0.000000 
  16.170000    36.698082     0.027249    36.480908     0.000000 
  16.175000    36.566442     0.027347    36.467871     0.000000 
  16.180000    36.763016     0.027201    36.454845     0.000000 
  16.185000    36.659371     0.027278    36.441830     0.000000 
  16.190000    35.802827     0.027931    36.428825     0.000000 
  16.195000    35.534674     0.028142    36.415832     0.000000 
  16.200000    35.544634     0.028134    36.402849     0.000000 
  16.205000    37.012387     0.027018    36.389878     0.000000 
  16.210000    36.384676     0.027484    36.376917     0.000000 
  16.215000    36.255821     0.027582    36.363968     0.000000 
  16.220000    37.045643     0.026994    36.351030     0.000000 
  16.225000    36.049149     0.027740    36.338103     0.000000 
  16.230000    35.666857     0.028037    36.325188     0.000000 
  16.235000    36.242919     0.027592    36.312283     0.000000 
  16.240000    34.983142     0.028585    36.299390     0.000000 
  16.245000    35.909913     0.027847    36.286509     0.000000 
  16.250000    36.040162     0.027747    36.273639     0.000000 
  16.255000    36.047885     0.027741    36.260780     0.000000 
  16.260000    36.003919     0.027775    36.247933     0.000000 
  16.265000    36.908340     0.027094    36.235097     0.000000 
  16.270000    35.629616     0.028067    36.222274     0.000000 
  16.275000    36.252176     0.027585    36.209462     0.000000 
  16.280000    36.166655     0.027650    36.196661     0.000000 
  16.285000    35.690627     0.028019    36.183873     0.000000 
  16.290000    35.738377     0.027981    36.171096     0.000000 
  16.295000    35.998170     0.027779    36.158331     0.000000 
  16.300000    36.096631     0.027703    36.145578     0.000000 
  16.305000    35.714691     0.028000    36.132837     0.000000 
  16.310000    35.593317     0.028095    36.120109     0.000000 
  16.315000    35.827393     0.027912    36.107392     0.000000 
  16.320000    36.043014     0.027745    36.094688     0.000000 
  16.325000    35.958495     0.027810    36.081996     0.000000 
  16.330000    35.237634     0.028379    36.069316     0.000000 
  16.335000    36.275423     0.027567    36.056649     0.000000 
  16.340000    35.939455     0.027825    36.043994     0.000000 
  16.345000    36.095318     0.027704    36.031352     0.000000 
  16.350000    36.175114     0.027643    36.018723     0.000000 
  16.355000    35.797225     0.027935    36.006106     0.000000 
  16.360000    36.279038     0.027564    35.993502     0.000000 
  16.365000    35.772092     0.027955    35.980911     0.000000 
  16.370000    35.000127     0.028571    35.968332     0.000000 
  16.375000    35.093624     0.028495    35.955767     0.000000 
  16.380000    36.241911     0.027592    35.943215     0.000000 
  16.385000    35.111621     0.028481    35.930676     0.000000 
  16.390000    35.972755     0.027799    35.918150     0.000000 
  16.395000    34.057909     0.029362    35.905638     0.000000 
  16.400000    35.706355     0.028006    35.893139     0.000000 
  16.405000    36.029223     0.027755    35.880654     0.000000 
  16.410000    36.323951     0.027530    35.868182     0.000000 
  16.415000    36.301536     0.027547    35.855724     0.000000 
  16.420000    35.126650     0.028468    35.843280     0.000000 
  16.425000    35.498243     0.028170    35.830850     0.000000 
  16.430000    35.928257     0.027833    35.818433     0.000000 
  16.435000    33.868430     0.029526    35.806031     0.000000 
  16.440000    35.878450     0.027872    35.793643     0.000000 
  16.445000    34.632541     0.028875    35.781269     0.000000 
  16.450000    35.852223     0.027892    35.768910     0.000000 
  16.455000    34.998697     0.028572    35.756566     0.000000 
  16.460000    34.888515     0.028663    35.744236     0.000000 
  16.465000    35.155349     0.028445    35.731920     0.000000 
  16.470000    35.434538     0.028221    35.719620     0.000000 
  16.475000    35.856077     0.027889    35.707335     0.000000 
  16.480000    36.426446     0.027453    35.695065     0.000000 
  16.485000    35.985089     0.027789    35.682810     0.000000 
  16.490000    35.276592     0.028347    35.670571     0.000000 
  16.495000    34.728897     0.028794    35.658347     0.000000 
  16.500000    35.485779     0.028180    35.646139     0.000000 
  16.505000    35.387136     0.028259    35.633946     0.000000 
  16.510000    35.145667     0.028453    35.621770     0.000000 
  16.515000    36.301810     0.027547    35.609610     0.000000 
  16.520000    34.228686     0.029215    35.597466     0.000000 
  16.525000    34.101011     0.029325    35.585338     0.000000 
  16.530000    34.660855     0.028851    35.573227     0.000000 
  16.535000    35.323233     0.028310    35.561133     0.000000 
  16.540000    34.971676     0.028595    35.549056     0.000000 
  16.545000    34.876092     0.028673    35.536996     0.000000 
  16.550000    35.092236     0.028496    35.524953     0.000000 
  16.555000    34.546826     0.028946    35.512928     0.000000 
  16.560000    35.135300     0.028461    35.500920     0.000000 
  16.565000    34.660325     0.028851    35.488930     0.000000 
  16.570000    34.961800     0.028603    35.476958     0.000000 
  16.575000    35.555384     0.028125    35.465005     0.000000 
  16.580000    35.028367     0.028548    35.453070     0.000000 
  16.585000    34.237253     0.029208    35.441153     0.000000 
  16.590000    35.438979     0.028218    35.429255     0.000000 
  16.595000    35.280090     0.028345    35.417377     0.000000 
  16.600000    34.822268     0.028717    35.405517     0.000000 
  16.605000    36.250267     0.027586    35.393678     0.000000 
  16.610000    35.925966     0.027835    35.381858     0.000000 
  16.615000    35.125907     0.028469    35.370058     0.000000 
  16.620000    34.764957     0.028765    35.358278     0.000000 
  16.625000    36.039932     0.027747    35.346519     0.000000 
  16.630000    34.304955     0.029150    35.334781     0.000000 
  16.635000    34.923625     0.028634    35.323064     0.000000 
  16.640000    36.042483     0.027745    35.311368     0.000000 
  16.645000    35.646327     0.028053    35.299693     0.000000 
  16.650000    34.896757     0.028656    35.288041     0.000000 
  16.655000    34.693715     0.028824    35.276411     0.000000 
  16.660000    35.757311     0.027966    35.264804     0.000000 
  16.665000    35.025051     0.028551    35.253219     0.000000 
  16.670000    33.747743     0.029632    35.241658     0.000000 
  16.675000    35.210794     0.028400    35.230120     0.000000 
  16.680000    34.727371     0.028796    35.218606     0.000000 
  16.685000    34.828322     0.028712    35.207116     0.000000 
  16.690000    34.536187     0.028955    35.195651     0.000000 
  16.695000    34.445336     0.029032    35.184211     0.000000 
  16.700000    35.056118     0.028526    35.172797     0.000000 
  16.705000    35.710624     0.028003    35.161408     0.000000 
  16.710000    35.016118     0.028558    35.150046     0.000000 
  16.715000    34.768292     0.028762    35.138710     0.000000 
  16.720000    34.679853     0.028835    35.127401     0.000000 
  16.725000    35.381177     0.028264    35.116120     0.000000 
  16.730000    33.890923     0.029506    35.104867     0.000000 
  16.735000    33.946055     0.029459    35.093642     0.000000 
  16.740000    36.149406     0.027663    35.082446     0.000000 
  16.745000    33.941012     0.029463    35.071280     0.000000 
  16.750000    35.580385     0.028105    35.060144     0.000000 
  16.755000    34.873914     0.028675    35.049038     0.000000 
  16.760000    33.909795     0.029490    35.037964     0.000000 
  16.765000    35.107068     0.028484    35.026921     0.000000 
  16.770000    34.911403     0.028644    35.015911     0.000000 
  16.775000    34.239875     0.029206    35.004934     0.000000 
  16.780000    35.131596     0.028464    34.993990     0.000000 
  16.785000    34.160376     0.029274    34.983080     0.000000 
  16.790000    35.010842     0.028563    34.972205     0.000000 
  16.795000    33.993380     0.029417    34.961366     0.000000 
  16.800000    33.956316     0.029450    34.950563     0.000000 
  16.805000    33.688471     0.029684    34.939798     0.000000 
  16.810000    35.194698     0.028413    34.929070     0.000000 
  16.815000    34.457134     0.029022    34.918381     0.000000 
  16.820000    34.576801     0.028921    34.907731     0.000000 
  16.825000    34.760565     0.028768    34.897122     0.000000 
  16.830000    34.313105     0.029143    34.886553     0.000000 
  16.835000    35.137639     0.028460    34.876027     0.000000 
  16.840000    34.375489     0.029090    34.865544     0.000000 
  16.845000    34.549749     0.028944    34.855105     0.000000 
  16.850000    34.345451     0.029116    34.844711     0.000000 
  16.855000    34.305997     0.029149    34.834363     0.000000 
  16.860000    35.078706     0.028507    34.824063     0.000000 
  16.865000    35.290400     0.028336    34.813810     0.000000 
  16.870000    34.798780     0.028737    34.803608     0.000000 
  16.875000    33.637076     0.029729    34.793455     0.000000 
  16.880000    35.209950     0.028401    34.783355     0.000000 
  16.885000    34.256651     0.029191    34.773308     0.000000 
  16.890000    35.019137     0.028556    34.763316     0.000000 
  16.895000    34.452018     0.029026    34.753379     0.000000 
  16.900000    35.300877     0.028328    34.743500     0.000000 
  16.905000    34.020233     0.029394    34.733680     0.000000 
  16.910000    34.284737     0.029167    34.723921     0.000000 
  16.915000    33.989924     0.029420    34.714223     0.000000 
  16.920000    33.786476     0.029598    34.704589     0.000000 
  16.925000    34.442830     0.029034    34.695021     0.000000 
  16.930000    34.693903     0.028824    34.685520     0.000000 
  16.935000    34.464585     0.029015    34.676089     0.000000 
  16.940000    34.523655     0.028966    34.666729     0.000000 
  16.945000    34.918345     0.028638    34.657442     0.000000 
  16.950000    33.513865     0.029838    34.648230     0.000000 
  16.955000    34.471477     0.029009    34.639096     0.000000 
  16.960000    35.401113     0.028248    34.630043     0.000000 
  16.965000    34.077874     0.029345    34.621071     0.000000 
  16.970000    32.923606     0.030373    34.612185     0.000000 
  16.975000    34.229063     0.029215    34.603385     0.000000 
  16.980000    34.108405     0.029318    34.594677     0.000000 
  16.985000    34.240927     0.029205    34.586061     0.000000 
  16.990000    34.642842     0.028866    34.577542     0.000000 
  16.995000    34.887403     0.028664    34.569121     0.000000 
  17.000000    33.509779     0.029842    34.560803     0.000000 
  17.005000    34.017855     0.029396    34.552591     0.000000 
  17.010000    33.471843     0.029876    34.544489     0.000000 
  17.015000    34.340283     0.029120    34.536499     0.000000 
  17.020000    34.686077     0.028830    34.528627     0.000000 
  17.025000    34.514716     0.028973    34.520876     0.000000 
  17.030000    34.647030     0.028863    34.513250     0.000000 
  17.035000    34.581196     0.028917    34.505753     0.000000 
  17.040000    34.069356     0.029352    34.498392     0.000000 
  17.045000    34.091714     0.029333    34.491169     0.000000 
  17.050000    34.186294     0.029251    34.484091     0.000000 
  17.055000    35.164072     0.028438    34.477163     0.000000 
  17.060000    34.969916     0.028596    34.470391     0.000000 
  17.065000    35.560627     0.028121    34.463780     0.000000 
  17.070000    34.845011     0.028699    34.457337     0.000000 
  17.075000    33.445202     0.029900    34.451068     0.000000 
  17.080000    33.474148     0.029874    34.444981     0.000000 
  17.085000    33.999040     0.029413    34.439082     0.000000 
  17.090000    33.773885     0.029609    34.433379     0.000000 
  17.095000    34.072622     0.029349    34.427881     0.000000 
  17.100000    34.430510     0.029044    34.422595     0.000000 
  17.105000    34.007332     0.029405    34.417531     0.000000 
  17.110000    34.414395     0.029058    34.412699     0.000000 
  17.115000    33.954716     0.029451    34.408107     0.000000 
  17.120000    33.534764     0.029820    34.403768     0.000000 
  17.125000    33.788705     0.029596    34.399691     0.000000 
  17.130000    33.885019     0.029512    34.395890     0.000000 
  17.135000    34.280025     0.029172    34.392375     0.000000 
  17.140000    32.892790     0.030402    34.389161     0.000000 
  17.145000    34.470959     0.029010    34.386262     0.000000 
  17.150000    33.093635     0.030217    34.383693     0.000000 
  17.155000    34.464087     0.029016    34.381468     0.000000 
  17.160000    34.192882     0.029246    34.379606     0.000000 
  17.165000    33.866328     0.029528    34.378125     0.000000 
  17.170000    34.017533     0.029397    34.377042     0.000000 
  17.175000    34.214431     0.029227    34.376378     0.000000 
  17.180000    34.112183     0.029315    34.376156     0.000000 
  17.185000    33.645442     0.029722    34.376397     0.000000 
  17.190000    33.721877     0.029654    34.377127     0.000000 
  17.195000    33.506453     0.029845    34.378371     0.000000 
  17.200000    34.251484     0.029196    34.380158     0.000000 
  17.205000    34.401492     0.029069    34.382518     0.000000 
  17.210000    32.871753     0.030421    34.385482     0.000000 
  17.215000    33.819230     0.029569    34.389086     0.000000 
  17.220000    33.399365     0.029941    34.393366     0.000000 
  17.225000    34.364367     0.029100    34.398362     0.000000 
  17.230000    33.509458     0.029842    34.404116     0.000000 
  17.235000    34.492719     0.028992    34.410675     0.000000 
  17.240000    34.716661     0.028805    34.418088     0.000000 
  17.245000    33.155983     0.030160    34.426408     0.000000 
  17.250000    34.233479     0.029211    34.435694     0.000000 
  17.255000    33.938476     0.029465    34.446006     0.000000 
  17.260000    33.140746     0.030174    34.457414     0.000000 
  17.265000    33.816293     0.029572    34.469990     0.000000 
  17.270000    34.324328     0.029134    34.483814     0.000000 
  17.275000    34.060502     0.029360    34.498972     0.000000 
  17.280000    33.238765     0.030085    34.515558     0.000000 
  17.285000    34.982889     0.028585    34.533674     0.000000 
  17.290000    33.411559     0.029930    34.553433     0.000000 
  17.295000    34.631978     0.028875    34.574957     0.000000 
  17.300000    34.797014     0.028738    34.598380     0.000000 
  17.305000    33.157088     0.030159    34.623849     0.000000 
  17.310000    33.761562     0.029619    34.651525     0.000000 
  17.315000    34.077879     0.029345    34.681587     0.000000 
  17.320000    34.116779     0.029311    34.714230     0.000000 
  17.325000    34.602513     0.028900    34.749671     0.000000 
  17.330000    34.034906     0.029382    34.788150     0.000000 
  17.335000    34.327306     0.029131    34.862531     0.000000 
  17.340000    34.811638     0.028726    34.908132     0.000000 
  17.345000    34.242177     0.029204    34.957666     0.000000 
  17.350000    33.697647     0.029676    35.011501     0.000000 
  17.355000    34.154794     0.029278    35.070052     0.000000 
  17.360000    34.061876     0.029358    35.133780     0.000000 
  17.365000    35.097354     0.028492    35.203209     0.000000 
  17.370000    34.856532     0.028689    35.278928     0.000000 
  17.375000    33.930498     0.029472    35.361605     0.000000 
  17.380000    35.015248     0.028559    35.451998     0.000000 
  17.385000    34.473371     0.029008    35.550970     0.000000 
  17.390000    34.723944     0.028799    35.659512     0.000000 
  17.395000    34.452059     0.029026    35.778756     0.000000 
  17.400000    34.850935     0.028694    35.910010     0.000000 
  17.405000    33.677357     0.029694    36.054786     0.000000 
  17.410000    34.875988     0.028673    36.214839     0.000000 
  17.415000    33.995733     0.029415    36.392219     0.000000 
  17.420000    35.644409     0.028055    36.589329     0.000000 
  17.425000    34.850505     0.028694    36.808999     0.000000 
  17.430000    34.661404     0.028851    37.054583     0.000000 
  17.435000    34.515551     0.028972    37.330077     0.000000 
  17.440000    35.235960     0.028380    37.640271     0.000000 
  17.445000    36.324515     0.027530    37.990944     0.000000 
  17.450000    35.987174     0.027788    38.389117     0.000000 
  17.455000    37.367672     0.026761    38.843383     0.000000 
  17.460000    36.724855     0.027230    39.364344     0.000000 
  17.465000    39.125882     0.025559    39.965194     0.000000 
  17.470000    38.281619     0.026122    40.662518     0.000000 
  17.475000    38.537177     0.025949    41.477417     0.000000 
  17.480000    38.378144     0.026056    42.437209     0.000000 
  17.485000    40.285593     0.024823    43.578266     0.000000 
  17.490000    41.440947     0.024131    44.951334     0.000000 
  17.495000    43.651492     0.022909    46.632287     0.000000 
  17.500000    46.925862     0.021310    48.744058     0.000000 
  17.505000    49.712937     0.020115    51.498722     0.000000 
  17.510000    52.934310     0.018891    55.269442     0.000000 
  17.515000    59.500650     0.016807    60.693673     0.000000 
  17.520000    66.889298     0.014950    68.784476     0.000000 
  17.525000    80.269360     0.012458    80.986412     0.000000 
  17.530000    98.418063     0.010161    99.075937     0.000000 
  17.535000   125.081879     0.007995   124.809028     0.000000 
  17.540000   156.021024     0.006409   159.273289     0.000000 
  17.545000   202.804900     0.004931   201.930370     0.000000 
  17.550000   249.040624     0.004015   249.223247     0.000000 
  17.555000   298.902611     0.003346   292.822098     0.000000 
  17.560000   326.938004     0.003059   319.774792     0.000000 
  17.565000   334.278056     0.002992   319.065844     0.000000 
  17.570000   314.216162     0.003183   291.035955     0.000000 
  17.575000   266.328456     0.003755   247.015967     0.000000 
  17.580000   210.747047     0.004745   199.793944     0.000000 
  17.585000   164.444003     0.006081   157.447448     0.000000 
  17.590000   122.478784     0.008165   123.363712     0.000000 
  17.595000    95.678586     0.010452    97.984920     0.000000 
  17.600000    77.454375     0.012911    80.176819     0.000000 
  17.605000    65.962590     0.015160    68.172040     0.000000 
  17.610000    59.373958     0.016842    60.204677     0.000000 
  17.615000    53.319839     0.018755    54.849624     0.000000 
  17.620000    50.108196     0.019957    51.112835     0.000000 
  17.625000    45.584401     0.021937    48.371131     0.000000 
  17.630000    44.373010     0.022536    46.260416     0.000000 
  17.635000    41.481352     0.024107    44.573741     0.000000 
  17.640000    40.830281     0.024492    43.190888     0.000000 
  17.645000    39.745508     0.025160    42.037408     0.000000 
  17.650000    39.887656     0.025070    41.063345     0.000000 
  17.655000    38.734595     0.025817    40.232805     0.000000 
  17.660000    37.490045     0.026674    39.518792     0.000000 
  17.665000    36.756657     0.027206    38.900433     0.000000 
  17.670000    35.906410     0.027850    38.361317     0.000000 
  17.675000    36.404943     0.027469    37.888377     0.000000 
  17.680000    35.697602     0.028013    37.471112     0.000000 
  17.685000    35.175070     0.028429    37.101008     0.000000 
  17.690000    35.590797     0.028097    36.771106     0.000000 
  17.695000    35.368207     0.028274    36.475674     0.000000 
  17.700000    35.216888     0.028395    36.209963     0.000000 
  17.705000    34.805442     0.028731    35.970007     0.000000 
  17.710000    34.406034     0.029065    35.752480     0.000000 
  17.715000    33.740335     0.029638    35.554570     0.000000 
  17.720000    34.114378     0.029313    35.373893     0.000000 
  17.725000    33.395936     0.029944    35.208414     0.000000 
  17.730000    33.366427     0.029970    35.056389     0.000000 
  17.735000    34.778081     0.028754    34.916316     0.000000 
  17.740000    33.511378     0.029841    34.786897     0.000000 
  17.745000    33.357197     0.029979    34.667004     0.000000 
  17.750000    33.683078     0.029688    34.555655     0.000000 
  17.755000    32.878597     0.030415    34.451992     0.000000 
  17.760000    32.830609     0.030459    34.355260     0.000000 
  17.765000    33.040601     0.030266    34.264796     0.000000 
  17.770000    33.075270     0.030234    34.180013     0.000000 
  17.775000    33.335402     0.029998    34.100393     0.000000 
  17.780000    33.282044     0.030046    34.025473     0.000000 
  17.785000    33.855792     0.029537    33.954845     0.000000 
  17.790000    32.984977     0.030317    33.888140     0.000000 
  17.795000    33.467166     0.029880    33.825031     0.000000 
  17.800000    33.264887     0.030062    33.765223     0.000000 
  17.805000    31.877989     0.031370    33.708451     0.000000 
  17.810000    32.926421     0.030371    33.654476     0.000000 
  17.815000    33.210543     0.030111    33.603083     0.000000 
  17.820000    31.808944     0.031438    33.554076     0.000000 
  17.825000    32.579379     0.030694    33.507280     0.000000 
  17.830000    32.921282     0.030375    33.462532     0.000000 
  17.835000    32.428328     0.030837    33.419687     0.000000 
  17.840000    32.623035     0.030653    33.378612     0.000000 
  17.845000    32.310617     0.030950    33.339185     0.000000 
  17.850000    32.653290     0.030625    33.301295     0.000000 
  17.855000    32.103431     0.031149    33.264839     0.000000 
  17.860000    32.883194     0.030411    33.229725     0.000000 
  17.865000    32.546038     0.030726    33.195866     0.000000 
  17.870000    32.723180     0.030559    33.163184     0.000000 
  17.875000    32.754142     0.030530    33.131606     0.000000 
  17.880000    31.890570     0.031357    33.101065     0.000000 
  17.885000    32.086041     0.031166    33.071499     0.000000 
  17.890000    32.376753     0.030886    33.042850     0.000000 
  17.895000    32.805003     0.030483    33.015066     0.000000 
  17.900000    32.381764     0.030882    32.988098     0.000000 
  17.905000    32.241969     0.031015    32.961900     0.000000 
  17.910000    32.977319     0.030324    32.936431     0.000000 
  17.915000    31.634061     0.031611    32.911649     0.000000 
  17.920000    32.180603     0.031075    32.887520     0.000000 
  17.925000    33.781657     0.029602    32.864009     0.000000 
  17.930000    32.302856     0.030957    32.841085     0.000000 
  17.935000    31.880125     0.031368    32.818718     0.000000 
  17.940000    31.981208     0.031268    32.796879     0.000000 
  17.945000    31.769656     0.031477    32.775545     0.000000 
  17.950000    32.162387     0.031092    32.754690     0.000000 
  17.955000    32.196613     0.031059    32.734291     0.000000 
  17.960000    31.870101     0.031377    32.714329     0.000000 
  17.965000    32.553224     0.030719    32.694782     0.000000 
  17.970000    31.750160     0.031496    32.675633     0.000000 
  17.975000    31.201756     0.032049    32.656864     0.000000 
  17.980000    31.982209     0.031267    32.638458     0.000000 
  17.985000    32.777630     0.030509    32.620401     0.000000 
  17.990000    31.609204     0.031636    32.602678     0.000000 
  17.995000    32.074667     0.031177    32.585275     0.000000 
  18.000000    31.951499     0.031297    32.568180     0.000000 
  18.005000    31.567891     0.031678    32.551380     0.000000 
  18.010000    32.205331     0.031051    32.534865     0.000000 
  18.015000    32.100856     0.031152    32.518624     0.000000 
  18.020000    31.721492     0.031524    32.502646     0.000000 
  18.025000    32.007894     0.031242    32.486923     0.000000 
  18.030000    32.307273     0.030953    32.471445     0.000000 
  18.035000    32.283162     0.030976    32.456204     0.000000 
  18.040000    31.739027     0.031507    32.441193     0.000000 
  18.045000    31.645103     0.031600    32.426403     0.000000 
  18.050000    32.432517     0.030833    32.411829     0.000000 
  18.055000    32.073898     0.031178    32.397462     0.000000 
  18.060000    32.451051     0.030816    32.383298     0.000000 
  18.065000    32.207994     0.031048    32.369330     0.000000 
  18.070000    31.657234     0.031588    32.355552     0.000000 
  18.075000    32.049600     0.031202    32.341961     0.000000 
  18.080000    32.327327     0.030934    32.328550     0.000000 
  18.085000    31.334865     0.031913    32.315315     0.000000 
  18.090000    31.845399     0.031402    32.302252     0.000000 
  18.095000    30.084131     0.033240    32.289357     0.000000 
  18.100000    31.771007     0.031475    32.276627     0.000000 
  18.105000    31.790774     0.031456    32.264056     0.000000 
  18.110000    31.144168     0.032109    32.251644     0.000000 
  18.115000    32.035465     0.031215    32.239385     0.000000 
  18.120000    32.701603     0.030580    32.227278     0.000000 
  18.125000    31.299757     0.031949    32.215320     0.000000 
  18.130000    31.691846     0.031554    32.203509     0.000000 
  18.135000    31.826629     0.031420    32.191841     0.000000 
  18.140000    32.188723     0.031067    32.180316     0.000000 
  18.145000    31.196024     0.032055    32.168931     0.000000 
  18.150000    31.416394     0.031831    32.157685     0.000000 
  18.155000    31.925061     0.031323    32.146575     0.000000 
  18.160000    31.898948     0.031349    32.135602     0.000000 
  18.165000    31.091859     0.032163    32.124763     0.000000 
  18.170000    31.900128     0.031348    32.114057     0.000000 
  18.175000    32.033650     0.031217    32.103485     0.000000 
  18.180000    31.928056     0.031320    32.093044     0.000000 
  18.185000    31.568672     0.031677    32.082734     0.000000 
  18.190000    31.832956     0.031414    32.072556     0.000000 
  18.195000    32.253157     0.031005    32.062508     0.000000 
  18.200000    31.497052     0.031749    32.052591     0.000000 
  18.205000    32.009065     0.031241    32.042805     0.000000 
  18.210000    30.967555     0.032292    32.033149     0.000000 
  18.215000    30.760996     0.032509    32.023624     0.000000 
  18.220000    32.452004     0.030815    32.014232     0.000000 
  18.225000    31.474136     0.031772    32.004971     0.000000 
  18.230000    31.578033     0.031668    31.995844     0.000000 
  18.235000    31.003234     0.032255    31.986851     0.000000 
  18.240000    31.322539     0.031926    31.977992     0.000000 
  18.245000    30.575878     0.032706    31.969271     0.000000 
  18.250000    31.650804     0.031595    31.960687     0.000000 
  18.255000    30.812276     0.032455    31.952242     0.000000 
  18.260000    31.672380     0.031573    31.943939     0.000000 
  18.265000    30.914134     0.032348    31.935779     0.000000 
  18.270000    30.812087     0.032455    31.927764     0.000000 
  18.275000    32.185331     0.031070    31.919897     0.000000 
  18.280000    31.892292     0.031356    31.912180     0.000000 
  18.285000    31.203620     0.032048    31.904615     0.000000 
  18.290000    31.875306     0.031372    31.897206     0.000000 
  18.295000    31.600410     0.031645    31.889956     0.000000 
  18.300000    31.759804     0.031486    31.882868     0.000000 
  18.305000    32.217119     0.031039    31.875946     0.000000 
  18.310000    31.404006     0.031843    31.869192     0.000000 
  18.315000    30.863315     0.032401    31.862613     0.000000 
  18.320000    31.284894     0.031964    31.856211     0.000000 
  18.325000    30.526154     0.032759    31.849991     0.000000 
  18.330000    32.006512     0.031244    31.843959     0.000000 
  18.335000    31.448089     0.031798    31.838118     0.000000 
  18.340000    31.837546     0.031409    31.832476     0.000000 
  18.345000    30.738333     0.032533    31.827037     0.000000 
  18.350000    31.207354     0.032044    31.821809     0.000000 
  18.355000    30.726051     0.032546    31.816796     0.000000 
  18.360000    30.835022     0.032431    31.812007     0.000000 
  18.365000    30.919784     0.032342    31.807448     0.000000 
  18.370000    31.134158     0.032119    31.803128     0.000000 
  18.375000    30.464074     0.032826    31.799054     0.000000 
  18.380000    30.810024     0.032457    31.795236     0.000000 
  18.385000    30.905426     0.032357    31.791682     0.000000 
  18.390000    30.615374     0.032663    31.788403     0.000000 
  18.395000    30.585947     0.032695    31.785408     0.000000 
  18.400000    31.550897     0.031695    31.782710     0.000000 
  18.405000    31.051986     0.032204    31.780319     0.000000 
  18.410000    31.002554     0.032255    31.778248     0.000000 
  18.415000    31.746004     0.031500    31.776510     0.000000 
  18.420000    31.543365     0.031702    31.775119     0.000000 
  18.425000    31.707585     0.031538    31.900752     0.000000 
  18.430000    31.285141     0.031964    31.900936     0.000000 
  18.435000    31.106831     0.032147    31.901523     0.000000 
  18.440000    30.073244     0.033252    31.902531     0.000000 
  18.445000    30.732253     0.032539    31.903979     0.000000 
  18.450000    31.211383     0.032040    31.905887     0.000000 
  18.455000    31.318742     0.031930    31.908277     0.000000 
  18.460000    31.164564     0.032088    31.911172     0.000000 
  18.465000    31.001689     0.032256    31.914597     0.000000 
  18.470000    30.622312     0.032656    31.918579     0.000000 
  18.475000    30.586717     0.032694    31.923144     0.000000 
  18.480000    31.217223     0.032034    31.928324     0.000000 
  18.485000    31.135669     0.032118    31.934151     0.000000 
  18.490000    30.492445     0.032795    31.940659     0.000000 
  18.495000    30.808162     0.032459    31.947885     0.000000 
  18.500000    30.932130     0.032329    31.955869     0.000000 
  18.505000    31.188896     0.032063    31.964653     0.000000 
  18.510000    31.092886     0.032162    31.974283     0.000000 
  18.515000    31.664068     0.031582    31.984809     0.000000 
  18.520000    30.706673     0.032566    31.996284     0.000000 
  18.525000    30.237734     0.033071    32.008764     0.000000 
  18.530000    31.956189     0.031293    32.022312     0.000000 
  18.535000    31.081548     0.032173    32.036994     0.000000 
  18.540000    31.431544     0.031815    32.052882     0.000000 
  18.545000    30.936718     0.032324    32.070056     0.000000 
  18.550000    31.212823     0.032038    32.088599     0.000000 
  18.555000    31.555809     0.031690    32.108603     0.000000 
  18.560000    32.011027     0.031239    32.130170     0.000000 
  18.565000    31.465479     0.031781    32.153407     0.000000 
  18.570000    30.794920     0.032473    32.178435     0.000000 
  18.575000    30.610391     0.032669    32.205382     0.000000 
  18.580000    31.132825     0.032120    32.234392     0.000000 
  18.585000    31.422535     0.031824    32.265620     0.000000 
  18.590000    31.063134     0.032193    32.299236     0.000000 
  18.595000    31.514635     0.031731    32.335430     0.000000 
  18.600000    30.911875     0.032350    32.374407     0.000000 
  18.605000    32.053062     0.031198    32.416396     0.000000 
  18.610000    31.684518     0.031561    32.461650     0.000000 
  18.615000    31.316318     0.031932    32.510449     0.000000 
  18.620000    31.513063     0.031733    32.563103     0.000000 
  18.625000    32.156545     0.031098    32.619957     0.000000 
  18.630000    32.212683     0.031044    32.681398     0.000000 
  18.635000    31.770400     0.031476    32.747854     0.000000 
  18.640000    31.801702     0.031445    32.819811     0.000000 
  18.645000    31.550228     0.031695    32.897808     0.000000 
  18.650000    32.276110     0.030983    32.982459     0.000000 
  18.655000    31.599838     0.031646    33.074452     0.000000 
  18.660000    32.451025     0.030816    33.174569     0.000000 
  18.665000    32.243220     0.031014    33.283701     0.000000 
  18.670000    32.418282     0.030847    33.402860     0.000000 
  18.675000    31.264508     0.031985    33.533208     0.000000 
  18.680000    31.641139     0.031604    33.676077     0.000000 
  18.685000    32.883837     0.030410    33.833004     0.000000 
  18.690000    31.872081     0.031375    34.005769     0.000000 
  18.695000    32.487636     0.030781    34.196441     0.000000 
  18.700000    32.439469     0.030827    34.407436     0.000000 
  18.705000    32.324162     0.030937    34.641589     0.000000 
  18.710000    33.068321     0.030240    34.902247     0.000000 
  18.715000    33.165355     0.030152    35.193377     0.000000 
  18.720000    33.216926     0.030105    35.519712     0.000000 
  18.725000    33.269062     0.030058    35.886930     0.000000 
  18.730000    33.593438     0.029768    36.301894     0.000000 
  18.735000    34.499401     0.028986    36.772952     0.000000 
  18.740000    33.954898     0.029451    37.310332     0.000000 
  18.745000    36.704887     0.027244    37.926678     0.000000 
  18.750000    35.719692     0.027996    38.637753     0.000000 
  18.755000    35.652016     0.028049    39.463419     0.000000 
  18.760000    38.136918     0.026221    40.429068     0.000000 
  18.765000    39.109978     0.025569    41.567872     0.000000 
  18.770000    40.360123     0.024777    42.924789     0.000000 
  18.775000    41.955620     0.023835    44.564409     0.000000 
  18.780000    43.570887     0.022951    46.586988     0.000000 
  18.785000    47.308161     0.021138    49.160282     0.000000 
  18.790000    50.429674     0.019830    52.577504     0.000000 
  18.795000    55.199433     0.018116    57.349127     0.000000 
  18.800000    62.002719     0.016128    64.320933     0.000000 
  18.805000    73.789303     0.013552    74.777292     0.000000 
  18.810000    89.480030     0.011176    90.445134     0.000000 
  18.815000   112.978531     0.008851   113.289561     0.000000 
  18.820000   145.703988     0.006863   145.021893     0.000000 
  18.825000   189.860544     0.005267   186.312324     0.000000 
  18.830000   241.171175     0.004146   235.693547     0.000000 
  18.835000   292.796475     0.003415   287.983386     0.000000 
  18.840000   330.980936     0.003021   332.539839     0.000000 
  18.845000   360.879558     0.002771   354.721220     0.000000 
  18.850000   358.921490     0.002786   345.068964     0.000000 
  18.855000   327.243772     0.003056   308.110471     0.000000 
  18.860000   277.325253     0.003606   257.635685     0.000000 
  18.865000   219.492628     0.004556   206.267580     0.000000 
  18.870000   166.517645     0.006005   161.289482     0.000000 
  18.875000   127.848767     0.007822   125.538282     0.000000 
  18.880000    97.156363     0.010293    99.108501     0.000000 
  18.885000    77.793671     0.012855    80.626685     0.000000 
  18.890000    65.840911     0.015188    68.167450     0.000000 
  18.895000    57.796374     0.017302    59.871839     0.000000 
  18.900000    49.339142     0.020268    54.265134     0.000000 
  18.905000    47.872726     0.020889    50.327467     0.000000 
  18.910000    43.692051     0.022887    47.421162     0.000000 
  18.915000    41.606211     0.024035    45.172980     0.000000 
  18.920000    40.229836     0.024857    43.369762     0.000000 
  18.925000    37.744934     0.026494    41.886966     0.000000 
  18.930000    37.353162     0.026771    40.647071     0.000000 
  18.935000    36.358728     0.027504    39.597864     0.000000 
  18.940000    36.449486     0.027435    38.701715     0.000000 
  18.945000    34.577904     0.028920    37.930232     0.000000 
  18.950000    34.772709     0.028758    37.261396     0.000000 
  18.955000    34.150326     0.029282    36.677831     0.000000 
  18.960000    34.194542     0.029244    36.165666     0.000000 
  18.965000    32.719349     0.030563    35.713715     0.000000 
  18.970000    32.781570     0.030505    35.312886     0.000000 
  18.975000    32.200893     0.031055    34.955726     0.000000 
  18.980000    32.092203     0.031160    34.636085     0.000000 
  18.985000    32.467618     0.030800    34.348855     0.000000 
  18.990000    31.851703     0.031395    34.089761     0.000000 
  18.995000    32.580173     0.030694    33.855212     0.000000 
  19.000000    31.952536     0.031296    33.642166     0.000000 
  19.005000    31.548110     0.031698    33.448041     0.000000 
  19.010000    31.306493     0.031942    33.270629     0.000000 
  19.015000    30.540417     0.032743    33.108035     0.000000 
  19.020000    31.410824     0.031836    32.958624     0.000000 
  19.025000    31.762804     0.031483    32.820984     0.000000 
  19.030000    32.008309     0.031242    32.693885     0.000000 
  19.035000    31.604341     0.031641    32.576254     0.000000 
  19.040000    31.160158     0.032092    32.467155     0.000000 
  19.045000    30.652179     0.032624    32.365762     0.000000 
  19.050000    30.920231     0.032341    32.271350     0.000000 
  19.055000    31.534544     0.031711    32.183277     0.000000 
  19.060000    30.461320     0.032829    32.100974     0.000000 
  19.065000    30.163130     0.033153    31.994919     0.000000 
  19.070000    31.015393     0.032242    31.922888     0.000000 
  19.075000    31.205241     0.032046    31.855267     0.000000 
  19.080000    30.611548     0.032667    31.791697     0.000000 
  19.085000    29.717590     0.033650    31.731854     0.000000 
  19.090000    29.877497     0.033470    31.675449     0.000000 
  19.095000    30.145909     0.033172    31.622218     0.000000 
  19.100000    30.115591     0.033205    31.571926     0.000000 
  19.105000    30.432466     0.032860    31.524359     0.000000 
  19.110000    30.946666     0.032314    31.479323     0.000000 
  19.115000    31.463710     0.031783    31.436643     0.000000 
  19.120000    30.814079     0.032453    31.396158     0.000000 
  19.125000    30.369957     0.032927    31.357723     0.000000 
  19.130000    30.426944     0.032866    31.321206     0.000000 
  19.135000    29.314531     0.034113    31.286484     0.000000 
  19.140000    29.550212     0.033841    31.253448     0.000000 
  19.145000    31.427985     0.031819    31.221995     0.000000 
  19.150000    29.746342     0.033618    31.192034     0.000000 
  19.155000    30.558949     0.032724    31.163478     0.000000 
  19.160000    31.454294     0.031792    31.136249     0.000000 
  19.165000    30.173433     0.033142    31.110276     0.000000 
  19.170000    30.534519     0.032750    31.085492     0.000000 
  19.175000    30.355180     0.032943    31.061836     0.000000 
  19.180000    30.249425     0.033058    31.039253     0.000000 
  19.185000    29.737725     0.033627    31.039188     0.000000 
  19.190000    30.333774     0.032967    31.018774     0.000000 
  19.195000    29.368614     0.034050    30.999291     0.000000 
  19.200000    30.713642     0.032559    30.980698     0.000000 
  19.205000    30.110843     0.033211    30.962959     0.000000 
  19.210000    29.624606     0.033756    30.946039     0.000000 
  19.215000    30.754595     0.032515    30.929906     0.000000 
  19.220000    30.447640     0.032843    30.914530     0.000000 
  19.225000    29.760997     0.033601    30.899886     0.000000 
  19.230000    29.969608     0.033367    30.885948     0.000000 
  19.235000    29.876581     0.033471    30.872694     0.000000 
  19.240000    30.070724     0.033255    30.860102     0.000000 
  19.245000    29.228446     0.034213    30.848153     0.000000 
  19.250000    30.301287     0.033002    30.836830     0.000000 
  19.255000    30.411506     0.032882    30.826118     0.000000 
  19.260000    29.813207     0.033542    30.816000     0.000000 
  19.265000    29.508034     0.033889    30.806465     0.000000 
  19.270000    29.851133     0.033500    30.797501     0.000000 
  19.275000    29.614295     0.033767    30.789096     0.000000 
  19.280000    29.674836     0.033699    30.781241     0.000000 
  19.285000    30.312352     0.032990    30.773929     0.000000 
  19.290000    30.252515     0.033055    30.767152     0.000000 
  19.295000    29.187734     0.034261    30.760903     0.000000 
  19.300000    30.531078     0.032754    30.755177     0.000000 
  19.305000    30.599385     0.032680    30.749971     0.000000 
  19.310000    30.420240     0.032873    30.745280     0.000000 
  19.315000    30.041312     0.033287    30.741103     0.000000 
  19.320000    30.288185     0.033016    30.737438     0.000000 
  19.325000    30.347511     0.032952    30.734284     0.000000 
  19.330000    30.591810     0.032688    30.731640     0.000000 
  19.335000    30.139310     0.033179    30.729509     0.000000 
  19.340000    29.762008     0.033600    30.727892     0.000000 
  19.345000    30.108019     0.033214    30.726791     0.000000 
  19.350000    30.241633     0.033067    30.726211     0.000000 
  19.355000    30.789085     0.032479    30.726154     0.000000 
  19.360000    29.819450     0.033535    30.726626     0.000000 
  19.365000    30.616314     0.032662    30.727634     0.000000 
  19.370000    30.556711     0.032726    30.729183     0.000000 
  19.375000    29.403714     0.034009    30.731281     0.000000 
  19.380000    29.759261     0.033603    30.733937     0.000000 
  19.385000    30.181972     0.033132    30.737159     0.000000 
  19.390000    30.787777     0.032480    30.740958     0.000000 
  19.395000    29.629316     0.033750    30.745345     0.000000 
  19.400000    29.895801     0.033450    30.750332     0.000000 
  19.405000    30.134644     0.033184    30.755931     0.000000 
  19.410000    29.936371     0.033404    30.762157     0.000000 
  19.415000    29.883396     0.033463    30.769025     0.000000 
  19.420000    30.571827     0.032710    30.776549     0.000000 
  19.425000    30.230618     0.033079    30.784749     0.000000 
  19.430000    30.113994     0.033207    30.793641     0.000000 
  19.435000    30.879627     0.032384    30.803245     0.000000 
  19.440000    28.671287     0.034878    30.813582     0.000000 
  19.445000    30.574785     0.032707    30.824674     0.000000 
  19.450000    30.051912     0.033276    30.836545     0.000000 
  19.455000    30.524641     0.032760    30.849218     0.000000 
  19.460000    29.905349     0.033439    30.862721     0.000000 
  19.465000    30.165956     0.033150    30.877082     0.000000 
  19.470000    30.211724     0.033100    30.892330     0.000000 
  19.475000    29.390580     0.034025    30.908497     0.000000 
  19.480000    30.722361     0.032550    30.925616     0.000000 
  19.485000    30.195745     0.033117    30.943722     0.000000 
  19.490000    30.013716     0.033318    30.962854     0.000000 
  19.495000    30.053832     0.033274    30.983050     0.000000 
  19.500000    30.076134     0.033249    31.004353     0.000000 
  19.505000    30.202665     0.033110    31.026809     0.000000 
  19.510000    29.668451     0.033706    31.050463     0.000000 
  19.515000    30.783729     0.032485    31.075367     0.000000 
  19.520000    29.598949     0.033785    31.101575     0.000000 
  19.525000    30.182131     0.033132    31.129142     0.000000 
  19.530000    30.328068     0.032973    31.158130     0.000000 
  19.535000    30.660844     0.032615    31.188602     0.000000 
  19.540000    30.688863     0.032585    31.220628     0.000000 
  19.545000    30.454155     0.032836    31.254278     0.000000 
  19.550000    30.336477     0.032964    31.289631     0.000000 
  19.555000    29.173784     0.034277    31.326769     0.000000 
  19.560000    30.811474     0.032455    31.365780     0.000000 
  19.565000    32.334088     0.030927    31.406756     0.000000 
  19.570000    30.308444     0.032994    31.449799     0.000000 
  19.575000    29.925280     0.033417    31.495014     0.000000 
  19.580000    30.673281     0.032602    31.542516     0.000000 
  19.585000    30.928945     0.032332    31.592427     0.000000 
  19.590000    30.825118     0.032441    31.644876     0.000000 
  19.595000    30.560915     0.032722    31.700004     0.000000 
  19.600000    31.118195     0.032136    31.757960     0.000000 
  19.605000    30.293647     0.033010    31.818906     0.000000 
  19.610000    32.001856     0.031248    31.883014     0.000000 
  19.615000    31.267456     0.031982    31.950471     0.000000 
  19.620000    30.624391     0.032654    32.021475     0.000000 
  19.625000    31.410230     0.031837    32.096243     0.000000 
  19.630000    30.846016     0.032419    32.175008     0.000000 
  19.635000    30.602560     0.032677    32.258019     0.000000 
  19.640000    31.632028     0.031614    32.345550     0.000000 
  19.645000    31.391295     0.031856    32.437893     0.000000 
  19.650000    31.488939     0.031757    32.535367     0.000000 
  19.655000    31.303962     0.031945    32.638317     0.000000 
  19.660000    30.291727     0.033012    32.747119     0.000000 
  19.665000    32.349827     0.030912    32.862181     0.000000 
  19.670000    32.728022     0.030555    32.983948     0.000000 
  19.675000    31.963951     0.031285    33.112907     0.000000 
  19.680000    31.988793     0.031261    33.249586     0.000000 
  19.685000    31.380398     0.031867    33.394568     0.000000 
  19.690000    32.575221     0.030698    33.548489     0.000000 
  19.695000    32.775463     0.030511    33.712048     0.000000 
  19.700000    32.791599     0.030496    33.886014     0.000000 
  19.705000    33.101205     0.030210    34.071235     0.000000 
  19.710000    32.991168     0.030311    34.268648     0.000000 
  19.715000    33.032206     0.030273    34.479287     0.000000 
  19.720000    33.583476     0.029777    34.704301     0.000000 
  19.725000    33.350009     0.029985    34.944966     0.000000 
  19.730000    34.318690     0.029139    35.202701     0.000000 
  19.735000    34.174854     0.029261    35.479093     0.000000 
  19.740000    33.853124     0.029539    35.775913     0.000000 
  19.745000    34.699853     0.028819    36.095152     0.000000 
  19.750000    35.381620     0.028263    36.439045     0.000000 
  19.755000    34.545306     0.028947    36.810116     0.000000 
  19.760000    34.855704     0.028690    37.211217     0.000000 
  19.765000    36.788376     0.027182    37.645584     0.000000 
  19.770000    35.873805     0.027875    38.116900     0.000000 
  19.775000    36.797090     0.027176    38.629368     0.000000 
  19.780000    37.469333     0.026688    39.187808     0.000000 
  19.785000    37.866730     0.026408    39.797761     0.000000 
  19.790000    37.289518     0.026817    40.465624     0.000000 
  19.795000    38.356716     0.026071    41.198815     0.000000 
  19.800000    39.900962     0.025062    42.005972     0.000000 
  19.805000    40.973997     0.024406    42.897198     0.000000 
  19.810000    42.047331     0.023783    43.884371     0.000000 
  19.815000    42.284805     0.023649    44.981526     0.000000 
  19.820000    43.108881     0.023197    46.205340     0.000000 
  19.825000    44.923189     0.022260    47.575744     0.000000 
  19.830000    46.145240     0.021671    49.116708     0.000000 
  19.835000    47.894820     0.020879    50.857252     0.000000 
  19.840000    51.359323     0.019471    52.832762     0.000000 
  19.845000    52.784569     0.018945    55.086720     0.000000 
  19.850000    55.531086     0.018008    57.673013     0.000000 
  19.855000    59.004225     0.016948    60.659075     0.000000 
  19.860000    62.437380     0.016016    64.130372     0.000000 
  19.865000    66.774033     0.014976    68.197264     0.000000 
  19.870000    71.945261     0.013899    73.006707     0.000000 
  19.875000    79.056000     0.012649    78.764423     0.000000 
  19.880000    87.678033     0.011405    85.779527     0.000000 
  19.885000    99.526745     0.010048    94.553795     0.000000 
  19.890000   112.328826     0.008902   105.948971     0.000000 
  19.895000   131.547187     0.007602   121.466477     0.000000 
  19.900000   156.385487     0.006394   143.642410     0.000000 
  19.905000   193.437327     0.005170   176.472591     0.000000 
  19.910000   245.411531     0.004075   225.639474     0.000000 
  19.915000   315.713864     0.003167   298.179567     0.000000 
  19.920000   414.248484     0.002414   401.230056     0.000000 
  19.925000   552.571610     0.001810   539.696648     0.000000 
  19.930000   715.571511     0.001397   712.896508     0.000000 
  19.935000   897.808151     0.001114   910.001277     0.000000 
  19.940000  1078.936640     0.000927  1103.995458     0.000000 
  19.945000  1226.946860     0.000815  1248.240597     0.000000 
  19.950000  1277.173180     0.000783  1290.741962     0.000000 
  19.955000  1215.502950     0.000823  1212.215059     0.000000 
  19.960000  1064.979790     0.000939  1045.689587     0.000000 
  19.965000   845.444313     0.001183   845.785256     0.000000 
  19.970000   647.995104     0.001543   653.817715     0.000000 
  19.975000   477.027782     0.002096   490.923187     0.000000 
  19.980000   347.577117     0.002877   363.985603     0.000000 
  19.985000   264.439936     0.003782   271.414121     0.000000 
  19.990000   201.738033     0.004957   207.233316     0.000000 
  19.995000   160.779227     0.006220   164.101254     0.000000 
  20.000000   133.913203     0.007468   135.301368     0.000000 
  20.005000   117.741176     0.008493   115.675862     0.000000 
  20.010000   100.428449     0.009957   101.734515     0.000000 
  20.015000    88.441940     0.011307    91.324803     0.000000 
  20.020000    79.774421     0.012535    83.194270     0.000000 
  20.025000    72.845322     0.013728    76.625973     0.000000 
  20.030000    66.752135     0.014981    71.196817     0.000000 
  20.035000    60.819795     0.016442    66.639629     0.000000 
  20.040000    57.705803     0.017329    62.771889     0.000000 
  20.045000    56.270631     0.017771    59.460577     0.000000 
  20.050000    51.505687     0.019415    56.604522     0.000000 
  20.055000    48.989949     0.020412    54.124783     0.000000 
  20.060000    47.586185     0.021015    51.958775     0.000000 
  20.065000    46.088102     0.021698    50.056320     0.000000 
  20.070000    45.386454     0.022033    48.376808     0.000000 
  20.075000    43.040293     0.023234    46.887113     0.000000 
  20.080000    42.338794     0.023619    45.560004     0.000000 
  20.085000    41.196376     0.024274    44.372947     0.000000 
  20.090000    40.681214     0.024581    43.307168     0.000000 
  20.095000    39.236659     0.025486    42.346935     0.000000 
  20.100000    37.780553     0.026469    41.478989     0.000000 
  20.105000    37.887064     0.026394    40.692095     0.000000 
  20.110000    37.120955     0.026939    39.976690     0.000000 
  20.115000    37.637813     0.026569    39.324589     0.000000 
  20.120000    36.255955     0.027582    38.728764     0.000000 
  20.125000    35.863279     0.027884    38.183153     0.000000 
  20.130000    34.985785     0.028583    37.682505     0.000000 
  20.135000    35.157194     0.028444    37.222261     0.000000 
  20.140000    34.310585     0.029146    36.798446     0.000000 
  20.145000    34.177512     0.029259    36.407587     0.000000 
  20.150000    34.998348     0.028573    36.046642     0.000000 
  20.155000    33.531493     0.029823    35.712937     0.000000 
  20.160000    33.961129     0.029445    35.404122     0.000000 
  20.165000    32.568200     0.030705    35.118126     0.000000 
  20.170000    32.492191     0.030777    34.853125     0.000000 
  20.175000    33.453730     0.029892    34.607506     0.000000 
  20.180000    32.517220     0.030753    34.379852     0.000000 
  20.185000    32.124681     0.031129    34.168911     0.000000 
  20.190000    32.546245     0.030726    33.973587     0.000000 
  20.195000    32.466933     0.030801    33.792920     0.000000 
  20.200000    32.701933     0.030579    33.626075     0.000000 
  20.205000    30.999635     0.032258    33.472332     0.000000 
  20.210000    31.832777     0.031414    33.331080     0.000000 
  20.215000    31.216339     0.032035    33.201809     0.000000 
  20.220000    31.376172     0.031871    33.084105     0.000000 
  20.225000    32.047335     0.031204    32.977650     0.000000 
  20.230000    32.576526     0.030697    32.882221     0.000000 
  20.235000    31.563632     0.031682    32.797686     0.000000 
  20.240000    31.984702     0.031265    32.724016     0.000000 
  20.245000    30.914908     0.032347    32.661280     0.000000 
  20.250000    31.190533     0.032061    32.609660     0.000000 
  20.255000    31.159347     0.032093    32.569460     0.000000 
  20.260000    31.244918     0.032005    32.541114     0.000000 
  20.265000    30.776988     0.032492    32.525214     0.000000 
  20.270000    32.188784     0.031067    32.522523     0.000000 
  20.275000    31.454048     0.031792    32.534010     0.000000 
  20.280000    32.226544     0.031030    32.560886     0.000000 
  20.285000    31.457246     0.031789    32.604653     0.000000 
  20.290000    30.887578     0.032375    32.667162     0.000000 
  20.295000    32.270119     0.030988    32.750696     0.000000 
  20.300000    31.704400     0.031541    32.858069     0.000000 
  20.305000    31.903518     0.031345    32.992761     0.000000 
  20.310000    32.013205     0.031237    33.159091     0.000000 
  20.315000    33.161178     0.030156    33.362454     0.000000 
  20.320000    33.593749     0.029767    33.609633     0.000000 
  20.325000    32.788386     0.030499    33.909222     0.000000 
  20.330000    33.813403     0.029574    34.272222     0.000000 
  20.335000    34.410855     0.029061    34.712887     0.000000 
  20.340000    34.563539     0.028932    35.250052     0.000000 
  20.345000    35.830305     0.027909    35.909471     0.000000 
  20.350000    36.550829     0.027359    36.728707     0.000000 
  20.355000    38.213715     0.026169    37.768360     0.000000 
  20.360000    40.222669     0.024862    39.137825     0.000000 
  20.365000    43.968965     0.022743    41.017174     0.000000 
  20.370000    48.094667     0.020792    43.883916     0.000000 
  20.375000    51.885102     0.019273    48.458148     0.000000 
  20.380000    60.996707     0.016394    55.963199     0.000000 
  20.385000    74.421379     0.013437    68.091586     0.000000 
  20.390000    91.786983     0.010895    86.701424     0.000000 
  20.395000   120.411292     0.008305   113.104410     0.000000 
  20.400000   154.537294     0.006471   147.000327     0.000000 
  20.405000   193.066068     0.005180   185.170805     0.000000 
  20.410000   230.384245     0.004341   220.087284     0.000000 
  20.415000   255.375911     0.003916   240.297534     0.000000 
  20.420000   252.553681     0.003960   236.831671     0.000000 
  20.425000   229.980715     0.004348   211.467806     0.000000 
  20.430000   184.712472     0.005414   174.726909     0.000000 
  20.435000   145.997244     0.006849   137.171248     0.000000 
  20.440000   105.180037     0.009508   105.064619     0.000000 
  20.445000    79.021769     0.012655    80.727146     0.000000 
  20.450000    64.483380     0.015508    63.922584     0.000000 
  20.455000    52.272865     0.019130    53.111703     0.000000 
  20.460000    45.605207     0.021927    46.437214     0.000000 
  20.465000    42.064159     0.023773    42.322547     0.000000 
  20.470000    40.215899     0.024866    39.679044     0.000000 
  20.475000    38.248653     0.026145    37.857905     0.000000 
  20.480000    35.841507     0.027901    36.509948     0.000000 
  20.485000    35.818948     0.027918    35.456173     0.000000 
  20.490000    33.758858     0.029622    34.603012     0.000000 
  20.495000    32.774434     0.030512    33.897170     0.000000 
  20.500000    32.888919     0.030405    33.304655     0.000000 
  20.505000    33.283807     0.030045    32.801680     0.000000 
  20.510000    31.683828     0.031562    32.370635     0.000000 
  20.515000    31.617092     0.031628    31.998081     0.000000 
  20.520000    31.073732     0.032182    31.673574     0.000000 
  20.525000    30.899159     0.032363    31.388893     0.000000 
  20.530000    30.351781     0.032947    31.137500     0.000000 
  20.535000    30.100956     0.033222    30.914143     0.000000 
  20.540000    29.905710     0.033438    30.714567     0.000000 
  20.545000    30.256392     0.033051    30.535296     0.000000 
  20.550000    29.673868     0.033700    30.373467     0.000000 
  20.555000    29.502456     0.033895    30.226710     0.000000 
  20.560000    29.597588     0.033787    30.093043     0.000000 
  20.565000    29.144182     0.034312    29.970805     0.000000 
  20.570000    28.988359     0.034497    29.858590     0.000000 
  20.575000    29.241335     0.034198    29.755208     0.000000 
  20.580000    29.645404     0.033732    29.659638     0.000000 
  20.585000    29.047860     0.034426    29.571008     0.000000 
  20.590000    29.156338     0.034298    29.488565     0.000000 
  20.595000    28.221084     0.035435    29.411657     0.000000 
  20.600000    28.489238     0.035101    29.339718     0.000000 
  20.605000    28.453667     0.035145    29.272253     0.000000 
  20.610000    28.756546     0.034775    29.208830     0.000000 
  20.615000    28.680568     0.034867    29.149068     0.000000 
  20.620000    29.088489     0.034378    29.092632     0.000000 
  20.625000    29.406471     0.034006    29.039225     0.000000 
  20.630000    28.240726     0.035410    28.988583     0.000000 
  20.635000    29.248325     0.034190    28.940472     0.000000 
  20.640000    29.863428     0.033486    28.894683     0.000000 
  20.645000    30.361888     0.032936    28.851028     0.000000 
  20.650000    29.058269     0.034414    28.809339     0.000000 
  20.655000    28.523003     0.035059    28.769464     0.000000 
  20.660000    28.147799     0.035527    28.731269     0.000000 
  20.665000    28.087771     0.035603    28.694629     0.000000 
  20.670000    27.387700     0.036513    28.659433     0.000000 
  20.675000    28.385730     0.035229    28.625579     0.000000 
  20.680000    28.798335     0.034724    28.592976     0.000000 
  20.685000    29.046763     0.034427    28.561539     0.000000 
  20.690000    29.028727     0.034449    28.531192     0.000000 
  20.695000    28.396691     0.035215    28.501865     0.000000 
  20.700000    28.564372     0.035009    28.473493     0.000000 
  20.705000    28.578799     0.034991    28.446019     0.000000 
  20.710000    28.652574     0.034901    28.419386     0.000000 
  20.715000    28.317649     0.035314    28.393546     0.000000 
  20.720000    27.646646     0.036171    28.368453     0.000000 
  20.725000    28.373096     0.035245    28.344064     0.000000 
  20.730000    27.901833     0.035840    28.320339     0.000000 
  20.735000    28.093874     0.035595    28.297243     0.000000 
  20.740000    28.591238     0.034976    28.274741     0.000000 
  20.745000    27.470683     0.036402    28.252803     0.000000 
  20.750000    27.631144     0.036191    28.231398     0.000000 
  20.755000    27.241619     0.036709    28.210501     0.000000 
  20.760000    28.062810     0.035634    28.190084     0.000000 
  20.765000    29.150491     0.034305    28.170126     0.000000 
  20.770000    28.635663     0.034921    28.150604     0.000000 
  20.775000    28.083318     0.035608    28.131497     0.000000 
  20.780000    27.790903     0.035983    28.112785     0.000000 
  20.785000    27.539739     0.036311    28.094452     0.000000 
  20.790000    28.748613     0.034784    28.076479     0.000000 
  20.795000    28.075368     0.035618    28.058850     0.000000 
  20.800000    27.634239     0.036187    28.041552     0.000000 
  20.805000    27.495648     0.036369    28.024569     0.000000 
  20.810000    27.529527     0.036325    28.007888     0.000000 
  20.815000    27.820572     0.035945    27.991497     0.000000 
  20.820000    28.433856     0.035169    27.975384     0.000000 
  20.825000    27.787112     0.035988    27.959538     0.000000 
  20.830000    27.645751     0.036172    27.943948     0.000000 
  20.835000    28.351326     0.035272    27.928604     0.000000 
  20.840000    27.653860     0.036161    27.913496     0.000000 
  20.845000    28.229448     0.035424    27.898617     0.000000 
  20.850000    27.531451     0.036322    27.883956     0.000000 
  20.855000    27.152706     0.036829    27.869507     0.000000 
  20.860000    28.539379     0.035039    27.855261     0.000000 
  20.865000    28.507865     0.035078    27.841211     0.000000 
  20.870000    27.642646     0.036176    27.827351     0.000000 
  20.875000    28.236419     0.035415    27.813673     0.000000 
  20.880000    28.129387     0.035550    27.800172     0.000000 
  20.885000    28.250583     0.035398    27.786841     0.000000 
  20.890000    27.598079     0.036234    27.773675     0.000000 
  20.895000    28.969172     0.034519    27.760668     0.000000 
  20.900000    27.090698     0.036913    27.747815     0.000000 
  20.905000    27.940330     0.035791    27.735112     0.000000 
  20.910000    27.676091     0.036132    27.722553     0.000000 
  20.915000    27.938278     0.035793    27.710134     0.000000 
  20.920000    27.957852     0.035768    27.697851     0.000000 
  20.925000    27.770793     0.036009    27.685700     0.000000 
  20.930000    27.808308     0.035960    27.673676     0.000000 
  20.935000    27.360675     0.036549    27.661775     0.000000 
  20.940000    28.638847     0.034918    27.649995     0.000000 
  20.945000    27.319400     0.036604    27.638332     0.000000 
  20.950000    26.861581     0.037228    27.626782     0.000000 
  20.955000    27.577808     0.036261    27.615342     0.000000 
  20.960000    27.673758     0.036135    27.604009     0.000000 
  20.965000    28.142186     0.035534    27.592781     0.000000 
  20.970000    27.088928     0.036915    27.581653     0.000000 
  20.975000    27.180877     0.036791    27.570624     0.000000 
  20.980000    28.431086     0.035173    27.559691     0.000000 
  20.985000    27.611665     0.036217    27.548851     0.000000 
  20.990000    27.470202     0.036403    27.538103     0.000000 
  20.995000    28.188288     0.035476    27.527442     0.000000 
  21.000000    27.011589     0.037021    27.516869     0.000000 
  21.005000    27.328543     0.036592    27.506379     0.000000 
  21.010000    28.185267     0.035480    27.495971     0.000000 
  21.015000    28.180294     0.035486    27.485644     0.000000 
  21.020000    26.955457     0.037098    27.475394     0.000000 
  21.025000    27.150641     0.036832    27.465221     0.000000 
  21.030000    27.662382     0.036150    27.455122     0.000000 
  21.035000    27.487814     0.036380    27.445096     0.000000 
  21.040000    27.932550     0.035801    27.435140     0.000000 
  21.045000    27.380543     0.036522    27.425254     0.000000 
  21.050000    27.464215     0.036411    27.415436     0.000000 
  21.055000    27.165483     0.036811    27.405684     0.000000 
  21.060000    27.608441     0.036221    27.395996     0.000000 
  21.065000    27.125974     0.036865    27.386372     0.000000 
  21.070000    27.447198     0.036434    27.376810     0.000000 
  21.075000    28.007743     0.035704    27.367308     0.000000 
  21.080000    27.639084     0.036181    27.357865     0.000000 
  21.085000    27.828516     0.035934    27.348481     0.000000 
  21.090000    27.274207     0.036665    27.339153     0.000000 
  21.095000    27.516245     0.036342    27.329880     0.000000 
  21.100000    27.946929     0.035782    27.320662     0.000000 
  21.105000    27.401758     0.036494    27.311498     0.000000 
  21.110000    27.139788     0.036846    27.302385     0.000000 
  21.115000    27.152380     0.036829    27.293324     0.000000 
  21.120000    27.712012     0.036085    27.284313     0.000000 
  21.125000    26.632786     0.037548    27.275351     0.000000 
  21.130000    26.915609     0.037153    27.266437     0.000000 
  21.135000    27.541189     0.036309    27.257571     0.000000 
  21.140000    27.083278     0.036923    27.248751     0.000000 
  21.145000    27.891968     0.035853    27.239976     0.000000 
  21.150000    27.380392     0.036522    27.231246     0.000000 
  21.155000    27.287506     0.036647    27.222560     0.000000 
  21.160000    27.072953     0.036937    27.213917     0.000000 
  21.165000    28.382274     0.035233    27.205316     0.000000 
  21.170000    27.359083     0.036551    27.196757     0.000000 
  21.175000    28.435701     0.035167    27.188238     0.000000 
  21.180000    27.944756     0.035785    27.179760     0.000000 
  21.185000    27.481654     0.036388    27.171320     0.000000 
  21.190000    27.215475     0.036744    27.162920     0.000000 
  21.195000    27.205532     0.036757    27.154557     0.000000 
  21.200000    27.975288     0.035746    27.146231     0.000000 
  21.205000    27.153539     0.036828    27.137943     0.000000 
  21.210000    26.924840     0.037140    27.129690     0.000000 
  21.215000    27.603805     0.036227    27.121473     0.000000 
  21.220000    27.196126     0.036770    27.113290     0.000000 
  21.225000    26.834788     0.037265    27.105142     0.000000 
  21.230000    27.368234     0.036539    27.097028     0.000000 
  21.235000    26.726343     0.037416    27.088947     0.000000 
  21.240000    27.148021     0.036835    27.080898     0.000000 
  21.245000    27.215524     0.036744    27.072882     0.000000 
  21.250000    26.459398     0.037794    27.064898     0.000000 
  21.255000    27.269907     0.036670    27.056944     0.000000 
  21.260000    27.113864     0.036882    27.049021     0.000000 
  21.265000    26.164303     0.038220    27.041129     0.000000 
  21.270000    26.978255     0.037067    27.033266     0.000000 
  21.275000    27.154649     0.036826    27.025433     0.000000 
  21.280000    27.201319     0.036763    27.017629     0.000000 
  21.285000    27.474434     0.036397    27.009853     0.000000 
  21.290000    28.348047     0.035276    27.002105     0.000000 
  21.295000    27.499776     0.036364    26.994385     0.000000 
  21.300000    26.965844     0.037084    26.986692     0.000000 
  21.305000    28.205381     0.035454    26.979026     0.000000 
  21.310000    26.758684     0.037371    26.971386     0.000000 
  21.315000    26.708772     0.037441    26.963773     0.000000 
  21.320000    27.340706     0.036576    26.956185     0.000000 
  21.325000    27.012863     0.037019    26.948623     0.000000 
  21.330000    26.945900     0.037111    26.941086     0.000000 
  21.335000    28.183243     0.035482    26.933574     0.000000 
  21.340000    26.887034     0.037193    26.926086     0.000000 
  21.345000    27.310641     0.036616    26.918622     0.000000 
  21.350000    27.097404     0.036904    26.911182     0.000000 
  21.355000    26.947371     0.037109    26.903765     0.000000 
  21.360000    26.778581     0.037343    26.896372     0.000000 
  21.365000    25.386474     0.039391    26.889001     0.000000 
  21.370000    27.513674     0.036346    26.881654     0.000000 
  21.375000    27.594013     0.036240    26.874328     0.000000 
  21.380000    26.823019     0.037281    26.867024     0.000000 
  21.385000    26.011472     0.038445    26.859743     0.000000 
  21.390000    27.031443     0.036994    26.852482     0.000000 
  21.395000    26.924606     0.037141    26.845243     0.000000 
  21.400000    26.780312     0.037341    26.838025     0.000000 
  21.405000    27.179316     0.036793    26.830828     0.000000 
  21.410000    26.160937     0.038225    26.823651     0.000000 
  21.415000    26.479484     0.037765    26.816494     0.000000 
  21.420000    26.640901     0.037536    26.809357     0.000000 
  21.425000    26.940918     0.037118    26.802240     0.000000 
  21.430000    25.821851     0.038727    26.795143     0.000000 
  21.435000    26.978487     0.037067    26.788065     0.000000 
  21.440000    26.739437     0.037398    26.781006     0.000000 
  21.445000    26.686417     0.037472    26.773966     0.000000 
  21.450000    26.900890     0.037173    26.766945     0.000000 
  21.455000    26.697412     0.037457    26.759942     0.000000 
  21.460000    26.359295     0.037937    26.752958     0.000000 
  21.465000    26.702109     0.037450    26.745991     0.000000 
  21.470000    27.112290     0.036884    26.739043     0.000000 
  21.475000    27.128173     0.036862    26.605718     0.000000 
  21.480000    26.892267     0.037185    26.599629     0.000000 
  21.485000    26.915135     0.037154    26.593550     0.000000 
  21.490000    26.627929     0.037555    26.587479     0.000000 
  21.495000    26.864180     0.037224    26.581418     0.000000 
  21.500000    27.021004     0.037008    26.575366     0.000000 
  21.505000    26.189872     0.038183    26.569322     0.000000 
  21.510000    27.468745     0.036405    26.563288     0.000000 
  21.515000    26.795925     0.037319    26.557263     0.000000 
  21.520000    27.099162     0.036902    26.551246     0.000000 
  21.525000    26.779724     0.037342    26.545238     0.000000 
  21.530000    25.833534     0.038709    26.539239     0.000000 
  21.535000    26.570835     0.037635    26.533249     0.000000 
  21.540000    26.660375     0.037509    26.527267     0.000000 
  21.545000    26.236989     0.038114    26.521294     0.000000 
  21.550000    27.383031     0.036519    26.515329     0.000000 
  21.555000    26.326395     0.037985    26.509372     0.000000 
  21.560000    26.375549     0.037914    26.503424     0.000000 
  21.565000    27.277580     0.036660    26.497484     0.000000 
  21.570000    26.647297     0.037527    26.491553     0.000000 
  21.575000    26.879557     0.037203    26.485629     0.000000 
  21.580000    26.092032     0.038326    26.479714     0.000000 
  21.585000    26.944522     0.037113    26.473807     0.000000 
  21.590000    27.088764     0.036916    26.467908     0.000000 
  21.595000    26.599424     0.037595    26.462017     0.000000 
  21.600000    26.212662     0.038150    26.456134     0.000000 
  21.605000    26.864336     0.037224    26.450258     0.000000 
  21.610000    27.183616     0.036787    26.444391     0.000000 
  21.615000    26.763572     0.037364    26.438531     0.000000 
  21.620000    28.006651     0.035706    26.432680     0.000000 
  21.625000    26.627389     0.037555    26.426836     0.000000 
  21.630000    26.437602     0.037825    26.420999     0.000000 
  21.635000    27.298794     0.036632    26.415170     0.000000 
  21.640000    27.379373     0.036524    26.409349     0.000000 
  21.645000    26.743756     0.037392    26.403536     0.000000 
  21.650000    27.293957     0.036638    26.397730     0.000000 
  21.655000    27.192170     0.036775    26.370651     0.000000 
  21.660000    26.503366     0.037731    26.365031     0.000000 
  21.665000    26.776789     0.037346    26.359416     0.000000 
  21.670000    26.999156     0.037038    26.353807     0.000000 
  21.675000    26.700463     0.037453    26.348202     0.000000 
  21.680000    26.435545     0.037828    26.342604     0.000000 
  21.685000    25.899891     0.038610    26.337010     0.000000 
  21.690000    26.847894     0.037247    26.331422     0.000000 
  21.695000    27.015521     0.037016    26.325839     0.000000 
  21.700000    27.027193     0.037000    26.320262     0.000000 
  21.705000    25.921863     0.038577    26.314690     0.000000 
  21.710000    26.506015     0.037727    26.309123     0.000000 
  21.715000    26.423253     0.037845    26.303562     0.000000 
  21.720000    27.823387     0.035941    26.298006     0.000000 
  21.725000    27.600982     0.036231    26.292455     0.000000 
  21.730000    26.161794     0.038224    26.286909     0.000000 
  21.735000    27.100610     0.036900    26.281369     0.000000 
  21.740000    27.423714     0.036465    26.275835     0.000000 
  21.745000    26.561482     0.037649    26.270305     0.000000 
  21.750000    26.737059     0.037401    26.264781     0.000000 
  21.755000    26.531649     0.037691    26.259262     0.000000 
  21.760000    26.498270     0.037738    26.253749     0.000000 
  21.765000    26.820023     0.037286    26.248241     0.000000 
  21.770000    27.028679     0.036998    26.242738     0.000000 
  21.775000    26.676047     0.037487    26.237240     0.000000 
  21.780000    25.817000     0.038734    26.231748     0.000000 
  21.785000    26.206470     0.038159    26.226261     0.000000 
  21.790000    25.595372     0.039070    26.220779     0.000000 
  21.795000    26.474635     0.037772    26.215303     0.000000 
  21.800000    26.168722     0.038214    26.209832     0.000000 
  21.805000    26.370794     0.037921    26.204366     0.000000 
  21.810000    25.988455     0.038479    26.198905     0.000000 
  21.815000    25.500169     0.039215    26.193450     0.000000 
  21.820000    26.963859     0.037087    26.188000     0.000000 
  21.825000    26.504680     0.037729    26.182555     0.000000 
  21.830000    26.576572     0.037627    26.177116     0.000000 
  21.835000    26.545199     0.037672    26.171682     0.000000 
  21.840000    26.509239     0.037723    26.166253     0.000000 
  21.845000    25.674346     0.038949    26.160829     0.000000 
  21.850000    26.928870     0.037135    26.155410     0.000000 
  21.855000    27.231337     0.036722    26.149997     0.000000 
  21.860000    26.054055     0.038382    26.144589     0.000000 
  21.865000    26.242844     0.038106    26.139187     0.000000 
  21.870000    27.215306     0.036744    26.133789     0.000000 
  21.875000    26.010677     0.038446    26.128397     0.000000 
  21.880000    26.635958     0.037543    26.123010     0.000000 
  21.885000    26.602415     0.037591    26.117628     0.000000 
  21.890000    26.704627     0.037447    26.112252     0.000000 
  21.895000    27.512617     0.036347    26.106880     0.000000 
  21.900000    26.688071     0.037470    26.101514     0.000000 
  21.905000    25.935635     0.038557    26.096153     0.000000 
  21.910000    25.152699     0.039757    26.090797     0.000000 
  21.915000    26.364143     0.037930    26.085447     0.000000 
  21.920000    26.328944     0.037981    26.080102     0.000000 
  21.925000    26.204483     0.038161    26.074762     0.000000 
  21.930000    26.111455     0.038297    26.069427     0.000000 
  21.935000    26.590376     0.037608    26.064097     0.000000 
  21.940000    25.024827     0.039960    26.058773     0.000000 
  21.945000    26.514717     0.037715    26.053453     0.000000 
  21.950000    25.867179     0.038659    26.048139     0.000000 
  21.955000    25.759569     0.038821    26.042830     0.000000 
  21.960000    26.425519     0.037842    26.037527     0.000000 
  21.965000    25.665208     0.038963    26.032228     0.000000 
  21.970000    26.536410     0.037684    26.026935     0.000000 
  21.975000    26.845100     0.037251    26.021647     0.000000 
  21.980000    26.155133     0.038233    26.016364     0.000000 
  21.985000    26.404966     0.037872    26.011086     0.000000 
  21.990000    25.927209     0.038570    26.005813     0.000000 
  21.995000    26.830850     0.037271    26.000546     0.000000 
  22.000000    26.332051     0.037977    25.995283     0.000000 
  22.005000    26.750215     0.037383    25.990026     0.000000 
  22.010000    26.252797     0.038091    25.984774     0.000000 
  22.015000    26.195386     0.038175    25.979527     0.000000 
  22.020000    25.629651     0.039017    25.974285     0.000000 
  22.025000    26.677771     0.037484    25.969049     0.000000 
  22.030000    27.549276     0.036299    25.963817     0.000000 
  22.035000    26.628329     0.037554    25.958591     0.000000 
  22.040000    26.131619     0.038268    25.953370     0.000000 
  22.045000    27.078282     0.036930    25.948153     0.000000 
  22.050000    26.380492     0.037907    25.942942     0.000000 
  22.055000    26.093299     0.038324    25.937737     0.000000 
  22.060000    26.139922     0.038256    25.932536     0.000000 
  22.065000    26.063173     0.038368    25.927340     0.000000 
  22.070000    26.110058     0.038299    25.922150     0.000000 
  22.075000    26.436835     0.037826    25.916964     0.000000 
  22.080000    26.876987     0.037207    25.911784     0.000000 
  22.085000    26.576316     0.037627    25.906609     0.000000 
  22.090000    25.582356     0.039089    25.901439     0.000000 
  22.095000    26.057783     0.038376    25.896274     0.000000 
  22.100000    26.772707     0.037351    25.891114     0.000000 
  22.105000    25.684431     0.038934    25.885959     0.000000 
  22.110000    26.174545     0.038205    25.880809     0.000000 
  22.115000    26.429284     0.037837    25.875665     0.000000 
  22.120000    26.013146     0.038442    25.870525     0.000000 
  22.125000    26.247013     0.038100    25.865391     0.000000 
  22.130000    26.079438     0.038344    25.860261     0.000000 
  22.135000    26.330774     0.037978    25.855137     0.000000 
  22.140000    25.632817     0.039012    25.850018     0.000000 
  22.145000    25.943053     0.038546    25.844903     0.000000 
  22.150000    26.059466     0.038374    25.839794     0.000000 
  22.155000    25.802954     0.038755    25.834690     0.000000 
  22.160000    26.909372     0.037162    25.829591     0.000000 
  22.165000    25.948818     0.038537    25.824497     0.000000 
  22.170000    26.177765     0.038200    25.819408     0.000000 
  22.175000    25.776065     0.038796    25.814324     0.000000 
  22.180000    26.364744     0.037929    25.809245     0.000000 
  22.185000    26.313813     0.038003    25.804172     0.000000 
  22.190000    26.220986     0.038137    25.799103     0.000000 
  22.195000    26.089478     0.038330    25.794039     0.000000 
  22.200000    27.091529     0.036912    25.788980     0.000000 
  22.205000    26.076434     0.038349    25.783927     0.000000 
  22.210000    26.382865     0.037903    25.778878     0.000000 
  22.215000    25.399012     0.039372    25.773834     0.000000 
  22.220000    25.461575     0.039275    25.768796     0.000000 
  22.225000    26.525426     0.037700    25.763762     0.000000 
  22.230000    26.482769     0.037760    25.758734     0.000000 
  22.235000    25.831713     0.038712    25.753710     0.000000 
  22.240000    26.076087     0.038349    25.748691     0.000000 
  22.245000    25.718447     0.038883    25.743678     0.000000 
  22.250000    25.691039     0.038924    25.738669     0.000000 
  22.255000    26.496869     0.037740    25.733666     0.000000 
  22.260000    25.179690     0.039715    25.728667     0.000000 
  22.265000    25.720006     0.038880    25.723674     0.000000 
  22.270000    26.165346     0.038218    25.718685     0.000000 
  22.275000    25.331152     0.039477    25.713701     0.000000 
  22.280000    26.068583     0.038360    25.708723     0.000000 
  22.285000    26.018577     0.038434    25.703749     0.000000 
  22.290000    26.651445     0.037521    25.698780     0.000000 
  22.295000    25.034870     0.039944    25.693816     0.000000 
  22.300000    25.658676     0.038973    25.688858     0.000000 
  22.305000    25.732385     0.038862    25.683904     0.000000 
  22.310000    26.287515     0.038041    25.678955     0.000000 
  22.315000    26.473882     0.037773    25.674011     0.000000 
  22.320000    25.632317     0.039013    25.669072     0.000000 
  22.325000    26.397745     0.037882    25.664138     0.000000 
  22.330000    25.567760     0.039112    25.659209     0.000000 
  22.335000    26.648563     0.037525    25.654285     0.000000 
  22.340000    25.736172     0.038856    25.649366     0.000000 
  22.345000    26.300278     0.038022    25.644452     0.000000 
  22.350000    27.123220     0.036869    25.639542     0.000000 
  22.355000    25.365449     0.039424    25.634638     0.000000 
  22.360000    25.098617     0.039843    25.629739     0.000000 
  22.365000    26.001300     0.038460    25.624844     0.000000 
  22.370000    25.119085     0.039810    25.619955     0.000000 
  22.375000    25.764518     0.038813    25.615070     0.000000 
  22.380000    25.521141     0.039183    25.610190     0.000000 
  22.385000    25.957929     0.038524    25.605315     0.000000 
  22.390000    26.626159     0.037557    25.600446     0.000000 
  22.395000    26.207791     0.038157    25.595581     0.000000 
  22.400000    25.082974     0.039868    25.590720     0.000000 
  22.405000    25.404467     0.039363    25.585865     0.000000 
  22.410000    25.458021     0.039280    25.581015     0.000000 
  22.415000    26.342970     0.037961    25.576170     0.000000 
  22.420000    26.016936     0.038437    25.571329     0.000000 
  22.425000    25.879450     0.038641    25.566493     0.000000 
  22.430000    25.347561     0.039452    25.561663     0.000000 
  22.435000    24.847123     0.040246    25.556837     0.000000 
  22.440000    26.278945     0.038053    25.552016     0.000000 
  22.445000    25.784853     0.038782    25.547200     0.000000 
  22.450000    26.504986     0.037729    25.542388     0.000000 
  22.455000    25.442605     0.039304    25.537582     0.000000 
  22.460000    26.453350     0.037802    25.532781     0.000000 
  22.465000    25.740243     0.038850    25.527984     0.000000 
  22.470000    25.337359     0.039467    25.523192     0.000000 
  22.475000    26.237842     0.038113    25.518405     0.000000 
  22.480000    25.415425     0.039346    25.513623     0.000000 
  22.485000    25.501725     0.039213    25.508846     0.000000 
  22.490000    25.700419     0.038910    25.504074     0.000000 
  22.495000    25.626699     0.039022    25.499306     0.000000 
  22.500000    24.874992     0.040201    25.494543     0.000000 
  22.505000    26.164386     0.038220    25.489786     0.000000 
  22.510000    26.042310     0.038399    25.485033     0.000000 
  22.515000    26.573967     0.037631    25.480284     0.000000 
  22.520000    25.094523     0.039849    25.475541     0.000000 
  22.525000    25.890861     0.038624    25.470803     0.000000 
  22.530000    25.243109     0.039615    25.466069     0.000000 
  22.535000    24.988349     0.040019    25.461340     0.000000 
  22.540000    25.804761     0.038753    25.456616     0.000000 
  22.545000    26.172358     0.038208    25.451897     0.000000 
  22.550000    26.416102     0.037856    25.447182     0.000000 
  22.555000    25.511954     0.039197    25.442473     0.000000 
  22.560000    25.752068     0.038832    25.437768     0.000000 
  22.565000    25.973572     0.038501    25.433068     0.000000 
  22.570000    25.913100     0.038591    25.428372     0.000000 
  22.575000    25.802816     0.038755    25.423682     0.000000 
  22.580000    26.182709     0.038193    25.418996     0.000000 
  22.585000    25.855355     0.038677    25.414316     0.000000 
  22.590000    25.401209     0.039368    25.409639     0.000000 
  22.595000    26.196659     0.038173    25.404968     0.000000 
  22.600000    25.456028     0.039283    25.400302     0.000000 
  22.605000    25.690942     0.038924    25.395640     0.000000 
  22.610000    25.768021     0.038808    25.390983     0.000000 
  22.615000    26.248857     0.038097    25.386331     0.000000 
  22.620000    25.549490     0.039140    25.381683     0.000000 
  22.625000    26.257002     0.038085    25.377041     0.000000 
  22.630000    25.061979     0.039901    25.372403     0.000000 
  22.635000    25.457987     0.039280    25.367770     0.000000 
  22.640000    25.786090     0.038781    25.363141     0.000000 
  22.645000    25.332412     0.039475    25.358518     0.000000 
  22.650000    25.687669     0.038929    25.353899     0.000000 
  22.655000    26.660975     0.037508    25.349285     0.000000 
  22.660000    26.757876     0.037372    25.344675     0.000000 
  22.665000    25.400848     0.039369    25.340070     0.000000 
  22.670000    26.663296     0.037505    25.335471     0.000000 
  22.675000    25.541583     0.039152    25.330875     0.000000 
  22.680000    25.381506     0.039399    25.326285     0.000000 
  22.685000    25.922914     0.038576    25.321699     0.000000 
  22.690000    25.865717     0.038661    25.317118     0.000000 
  22.695000    26.104313     0.038308    25.312542     0.000000 
  22.700000    26.217513     0.038142    25.307970     0.000000 
  22.705000    24.958602     0.040066    25.303403     0.000000 
  22.710000    25.466894     0.039267    25.298841     0.000000 
  22.715000    25.755100     0.038827    25.294284     0.000000 
  22.720000    24.836738     0.040263    25.289731     0.000000 
  22.725000    25.932130     0.038562    25.285183     0.000000 
  22.730000    25.235769     0.039626    25.280639     0.000000 
  22.735000    25.765254     0.038812    25.276101     0.000000 
  22.740000    26.357055     0.037941    25.271567     0.000000 
  22.745000    26.542907     0.037675    25.267038     0.000000 
  22.750000    24.840552     0.040257    25.262513     0.000000 
  22.755000    25.022729     0.039964    25.257993     0.000000 
  22.760000    24.884940     0.040185    25.253478     0.000000 
  22.765000    26.196721     0.038173    25.248967     0.000000 
  22.770000    25.458194     0.039280    25.244461     0.000000 
  22.775000    24.451122     0.040898    25.239960     0.000000 
  22.780000    25.418917     0.039341    25.235464     0.000000 
  22.785000    24.922498     0.040124    25.230972     0.000000 
  22.790000    25.992979     0.038472    25.226485     0.000000 
  22.795000    25.217645     0.039655    25.222002     0.000000 
  22.800000    25.550912     0.039138    25.217524     0.000000 
  22.805000    25.651182     0.038985    25.213051     0.000000 
  22.810000    25.408195     0.039357    25.208582     0.000000 
  22.815000    25.875537     0.038647    25.204118     0.000000 
  22.820000    26.012065     0.038444    25.199659     0.000000 
  22.825000    25.479296     0.039248    25.195204     0.000000 
  22.830000    25.072424     0.039884    25.190754     0.000000 
  22.835000    25.921077     0.038579    25.186309     0.000000 
  22.840000    25.536002     0.039160    25.181868     0.000000 
  22.845000    25.674488     0.038949    25.177432     0.000000 
  22.850000    25.968310     0.038508    25.173000     0.000000 
  22.855000    24.918216     0.040131    25.168573     0.000000 
  22.860000    25.627532     0.039021    25.164151     0.000000 
  22.865000    25.253393     0.039599    25.159733     0.000000 
  22.870000    25.873371     0.038650    25.155320     0.000000 
  22.875000    25.335297     0.039471    25.150912     0.000000 
  22.880000    25.645593     0.038993    25.146508     0.000000 
  22.885000    26.043126     0.038398    25.142109     0.000000 
  22.890000    24.898381     0.040163    25.137714     0.000000 
  22.895000    25.560493     0.039123    25.133324     0.000000 
  22.900000    25.753483     0.038830    25.128939     0.000000 
  22.905000    25.824735     0.038723    25.124558     0.000000 
  22.910000    24.486633     0.040839    25.120181     0.000000 
  22.915000    25.631580     0.039014    25.115810     0.000000 
  22.920000    25.703017     0.038906    25.111443     0.000000 
  22.925000    25.606489     0.039053    25.107080     0.000000 
  22.930000    26.059644     0.038374    25.102722     0.000000 
  22.935000    26.330369     0.037979    25.098369     0.000000 
  22.940000    26.276825     0.038056    25.094020     0.000000 
  22.945000    25.726526     0.038870    25.089676     0.000000 
  22.950000    25.846881     0.038689    25.085336     0.000000 
  22.955000    25.453055     0.039288    25.081001     0.000000 
  22.960000    25.337628     0.039467    25.076670     0.000000 
  22.965000    26.468684     0.037780    25.072344     0.000000 
  22.970000    25.688383     0.038928    25.068023     0.000000 
  22.975000    24.749198     0.040405    25.063706     0.000000 
  22.980000    25.330416     0.039478    25.059393     0.000000 
  22.985000    25.502672     0.039212    25.055085     0.000000 
  22.990000    25.937923     0.038554    25.050782     0.000000 
  22.995000    24.891920     0.040174    25.046483     0.000000 
  23.000000    26.012058     0.038444    25.042189     0.000000 
  23.005000    26.885499     0.037195    25.037899     0.000000 
  23.010000    26.113903     0.038294    25.033614     0.000000 
  23.015000    26.428508     0.037838    25.029334     0.000000 
  23.020000    26.446859     0.037812    25.025057     0.000000 
  23.025000    25.229093     0.039637    25.020786     0.000000 
  23.030000    25.602238     0.039059    25.016519     0.000000 
  23.035000    25.113337     0.039819    25.012256     0.000000 
  23.040000    25.932103     0.038562    25.007998     0.000000 
  23.045000    25.836939     0.038704    25.003744     0.000000 
  23.050000    25.908058     0.038598    24.999495     0.000000 
  23.055000    25.384062     0.039395    24.995251     0.000000 
  23.060000    25.490638     0.039230    24.991011     0.000000 
  23.065000    25.575109     0.039101    24.986775     0.000000 
  23.070000    26.117065     0.038289    24.982544     0.000000 
  23.075000    26.199235     0.038169    24.978317     0.000000 
  23.080000    24.745344     0.040412    24.974095     0.000000 
  23.085000    24.808464     0.040309    24.969877     0.000000 
  23.090000    25.631293     0.039015    24.965664     0.000000 
  23.095000    25.211742     0.039664    24.961455     0.000000 
  23.100000    25.535237     0.039162    24.957251     0.000000 
  23.105000    25.688333     0.038928    24.953051     0.000000 
  23.110000    25.198273     0.039685    24.948856     0.000000 
  23.115000    25.352602     0.039444    24.944665     0.000000 
  23.120000    25.365647     0.039423    24.940479     0.000000 
  23.125000    25.292431     0.039538    24.936297     0.000000 
  23.130000    25.170919     0.039728    24.932119     0.000000 
  23.135000    25.488103     0.039234    24.927946     0.000000 
  23.140000    25.293906     0.039535    24.923778     0.000000 
  23.145000    25.474425     0.039255    24.919614     0.000000 
  23.150000    25.947651     0.038539    24.915454     0.000000 
  23.155000    25.575149     0.039100    24.911299     0.000000 
  23.160000    25.194811     0.039691    24.907148     0.000000 
  23.165000    25.013901     0.039978    24.903001     0.000000 
  23.170000    25.583234     0.039088    24.898859     0.000000 
  23.175000    25.331939     0.039476    24.894722     0.000000 
  23.180000    25.425288     0.039331    24.890589     0.000000 
  23.185000    25.322821     0.039490    24.886460     0.000000 
  23.190000    24.727201     0.040441    24.882336     0.000000 
  23.195000    25.550086     0.039139    24.878216     0.000000 
  23.200000    24.926434     0.040118    24.874100     0.000000 
  23.205000    25.416622     0.039344    24.869989     0.000000 
  23.210000    25.478897     0.039248    24.865883     0.000000 
  23.215000    24.878548     0.040195    24.861780     0.000000 
  23.220000    25.402690     0.039366    24.857683     0.000000 
  23.225000    25.134295     0.039786    24.853589     0.000000 
  23.230000    24.754744     0.040396    24.849500     0.000000 
  23.235000    25.807327     0.038749    24.845415     0.000000 
  23.240000    25.117848     0.039812    24.841335     0.000000 
  23.245000    24.947923     0.040083    24.837259     0.000000 
  23.250000    25.705260     0.038903    24.833188     0.000000 
  23.255000    25.044004     0.039930    24.829120     0.000000 
  23.260000    24.907029     0.040149    24.825058     0.000000 
  23.265000    24.873490     0.040203    24.820999     0.000000 
  23.270000    24.863527     0.040220    24.816945     0.000000 
  23.275000    25.531211     0.039168    24.812896     0.000000 
  23.280000    24.985209     0.040024    24.808850     0.000000 
  23.285000    25.530921     0.039168    24.804809     0.000000 
  23.290000    25.671611     0.038954    24.800773     0.000000 
  23.295000    25.476691     0.039252    24.796740     0.000000 
  23.300000    25.909981     0.038595    24.792713     0.000000 
  23.305000    24.846956     0.040246    24.788689     0.000000 
  23.310000    24.597090     0.040655    24.784670     0.000000 
  23.315000    24.930823     0.040111    24.780655     0.000000 
  23.320000    25.005803     0.039991    24.776644     0.000000 
  23.325000    24.667234     0.040540    24.772638     0.000000 
  23.330000    25.492888     0.039227    24.768636     0.000000 
  23.335000    26.148911     0.038243    24.764639     0.000000 
  23.340000    24.892998     0.040172    24.760646     0.000000 
  23.345000    25.267919     0.039576    24.756657     0.000000 
  23.350000    24.774577     0.040364    24.752672     0.000000 
  23.355000    24.925278     0.040120    24.748692     0.000000 
  23.360000    25.156360     0.039751    24.744716     0.000000 
  23.365000    25.260196     0.039588    24.740744     0.000000 
  23.370000    25.770875     0.038803    24.736777     0.000000 
  23.375000    25.359869     0.039432    24.732814     0.000000 
  23.380000    24.449985     0.040900    24.728855     0.000000 
  23.385000    25.544313     0.039148    24.724901     0.000000 
  23.390000    25.095227     0.039848    24.720951     0.000000 
  23.395000    24.808085     0.040309    24.717005     0.000000 
  23.400000    25.264890     0.039581    24.713063     0.000000 
  23.405000    24.736982     0.040425    24.709126     0.000000 
  23.410000    25.187327     0.039703    24.705193     0.000000 
  23.415000    24.153500     0.041402    24.701264     0.000000 
  23.420000    25.305417     0.039517    24.697340     0.000000 
  23.425000    24.213508     0.041299    24.693420     0.000000 
  23.430000    24.798252     0.040325    24.689504     0.000000 
  23.435000    25.052163     0.039917    24.685593     0.000000 
  23.440000    24.843802     0.040251    24.681685     0.000000 
  23.445000    24.860782     0.040224    24.677782     0.000000 
  23.450000    24.481814     0.040847    24.673883     0.000000 
  23.455000    25.349204     0.039449    24.669989     0.000000 
  23.460000    24.950346     0.040080    24.666099     0.000000 
  23.465000    25.552763     0.039135    24.662212     0.000000 
  23.470000    25.390313     0.039385    24.658331     0.000000 
  23.475000    26.199669     0.038168    24.654453     0.000000 
  23.480000    24.803969     0.040316    24.650580     0.000000 
  23.485000    25.690573     0.038925    24.646711     0.000000 
  23.490000    24.975617     0.040039    24.642846     0.000000 
  23.495000    25.225563     0.039642    24.638985     0.000000 
  23.500000    25.328056     0.039482    24.635129     0.000000 
  23.505000    24.773362     0.040366    24.631277     0.000000 
  23.510000    24.109235     0.041478    24.627429     0.000000 
  23.515000    25.231782     0.039633    24.623585     0.000000 
  23.520000    24.592398     0.040663    24.619746     0.000000 
  23.525000    25.524845     0.039178    24.615911     0.000000 
  23.530000    24.912407     0.040141    24.612080     0.000000 
  23.535000    24.650283     0.040567    24.608253     0.000000 
  23.540000    25.343876     0.039457    24.604430     0.000000 
  23.545000    25.460189     0.039277    24.600612     0.000000 
  23.550000    24.553622     0.040727    24.596797     0.000000 
  23.555000    25.020189     0.039968    24.592987     0.000000 
  23.560000    24.549161     0.040735    24.589182     0.000000 
  23.565000    24.689059     0.040504    24.585380     0.000000 
  23.570000    23.882948     0.041871    24.581583     0.000000 
  23.575000    24.801399     0.040320    24.577789     0.000000 
  23.580000    25.291011     0.039540    24.574000     0.000000 
  23.585000    24.941911     0.040093    24.570215     0.000000 
  23.590000    24.123394     0.041454    24.566435     0.000000 
  23.595000    25.008283     0.039987    24.562658     0.000000 
  23.600000    25.249675     0.039604    24.558886     0.000000 
  23.605000    23.996965     0.041672    24.555117     0.000000 
  23.610000    24.230945     0.041270    24.551353     0.000000 
  23.615000    24.419730     0.040950    24.547594     0.000000 
  23.620000    25.055045     0.039912    24.543838     0.000000 
  23.625000    25.213703     0.039661    24.540086     0.000000 
  23.630000    25.197305     0.039687    24.536339     0.000000 
  23.635000    25.292751     0.039537    24.532596     0.000000 
  23.640000    24.727456     0.040441    24.528856     0.000000 
  23.645000    25.256033     0.039595    24.525122     0.000000 
  23.650000    25.261028     0.039587    24.521391     0.000000 
  23.655000    25.053258     0.039915    24.517664     0.000000 
  23.660000    25.390313     0.039385    24.513941     0.000000 
  23.665000    24.316497     0.041124    24.510223     0.000000 
  23.670000    25.105319     0.039832    24.506509     0.000000 
  23.675000    25.002126     0.039997    24.502799     0.000000 
  23.680000    25.003806     0.039994    24.499093     0.000000 
  23.685000    25.523506     0.039180    24.495391     0.000000 
  23.690000    24.965515     0.040055    24.491693     0.000000 
  23.695000    25.759628     0.038820    24.487999     0.000000 
  23.700000    25.198271     0.039685    24.484310     0.000000 
  23.705000    25.870994     0.038653    24.480624     0.000000 
  23.710000    24.864758     0.040218    24.476943     0.000000 
  23.715000    24.061487     0.041560    24.473266     0.000000 
  23.720000    24.977541     0.040036    24.469592     0.000000 
  23.725000    24.771426     0.040369    24.465923     0.000000 
  23.730000    24.946804     0.040085    24.462258     0.000000 
  23.735000    24.041486     0.041595    24.458598     0.000000 
  23.740000    24.582708     0.040679    24.454941     0.000000 
  23.745000    25.305136     0.039518    24.451288     0.000000 
  23.750000    24.395673     0.040991    24.447639     0.000000 
  23.755000    23.991517     0.041681    24.443995     0.000000 
  23.760000    25.847878     0.038688    24.440355     0.000000 
  23.765000    24.949309     0.040081    24.436718     0.000000 
  23.770000    24.674896     0.040527    24.433086     0.000000 
  23.775000    24.227284     0.041276    24.429458     0.000000 
  23.780000    24.517134     0.040788    24.425833     0.000000 
  23.785000    25.374316     0.039410    24.422213     0.000000 
  23.790000    24.875737     0.040200    24.418597     0.000000 
  23.795000    24.918701     0.040131    24.414985     0.000000 
  23.800000    25.144434     0.039770    24.411377     0.000000 
  23.805000    24.529091     0.040768    24.407773     0.000000 
  23.810000    24.781703     0.040352    24.404174     0.000000 
  23.815000    24.815697     0.040297    24.400578     0.000000 
  23.820000    25.035882     0.039943    24.396986     0.000000 
  23.825000    24.482624     0.040845    24.393398     0.000000 
  23.830000    24.839437     0.040259    24.389815     0.000000 
  23.835000    24.817472     0.040294    24.386235     0.000000 
  23.840000    25.239798     0.039620    24.382659     0.000000 
  23.845000    25.049393     0.039921    24.379088     0.000000 
  23.850000    25.316386     0.039500    24.375520     0.000000 
  23.855000    25.424382     0.039332    24.371957     0.000000 
  23.860000    24.641165     0.040582    24.368397     0.000000 
  23.865000    25.199296     0.039684    24.364842     0.000000 
  23.870000    24.934402     0.040105    24.361290     0.000000 
  23.875000    24.977986     0.040035    24.357743     0.000000 
  23.880000    24.312437     0.041131    24.354199     0.000000 
  23.885000    24.328302     0.041104    24.350660     0.000000 
  23.890000    24.669990     0.040535    24.347124     0.000000 
  23.895000    24.361496     0.041048    24.343593     0.000000 
  23.900000    24.318078     0.041122    24.340066     0.000000 
  23.905000    25.086181     0.039863    24.336542     0.000000 
  23.910000    25.180065     0.039714    24.333023     0.000000 
  23.915000    24.942511     0.040092    24.329507     0.000000 
  23.920000    24.347243     0.041072    24.325996     0.000000 
  23.925000    23.918767     0.041808    24.322488     0.000000 
  23.930000    24.790490     0.040338    24.318985     0.000000 
  23.935000    24.381622     0.041014    24.315485     0.000000 
  23.940000    23.698079     0.042198    24.311989     0.000000 
  23.945000    25.378036     0.039404    24.308498     0.000000 
  23.950000    24.182298     0.041353    24.305010     0.000000 
  23.955000    24.347140     0.041073    24.301526     0.000000 
  23.960000    24.936550     0.040102    24.298047     0.000000 
  23.965000    24.911092     0.040143    24.294571     0.000000 
  23.970000    23.615099     0.042346    24.291099     0.000000 
  23.975000    25.078523     0.039875    24.287631     0.000000 
  23.980000    24.467514     0.040871    24.284167     0.000000 
  23.985000    24.237364     0.041259    24.280707     0.000000 
  23.990000    24.876408     0.040199    24.277251     0.000000 
  23.995000    25.047134     0.039925    24.273799     0.000000 
  24.000000    24.704496     0.040478    24.270351     0.000000 
  24.005000    24.357559     0.041055    24.266907     0.000000 
  24.010000    25.228038     0.039638    24.263466     0.000000 
  24.015000    25.164569     0.039738    24.260030     0.000000 
  24.020000    24.916660     0.040134    24.256598     0.000000 
  24.025000    24.973108     0.040043    24.253169     0.000000 
  24.030000    24.139899     0.041425    24.249745     0.000000 
  24.035000    24.763006     0.040383    24.246324     0.000000 
  24.040000    25.111060     0.039823    24.242907     0.000000 
  24.045000    23.899588     0.041842    24.239494     0.000000 
  24.050000    24.837913     0.040261    24.236085     0.000000 
  24.055000    24.596014     0.040657    24.232680     0.000000 
  24.060000    23.650037     0.042283    24.229279     0.000000 
  24.065000    25.051942     0.039917    24.225882     0.000000 
  24.070000    24.503205     0.040811    24.222489     0.000000 
  24.075000    25.061039     0.039903    24.219099     0.000000 
  24.080000    25.125474     0.039800    24.215714     0.000000 
  24.085000    24.435874     0.040923    24.212332     0.000000 
  24.090000    24.696458     0.040492    24.208955     0.000000 
  24.095000    25.236463     0.039625    24.205581     0.000000 
  24.100000    24.619070     0.040619    24.202211     0.000000 
  24.105000    24.733136     0.040432    24.198845     0.000000 
  24.110000    24.305920     0.041142    24.195482     0.000000 
  24.115000    25.243610     0.039614    24.192124     0.000000 
  24.120000    24.428043     0.040937    24.188769     0.000000 
  24.125000    24.355307     0.041059    24.185419     0.000000 
  24.130000    24.743618     0.040414    24.182072     0.000000 
  24.135000    24.160426     0.041390    24.178729     0.000000 
  24.140000    25.208708     0.039669    24.175390     0.000000 
  24.145000    24.067207     0.041550    24.172055     0.000000 
  24.150000    25.297696     0.039529    24.168724     0.000000 
  24.155000    24.614583     0.040626    24.165396     0.000000 
  24.160000    25.185773     0.039705    24.162073     0.000000 
  24.165000    25.109001     0.039826    24.158753     0.000000 
  24.170000    24.877909     0.040196    24.155437     0.000000 
  24.175000    25.069962     0.039888    24.152125     0.000000 
  24.180000    24.460921     0.040882    24.148816     0.000000 
  24.185000    24.309346     0.041136    24.145512     0.000000 
  24.190000    24.412352     0.040963    24.142211     0.000000 
  24.195000    25.614008     0.039041    24.138915     0.000000 
  24.200000    24.887980     0.040180    24.135622     0.000000 
  24.205000    24.850776     0.040240    24.132333     0.000000 
  24.210000    25.264190     0.039582    24.129047     0.000000 
  24.215000    24.449363     0.040901    24.125766     0.000000 
  24.220000    25.544798     0.039147    24.122488     0.000000 
  24.225000    24.534913     0.040758    24.119214     0.000000 
  24.230000    25.186719     0.039703    24.115944     0.000000 
  24.235000    24.659469     0.040552    24.112678     0.000000 
  24.240000    24.741976     0.040417    24.109415     0.000000 
  24.245000    24.438649     0.040919    24.106157     0.000000 
  24.250000    24.551676     0.040730    24.102902     0.000000 
  24.255000    24.444544     0.040909    24.099651     0.000000 
  24.260000    24.523401     0.040777    24.096404     0.000000 
  24.265000    24.665001     0.040543    24.114272     0.000000 
  24.270000    24.239000     0.041256    24.111165     0.000000 
  24.275000    25.140540     0.039776    24.108063     0.000000 
  24.280000    24.582853     0.040679    24.104966     0.000000 
  24.285000    25.081276     0.039870    24.101874     0.000000 
  24.290000    24.818210     0.040293    24.098787     0.000000 
  24.295000    24.779106     0.040357    24.095705     0.000000 
  24.300000    25.199540     0.039683    24.092628     0.000000 
  24.305000    24.820887     0.040289    24.089556     0.000000 
  24.310000    23.713560     0.042170    24.086490     0.000000 
  24.315000    24.994777     0.040008    24.083428     0.000000 
  24.320000    25.248914     0.039606    24.080372     0.000000 
  24.325000    23.964515     0.041728    24.077321     0.000000 
  24.330000    25.044110     0.039930    24.074275     0.000000 
  24.335000    24.573947     0.040694    24.071234     0.000000 
  24.340000    24.640947     0.040583    24.068199     0.000000 
  24.345000    24.960399     0.040063    24.065169     0.000000 
  24.350000    24.467871     0.040870    24.062144     0.000000 
  24.355000    25.082124     0.039869    24.059124     0.000000 
  24.360000    25.037982     0.039939    24.056110     0.000000 
  24.365000    23.960510     0.041735    24.053101     0.000000 
  24.370000    24.277460     0.041190    24.050097     0.000000 
  24.375000    24.360250     0.041050    24.047098     0.000000 
  24.380000    24.297425     0.041157    24.044105     0.000000 
  24.385000    24.209242     0.041307    24.041118     0.000000 
  24.390000    24.168756     0.041376    24.038135     0.000000 
  24.395000    25.049738     0.039921    24.035159     0.000000 
  24.400000    24.563558     0.040711    24.032187     0.000000 
  24.405000    24.771641     0.040369    24.029221     0.000000 
  24.410000    24.837877     0.040261    24.026261     0.000000 
  24.415000    24.030329     0.041614    24.023306     0.000000 
  24.420000    24.606401     0.040640    24.020357     0.000000 
  24.425000    24.507501     0.040804    24.017413     0.000000 
  24.430000    24.676268     0.040525    24.014475     0.000000 
  24.435000    24.676005     0.040525    24.011542     0.000000 
  24.440000    24.889141     0.040178    24.008615     0.000000 
  24.445000    24.509407     0.040801    24.005694     0.000000 
  24.450000    24.246900     0.041242    24.002778     0.000000 
  24.455000    24.446272     0.040906    23.999868     0.000000 
  24.460000    25.238867     0.039621    23.996964     0.000000 
  24.465000    23.798646     0.042019    23.994065     0.000000 
  24.470000    24.450682     0.040899    23.991172     0.000000 
  24.475000    25.200580     0.039682    23.988285     0.000000 
  24.480000    24.927402     0.040116    23.985404     0.000000 
  24.485000    24.382406     0.041013    23.982529     0.000000 
  24.490000    25.260510     0.039587    23.979660     0.000000 
  24.495000    24.771478     0.040369    23.976796     0.000000 
  24.500000    25.549702     0.039139    23.973939     0.000000 
  24.505000    24.672012     0.040532    23.971088     0.000000 
  24.510000    25.027785     0.039956    23.968242     0.000000 
  24.515000    25.647922     0.038990    23.965403     0.000000 
  24.520000    24.782506     0.040351    23.962569     0.000000 
  24.525000    23.957474     0.041741    23.959742     0.000000 
  24.530000    24.920694     0.040127    23.956921     0.000000 
  24.535000    24.926546     0.040118    23.954106     0.000000 
  24.540000    24.558070     0.040720    23.951298     0.000000 
  24.545000    24.736725     0.040426    23.948495     0.000000 
  24.550000    24.744470     0.040413    23.945699     0.000000 
  24.555000    24.231626     0.041268    23.942910     0.000000 
  24.560000    24.633591     0.040595    23.940126     0.000000 
  24.565000    24.681371     0.040516    23.937349     0.000000 
  24.570000    24.541164     0.040748    23.934579     0.000000 
  24.575000    23.889236     0.041860    23.931815     0.000000 
  24.580000    24.008594     0.041652    23.929057     0.000000 
  24.585000    24.674184     0.040528    23.926306     0.000000 
  24.590000    24.310681     0.041134    23.923562     0.000000 
  24.595000    24.752222     0.040400    23.920824     0.000000 
  24.600000    24.623033     0.040612    23.918094     0.000000 
  24.605000    25.276036     0.039563    23.915369     0.000000 
  24.610000    24.692044     0.040499    23.912652     0.000000 
  24.615000    24.642847     0.040580    23.909942     0.000000 
  24.620000    24.024940     0.041623    23.907238     0.000000 
  24.625000    25.076906     0.039877    23.904541     0.000000 
  24.630000    24.732224     0.040433    23.901852     0.000000 
  24.635000    25.211082     0.039665    23.899169     0.000000 
  24.640000    25.154443     0.039754    23.896494     0.000000 
  24.645000    25.354617     0.039441    23.893826     0.000000 
  24.650000    24.641242     0.040582    23.891165     0.000000 
  24.655000    24.787404     0.040343    23.888511     0.000000 
  24.660000    24.990276     0.040016    23.885864     0.000000 
  24.665000    24.425666     0.040941    23.883226     0.000000 
  24.670000    24.479847     0.040850    23.880594     0.000000 
  24.675000    24.102626     0.041489    23.877970     0.000000 
  24.680000    25.392568     0.039382    23.875354     0.000000 
  24.685000    25.242802     0.039615    23.872745     0.000000 
  24.690000    25.081754     0.039870    23.870144     0.000000 
  24.695000    24.273889     0.041197    23.867551     0.000000 
  24.700000    23.792724     0.042030    23.864965     0.000000 
  24.705000    24.630727     0.040600    23.862388     0.000000 
  24.710000    24.361573     0.041048    23.859818     0.000000 
  24.715000    24.666063     0.040542    23.857257     0.000000 
  24.720000    23.975876     0.041709    23.854704     0.000000 
  24.725000    24.606281     0.040640    23.852159     0.000000 
  24.730000    24.959690     0.040065    23.849622     0.000000 
  24.735000    24.879780     0.040193    23.847094     0.000000 
  24.740000    24.623284     0.040612    23.844574     0.000000 
  24.745000    24.136129     0.041432    23.842063     0.000000 
  24.750000    25.359175     0.039433    23.839561     0.000000 
  24.755000    24.166496     0.041380    23.837067     0.000000 
  24.760000    24.888649     0.040179    23.834582     0.000000 
  24.765000    24.679366     0.040520    23.832106     0.000000 
  24.770000    24.303955     0.041146    23.829639     0.000000 
  24.775000    25.378510     0.039403    23.827182     0.000000 
  24.780000    23.893740     0.041852    23.824733     0.000000 
  24.785000    24.440175     0.040916    23.822294     0.000000 
  24.790000    24.604775     0.040643    23.819864     0.000000 
  24.795000    24.228939     0.041273    23.817444     0.000000 
  24.800000    23.836029     0.041953    23.815033     0.000000 
  24.805000    24.762030     0.040384    23.812632     0.000000 
  24.810000    24.381077     0.041015    23.810242     0.000000 
  24.815000    24.599625     0.040651    23.807861     0.000000 
  24.820000    24.591215     0.040665    23.805490     0.000000 
  24.825000    24.991726     0.040013    23.803130     0.000000 
  24.830000    24.796250     0.040329    23.800779     0.000000 
  24.835000    24.867445     0.040213    23.798440     0.000000 
  24.840000    25.098799     0.039843    23.796111     0.000000 
  24.845000    24.796707     0.040328    23.793793     0.000000 
  24.850000    24.370817     0.041033    23.791486     0.000000 
  24.855000    25.080942     0.039871    23.789190     0.000000 
  24.860000    24.690384     0.040502    23.786905     0.000000 
  24.865000    24.542999     0.040745    23.784631     0.000000 
  24.870000    24.981701     0.040029    23.782369     0.000000 
  24.875000    24.457459     0.040887    23.780119     0.000000 
  24.880000    25.549355     0.039140    23.777881     0.000000 
  24.885000    24.660249     0.040551    23.775654     0.000000 
  24.890000    25.228417     0.039638    23.773440     0.000000 
  24.895000    25.071611     0.039886    23.771239     0.000000 
  24.900000    24.736852     0.040426    23.769049     0.000000 
  24.905000    24.620925     0.040616    23.766873     0.000000 
  24.910000    24.524126     0.040776    23.764709     0.000000 
  24.915000    24.357350     0.041055    23.762559     0.000000 
  24.920000    24.655524     0.040559    23.760422     0.000000 
  24.925000    25.040278     0.039936    23.758299     0.000000 
  24.930000    24.650840     0.040567    23.756189     0.000000 
  24.935000    24.447887     0.040903    23.754094     0.000000 
  24.940000    24.772938     0.040367    23.752012     0.000000 
  24.945000    24.605669     0.040641    23.749945     0.000000 
  24.950000    25.205116     0.039674    23.747893     0.000000 
  24.955000    24.873991     0.040203    23.745856     0.000000 
  24.960000    24.778977     0.040357    23.743833     0.000000 
  24.965000    23.821439     0.041979    23.741827     0.000000 
  24.970000    24.817924     0.040293    23.739836     0.000000 
  24.975000    24.269056     0.041205    23.737861     0.000000 
  24.980000    24.452510     0.040896    23.735902     0.000000 
  24.985000    25.269362     0.039574    23.733960     0.000000 
  24.990000    25.067108     0.039893    23.732035     0.000000 
  24.995000    24.406376     0.040973    23.730127     0.000000 
  25.000000    25.007429     0.039988    23.728236     0.000000 
  25.005000    24.545918     0.040740    23.726363     0.000000 
  25.010000    24.275495     0.041194    23.724508     0.000000 
  25.015000    24.313498     0.041129    23.722672     0.000000 
  25.020000    25.046626     0.039926    23.720855     0.000000 
  25.025000    24.108520     0.041479    23.719057     0.000000 
  25.030000    25.247759     0.039607    23.717278     0.000000 
  25.035000    24.232605     0.041267    23.715520     0.000000 
  25.040000    24.300918     0.041151    23.713782     0.000000 
  25.045000    24.444444     0.040909    23.712064     0.000000 
  25.050000    24.940921     0.040095    23.710368     0.000000 
  25.055000    24.504506     0.040809    23.708694     0.000000 
  25.060000    24.300474     0.041151    23.707041     0.000000 
  25.065000    23.733901     0.042134    23.705411     0.000000 
  25.070000    24.296724     0.041158    23.703805     0.000000 
  25.075000    24.202277     0.041318    23.702222     0.000000 
  25.080000    24.454741     0.040892    23.700662     0.000000 
  25.085000    24.240940     0.041253    23.699128     0.000000 
  25.090000    24.699857     0.040486    23.697619     0.000000 
  25.095000    24.451100     0.040898    23.696135     0.000000 
  25.100000    24.986489     0.040022    23.694678     0.000000 
  25.105000    24.008019     0.041653    23.693247     0.000000 
  25.110000    23.758726     0.042090    23.691844     0.000000 
  25.115000    24.976828     0.040037    23.690469     0.000000 
  25.120000    24.385180     0.041009    23.689123     0.000000 
  25.125000    24.639043     0.040586    23.687807     0.000000 
  25.130000    24.446179     0.040906    23.686521     0.000000 
  25.135000    24.411565     0.040964    23.685265     0.000000 
  25.140000    24.581721     0.040681    23.684042     0.000000 
  25.145000    24.856070     0.040232    23.682851     0.000000 
  25.150000    23.874711     0.041885    23.681693     0.000000 
  25.155000    24.560090     0.040716    23.680569     0.000000 
  25.160000    24.461544     0.040880    23.679481     0.000000 
  25.165000    24.385060     0.041009    23.678428     0.000000 
  25.170000    24.185188     0.041348    23.677412     0.000000 
  25.175000    24.095485     0.041502    23.676435     0.000000 
  25.180000    24.497035     0.040821    23.675496     0.000000 
  25.185000    24.851250     0.040239    23.674596     0.000000 
  25.190000    24.909105     0.040146    23.673738     0.000000 
  25.195000    24.718494     0.040456    23.672922     0.000000 
  25.200000    25.072469     0.039884    23.672150     0.000000 
  25.205000    24.253674     0.041231    23.671421     0.000000 
  25.210000    24.920757     0.040127    23.670739     0.000000 
  25.215000    24.354519     0.041060    23.670103     0.000000 
  25.220000    24.224272     0.041281    23.669516     0.000000 
  25.225000    24.624267     0.040610    23.668979     0.000000 
  25.230000    24.651449     0.040566    23.668493     0.000000 
  25.235000    24.469089     0.040868    23.668060     0.000000 
  25.240000    24.098100     0.041497    23.667681     0.000000 
  25.245000    24.577422     0.040688    23.667359     0.000000 
  25.250000    25.090749     0.039855    23.667094     0.000000 
  25.255000    23.837340     0.041951    23.666888     0.000000 
  25.260000    24.052341     0.041576    23.666744     0.000000 
  25.265000    24.084259     0.041521    23.666664     0.000000 
  25.270000    24.496226     0.040823    23.666648     0.000000 
  25.275000    24.138828     0.041427    23.666701     0.000000 
  25.280000    25.342524     0.039459    23.666822     0.000000 
  25.285000    24.692703     0.040498    23.667016     0.000000 
  25.290000    25.236623     0.039625    23.667284     0.000000 
  25.295000    24.571538     0.040697    23.667629     0.000000 
  25.300000    24.016008     0.041639    23.668054     0.000000 
  25.305000    24.179357     0.041358    23.668560     0.000000 
  25.310000    24.515413     0.040791    23.669152     0.000000 
  25.315000    25.081196     0.039871    23.669831     0.000000 
  25.320000    24.951647     0.040078    23.670602     0.000000 
  25.325000    24.426610     0.040939    23.671467     0.000000 
  25.330000    24.364011     0.041044    23.672429     0.000000 
  25.335000    24.385371     0.041008    23.673493     0.000000 
  25.340000    24.624974     0.040609    23.674662     0.000000 
  25.345000    24.401918     0.040980    23.675940     0.000000 
  25.350000    25.069326     0.039889    23.677332     0.000000 
  25.355000    24.422930     0.040945    23.678840     0.000000 
  25.360000    24.443368     0.040911    23.680470     0.000000 
  25.365000    24.993043     0.040011    23.682227     0.000000 
  25.370000    24.464864     0.040875    23.684116     0.000000 
  25.375000    24.301932     0.041149    23.686142     0.000000 
  25.380000    24.991540     0.040014    23.688310     0.000000 
  25.385000    24.708601     0.040472    23.690626     0.000000 
  25.390000    25.244746     0.039612    23.693096     0.000000 
  25.395000    23.539967     0.042481    23.695728     0.000000 
  25.400000    24.123591     0.041453    23.698526     0.000000 
  25.405000    25.086010     0.039863    23.701500     0.000000 
  25.410000    24.511454     0.040797    23.704655     0.000000 
  25.415000    24.783692     0.040349    23.708001     0.000000 
  25.420000    24.850335     0.040241    23.711545     0.000000 
  25.425000    25.118606     0.039811    23.715297     0.000000 
  25.430000    24.946431     0.040086    23.719266     0.000000 
  25.435000    23.943674     0.041765    23.723461     0.000000 
  25.440000    24.976925     0.040037    23.727894     0.000000 
  25.445000    24.357321     0.041055    23.732575     0.000000 
  25.450000    25.299992     0.039526    23.737516     0.000000 
  25.455000    25.166739     0.039735    23.742731     0.000000 
  25.460000    24.306994     0.041140    23.748231     0.000000 
  25.465000    23.905888     0.041831    23.754031     0.000000 
  25.470000    25.155006     0.039754    23.760147     0.000000 
  25.475000    23.946174     0.041760    23.766594     0.000000 
  25.480000    25.343102     0.039458    23.773390     0.000000 
  25.485000    24.343931     0.041078    23.780552     0.000000 
  25.490000    23.866650     0.041899    23.788099     0.000000 
  25.495000    25.250741     0.039603    23.796053     0.000000 
  25.500000    25.046963     0.039925    23.804436     0.000000 
  25.505000    25.220805     0.039650    23.813271     0.000000 
  25.510000    25.186219     0.039704    23.822584     0.000000 
  25.515000    24.675649     0.040526    23.832401     0.000000 
  25.520000    24.035080     0.041606    23.842751     0.000000 
  25.525000    24.975975     0.040038    23.853667     0.000000 
  25.530000    25.369175     0.039418    23.865180     0.000000 
  25.535000    24.868576     0.040211    23.877328     0.000000 
  25.540000    25.831661     0.038712    23.890149     0.000000 
  25.545000    25.577598     0.039097    23.903685     0.000000 
  25.550000    24.118418     0.041462    23.917980     0.000000 
  25.555000    24.977634     0.040036    23.933084     0.000000 
  25.560000    24.269857     0.041203    23.949049     0.000000 
  25.565000    25.565935     0.039115    23.965933     0.000000 
  25.570000    25.270737     0.039571    23.983797     0.000000 
  25.575000    24.152614     0.041403    24.002708     0.000000 
  25.580000    24.547648     0.040737    24.022740     0.000000 
  25.585000    25.486619     0.039236    24.043972     0.000000 
  25.590000    24.320508     0.041118    24.066491     0.000000 
  25.595000    25.247098     0.039609    24.090391     0.000000 
  25.600000    25.559959     0.039124    24.115776     0.000000 
  25.605000    24.895652     0.040168    24.142759     0.000000 
  25.610000    25.386334     0.039391    24.171466     0.000000 
  25.615000    25.533054     0.039165    24.202032     0.000000 
  25.620000    24.483716     0.040843    24.234609     0.000000 
  25.625000    25.270598     0.039572    24.269363     0.000000 
  25.630000    25.222858     0.039647    24.306478     0.000000 
  25.635000    25.137666     0.039781    24.346157     0.000000 
  25.640000    26.522710     0.037704    24.388626     0.000000 
  25.645000    26.114107     0.038293    24.434138     0.000000 
  25.650000    25.815129     0.038737    24.482971     0.000000 
  25.655000    26.584023     0.037617    24.535440     0.000000 
  25.660000    25.773566     0.038799    24.591894     0.000000 
  25.665000    25.884374     0.038633    24.652729     0.000000 
  25.670000    26.359049     0.037938    24.718389     0.000000 
  25.675000    26.324750     0.037987    24.789374     0.000000 
  25.680000    26.265471     0.038073    24.866253     0.000000 
  25.685000    27.646900     0.036170    24.949670     0.000000 
  25.690000    25.753858     0.038829    25.040362     0.000000 
  25.695000    26.630848     0.037550    25.139171     0.000000 
  25.700000    25.764202     0.038814    25.247061     0.000000 
  25.705000    27.233605     0.036719    25.365147     0.000000 
  25.710000    27.576214     0.036263    25.494717     0.000000 
  25.715000    27.131083     0.036858    25.637266     0.000000 
  25.720000    27.016512     0.037014    25.794541     0.000000 
  25.725000    28.119498     0.035563    25.968589     0.000000 
  25.730000    28.007272     0.035705    26.161823     0.000000 
  25.735000    28.368705     0.035250    26.377099     0.000000 
  25.740000    28.287186     0.035352    26.617822     0.000000 
  25.745000    28.505529     0.035081    26.888068     0.000000 
  25.750000    29.870985     0.033477    27.192757     0.000000 
  25.755000    30.838597     0.032427    27.537859     0.000000 
  25.760000    31.066041     0.032189    27.930684     0.000000 
  25.765000    31.226916     0.032024    28.380265     0.000000 
  25.770000    31.364273     0.031883    28.897924     0.000000 
  25.775000    33.247526     0.030077    29.498167     0.000000 
  25.780000    33.476326     0.029872    30.200250     0.000000 
  25.785000    34.004127     0.029408    31.031174     0.000000 
  25.790000    36.411515     0.027464    32.031526     0.000000 
  25.795000    38.934190     0.025684    33.266623     0.000000 
  25.800000    39.781499     0.025137    34.846365     0.000000 
  25.805000    42.197125     0.023698    36.957106     0.000000 
  25.810000    45.579308     0.021940    39.905928     0.000000 
  25.815000    49.416448     0.020236    44.169915     0.000000 
  25.820000    55.418908     0.018044    50.430453     0.000000 
  25.825000    63.648615     0.015711    59.559256     0.000000 
  25.830000    74.800148     0.013369    72.518421     0.000000 
  25.835000    91.033158     0.010985    90.150971     0.000000 
  25.840000   112.195226     0.008913   112.868592     0.000000 
  25.845000   131.361819     0.007613   140.261330     0.000000 
  25.850000   158.783866     0.006298   170.619686     0.000000 
  25.855000   183.090043     0.005462   200.337579     0.000000 
  25.860000   201.591003     0.004961   223.563874     0.000000 
  25.865000   210.736656     0.004745   233.574918     0.000000 
  25.870000   204.921127     0.004880   226.797744     0.000000 
  25.875000   189.421738     0.005279   205.762654     0.000000 
  25.880000   164.561253     0.006077   176.891801     0.000000 
  25.885000   140.007582     0.007142   146.347992     0.000000 
  25.890000   117.676276     0.008498   118.179431     0.000000 
  25.895000    93.948744     0.010644    94.440915     0.000000 
  25.900000    77.395270     0.012921    75.773265     0.000000 
  25.905000    63.893543     0.015651    61.903312     0.000000 
  25.910000    56.312779     0.017758    52.051339     0.000000 
  25.915000    49.376031     0.020253    45.261813     0.000000 
  25.920000    44.746630     0.022348    40.635125     0.000000 
  25.925000    41.377659     0.024168    37.448580     0.000000 
  25.930000    38.852949     0.025738    35.185154     0.000000 
  25.935000    36.859386     0.027130    33.506412     0.000000 
  25.940000    35.556107     0.028125    32.204579     0.000000 
  25.945000    34.942477     0.028618    31.156551     0.000000 
  25.950000    32.665370     0.030613    30.289430     0.000000 
  25.955000    32.842660     0.030448    29.558438     0.000000 
  25.960000    30.434966     0.032857    28.934252     0.000000 
  25.965000    30.383546     0.032913    28.396259     0.000000 
  25.970000    29.362245     0.034057    27.929099     0.000000 
  25.975000    29.080655     0.034387    27.520862     0.000000 
  25.980000    28.742180     0.034792    27.162086     0.000000 
  25.985000    28.727773     0.034810    26.845134     0.000000 
  25.990000    28.114874     0.035568    26.563781     0.000000 
  25.995000    27.519510     0.036338    26.312907     0.000000 
  26.000000    27.085025     0.036921    26.088273     0.000000 
  26.005000    27.446112     0.036435    25.886345     0.000000 
  26.010000    27.260695     0.036683    25.704161     0.000000 
  26.015000    26.022048     0.038429    25.539223     0.000000 
  26.020000    27.436201     0.036448    25.389412     0.000000 
  26.025000    26.713429     0.037434    25.252924     0.000000 
  26.030000    25.589641     0.039078    25.128213     0.000000 
  26.035000    27.503513     0.036359    25.013952     0.000000 
  26.040000    26.275918     0.038058    24.908993     0.000000 
  26.045000    26.443713     0.037816    24.812340     0.000000 
  26.050000    25.352551     0.039444    24.723129     0.000000 
  26.055000    25.831381     0.038713    24.640603     0.000000 
  26.060000    26.726827     0.037416    24.564097     0.000000 
  26.065000    24.743113     0.040415    24.493031     0.000000 
  26.070000    25.256491     0.039594    24.426888     0.000000 
  26.075000    25.800027     0.038760    24.365213     0.000000 
  26.080000    24.528264     0.040769    24.307604     0.000000 
  26.085000    26.155218     0.038233    24.253699     0.000000 
  26.090000    25.564814     0.039116    24.203179     0.000000 
  26.095000    24.949091     0.040082    24.155756     0.000000 
  26.100000    24.705050     0.040478    24.111174     0.000000 
  26.105000    24.603589     0.040644    24.069201     0.000000 
  26.110000    25.531492     0.039167    24.029629     0.000000 
  26.115000    24.560643     0.040716    23.992272     0.000000 
  26.120000    25.704978     0.038903    23.956957     0.000000 
  26.125000    24.851387     0.040239    23.923533     0.000000 
  26.130000    24.785418     0.040346    23.891859     0.000000 
  26.135000    24.913333     0.040139    23.861809     0.000000 
  26.140000    25.537793     0.039158    23.833266     0.000000 
  26.145000    24.861763     0.040222    23.806125     0.000000 
  26.150000    23.520463     0.042516    23.780290     0.000000 
  26.155000    24.354130     0.041061    23.755671     0.000000 
  26.160000    24.356117     0.041057    23.732189     0.000000 
  26.165000    24.459892     0.040883    23.709769     0.000000 
  26.170000    24.425409     0.040941    23.688343     0.000000 
  26.175000    24.874712     0.040201    23.667847     0.000000 
  26.180000    24.484016     0.040843    23.648223     0.000000 
  26.185000    24.622192     0.040614    23.629419     0.000000 
  26.190000    24.467832     0.040870    23.611384     0.000000 
  26.195000    24.631158     0.040599    23.594072     0.000000 
  26.200000    24.574963     0.040692    23.577442     0.000000 
  26.205000    24.258591     0.041223    23.561453     0.000000 
  26.210000    24.206627     0.041311    23.546070     0.000000 
  26.215000    24.517153     0.040788    23.531257     0.000000 
  26.220000    24.480869     0.040848    23.516985     0.000000 
  26.225000    23.951389     0.041751    23.503222     0.000000 
  26.230000    24.019186     0.041633    23.489942     0.000000 
  26.235000    24.361805     0.041048    23.477119     0.000000 
  26.240000    23.537975     0.042485    23.464729     0.000000 
  26.245000    24.172864     0.041369    23.452750     0.000000 
  26.250000    23.954151     0.041746    23.441161     0.000000 
  26.255000    24.079436     0.041529    23.429941     0.000000 
  26.260000    23.732123     0.042137    23.419073     0.000000 
  26.265000    24.116902     0.041465    23.408540     0.000000 
  26.270000    24.399497     0.040984    23.398324     0.000000 
  26.275000    23.651338     0.042281    23.388412     0.000000 
  26.280000    24.275945     0.041193    23.378788     0.000000 
  26.285000    24.925153     0.040120    23.369439     0.000000 
  26.290000    24.138410     0.041428    23.360353     0.000000 
  26.295000    24.034387     0.041607    23.351517     0.000000 
  26.300000    23.009733     0.043460    23.342920     0.000000 
  26.305000    24.173804     0.041367    23.334552     0.000000 
  26.310000    23.734102     0.042133    23.326402     0.000000 
  26.315000    24.003940     0.041660    23.318461     0.000000 
  26.320000    23.928414     0.041791    23.310720     0.000000 
  26.325000    23.233266     0.043042    23.303170     0.000000 
  26.330000    23.666006     0.042255    23.295804     0.000000 
  26.335000    23.703229     0.042188    23.288614     0.000000 
  26.340000    23.619078     0.042339    23.281592     0.000000 
  26.345000    23.419462     0.042700    23.274732     0.000000 
  26.350000    23.464603     0.042617    23.268027     0.000000 
  26.355000    24.133148     0.041437    23.261470     0.000000 
  26.360000    23.665676     0.042255    23.255057     0.000000 
  26.365000    23.223741     0.043059    23.248782     0.000000 
  26.370000    24.097062     0.041499    23.242639     0.000000 
  26.375000    24.182745     0.041352    23.236623     0.000000 
  26.380000    24.683698     0.040513    23.230729     0.000000 
  26.385000    23.679620     0.042230    23.224953     0.000000 
  26.390000    23.341717     0.042842    23.219291     0.000000 
  26.395000    23.870532     0.041893    23.213738     0.000000 
  26.400000    24.140495     0.041424    23.208290     0.000000 
  26.405000    23.051401     0.043381    23.202944     0.000000 
  26.410000    23.623462     0.042331    23.197696     0.000000 
  26.415000    23.837035     0.041952    23.192543     0.000000 
  26.420000    24.053894     0.041573    23.187480     0.000000 
  26.425000    24.014598     0.041641    23.182506     0.000000 
  26.430000    23.515221     0.042526    23.177616     0.000000 
  26.435000    22.512261     0.044420    23.172809     0.000000 
  26.440000    24.455419     0.040891    23.168082     0.000000 
  26.445000    23.793724     0.042028    23.163431     0.000000 
  26.450000    24.026524     0.041621    23.158854     0.000000 
  26.455000    23.117238     0.043258    23.154350     0.000000 
  26.460000    23.459727     0.042626    23.149915     0.000000 
  26.465000    23.379520     0.042772    23.145547     0.000000 
  26.470000    22.711437     0.044031    23.141244     0.000000 
  26.475000    24.107336     0.041481    23.137005     0.000000 
  26.480000    23.635383     0.042309    23.132827     0.000000 
  26.485000    23.418330     0.042702    23.128708     0.000000 
  26.490000    23.428351     0.042683    23.124647     0.000000 
  26.495000    23.317836     0.042886    23.120641     0.000000 
  26.500000    24.051478     0.041577    23.116690     0.000000 
  26.505000    23.074423     0.043338    23.112791     0.000000 
  26.510000    22.881074     0.043704    23.108943     0.000000 
  26.515000    23.346306     0.042833    23.105144     0.000000 
  26.520000    23.339472     0.042846    23.101394     0.000000 
  26.525000    23.456038     0.042633    23.097690     0.000000 
  26.530000    23.938896     0.041773    23.094032     0.000000 
  26.535000    23.543243     0.042475    23.090418     0.000000 
  26.540000    23.140890     0.043214    23.086847     0.000000 
  26.545000    23.133555     0.043227    23.083317     0.000000 
  26.550000    23.167374     0.043164    23.079828     0.000000 
  26.555000    23.003278     0.043472    23.076379     0.000000 
  26.560000    24.308470     0.041138    23.072967     0.000000 
  26.565000    23.090224     0.043308    23.069594     0.000000 
  26.570000    23.261684     0.042989    23.066256     0.000000 
  26.575000    23.330193     0.042863    23.062955     0.000000 
  26.580000    23.253950     0.043003    23.059687     0.000000 
  26.585000    23.678284     0.042233    23.056454     0.000000 
  26.590000    23.883740     0.041869    23.053253     0.000000 
  26.595000    23.385902     0.042761    23.050084     0.000000 
  26.600000    23.228499     0.043051    23.046946     0.000000 
  26.605000    22.993205     0.043491    23.043839     0.000000 
  26.610000    23.057654     0.043370    23.040761     0.000000 
  26.615000    22.986902     0.043503    23.037712     0.000000 
  26.620000    23.672103     0.042244    23.034692     0.000000 
  26.625000    23.122838     0.043247    23.031699     0.000000 
  26.630000    22.593367     0.044261    23.028733     0.000000 
  26.635000    23.328646     0.042866    23.025793     0.000000 
  26.640000    23.251511     0.043008    23.022879     0.000000 
  26.645000    23.838092     0.041950    23.019990     0.000000 
  26.650000    22.987289     0.043502    23.017126     0.000000 
  26.655000    22.995298     0.043487    23.014285     0.000000 
  26.660000    23.233370     0.043042    23.011468     0.000000 
  26.665000    23.431838     0.042677    23.008674     0.000000 
  26.670000    23.336985     0.042850    23.005902     0.000000 
  26.675000    23.162976     0.043172    23.003152     0.000000 
  26.680000    23.344319     0.042837    23.000424     0.000000 
  26.685000    23.119166     0.043254    22.997716     0.000000 
  26.690000    23.189913     0.043122    22.995029     0.000000 
  26.695000    22.971832     0.043532    22.992362     0.000000 
  26.700000    22.544840     0.044356    22.989715     0.000000 
  26.705000    23.663712     0.042259    22.987087     0.000000 
  26.710000    22.611632     0.044225    22.984478     0.000000 
  26.715000    22.837378     0.043788    22.981887     0.000000 
  26.720000    23.286865     0.042943    22.979315     0.000000 
  26.725000    23.921756     0.041803    22.976760     0.000000 
  26.730000    23.548544     0.042465    22.974223     0.000000 
  26.735000    23.623364     0.042331    22.971702     0.000000 
  26.740000    23.170467     0.043158    22.969199     0.000000 
  26.745000    23.683200     0.042224    22.966711     0.000000 
  26.750000    23.080931     0.043326    22.964240     0.000000 
  26.755000    23.250373     0.043010    22.961785     0.000000 
  26.760000    22.754645     0.043947    22.959345     0.000000 
  26.765000    23.208648     0.043087    22.956920     0.000000 
  26.770000    24.139312     0.041426    22.954510     0.000000 
  26.775000    23.309051     0.042902    22.952115     0.000000 
  26.780000    23.269606     0.042975    22.949734     0.000000 
  26.785000    22.946727     0.043579    22.947368     0.000000 
  26.790000    23.687324     0.042217    22.945015     0.000000 
  26.795000    22.842420     0.043778    22.942676     0.000000 
  26.800000    23.434380     0.042672    22.940350     0.000000 
  26.805000    23.315973     0.042889    22.938037     0.000000 
  26.810000    22.288459     0.044866    22.935737     0.000000 
  26.815000    23.060798     0.043364    22.933450     0.000000 
  26.820000    23.208353     0.043088    22.931175     0.000000 
  26.825000    23.136972     0.043221    22.928913     0.000000 
  26.830000    22.865070     0.043735    22.926663     0.000000 
  26.835000    23.734006     0.042134    22.924424     0.000000 
  26.840000    22.394843     0.044653    22.922198     0.000000 
  26.845000    23.233795     0.043041    22.919982     0.000000 
  26.850000    23.440627     0.042661    22.917778     0.000000 
  26.855000    23.651640     0.042280    22.915585     0.000000 
  26.860000    22.786478     0.043886    22.913403     0.000000 
  26.865000    22.576475     0.044294    22.911232     0.000000 
  26.870000    22.908566     0.043652    22.909072     0.000000 
  26.875000    23.154242     0.043189    22.906922     0.000000 
  26.880000    22.242857     0.044958    22.904782     0.000000 
  26.885000    22.859196     0.043746    22.902652     0.000000 
  26.890000    23.761077     0.042086    22.900533     0.000000 
  26.895000    22.752865     0.043951    22.898423     0.000000 
  26.900000    23.047073     0.043389    22.896323     0.000000 
  26.905000    23.130864     0.043232    22.894232     0.000000 
  26.910000    22.698125     0.044057    22.892151     0.000000 
  26.915000    22.672893     0.044106    22.890079     0.000000 
  26.920000    23.003933     0.043471    22.888016     0.000000 
  26.925000    23.560704     0.042444    22.885963     0.000000 
  26.930000    23.049799     0.043384    22.883918     0.000000 
  26.935000    23.757223     0.042092    22.881882     0.000000 
  26.940000    22.939891     0.043592    22.879854     0.000000 
  26.945000    23.538255     0.042484    22.877835     0.000000 
  26.950000    22.952826     0.043568    22.875825     0.000000 
  26.955000    23.034549     0.043413    22.873823     0.000000 
  26.960000    22.805812     0.043848    22.871829     0.000000 
  26.965000    23.218985     0.043068    22.869843     0.000000 
  26.970000    22.959694     0.043555    22.867865     0.000000 
  26.975000    23.647605     0.042288    22.865895     0.000000 
  26.980000    22.261716     0.044920    22.863933     0.000000 
  26.985000    22.593714     0.044260    22.861979     0.000000 
  26.990000    23.240763     0.043028    22.860032     0.000000 
  26.995000    21.960328     0.045537    22.858093     0.000000 
  27.000000    22.858361     0.043748    22.856161     0.000000 
  27.005000    22.608312     0.044232    22.854236     0.000000 
  27.010000    23.013499     0.043453    22.852319     0.000000 
  27.015000    23.062872     0.043360    22.850409     0.000000 
  27.020000    22.294253     0.044855    22.848506     0.000000 
  27.025000    23.527064     0.042504    22.846609     0.000000 
  27.030000    22.586335     0.044275    22.844720     0.000000 
  27.035000    22.258697     0.044926    22.842838     0.000000 
  27.040000    22.410875     0.044621    22.840962     0.000000 
  27.045000    23.235897     0.043037    22.839093     0.000000 
  27.050000    22.927526     0.043616    22.837231     0.000000 
  27.055000    23.198447     0.043106    22.835375     0.000000 
  27.060000    23.266645     0.042980    22.833526     0.000000 
  27.065000    22.804528     0.043851    22.831683     0.000000 
  27.070000    22.557233     0.044332    22.829846     0.000000 
  27.075000    22.211001     0.045023    22.828016     0.000000 
  27.080000    22.322399     0.044798    22.826191     0.000000 
  27.085000    23.007970     0.043463    22.824373     0.000000 
  27.090000    22.419954     0.044603    22.822561     0.000000 
  27.095000    23.401041     0.042733    22.820755     0.000000 
  27.100000    22.739691     0.043976    22.818955     0.000000 
  27.105000    22.031682     0.045389    22.817161     0.000000 
  27.110000    23.408571     0.042719    22.815373     0.000000 
  27.115000    23.047283     0.043389    22.813590     0.000000 
  27.120000    22.731326     0.043992    22.811813     0.000000 
  27.125000    22.554383     0.044337    22.810042     0.000000 
  27.130000    22.999421     0.043479    22.808276     0.000000 
  27.135000    22.421246     0.044601    22.806516     0.000000 
  27.140000    22.612774     0.044223    22.804762     0.000000 
  27.145000    22.803852     0.043852    22.803013     0.000000 
  27.150000    22.421255     0.044601    22.801269     0.000000 
  27.155000    22.605963     0.044236    22.799531     0.000000 
  27.160000    22.707364     0.044039    22.797797     0.000000 
  27.165000    23.337362     0.042850    22.796070     0.000000 
  27.170000    22.338168     0.044766    22.794347     0.000000 
  27.175000    22.504503     0.044436    22.792630     0.000000 
  27.180000    23.080138     0.043327    22.790917     0.000000 
  27.185000    23.200902     0.043102    22.789210     0.000000 
  27.190000    23.020383     0.043440    22.787508     0.000000 
  27.195000    23.384250     0.042764    22.785811     0.000000 
  27.200000    22.954767     0.043564    22.784118     0.000000 
  27.205000    22.387717     0.044667    22.782431     0.000000 
  27.210000    23.561052     0.042443    22.780749     0.000000 
  27.215000    23.362855     0.042803    22.779071     0.000000 
  27.220000    22.557532     0.044331    22.777398     0.000000 
  27.225000    22.911093     0.043647    22.775730     0.000000 
  27.230000    23.028187     0.043425    22.774066     0.000000 
  27.235000    22.395496     0.044652    22.772408     0.000000 
  27.240000    22.466286     0.044511    22.770754     0.000000 
  27.245000    22.401442     0.044640    22.769104     0.000000 
  27.250000    22.726105     0.044002    22.767459     0.000000 
  27.255000    23.030926     0.043420    22.765819     0.000000 
  27.260000    22.600905     0.044246    22.764183     0.000000 
  27.265000    22.132708     0.045182    22.762552     0.000000 
  27.270000    22.395514     0.044652    22.760925     0.000000 
  27.275000    22.984640     0.043507    22.759302     0.000000 
  27.280000    23.005569     0.043468    22.757684     0.000000 
  27.285000    22.766575     0.043924    22.756070     0.000000 
  27.290000    23.055963     0.043373    22.754461     0.000000 
  27.295000    22.813160     0.043834    22.752855     0.000000 
  27.300000    22.795135     0.043869    22.751254     0.000000 
  27.305000    23.046083     0.043391    22.749658     0.000000 
  27.310000    22.959619     0.043555    22.748065     0.000000 
  27.315000    22.444157     0.044555    22.746477     0.000000 
  27.320000    22.751328     0.043953    22.744892     0.000000 
  27.325000    22.255168     0.044933    22.743312     0.000000 
  27.330000    23.368053     0.042793    22.741736     0.000000 
  27.335000    23.555853     0.042452    22.740164     0.000000 
  27.340000    22.280864     0.044882    22.738596     0.000000 
  27.345000    22.693633     0.044065    22.737032     0.000000 
  27.350000    23.405270     0.042725    22.735472     0.000000 
  27.355000    22.830251     0.043802    22.733916     0.000000 
  27.360000    22.832393     0.043797    22.732364     0.000000 
  27.365000    22.522458     0.044400    22.730816     0.000000 
  27.370000    21.566207     0.046369    22.729272     0.000000 
  27.375000    22.863674     0.043738    22.727732     0.000000 
  27.380000    23.428886     0.042682    22.726195     0.000000 
  27.385000    22.280147     0.044883    22.724662     0.000000 
  27.390000    22.529743     0.044386    22.723133     0.000000 
  27.395000    22.304070     0.044835    22.721608     0.000000 
  27.400000    23.067197     0.043352    22.720087     0.000000 
  27.405000    22.219889     0.045005    22.718569     0.000000 
  27.410000    23.424839     0.042690    22.717055     0.000000 
  27.415000    21.849088     0.045769    22.715545     0.000000 
  27.420000    22.811114     0.043838    22.714038     0.000000 
  27.425000    22.363084     0.044717    22.712535     0.000000 
  27.430000    23.160771     0.043176    22.711036     0.000000 
  27.435000    22.093505     0.045262    22.709540     0.000000 
  27.440000    22.982333     0.043512    22.708048     0.000000 
  27.445000    22.409836     0.044623    22.706560     0.000000 
  27.450000    22.547261     0.044351    22.705075     0.000000 
  27.455000    22.843014     0.043777    22.703593     0.000000 
  27.460000    23.362761     0.042803    22.702115     0.000000 
  27.465000    22.590859     0.044266    22.700641     0.000000 
  27.470000    23.032575     0.043417    22.699170     0.000000 
  27.475000    22.740410     0.043975    22.676825     0.000000 
  27.480000    22.473602     0.044497    22.675490     0.000000 
  27.485000    23.174397     0.043151    22.674157     0.000000 
  27.490000    22.968817     0.043537    22.672827     0.000000 
  27.495000    23.381267     0.042769    22.671499     0.000000 
  27.500000    22.728105     0.043998    22.670173     0.000000 
  27.505000    22.349830     0.044743    22.668849     0.000000 
  27.510000    22.768653     0.043920    22.667527     0.000000 
  27.515000    22.526710     0.044392    22.666208     0.000000 
  27.520000    22.997962     0.043482    22.664891     0.000000 
  27.525000    22.375436     0.044692    22.663576     0.000000 
  27.530000    22.575343     0.044296    22.662264     0.000000 
  27.535000    22.454339     0.044535    22.660953     0.000000 
  27.540000    22.097170     0.045255    22.659645     0.000000 
  27.545000    23.055980     0.043373    22.658339     0.000000 
  27.550000    23.139610     0.043216    22.657035     0.000000 
  27.555000    22.145055     0.045157    22.655734     0.000000 
  27.560000    22.114557     0.045219    22.654434     0.000000 
  27.565000    22.667283     0.044116    22.653137     0.000000 
  27.570000    22.604942     0.044238    22.651842     0.000000 
  27.575000    22.596126     0.044255    22.650550     0.000000 
  27.580000    22.639027     0.044172    22.649259     0.000000 
  27.585000    23.380496     0.042771    22.647971     0.000000 
  27.590000    22.654991     0.044140    22.646685     0.000000 
  27.595000    22.888835     0.043689    22.645401     0.000000 
  27.600000    22.864551     0.043736    22.644119     0.000000 
  27.605000    22.817891     0.043825    22.642839     0.000000 
  27.610000    22.342714     0.044757    22.641562     0.000000 
  27.615000    22.609746     0.044229    22.640287     0.000000 
  27.620000    22.892774     0.043682    22.639014     0.000000 
  27.625000    22.620283     0.044208    22.637743     0.000000 
  27.630000    21.965201     0.045527    22.636475     0.000000 
  27.635000    22.883781     0.043699    22.635208     0.000000 
  27.640000    22.288800     0.044866    22.633944     0.000000 
  27.645000    22.183127     0.045079    22.632682     0.000000 
  27.650000    23.229116     0.043049    22.631422     0.000000 
  27.655000    22.685280     0.044081    22.630164     0.000000 
  27.660000    23.148273     0.043200    22.628909     0.000000 
  27.665000    22.491746     0.044461    22.627655     0.000000 
  27.670000    22.474921     0.044494    22.626404     0.000000 
  27.675000    23.266300     0.042981    22.625155     0.000000 
  27.680000    23.296152     0.042926    22.623908     0.000000 
  27.685000    22.557011     0.044332    22.622663     0.000000 
  27.690000    22.420631     0.044602    22.621421     0.000000 
  27.695000    22.870558     0.043724    22.620180     0.000000 
  27.700000    22.150686     0.045145    22.618942     0.000000 
  27.705000    22.849257     0.043765    22.617706     0.000000 
  27.710000    22.412096     0.044619    22.616472     0.000000 
  27.715000    23.033274     0.043415    22.615240     0.000000 
  27.720000    22.770578     0.043916    22.614011     0.000000 
  27.725000    22.420294     0.044602    22.612783     0.000000 
  27.730000    23.048155     0.043387    22.611558     0.000000 
  27.735000    23.326514     0.042870    22.610335     0.000000 
  27.740000    22.189513     0.045066    22.609114     0.000000 
  27.745000    23.039593     0.043404    22.607895     0.000000 
  27.750000    22.110124     0.045228    22.606678     0.000000 
  27.755000    23.668791     0.042250    22.605463     0.000000 
  27.760000    22.703236     0.044047    22.604251     0.000000 
  27.765000    22.400072     0.044643    22.603040     0.000000 
  27.770000    22.814999     0.043831    22.601832     0.000000 
  27.775000    23.133515     0.043227    22.600626     0.000000 
  27.780000    21.855617     0.045755    22.599422     0.000000 
  27.785000    22.195934     0.045053    22.598220     0.000000 
  27.790000    22.740027     0.043975    22.597020     0.000000 
  27.795000    21.840642     0.045786    22.595822     0.000000 
  27.800000    23.038985     0.043405    22.594627     0.000000 
  27.805000    23.493404     0.042565    22.593433     0.000000 
  27.810000    22.706180     0.044041    22.592242     0.000000 
  27.815000    22.312617     0.044818    22.591053     0.000000 
  27.820000    22.873997     0.043718    22.589866     0.000000 
  27.825000    23.230705     0.043046    22.588681     0.000000 
  27.830000    22.109580     0.045229    22.587498     0.000000 
  27.835000    22.648389     0.044153    22.586317     0.000000 
  27.840000    22.860735     0.043743    22.585138     0.000000 
  27.845000    22.285513     0.044872    22.583962     0.000000 
  27.850000    22.350324     0.044742    22.582787     0.000000 
  27.855000    22.182310     0.045081    22.581615     0.000000 
  27.860000    22.550828     0.044344    22.580445     0.000000 
  27.865000    22.847351     0.043769    22.579276     0.000000 
  27.870000    22.112845     0.045223    22.578110     0.000000 
  27.875000    22.857852     0.043749    22.576946     0.000000 
  27.880000    22.132155     0.045183    22.575784     0.000000 
  27.885000    23.207991     0.043089    22.574624     0.000000 
  27.890000    22.428357     0.044586    22.573467     0.000000 
  27.895000    22.824290     0.043813    22.572311     0.000000 
  27.900000    22.958130     0.043558    22.571157     0.000000 
  27.905000    22.301862     0.044839    22.570006     0.000000 
  27.910000    22.425049     0.044593    22.568856     0.000000 
  27.915000    22.623610     0.044202    22.567709     0.000000 
  27.920000    23.197980     0.043107    22.566564     0.000000 
  27.925000    22.198676     0.045048    22.565421     0.000000 
  27.930000    23.122001     0.043249    22.564279     0.000000 
  27.935000    22.813435     0.043834    22.563140     0.000000 
  27.940000    22.486753     0.044471    22.562003     0.000000 
  27.945000    23.135133     0.043224    22.560868     0.000000 
  27.950000    22.537929     0.044370    22.559735     0.000000 
  27.955000    22.633512     0.044182    22.558605     0.000000 
  27.960000    22.611060     0.044226    22.557476     0.000000 
  27.965000    22.034947     0.045382    22.556349     0.000000 
  27.970000    23.496338     0.042560    22.555224     0.000000 
  27.975000    22.434810     0.044574    22.554102     0.000000 
  27.980000    22.623316     0.044202    22.552981     0.000000 
  27.985000    21.711980     0.046058    22.551863     0.000000 
  27.990000    22.007263     0.045440    22.550746     0.000000 
  27.995000    23.060554     0.043364    22.549632     0.000000 
  28.000000    22.733473     0.043988    22.548519     0.000000 
  28.005000    22.083785     0.045282    22.547409     0.000000 
  28.010000    22.195187     0.045055    22.546301     0.000000 
  28.015000    23.113766     0.043264    22.545194     0.000000 
  28.020000    22.591807     0.044264    22.544090     0.000000 
  28.025000    22.884088     0.043698    22.542988     0.000000 
  28.030000    22.611748     0.044225    22.541888     0.000000 
  28.035000    22.635598     0.044178    22.540789     0.000000 
  28.040000    23.094614     0.043300    22.539693     0.000000 
  28.045000    22.539264     0.044367    22.538599     0.000000 
  28.050000    22.584479     0.044278    22.537507     0.000000 
  28.055000    22.583475     0.044280    22.536417     0.000000 
  28.060000    23.187889     0.043126    22.535329     0.000000 
  28.065000    22.758862     0.043939    22.534243     0.000000 
  28.070000    22.374544     0.044694    22.533159     0.000000 
  28.075000    22.253904     0.044936    22.532077     0.000000 
  28.080000    22.254412     0.044935    22.530997     0.000000 
  28.085000    22.722054     0.044010    22.529919     0.000000 
  28.090000    22.457903     0.044528    22.528843     0.000000 
  28.095000    22.259685     0.044924    22.527769     0.000000 
  28.100000    22.608309     0.044232    22.526697     0.000000 
  28.105000    23.063034     0.043359    22.525627     0.000000 
  28.110000    22.304448     0.044834    22.524560     0.000000 
  28.115000    22.270304     0.044903    22.523494     0.000000 
  28.120000    22.412478     0.044618    22.522430     0.000000 
  28.125000    21.937826     0.045583    22.521368     0.000000 
  28.130000    22.505499     0.044434    22.520308     0.000000 
  28.135000    22.475482     0.044493    22.519250     0.000000 
  28.140000    21.937422     0.045584    22.518194     0.000000 
  28.145000    22.016004     0.045422    22.517140     0.000000 
  28.150000    22.953111     0.043567    22.516088     0.000000 
  28.155000    21.931266     0.045597    22.515038     0.000000 
  28.160000    22.091379     0.045267    22.513990     0.000000 
  28.165000    21.987225     0.045481    22.512944     0.000000 
  28.170000    21.752845     0.045971    22.511900     0.000000 
  28.175000    23.033434     0.043415    22.510858     0.000000 
  28.180000    22.418970     0.044605    22.509818     0.000000 
  28.185000    22.393614     0.044656    22.508780     0.000000 
  28.190000    22.036287     0.045380    22.507744     0.000000 
  28.195000    22.108076     0.045232    22.506709     0.000000 
  28.200000    23.292850     0.042932    22.505677     0.000000 
  28.205000    22.703046     0.044047    22.504647     0.000000 
  28.210000    22.427758     0.044588    22.503619     0.000000 
  28.215000    23.312118     0.042896    22.502592     0.000000 
  28.220000    22.758271     0.043940    22.501568     0.000000 
  28.225000    22.449222     0.044545    22.500546     0.000000 
  28.230000    22.023993     0.045405    22.499525     0.000000 
  28.235000    22.418146     0.044607    22.498507     0.000000 
  28.240000    22.780521     0.043897    22.497490     0.000000 
  28.245000    21.898249     0.045666    22.496476     0.000000 
  28.250000    22.575740     0.044295    22.495463     0.000000 
  28.255000    21.801305     0.045869    22.494453     0.000000 
  28.260000    21.962055     0.045533    22.493444     0.000000 
  28.265000    22.353987     0.044735    22.492437     0.000000 
  28.270000    21.916000     0.045629    22.491432     0.000000 
  28.275000    23.007028     0.043465    22.490430     0.000000 
  28.280000    22.261509     0.044921    22.489429     0.000000 
  28.285000    22.195512     0.045054    22.488430     0.000000 
  28.290000    21.723505     0.046033    22.487433     0.000000 
  28.295000    22.701873     0.044049    22.486438     0.000000 
  28.300000    22.169620     0.045107    22.485444     0.000000 
  28.305000    22.180086     0.045085    22.484453     0.000000 
  28.310000    22.008652     0.045437    22.483464     0.000000 
  28.315000    22.489826     0.044465    22.482477     0.000000 
  28.320000    21.851099     0.045764    22.481491     0.000000 
  28.325000    22.438965     0.044565    22.480508     0.000000 
  28.330000    22.440714     0.044562    22.479526     0.000000 
  28.335000    21.891013     0.045681    22.478546     0.000000 
  28.340000    22.455128     0.044533    22.477569     0.000000 
  28.345000    22.144524     0.045158    22.476593     0.000000 
  28.350000    22.240185     0.044964    22.475619     0.000000 
  28.355000    22.722384     0.044009    22.474647     0.000000 
  28.360000    22.582777     0.044282    22.473677     0.000000 
  28.365000    22.468641     0.044506    22.472709     0.000000 
  28.370000    22.372144     0.044698    22.471742     0.000000 
  28.375000    22.018456     0.045416    22.470778     0.000000 
  28.380000    23.078573     0.043330    22.469816     0.000000 
  28.385000    22.933156     0.043605    22.468855     0.000000 
  28.390000    22.386064     0.044671    22.467896     0.000000 
  28.395000    21.822763     0.045824    22.466940     0.000000 
  28.400000    22.311243     0.044820    22.465985     0.000000 
  28.405000    22.734404     0.043986    22.465032     0.000000 
  28.410000    22.461677     0.044520    22.464081     0.000000 
  28.415000    22.233326     0.044978    22.463132     0.000000 
  28.420000    22.240710     0.044963    22.462184     0.000000 
  28.425000    21.985726     0.045484    22.461239     0.000000 
  28.430000    21.818797     0.045832    22.460296     0.000000 
  28.435000    22.016020     0.045421    22.459354     0.000000 
  28.440000    22.042152     0.045368    22.458414     0.000000 
  28.445000    22.406818     0.044629    22.457477     0.000000 
  28.450000    22.591670     0.044264    22.456541     0.000000 
  28.455000    22.665027     0.044121    22.455607     0.000000 
  28.460000    22.571259     0.044304    22.454674     0.000000 
  28.465000    22.333784     0.044775    22.453744     0.000000 
  28.470000    22.902760     0.043663    22.452816     0.000000 
  28.475000    21.091509     0.047412    22.451889     0.000000 
  28.480000    23.007186     0.043465    22.450964     0.000000 
  28.485000    22.128808     0.045190    22.450042     0.000000 
  28.490000    22.684504     0.044083    22.449121     0.000000 
  28.495000    22.078155     0.045294    22.448202     0.000000 
  28.500000    22.406358     0.044630    22.447284     0.000000 
  28.505000    21.881455     0.045701    22.446369     0.000000 
  28.510000    22.880882     0.043705    22.445456     0.000000 
  28.515000    22.036043     0.045380    22.444544     0.000000 
  28.520000    22.272923     0.044898    22.443634     0.000000 
  28.525000    23.024337     0.043432    22.442726     0.000000 
  28.530000    22.322233     0.044798    22.441820     0.000000 
  28.535000    22.146628     0.045154    22.440916     0.000000 
  28.540000    22.877617     0.043711    22.440014     0.000000 
  28.545000    22.088915     0.045272    22.439113     0.000000 
  28.550000    22.694429     0.044064    22.438215     0.000000 
  28.555000    22.260422     0.044923    22.437318     0.000000 
  28.560000    22.418472     0.044606    22.436423     0.000000 
  28.565000    22.251706     0.044940    22.435530     0.000000 
  28.570000    22.266435     0.044911    22.434639     0.000000 
  28.575000    22.298354     0.044846    22.433749     0.000000 
  28.580000    22.047624     0.045356    22.432862     0.000000 
  28.585000    21.584448     0.046330    22.431976     0.000000 
  28.590000    22.139364     0.045168    22.431092     0.000000 
  28.595000    22.394801     0.044653    22.430210     0.000000 
  28.600000    22.160925     0.045124    22.429330     0.000000 
  28.605000    22.177667     0.045090    22.428451     0.000000 
  28.610000    21.901595     0.045659    22.427575     0.000000 
  28.615000    21.760180     0.045956    22.426700     0.000000 
  28.620000    22.115657     0.045217    22.425827     0.000000 
  28.625000    22.375118     0.044693    22.424956     0.000000 
  28.630000    22.342786     0.044757    22.424087     0.000000 
  28.635000    22.355460     0.044732    22.423219     0.000000 
  28.640000    22.285606     0.044872    22.422353     0.000000 
  28.645000    23.020725     0.043439    22.421490     0.000000 
  28.650000    22.518990     0.044407    22.420628     0.000000 
  28.655000    21.869085     0.045727    22.419767     0.000000 
  28.660000    21.186472     0.047200    22.418909     0.000000 
  28.665000    22.930404     0.043610    22.418052     0.000000 
  28.670000    21.819968     0.045830    22.417198     0.000000 
  28.675000    22.176816     0.045092    22.416345     0.000000 
  28.680000    22.870392     0.043725    22.415493     0.000000 
  28.685000    22.070742     0.045309    22.414644     0.000000 
  28.690000    22.250784     0.044942    22.413797     0.000000 
  28.695000    22.350654     0.044741    22.412951     0.000000 
  28.700000    22.081623     0.045287    22.412107     0.000000 
  28.705000    22.379451     0.044684    22.411265     0.000000 
  28.710000    21.810150     0.045850    22.410424     0.000000 
  28.715000    22.329386     0.044784    22.409586     0.000000 
  28.720000    23.124627     0.043244    22.408749     0.000000 
  28.725000    21.677920     0.046130    22.407914     0.000000 
  28.730000    22.138904     0.045169    22.407081     0.000000 
  28.735000    22.275620     0.044892    22.406249     0.000000 
  28.740000    21.916249     0.045628    22.405420     0.000000 
  28.745000    22.369050     0.044705    22.404592     0.000000 
  28.750000    22.840729     0.043781    22.403766     0.000000 
  28.755000    22.679501     0.044093    22.402941     0.000000 
  28.760000    22.548286     0.044349    22.402119     0.000000 
  28.765000    22.735507     0.043984    22.401298     0.000000 
  28.770000    22.908267     0.043652    22.400479     0.000000 
  28.775000    21.826789     0.045815    22.399662     0.000000 
  28.780000    22.730165     0.043994    22.398847     0.000000 
  28.785000    22.186306     0.045073    22.398033     0.000000 
  28.790000    22.162788     0.045121    22.397221     0.000000 
  28.795000    21.710825     0.046060    22.396411     0.000000 
  28.800000    22.285531     0.044872    22.395603     0.000000 
  28.805000    21.851937     0.045763    22.394796     0.000000 
  28.810000    21.850299     0.045766    22.393991     0.000000 
  28.815000    22.201185     0.045043    22.393188     0.000000 
  28.820000    22.245053     0.044954    22.392387     0.000000 
  28.825000    22.136642     0.045174    22.391587     0.000000 
  28.830000    21.907093     0.045647    22.390789     0.000000 
  28.835000    23.055519     0.043374    22.389993     0.000000 
  28.840000    22.331999     0.044779    22.389199     0.000000 
  28.845000    22.292468     0.044858    22.388407     0.000000 
  28.850000    21.870322     0.045724    22.387616     0.000000 
  28.855000    22.966909     0.043541    22.386827     0.000000 
  28.860000    22.215313     0.045014    22.386040     0.000000 
  28.865000    21.501847     0.046508    22.385254     0.000000 
  28.870000    22.436837     0.044570    22.384470     0.000000 
  28.875000    22.489978     0.044464    22.383688     0.000000 
  28.880000    22.189243     0.045067    22.382908     0.000000 
  28.885000    21.837465     0.045793    22.382129     0.000000 
  28.890000    22.563171     0.044320    22.381352     0.000000 
  28.895000    22.742288     0.043971    22.380577     0.000000 
  28.900000    21.861473     0.045743    22.379804     0.000000 
  28.905000    22.468882     0.044506    22.379032     0.000000 
  28.910000    23.050353     0.043383    22.378262     0.000000 
  28.915000    22.304931     0.044833    22.377494     0.000000 
  28.920000    22.081726     0.045286    22.376728     0.000000 
  28.925000    21.883161     0.045697    22.375963     0.000000 
  28.930000    22.401971     0.044639    22.375200     0.000000 
  28.935000    21.864839     0.045736    22.374439     0.000000 
  28.940000    22.655664     0.044139    22.373679     0.000000 
  28.945000    22.123100     0.045202    22.372921     0.000000 
  28.950000    22.287665     0.044868    22.372165     0.000000 
  28.955000    22.331230     0.044780    22.371411     0.000000 
  28.960000    22.207418     0.045030    22.370658     0.000000 
  28.965000    22.477879     0.044488    22.369907     0.000000 
  28.970000    22.467951     0.044508    22.369158     0.000000 
  28.975000    21.355396     0.046827    22.368410     0.000000 
  28.980000    22.225503     0.044993    22.393720     0.000000 
  28.985000    21.202227     0.047165    22.393132     0.000000 
  28.990000    21.326453     0.046890    22.392548     0.000000 
  28.995000    22.660520     0.044130    22.391966     0.000000 
  29.000000    22.176931     0.045092    22.391387     0.000000 
  29.005000    23.344140     0.042837    22.390812     0.000000 
  29.010000    22.188152     0.045069    22.390240     0.000000 
  29.015000    21.879858     0.045704    22.389671     0.000000 
  29.020000    22.281424     0.044880    22.389105     0.000000 
  29.025000    22.010679     0.045432    22.388543     0.000000 
  29.030000    21.542936     0.046419    22.387983     0.000000 
  29.035000    22.326958     0.044789    22.387427     0.000000 
  29.040000    23.200808     0.043102    22.386874     0.000000 
  29.045000    22.168558     0.045109    22.386325     0.000000 
  29.050000    22.761760     0.043933    22.385779     0.000000 
  29.055000    22.170731     0.045105    22.385236     0.000000 
  29.060000    22.305681     0.044832    22.384696     0.000000 
  29.065000    22.367886     0.044707    22.384160     0.000000 
  29.070000    21.611947     0.046271    22.383628     0.000000 
  29.075000    22.579680     0.044288    22.383098     0.000000 
  29.080000    22.887049     0.043693    22.382573     0.000000 
  29.085000    21.404609     0.046719    22.382050     0.000000 
  29.090000    22.461016     0.044522    22.381531     0.000000 
  29.095000    21.565704     0.046370    22.381016     0.000000 
  29.100000    22.168983     0.045108    22.380504     0.000000 
  29.105000    21.966367     0.045524    22.379996     0.000000 
  29.110000    22.024676     0.045404    22.379491     0.000000 
  29.115000    21.948710     0.045561    22.378990     0.000000 
  29.120000    21.321911     0.046900    22.378492     0.000000 
  29.125000    22.133869     0.045180    22.377998     0.000000 
  29.130000    21.999307     0.045456    22.377508     0.000000 
  29.135000    22.438591     0.044566    22.377021     0.000000 
  29.140000    22.428153     0.044587    22.376538     0.000000 
  29.145000    22.373045     0.044697    22.376059     0.000000 
  29.150000    21.517463     0.046474    22.375584     0.000000 
  29.155000    21.980502     0.045495    22.375112     0.000000 
  29.160000    21.880433     0.045703    22.374644     0.000000 
  29.165000    21.517943     0.046473    22.374180     0.000000 
  29.170000    22.274698     0.044894    22.373720     0.000000 
  29.175000    21.886595     0.045690    22.373264     0.000000 
  29.180000    22.021303     0.045411    22.372812     0.000000 
  29.185000    22.798901     0.043862    22.372364     0.000000 
  29.190000    23.090068     0.043309    22.371919     0.000000 
  29.195000    22.317161     0.044809    22.371479     0.000000 
  29.200000    22.400802     0.044641    22.371043     0.000000 
  29.205000    23.029045     0.043423    22.370611     0.000000 
  29.210000    21.808956     0.045853    22.370183     0.000000 
  29.215000    21.621734     0.046250    22.369759     0.000000 
  29.220000    21.884611     0.045694    22.369339     0.000000 
  29.225000    22.734359     0.043986    22.368924     0.000000 
  29.230000    21.725412     0.046029    22.368512     0.000000 
  29.235000    22.330313     0.044782    22.368106     0.000000 
  29.240000    21.917151     0.045626    22.367703     0.000000 
  29.245000    22.220986     0.045003    22.367305     0.000000 
  29.250000    21.831073     0.045806    22.366911     0.000000 
  29.255000    22.054052     0.045343    22.366521     0.000000 
  29.260000    21.969580     0.045517    22.366136     0.000000 
  29.265000    21.895896     0.045671    22.365756     0.000000 
  29.270000    22.718085     0.044018    22.365380     0.000000 
  29.275000    22.305424     0.044832    22.365009     0.000000 
  29.280000    22.166073     0.045114    22.364642     0.000000 
  29.285000    21.757501     0.045961    22.364280     0.000000 
  29.290000    21.948981     0.045560    22.363923     0.000000 
  29.295000    22.365185     0.044712    22.363571     0.000000 
  29.300000    22.166490     0.045113    22.363223     0.000000 
  29.305000    21.991818     0.045471    22.362880     0.000000 
  29.310000    22.044092     0.045364    22.362542     0.000000 
  29.315000    21.241223     0.047078    22.362209     0.000000 
  29.320000    21.811756     0.045847    22.361881     0.000000 
  29.325000    21.730997     0.046017    22.361558     0.000000 
  29.330000    21.961302     0.045535    22.361241     0.000000 
  29.335000    22.027073     0.045399    22.360928     0.000000 
  29.340000    21.581881     0.046335    22.360621     0.000000 
  29.345000    22.576865     0.044293    22.360318     0.000000 
  29.350000    22.658264     0.044134    22.360021     0.000000 
  29.355000    21.749448     0.045978    22.359730     0.000000 
  29.360000    22.027442     0.045398    22.359444     0.000000 
  29.365000    22.557734     0.044331    22.359163     0.000000 
  29.370000    21.970070     0.045516    22.358888     0.000000 
  29.375000    22.831739     0.043799    22.358619     0.000000 
  29.380000    21.756835     0.045963    22.358355     0.000000 
  29.385000    22.509760     0.044425    22.358097     0.000000 
  29.390000    22.086969     0.045276    22.357845     0.000000 
  29.395000    22.115833     0.045216    22.357599     0.000000 
  29.400000    22.140772     0.045166    22.357358     0.000000 
  29.405000    21.264435     0.047027    22.357124     0.000000 
  29.410000    21.730017     0.046019    22.356895     0.000000 
  29.415000    22.536293     0.044373    22.356673     0.000000 
  29.420000    21.778655     0.045917    22.356457     0.000000 
  29.425000    21.472159     0.046572    22.356247     0.000000 
  29.430000    21.725543     0.046029    22.356044     0.000000 
  29.435000    21.774442     0.045925    22.355847     0.000000 
  29.440000    21.823153     0.045823    22.355656     0.000000 
  29.445000    21.910510     0.045640    22.355473     0.000000 
  29.450000    22.437076     0.044569    22.355295     0.000000 
  29.455000    22.774205     0.043909    22.355125     0.000000 
  29.460000    21.744288     0.045989    22.354961     0.000000 
  29.465000    22.463643     0.044516    22.354805     0.000000 
  29.470000    22.023343     0.045406    22.354655     0.000000 
  29.475000    22.455210     0.044533    22.354513     0.000000 
  29.480000    22.466186     0.044511    22.354377     0.000000 
  29.485000    22.231524     0.044981    22.354249     0.000000 
  29.490000    22.090417     0.045268    22.354129     0.000000 
  29.495000    22.047279     0.045357    22.354016     0.000000 
  29.500000    21.817107     0.045836    22.353910     0.000000 
  29.505000    22.177329     0.045091    22.353812     0.000000 
  29.510000    22.205819     0.045033    22.353722     0.000000 
  29.515000    22.735190     0.043985    22.353640     0.000000 
  29.520000    22.559189     0.044328    22.353566     0.000000 
  29.525000    21.992614     0.045470    22.353500     0.000000 
  29.530000    22.115402     0.045217    22.353443     0.000000 
  29.535000    22.684287     0.044083    22.353393     0.000000 
  29.540000    22.434092     0.044575    22.353353     0.000000 
  29.545000    22.527517     0.044390    22.353321     0.000000 
  29.550000    22.495718     0.044453    22.353297     0.000000 
  29.555000    21.849834     0.045767    22.353283     0.000000 
  29.560000    22.084989     0.045280    22.353277     0.000000 
  29.565000    22.229499     0.044985    22.353281     0.000000 
  29.570000    22.026121     0.045401    22.353294     0.000000 
  29.575000    21.353595     0.046831    22.353316     0.000000 
  29.580000    21.442735     0.046636    22.353348     0.000000 
  29.585000    22.117431     0.045213    22.353390     0.000000 
  29.590000    22.079059     0.045292    22.353441     0.000000 
  29.595000    22.220043     0.045004    22.353503     0.000000 
  29.600000    21.293439     0.046963    22.353575     0.000000 
  29.605000    22.130307     0.045187    22.353657     0.000000 
  29.610000    21.804536     0.045862    22.353750     0.000000 
  29.615000    21.827451     0.045814    22.353853     0.000000 
  29.620000    21.890997     0.045681    22.353967     0.000000 
  29.625000    22.534617     0.044376    22.354093     0.000000 
  29.630000    22.297414     0.044848    22.354229     0.000000 
  29.635000    22.099851     0.045249    22.354377     0.000000 
  29.640000    22.346775     0.044749    22.354537     0.000000 
  29.645000    22.066273     0.045318    22.354708     0.000000 
  29.650000    21.751577     0.045974    22.354892     0.000000 
  29.655000    22.309441     0.044824    22.355088     0.000000 
  29.660000    21.941494     0.045576    22.355296     0.000000 
  29.665000    22.648128     0.044154    22.355517     0.000000 
  29.670000    22.557139     0.044332    22.355751     0.000000 
  29.675000    21.865303     0.045735    22.355997     0.000000 
  29.680000    22.055890     0.045339    22.356258     0.000000 
  29.685000    21.868318     0.045728    22.356532     0.000000 
  29.690000    21.704947     0.046072    22.356819     0.000000 
  29.695000    21.418377     0.046689    22.357121     0.000000 
  29.700000    21.934401     0.045590    22.357437     0.000000 
  29.705000    22.755201     0.043946    22.357768     0.000000 
  29.710000    22.367607     0.044708    22.358114     0.000000 
  29.715000    22.145716     0.045155    22.358475     0.000000 
  29.720000    22.172808     0.045100    22.358852     0.000000 
  29.725000    22.915248     0.043639    22.359244     0.000000 
  29.730000    22.275141     0.044893    22.359653     0.000000 
  29.735000    22.524109     0.044397    22.360078     0.000000 
  29.740000    22.099715     0.045249    22.360519     0.000000 
  29.745000    22.187595     0.045070    22.360978     0.000000 
  29.750000    22.599952     0.044248    22.361454     0.000000 
  29.755000    22.766410     0.043924    22.361948     0.000000 
  29.760000    21.960957     0.045535    22.362461     0.000000 
  29.765000    21.938379     0.045582    22.362991     0.000000 
  29.770000    22.634242     0.044181    22.363541     0.000000 
  29.775000    21.636983     0.046217    22.364110     0.000000 
  29.780000    21.760748     0.045954    22.364699     0.000000 
  29.785000    22.437475     0.044568    22.365308     0.000000 
  29.790000    22.453191     0.044537    22.365937     0.000000 
  29.795000    22.223722     0.044997    22.366587     0.000000 
  29.800000    22.300576     0.044842    22.367259     0.000000 
  29.805000    21.465741     0.046586    22.367953     0.000000 
  29.810000    21.994622     0.045466    22.368669     0.000000 
  29.815000    22.647345     0.044155    22.369409     0.000000 
  29.820000    21.965973     0.045525    22.370171     0.000000 
  29.825000    22.103989     0.045241    22.370958     0.000000 
  29.830000    21.383586     0.046765    22.371769     0.000000 
  29.835000    21.738113     0.046002    22.372605     0.000000 
  29.840000    22.291397     0.044860    22.373467     0.000000 
  29.845000    22.058381     0.045334    22.374355     0.000000 
  29.850000    21.341938     0.046856    22.375270     0.000000 
  29.855000    22.032998     0.045386    22.376213     0.000000 
  29.860000    22.173756     0.045098    22.377183     0.000000 
  29.865000    22.262905     0.044918    22.378183     0.000000 
  29.870000    22.468242     0.044507    22.379212     0.000000 
  29.875000    22.105857     0.045237    22.380271     0.000000 
  29.880000    21.946576     0.045565    22.381361     0.000000 
  29.885000    21.727601     0.046024    22.382483     0.000000 
  29.890000    22.274761     0.044894    22.383638     0.000000 
  29.895000    22.267671     0.044908    22.384826     0.000000 
  29.900000    22.055252     0.045341    22.386048     0.000000 
  29.905000    21.764381     0.045947    22.387305     0.000000 
  29.910000    22.404153     0.044635    22.388598     0.000000 
  29.915000    22.696050     0.044061    22.389928     0.000000 
  29.920000    22.745154     0.043965    22.391297     0.000000 
  29.925000    22.217142     0.045010    22.392704     0.000000 
  29.930000    22.218404     0.045008    22.394150     0.000000 
  29.935000    22.500847     0.044443    22.395638     0.000000 
  29.940000    22.538210     0.044369    22.397168     0.000000 
  29.945000    21.555802     0.046391    22.398742     0.000000 
  29.950000    22.230989     0.044982    22.400360     0.000000 
  29.955000    21.763954     0.045948    22.402023     0.000000 
  29.960000    21.954658     0.045548    22.403733     0.000000 
  29.965000    22.380123     0.044683    22.405492     0.000000 
  29.970000    22.411257     0.044620    22.407300     0.000000 
  29.975000    21.691112     0.046102    22.409160     0.000000 
  29.980000    21.412741     0.046701    22.411071     0.000000 
  29.985000    22.258737     0.044926    22.413037     0.000000 
  29.990000    21.689885     0.046104    22.415059     0.000000 
  29.995000    22.283129     0.044877    22.417138     0.000000 
  30.000000    21.492172     0.046529    22.419276     0.000000 
  30.005000    22.020325     0.045413    22.421474     0.000000 
  30.010000    22.596630     0.044254    22.423736     0.000000 
  30.015000    22.190483     0.045064    22.426061     0.000000 
  30.020000    22.788569     0.043882    22.428454     0.000000 
  30.025000    22.461852     0.044520    22.430915     0.000000 
  30.030000    21.965223     0.045527    22.433446     0.000000 
  30.035000    22.710838     0.044032    22.436051     0.000000 
  30.040000    22.841810     0.043779    22.438731     0.000000 
  30.045000    22.824400     0.043813    22.441488     0.000000 
  30.050000    22.447576     0.044548    22.444326     0.000000 
  30.055000    22.465290     0.044513    22.447247     0.000000 
  30.060000    22.829190     0.043804    22.450253     0.000000 
  30.065000    22.385552     0.044672    22.453348     0.000000 
  30.070000    22.284558     0.044874    22.456535     0.000000 
  30.075000    22.865787     0.043733    22.459816     0.000000 
  30.080000    22.393809     0.044655    22.463194     0.000000 
  30.085000    22.835073     0.043792    22.466674     0.000000 
  30.090000    22.541618     0.044362    22.470259     0.000000 
  30.095000    22.071753     0.045307    22.473952     0.000000 
  30.100000    22.640794     0.044168    22.477758     0.000000 
  30.105000    21.558595     0.046385    22.481680     0.000000 
  30.110000    22.298343     0.044846    22.485722     0.000000 
  30.115000    22.798566     0.043862    22.489890     0.000000 
  30.120000    22.875486     0.043715    22.494187     0.000000 
  30.125000    21.808597     0.045853    22.498618     0.000000 
  30.130000    22.100611     0.045248    22.503190     0.000000 
  30.135000    22.440030     0.044563    22.507906     0.000000 
  30.140000    22.201652     0.045042    22.512772     0.000000 
  30.145000    22.509317     0.044426    22.517795     0.000000 
  30.150000    22.189975     0.045065    22.522980     0.000000 
  30.155000    22.204418     0.045036    22.528334     0.000000 
  30.160000    21.903083     0.045656    22.533864     0.000000 
  30.165000    22.004828     0.045445    22.539576     0.000000 
  30.170000    22.637711     0.044174    22.545479     0.000000 
  30.175000    22.879854     0.043707    22.551580     0.000000 
  30.180000    22.435387     0.044572    22.557887     0.000000 
  30.185000    22.314585     0.044814    22.564410     0.000000 
  30.190000    21.516687     0.046476    22.571157     0.000000 
  30.195000    21.767070     0.045941    22.578138     0.000000 
  30.200000    22.635124     0.044179    22.585364     0.000000 
  30.205000    22.286108     0.044871    22.592844     0.000000 
  30.210000    22.207886     0.045029    22.600591     0.000000 
  30.215000    22.577994     0.044291    22.608617     0.000000 
  30.220000    22.104909     0.045239    22.616934     0.000000 
  30.225000    22.708405     0.044037    22.625556     0.000000 
  30.230000    22.873338     0.043719    22.634498     0.000000 
  30.235000    22.477814     0.044488    22.643773     0.000000 
  30.240000    23.042138     0.043399    22.653399     0.000000 
  30.245000    21.849483     0.045768    22.663393     0.000000 
  30.250000    22.183667     0.045078    22.673772     0.000000 
  30.255000    22.437017     0.044569    22.684555     0.000000 
  30.260000    22.614777     0.044219    22.695764     0.000000 
  30.265000    22.840881     0.043781    22.707420     0.000000 
  30.270000    22.290391     0.044862    22.719546     0.000000 
  30.275000    21.878993     0.045706    22.732166     0.000000 
  30.280000    22.529201     0.044387    22.745307     0.000000 
  30.285000    22.225605     0.044993    22.758998     0.000000 
  30.290000    23.255963     0.043000    22.773268     0.000000 
  30.295000    22.957933     0.043558    22.788149     0.000000 
  30.300000    22.491265     0.044462    22.803675     0.000000 
  30.305000    22.537421     0.044371    22.819884     0.000000 
  30.310000    22.490919     0.044462    22.836815     0.000000 
  30.315000    22.541992     0.044362    22.854510     0.000000 
  30.320000    22.532968     0.044379    22.873014     0.000000 
  30.325000    22.546283     0.044353    22.892378     0.000000 
  30.330000    21.931768     0.045596    22.912652     0.000000 
  30.335000    23.123547     0.043246    22.933895     0.000000 
  30.340000    22.325815     0.044791    22.956167     0.000000 
  30.345000    22.356341     0.044730    22.979534     0.000000 
  30.350000    22.902320     0.043664    23.004069     0.000000 
  30.355000    22.420482     0.044602    23.029849     0.000000 
  30.360000    22.532588     0.044380    23.056958     0.000000 
  30.365000    23.745097     0.042114    23.085487     0.000000 
  30.370000    22.717103     0.044020    23.115535     0.000000 
  30.375000    23.133848     0.043227    23.147211     0.000000 
  30.380000    23.178746     0.043143    23.180633     0.000000 
  30.385000    22.970949     0.043533    23.215929     0.000000 
  30.390000    22.688563     0.044075    23.253240     0.000000 
  30.395000    22.867456     0.043730    23.292720     0.000000 
  30.400000    22.660080     0.044130    23.334539     0.000000 
  30.405000    22.587807     0.044272    23.378883     0.000000 
  30.410000    22.803938     0.043852    23.425956     0.000000 
  30.415000    23.034224     0.043414    23.475985     0.000000 
  30.420000    22.981879     0.043513    23.529219     0.000000 
  30.425000    23.116782     0.043259    23.585935     0.000000 
  30.430000    23.345870     0.042834    23.646441     0.000000 
  30.435000    22.632288     0.044185    23.711077     0.000000 
  30.440000    23.288479     0.042940    23.780224     0.000000 
  30.445000    23.389815     0.042754    23.854309     0.000000 
  30.450000    22.733739     0.043987    23.933808     0.000000 
  30.455000    23.341968     0.042841    24.019255     0.000000 
  30.460000    24.030216     0.041614    24.111255     0.000000 
  30.465000    23.538207     0.042484    24.210487     0.000000 
  30.470000    23.030905     0.043420    24.317722     0.000000 
  30.475000    24.095434     0.041502    24.433837     0.000000 
  30.480000    24.614286     0.040627    24.559829     0.000000 
  30.485000    23.904987     0.041832    24.696840     0.000000 
  30.490000    23.857639     0.041915    24.846179     0.000000 
  30.495000    24.033860     0.041608    25.009355     0.000000 
  30.500000    24.453318     0.040894    25.188114     0.000000 
  30.505000    24.996549     0.040006    25.384480     0.000000 
  30.510000    25.194644     0.039691    25.600816     0.000000 
  30.515000    24.636202     0.040591    25.839892     0.000000 
  30.520000    25.173529     0.039724    26.104966     0.000000 
  30.525000    25.729651     0.038866    26.399895     0.000000 
  30.530000    26.824638     0.037279    26.729270     0.000000 
  30.535000    26.704862     0.037446    27.098587     0.000000 
  30.540000    27.059523     0.036956    27.514470     0.000000 
  30.545000    27.755112     0.036029    27.984975     0.000000 
  30.550000    27.420506     0.036469    28.520010     0.000000 
  30.555000    27.854308     0.035901    29.131993     0.000000 
  30.560000    29.287660     0.034144    29.836944     0.000000 
  30.565000    30.076352     0.033249    30.656484     0.000000 
  30.570000    30.700015     0.032573    31.621594     0.000000 
  30.575000    32.259692     0.030998    32.779656     0.000000 
  30.580000    34.419105     0.029054    34.207064     0.000000 
  30.585000    36.483762     0.027409    36.030171     0.000000 
  30.590000    39.768847     0.025145    38.456728     0.000000 
  30.595000    42.769606     0.023381    41.816947     0.000000 
  30.600000    48.024766     0.020823    46.606830     0.000000 
  30.605000    55.479942     0.018025    53.516858     0.000000 
  30.610000    64.719617     0.015451    63.419591     0.000000 
  30.615000    78.951162     0.012666    77.286570     0.000000 
  30.620000    95.352434     0.010487    96.014759     0.000000 
  30.625000   119.534453     0.008366   120.166032     0.000000 
  30.630000   148.629797     0.006728   149.646184     0.000000 
  30.635000   185.933130     0.005378   183.345219     0.000000 
  30.640000   223.894681     0.004466   218.722508     0.000000 
  30.645000   260.482988     0.003839   251.373008     0.000000 
  30.650000   288.780533     0.003463   275.079975     0.000000 
  30.655000   302.902129     0.003301   283.582608     0.000000 
  30.660000   289.246206     0.003457   274.189521     0.000000 
  30.665000   265.199868     0.003771   249.839278     0.000000 
  30.670000   225.485483     0.004435   216.883300     0.000000 
  30.675000   184.120586     0.005431   181.484681     0.000000 
  30.680000   144.167190     0.006936   147.948446     0.000000 
  30.685000   111.329950     0.008982   118.726967     0.000000 
  30.690000    90.060231     0.011104    94.865088     0.000000 
  30.695000    71.835363     0.013921    76.412605     0.000000 
  30.700000    60.101532     0.016639    62.781462     0.000000 
  30.705000    49.758578     0.020097    53.064069     0.000000 
  30.710000    45.094343     0.022176    46.289821     0.000000 
  30.715000    41.020412     0.024378    41.593881     0.000000 
  30.720000    37.060694     0.026983    38.295948     0.000000 
  30.725000    33.909903     0.029490    35.909693     0.000000 
  30.730000    33.563642     0.029794    34.112607     0.000000 
  30.735000    31.308422     0.031940    32.702365     0.000000 
  30.740000    30.579093     0.032702    31.556100     0.000000 
  30.745000    29.141719     0.034315    30.599509     0.000000 
  30.750000    29.139210     0.034318    29.786408     0.000000 
  30.755000    28.498488     0.035090    29.086497     0.000000 
  30.760000    27.173009     0.036801    28.478552     0.000000 
  30.765000    27.788499     0.035986    27.946795     0.000000 
  30.770000    25.824957     0.038722    27.478973     0.000000 
  30.775000    26.051437     0.038386    27.065291     0.000000 
  30.780000    25.715948     0.038886    26.697783     0.000000 
  30.785000    25.255722     0.039595    26.369891     0.000000 
  30.790000    24.917931     0.040132    26.076176     0.000000 
  30.795000    24.835591     0.040265    25.812090     0.000000 
  30.800000    24.812186     0.040303    25.573811     0.000000 
  30.805000    24.483237     0.040844    25.358110     0.000000 
  30.810000    24.476341     0.040856    25.162242     0.000000 
  30.815000    23.874939     0.041885    24.983864     0.000000 
  30.820000    23.752354     0.042101    24.820967     0.000000 
  30.825000    23.797979     0.042020    24.671819     0.000000 
  30.830000    24.772647     0.040367    24.534925     0.000000 
  30.835000    23.720946     0.042157    24.408983     0.000000 
  30.840000    22.875172     0.043716    24.292861     0.000000 
  30.845000    23.649476     0.042284    24.185568     0.000000 
  30.850000    22.904529     0.043659    24.086234     0.000000 
  30.855000    23.016342     0.043447    23.994094     0.000000 
  30.860000    24.147575     0.041412    23.908471     0.000000 
  30.865000    22.931808     0.043608    23.828767     0.000000 
  30.870000    23.058294     0.043368    23.754449     0.000000 
  30.875000    23.023455     0.043434    23.685044     0.000000 
  30.880000    23.219258     0.043068    23.620129     0.000000 
  30.885000    23.048503     0.043387    23.559325     0.000000 
  30.890000    23.546903     0.042468    23.502292     0.000000 
  30.895000    22.563963     0.044318    23.448726     0.000000 
  30.900000    24.195130     0.041331    23.398351     0.000000 
  30.905000    23.336916     0.042851    23.350919     0.000000 
  30.910000    23.030083     0.043421    23.306205     0.000000 
  30.915000    23.079482     0.043329    23.264004     0.000000 
  30.920000    22.957344     0.043559    23.224133     0.000000 
  30.925000    23.029134     0.043423    23.186422     0.000000 
  30.930000    23.353791     0.042820    23.150718     0.000000 
  30.935000    21.960348     0.045537    23.116881     0.000000 
  30.940000    23.259453     0.042993    23.084783     0.000000 
  30.945000    22.879128     0.043708    23.054306     0.000000 
  30.950000    22.593087     0.044261    23.025343     0.000000 
  30.955000    22.969255     0.043536    22.997796     0.000000 
  30.960000    22.534110     0.044377    22.971572     0.000000 
  30.965000    22.939297     0.043593    22.946588     0.000000 
  30.970000    23.004104     0.043471    22.922768     0.000000 
  30.975000    22.470574     0.044503    22.900040     0.000000 
  30.980000    22.777074     0.043904    22.878337     0.000000 
  30.985000    22.813235     0.043834    22.857599     0.000000 
  30.990000    23.174432     0.043151    22.837769     0.000000 
  30.995000    22.455880     0.044532    22.818795     0.000000 
  31.000000    21.325397     0.046892    22.800628     0.000000 
  31.005000    22.756147     0.043944    22.783223     0.000000 
  31.010000    21.907290     0.045647    22.766537     0.000000 
  31.015000    22.279462     0.044884    22.750531     0.000000 
  31.020000    22.653389     0.044144    22.735169     0.000000 
  31.025000    23.130774     0.043232    22.720416     0.000000 
  31.030000    22.785604     0.043887    22.706240     0.000000 
  31.035000    22.304866     0.044833    22.692612     0.000000 
  31.040000    22.029116     0.045394    22.679503     0.000000 
  31.045000    22.379370     0.044684    22.666887     0.000000 
  31.050000    22.653763     0.044143    22.654740     0.000000 
  31.055000    23.098143     0.043294    22.643038     0.000000 
  31.060000    22.483850     0.044476    22.631760     0.000000 
  31.065000    22.702657     0.044048    22.620886     0.000000 
  31.070000    22.263766     0.044916    22.610396     0.000000 
  31.075000    22.624592     0.044200    22.600272     0.000000 
  31.080000    22.392419     0.044658    22.590497     0.000000 
  31.085000    22.369931     0.044703    22.581056     0.000000 
  31.090000    22.562642     0.044321    22.571933     0.000000 
  31.095000    22.029796     0.045393    22.563114     0.000000 
  31.100000    21.852518     0.045761    22.554586     0.000000 
  31.105000    22.341303     0.044760    22.546335     0.000000 
  31.110000    21.871430     0.045722    22.538350     0.000000 
  31.115000    22.656215     0.044138    22.530619     0.000000 
  31.120000    21.974982     0.045506    22.523132     0.000000 
  31.125000    22.053471     0.045344    22.515878     0.000000 
  31.130000    22.238077     0.044968    22.508847     0.000000 
  31.135000    21.823367     0.045822    22.502032     0.000000 
  31.140000    21.766953     0.045941    22.495422     0.000000 
  31.145000    22.362656     0.044717    22.489009     0.000000 
  31.150000    22.411589     0.044620    22.482787     0.000000 
  31.155000    22.235419     0.044973    22.476746     0.000000 
  31.160000    22.154937     0.045137    22.470880     0.000000 
  31.165000    21.685505     0.046114    22.465183     0.000000 
  31.170000    21.955578     0.045547    22.459648     0.000000 
  31.175000    21.796619     0.045879    22.454268     0.000000 
  31.180000    21.841497     0.045784    22.449038     0.000000 
  31.185000    22.476630     0.044491    22.443953     0.000000 
  31.190000    22.347541     0.044748    22.439006     0.000000 
  31.195000    22.349357     0.044744    22.434194     0.000000 
  31.200000    22.315907     0.044811    22.429510     0.000000 
  31.205000    22.460708     0.044522    22.424951     0.000000 
  31.210000    21.831886     0.045805    22.420512     0.000000 
  31.215000    21.828001     0.045813    22.416189     0.000000 
  31.220000    22.227320     0.044990    22.411978     0.000000 
  31.225000    21.901893     0.045658    22.407875     0.000000 
  31.230000    22.768439     0.043920    22.403876     0.000000 
  31.235000    22.244993     0.044954    22.399978     0.000000 
  31.240000    22.049276     0.045353    22.396178     0.000000 
  31.245000    22.726807     0.044001    22.392471     0.000000 
  31.250000    22.477757     0.044488    22.388856     0.000000 
  31.255000    22.543313     0.044359    22.385328     0.000000 
  31.260000    22.160450     0.045125    22.381886     0.000000 
  31.265000    21.551214     0.046401    22.378526     0.000000 
  31.270000    22.752793     0.043951    22.375246     0.000000 
  31.275000    22.275651     0.044892    22.372043     0.000000 
  31.280000    21.843323     0.045781    22.368916     0.000000 
  31.285000    22.082459     0.045285    22.365860     0.000000 
  31.290000    21.463837     0.046590    22.362875     0.000000 
  31.295000    22.074304     0.045302    22.359959     0.000000 
  31.300000    22.317618     0.044808    22.357108     0.000000 
  31.305000    21.770040     0.045935    22.354322     0.000000 
  31.310000    22.609269     0.044230    22.351597     0.000000 
  31.315000    22.020155     0.045413    22.348933     0.000000 
  31.320000    21.565321     0.046371    22.346328     0.000000 
  31.325000    22.257213     0.044929    22.343779     0.000000 
  31.330000    21.748399     0.045980    22.341286     0.000000 
  31.335000    21.775025     0.045924    22.338847     0.000000 
  31.340000    21.579179     0.046341    22.336459     0.000000 
  31.345000    21.968552     0.045520    22.334122     0.000000 
  31.350000    22.379955     0.044683    22.331835     0.000000 
  31.355000    22.488471     0.044467    22.329595     0.000000 
  31.360000    21.660624     0.046167    22.327402     0.000000 
  31.365000    22.292680     0.044858    22.325254     0.000000 
  31.370000    22.390742     0.044661    22.323150     0.000000 
  31.375000    21.096378     0.047402    22.321090     0.000000 
  31.380000    22.020905     0.045411    22.319070     0.000000 
  31.385000    22.578969     0.044289    22.317092     0.000000 
  31.390000    21.946719     0.045565    22.315153     0.000000 
  31.395000    22.308213     0.044827    22.313252     0.000000 
  31.400000    21.602263     0.046291    22.311389     0.000000 
  31.405000    22.137573     0.045172    22.309562     0.000000 
  31.410000    21.638604     0.046214    22.307771     0.000000 
  31.415000    22.449768     0.044544    22.306015     0.000000 
  31.420000    22.292205     0.044859    22.304293     0.000000 
  31.425000    22.086420     0.045277    22.302603     0.000000 
  31.430000    21.424724     0.046675    22.300946     0.000000 
  31.435000    21.896340     0.045670    22.299320     0.000000 
  31.440000    22.143177     0.045161    22.297724     0.000000 
  31.445000    21.770663     0.045933    22.296159     0.000000 
  31.450000    22.310337     0.044822    22.294622     0.000000 
  31.455000    21.844388     0.045778    22.293114     0.000000 
  31.460000    21.315417     0.046914    22.291634     0.000000 
  31.465000    21.978153     0.045500    22.290181     0.000000 
  31.470000    21.546913     0.046410    22.288754     0.000000 
  31.475000    22.003207     0.045448    22.287353     0.000000 
  31.480000    21.674740     0.046137    22.285978     0.000000 
  31.485000    21.582193     0.046334    22.284627     0.000000 
  31.490000    22.070263     0.045310    22.283300     0.000000 
  31.495000    22.496963     0.044450    22.281996     0.000000 
  31.500000    22.155154     0.045136    22.280716     0.000000 
  31.505000    21.853095     0.045760    22.279458     0.000000 
  31.510000    21.761012     0.045954    22.278222     0.000000 
  31.515000    21.893462     0.045676    22.277008     0.000000 
  31.520000    22.104945     0.045239    22.275815     0.000000 
  31.525000    21.911911     0.045637    22.274642     0.000000 
  31.530000    22.122334     0.045203    22.273489     0.000000 
  31.535000    22.537024     0.044371    22.272356     0.000000 
  31.540000    22.040666     0.045371    22.271243     0.000000 
  31.545000    22.153366     0.045140    22.270148     0.000000 
  31.550000    21.739456     0.045999    22.269072     0.000000 
  31.555000    21.913098     0.045635    22.268014     0.000000 
  31.560000    21.829611     0.045809    22.266973     0.000000 
  31.565000    21.593433     0.046310    22.265950     0.000000 
  31.570000    22.048241     0.045355    22.264944     0.000000 
  31.575000    22.062079     0.045327    22.263955     0.000000 
  31.580000    21.532440     0.046442    22.262981     0.000000 
  31.585000    22.061937     0.045327    22.262024     0.000000 
  31.590000    22.389183     0.044664    22.261083     0.000000 
  31.595000    21.893278     0.045676    22.260157     0.000000 
  31.600000    22.109977     0.045228    22.259246     0.000000 
  31.605000    22.303341     0.044836    22.258349     0.000000 
  31.610000    21.742518     0.045993    22.257467     0.000000 
  31.615000    21.893747     0.045675    22.256600     0.000000 
  31.620000    21.367946     0.046799    22.255746     0.000000 
  31.625000    22.501770     0.044441    22.254906     0.000000 
  31.630000    22.395301     0.044652    22.254079     0.000000 
  31.635000    21.486130     0.046542    22.253266     0.000000 
  31.640000    21.443201     0.046635    22.252465     0.000000 
  31.645000    21.852138     0.045762    22.251677     0.000000 
  31.650000    21.619519     0.046254    22.250901     0.000000 
  31.655000    21.950660     0.045557    22.250138     0.000000 
  31.660000    21.927257     0.045605    22.249386     0.000000 
  31.665000    21.711363     0.046059    22.248647     0.000000 
  31.670000    22.184836     0.045076    22.247919     0.000000 
  31.675000    21.332939     0.046876    22.247202     0.000000 
  31.680000    21.804713     0.045862    22.246496     0.000000 
  31.685000    21.445791     0.046629    22.245801     0.000000 
  31.690000    21.961041     0.045535    22.245117     0.000000 
  31.695000    22.148728     0.045149    22.244444     0.000000 
  31.700000    21.319544     0.046905    22.243781     0.000000 
  31.705000    21.923449     0.045613    22.243128     0.000000 
  31.710000    22.023090     0.045407    22.242485     0.000000 
  31.715000    22.218714     0.045007    22.241852     0.000000 
  31.720000    21.775069     0.045924    22.241229     0.000000 
  31.725000    21.167379     0.047243    22.240615     0.000000 
  31.730000    22.107784     0.045233    22.240011     0.000000 
  31.735000    22.159212     0.045128    22.239415     0.000000 
  31.740000    21.583087     0.046333    22.238829     0.000000 
  31.745000    21.926174     0.045608    22.238252     0.000000 
  31.750000    22.135533     0.045176    22.237683     0.000000 
  31.755000    22.044388     0.045363    22.237124     0.000000 
  31.760000    21.411881     0.046703    22.236572     0.000000 
  31.765000    21.995979     0.045463    22.236029     0.000000 
  31.770000    22.054310     0.045343    22.235494     0.000000 
  31.775000    21.713863     0.046054    22.234968     0.000000 
  31.780000    21.311117     0.046924    22.234449     0.000000 
  31.785000    22.547619     0.044351    22.233938     0.000000 
  31.790000    21.820121     0.045829    22.233435     0.000000 
  31.795000    22.235346     0.044973    22.232939     0.000000 
  31.800000    22.342625     0.044757    22.232451     0.000000 
  31.805000    22.676150     0.044099    22.231970     0.000000 
  31.810000    21.658634     0.046171    22.231497     0.000000 
  31.815000    22.071120     0.045308    22.231031     0.000000 
  31.820000    22.224443     0.044996    22.230571     0.000000 
  31.825000    21.812401     0.045845    22.230119     0.000000 
  31.830000    22.271841     0.044900    22.229674     0.000000 
  31.835000    22.732488     0.043990    22.229235     0.000000 
  31.840000    21.637631     0.046216    22.228803     0.000000 
  31.845000    21.706344     0.046069    22.228377     0.000000 
  31.850000    21.473517     0.046569    22.227958     0.000000 
  31.855000    21.780948     0.045912    22.227545     0.000000 
  31.860000    22.229830     0.044985    22.227139     0.000000 
  31.865000    22.179255     0.045087    22.226739     0.000000 
  31.870000    22.023059     0.045407    22.226344     0.000000 
  31.875000    21.760138     0.045956    22.225956     0.000000 
  31.880000    22.309633     0.044824    22.225574     0.000000 
  31.885000    21.734316     0.046010    22.255194     0.000000 
  31.890000    21.601420     0.046293    22.254998     0.000000 
  31.895000    22.140070     0.045167    22.254810     0.000000 
  31.900000    22.290337     0.044862    22.254629     0.000000 
  31.905000    21.892426     0.045678    22.254455     0.000000 
  31.910000    22.025341     0.045402    22.254288     0.000000 
  31.915000    21.787358     0.045898    22.254128     0.000000 
  31.920000    22.078958     0.045292    22.253975     0.000000 
  31.925000    22.557929     0.044330    22.253829     0.000000 
  31.930000    22.087932     0.045274    22.253690     0.000000 
  31.935000    22.390852     0.044661    22.253557     0.000000 
  31.940000    22.154952     0.045137    22.253432     0.000000 
  31.945000    21.899784     0.045663    22.253313     0.000000 
  31.950000    21.966634     0.045524    22.253200     0.000000 
  31.955000    21.986968     0.045481    22.253095     0.000000 
  31.960000    21.865325     0.045735    22.252996     0.000000 
  31.965000    21.920670     0.045619    22.252903     0.000000 
  31.970000    22.145314     0.045156    22.252818     0.000000 
  31.975000    21.978472     0.045499    22.252738     0.000000 
  31.980000    22.040791     0.045370    22.252665     0.000000 
  31.985000    21.898773     0.045665    22.252599     0.000000 
  31.990000    22.307142     0.044829    22.252539     0.000000 
  31.995000    21.653456     0.046182    22.252485     0.000000 
  32.000000    21.539886     0.046426    22.252438     0.000000 
  32.005000    21.647627     0.046194    22.252396     0.000000 
  32.010000    22.058507     0.045334    22.252362     0.000000 
  32.015000    21.395000     0.046740    22.252333     0.000000 
  32.020000    21.537423     0.046431    22.252311     0.000000 
  32.025000    21.684387     0.046116    22.252295     0.000000 
  32.030000    21.435714     0.046651    22.252285     0.000000 
  32.035000    21.995440     0.045464    22.252281     0.000000 
  32.040000    21.919742     0.045621    22.252284     0.000000 
  32.045000    22.668011     0.044115    22.252293     0.000000 
  32.050000    22.405594     0.044632    22.252307     0.000000 
  32.055000    22.568556     0.044309    22.252328     0.000000 
  32.060000    21.669277     0.046148    22.252355     0.000000 
  32.065000    22.441717     0.044560    22.252388     0.000000 
  32.070000    22.397691     0.044647    22.252428     0.000000 
  32.075000    21.791348     0.045890    22.252473     0.000000 
  32.080000    22.348178     0.044746    22.252524     0.000000 
  32.085000    22.340295     0.044762    22.252582     0.000000 
  32.090000    22.489555     0.044465    22.252645     0.000000 
  32.095000    21.547326     0.046409    22.252715     0.000000 
  32.100000    22.768064     0.043921    22.252790     0.000000 
  32.105000    21.897610     0.045667    22.252872     0.000000 
  32.110000    22.074600     0.045301    22.252960     0.000000 
  32.115000    21.185202     0.047203    22.253054     0.000000 
  32.120000    21.522302     0.046463    22.253153     0.000000 
  32.125000    22.182776     0.045080    22.253259     0.000000 
  32.130000    22.055882     0.045339    22.253371     0.000000 
  32.135000    22.299343     0.044844    22.253489     0.000000 
  32.140000    22.382141     0.044678    22.253613     0.000000 
  32.145000    22.309658     0.044824    22.253744     0.000000 
  32.150000    22.070502     0.045309    22.253880     0.000000 
  32.155000    21.624478     0.046244    22.254022     0.000000 
  32.160000    22.409336     0.044624    22.254171     0.000000 
  32.165000    21.970558     0.045515    22.254325     0.000000 
  32.170000    21.890657     0.045682    22.254486     0.000000 
  32.175000    22.202794     0.045039    22.254653     0.000000 
  32.180000    21.732059     0.046015    22.254826     0.000000 
  32.185000    21.149202     0.047283    22.255005     0.000000 
  32.190000    21.668370     0.046150    22.255191     0.000000 
  32.195000    21.785881     0.045901    22.255382     0.000000 
  32.200000    22.541193     0.044363    22.255580     0.000000 
  32.205000    21.602334     0.046291    22.255784     0.000000 
  32.210000    22.161431     0.045123    22.255995     0.000000 
  32.215000    22.050053     0.045351    22.256212     0.000000 
  32.220000    22.557962     0.044330    22.256435     0.000000 
  32.225000    22.610103     0.044228    22.256664     0.000000 
  32.230000    22.291625     0.044860    22.256900     0.000000 
  32.235000    22.040302     0.045371    22.257142     0.000000 
  32.240000    22.164977     0.045116    22.266895     0.000000 
  32.245000    22.028648     0.045395    22.267219     0.000000 
  32.250000    22.812840     0.043835    22.267550     0.000000 
  32.255000    21.939593     0.045580    22.267888     0.000000 
  32.260000    22.617567     0.044213    22.268233     0.000000 
  32.265000    21.757143     0.045962    22.268586     0.000000 
  32.270000    21.284093     0.046983    22.268947     0.000000 
  32.275000    22.082108     0.045286    22.269315     0.000000 
  32.280000    21.569252     0.046362    22.269690     0.000000 
  32.285000    22.015437     0.045423    22.270073     0.000000 
  32.290000    22.433938     0.044575    22.270464     0.000000 
  32.295000    22.283471     0.044876    22.270862     0.000000
[truncated: 1,097,635 more chars]
