# Supplementary material for: Remote and automated high-throughput powder diffraction measurements enabled by a robotic sample changer at SSRL beamline 2-1
Source: J Appl Crystallogr. 2023 Sep 20;56(Pt 5):1480–4. doi: 10.1107/S1600576723007148 (PMC10543666; doi:10.1107/S1600576723007148)
Supplement: Supplementary file 1 [file j-56-01480-sup1.zip › Example Data and Refinements/SSRL BL2-1 Sample 0093/BL21Robot_0093_Rietveld.inp]

'Auto_T(5)  
r_exp  15.6205158 r_exp_dash  62.1989917 r_wp  2.27119731 r_wp_dash  9.04363113 r_p  1.68247912 r_p_dash  12.9378979 weighted_Durbin_Watson  0.774758929 gof  0.145398356
iters 20000000  
chi2_convergence_criteria 0.000001  
'do_errors  
#include C:/Topas-6/cif.inc
  
xdd "BL21Robot_0093-2021-02-14-0912_scan2.xye"  
local CIF_DIFFRACTOGRAM_BLOCK_ID ="BL21Robot_0093-2021-02-14-0912_scan2";
local CIF_DIFFRACTOMETER_NAME = "SSRL beam line 2-1";
local CIF_TEMP = 300;
local CIF_SCAN_METHOD = step;
r_exp  15.6205158 r_exp_dash  62.1989917 r_wp  2.27119731 r_wp_dash  9.04363113 r_p  1.68247912 r_p_dash  12.9378979 weighted_Durbin_Watson  0.774758929 gof  0.145398356
	bkg @  41.6322101`  1.78378413`  17.0480088` -10.3434642`  4.71289362` -1.57429276`  0.247097834`  1.16314628` -0.934516903`  0.615410877` -0.429013792`  0.155511412`
	One_on_X(@, 33.34807`)  
	Rp 9999 
	Rs 700 
	start_X 5  
	'finish_X 50  
	Zero_Error(@, 0.01266`)  
	lam  
		ymin_on_ymax  0.0001  
		la  1 lo  0.7295789  lh   0.002  
	LP_Factor(90)  
	x_calculation_step 0.005  
	  
	' FWHM from LaB6 refinement  
	gauss_fwhm  @  0.0182981835` min 0.0001  
	lor_fwhm @  0.0001`_LIMIT_MIN_0.0001 min 0.0001  
	
	prm packing_density  0.73637` min 0.1 max 1.0 'typically 0.2 to 0.5
	prm !capdia 0.6 'capillary diameter in mm
	prm !linab = Get(mixture_MAC) Get(mixture_density_g_on_cm3);:103.29349` 'in cm-1
	prm muR = (capdia/20)*linab*packing_density;
	Cylindrical_I_Correction(muR)  'This is needed to keep the thermal parameters physical
  
str
	local CIF_PHASE_ID  1.00000`
	local CIF_PHASE_BLOCK_ID ="Diamond";
	phase_name "Diamond"
	CS_L (@, 240.76304`)  
	Strain_G(@, 0.09635`)
	scale @  0.0038133655`
	volume  45.394`
	Cubic(@  3.567251`)
	space_group "Fd-3m"
		
	site C1 x 0 y 0 z 0 occ C 1 beq @  0.22184`


str  
	local CIF_PHASE_ID  2.00000`
	local CIF_PHASE_BLOCK_ID ="Rhenium";
	phase_name "Re"
	CS_L (@, 178.87198`)  
	Strain_G(@, 0.10291`)
	scale @  0.000451920127`
	volume  29.442`
	Hexagonal(@  2.761169`, @  4.459161`)
	space_group "P63/mmc"
	
	site Re1 x =1/3; y =2/3; z 0.25 occ Re 1 beq @  0.13825`
	
	Out_pdCIF("BL21Robot_0093_Rietveld.cif")
