# Supplementary material for: Remote and automated high-throughput powder diffraction measurements enabled by a robotic sample changer at SSRL beamline 2-1
Source: J Appl Crystallogr. 2023 Sep 20;56(Pt 5):1480–4. doi: 10.1107/S1600576723007148 (PMC10543666; doi:10.1107/S1600576723007148)
Supplement: Supplementary file 1 [file j-56-01480-sup1.zip › Example Data and Refinements/SSRL BL2-1 Sample 0188/BL21Robot_0188-2021-05-16-1306_scan2.xye]

/* SSRL BL2-1 Automated Data Collection 
# Sample ID: SSRL BL2-1 Sample 0188 
# Sample Composition:  Er2O3 
# Proposal:  nan 
# User:  b_stone 
# Capillary Inner Diameter (in):  0.026 
# Capillary Outer Diameter (in):  0.03 
# Sample Notes:  Er2O3 recieved from Dave Billing at Wits, dated November 2019, diluted with diamond powder 
# Scan Command:  ascan tth 3 113.55 110 1 
# Sample Transmission:  0.097742 
# Wavelength:  0.7299573 
*/ 
0.005	2.2161411590836393e-17	4.7075908478579986e-09
0.01	-1.7867101231145398e-16	nan
0.015	0.8598452278589857	0.9272783982488677
0.02	2.6469779601696886e-16	1.626953582672133e-08
0.025	0.5732301519059901	0.7571196417383386
0.03	0.28661507595299496	0.5353644328427085
0.035	0.0	0.0
0.04	0.2456700651025672	0.4956511526291119
0.045	0.2866150759529952	0.5353644328427087
0.05	0.3821534346039934	0.6181855988325783
0.055	0.2456700651025672	0.4956511526291119
0.06	0.1719690455717971	0.414691506510318
0.065	0.6878761822871882	0.8293830130206358
0.07	0.17196904557179707	0.41469150651031794
0.075	0.7937032872544482	0.8909002678495771
0.08	0.4585841215247922	0.677188394410885
0.085	0.34393809114359414	0.5864623527078223
0.09	0.40463304840422853	0.6361077333315706
0.095	0.26456776241814933	0.514361509464063
0.1	0.3821534346039935	0.6181855988325783
0.105	0.20231652420211427	0.44979609180395763
0.11	0.45858412152479217	0.6771883944108849
0.115	0.25795356835769556	0.5078912958081636
0.12	0.4046330484042285	0.6361077333315706
0.125	0.40945010850427876	0.6398828865536871
0.13	0.4913401302051344	0.700956582253947
0.135	0.22430745074582223	0.4736110754045161
0.14	0.3821534346039934	0.6181855988325783
0.145	0.38215343460399337	0.6181855988325783
0.15	0.4094501085042788	0.6398828865536871
0.155	0.3224419604471195	0.567839731303754
0.16	0.7370101953077016	0.8584929791836982
0.165	0.8916913474093183	0.9442941000606317
0.17	0.46900648792308297	0.6848404835602835
0.175	0.4913401302051351	0.7009565822539475
0.18	0.327560086803423	0.5723286527891321
0.185	0.8598452278589857	0.9272783982488677
0.19	0.5015763829177415	0.7082205750454738
0.195	0.31678508394804733	0.5628366405521653
0.2	0.9314989968472343	0.9651419568370418
0.205	0.9335462473897567	0.9662019702886953
0.21	0.7523645743766123	0.867389517100946
0.215	0.7451991974777875	0.8632492093699174
0.22	0.6190885640584696	0.7868218121394892
0.225	1.003152765835483	1.0015751423809813
0.23	1.6480366867297218	1.2837588117437488
0.235	1.302795799786339	1.1414008059338048
0.24	2.2570937231298354	1.5023627135714714
0.245	1.8425254882692548	1.3573965847420033
0.25	3.057227476831947	1.7484929158655311
0.255	1.8425254882692548	1.3573965847420033
0.26	3.61727992409642	1.901914804636743
0.265	2.2254817662232558	1.4918048686819787
0.27	2.808827744339351	1.6759557704006842
0.275	2.3299031980695077	1.5264020433914218
0.28	2.1496130696474625	1.4661558817695555
0.285	2.5317665042514617	1.5911525710161996
0.29	1.4977949130446844	1.2238443173233613
0.295	1.8916595012897675	1.375376130841948
0.3	2.579535683576956	1.606093298528126
0.305	1.8519743369270452	1.3608726380257063
0.31	2.192605331040412	1.4807448568340231
0.315	2.337015234693652	1.5287299417142493
0.32	2.257093723129836	1.5023627135714717
0.325	3.3438425527849422	1.828617661728373
0.33	4.183030838232902	2.0452459114328776
0.335	3.930721041641078	1.9826046105164483
0.34	6.59214674691889	2.567517623487498
0.345	7.6224117496688315	2.7608715561700494
0.35	9.729827578404258	3.1192671540610717
0.355	14.402407566638008	3.7950504037019073
0.36	13.316577375046855	3.6491885913236732
0.365	14.206138547235414	3.769103148924876
0.37	15.859367536065728	3.982382143399316
0.375	20.822197950314887	4.563134662741708
0.38	16.88423356523099	4.109042901361701
0.385	22.230144915378645	4.71488546153336
0.39	21.168570609671214	4.600931493694643
0.395	21.173688736027515	4.6014876655303025
0.4	34.83601523154404	5.902204268876505
0.405	27.755803955288044	5.2683777346815255
0.41	28.202923473774508	5.310642472787498
0.415	49.11115999120161	7.007935501358557
0.42	27.47766271636324	5.241914031760082
0.425	31.46251856484015	5.609145974641786
0.43	59.30834888744418	7.701191394027562
0.435	29.23473774720551	5.40691573331835
0.44	43.06869207987007	6.562674156155406
0.445	53.181427343078255	7.292559725026478
0.45	33.32760103181428	5.773006238677929
0.455	49.33600840737555	7.0239595960807995
0.46	45.36543422184008	6.735386716576865
0.465	37.592433361994836	6.131266864359668
0.47	51.71654468049406	7.191421603583958
0.475	38.66232649551673	6.217903705873606
0.48	34.90189947627609	5.90778295778341
0.485	53.13492550932668	7.289370721079199
0.49	31.784623595339056	5.637785344915063
0.495	38.11980510174834	6.1741238327189665
0.5	51.30994788285047	7.163096249726823
0.505	32.52586948142438	5.703145577786383
0.51	42.58762834454503	6.5259197316964475
0.515	42.36391295720615	6.508756636809073
0.52	32.433361994840936	5.695029586827529
0.525	43.933224095134584	6.628214246321145
0.53	33.151810451896445	5.757760888739341
0.535	32.50214961306967	5.701065655916415
0.54	44.01804166478104	6.634609382984128
0.545	29.871660138212153	5.465497245284472
0.55	33.53396388650043	5.790851741022251
0.555	45.69463210907752	6.759780477876299
0.56	29.43705427140762	5.425592527218352
0.565	38.39472160317235	6.196347440482365
0.57	41.44453998280335	6.437743392121447
0.575	27.19260533104046	5.214652944448026
0.58	37.395980587900965	6.115225309659569
0.585	35.44473105952041	5.9535477708271065
0.59	29.755856067120053	5.4548928556957055
0.595	39.59287328280912	6.292286808689598
0.6	31.04996656157448	5.572249685860683
0.605	29.459045197951315	5.4276187410273495
0.61	36.24578345128649	6.020447113901632
0.615	27.875627548331632	5.27973745070071
0.62	31.212381771281173	5.586804253889801
0.625	38.372700757000985	6.194570264110416
0.63	26.515767702354115	5.14934633738634
0.635	33.58263437109623	5.795052577077816
0.64	31.38435081685298	5.602173758181102
0.645	26.041026900872126	5.103040946423233
0.65	32.95645589763992	5.740771367825052
0.655	24.668663088919857	4.966755791149778
0.66	27.818522077790696	5.274326694260671
0.665	33.49024294271097	5.787075508640869
0.67	27.072841174302916	5.203156846982696
0.675	27.115833435695862	5.207286571305238
0.68	33.421810161127524	5.781159932152676
0.685	23.31408917823363	4.82846654521222
0.69	28.176466697532724	5.308150967854317
0.695	30.443895098882336	5.51759867142241
0.7	23.192582091980217	4.815867740291485
0.705	28.445371636384134	5.333420256869332
0.71	25.593040311567453	5.05895644491702
0.715	25.647954796708024	5.0643809885027435
0.72	27.806071830147502	5.273146293262449
0.725	24.754491559940256	4.975388583813355
0.73	26.904834549136	5.186987039615195
0.735	31.051312172259692	5.5723704266909335
0.74	22.444165178473003	4.737527327464508
0.745	28.531228015320885	5.341463096879064
0.75	29.293032338924757	5.4123037921872745
0.755	22.60164598943619	4.754118844689959
0.76	28.044182816323836	5.2956758602017775
0.765	27.08512467755803	5.204337102605675
0.77	23.28747492118085	4.825709784185208
0.775	28.913728862138147	5.377148766971037
0.78	24.544672867974676	4.954258054237251
0.785	26.93465176268272	5.189860476225032
0.79	28.208056878120157	5.311125763726571
0.795	22.975864344418003	4.793314546784719
0.8	25.977748247739655	5.096837082715089
0.805	28.698730332436266	5.357119592881633
0.81	23.19432502149613	4.816048693846038
0.815	26.812638513799783	5.178092169303264
0.82	28.80272346734662	5.366816884089359
0.825	23.534630127248985	4.851250367405189
0.83	26.87999757055246	5.18459232443135
0.835	26.348784876157087	5.1331067470058604
0.84	24.469058517168556	4.946620919088965
0.845	29.841198625416975	5.462709824383588
0.85	24.03210008826589	4.90225459235502
0.855	25.686070448094263	5.068142702025493
0.86	29.080762817920938	5.3926582329979835
0.865	23.962795177314103	4.8951808115037085
0.87	26.56750083207182	5.15436716116264
0.875	29.180984950642674	5.401942701532725
0.88	25.36519773435199	5.036387369370231
0.885	27.685494720258177	5.261700744080585
0.89	27.650320919204567	5.258357245300529
0.895	23.12728333332549	4.809083419252103
0.9	27.635802331344507	5.256976538976041
0.905	26.108213410588856	5.1096196933420455
0.91	25.770877205496596	5.076502457942535
0.915	29.713009334162795	5.450964073827931
0.92	24.719339895786646	4.97185477420516
0.925	27.497308313287693	5.24378759231223
0.93	28.256169748159977	5.315653275765828
0.935	25.44084483448947	5.043891834138543
0.94	27.423202668155756	5.236716783267523
0.945	28.80335435809148	5.366875660763111
0.95	22.872742526447997	4.7825456115386915
0.955	28.736841565504225	5.360675476607796
0.96	26.10547891791186	5.109352103536402
0.965	25.31790954543194	5.031690525601902
0.97	28.049982547949025	5.296223423152485
0.975	26.710896682176386	5.16825857346325
0.98	25.92581710173786	5.091740085838815
0.985	29.117530317681382	5.396066189149405
0.99	24.832488719669104	4.983220717534906
0.995	26.504734850382604	5.148274939276515
1.0	28.248818257100762	5.314961736184068
1.005	25.222277722535626	5.022178583297853
1.01	27.47490125094824	5.241650622747403
1.015	27.667389058753034	5.259979948512449
1.02	24.056501681824933	4.904742774277254
1.025	26.91856956778875	5.1883108588237805
1.03	26.337782476853594	5.132034925529404
1.035	27.58975490632304	5.252595063996751
1.04	28.61902955833002	5.349675649824952
1.045	26.283569183612027	5.126750353158619
1.05	26.790537534557693	5.17595764420051
1.055	28.28122656911541	5.318009643571118
1.06	25.336781522922788	5.033565488093186
1.065	26.93967772604563	5.19034466351182
1.07	28.275249355464737	5.317447635422914
1.075	23.579419152773497	4.855864408400784
1.08	28.61305495678644	5.34911721284797
1.085	27.93112176631993	5.2849902333230405
1.09	26.191806357436047	5.117793113973644
1.095	29.59432463269025	5.440066601861622
1.1	26.66179648468396	5.163506220068294
1.105	26.59784066388735	5.157309440385301
1.11	28.87130986752127	5.373202943079786
1.115	26.30779862349333	5.129112849557254
1.12	27.08894721449301	5.204704334973602
1.125	28.991815504964407	5.384404842223921
1.13	25.192296347050164	5.01919279835415
1.135	28.213140629732376	5.311604336707731
1.14	29.324880635940673	5.415245205523077
1.145	25.212021336900715	5.021157370258447
1.15	29.035769516619954	5.388484899915741
1.155	26.973058179629774	5.193559297786998
1.16	27.519320610968553	5.245886065381954
1.165	28.748353516356236	5.361749109792087
1.17	26.50518518261396	5.148318675316628
1.175	27.79300414841343	5.271907069402251
1.18	29.642317523806323	5.444475872276993
1.185	25.91948699602021	5.0911184425448415
1.19	27.60195715383496	5.25375648025629
1.195	29.795143425231768	5.458492779626237
1.2	25.51170649957717	5.050911452359581
1.205	29.13777176242216	5.397941437476157
1.21	28.344778033173426	5.323981408041676
1.215	26.724126279295195	5.169538304268109
1.22	29.06036243737039	5.3907664053797015
1.225	26.474776750261405	5.14536458866244
1.23	27.792964826230346	5.271903339993094
1.235	29.44232784110396	5.426078495663693
1.24	27.14816869509097	5.210390455147385
1.245	27.90629744364188	5.282641142803652
1.25	29.992610384292675	5.476550956970334
1.255	25.412736459580604	5.041104686433382
1.26	29.21709521035278	5.405284008297139
1.265	28.752731153162685	5.3621573226792485
1.27	25.499956246334555	5.049748136920747
1.275	28.841864679781835	5.3704622407928575
1.28	29.6118700084874	5.44167896962761
1.285	27.06672609361651	5.202569182011567
1.29	31.499059122009722	5.6124022594616045
1.295	27.90182046499981	5.282217381460158
1.3	29.534136448012372	5.434531851780093
1.305	30.155075613256233	5.491363729826703
1.31	29.021403222553875	5.38715167992826
1.315	29.947922075551887	5.4724694677587635
1.32	29.305167540446863	5.413424751527157
1.325	28.65477581328565	5.353015581266848
1.33	30.20164902248535	5.495602698747914
1.335	30.72917300027212	5.5433900277963595
1.34	28.51789195840129	5.340214598534528
1.345	30.177072698132072	5.4933662446747595
1.35	29.402120388033858	5.422372210392225
1.355	29.376854841753982	5.420041959408985
1.36	29.912631591670547	5.4692441517700185
1.365	28.098666612830204	5.300817541929755
1.37	29.32562779951277	5.415314192132602
1.375	30.27584259138099	5.50234882494567
1.38	28.710814494230792	5.358247334178481
1.385	30.381670312574165	5.511957031089245
1.39	30.294642457546672	5.504056909003274
1.395	28.36940709784863	5.3262939364861035
1.4	30.74261229264995	5.544602086051798
1.405	29.347709121144533	5.417352593393247
1.41	29.25810320579198	5.409076002959468
1.415	30.33169152300507	5.507421494947074
1.42	29.11262715192041	5.395611842221456
1.425	28.993079375785957	5.384522204967304
1.43	30.72218245058763	5.542759461729116
1.435	29.256954084877886	5.408969780362789
1.44	30.95433758088774	5.563662245399853
1.445	29.625917266223972	5.442969526483129
1.45	30.860890464087774	5.555257911572403
1.455	32.21457125933265	5.675788161950079
1.46	31.485179369631	5.6111655981294115
1.465	31.703671882753913	5.630601378427877
1.47	31.40964237842582	5.60443060251671
1.475	32.295562995398406	5.682918527957128
1.48	31.719341337452523	5.6319926613457625
1.485	31.95533177308948	5.652904719972686
1.49	32.15165714549647	5.670243129310812
1.495	32.139850003539664	5.669201884175555
1.5	32.341619877926455	5.6869693051683035
1.505	32.87473499146086	5.733649360700466
1.51	31.65060682504147	5.625887203369925
1.515	32.812112667505204	5.728185809443091
1.52	32.88137732024361	5.734228572375155
1.525	32.378876673898276	5.690243990717645
1.53	31.53429665560231	5.61554063787293
1.535	32.600658101505594	5.709698599882974
1.54	32.89040491670754	5.73501568582925
1.545	32.841976282084495	5.730791941964434
1.55	32.43740770410692	5.69538477226139
1.555	31.822925398612668	5.641181205972085
1.56	32.50044095889568	5.700915800018071
1.565	32.836303779212834	5.730297006195476
1.57	33.34969331431729	5.774919334009549
1.575	33.05127639635739	5.749023951624952
1.58	33.07198496498841	5.7508247204195335
1.585	33.80387587704325	5.814110067503302
1.59	32.45841749600144	5.697228931331567
1.595	34.049537703745	5.835198171762893
1.6	32.085339586984084	5.6643922522177155
1.605	32.216055937774115	5.6759189509518295
1.61	32.297830279485645	5.683118006823864
1.615	32.55613132213665	5.705798044282382
1.62	32.54460646900831	5.704788030155749
1.625	33.19520166613025	5.761527719809239
1.63	33.37837988177712	5.77740252031803
1.635	32.525832250294386	5.703142313698159
1.64	32.75913858740835	5.723559957527164
1.645	32.65412633889843	5.714378911036476
1.65	33.09943557249817	5.753210892405924
1.655	33.835344432171496	5.81681566083811
1.66	33.61788470337291	5.7980931954715
1.665	33.40875346848194	5.780030576777422
1.67	33.417812228804905	5.780814149305002
1.675	33.119217556913675	5.754929848131398
1.68	33.422930087876296	5.7812567913799064
1.685	32.856643327782066	5.732071469179538
1.69	33.87064170849187	5.819848942068159
1.695	34.5059525211445	5.874176752630491
1.7	34.97785794533349	5.914208141867641
1.705	34.80065262768584	5.899207796618614
1.71	33.721778739404435	5.807045611961769
1.715	33.65004377806513	5.800865778318365
1.72	33.66780934663136	5.802396862214042
1.725	33.310517679484576	5.771526460087017
1.73	32.94550020694201	5.739817088282693
1.735	33.13862401122104	5.756615673398827
1.74	33.86729612689596	5.819561506410595
1.745	33.19828373613516	5.761795183459332
1.75	34.63638407724986	5.885268394665604
1.755	33.760685089721086	5.810394572636276
1.76	33.086845457537706	5.752116606740314
1.765	34.317849622095714	5.85814387174775
1.77	34.98492819904964	5.914805846268298
1.775	34.34738573628589	5.860664274319583
1.78	33.7649370589944	5.810760454449521
1.785	32.822191616066235	5.7290655098424415
1.79	33.54637721075468	5.7919234465550975
1.795	34.38090784934379	5.863523501218682
1.8	33.338981692192796	5.7739918334019835
1.805	34.64509412443915	5.886008335403472
1.81	34.62501594037669	5.884302502453174
1.815	35.27874181631282	5.939591047901599
1.82	33.21758268325539	5.763469674011947
1.825	32.983250632820685	5.743104616217668
1.83	34.31698192033284	5.8580698118350245
1.835	33.86576664184339	5.819430095966734
1.84	34.59152762015814	5.88145624995699
1.845	34.35064051090945	5.860941947409943
1.85	34.284075879168604	5.855260530426345
1.855	34.973170487532244	5.913811840727793
1.86	34.061410103997346	5.836215392186733
1.865	34.61264582629445	5.883251297224558
1.87	34.41500404015448	5.866430263810734
1.875	33.89540911141309	5.821976392206781
1.88	33.775438563825496	5.8116640098878305
1.885	33.46582365392622	5.784965311384868
1.89	34.00635318939798	5.831496650894861
1.895	34.571061782568755	5.879716131121362
1.9	34.727835908269896	5.893032827693215
1.905	34.556125601469645	5.878445849156871
1.91	33.922957784666686	5.824341832745283
1.915	34.559821409146444	5.878760193199451
1.92	33.81361150819017	5.814947248960232
1.925	34.23316453267718	5.8509114275194065
1.93	33.37364619008482	5.7769928327880775
1.935	33.556581333557595	5.792804271987583
1.94	34.484278238776234	5.872331584539163
1.945	34.20317604386179	5.848348146601892
1.95	33.96254336854555	5.827739130104019
1.955	33.84008730840278	5.817223333206555
1.96	34.70584888968902	5.891167022728945
1.965	34.768413069073574	5.896474630580002
1.97	34.4385587866898	5.868437508118307
1.975	34.34993446503365	5.860881713960251
1.98	34.626847888501096	5.884458164393821
1.985	34.131617582241994	5.842227108067778
1.99	33.74527629794055	5.809068453542319
1.995	34.44624438828132	5.869092296793545
2.0	34.54965784652679	5.877895698847232
2.005	34.04716429616486	5.834994798298012
2.01	35.729269317412246	5.977396533392464
2.015	34.40999768352583	5.866003552975895
2.02	35.17131482589311	5.930540854415651
2.025	33.63701776404504	5.7997429049954485
2.03	34.46597665136853	5.870773088049693
2.035	34.605347145971905	5.882630971425278
2.04	34.188031637255314	5.847053243921703
2.045	33.99620084767647	5.830626111120183
2.05	33.838962034875685	5.817126613275294
2.055	33.71384677337665	5.8063626112547135
2.06	34.01141585222381	5.831930713942323
2.065	34.044751953041285	5.834788081245221
2.07	35.3716081096684	5.947403476280082
2.075	34.377752530886	5.863254431703096
2.08	33.5347437511888	5.790919076553289
2.085	32.947452891052855	5.739987185617478
2.09	34.26934212037574	5.854002230984862
2.095	34.41220055561764	5.866191315974755
2.1	34.70692947656655	5.891258734478273
2.105	35.254744454961205	5.937570585261383
2.11	33.62105487177282	5.798366569282492
2.115	35.027949934930106	5.918441512334992
2.12	34.3187065488963	5.85821701107908
2.125	34.29682167165105	5.856348834525745
2.13	34.32592866999384	5.858833388140837
2.135	33.89360387812286	5.821821354019965
2.14	34.46373571849182	5.870582229940385
2.145	33.75973323195081	5.810312662150877
2.15	33.46484244888165	5.784880504287158
2.155	34.910441012712035	5.908505818962357
2.16	33.88318926799222	5.820926839257836
2.165	35.858877870749545	5.988228274769553
2.17	33.62508967577513	5.798714484760836
2.175	33.431589486255405	5.782005662938718
2.18	34.3721751617466	5.862778791814219
2.185	33.43898515618099	5.782645169486106
2.19	33.98553650228451	5.829711528222002
2.195	34.07505085620717	5.837383905158815
2.2	33.662309567256656	5.801922919796216
2.205	33.491807658610945	5.787210697616853
2.21	33.82920856037897	5.816288211598439
2.215	33.10993381731307	5.754123201436781
2.22	33.94687683223522	5.826394840056347
2.225	33.81989085014867	5.8154871550153615
2.23	34.348787774660245	5.860783887387441
2.235	33.87699546042291	5.820394785615742
2.24	33.21352707638017	5.76311782600184
2.245	34.06779239685946	5.836762150101669
2.25	33.96226332625057	5.827715103387482
2.255	33.59261054933998	5.795913262751607
2.26	33.63948285235187	5.799955418134855
2.265	33.87960238481059	5.820618728692903
2.27	35.128817257554395	5.9269568293985735
2.275	33.343183239721625	5.774355655804518
2.28	33.95467258714179	5.827063804965738
2.285	32.829206436294484	5.729677690437263
2.29	33.624102179885256	5.79862933630744
2.295	33.03976174920769	5.748022420729384
2.3	33.959478237419454	5.827476146447916
2.305	33.47700572807711	5.785931707864958
2.31	33.8253603701975	5.815957390679328
2.315	34.04729957155051	5.835006390017967
2.32	33.203882526487014	5.762281017660195
2.325	33.94000696395401	5.8258052631335016
2.33	32.68900838318594	5.7174302254759475
2.335	33.79241983243377	5.813124790715728
2.34	33.297349769467466	5.770385582391134
2.345	33.514236305046325	5.789148150207104
2.35	33.04331843029631	5.748331795425201
2.355	33.875582053765015	5.820273365896572
2.36	33.31790237521453	5.772166177027003
2.365	33.486695018020086	5.786768961866379
2.37	33.397716147471925	5.779075717402561
2.375	33.43023362341295	5.781888413261964
2.38	33.263949715196865	5.767490764205597
2.385	33.63363825657173	5.799451547911382
2.39	32.98030711306105	5.742848344947048
2.395	33.07195151201296	5.750821811881582
2.4	33.009797823149746	5.745415374291901
2.405	33.75582495570957	5.809976330047272
2.41	32.5941692467644	5.7091303406704945
2.415	34.01376601135633	5.83213220112133
2.42	33.87774555936549	5.820459222378033
2.425	33.21208265557695	5.762992508721224
2.43	34.63549339037711	5.885192723299476
2.435	33.52344353748104	5.78994331038578
2.44	33.33987929307791	5.774069560810461
2.445	33.87715405486725	5.820408409627905
2.45	32.81933877344435	5.728816524679801
2.455	33.87081212915166	5.819863583379911
2.46	33.11872586436282	5.754887128724839
2.465	33.29207467185257	5.769928480653167
2.47	33.59225009266673	5.795882166906668
2.475	33.70826055002249	5.805881548053016
2.48	33.52217109165711	5.789833425208113
2.485	33.50974649585845	5.788760359166585
2.49	33.703802231336276	5.805497586885751
2.495	33.88984454126791	5.821498479023069
2.5	33.203714598611505	5.762266446339626
2.505	33.694721489875775	5.804715452963717
2.51	33.4095340859766	5.780098103490684
2.515	33.651427495395914	5.8009850452656675
2.52	33.958199658873774	5.827366442817353
2.525	33.13955788587496	5.756696785994113
2.53	33.585375855070644	5.795289108842685
2.535	33.1834146259565	5.760504719723481
2.54	32.64785932206532	5.713830529694184
2.545	33.22016097615999	5.763693345083514
2.55	33.283103724623686	5.769151040198522
2.555	32.28461111559565	5.681954867437408
2.56	33.529471112842785	5.790463808093682
2.565	32.681828953884555	5.7168023364363885
2.57	33.73527101140606	5.808207211472922
2.575	33.763016077055795	5.810595156871265
2.58	33.36288556136185	5.776061422921492
2.585	34.07399835589031	5.837293752749669
2.59	33.73736181749994	5.808387195900419
2.595	32.5510548433435	5.705353174286715
2.6	33.68721598383184	5.804068916185596
2.605	32.63562818842706	5.712760119979401
2.61	33.77138276550864	5.8113150633491415
2.615	33.04504766535642	5.748482205361379
2.62	34.3435361821828	5.860335842098369
2.625	32.509586665236576	5.7017178696631925
2.63	33.7223718064449	5.8070966761751865
2.635	32.46185403726054	5.697530520959106
2.64	33.82467042310739	5.815898075371283
2.645	32.921000587705905	5.7376825101870095
2.65	32.89128294656404	5.735092235227262
2.655	33.55585628390587	5.792741689727401
2.66	34.14711529331191	5.843553310556165
2.665	32.84593734737049	5.731137526475044
2.67	32.55564505231221	5.705755432220365
2.675	33.88376653428822	5.820976424474525
2.68	33.548346009676024	5.792093404778278
2.685	33.24713381990492	5.766032762645814
2.69	32.801022927866526	5.72721773009081
2.695	32.85136690496181	5.731611196248556
2.7	33.03401709458853	5.747522691959426
2.705	33.29624011583729	5.7702894308550325
2.71	33.27995043993991	5.7688777452759314
2.715	33.53557166233281	5.790990559682585
2.72	32.167506896439704	5.671640582445233
2.725	33.866145597603904	5.819462655400746
2.73	33.938010013498946	5.825633872249349
2.735	33.200164944851856	5.76195842963587
2.74	33.83694712191819	5.816953422704895
2.745	33.91723900724082	5.823850874399243
2.75	33.53480246917395	5.790924146384059
2.755	33.793432067123604	5.813211854656908
2.76	33.588233982374014	5.795535694167884
2.765	32.97553521035918	5.74243286511555
2.77	33.23543690729333	5.765018378747229
2.775	33.14644397611227	5.757294848808099
2.78	34.07079387041791	5.837019262467609
2.785	34.3010609435897	5.856710761476077
2.79	33.73596132433027	5.808266636814315
2.795	34.31249452094046	5.857686789248847
2.8	33.915046765077314	5.823662658935295
2.805	34.391255384985314	5.864405799821949
2.81	33.786163069150405	5.812586607453725
2.815	33.26366614649941	5.7674661807850605
2.82	34.90654696949298	5.908176281179581
2.825	33.68464600738566	5.803847517585697
2.83	34.58183414111948	5.880632120879479
2.835	34.607904025751516	5.882848291920464
2.84	34.749320103142196	5.894855392894909
2.845	34.939216251445636	5.910940386389092
2.85	35.35899107266784	5.9463426635763135
2.855	34.28993678775309	5.8557609913446
2.86	34.07957307037828	5.837771241696465
2.865	35.01794535316267	5.917596247900213
2.87	34.45289384929336	5.869658750667995
2.875	35.404052732894186	5.950130480325132
2.88	35.2324816465363	5.935695548672986
2.885	36.154963022157524	6.012899718285473
2.89	35.94818357730903	5.995680409870846
2.895	35.60291348242019	5.966817701456966
2.9	36.32989419978538	6.0274284898110055
2.905	35.93995992873627	5.994994572869627
2.91	36.08019478756593	6.006679181341878
2.915	35.45462149658177	5.954378346778257
2.92	36.973516518554945	6.0805852118488515
2.925	36.52006767708625	6.0431835713542785
2.93	37.141599142441486	6.09439079338054
2.935	37.20078977836989	6.099245017079563
2.94	36.963014045961444	6.079721543455872
2.945	37.5331067762049	6.126426917560097
2.95	37.290761952499615	6.106616244083102
2.955	37.13044411175065	6.093475536321669
2.96	37.50227780439939	6.12391033608424
2.965	37.70116389150015	6.14012735140731
2.97	38.15599320989255	6.177053764529862
2.975	38.88119021544039	6.235478346962676
2.98	38.24138105114604	6.183961598453377
2.985	38.5298161815566	6.207239014373186
2.99	40.32982768510965	6.350576956868537
2.995	39.44170042503648	6.280262767196646
3.0	39.45730377050309	6.281504896957662
3.005	40.53588052462084	6.3667794468334495
3.01	40.63961569745739	6.374920838524773
3.015	41.04618540011484	6.4067296961956215
3.02	41.62606206118409	6.451826257826856
3.025	42.40958422992348	6.5122641400609265
3.03	41.255174355111116	6.423019099700009
3.035	41.25718713209621	6.42317578243786
3.04	42.156614961575265	6.492812561715859
3.045	41.876984167215454	6.471242861090554
3.05	43.50362371341945	6.595727686420919
3.055	43.69454684230516	6.6101850838161225
3.06	44.931593851001054	6.703103300039547
3.065	43.21062626643946	6.573479007834395
3.07	43.8089220378391	6.618830866387137
3.075	44.57111209763479	6.676159981429054
3.08	44.34083457602928	6.658891392418807
3.085	44.874636427049275	6.698853366588141
3.09	45.69314592537252	6.759670548582418
3.095	46.81542249783525	6.8421796598624365
3.1	46.313661931738075	6.805414163130564
3.105	46.04542532513829	6.785677956191134
3.11	47.24542685466265	6.873530887008703
3.115	47.25893454195476	6.874513404013026
3.12	47.756976537407404	6.9106422666353815
3.125	48.06142010406014	6.932634427406376
3.13	48.52000091513199	6.965629972596304
3.135	47.44545330535988	6.888066006170373
3.14	48.604320291890254	6.971679875890047
3.145	48.34957343531107	6.953385753380225
3.15	48.81521174407648	6.986788371210086
3.155	49.077811517726914	7.005555760803486
3.16	48.754121073012044	6.982415131815928
3.165	49.595028826581114	7.042373806223376
3.17	50.539467341042595	7.109111571852181
3.175	49.453605866035346	7.0323257792877705
3.18	49.98276484961337	7.069848997652875
3.185	51.03991761946265	7.144222674263635
3.19	50.601938111461806	7.113503926438911
3.195	50.034381873296645	7.07349855964477
3.2	50.7712954938614	7.125397918282276
3.205	50.51177856197674	7.107163890186911
3.21	50.10156363645306	7.078245802206438
3.215	49.71764775629052	7.051074227115364
3.22	49.416632280592154	7.029696457215785
3.225	50.5620571410423	7.110700186412187
3.23	50.38482909649628	7.0982271798313334
3.235	50.81354909923947	7.128362301345202
3.24	50.211756595274565	7.08602544415941
3.245	49.479728245871954	7.0341828413734
3.25	49.42610014903411	7.03036984439895
3.255	49.18853178144798	7.013453627240147
3.26	49.79652856972379	7.056665541863508
3.265	48.54846892321668	6.967673135503465
3.27	47.83908187525962	6.916580215341945
3.275	48.4246972389129	6.958785615243
3.28	47.014193147136595	6.856689663907547
3.285	47.4873006845894	6.891103009285915
3.29	47.632174948285474	6.901606693247992
3.295	45.9061028685761	6.775404258682732
3.3	46.311886224600904	6.805283699053325
3.305	45.471272082324276	6.743238990449936
3.31	44.401256047308	6.663426749601739
3.315	44.370908172862094	6.661149163084557
3.32	45.08197952755999	6.714311545315721
3.325	44.50096747341366	6.670904546867213
3.33	44.32830151448975	6.6579502487244335
3.335	45.05007253186179	6.711935081022594
3.34	43.86195579420146	6.622835932906798
3.345	43.20973575186362	6.573411272076593
3.35	42.467152160358665	6.516682603929599
3.355	42.11265463608491	6.489426371882565
3.36	41.855501942678345	6.469582826015781
3.365	41.21015569942267	6.419513665334989
3.37	40.81533740573498	6.388688238264173
3.375	40.3476568918427	6.351980548761363
3.38	39.90490664591734	6.317033057212646
3.385	39.790604859068964	6.307979459309372
3.39	39.648571772844846	6.296711187028102
3.395	39.12377934813345	6.254900426716116
3.4	39.59387528509023	6.2923664296582595
3.405	38.23463703143711	6.183416291293763
3.41	38.35124600480503	6.19283828343717
3.415	37.67004568382323	6.137592824864096
3.42	37.90816087148675	6.1569603597462566
3.425	37.7147034130982	6.141229796473846
3.43	37.33294044674007	6.110068775941893
3.435	37.136726029553756	6.093990977147386
3.44	36.58398076304737	6.048469290907194
3.445	35.94765696708448	5.995636493908255
3.45	35.861981530207096	5.9884874158845065
3.455	36.114312555566734	6.009518496149815
3.46	35.870049160367984	5.9891609729884525
3.465	35.61237637716962	5.967610608708449
3.47	35.58277329802866	5.96512978048497
3.475	35.18870801089881	5.93200708115717
3.48	34.475015699008715	5.87154287210855
3.485	35.1725173207774	5.930642235102148
3.49	35.102949770831174	5.924774237963095
3.495	34.18049218442779	5.8464084859362835
3.5	35.365747531692534	5.946910755315951
3.505	34.805620864480375	5.899628875148027
3.51	34.658012834376784	5.887105641516618
3.515	34.3543507612932	5.861258462249656
3.52	35.18659324082206	5.931828827673812
3.525	34.103145203114906	5.839789825251839
3.53	32.96228649976096	5.741279169293282
3.535	33.48475777684024	5.786601574053655
3.54	33.73627687619377	5.808293800781239
3.545	33.67018936024583	5.802601947423744
3.55	33.4638007128337	5.784790464038754
3.555	32.876237570343015	5.733780390836661
3.56	33.49428291781464	5.787424549643359
3.565	33.47138629967177	5.785446076118226
3.57	33.195361304298345	5.76154157359802
3.575	33.610557610644165	5.79746130738655
3.58	33.49907003555765	5.7878381141457
3.585	33.2811203078295	5.7689791391397405
3.59	32.92139867637748	5.737717200801855
3.595	31.972988885384176	5.654466277676804
3.6	33.30512859879247	5.7710595733186185
3.605	32.91199195861284	5.7368974157302866
3.61	32.884553430536464	5.734505508806881
3.615	33.36131267000322	5.775925265271637
3.62	32.66740065395269	5.71554027664513
3.625	32.88248577508545	5.734325224042097
3.63	32.582666405812375	5.708122844316893
3.635	32.90593087229452	5.736369136683458
3.64	31.916524537567405	5.6494711732663445
3.645	32.98060478383368	5.74287426153783
3.65	32.60554274371669	5.71012633342877
3.655	31.386560972671262	5.602371013479138
3.66	32.164620369624025	5.671386106554907
3.665	31.647266157500326	5.625590294138059
3.67	32.205424917741844	5.674982371579831
3.675	32.15039111426724	5.670131490033299
3.68	31.93604096319509	5.651198188277871
3.685	32.3420704489008	5.687008919361811
3.69	31.278054355979457	5.592678638718611
3.695	31.635381068288392	5.624533853421846
3.7	32.18907493970338	5.6735416575278075
3.705	32.06973905902477	5.663015014903701
3.71	31.90511649307481	5.648461427067978
3.715	31.67979932710785	5.628481085258069
3.72	32.19111112654776	5.673721100525453
3.725	31.84619474566275	5.64324328251607
3.73	32.75802648930514	5.723462805793809
3.735	31.887050586564296	5.6468620123537905
3.74	31.55946482473041	5.617781130013024
3.745	32.681217612833365	5.716748867392494
3.75	31.782788369826765	5.637622581357036
3.755	32.14625470068734	5.669766723656921
3.76	31.476578866036892	5.610399171720038
3.765	32.388034038476526	5.691048588658906
3.77	32.56681556884601	5.70673422973648
3.775	31.262918171124145	5.591325260716295
3.78	31.794682222928717	5.638677346943051
3.785	32.42062981411853	5.693911644389868
3.79	31.201327367580575	5.585814834702326
3.795	31.863064076936077	5.644737733228717
3.8	31.874292265315642	5.645732216933038
3.805	31.6790395602087	5.62841359178665
3.81	31.239724272642473	5.589250779186999
3.815	31.790334481205672	5.638291805254998
3.82	31.654031324215552	5.6261915470605475
3.825	31.28603633673553	5.593392203013797
3.83	31.260392152393365	5.591099368853443
3.835	31.566641869795685	5.618419873042214
3.84	31.297253459843944	5.594394825165984
3.845	31.696481346292256	5.629962819263752
3.85	31.56251810322005	5.618052874726265
3.855	31.180346581796243	5.5839364772350555
3.86	32.265174348844205	5.680244215598851
3.865	31.37913665787305	5.601708369584501
3.87	31.827097001669866	5.6415509393844765
3.875	30.81442652155488	5.551074357415407
3.88	31.57431068264879	5.61910230220529
3.885	31.065865107771366	5.573676085652212
3.89	31.00602440813794	5.568305344369859
3.895	30.883052757592033	5.557252266866426
3.9	31.815257755956214	5.640501551808688
3.905	31.693480460206757	5.62969630266205
3.91	31.546626223418016	5.616638338313943
3.915	31.23401026586433	5.588739595460172
3.92	31.65503345713455	5.626280605971813
3.925	31.489071862155686	5.611512439811186
3.93	31.606434877427663	5.621960056548575
3.935	30.828144409285404	5.552309826485317
3.94	31.093596835705277	5.576163271973416
3.945	31.77057160358125	5.636538973836804
3.95	31.546432993751353	5.616621136746839
3.955	31.718178135533503	5.631889393048615
3.96	31.419834786465266	5.605339845760047
3.965	30.85704308022417	5.554911617678914
3.97	31.35543451217475	5.5995923523212605
3.975	30.770593366908727	5.547124783787429
3.98	31.196516493526744	5.585384184953328
3.985	30.616467729911463	5.533214954247798
3.99	30.862373950198183	5.555391430871293
3.995	30.28426930257101	5.503114509309342
4.0	31.275172754860108	5.592421010158311
4.005	30.714585431322387	5.542074109151049
4.01	30.964620114054505	5.5645862482357575
4.015	31.67421430923519	5.627984924396581
4.02	30.824039102763347	5.551940120603189
4.025	30.877649963598177	5.556766142604723
4.03	30.247963450997357	5.499814856065371
4.035	30.680887747905086	5.539033105868305
4.04	31.45628067661249	5.608589900912037
4.045	30.702953952730386	5.541024630222319
4.05	30.98601266564723	5.56650812140315
4.055	30.61072862046706	5.532696324620308
4.06	31.06180718299371	5.573312047875456
4.065	30.89254662449123	5.558106388374663
4.07	31.088949586899446	5.575746549736587
4.075	31.23801485460282	5.589097856953555
4.08	30.92797036594473	5.561292148947467
4.085	30.891241803098364	5.557989007104851
4.09	30.748522881629654	5.545135064327077
4.095	30.69243870692834	5.540075695054025
4.1	30.639271958546093	5.535275237831096
4.105	30.85413551466048	5.5546499002781875
4.11	30.44256006595162	5.5174776905712655
4.115	30.780601303379118	5.548026793678913
4.12	30.551816411179093	5.527369755243365
4.125	30.157673195838317	5.491600239988188
4.13	30.85579178544052	5.55479898695178
4.135	30.846451568350233	5.553958189287189
4.14	30.178362750831912	5.493483662561664
4.145	30.93705803473088	5.5621091354567005
4.15	30.371055039094863	5.510994015519783
4.155	30.34205829258982	5.50836257817056
4.16	30.913768549670532	5.560015157323812
4.165	30.621621123365365	5.533680612699414
4.17	30.541910438408852	5.526473598815872
4.175	30.586409045556984	5.53049808295392
4.18	30.4258223386546	5.515960690455889
4.185	30.165202987021082	5.492285770698852
4.19	30.832947327300392	5.552742324950834
4.195	30.267129182978962	5.501556978072568
4.2	30.073856347221493	5.4839635618065055
4.205	30.58600838869561	5.53046186034183
4.21	30.81415480304055	5.551049882953724
4.215	30.92227889740574	5.560780421614015
4.22	30.344015279761212	5.508540213138251
4.225	30.2541153489052	5.5003741099042704
4.23	30.033592704563965	5.480291297418775
4.235	30.368907988858158	5.510799215073813
4.24	29.98269991413886	5.475646072760625
4.245	30.54564218016667	5.526811212640311
4.25	30.218055606924143	5.497095197185887
4.255	29.978732090519692	5.475283745206242
4.26	30.323715984233626	5.506697375399671
4.265	30.025326583007118	5.479537077437027
4.27	30.254679600350038	5.500425401762126
4.275	29.87206603102936	5.465534377444658
4.28	30.3841502161486	5.512181983221218
4.285	30.88988343232358	5.557866805917858
4.29	29.77076258916332	5.4562590287818376
4.295	29.831319283739347	5.461805496696065
4.3	30.263842382135593	5.501258254448303
4.305	30.563626194606258	5.5284379524967315
4.31	29.887682787173237	5.466962848526889
4.315	30.23585487393607	5.498713929087062
4.32	29.881639630610703	5.466410122796377
4.325	30.342623253415557	5.50841386003408
4.33	30.394428057640646	5.513114188699581
4.335	30.44099482251181	5.517335844636595
4.34	30.126846420059106	5.488792801705955
4.345	30.40033112279634	5.513649528469899
4.35	30.037258458864173	5.48062573606921
4.355	30.50193585692887	5.522855770063969
4.36	30.47721914257819	5.52061764140374
4.365	30.010660530612736	5.478198657461477
4.37	29.59612503375077	5.440232075357702
4.375	29.754474034026845	5.454766175926045
4.38	30.645215461458506	5.5358120868991305
4.385	30.58853027578926	5.530689855324493
4.39	30.198675263126372	5.495332134013955
4.395	30.220784044001668	5.497343362388934
4.4	30.651282286441212	5.536360021389615
4.405	30.013785123560474	5.47848383437977
4.41	30.274593192776425	5.502235290568409
4.415	29.599700507497797	5.440560679516202
4.42	30.513034361831153	5.523860458214993
4.425	30.187146376832473	5.494283063042208
4.43	29.977892346371743	5.475207059680185
4.435	29.67750232609419	5.447706152693461
4.44	29.92639312653442	5.470502090899374
4.445	29.945200525788877	5.4722208038226015
4.45	29.793648853540137	5.458355874577998
4.455	29.15055955479911	5.399125813944245
4.46	29.666546916685522	5.446700553241891
4.465	29.585764016556958	5.4392797332511735
4.47	30.51130902791126	5.523704284980439
4.475	30.02240657851299	5.479270624682905
4.48	29.634362058976592	5.443745223554882
4.485	29.623855489533945	5.442780125040322
4.49	29.547679188752795	5.43577769861432
4.495	29.60905966112452	5.441420739211821
4.5	30.263734596990663	5.501248458031201
4.505	29.806641718097115	5.459545925999443
4.51	30.090750744872278	5.485503691081821
4.515	29.720327437061226	5.451635299344704
4.52	29.792722450370512	5.458271012909721
4.525	29.849856655311207	5.463502233486429
4.53	30.2198652232346	5.497259792226905
4.535	29.760605468003643	5.4553281723470715
4.54	30.240567927211345	5.499142471987005
4.545	30.218837352682623	5.497166302076246
4.55	29.371470043028026	5.4195451878389225
4.555	29.719397282709245	5.451549989013147
4.56	30.011408334000084	5.478266909707858
4.565	30.437571409401944	5.5170255944124404
4.57	29.823598946044584	5.461098694039926
4.575	30.240187704380677	5.499107900776332
4.58	29.45977092225619	5.427685595376374
4.585	30.124211499656504	5.488552769142017
4.59	30.407061958287713	5.514259874025499
4.595	30.053424970856252	5.482100415977096
4.6	29.65416010616232	5.445563341488401
4.605	29.58650976867428	5.439348285288807
4.61	28.961522645433213	5.38159108864964
4.615	29.983181377174294	5.475690036623174
4.62	29.67645756621712	5.447610261960479
4.625	29.63976839433284	5.444241764867982
4.63	30.395518557335272	5.513213088330186
4.635	30.614362513874138	5.5330247165428545
4.64	29.263583406066708	5.40958255377129
4.645	29.758113614222083	5.455099780409345
4.65	29.937188006228418	5.471488646266975
4.655	29.891156499220347	5.4672805396486055
4.66	29.449525218626434	5.426741676054466
4.665	29.74635051086834	5.454021498937123
4.67	29.873924065391627	5.4657043521756306
4.675	29.799790739667014	5.458918458785313
4.68	29.49693716350906	5.431108281327952
4.685	29.49902552139857	5.431300536832644
4.69	29.853109891560873	5.463799949811566
4.695	29.844137640038273	5.462978824783991
4.7	29.72811001912354	5.452349036802719
4.705	28.97117974795142	5.382488248751819
4.71	29.888387877006004	5.467027334576443
4.715	30.04115101587715	5.480980844326784
4.72	29.154152154852916	5.399458505707115
4.725	29.7456636044081	5.4539585260990116
4.73	29.727595591016577	5.4523018616925985
4.735	29.35554480548105	5.418075747484623
4.74	29.959701977589805	5.473545649539227
4.745	29.72508335165524	5.4520714734544
4.75	29.807484204458238	5.459623082636588
4.755	30.067101225040716	5.4833476294177
4.76	29.234124979002395	5.406859067795497
4.765	29.573062335514233	5.438112019397378
4.77	29.30893802102305	5.413772993118852
4.775	29.10799477005251	5.395182552059986
4.78	29.635007081098443	5.443804467566634
4.785	29.371634214526647	5.419560334060932
4.79	30.00051981559297	5.477273027300444
4.795	30.264848494783994	5.501349697554591
4.8	29.385427720891617	5.420832751606677
4.805	29.665134646741247	5.446570907161794
4.81	29.537049364521735	5.434799845856491
4.815	29.868076410107832	5.465169385308001
4.82	29.706317800752824	5.450350245695484
4.825	29.678899524601647	5.447834388507203
4.83	29.26873151594406	5.41005836529922
4.835	29.01576996021174	5.386628812180374
4.84	29.585718722718436	5.439275569661684
4.845	29.15526046993116	5.3995611367898375
4.85	29.41868691728302	5.423899604277628
4.855	30.089961218455848	5.48543172580389
4.86	29.6722847732754	5.447227255519582
4.865	29.282197070141486	5.411302714702023
4.87	28.552838392227116	5.34348560325815
4.875	29.466139716632643	5.428272258889806
4.88	29.19475711153489	5.403217292644715
4.885	29.357575254158583	5.418263121532451
4.89	29.198740862579424	5.403585926269649
4.895	29.440085884486102	5.425871900854839
4.9	29.4375555842427	5.425638725923677
4.905	29.05315808270676	5.390098151491006
4.91	29.238438907807275	5.407257984210415
4.915	29.39411847393778	5.421634299170111
4.92	29.414803694565187	5.423541619141978
4.925	28.849753472374918	5.371196651806273
4.93	29.931311532350033	5.470951611223594
4.935	29.191468346671943	5.402912950129027
4.94	29.311563670152594	5.41401548484603
4.945	29.061366647905192	5.390859546297342
4.95	29.4452541664929	5.426348142765344
4.955	28.479295434924968	5.336599613510926
4.96	29.076911991464673	5.392301177740786
4.965	29.7690982968944	5.456106514438148
4.97	29.478523688525712	5.429412830916959
4.975	29.675208832969016	5.4474956478155185
4.98	28.902316825215934	5.376087501633129
4.985	29.348071800858392	5.417386067178376
4.99	29.027368272836462	5.387705288231388
4.995	29.323148452250827	5.415085267311201
5.0	29.02389227840396	5.38738269277429
5.005	28.708281862923474	5.358010998768431
5.01	29.373879900006607	5.419767513464633
5.015	29.304017943351077	5.41331857028118
5.02	28.923888523259997	5.378093391087589
5.025	28.94106736791785	5.3796902669129425
5.03	28.777845795085106	5.3644986527246985
5.035	29.053677359299652	5.390146320769006
5.04	29.557056940375873	5.436640225394345
5.045	28.740415323297192	5.361008797166555
5.05	28.43607728262096	5.33254885421793
5.055	29.19588044008653	5.403321241614877
5.06	29.07626286611993	5.392240987392897
5.065	28.33726606434012	5.323275877158737
5.07	29.128087528202688	5.397044332614166
5.075	29.179608901081796	5.401815333855999
5.08	28.98662466164762	5.383922794918926
5.085	29.16000579011857	5.4000005361220635
5.09	29.21889100128636	5.405450120136746
5.095	29.473521429373612	5.428952148377586
5.1	29.27914389723012	5.411020596637027
5.105	28.765110754014557	5.363311547357151
5.11	29.35754826393921	5.41826063086109
5.115	28.93905648117582	5.379503367521561
5.12	28.43724910633346	5.332658727720485
5.125	29.223963450845606	5.405919297478053
5.13	29.17759752399395	5.401629154615666
5.135	29.505889933754418	5.431932430889988
5.14	28.07113281618859	5.298219778018707
5.145	28.936635331986572	5.379278328176241
5.15	29.18498355176989	5.402312796550186
5.155	28.098896656678196	5.300839240788028
5.16	29.129889082496707	5.397211231969405
5.165	28.932558778856755	5.378899402187845
5.17	29.02280990846932	5.387282237684352
5.175	29.222408258458948	5.4057754539435825
5.18	29.017519407396065	5.386791197679382
5.185	28.716651210226722	5.358791954370567
5.19	28.980778164427292	5.38337980867292
5.195	28.55984842738226	5.344141505179505
5.2	28.994008420356504	5.384608474193505
5.205	27.968615463663905	5.288536230722439
5.21	28.208885724954836	5.311203792451843
5.215	28.976724928160845	5.383003337186486
5.22	28.552690066796686	5.343471724150572
5.225	28.933268921719396	5.378965413694291
5.23	28.737279807672213	5.360716352099989
5.235	28.68928413951081	5.35623787181925
5.24	28.87777423888331	5.373804447398817
5.245	28.81352106995492	5.367822749491168
5.25	29.002440860442398	5.385391430568664
5.255	28.644879858991327	5.352091166917033
5.26	28.361904494487792	5.325589591255394
5.265	28.81374102976425	5.367843238188336
5.27	29.19785428209855	5.403503889338708
5.275	28.49517389141138	5.338087100395738
5.28	28.630710062025177	5.3507672405016065
5.285	28.527169503847333	5.34108317702012
5.29	28.82508250207563	5.3688995615559465
5.295	27.846959775449047	5.277021866114357
5.3	27.93073456766567	5.2849536012784135
5.305	29.035457234381393	5.388455923024832
5.31	27.901468418508443	5.28218405761371
5.315	28.79233467210996	5.3658489237128135
5.32	28.623074648978555	5.350053705242458
5.325	28.773535080402496	5.364096855986336
5.33	27.960311011190075	5.287751035288072
5.335	28.353430188631528	5.324793910437429
5.34	27.998335296647443	5.291345320109759
5.345	28.298500592548482	5.31963350171311
5.35	27.880026257639273	5.280153999424569
5.355	28.199307923934118	5.310302055809454
5.36	28.332510239095836	5.32282915742144
5.365	27.990768231195794	5.290630230057266
5.37	28.264219693710572	5.31641041434073
5.375	28.250638945361974	5.315133012951038
5.38	28.26287983862683	5.316284401593545
5.385	28.221609037849454	5.312401437942115
5.39	28.055081029801133	5.296704733114838
5.395	27.817769185008355	5.274255320422814
5.4	28.031706336151142	5.294497741632453
5.405	28.48195734908747	5.336849009395663
5.41	28.354644718080735	5.3249079539538275
5.415	27.850538890322547	5.277360977829975
5.42	28.25709867421774	5.315740651519573
5.425	28.439392818215772	5.33285972234558
5.43	28.222980040060627	5.312530474271242
5.435	27.600802277616086	5.25364656953778
5.44	28.502663908849176	5.338788618108904
5.445	27.76493420362813	5.26924417764333
5.45	28.15919605212584	5.306523914214073
5.455	28.283460868048852	5.31821970851608
5.46	28.184119952541874	5.308871815418213
5.465	28.055831580166224	5.296775583330506
5.47	27.677472572096562	5.260938373721609
5.475	27.7321085401143	5.2661284203971235
5.48	27.99379108656463	5.290915902427918
5.485	28.55361691123037	5.343558450249269
5.49	27.911934725652547	5.283174682485195
5.495	27.96716872691306	5.288399448501697
5.5	28.057047307228224	5.296890343137965
5.505	27.92522934487063	5.284432736337045
5.51	27.830700338025835	5.275481052759628
5.515	27.884189354570303	5.280548205875059
5.52	28.38949163086517	5.328179016405621
5.525	27.952206095015672	5.286984593794053
5.53	28.207971743891864	5.311117749014031
5.535	27.615020760000206	5.254999596574695
5.54	27.90667928500514	5.282677283821636
5.545	27.531256504923714	5.247023585321846
5.55	27.610610434498277	5.254579948435296
5.555	27.764904280428784	5.269241338222115
5.56	27.724457504299906	5.265401931885154
5.565	27.679898554566474	5.261168934235668
5.57	27.88748757852295	5.2808604960293115
5.575	27.662258422939537	5.259492221017115
5.58	27.702557983192467	5.263321953214763
5.585	27.522325234528928	5.246172436598794
5.59	27.323997504607494	5.227236124818496
5.595	27.681768344827685	5.261346628461927
5.6	27.623369108001075	5.255793860874023
5.605	27.3384404683347	5.228617452858327
5.61	27.828558524936998	5.275278051907501
5.615	27.526177539251297	5.246539577593149
5.62	28.242957950678974	5.314410404803056
5.625	27.571978611443374	5.250902647302021
5.63	27.853223228101314	5.277615297471133
5.635	27.46199749374505	5.240419591382454
5.64	27.669858544284978	5.260214686140194
5.645	27.746768112519227	5.267520110309901
5.65	27.359998046377413	5.230678545502238
5.655	27.85238834623152	5.277536200371488
5.66	27.533014215225233	5.247191078589118
5.665	27.44871411863489	5.239152041946759
5.67	27.452222108009224	5.239486817237851
5.675	27.786927440773006	5.271330708727446
5.68	27.161207309692383	5.211641517765049
5.685	27.528612885060706	5.2467716631335035
5.69	27.620868277638024	5.255555943726413
5.695	27.075191637797822	5.203382711063815
5.7	27.902537313771976	5.282285235934536
5.705	27.29313794649794	5.2242834864216485
5.71	27.611656577182824	5.254679493288132
5.715	26.87701736915262	5.184304907039382
5.72	26.488420000065773	5.146690198570901
5.725	27.277241120498072	5.222761828812231
5.73	26.991601291761032	5.1953441937720575
5.735	27.31163492912192	5.226053475532174
5.74	27.342812190061444	5.229035493287595
5.745	26.954125004161693	5.191736222513784
5.75	27.04732207512612	5.200703998030086
5.755	26.73257788198611	5.170355682347793
5.76	26.83247574610972	5.180007311395392
5.765	27.554046286526635	5.249194822687251
5.77	27.198750644591282	5.21524214630455
5.775	27.30787711274489	5.225693935999781
5.78	26.96463408457611	5.1927482207956235
5.785	26.806735216931894	5.177522111679669
5.79	27.20123777575506	5.215480589145651
5.795	27.088711039693607	5.204681646334731
5.8	27.06145236909662	5.202062318840156
5.805	27.570763379218267	5.250786929520019
5.81	26.92615682289497	5.189041994712991
5.815	27.234630286538504	5.218680895258735
5.82	26.659289373302517	5.163263442175164
5.825	27.100081862420488	5.205773896590255
5.83	27.083074152073554	5.204140097275779
5.835	27.648454778410077	5.2581797970790305
5.84	27.738042004052744	5.266691751379868
5.845	27.5339813134547	5.247283231678532
5.85	27.032390300087545	5.1992682465985105
5.855	26.97969579765525	5.194198282473942
5.86	26.82274241407442	5.179067716691337
5.865	27.148512230436037	5.21042342141558
5.87	27.34474680626962	5.229220477879052
5.875	27.007692420291402	5.196892573479984
5.88	27.377034711291493	5.2323068250334375
5.885	27.294043746175063	5.224370176985458
5.89	27.134575901263435	5.209085898817895
5.895	27.247980319560284	5.219959800569376
5.9	26.969897426562596	5.193254993408527
5.905	26.793866407345316	5.176279204925611
5.91	27.357572731994733	5.230446704823091
5.915	27.48855277520446	5.242952677185296
5.92	27.045398856725182	5.200519094929388
5.925	27.030725518249177	5.199108146427537
5.93	26.950113770056493	5.191349898634891
5.935	27.274826645097324	5.222530674404634
5.94	26.927656705069282	5.189186516696936
5.945	27.528169018381863	5.2467293639353905
5.95	26.755028094071175	5.172526277755501
5.955	27.286407923279924	5.223639337021645
5.96	26.771604172721233	5.174128349076899
5.965	27.298731863561414	5.224818835477591
5.97	26.882531362322588	5.184836676533079
5.975	27.787726077582747	5.271406461048393
5.98	27.23726927712114	5.218933729903182
5.985	27.569596230558815	5.250675787987563
5.99	27.2999282863765	5.224933328414488
5.995	27.43754911125425	5.238086397841701
6.0	26.706308001985356	5.1678146253503865
6.005	26.86587510273149	5.18323018037319
6.01	27.669487235655797	5.26017939196524
6.015	26.957100908854688	5.192022814747128
6.02	27.43410131156526	5.237757278794548
6.025	26.86769859617356	5.183406080578056
6.03	27.260267304929645	5.221136591292134
6.035	27.09166979092695	5.20496587797912
6.04	26.88163355558363	5.184750095769672
6.045	27.31118132522109	5.22601007703019
6.05	26.93401840178827	5.189799456798718
6.055	27.11543599982332	5.207248409652004
6.06	27.394904263330638	5.234014163462938
6.065	27.490619463484947	5.243149765502121
6.07	27.140373614915394	5.209642369195355
6.075	27.789861969495078	5.271609049379049
6.08	26.49957208003074	5.147773507064072
6.085	27.08714445523032	5.204531146532829
6.09	27.143570811850086	5.209949213941542
6.095	28.019104605795846	5.293307529871644
6.1	26.87673004217939	5.184277195731281
6.105	27.84909444457067	5.277224123018717
6.11	27.456825326293888	5.239926080231847
6.115	27.43718837474422	5.238051963730812
6.12	27.29126454833166	5.224104186205675
6.125	27.06532117593295	5.202434158731175
6.13	27.478808442154183	5.2420233156820455
6.135	27.12041695443414	5.20772665895918
6.14	27.279935711774062	5.223019788568109
6.145	27.56589165764992	5.25032300507787
6.15	27.924565643991055	5.284369938222631
6.155	27.11153721789818	5.206874035147978
6.16	27.139494962777928	5.209558039102543
6.165	27.930653001278078	5.284945884422855
6.17	27.413622954086065	5.235802035417885
6.175	26.972116968626313	5.19346868370517
6.18	27.08104284822315	5.203944931321156
6.185	27.8420001137231	5.2765519151926386
6.19	27.369745115862077	5.231610183859466
6.195	27.48337869424292	5.242459221991424
6.2	27.175562472535127	5.213018556703508
6.205	27.414401712349587	5.2358764034638545
6.21	27.269681603272833	5.2220380698796935
6.215	27.023744082341555	5.1984366960021315
6.22	27.229391864282952	5.218178979709584
6.225	27.78913396099742	5.271539998994356
6.23	28.363338248116122	5.325724199403882
6.235	27.260220174365212	5.221132077851049
6.24	27.130245677666164	5.208670240825979
6.245	27.8526308387923	5.277559174352506
6.25	27.717831675081733	5.264772708776869
6.255	27.38127773675489	5.232712273453881
6.26	28.088774483168677	5.299884383943548
6.265	27.90544107267096	5.282560086991056
6.27	27.923294902790033	5.284249701025685
6.275	27.324876099323994	5.2273201642260245
6.28	26.982191362274698	5.194438503079491
6.285	27.51505063241594	5.245479066054495
6.29	27.881288999184743	5.280273572380956
6.295	27.671189170651225	5.2603411648534
6.3	27.190226287925377	5.214424828101885
6.305	27.329144500478847	5.227728426427567
6.31	27.71926076627529	5.264908429049387
6.315	27.462513513171213	5.240468825703595
6.32	27.54287111640812	5.24813024956585
6.325	26.8955707841095	5.1860939814189155
6.33	27.118189180003824	5.207512763306858
6.335	26.902228324416633	5.186735806305989
6.34	27.297533618341753	5.22470416562907
6.345	27.223020852485686	5.217568480862104
6.35	27.597713845508906	5.253352629084488
6.355	27.387640779934372	5.2333202443510345
6.36	27.235370813592493	5.2187518444157215
6.365	27.18412816818217	5.213840059704763
6.37	27.221553287788343	5.217427842125691
6.375	26.798770687220635	5.176752909616281
6.38	27.118320810846072	5.207525401843574
6.385	26.382045680097658	5.136345556920568
6.39	26.99864671679963	5.196022201338215
6.395	27.712116455174456	5.26422990143615
6.4	27.30538540609668	5.225455521396836
6.405	26.688485166045474	5.166089930115955
6.41	27.08558627135111	5.204381449447293
6.415	27.31524080147318	5.226398454143463
6.42	26.95813585123705	5.192122480377081
6.425	27.114910187620044	5.207197920918701
6.43	26.54193156640326	5.151886214427028
6.435	26.46924637095344	5.144827146848905
6.44	26.820700828476035	5.178870613220226
6.445	26.48036650852083	5.145907743879677
6.45	26.56483316334938	5.154108377144332
6.455	26.6020075483006	5.157713403078985
6.46	26.854053171524555	5.18208965298021
6.465	27.050753468020847	5.201033884529195
6.47	27.033639277611922	5.199388356106122
6.475	26.41010344442628	5.139076127518085
6.48	26.815969030034296	5.178413756164555
6.485	25.936266791968272	5.092766123823896
6.49	26.58761873301124	5.156318331233171
6.495	26.331569974069733	5.1314296228312175
6.5	26.36700981722936	5.134881675095285
6.505	26.672338135207475	5.1645269033288494
6.51	26.82173197343012	5.1789701653350075
6.515	26.748189479624916	5.171865183821492
6.52	26.11286459080556	5.110074812642723
6.525	26.15675419684589	5.1143674288073875
6.53	26.01764173894601	5.100749135072809
6.535	26.385551697966857	5.136686840558499
6.54	26.35172974796062	5.133393589815671
6.545	26.28337725330016	5.126731634608951
6.55	26.361843049535675	5.134378545601763
6.555	26.315459920208745	5.129859639425697
6.56	25.94856298985098	5.0939732027024816
6.565	26.1703783319124	5.115699202642039
6.57	25.939804738654974	5.093113462181554
6.575	26.490085166438632	5.146851966633452
6.58	26.238644960549678	5.122367124733415
6.585	26.52607034898019	5.150346624158435
6.59	25.945636037245148	5.093685898958155
6.595	26.141937495094997	5.112918686532673
6.6	25.940326514798144	5.0931646856152355
6.605	25.887733957844347	5.087999013152847
6.61	25.980257638142163	5.097083248107898
6.615	26.061652879963276	5.105061496197991
6.62	26.220892172716983	5.120633961993083
6.625	26.25702314861358	5.124160726266652
6.63	26.156120513538017	5.114305477143306
6.635	25.539368849731883	5.053649062779477
6.64	25.498003291137373	5.049554761673288
6.645	25.921283026243444	5.091294828061271
6.65	25.730151619764108	5.072489686511359
6.655	26.114999391207483	5.110283689895061
6.66	25.918008978097966	5.090973283970165
6.665	25.650422724949603	5.064624638109877
6.67	25.707886637367647	5.070294531619209
6.675	26.12639367023339	5.1113984065256926
6.68	25.89998572143647	5.089202857170902
6.685	26.488937443862806	5.1467404678944915
6.69	25.943852236275568	5.093510796717287
6.695	25.438538607312868	5.043663213113349
6.7	25.590254476144608	5.058681100459348
6.705	25.907150732462462	5.089906750861204
6.71	25.37677173136849	5.037536275935737
6.715	25.76284474789424	5.075711255370447
6.72	25.760672546573783	5.075497270866548
6.725	25.741415453489065	5.073599851534319
6.73	25.432257337291357	5.0430404853908675
6.735	26.023250922679843	5.101298944649279
6.74	25.224265697745647	5.022376499003798
6.745	25.927306778874076	5.091886367435361
6.75	26.19084422462473	5.117699114311502
6.755	26.16405441105455	5.11508107570687
6.76	26.084302899624692	5.107279402933101
6.765	25.677342285137442	5.067281547845693
6.77	25.44714419895691	5.044516250242129
6.775	25.46035203249675	5.0458252082783
6.78	25.196179508639567	5.019579614732649
6.785	25.857972428310084	5.085073492911394
6.79	25.18470885420045	5.018436893515794
6.795	25.575145650068784	5.057187523719956
6.8	25.618506988885166	5.061472808272822
6.805	25.451247434515608	5.044922936429813
6.81	25.69629529431405	5.069151338667455
6.815	25.891754007922405	5.088394049984966
6.82	25.121970826793554	5.012182241977396
6.825	25.078101088258165	5.007804018555255
6.83	25.621310802805322	5.061749776787205
6.835	25.818356820100295	5.08117671608657
6.84	25.42772740190471	5.04259133798335
6.845	25.566680409229576	5.056350503004077
6.85	25.460937045565963	5.045883177954674
6.855	25.52881921008354	5.052605190402624
6.86	25.506689258593052	5.050414761046171
6.865	25.08590904486823	5.008583536776464
6.87	25.837003192184596	5.08301123274232
6.875	24.72198302466595	4.972120576239674
6.88	25.908837932501246	5.090072487941724
6.885	25.35600777122662	5.035474930056411
6.89	25.189988762300896	5.018962917007944
6.895	25.255980764450097	5.025532883630362
6.9	25.222444063932507	5.0221951439517465
6.905	25.382292058967465	5.038084165530332
6.91	25.181863190891445	5.018153364624426
6.915	25.20530111193995	5.020488134827126
6.92	24.728927960308486	4.972818914892084
6.925	25.102501587827955	5.010239673691066
6.93	25.546192669439527	5.054324155556262
6.935	24.912082313697756	4.991200488229035
6.94	25.372867938778494	5.037148790613445
6.945	25.391198740861064	5.038968023401326
6.95	24.87400970945126	4.987385057267111
6.955	25.253263716907615	5.025262552037218
6.96	25.61124307728437	5.060755188436245
6.965	25.07439632789885	5.007434106196391
6.97	25.027291852523938	5.002728440813467
6.975	24.841151424943373	4.98408982914066
6.98	24.965006067682754	4.9964993813351715
6.985	25.40063035260319	5.03990380390372
6.99	25.03741026321177	5.003739627839539
6.995	24.944148581215615	4.994411735251271
7.0	25.05906746153666	5.0059032613042636
7.005	25.28565664569129	5.028484527737088
7.01	25.1606832199484	5.01604258553976
7.015	25.0160396984389	5.001603712654462
7.02	25.27496353356946	5.027421161347979
7.025	24.920225675701925	4.9920161934534955
7.03	24.781427158887404	4.978094731811298
7.035	24.81840013719647	4.981806914885047
7.04	25.060112528693097	5.006007643691038
7.045	24.671708790592668	4.9670623904469595
7.05	24.71765838892746	4.971685668757375
7.055	25.391776278347923	5.039025330195108
7.06	24.816761396139984	4.981642439611657
7.065	25.60937773149232	5.060570889879156
7.07	24.989839766532043	4.998983873401878
7.075	24.785159580884507	4.978469602285878
7.08	25.007393922888937	5.000739337626881
7.085	24.920795677963824	4.992073284514544
7.09	24.852402468774	4.985218397299561
7.095	24.517142421605428	4.951478811588052
7.1	25.2507101398273	5.025008471617466
7.105	24.724523734896348	4.972376065312875
7.11	25.329231953008826	5.0328155095342835
7.115	25.18494595891229	5.018460516823091
7.12	24.887138969149706	4.988701130469704
7.125	25.36713006520958	5.03657920271384
7.13	24.86952165127734	4.986935095955966
7.135	25.26177714578186	5.026109543750699
7.14	24.710294568365555	4.970945037753441
7.145	24.930073571295143	4.993002460573712
7.15	25.467056541517334	5.046489526543906
7.155	24.542085987469832	4.953996970878144
7.16	25.05237885708591	5.005235145034238
7.165	24.444209440058348	4.944108558684603
7.17	24.79764873099635	4.979723760510853
7.175	24.811742142156707	4.981138639122254
7.18	24.768241349949946	4.976770172506456
7.185	24.951299289169768	4.995127554844798
7.19	24.65876531449407	4.96575928881919
7.195	24.828822944437057	4.982852892112816
7.2	25.09947692782065	5.009937816761866
7.205	25.324965709099484	5.032391649017342
7.21	24.7464326788506	4.974578643347655
7.215	24.83998982430847	4.983973296909652
7.22	24.977701564558963	4.997769659013805
7.225	24.77984349694519	4.977935666211968
7.23	25.500153305166883	5.049767648631656
7.235	24.99278092587772	4.9992780404652155
7.24	24.541835104925845	4.953971649588423
7.245	24.507220902312426	4.950476835852525
7.25	24.943447173123417	4.994341515467621
7.255	24.813959834265564	4.9813612431006815
7.26	24.738693103635867	4.97380066987368
7.265	25.393065136414783	5.039153216207539
7.27	24.884695349767483	4.988456209065835
7.275	24.779326216148984	4.977883708580282
7.28	24.974247632185648	4.997424099692325
7.285	24.741336955562705	4.974066440605986
7.29	24.53665606344959	4.953448905908851
7.295	25.15914200382842	5.015888954495346
7.3	25.057322295351298	5.00572894745124
7.305	24.708022575691963	4.970716505262794
7.31	24.308040227180683	4.930318471172089
7.315	24.81914564575822	4.981881737431974
7.32	25.185944442017515	5.018559996853432
7.325	24.925289964241056	4.992523406479038
7.33	24.692706700453037	4.9691756560271685
7.335	24.81279586372229	4.981244409153429
7.34	25.095657457712484	5.0095566128862625
7.345	24.24067525401952	4.923482025357615
7.35	24.91805783037034	4.991799057491231
7.355	24.55704960100545	4.955506997372262
7.36	24.925585377148938	4.992552991921962
7.365	24.9935383161104	4.999353789852284
7.37	24.734068664812167	4.973335768356302
7.375	25.14261518700565	5.01424123741625
7.38	24.50008767689517	4.949756325001784
7.385	24.453711026916874	4.945069365228043
7.39	24.29767538741301	4.929267226212534
7.395	25.004610723640326	5.00046105110722
7.4	24.776980810761952	4.977648120424138
7.405	24.893553080011202	4.98934395286707
7.41	24.17710800024893	4.917022269651515
7.415	25.02129392237776	5.0021289389996495
7.42	24.994883515259396	4.999488325344844
7.425	24.819499699359536	4.981917271428696
7.43	25.08216558703276	5.008209818591146
7.435	25.092447285394694	5.009236197804481
7.44	24.25519636488925	4.92495648355285
7.445	25.07864590520548	5.007858415051835
7.45	24.58012413118802	4.957834621201883
7.455	24.411485456718356	4.940798058686305
7.46	24.723121488047997	4.9722350596133325
7.465	24.60841888514939	4.960687339991242
7.47	24.92766781164308	4.9927615416363595
7.475	24.827929295251444	4.982763218862747
7.48	24.35820971498888	4.935403703344731
7.485	25.14091051488622	5.0140712514768095
7.49	24.85884710778001	4.985864730192748
7.495	24.557126539439345	4.955514760288717
7.5	25.34480018587901	5.034361944266523
7.505	25.01726575499243	5.001726277495844
7.51	24.76359603420891	4.97630345077638
7.515	25.208341088094485	5.020790882728983
7.52	24.829198965022464	4.98289062342557
7.525	24.73716976983945	4.973647531725529
7.53	24.820684788820593	4.982036209103723
7.535	24.965882470472668	4.996587082246507
7.54	24.624025159610742	4.962260085849062
7.545	24.992190932548297	4.9992190322637695
7.55	24.69774661463584	4.96968274788601
7.555	25.150784896857314	5.015055821908398
7.56	24.336731794310438	4.933227320356365
7.565	25.02249303400555	5.00224879769145
7.57	24.871728121159684	4.9871563160943415
7.575	24.98659271679757	4.998659091876298
7.58	25.395463577581445	5.039391191164013
7.585	25.5254877712642	5.052275504291527
7.59	24.633093609294654	4.963173743613521
7.595	25.21481246453342	5.021435299247957
7.6	25.029961934450654	5.002995296265094
7.605	24.815357148712785	4.98150149540405
7.61	24.570131778709506	4.956826785223537
7.615	24.9247089367259	4.992465216376164
7.62	24.620344542755305	4.961889211052108
7.625	24.793605812380612	4.979317805922877
7.63	25.050088271863324	5.005006320861476
7.635	25.01721273153308	5.001720976977133
7.64	24.931208540653778	4.993116115278492
7.645	24.335865223093887	4.933139489523268
7.65	24.928266669679495	4.992821513901683
7.655	24.907772119807618	4.990768690272834
7.66	25.058763488728033	5.005872899777623
7.665	24.815075173335035	4.981473193076024
7.67	25.066552470951887	5.006650823749534
7.675	25.126519479404223	5.012635981138489
7.68	25.528716795471766	5.052595055560238
7.685	25.3229233474143	5.0321887233503375
7.69	25.029443172774542	5.002943450887142
7.695	25.50522401191593	5.050269696948464
7.7	24.744742204085014	4.974408729093843
7.705	25.257181192668423	5.02565231513964
7.71	25.157739197482485	5.015749116281882
7.715	25.046379226128018	5.004635773573139
7.72	25.111886357755974	5.011176145153548
7.725	24.963078848589713	4.996306520680022
7.73	24.80598363912736	4.980560574787477
7.735	25.26632012204885	5.026561461083396
7.74	24.73265126596615	4.973193266500524
7.745	24.989346203819228	4.998934506854359
7.75	25.23128917039575	5.0230756683924
7.755	25.126493117116407	5.0126333515544905
7.76	24.41155165851086	4.940804758185741
7.765	25.372373976383738	5.037099758430811
7.77	25.14688612378928	5.0146670999966965
7.775	24.64184993799485	4.964055795213713
7.78	25.304316570961667	5.030339607915321
7.785	25.46229182940826	5.046017422622346
7.79	24.92536636826442	4.992531058317456
7.795	25.196169274835615	5.019578595343997
7.8	25.670588495998565	5.066615092544387
7.805	25.12100037075734	5.012085431310737
7.81	24.74373777257365	4.9743077681797745
7.815	25.275408606392347	5.027465425678464
7.82	25.478657741532942	5.047638828356575
7.825	25.495154922992345	5.049272712281676
7.83	24.70702737116678	4.970616397507132
7.835	25.178161304419927	5.017784501592304
7.84	24.91706691207667	4.991699801878782
7.845	25.523923377312425	5.052120681190467
7.85	25.473838512646036	5.047161431205271
7.855	24.957263214433315	4.995724493447703
7.86	25.35662952880717	5.035536667407673
7.865	25.096949477524152	5.009685566732123
7.87	25.311309102129197	5.031034595600511
7.875	25.259591215936595	5.0258920816046775
7.88	25.465912687397108	5.04637619360637
7.885	25.516628129784255	5.0513986310510335
7.89	25.435207590060728	5.04333298425364
7.895	24.980225072093578	4.998022116006849
7.9	25.99263638203454	5.098297400312632
7.905	25.375258710575107	5.037386099017536
7.91	25.73919367775586	5.073380892240978
7.915	25.21492172793404	5.021446178934315
7.92	25.45600368210598	5.04539430392769
7.925	25.01657936473886	5.001657661689658
7.93	25.600189348588266	5.05966296788514
7.935	25.618841335370956	5.061505836741765
7.94	26.126622187027902	5.111420760124126
7.945	26.35929420924902	5.134130326476824
7.95	26.515319063888896	5.149302774540345
7.955	26.49435794614536	5.147267036607423
7.96	27.399535442173786	5.234456556527505
7.965	27.25428081666817	5.220563266225989
7.97	27.043883474549695	5.200373397608069
7.975	26.937685087973307	5.190152703723977
7.98	26.92473071237086	5.188904577304429
7.985	26.4365412721208	5.141647719566248
7.99	26.266166129429834	5.125052792843195
7.995	25.909131507033404	5.090101325812032
8.0	25.738111655706774	5.073274253941608
8.005	25.895170418792034	5.088729745112432
8.01	25.57322867807272	5.056997990712743
8.015	25.65509557223441	5.065085939274319
8.02	25.313831577000443	5.031285280820443
8.025	26.06979730356594	5.105859115130963
8.03	25.07406280156175	5.007400802967719
8.035	25.798878004993714	5.079259592203741
8.04	25.54221055350606	5.053930208610528
8.045	25.696131948377474	5.069135226878197
8.05	25.258962450155288	5.02582952856096
8.055	25.889448776842357	5.088167526412859
8.06	25.334817395801615	5.03337038134505
8.065	25.041483017753748	5.004146582360847
8.07	24.6041727132643	4.9602593393152645
8.075	25.105939935766884	5.010582794023754
8.08	25.362770874259667	5.036146430978717
8.085	24.93131360323523	4.9931266360102695
8.09	25.731418836937078	5.072614595742227
8.095	25.471306406961904	5.046910580440464
8.1	25.364202803067137	5.036288594100534
8.105	25.57328237758153	5.057003300135519
8.11	25.52011157722242	5.051743419575307
8.115	25.4923350652832	5.048993470513029
8.12	24.88564738481736	4.988551631968678
8.125	25.22269450914833	5.022220077729403
8.13	25.18194009641807	5.018161027350365
8.135	25.631375783666005	5.0627438986843885
8.14	25.410380777729277	5.0408710336338975
8.145	25.606816418111375	5.0603178178955694
8.15	25.483212636937665	5.0480899988944
8.155	25.199903765821304	5.019950574041671
8.16	25.322584597537507	5.0321550649336615
8.165	25.78680308096893	5.078070803067729
8.17	25.82164587505119	5.081500356691042
8.175	25.374239644816996	5.037284947748836
8.18	25.741618299993753	5.073619841887423
8.185	25.2459793089606	5.024537720921259
8.19	25.0683505411316	5.006830388692191
8.195	25.43950321421513	5.043758837832667
8.2	25.285104810535394	5.0284296565165745
8.205	25.364435518752565	5.0363116979345675
8.21	25.013282368110808	5.001328060436628
8.215	25.65152942825882	5.064733895108293
8.22	25.397391069888776	5.039582430111524
8.225	25.414484563793575	5.041278068485568
8.23	25.474587800124088	5.047235659261819
8.235	24.90513356792079	4.9905043400362645
8.24	25.682251908641582	5.067765968219288
8.245	25.06262321243658	5.0062584044809935
8.25	24.760482597723207	4.97599061471414
8.255	25.459635038567075	5.045754159545139
8.26	25.4139246369148	5.041222533960864
8.265	25.368851431027995	5.036750086219088
8.27	25.43581933892161	5.043393633152345
8.275	25.35454740432451	5.0353299201069746
8.28	25.609636643948576	5.060596471163115
8.285	25.40310292858197	5.040149097852361
8.29	25.842816510443082	5.08358303860998
8.295	25.38497875374906	5.038350797011762
8.3	25.45253707557245	5.04505075054478
8.305	25.292408687544143	5.0291558623236305
8.31	24.902735974785145	4.990264118740124
8.315	25.59176142056041	5.058830044640797
8.32	25.452627669041103	5.045059728986477
8.325	25.33579011082527	5.033467007026595
8.33	25.154203616926438	5.015396655991073
8.335	25.526591504379827	5.052384734398186
8.34	24.63988123863109	4.96385749580214
8.345	24.93397553743381	4.993393188747889
8.35	25.12376570360814	5.0123612902112455
8.355	24.886521572644956	4.988639250601807
8.36	25.844677165152234	5.083766041543634
8.365	24.93586637485038	4.993582519078901
8.37	25.55685339042338	5.055378659450089
8.375	25.44579061019185	5.0443820840804525
8.38	25.054079023588255	5.0054049809768895
8.385	24.95469904031918	4.99546784999355
8.39	25.70921078736142	5.070425109136454
8.395	25.66434965429518	5.065999373696682
8.4	25.70435898335669	5.069946645020704
8.405	25.14676437267514	5.014654960480844
8.41	25.461544999267428	5.045943420141315
8.415	24.993537181154224	4.999353676341995
8.42	25.022828357036797	5.002282314807592
8.425	25.458207122541772	5.045612660771908
8.43	25.6527173862576	5.0648511711853486
8.435	25.697650513815407	5.069285010118824
8.44	25.387975270876876	5.038648159067755
8.445	24.7903976015865	4.978995641852531
8.45	25.378970600645005	5.037754519688807
8.455	25.34180447909707	5.034064409510179
8.46	24.818613543612365	4.981828333414588
8.465	25.292732064626176	5.029188012455507
8.47	24.72901446955662	4.9728276130946485
8.475	24.861317439558512	4.986112457572383
8.48	24.673565506490384	4.96724928974683
8.485	25.305434028639343	5.030450678481933
8.49	24.85002670044696	4.984980110336145
8.495	25.081884970574368	5.00818180286762
8.5	24.629218594712846	4.962783351579318
8.505	24.84929907850678	4.984907128373284
8.51	25.07920456661552	5.007914193216126
8.515	24.71761568814724	4.971681374358904
8.52	25.094526189349068	5.0094437005868295
8.525	25.20506379171925	5.020464499597547
8.53	25.046563686026957	5.004654202442658
8.535	24.879473793282074	4.987932817639194
8.54	25.009123922437787	5.000912309013005
8.545	24.316208869603365	4.931146810793952
8.55	24.742337241527533	4.974166989710692
8.555	24.713906899360165	4.971308368966882
8.56	24.886670136395065	4.9886541407873795
8.565	25.073607441753992	5.0073553340814545
8.57	24.589490841645052	4.958779168469297
8.575	24.765566818904677	4.9765014637699725
8.58	24.482592942180712	4.947988777491387
8.585	24.600962909207535	4.959935776722067
8.59	24.726934973166184	4.972618522787183
8.595	24.659407891310327	4.965823989159334
8.6	24.96030424791657	4.9960288477866674
8.605	24.71135088786615	4.971051285982287
8.61	24.421165358142492	4.941777550451102
8.615	24.55429639260782	4.9552291967786735
8.62	24.931340873888104	4.993129366828793
8.625	24.875980485012715	4.98758262939199
8.63	24.695452440769895	4.969451925591986
8.635	24.949244720267576	4.994921893310002
8.64	24.09614089465977	4.908782017431592
8.645	23.91762149418109	4.890564537370005
8.65	24.250566461768553	4.924486416040616
8.655	24.774898684051692	4.97743896839044
8.66	24.31334790303544	4.930856710860238
8.665	24.474475431428395	4.947168425617668
8.67	23.908762468362017	4.889658727187616
8.675	24.707566152103844	4.970670593803601
8.68	24.55897375079074	4.9557011361451915
8.685	24.72473490954601	4.972397300050149
8.69	24.35608124958007	4.93518806628279
8.695	24.51272981923622	4.951033207244344
8.7	24.699584782828726	4.969867682627851
8.705	24.861435671841683	4.986124313717187
8.71	24.214693664686358	4.920842779919549
8.715	24.655264626400587	4.965406793647484
8.72	24.778868919874274	4.9778377755682515
8.725	23.838144396527845	4.8824322213962015
8.73	24.524541129816402	4.952225876292034
8.735	24.221590082177208	4.921543465436144
8.74	24.15227391041844	4.9144963028186766
8.745	24.155992892655775	4.914874656861127
8.75	23.74641475826956	4.873029320481209
8.755	24.302494767046547	4.929756055531201
8.76	24.296959029163563	4.9291945619100455
8.765	24.43190454578379	4.942864002355698
8.77	24.461095059062835	4.945815914392977
8.775	24.77221135221598	4.977169009810294
8.78	24.31590487084862	4.931115986351226
8.785	23.974327857327395	4.896358632425468
8.79	24.364550357472737	4.936046024650979
8.795	24.355699851523205	4.935149425450379
8.8	24.27360273577231	4.926824812774685
8.805	24.12971687229958	4.912200817586713
8.81	24.43031286343724	4.942702991626873
8.815	24.799411104489703	4.979900712312416
8.82	24.248636197639588	4.924290425801426
8.825	24.47545273421242	4.947267198586753
8.83	24.623414787274932	4.962198584022503
8.835	24.429562410391913	4.94262707579602
8.84	24.069551570220753	4.906072927527755
8.845	24.608340283932723	4.960679417573033
8.85	24.27565720388848	4.927033306553597
8.855	24.83504399685844	4.9834770990602975
8.86	24.176485564196618	4.916958975240348
8.865	24.982625778709505	4.998262275902446
8.87	24.35586259050992	4.935165913169477
8.875	24.71150878617129	4.971067167738864
8.88	24.187807310919343	4.918110136111161
8.885	24.099278554297715	4.909101603582647
8.89	24.29463855353679	4.928959175478814
8.895	24.38176385356056	4.937789369096312
8.9	24.34756081606968	4.934324757864006
8.905	24.7730714480219	4.9772554131792255
8.91	24.19059380339585	4.918393416899043
8.915	23.931345695218887	4.891967466696696
8.92	24.776293318759315	4.977579062029986
8.925	24.552057758179846	4.955003305566994
8.93	23.88048387744246	4.886766198360881
8.935	24.752428997758944	4.975181303003835
8.94	24.342051724851743	4.933766484629339
8.945	24.08450218057588	4.907596375067522
8.95	24.064980433868733	4.905607040302835
8.955	24.186783964069917	4.918006096383972
8.96	24.362428154369407	4.9358310500228235
8.965	24.175073393664455	4.916815371118226
8.97	24.297030131610697	4.929201774284625
8.975	24.577837134937873	4.957603971167712
8.98	23.86327110704478	4.8850047192448836
8.985	24.47189085624094	4.9469072010945325
8.99	24.050541896903155	4.90413518338383
8.995	24.541939096217877	4.953982145326917
9.0	24.210501968376466	4.920416849046071
9.005	24.30172423729862	4.92967790401144
9.01	24.730422393625727	4.972969172800664
9.015	23.94024263037796	4.892876723398818
9.02	24.53560647689346	4.953342959748846
9.025	24.605219394935858	4.960364844941938
9.03	24.199113601020454	4.919259456566654
9.035	24.203089148598558	4.919663519855658
9.04	24.136586158467765	4.912899974400839
9.045	24.336790062579862	4.933233226047585
9.05	24.283470433807956	4.927826136726818
9.055	24.299100979874723	4.929411828998945
9.06	24.26260856336121	4.925708940179191
9.065	24.310606703543275	4.930578739209351
9.07	24.177636686051933	4.917076030127248
9.075	24.349553975681477	4.934526722562304
9.08	24.3998586763225	4.939621308999557
9.085	24.64229228844301	4.964100350359873
9.09	24.48913812396696	4.94865013149717
9.095	24.75443968668489	4.975383370825297
9.1	23.724989644782887	4.8708304882004345
9.105	24.573843873037255	4.957201213692788
9.11	24.461943054770376	4.945901642245868
9.115	23.9680141303433	4.895713852988479
9.12	24.20320102878477	4.919674890557786
9.125	24.416280443172028	4.941283278984522
9.13	24.37197600574821	4.936798153231324
9.135	23.938926893505148	4.892742267226544
9.14	24.408218366785505	4.940467423917043
9.145	24.790984549110586	4.979054583865353
9.15	23.903709545554904	4.889142005051081
9.155	23.749685386050956	4.8733648935874845
9.16	23.751239481671494	4.873524338881616
9.165	23.91687408380771	4.890488123266195
9.17	24.088413354367887	4.907994840499314
9.175	24.100900822236156	4.909266831435846
9.18	24.25515775691684	4.924952563925549
9.185	24.129762337786048	4.912205445396808
9.19	23.63531970452305	4.861616984555966
9.195	24.48650386968587	4.9483839654664905
9.2	24.268679083508566	4.92632510940037
9.205	24.101746932560815	4.909353005494799
9.21	24.214024870933258	4.920774824246001
9.215	24.073028907055882	4.9064273057955194
9.22	24.12104808809325	4.911318365581002
9.225	24.276412962965928	4.927110001102667
9.23	24.032119929971877	4.9022566160873176
9.235	24.231575174779692	4.922557787855791
9.24	24.115662353309947	4.910770036695869
9.245	24.078545770435575	4.906989481386278
9.25	23.77588740551621	4.876052440808673
9.255	24.372256947690033	4.936826607010827
9.26	23.95953810631944	4.8948481188203825
9.265	23.81784092562336	4.880352541120709
9.27	23.869499616893258	4.885642190837685
9.275	24.42074189856233	4.941734705400759
9.28	24.05653607251685	4.9047462801369095
9.285	24.698810375011213	4.969789771711799
9.29	24.10767155297211	4.909956369762578
9.295	23.468343955781805	4.844413685450676
9.3	23.602689447787185	4.85825991974361
9.305	23.49710238466149	4.84738098200064
9.31	23.68360322112487	4.8665802388458435
9.315	24.021439828670125	4.90116719044251
9.32	23.402316523193672	4.837594084169699
9.325	24.119879623242856	4.911199407806901
9.33	23.89883570759118	4.888643544746454
9.335	23.321198093788677	4.829202635403559
9.34	23.93563094385135	4.892405435350933
9.345	23.53801284949672	4.85159899924723
9.35	23.83938363307849	4.882559127453399
9.355	23.863927664298743	4.885071920074334
9.36	23.27207329113109	4.824113731156334
9.365	23.14357760157241	4.810777234665144
9.37	23.63883972539096	4.861978992693301
9.375	23.633665084013185	4.86144680974843
9.38	23.88082182110043	4.886800775671178
9.385	23.382600752084105	4.835555888632051
9.39	23.43624997649933	4.841100079165822
9.395	23.04602703292348	4.80062777487731
9.4	22.959062902032333	4.79156163500297
9.405	23.26426002721279	4.823303849770693
9.41	23.369056263756832	4.834155175804438
9.415	23.300411019884784	4.827049929292713
9.42	23.501189145242467	4.847802506831571
9.425	24.20074352045706	4.919425120932024
9.43	23.24205087966093	4.8210010246484005
9.435	23.583142570933422	4.8562477872255885
9.44	23.158637694536964	4.812342225417574
9.445	23.02824485787147	4.798775349802434
9.45	23.297003850070087	4.826696991739805
9.455	23.443401315822445	4.841838629675967
9.46	23.698530148183416	4.868113612908332
9.465	23.544639467960412	4.8522818825744665
9.47	23.59731683140673	4.85770695198946
9.475	22.959392226232527	4.791595999897376
9.48	23.345083776402394	4.831675048717825
9.485	23.731566274770092	4.871505544979918
9.49	23.49893020893015	4.847569515636692
9.495	23.417161840262953	4.839128210769266
9.5	23.394475479531675	4.836783588246602
9.505	23.392687810154605	4.8365987853195564
9.51	23.620040333944	4.860045301634955
9.515	23.332093799803808	4.83033060978271
9.52	23.477551796521357	4.845363948819672
9.525	23.296197233070913	4.826613433150713
9.53	23.378956765372145	4.835179083071499
9.535	23.1336914182638	4.809749621161563
9.54	23.45757286690417	4.84330185585249
9.545	23.05606209735725	4.801672843640771
9.55	23.324229188945292	4.82951645498235
9.555	23.735638510587794	4.871923491865179
9.56	23.362250800807672	4.833451230829548
9.565	23.44241574179119	4.841736851770364
9.57	23.21903854540979	4.818613757649579
9.575	23.632922467767166	4.861370431037648
9.58	23.156030227286355	4.812071303221343
9.585	23.68904875118497	4.867139688891718
9.59	23.088617046187107	4.805061606908605
9.595	23.022236249060292	4.798149252478532
9.6	23.43471973121742	4.840942029317994
9.605	23.746614518022476	4.873049816903422
9.61	23.216224874167175	4.818321790226051
9.615	23.936078839742844	4.8924512097457695
9.62	23.905673071606103	4.889342805695476
9.625	23.614048669060402	4.859428841855841
9.63	23.839738166619817	4.882595433436997
9.635	24.29426286605867	4.928921065107319
9.64	23.984432890033432	4.897390416337402
9.645	24.264716727964302	4.925922931590009
9.65	24.424349383629266	4.942099693817322
9.655	24.31193277136966	4.93071321122712
9.66	24.93020562102183	4.9930156840352335
9.665	25.39510580400745	5.0393556933409105
9.67	25.22536767984015	5.022486205042295
9.675	26.083788499595187	5.107229043189192
9.68	26.421087014811786	5.140144649210933
9.685	27.409254418145345	5.235384839545738
9.69	27.837045023155014	5.276082355607711
9.695	28.791888291067313	5.365807328917739
9.7	30.30399843072054	5.504906759493801
9.705	33.262698583814036	5.7673822990863055
9.71	36.51297836948662	6.0425969888357285
9.715	40.13948421912791	6.3355729195652
9.72	46.37126368449281	6.809644901497641
9.725	54.061222057812095	7.352633681736912
9.73	63.87559117311465	7.992220665942266
9.735	76.27810417067097	8.733733690162014
9.74	87.33459085029916	9.345297793559023
9.745	98.39561953372355	9.919456614841538
9.75	106.8656299387242	10.337583370339713
9.755	109.39880399087038	10.45938831819865
9.76	105.48158625817247	10.27042288604381
9.765	96.91395095077952	9.844488353935898
9.77	85.12109709497007	9.226109531919187
9.775	73.04690947716819	8.54674847396179
9.78	60.579362167625575	7.783274514471758
9.785	52.56741396199249	7.25033888601026
9.79	43.91859949632148	6.627110946432199
9.795	38.611380292655056	6.21380562076535
9.8	34.79231935044385	5.89850144955851
9.805	32.248725463532935	5.678796128012779
9.81	29.933270546032322	5.471130646039475
9.815	28.269958681616117	5.316950129690528
9.82	27.822206679174574	5.274675978595707
9.825	26.76154553359069	5.1731562448461474
9.83	26.2333374718166	5.121849028604474
9.835	25.33660615666911	5.033548068377724
9.84	25.036743959034258	5.003673046776163
9.845	24.50625144379129	4.950378919213285
9.85	24.379376143203064	4.937547583892541
9.855	24.053911747117716	4.9044787436706985
9.86	23.96206458231485	4.89510618703158
9.865	23.419480071388293	4.839367734672401
9.87	23.370371099857735	4.834291168295279
9.875	23.263970278667628	4.823273813362417
9.88	23.055156965142356	4.8015785909575985
9.885	22.95827817692177	4.7914797481489755
9.89	22.83364114509977	4.778455937339986
9.895	22.862746715064937	4.781500466910459
9.9	22.865071563083784	4.781743569356661
9.905	22.38084596202724	4.730839879136393
9.91	22.612555471755975	4.755266077913619
9.915	22.935474512289133	4.789099551302847
9.92	22.871450952569386	4.78241057967312
9.925	22.391585308345096	4.731974778921068
9.93	22.571311676520256	4.750927454352492
9.935	22.073768479736543	4.6982729252073625
9.94	22.483776608398706	4.741706086251941
9.945	22.524390634103476	4.7459867924493295
9.95	22.43129913301853	4.736169246661117
9.955	22.39702724711485	4.732549761715649
9.96	22.246521237109693	4.716621803484958
9.965	22.328933859372786	4.725350130876313
9.97	22.759888622962592	4.7707325038155926
9.975	21.702289714839974	4.6585716389082155
9.98	22.325653458404574	4.725003011470424
9.985	22.278509257187835	4.720011573840454
9.99	22.51413628865164	4.744906351936953
9.995	22.224286343279665	4.714264135926165
10.0	22.03586348740834	4.6942372636466025
10.005	22.21022145386301	4.712772162312009
10.01	21.63906680410008	4.651781035700206
10.015	21.372109532275807	4.62299789447019
10.02	21.858478787842273	4.6753052079882735
10.025	21.920958616516227	4.681982338338775
10.03	22.325802413922855	4.725018773922793
10.035	21.806929548052686	4.669789026075234
10.04	22.19504670287883	4.711161927049296
10.045	22.067691219308507	4.6976261259606975
10.05	21.880197226830415	4.677627307388909
10.055	21.558945547316476	4.643161158878343
10.06	21.997862274818008	4.690187872017283
10.065	21.635305339137446	4.651376714386553
10.07	21.42334719342265	4.628536182576804
10.075	21.842272480955515	4.673571704912156
10.08	21.55743338073144	4.642998317976374
10.085	21.099626497557253	4.5934329751893905
10.09	21.46005249713871	4.632499594942099
10.095	21.668519043235158	4.654945654165595
10.1	21.78947359115817	4.667919621325775
10.105	21.97345746348069	4.687585461992207
10.11	21.720415848026402	4.66051669324619
10.115	21.79366887930078	4.668368974202958
10.12	21.897402321387045	4.679466029515232
10.125	21.536433311137788	4.640736289764566
10.13	21.290082144986066	4.614117699515917
10.135	21.41884287153652	4.628049575311021
10.14	21.70236891306464	4.658580139169513
10.145	21.384457847253287	4.624333232721588
10.15	21.577257845620096	4.645132704844943
10.155	21.782564266784235	4.6671794765987125
10.16	21.270764053927405	4.612023856608658
10.165	21.639411841386217	4.651818122130982
10.17	21.49413021319617	4.636176249151467
10.175	21.289452821095985	4.614049503537645
10.18	21.566028649781018	4.643923841944549
10.185	22.099094107579443	4.700967358701765
10.19	21.726119775668423	4.661128594629033
10.195	21.535381491136462	4.640622963691024
10.2	20.820630013599594	4.562962854724942
10.205	21.236252930110123	4.608280908333402
10.21	20.91304735457126	4.573078542357572
10.215	21.442488431424948	4.630603462986757
10.22	21.351828540684423	4.620803884681152
10.225	21.306812561560886	4.615930302935789
10.23	21.35569609207816	4.621222359081865
10.235	21.289754236855604	4.614082166244507
10.24	21.181546936664816	4.602341462415063
10.245	20.990338383339573	4.581521404876286
10.25	21.157465058149874	4.599724454589631
10.255	21.408700335294782	4.62695367766901
10.26	20.937404438527523	4.5757408622569
10.265	21.26232865680338	4.611109265329047
10.27	20.982009007535293	4.580612296138508
10.275	21.152665330224654	4.5992026841861025
10.28	21.047000775296173	4.587701033774561
10.285	21.261057529763487	4.610971430161272
10.29	20.940807821302485	4.5761127413234135
10.295	21.43782128973252	4.630099490262873
10.3	21.284506684661963	4.613513485908756
10.305	20.96225526969819	4.578455555064195
10.31	21.190573550018406	4.603322012418684
10.315	20.98595850493418	4.581043386056738
10.32	20.908687179885902	4.57260179546458
10.325	20.770314579663772	4.557446058886904
10.33	21.723395070647484	4.660836305927026
10.335	20.932703744427975	4.575227179542889
10.34	20.572298150070587	4.535669537132372
10.345	21.217816377567317	4.606280101944227
10.35	20.85063481765325	4.566249535193324
10.355	20.929399885259304	4.574866105719304
10.36	21.281467250303198	4.613184068547796
10.365	20.84696245102852	4.56584739681787
10.37	20.851900997935516	4.566388178630406
10.375	21.123763283653137	4.596059538741109
10.38	20.645312430230724	4.543711305775349
10.385	20.890516419900614	4.570614446647257
10.39	21.28332548658947	4.613385469109368
10.395	20.843300709177594	4.565446386628321
10.4	20.848479807961784	4.566013557575337
10.405	20.55080249619691	4.5332992947958894
10.41	20.942697395401648	4.5763191972808945
10.415	20.81217945517348	4.562036766091817
10.42	21.042215309400955	4.5871794503159515
10.425	21.22351907562191	4.606899073739505
10.43	21.05462050167024	4.588531410121352
10.435	20.744605107812454	4.554624584728411
10.44	20.80644225055488	4.56140792415619
10.445	20.740777693341904	4.554204397404876
10.45	21.000647997923537	4.582646396780308
10.455	21.251737485827395	4.609960681592349
10.46	20.343856142880643	4.51041640459954
10.465	20.812861067967734	4.562111470357529
10.47	21.10112695871044	4.59359629905703
10.475	20.020875956733494	4.474469349178011
10.48	20.841433472091598	4.565241885386972
10.485	20.992034641907885	4.581706520709056
10.49	20.82866089299072	4.5638427769798025
10.495	20.78054909497207	4.558568755099793
10.5	20.91619437057612	4.573422610100243
10.505	20.625227175539028	4.541500542281045
10.51	21.099074902323267	4.593372933076877
10.515	20.735959382935693	4.553675370833509
10.52	20.590119803699192	4.537633722955081
10.525	20.81417510145221	4.562255484017989
10.53	20.88692424963127	4.570221466147048
10.535	20.773415333003776	4.557786231604525
10.54	20.786846042835087	4.559259374375962
10.545	20.34383367554279	4.510413913993126
10.55	20.446821362800083	4.521816157563251
10.555	20.763285183379544	4.556674794560124
10.56	20.365405052519723	4.512804566178301
10.565	21.140490403579022	4.597878902665774
10.57	20.785470122639236	4.559108478928664
10.575	20.79280409705122	4.559912729104716
10.58	20.715230275321176	4.551398716364144
10.585	20.444721039307503	4.521583908245815
10.59	20.08639463369136	4.481784759857546
10.595	20.6147789644218	4.540350092715516
10.6	20.573102984822782	4.535758259081141
10.605	20.162036720779376	4.4902156652859535
10.61	20.564005175765985	4.534755249819551
10.615	20.47875396106566	4.525345728346693
10.62	20.771234854493134	4.557547021643675
10.625	20.89834599541099	4.571470878766591
10.63	20.653618562588587	4.544625238959599
10.635	20.402003532067493	4.516857705536836
10.64	20.497333247367006	4.527398065927825
10.645	20.332525227192914	4.509160146545353
10.65	20.50806669971069	4.528583299411714
10.655	20.59612657692432	4.538295558568692
10.66	20.25626875394662	4.500696474318905
10.665	20.256282920935078	4.5006980481848675
10.67	20.46516826496208	4.5238444121081445
10.675	20.277518474275972	4.503056570183854
10.68	20.30031737800682	4.50558735105722
10.685	20.80786711657479	4.561564108567892
10.69	20.177302470889256	4.491915234161176
10.695	20.180416506679656	4.492261847519538
10.7	20.275599588943425	4.5028435003832215
10.705	20.08982352775747	4.482167280206917
10.71	20.05631288922897	4.478427501839119
10.715	20.13453474012603	4.487152185977876
10.72	20.42829056786264	4.519766649713527
10.725	20.357631105094008	4.511943162883815
10.73	20.40452780206962	4.517137124559052
10.735	19.910604947470144	4.462130090827714
10.74	20.30310691846197	4.505896904997047
10.745	20.274741848233333	4.502748255036399
10.75	20.476869486634342	4.525137510245886
10.755	20.210584545180502	4.495618371835014
10.76	20.151149912632032	4.489003220385571
10.765	19.978156313369343	4.469693089393202
10.77	20.32348219598379	4.508157294946993
10.775	20.114221175496546	4.484888089517568
10.78	20.164981346462362	4.490543546884092
10.785	20.34428985974824	4.510464483814083
10.79	20.42965408552333	4.519917486583503
10.795	20.204387480864284	4.494929085187472
10.8	20.096081421299075	4.482865313758498
10.805	20.467586408249844	4.524111670621078
10.81	20.39945516645953	4.516575601765073
10.815	19.82368073227204	4.4523792215255025
10.82	21.032463573829972	4.586116393401935
10.825	20.56541171832259	4.534910331894402
10.83	20.291078984145475	4.50456201912522
10.835	20.090863879841635	4.482283333284681
10.84	20.0390814539965	4.476503261921798
10.845	20.04978723896769	4.477698877656658
10.85	19.953516439543836	4.466935911734557
10.855	19.849941676111225	4.455327336583837
10.86	19.65105172905593	4.432950679745482
10.865	19.547818206522	4.421291463647472
10.87	19.951830922039758	4.466747241790133
10.875	20.1266825025027	4.486277131709843
10.88	20.350180151441705	4.511117394996688
10.885	19.81948975161824	4.451908551578552
10.89	20.257983340669355	4.500886950443141
10.895	20.139084000081574	4.487659077969446
10.9	19.821676473215366	4.452154138528378
10.905	19.799525063322317	4.449665724896907
10.91	20.06011226300855	4.478851667895304
10.915	19.873130422690874	4.457928938721531
10.92	20.00399243573773	4.472582300610882
10.925	19.778332968381395	4.447283774213356
10.93	19.711238163236874	4.4397340194246855
10.935	19.762249177482516	4.445475135177624
10.94	20.08406672412029	4.4815250444597865
10.945	20.006431253740395	4.472854933232286
10.95	19.87891502283496	4.45857769056848
10.955	20.1607195927298	4.490068996433107
10.96	20.218123586117965	4.496456781302136
10.965	19.874911283988094	4.4581286751268285
10.97	19.72222444905952	4.440971115539879
10.975	19.89566677461083	4.460455893135906
10.98	20.085237091611337	4.4816556194794055
10.985	19.959315883617677	4.467585016943458
10.99	19.625779701078486	4.430099287948125
10.995	19.970456760298845	4.4688316997061825
11.0	20.14179861165431	4.487961520741272
11.005	19.49136053515679	4.414902098026273
11.01	19.903522021646964	4.461336349306894
11.015	19.824523174947686	4.452473826419161
11.02	20.123454999572918	4.485917408911238
11.025	19.877318127922496	4.458398605768948
11.03	19.31677336468405	4.395085137364696
11.035	19.08326153593154	4.368439256294122
11.04	19.885734265002853	4.459342357904678
11.045	19.843046647883074	4.454553473456467
11.05	19.790611444094242	4.448664006653486
11.055	19.47599136453617	4.413161153247882
11.06	19.380580118798974	4.402338028684187
11.065	19.80728560844176	4.4505376763310025
11.07	20.027308551554746	4.475188102365614
11.075	19.72702251588305	4.441511287375397
11.08	19.343313312917473	4.398103376788394
11.085	20.084747650274718	4.481601014177268
11.09	19.6133913250565	4.428700861997399
11.095	19.67775036140613	4.435961041466227
11.1	19.72523669066512	4.4413102448112225
11.105	19.34459974573369	4.398249622944756
11.11	19.455700039749647	4.410861598344438
11.115	19.480795485902274	4.413705414490446
11.12	20.094027628885687	4.482636236511467
11.125	20.312607329678634	4.506951001473017
11.13	19.744141473054885	4.443438023991657
11.135	20.17459463935604	4.491613812356984
11.14	19.4199750869716	4.4068100806560295
11.145	19.8273996505919	4.452796834641336
11.15	20.193625345253167	4.493731783857729
11.155	19.71840013219571	4.4405405225260255
11.16	20.046649196932858	4.477348456054416
11.165	19.70858207000926	4.439434881830035
11.17	19.38048243942116	4.40232693463595
11.175	19.15741816747263	4.376918798364054
11.18	19.20465860947202	4.38231201644429
11.185	19.2580134635324	4.388395317599863
11.19	19.13318047026329	4.374149113857836
11.195	20.041420320242615	4.476764492380922
11.2	19.350445340070277	4.3989141091944814
11.205	19.60669673235226	4.4279449784693865
11.21	19.580493525283188	4.424985144074857
11.215	19.393516402475644	4.403807035109014
11.22	19.01283434950069	4.360370895864329
11.225	19.634250167969412	4.431055198027826
11.23	19.510452446257784	4.4170637810946065
11.235	19.527080446943035	4.41894562615824
11.24	19.745319610189178	4.44357059246156
11.245	19.216156908217695	4.383623718821871
11.25	19.19197203896007	4.380864302732975
11.255	19.316355596516505	4.395037610364274
11.26	19.69450605576782	4.437849260144808
11.265	19.433979937531458	4.408398795201207
11.27	19.623756902328807	4.429870980325365
11.275	19.42203841803348	4.4070441815386285
11.28	19.58871086395307	4.425913562639138
11.285	19.474367107923822	4.412977125243663
11.29	19.426862782439127	4.4075914945057155
11.295	19.371275618915845	4.401281133819543
11.3	19.522805614969265	4.418461906022192
11.305	19.379205883000754	4.4021819456947435
11.31	19.372067120225392	4.4013710500508125
11.315	19.571162037516007	4.423930609482478
11.32	19.261914821443842	4.388839803574954
11.325	19.77634990166222	4.447060816051678
11.33	18.5440170576238	4.306276472501946
11.335	19.222093325695	4.384300779565083
11.34	19.45856911268622	4.4111868145303275
11.345	19.444078389166712	4.409544011478592
11.35	19.357043977906265	4.399664075575119
11.355	18.91688982605902	4.349355104617122
11.36	19.096855925197296	4.3699949571134855
11.365	19.18702040562808	4.380299122848585
11.37	19.172657091329945	4.378659280114171
11.375	19.127766040811096	4.373530157757129
11.38	19.50839447222971	4.416830817705123
11.385	19.35831548723245	4.399808573930512
11.39	19.334654750744885	4.397118914783279
11.395	19.241224068428647	4.38648196946353
11.4	19.36023904848635	4.400027164516868
11.405	19.188499862378173	4.380467995817133
11.41	19.07722753357536	4.3677485657459
11.415	19.597695163016805	4.426928411779075
11.42	19.472873644744052	4.412807909341177
11.425	19.076237129626154	4.367635187332632
11.43	18.999165563702427	4.358803226081951
11.435	18.949001550869244	4.353045089459704
11.44	18.931591714346034	4.351044899141589
11.445	18.7851965271564	4.334189258345371
11.45	19.12071000004057	4.372723407676339
11.455	18.676809564793096	4.321667451897832
11.46	18.655685508368723	4.319222789851054
11.465	19.38728402013939	4.403099365235741
11.47	19.107345584043877	4.371194983530691
11.475	18.801676799513555	4.336090035909489
11.48	19.578164784711603	4.4247220008393295
11.485	19.099738457976844	4.370324754291933
11.49	19.0678079195621	4.366670118014652
11.495	19.297330434271732	4.392872685871027
11.5	18.987329811515625	4.35744533086941
11.505	19.1585494116487	4.377048024827772
11.51	19.17089741782371	4.37845833802535
11.515	18.764189692888124	4.3317651936465955
11.52	18.706591137295717	4.32511169073074
11.525	18.878320992043182	4.34491898567087
11.53	19.12746574126711	4.373495826140355
11.535	18.97404273030285	4.355920422861608
11.54	19.15871476119188	4.377066913035701
11.545	18.80565186697741	4.336548381717585
11.55	18.62463236548239	4.315626532206233
11.555	18.905262016108143	4.348018171087621
11.56	19.154844632860833	4.376624799187249
11.565	19.0552437714944	4.3652312391778745
11.57	18.91113644076302	4.348693647609937
11.575	19.088183020408263	4.369002520073462
11.58	18.775473524549838	4.333067449803873
11.585	18.627830467587735	4.315997042119901
11.59	18.783987852509718	4.334049821184537
11.595	18.86479416699327	4.34336208103737
11.6	19.064758843471107	4.3663209734822646
11.605	18.88554294944678	4.345749986992669
11.61	18.90133571498418	4.347566642960655
11.615	19.142064242326505	4.375164481745402
11.62	19.138010474297282	4.374701186858056
11.625	18.832572807105347	4.33965123104442
11.63	18.765448224108393	4.3319104589209125
11.635	19.129140369339908	4.37368727383885
11.64	18.929618156128008	4.350818101935314
11.645	18.21629839588891	4.268055575538925
11.65	18.735304636311017	4.32842981187301
11.655	18.711974067243954	4.3257339339404535
11.66	18.91011362062244	4.348576045169549
11.665	18.80692597460055	4.3366952826548175
11.67	18.577506874302088	4.310163207385782
11.675	18.14550629144804	4.259754252471384
11.68	18.872325122083428	4.344228944482948
11.685	18.86883366725175	4.343827076122132
11.69	19.06546985289263	4.366402392461399
11.695	18.569926957149917	4.309283810234587
11.7	19.026337626801986	4.361919030289534
11.705	18.65435379167628	4.319068625488171
11.71	18.64881360543528	4.318427214326447
11.715	18.16440475030895	4.261971932135282
11.72	19.011291969549628	4.360194028887892
11.725	18.96944999847345	4.35539320825037
11.73	18.962110719353486	4.354550576047256
11.735	18.281606135133817	4.275699490742283
11.74	18.48442163646607	4.299351304146484
11.745	18.831422179525074	4.339518657584626
11.75	18.802550237449278	4.336190751967592
11.755	18.905583592240106	4.348055150551808
11.76	18.83193378101817	4.339577603986149
11.765	19.01635029618178	4.360774047824742
11.77	18.704126397272933	4.324826747659718
11.775	18.775468148416294	4.3330668294426635
11.78	18.475310234011904	4.298291548279607
11.785	18.695534156522875	4.3238332711290886
11.79	18.455481087546207	4.295984297870071
11.795	18.81752586837698	4.337917227008484
11.8	18.556355147561018	4.307708804870754
11.805	18.64983164602312	4.318545084403209
11.81	18.51636865901095	4.303065030767133
11.815	18.794346628480206	4.335244702260785
11.82	18.49914764137247	4.301063547702181
11.825	18.953689008218994	4.353583467468953
11.83	18.296013199673546	4.277383920070017
11.835	18.726577173310638	4.327421538666027
11.84	18.36871899876348	4.285874356390243
11.845	18.388852126261572	4.288222490293801
11.85	18.68384104941553	4.322480890578411
11.855	18.703008366717835	4.32469748846296
11.86	18.48658715530921	4.299603139280323
11.865	18.708234437224377	4.325301658523296
11.87	18.73754863338018	4.328689020174605
11.875	18.357180348535707	4.284528019343053
11.88	18.272145036402033	4.274592967336426
11.885	18.62800207424614	4.316016922377175
11.89	18.348472934143008	4.283511752539382
11.895	18.67560511454134	4.321528099473766
11.9	18.058250763947985	4.249500060471583
11.905	18.324257086187963	4.280684184355109
11.91	18.236922485196114	4.270470991026179
11.915	18.45881712079008	4.296372553770224
11.92	18.39709281327851	4.289183233819524
11.925	18.061431586710064	4.2498743024600225
11.93	18.54251906824168	4.306102538054764
11.935	18.44288776045242	4.294518338586112
11.94	18.221609784024132	4.268677755936156
11.945	18.125519482991244	4.257407601227682
11.95	18.555112441971804	4.307564560395097
11.955	18.38322918403143	4.2875668139437115
11.96	18.40075613251771	4.289610254151035
11.965	18.646753005340223	4.318188625493359
11.97	18.519656730249814	4.303447075339699
11.975	18.394518410523307	4.288883119242503
11.98	18.519381918846488	4.303415146002822
11.985	18.461160043887272	4.296645208053286
11.99	18.911224960332323	4.348703825317646
11.995	18.607724231251154	4.31366714423484
12.0	18.613071799450772	4.314286939860488
12.005	18.456779955896522	4.2961354675913705
12.01	18.267656993225206	4.274067967782591
12.015	18.52113015701582	4.303618263393702
12.02	18.08744231996707	4.252933378265767
12.025	18.531565267867844	4.304830457505597
12.03	18.279316867197608	4.275431775528363
12.035	18.622374673917793	4.315364952575598
12.04	18.759124576248823	4.331180506080163
12.045	18.268839036663223	4.27420624638812
12.05	18.432774873835598	4.293340759110043
12.055	18.573495214249895	4.3096978100848204
12.06	18.574770250162704	4.309845733917016
12.065	18.78711860687993	4.33441098730611
12.07	18.39129336957131	4.2885071259788425
12.075	18.128961592046196	4.257811831451244
12.08	18.719253572957957	4.326575270691353
12.085	18.495385532604047	4.300626179128343
12.09	18.626049905964987	4.315790762532979
12.095	18.297831935154985	4.2775965138328536
12.1	17.893295835984535	4.230046788864697
12.105	18.578578261541292	4.310287491750556
12.11	18.843079667845505	4.340861627355277
12.115	18.23384476804457	4.270110627143584
12.12	18.451531961469897	4.295524643331697
12.125	18.224353562886503	4.268999128939535
12.13	18.480769535691806	4.298926556210493
12.135	18.311980493479368	4.279249991935429
12.14	18.15636417496968	4.261028534869214
12.145	18.062156126769143	4.249959544133231
12.15	18.201051582669006	4.266269047149864
12.155	18.16775528682103	4.2623649875182
12.16	17.911661865773944	4.232217133580689
12.165	18.362495695316728	4.28514826993381
12.17	18.332369291316486	4.281631615554575
12.175	17.888017172997458	4.22942279430627
12.18	18.261204683992876	4.273313080502396
12.185	18.350329881208758	4.283728502275647
12.19	18.147617754613226	4.260002083874282
12.195	17.632592763952996	4.199118093594534
12.2	17.69990603484364	4.207125626225539
12.205	18.504661900439324	4.301704534302574
12.21	17.97513811914201	4.239709673921318
12.215	17.947039341937522	4.236394615936708
12.22	18.315930330544628	4.279711477488246
12.225	18.47237217701985	4.297949764366709
12.23	18.70356595547172	4.3247619536191495
12.235	18.028323636212548	4.245977347585894
12.24	18.11421368774437	4.256079614826815
12.245	18.0108148911038	4.2439150428706505
12.25	18.089148434497694	4.253133954450258
12.255	17.969115876318018	4.238999395649641
12.26	18.17585219054188	4.263314695227398
12.265	17.787741641073424	4.217551616883121
12.27	18.004231077992188	4.243139295143655
12.275	18.14705710519262	4.259936279475624
12.28	17.848092999662153	4.224700344363154
12.285	18.59669188204776	4.312388187773425
12.29	18.73600973447395	4.328511260753973
12.295	18.146140310469796	4.259828671492528
12.3	18.40149125117436	4.28969593924492
12.305	18.28641636120616	4.276261961246781
12.31	18.350887317993646	4.283793566220675
12.315	18.302527973156426	4.2781453894364585
12.32	18.09960039391377	4.254362513222606
12.325	17.978755527782106	4.240136262879072
12.33	17.957240391420214	4.237598422623386
12.335	17.970017650777084	4.2391057607444855
12.34	18.07220380265897	4.251141470553406
12.345	18.197499436914878	4.2658527209591846
12.35	17.674952534378765	4.204158956840091
12.355	18.042446448832937	4.2476401034966385
12.36	18.295128113367962	4.277280457646887
12.365	17.659124708826692	4.202276134290403
12.37	18.478815984086626	4.298699336321002
12.375	17.979028967897275	4.240168507016823
12.38	18.345022434400864	4.283108968308052
12.385	17.95272081805653	4.237065118458357
12.39	18.192001714414232	4.265208284997842
12.395	18.360798505136593	4.284950233682603
12.4	17.81506183417909	4.220789243042003
12.405	18.216216121020683	4.268045937079483
12.41	18.143264548137935	4.2594911137526665
12.415	18.016469705457194	4.24458121673472
12.42	17.651755102996095	4.201399183961945
12.425	17.939045831204204	4.235451077654446
12.43	17.7637834143971	4.214710359490566
12.435	17.865332738406725	4.226740202378982
12.44	18.397202901852268	4.289196067079735
12.445	17.83590686922977	4.2232578501945355
12.45	18.14537660539848	4.2597390301987375
12.455	17.888074906700968	4.22942961954694
12.46	17.489644265929	4.182062202541828
12.465	17.950898198435926	4.236850032563806
12.47	17.900792470653066	4.23093281329934
12.475	17.86517452282144	4.226721486308442
12.48	18.20704109677875	4.266970951011824
12.485	17.979959496365968	4.240278233367
12.49	17.60044450028246	4.195288369144898
12.495	18.25413418655289	4.272485715195884
12.5	17.338828842978902	4.163991935988697
12.505	17.610268249811753	4.196459013241015
12.51	17.92136777097188	4.233363647381581
12.515	17.799094171268454	4.218897269579867
12.52	17.869513332960853	4.227234714675878
12.525	17.786303465475452	4.217381114563332
12.53	17.596103558036962	4.194770978019773
12.535	17.664260873099565	4.202887206801958
12.54	18.00213876901328	4.2428927359778115
12.545	17.543631847424397	4.188511889373647
12.55	17.87201460883007	4.227530556818019
12.555	17.866853431627817	4.22692008815258
12.56	17.599327044062832	4.195155187125124
12.565	17.851293812775616	4.225079148699538
12.57	18.095995451071087	4.253938816093984
12.575	17.88537407032946	4.229110316642196
12.58	17.65845628586108	4.202196602476029
12.585	17.233957534343766	4.151380196313482
12.59	17.725605430020302	4.21017878836758
12.595	17.494559217622214	4.182649784242306
12.6	17.40147247033896	4.171507218061472
12.605	17.323840506189146	4.162191791134708
12.61	17.59127394863947	4.194195268301116
12.615	17.674938553204985	4.204157294060843
12.62	17.58886572819346	4.193908168784035
12.625	17.300925284268963	4.1594380971795895
12.63	17.56316773098476	4.190843319784785
12.635	17.380875368926453	4.16903770298692
12.64	17.5498703176077	4.189256535187085
12.645	17.84800508581134	4.224689939606378
12.65	17.041976514588104	4.128192887279869
12.655	17.451709770262447	4.177524359026821
12.66	17.557125341165175	4.190122353961179
12.665	17.740495934568912	4.211946810510422
12.67	17.41986057526402	4.173710648243841
12.675	17.409787921488313	4.1725037952635
12.68	17.652054201914705	4.201434778967145
12.685	17.349702143108622	4.1652973655080885
12.69	17.22051473686529	4.149760804777221
12.695	17.11099767586629	4.136544170665447
12.7	17.850803988086128	4.22502118196893
12.705	17.31692670134752	4.161361159686518
12.71	17.624509629258537	4.1981555032250215
12.715	16.917398665924917	4.113076545108894
12.72	17.56045994027019	4.190520246970558
12.725	17.228729972422904	4.150750531219975
12.73	17.410906435784796	4.17263782705674
12.735	16.88379213979564	4.108989187111064
12.74	17.127810678357246	4.138575923957085
12.745	17.412462969843407	4.172824339682107
12.75	17.354095340771963	4.165824689154833
12.755	16.996114071432437	4.1226343606282185
12.76	17.14364621433166	4.140488644391102
12.765	16.819417838577486	4.1011483560799755
12.77	17.22053656193985	4.149763434455011
12.775	17.144811459754745	4.140629355515263
12.78	16.819605131296527	4.1011711901963475
12.785	16.73646523015481	4.09102251645659
12.79	16.772613745083326	4.095438162771272
12.795	17.113279174800397	4.136819935022601
12.8	17.315686671763093	4.161212163752659
12.805	17.302745280242753	4.159656870493377
12.81	17.013440934728514	4.124735256319915
12.815	16.94379058092855	4.116283588496856
12.82	16.99044043201109	4.121946194701126
12.825	16.86571309841114	4.106788660061671
12.83	17.040143491512964	4.127970868539768
12.835	16.910040695424467	4.112181987147999
12.84	17.284396953395245	4.157450775823478
12.845	17.036620808679803	4.127544161929682
12.85	16.76610620301017	4.094643599021796
12.855	17.06687190030487	4.131207075456866
12.86	16.94271488982354	4.116152923522587
12.865	17.08649591744215	4.133581487940228
12.87	16.913295422241355	4.112577710176594
12.875	16.84251875660791	4.103963785976664
12.88	17.577346583870927	4.192534625244129
12.885	16.908546881625153	4.112000350392148
12.89	16.634933336720625	4.078594529580089
12.895	16.899396506150726	4.110887556982157
12.9	16.676195002548297	4.0836497159463
12.905	17.467323225036278	4.179392686149063
12.91	17.011751037740986	4.124530402087125
12.915	17.03587304782453	4.127453579124123
12.92	17.379484214146274	4.168870856016803
12.925	16.766341778376106	4.094672365205317
12.93	16.973377412860433	4.119875897749886
12.935	17.13041192947486	4.13889018089087
12.94	16.922468564658754	4.113692813599328
12.945	16.873832353175548	4.107777057384632
12.95	16.58689361192095	4.072701021671116
12.955	16.5948470903844	4.073677342449252
12.96	16.958909424992626	4.1181196467553765
12.965	17.198338787278242	4.147087988851725
12.97	16.598073913795837	4.0740733810028305
12.975	16.90322083462795	4.1113526769942705
12.98	16.79998729218897	4.098778756189332
12.985	17.004161624875476	4.123610265880552
12.99	16.878108672606523	4.108297539444596
12.995	16.758479084227254	4.093712139883221
13.0	16.647382786157543	4.0801204377024884
13.005	16.485069662522353	4.060180988887361
13.01	16.86658159224442	4.106894397503352
13.015	16.635797056126048	4.078700412646906
13.02	16.91257727827902	4.112490398563748
13.025	16.64552920810486	4.07989328391134
13.03	16.42086694314289	4.05226688942657
13.035	16.542228462630092	4.067213845205351
13.04	16.643394288345927	4.079631636354676
13.045	16.87662442734504	4.1081168955307295
13.05	16.690616891437234	4.085415143095893
13.055	16.704892678305843	4.087161934436393
13.06	16.618863045339324	4.076623976446604
13.065	16.894855044384286	4.110335149885504
13.07	16.398166495211473	4.049464964067657
13.075	16.504545968699237	4.0625787338461805
13.08	16.678611699765575	4.083945604408263
13.085	16.374880224301595	4.0465887144978785
13.09	16.78838562139253	4.0973632523114825
13.095	16.762703254264324	4.094228041311857
13.1	16.62400460504372	4.07725454258668
13.105	16.535087013063247	4.066335821481453
13.11	16.58733285170673	4.072754946188971
13.115	16.828587684824736	4.1022661645515806
13.12	16.532698825336087	4.066042157348604
13.125	16.54485895927381	4.067537210557982
13.13	16.84225535302437	4.103931694488149
13.135	16.6102266353913	4.075564578729099
13.14	16.85340354360675	4.10528970276237
13.145	16.68927101496625	4.0852504225526065
13.15	16.88427789512437	4.109048295545377
13.155	16.902456823310995	4.111259761108631
13.16	16.3560738416506	4.044264314019374
13.165	16.9340173920262	4.115096279800292
13.17	16.416605609562897	4.051741059046456
13.175	16.313956934953204	4.039053965343023
13.18	16.446030053377918	4.055370519863495
13.185	16.59256363639464	4.073397063434234
13.19	16.58108045671957	4.071987285923124
13.195	16.88901895418848	4.109625159815488
13.2	16.439283257890366	4.054538599876731
13.205	16.537664327875333	4.066652717884247
13.21	16.80588127692892	4.099497685927987
13.215	16.405143790023	4.050326380678846
13.22	16.219653526183226	4.0273630983787925
13.225	16.53407553127699	4.066211446946284
13.23	16.6413461176858	4.0793806046611785
13.235	16.71868932911178	4.088849389389609
13.24	16.50855484821218	4.063072094882416
13.245	16.959074779606393	4.118139723176764
13.25	16.581168717282672	4.07199812343801
13.255	16.380677950727282	4.047305023188551
13.26	16.41367695391132	4.051379635866197
13.265	16.2743811263707	4.034151847212831
13.27	16.600896351243627	4.07441975638785
13.275	16.683151765678247	4.084501409680041
13.28	16.215303736389984	4.026823032663589
13.285	16.29034465093106	4.036129910066209
13.29	16.669916422071797	4.082880897365461
13.295	16.47469178448488	4.058902780861458
13.3	16.337851892670685	4.042010872408768
13.305	16.535074467407902	4.0663342788570525
13.31	17.31547485877589	4.161186712799113
13.315	16.785098990672086	4.096962166126517
13.32	16.663828010116514	4.082135226828787
13.325	16.547344823053834	4.067842772656514
13.33	16.704858141539635	4.087157709403888
13.335	16.645494046348386	4.079888974757571
13.34	16.312712238556166	4.0388998797390565
13.345	16.786930655931897	4.097185699468832
13.35	16.584459944891645	4.072402232698981
13.355	16.52318707905903	4.064872332442808
13.36	17.2073041624953	4.14816877218072
13.365	16.69046081363232	4.085396041221991
13.37	16.956126083076683	4.117781694441399
13.375	16.707757899221185	4.087512434136585
13.38	17.121663166511535	4.137833148703743
13.385	17.17155720712726	4.143857768689372
13.39	16.767364110467934	4.094797200163634
13.395	17.205163771435217	4.147910771874826
13.4	17.224839137277232	4.150281814199758
13.405	16.87052253934384	4.107374165978045
13.41	17.23844937675315	4.151921166972363
13.415	16.687533394345373	4.085037746991498
13.42	17.178541104204786	4.144700363621571
13.425	17.21261179226563	4.14880847861957
13.43	16.921347220296916	4.113556517211951
13.435	17.3210844352134	4.1618606938740035
13.44	17.110204747229016	4.136448325221653
13.445	17.19021154127977	4.146107999230093
13.45	17.40371473019214	4.171775968360734
13.455	17.503113308682295	4.183672227682553
13.46	17.30669969897792	4.160132173258191
13.465	17.075537638345534	4.132255756647395
13.47	17.63049612034485	4.198868433321631
13.475	17.457012105243468	4.178158937288464
13.48	17.63482117452193	4.199383427900092
13.485	17.378788861536698	4.1687874569875465
13.49	17.530871637288573	4.186988373197204
13.495	17.81559042381979	4.220851859970898
13.5	17.626567715532598	4.198400613987736
13.505	18.243668896263195	4.271260808738234
13.51	17.744368819377964	4.212406535387814
13.515	18.42105820416642	4.291976025581506
13.52	17.84288781466045	4.224084257523807
13.525	18.45744724532737	4.296213128480403
13.53	18.253389316143064	4.27239854369218
13.535	18.61568345380589	4.314589604331551
13.54	18.861602595519678	4.342994657551363
13.545	18.626119658737547	4.315798843636894
13.55	19.03713644693259	4.363156706666928
13.555	19.006529142189773	4.359647823183631
13.56	18.91292873279161	4.348899715191373
13.565	19.231068447565065	4.385324212366181
13.57	19.73529364463325	4.442442306280775
13.575	19.360858664248372	4.400097574400864
13.58	19.828999923856017	4.45297652406298
13.585	19.772855328915345	4.446667890557529
13.59	19.7361655934646	4.4425404436498495
13.595	20.521901069290823	4.530110491951694
13.6	20.881013447864937	4.569574755692803
13.605	21.00894094354321	4.583551128060339
13.61	20.952075973671118	4.5773437683520255
13.615	21.196326905036496	4.603946883385656
13.62	21.99788243134871	4.690190020814584
13.625	21.607608811798837	4.648398521189726
13.63	22.890855415880626	4.784438882030016
13.635	22.9357435417691	4.789127638909731
13.64	23.651906850744094	4.863322614298181
13.645	24.762781174264774	4.976221576082075
13.65	24.705553285145367	4.9704681152931025
13.655	25.59875547110548	5.059521268964632
13.66	26.728720874712916	5.1699826764422445
13.665	27.11662743806696	5.2073628102972584
13.67	28.53425546728885	5.341746481001214
13.675	29.570783186275992	5.437902462004628
13.68	30.749860691940896	5.5452556922058065
13.685	32.479827337428695	5.699107591318898
13.69	33.58059596013551	5.794876699303922
13.695	35.64888556148674	5.970668770036297
13.7	37.8025815664872	6.14838040190156
13.705	40.36609582135953	6.353431814488886
13.71	44.23110253513001	6.650646775700091
13.715	48.01208710147717	6.929075486778678
13.72	52.20868227781614	7.225557575565787
13.725	59.392716943815664	7.70666704508607
13.73	66.81833242649634	8.174248126066173
13.735	76.8707801326877	8.767598310409054
13.74	89.8557081822227	9.47922508342442
13.745	109.05978424037575	10.443169262267837
13.75	134.46791778914192	11.59603025992697
13.755	172.95754741854327	13.15133253395044
13.76	223.54069571176075	14.951277393980781
13.765	290.5684695297733	17.04606903452445
13.77	388.17423570199475	19.70213784597993
13.775	500.8385894600697	22.379423349587668
13.78	638.5025670350559	25.268608331980925
13.785	776.6317423162765	27.868113361264275
13.79	886.8794835356555	29.780521881519395
13.795	962.9323518791722	31.0311513141097
13.8	969.2547186389318	31.132855934509635
13.805	907.5241828963949	30.125142039439332
13.81	796.1594735395255	28.216298012665046
13.815	666.6657914309931	25.81987202584461
13.82	539.1742356323684	23.22012565927171
13.825	413.5847744310129	20.336783777948096
13.83	320.7547835796529	17.909628236779593
13.835	252.26594000971716	15.882881980601542
13.84	188.59529346551284	13.733000162583297
13.845	149.74914561681706	12.23720334132015
13.85	119.07704724624803	10.912242997947216
13.855	96.50756053728851	9.823826165872873
13.86	82.38577049343931	9.076660756767287
13.865	70.33397607533117	8.386535403569889
13.87	61.58575703576514	7.847659334844062
13.875	55.049714240147146	7.419549463420751
13.88	49.8454669798295	7.060132221129396
13.885	44.688252276517865	6.684927245416951
13.89	42.35934943242183	6.508406059276099
13.895	39.35319827622021	6.273212755536051
13.9	36.38154839398336	6.03171189580399
13.905	34.47652736077649	5.871671598512343
13.91	32.99014433830661	5.74370475723697
13.915	30.665646288195337	5.537657111829454
13.92	29.241629840717323	5.407553036329586
13.925	28.417917456803288	5.330845848156115
13.93	27.296982994399336	5.224651471093487
13.935	26.427390525025274	5.14075777731506
13.94	25.497416070720462	5.049496615576691
13.945	24.34615779461856	4.934182586266803
13.95	23.87086648797578	4.885782075366827
13.955	23.56075516702128	4.853942229468876
13.96	22.699461795932873	4.764395218276174
13.965	22.488029752911352	4.7421545475565585
13.97	21.61882564818406	4.649604891620799
13.975	21.65843587213308	4.653862468115391
13.98	21.794605435776166	4.668469281871325
13.985	21.172138172293657	4.601319177398332
13.99	21.079012240315112	4.591188543320249
13.995	19.992870137914956	4.471338741128316
14.0	20.135075851959687	4.4872124812582355
14.005	19.350182020454028	4.398884179022452
14.01	19.45055497183365	4.410278332694395
14.015	19.24035855440772	4.386383311386241
14.02	18.77481488666045	4.33299144779452
14.025	19.18472093065149	4.3800366357659035
14.03	18.81965897543493	4.3381630876944826
14.035	18.516373006189134	4.303065535892887
14.04	18.00590910260527	4.243337024395454
14.045	18.099928879327763	4.254401118762518
14.05	18.090079127804966	4.25324336569223
14.055	17.742156812341246	4.212143968615181
14.06	17.94185254011064	4.235782399995382
14.065	17.571652611284584	4.191855509351984
14.07	17.482323861150988	4.181186896223486
14.075	17.367595219742594	4.167444687064556
14.08	17.474006550686713	4.180192166717544
14.085	17.608329744695503	4.196228037737642
14.09	17.120662571875364	4.137712238891845
14.095	17.01863356548835	4.125364658486369
14.1	16.869158593587827	4.107208126402633
14.105	16.798495718185382	4.098596798684323
14.11	16.7688773208374	4.094981968316516
14.115	16.883884152612218	4.109000383622788
14.12	17.09821479498645	4.134998766019943
14.125	16.41734499614184	4.051832301088218
14.13	16.424247109541962	4.052683939013992
14.135	16.620967416891546	4.076882070515597
14.14	16.97361028443767	4.119904159617996
14.145	16.761979578387148	4.09413966278474
14.15	16.89538346568448	4.110399428970922
14.155	16.381066159672713	4.047352981847854
14.16	16.35222377123854	4.043788294562233
14.165	16.582396844144025	4.072148922147129
14.17	16.795893435559854	4.098279326200187
14.175	16.233456114606472	4.0290763351674626
14.18	16.18577952427423	4.023155418856477
14.185	16.150119678050928	4.0187211495761845
14.19	16.294993177920755	4.036705733382203
14.195	16.432890273810308	4.053750149406141
14.2	16.12687727939086	4.01582834286911
14.205	16.041171548559596	4.005143137087562
14.21	16.101791148676494	4.01270372052018
14.215	16.09938968831005	4.012404477157064
14.22	15.966577376404613	3.9958199879880243
14.225	16.005203296235766	4.000650359158591
14.23	15.705859894860827	3.96306193427012
14.235	15.489858500460425	3.935715754530607
14.24	15.696960767528273	3.961939016129384
14.245	15.431007245067809	3.928232076273983
14.25	15.68678024799063	3.9606540177085185
14.255	15.717233113057265	3.9644965775060603
14.26	15.745076251634078	3.9680065841218153
14.265	15.750455278489635	3.96868432588051
14.27	15.71672681256932	3.964432722669073
14.275	15.802047343291406	3.975178907079706
14.28	15.752245614135257	3.968909877300725
14.285	15.451656954162415	3.9308595693769592
14.29	15.247772115926823	3.904839576208839
14.295	15.556787575916353	3.94420937272812
14.3	15.635080041921121	3.954121905293402
14.305	15.615836517559167	3.9516878061860057
14.31	15.28916165774152	3.9101357595026696
14.315	15.412612612811493	3.9258900408457054
14.32	15.32439595238561	3.9146386745631596
14.325	15.647572838030053	3.9557013079895267
14.33	15.40344173369374	3.9247218670491466
14.335	15.548857952888733	3.943204021210256
14.34	15.265869001882365	3.907156127144443
14.345	15.230922194700522	3.9026814108636283
14.35	15.073251639750168	3.882428574970848
14.355	15.105684361543277	3.8866031906464644
14.36	15.163195204468494	3.8939947617412756
14.365	15.349810199855318	3.917883382625792
14.37	15.287920127704078	3.9099769983599746
14.375	15.263846356619581	3.9068972800189643
14.38	15.412224653576928	3.925840630180615
14.385	14.947001337953083	3.8661351939570197
14.39	15.415803887347806	3.9262964594319425
14.395	15.287334802270538	3.9099021474035047
14.4	15.07840559516012	3.883092272295383
14.405	15.256512252257638	3.905958557416814
14.41	15.698820742048456	3.962173739508208
14.415	15.26547721228696	3.907105989384849
14.42	14.98992343137737	3.871682248245247
14.425	14.994157629300151	3.8722290259358565
14.43	15.200494868231605	3.8987812029186255
14.435	14.895047733354454	3.859410283107311
14.44	15.244182300687697	3.904379886830647
14.445	15.353302140164901	3.9183289984590246
14.45	14.79530468031089	3.8464665188079943
14.455	15.35075751630497	3.91800427721882
14.46	15.14600483254113	3.8917868431533003
14.465	15.31175303286995	3.913023515501785
14.47	15.141200359469241	3.8911695362023537
14.475	14.649236028163504	3.827432040959513
14.48	14.979981433621314	3.8703980975632613
14.485	14.976337013965749	3.8699272621027063
14.49	15.238813729687195	3.903692320058946
14.495	15.252603065916892	3.905458112170311
14.5	15.322091001137192	3.9143442619597466
14.505	14.92787278814987	3.86366054256192
14.51	15.261914219842904	3.9066499996599267
14.515	15.000026144828675	3.8729867214888145
14.52	14.988063070023316	3.871441988461575
14.525	15.147276666528523	3.891950239472304
14.53	15.020546329884432	3.875634958285472
14.535	14.946051624428195	3.8660123673403057
14.54	14.911370447725533	3.861524368397218
14.545	14.905547623718425	3.860770340711608
14.55	15.068961234079046	3.8818759941655845
14.555	15.083606867752223	3.8837619478737655
14.56	15.12641409268623	3.889269094918251
14.565	14.755835939077809	3.8413325733497494
14.57	14.803913703325643	3.847585438080049
14.575	15.050567619466308	3.8795061050946047
14.58	15.051932008124043	3.879681946773993
14.585	15.347526888982545	3.9175919758165914
14.59	14.90298421757626	3.860438345262913
14.595	14.916710696310847	3.862215775472785
14.6	14.824067569612794	3.85020357508701
14.605	14.68345374958137	3.831899496278754
14.61	14.394062097957569	3.7939507242395187
14.615	14.709533760360825	3.835300999968689
14.62	14.954669301740381	3.867126750151898
14.625	14.92594075788996	3.8634105085908175
14.63	14.985351566224152	3.871091779617754
14.635	14.808172952775722	3.8481388946834705
14.64	14.761855443398794	3.842116011184305
14.645	14.804606862435348	3.847675514181952
14.65	14.440752485519383	3.8000990099626857
14.655	14.66526099427375	3.8295249045114916
14.66	14.679156804237673	3.8313387744021896
14.665	14.72557957696586	3.8373922886467913
14.67	14.760000610257787	3.841874621881587
14.675	15.009256784303904	3.8741782076078928
14.68	14.698385739148902	3.8338473807845954
14.685	15.019266710283944	3.8754698696137404
14.69	15.026172728271888	3.8763607582721047
14.695	14.783699717710439	3.8449577003798674
14.7	14.781458826617238	3.844666282867375
14.705	14.920575380789709	3.862716062667525
14.71	14.95280935682563	3.8668862611700425
14.715	14.734476537496466	3.838551359236511
14.72	14.481376403874771	3.805440369244376
14.725	14.851048632208668	3.853705831042202
14.73	14.70877833015776	3.8352025148820705
14.735	14.558935285883624	3.8156172876591836
14.74	14.743716717830269	3.839754773137247
14.745	14.520348659804343	3.8105575261114146
14.75	14.706004704439383	3.834840896887299
14.755	14.813805742745785	3.8488707100584434
14.76	14.788739592786708	3.8456130321168183
14.765	14.444647372280686	3.800611447159613
14.77	14.94201545923425	3.8654903258492643
14.775	14.900059819467582	3.8600595616476676
14.78	14.845577264893327	3.8529958817643872
14.785	15.12041580390418	3.88849788528992
14.79	14.699976089456102	3.8340547843576913
14.795	14.668882313913924	3.8299976911107825
14.8	14.737733835085736	3.8389756231429417
14.805	14.91399870391427	3.8618646667010834
14.81	15.261778126692679	3.9066325814814835
14.815	15.12615654595179	3.8892359848628097
14.82	15.062116715568875	3.880994294709653
14.825	15.102403204764267	3.8861810566112673
14.83	14.82744598841561	3.8506422825829474
14.835	15.539134218569501	3.9419708546068044
14.84	15.394191390684082	3.9235432189137516
14.845	15.909426650901423	3.988662263328574
14.85	16.35634779738477	4.044298183539978
14.855	16.131402851208474	4.016391770135039
14.86	16.759911353830105	4.093887071455453
14.865	17.369852501999368	4.1677155015667
14.87	18.840712884708836	4.340589002049012
14.875	20.25038675898886	4.500042973015797
14.88	22.22613353672115	4.714460047208074
14.885	24.399264949289442	4.939561210197668
14.89	27.00639259407379	5.1967675139526674
14.895	29.580273196264876	5.438774972019423
14.9	32.22215452803344	5.676456159262876
14.905	33.11495130022442	5.754559175143168
14.91	32.986923142454536	5.743424339403675
14.915	31.497335160497297	5.612248672368082
14.92	29.015308089922854	5.386585940085134
14.925	26.985783630564633	5.194784271802308
14.93	23.65990411739401	4.8641447467560015
14.935	21.67142573363791	4.655257858984603
14.94	19.893939330389767	4.4602622490599995
14.945	18.579487831367878	4.310393001962568
14.95	17.068302348594294	4.131380198988504
14.955	16.3426533304829	4.042604770501675
14.96	16.004792642223403	4.000599035422495
14.965	15.775941980604884	3.9718940042006263
14.97	15.726482374831825	3.9656629174492157
14.975	15.241271322694116	3.9040070853795994
14.98	15.201848088651808	3.8989547430884355
14.985	14.965123049602415	3.8684781309453484
14.99	14.533483623868321	3.8122806328847725
14.995	14.986362098895803	3.8712223003717834
15.0	14.805379654939207	3.8477759361661388
15.005	14.594694522199198	3.8203003183256676
15.01	14.665498274993826	3.8295558848244826
15.015	14.789067871419348	3.845655714103818
15.02	14.299866275658323	3.7815163989672613
15.025	14.459056803750869	3.802506647430201
15.03	14.467654879332036	3.8036370593593753
15.035	14.473732823743044	3.8044359402864236
15.04	14.292116009236416	3.7804915036588054
15.045	14.309211230587612	3.7827518066333155
15.05	14.508582748344942	3.809013356283349
15.055	13.780136208352863	3.7121605849360644
15.06	14.086799395832724	3.7532385210418915
15.065	14.547883332247803	3.8141687603261345
15.07	14.05213078789043	3.7486171834278346
15.075	14.172844453754657	3.764683845126262
15.08	13.91472613944174	3.7302447827778997
15.085	14.053209126450415	3.74876101218128
15.09	13.998672593829886	3.7414800004583593
15.095	13.973978300984314	3.738178473666595
15.1	14.127531152240746	3.758660818994013
15.105	14.143456715454347	3.7607787379018123
15.11	14.019123340957115	3.7442119786354398
15.115	13.841974430219766	3.72048040314954
15.12	13.72681774244645	3.704972029914187
15.125	13.687776358408444	3.6996994956899463
15.13	13.8731254410383	3.7246644736188386
15.135	13.879377916410256	3.72550371311186
15.14	13.989166333861581	3.7402093970607555
15.145	13.93237725536586	3.732609979004753
15.15	13.723113376178025	3.7044720779320266
15.155	13.776967857289831	3.711733807439568
15.16	14.305197686923034	3.782221263612566
15.165	14.015323612491043	3.7437045306074896
15.17	13.777194234837994	3.711764302166558
15.175	14.024823866650971	3.7449731463190723
15.18	13.781010492511507	3.7122783425426906
15.185	13.862692640065593	3.723263708101481
15.19	13.711109081843569	3.702851479852192
15.195	14.125915048448523	3.75844582885646
15.2	13.882732609116001	3.7259539193495135
15.205	13.674747162979054	3.697938231363398
15.21	13.603503518675659	3.688292764772837
15.215	13.445956045689949	3.6668727883156715
15.22	14.14858105607227	3.7614599633748957
15.225	13.566033771176063	3.683209710453107
15.23	13.85031889518586	3.7216016572419273
15.235	14.031350575937813	3.745844440968927
15.24	13.67462308270184	3.6979214543716097
15.245	13.940169016666786	3.7336535748066915
15.25	13.734448723992701	3.7060017166742787
15.255	14.037996234420595	3.746731406762512
15.26	13.571523503151674	3.683954872572637
15.265	13.883003431307722	3.7259902618374787
15.27	13.463707249014522	3.6692924725367044
15.275	13.796948505823655	3.7144243841843996
15.28	14.139867673857772	3.7603015402834084
15.285	13.857850623475999	3.722613413111278
15.29	13.658997074405967	3.695808040795134
15.295	13.89868863303026	3.7280945043051497
15.3	13.91707653090711	3.730559814680246
15.305	13.741776009687328	3.706990155056704
15.31	13.537530382427038	3.679338307688903
15.315	13.38536297755861	3.658601232378108
15.32	13.722026363935521	3.704325358811712
15.325	13.623849817571074	3.6910499614027272
15.33	13.539811633306925	3.6796483029369704
15.335	13.303165655241381	3.6473504979973312
15.34	13.760341457527357	3.709493423302885
15.345	13.860518269733346	3.7229716987553565
15.35	13.897168539473094	3.7278906286897815
15.355	13.737554441972673	3.7064207049352444
15.36	13.379218745642449	3.657761439137666
15.365	13.260560239853447	3.6415052162331785
15.37	13.714250287420086	3.7032756159135776
15.375	13.433376414582689	3.665157079114439
15.38	13.404965553641983	3.661279223665136
15.385	13.708550716867816	3.7025060049739036
15.39	14.056197594711849	3.7491595851219577
15.395	13.663368370516165	3.6963993791954035
15.4	13.544277452779905	3.6802550798524694
15.405	13.585568096654434	3.6858605639191553
15.41	13.556489549573552	3.6819138433121372
15.415	13.88125577322355	3.725755731824558
15.42	13.260548478963848	3.641503601393777
15.425	13.710846674631629	3.702816046555868
15.43	13.189562982030491	3.63174379355572
15.435	13.466905985251552	3.6697283258099027
15.44	13.743201780537385	3.707182458490192
15.445	13.785299028974919	3.712855912767814
15.45	13.316484933698208	3.649175925287545
15.455	13.589597317457377	3.6864071014278084
15.46	13.890597451158	3.7270091831330387
15.465	13.634205316768853	3.6924524799608256
15.47	13.674100131767165	3.6978507449283518
15.475	13.602000796075487	3.688089043946131
15.48	13.539547369766368	3.679612393957598
15.485	13.502586147077551	3.6745865273629836
15.49	13.696284852951083	3.7008492069998047
15.495	13.767538165561925	3.710463335698377
15.5	14.134218114046545	3.7595502542254366
15.505	13.335043366005166	3.6517178650609314
15.51	13.603222613488612	3.6882546839241743
15.515	13.845974034295649	3.7210178761053605
15.52	13.611752876719198	3.6894109118827085
15.525	13.62022041592808	3.690558279708922
15.53	13.411902650161803	3.662226460797011
15.535	13.22950634055538	3.6372388346870186
15.54	13.872727451226472	3.7246110469720826
15.545	13.505327057728206	3.674959463412924
15.55	13.665976125148305	3.6967521049088896
15.555	13.73763066326546	3.7064309872524888
15.56	13.355609691364695	3.65453275965132
15.565	13.89289447717776	3.7273173298201696
15.57	13.592398712244158	3.6867870446018656
15.575	13.32090751671136	3.6497818450849033
15.58	13.754387813289732	3.708690848977538
15.585	14.003816648883678	3.7421673731787677
15.59	13.949663031677234	3.734924769212525
15.595	13.821870394319644	3.717777614962956
15.6	13.715399234416088	3.703430738439169
15.605	13.65836295519744	3.6957222508188354
15.61	13.641642564154422	3.6934594304194572
15.615	13.840646965698452	3.720301999260067
15.62	13.604833193716834	3.68847301653636
15.625	13.810691404734083	3.7162738602979846
15.63	13.502775543930182	3.6746122984513865
15.635	13.72532599036108	3.704770706853675
15.64	13.413097205309889	3.66238954854749
15.645	13.813491569946601	3.7166505848608637
15.65	13.877216014025631	3.725213552808165
15.655	13.972077361828866	3.737924204933651
15.66	14.064707125849191	3.7502942719004317
15.665	14.218904959538166	3.7707963296282876
15.67	14.062528025182704	3.7500037366891656
15.675	14.166787978195073	3.7638793788052074
15.68	13.992529230086825	3.7406589299329105
15.685	14.22970777628703	3.7722284894061007
15.69	14.234370270860136	3.772846441463015
15.695	14.190896808906375	3.7670806745949013
15.7	14.398844054556148	3.794580879959755
15.705	14.393397139542508	3.7938630891931915
15.71	14.17156854801891	3.7645143840897872
15.715	14.48603928261962	3.8060529794814495
15.72	14.497531657024775	3.807562429826302
15.725	14.380823597550547	3.792205637561147
15.73	14.62292598001533	3.823993459724445
15.735	15.154748573147883	3.8929100391799296
15.74	14.693984380057033	3.8332733244652712
15.745	14.965798951071063	3.868565490084285
15.75	15.078545877750221	3.8831103355107257
15.755	15.254972808682338	3.905761488965031
15.76	15.071314793704971	3.8821791295231307
15.765	15.608052692273644	3.950702809915426
15.77	15.67661578749676	3.9593706302260667
15.775	15.58943037295806	3.948345270231323
15.78	15.992004716474154	3.999000464675411
15.785	16.003471401019425	4.000433901593604
15.79	16.479868472712962	4.059540426293715
15.795	16.55338888747485	4.068585612651508
15.8	17.163131579962997	4.142841003461633
15.805	17.1637680152312	4.14291781420187
15.81	17.376603412923316	4.16852532832935
15.815	18.21355708936486	4.267734421137854
15.82	18.44410197828227	4.294659704596194
15.825	18.85353308903704	4.342065532559019
15.83	19.77679373297216	4.447110717417789
15.835	20.409362212492326	4.517672211713941
15.84	21.03156890015353	4.58601885082841
15.845	22.547982891651458	4.748471637448355
15.85	23.380872388497824	4.835377171276075
15.855	24.209189648456626	4.920283492691922
15.86	26.548612982036275	5.15253461725744
15.865	28.21169364545728	5.311468125241578
15.87	31.917483625109075	5.6495560555772055
15.875	35.49837761950284	5.958051495204018
15.88	39.75965244271449	6.305525548494312
15.885	45.69433941428039	6.759758828115126
15.89	54.14272042622108	7.3581737154147895
15.895	65.47242525219748	8.091503275176837
15.9	80.96784666579302	8.998213526350273
15.905	103.94757983049183	10.195468592982465
15.91	133.91297265716918	11.572077283580903
15.915	171.73242215760985	13.104671768404192
15.92	216.05938667534883	14.698958693572441
15.925	265.677350777141	16.299611982410532
15.93	310.84874163284695	17.63090302942101
15.935	343.1780226248889	18.52506471310934
15.94	357.3815202909029	18.904537029266358
15.945	344.2891661088322	18.555030749336748
15.95	313.86811815842407	17.716323494405493
15.955	269.5706466323916	16.418606720193758
15.96	220.63361268961006	14.853740696861854
15.965	175.77939889425514	13.25818233749465
15.97	135.45377067027667	11.63846083768282
15.975	106.33831039880657	10.312046857865154
15.98	83.23740539214646	9.123453589082725
15.985	68.95185732137253	8.30372550855172
15.99	56.09391479819618	7.4895870913019085
15.995	46.072084063869966	6.787642010585853
16.0	40.666017931158684	6.376991291444476
16.005	35.39946598806698	5.9497450355512695
16.01	31.724648785792805	5.63246382907097
16.015	28.638959633276706	5.351538062396334
16.02	26.642137899002527	5.161602260829725
16.025	24.527727462146974	4.952547572931226
16.03	22.974741296435713	4.793197398025217
16.035	21.722099485531317	4.660697317519269
16.04	20.873570276226744	4.568760255936696
16.045	20.193862346252317	4.493758153956699
16.05	18.89778325549243	4.3471580665409935
16.055	18.456613714521374	4.296116119766943
16.06	17.830752551347782	4.222647576029496
16.065	17.638824396651827	4.199860044888618
16.07	16.829569506695197	4.102385831037251
16.075	16.36663260362614	4.045569503002778
16.08	16.205690321838347	4.025629183349896
16.085	15.825145760023434	3.9780831766094877
16.09	15.46327446200246	3.932337022942268
16.095	15.403205671912902	3.924691793238407
16.1	15.097435724164917	3.885541882950809
16.105	15.198057370036176	3.8984685929267373
16.11	14.896416073735537	3.859587552282697
16.115	14.7021447706953	3.8343375921657317
16.12	14.315535924753934	3.7835877054396314
16.125	14.218511530175022	3.7707441613261197
16.13	13.97188078032059	3.737897909296158
16.135	13.607531476095524	3.6888387706831973
16.14	13.999327874826424	3.7415675691916115
16.145	13.795573466190655	3.7142392849937194
16.15	13.835120688941299	3.719559206269111
16.155	13.601530968766422	3.688025348172979
16.16	13.578315981778712	3.684876657607241
16.165	13.492660177222424	3.673235655008051
16.17	13.34225019003469	3.6527045035199177
16.175	13.352947577648253	3.654168520696364
16.18	13.207973456433907	3.63427757008651
16.185	13.009550548054492	3.6068754550239865
16.19	13.538614394908112	3.6794856155321645
16.195	13.159024536625688	3.6275369793601953
16.2	12.968232106174392	3.601143166575635
16.205	12.985204226775874	3.6034988867454745
16.21	12.841555445236333	3.5835116080789153
16.215	12.885015772195194	3.5895704161076427
16.22	13.081069769288257	3.6167761569232146
16.225	13.214575431350791	3.6351857492225608
16.23	12.730591579952597	3.5679954568290295
16.235	12.804882465280288	3.578391044209714
16.24	12.378961133933688	3.5183747858824943
16.245	12.56558313154792	3.544796627671032
16.25	12.865736660748949	3.586883976482784
16.255	12.57487974866909	3.5461076899424655
16.26	12.540867803250093	3.541308769826502
16.265	12.192807092349042	3.4918200257672276
16.27	12.645920070537802	3.5561102444296915
16.275	12.679043559004858	3.560764462724944
16.28	12.484360125280965	3.53332140135609
16.285	12.101810514211518	3.478765659571153
16.29	12.515177839022735	3.5376797253316665
16.295	12.338416101982379	3.5126081623179064
16.3	12.1393694493788	3.4841597910226216
16.305	12.36468539826535	3.5163454605976003
16.31	12.394339119219596	3.520559489515778
16.315	12.270301205171526	3.502898971590749
16.32	12.226296157374005	3.496612097069677
16.325	12.445356594912628	3.5277976975604237
16.33	12.3378880870414	3.5125330015590457
16.335	11.941387139050127	3.455631221506445
16.34	12.417970142073695	3.52391403727073
16.345	12.023388528930413	3.467475815190412
16.35	12.142617414991314	3.48462586442093
16.355	12.234000258744329	3.497713575858425
16.36	12.077940284161897	3.47533311844518
16.365	12.276810801056241	3.503828021044446
16.37	12.109226572313895	3.479831399983898
16.375	12.054990491656117	3.4720297365742874
16.38	11.863855093126741	3.4443947353819278
16.385	12.135174963203337	3.4835578024777107
16.39	11.951967914839564	3.4571618294259183
16.395	12.040321938886471	3.4699167048916997
16.4	12.028936301576605	3.468275695727865
16.405	11.858386331636089	3.4436007799447497
16.41	12.210338976053388	3.49432954600069
16.415	12.08071639068486	3.475732496997555
16.42	12.205472254098487	3.4936331023876113
16.425	12.006631456038356	3.4650586511686
16.43	11.733622928251453	3.4254376258007464
16.435	11.818820373241614	3.4378511272656374
16.44	12.192085579244518	3.4917167094775197
16.445	11.97089858543244	3.4598986380286405
16.45	11.791566254014363	3.4338850088513975
16.455	11.934872553706116	3.454688488663792
16.46	11.712197819296732	3.4223088433536697
16.465	11.855325196182205	3.4431562840193886
16.47	11.790904327480371	3.433788625917497
16.475	11.849010346547658	3.442239147204572
16.48	11.57131550131666	3.4016636372981766
16.485	12.213244166084651	3.49474522191313
16.49	11.749082092157204	3.427693406965857
16.495	11.999424919468506	3.464018608418336
16.5	11.874574970592302	3.4459505177225487
16.505	11.576676813287548	3.4024515886765454
16.51	11.653533282421433	3.4137271833615284
16.515	11.695567400841238	3.419878272810487
16.52	11.727957697832213	3.424610590685051
16.525	11.76444004229464	3.4299329501164655
16.53	11.934590181855718	3.454647620504256
16.535	12.039750586300427	3.4698343744767453
16.54	11.859595284035844	3.4437763115562317
16.545	11.838382379304209	3.4406950430551397
16.55	11.710880779537778	3.422116418174253
16.555	11.757213936207098	3.4288793994841957
16.56	11.701871719479643	3.4207998654524707
16.565	11.752156872008467	3.4281418978811926
16.57	11.645117249116053	3.412494285579985
16.575	11.90899874909719	3.4509417191684344
16.58	11.27539860378846	3.3578860319832864
16.585	11.633063607214872	3.410727723993059
16.59	11.714273481296548	3.4226120845483714
16.595	11.437092810258681	3.3818771134177363
16.6	11.708488802643195	3.421766912377755
16.605	11.456802436908239	3.3847898659899465
16.61	11.865687148699005	3.444660672504478
16.615	12.158079341843836	3.4868437507069103
16.62	11.55804809696958	3.39971294331883
16.625	11.712025741028416	3.422283702592235
16.63	11.60260049947714	3.4062590182599353
16.635	11.431158113882878	3.380999573185847
16.64	11.580781732810376	3.403054764885569
16.645	11.735730008941797	3.425745175716051
16.65	11.592017025108598	3.4047051304200484
16.655	11.468494115618693	3.38651651636585
16.66	11.672585753695454	3.416516611066812
16.665	11.599639284183121	3.405824317868307
16.67	11.777165049419635	3.4317874423424937
16.675	11.74740822598606	3.427449230256527
16.68	11.486606769116205	3.389189692111701
16.685	11.319083615975519	3.36438458205591
16.69	11.243161887370452	3.3530824456566006
16.695	11.611011082804634	3.4074933723786804
16.7	11.471160495542916	3.3869101693937673
16.705	11.921514509324743	3.452754626283881
16.71	11.52725084907363	3.395180532618793
16.715	11.695726147421658	3.4199014821222056
16.72	11.907367034613797	3.4507052952423796
16.725	11.761805701784565	3.429548906457607
16.73	11.87421250705301	3.44589792464214
16.735	11.862855151688366	3.444249577438947
16.74	11.784898205696228	3.4329139525622003
16.745	11.801038329876787	3.43526393889564
16.75	11.812801690803722	3.4369756604904436
16.755	11.78368392910036	3.4327370900056358
16.76	11.86636989363861	3.4447597729941357
16.765	11.781536380225091	3.4324242715936344
16.77	11.973375729571268	3.460256598804671
16.775	11.927048795022387	3.4535559637889737
16.78	12.001424489853747	3.464307216436462
16.785	12.003851627663026	3.464657505102492
16.79	12.313119989251598	3.5090055556028403
16.795	12.322587955109753	3.5103543916689883
16.8	12.408734676717689	3.5226033947519113
16.805	12.073815211439308	3.4747395890108526
16.81	12.672826246187764	3.5598913250530226
16.815	12.746598719616582	3.5702379079854865
16.82	12.88198291862816	3.5891479376905266
16.825	12.811137666550156	3.579264961769407
16.83	13.270955374510928	3.6429322495087564
16.835	13.879757132446338	3.725554607363357
16.84	14.552616376491729	3.8147891654050463
16.845	14.65846618875419	3.8286376413489682
16.85	15.448595595741745	3.9304701494530834
16.855	16.351046351346444	4.04364270817124
16.86	17.746409069692394	4.212648700009579
16.865	19.299363759457634	4.393104114343028
16.87	21.671562939549844	4.65527259562207
16.875	25.364510553129968	5.036319147267175
16.88	30.4055498586333	5.514122764196795
16.885	35.38366200869421	5.948416764879055
16.89	43.2374032839238	6.575515438649947
16.895	50.73424834835524	7.1227977893770955
16.9	59.35260162961042	7.704063968426691
16.905	65.23298464342426	8.076693917898849
16.91	69.200000976748	8.318653795942467
16.915	68.84241887948129	8.29713317233617
16.92	63.56911370262131	7.973024125300344
16.925	57.14638391538886	7.5595227306615635
16.93	48.80033641314047	6.985723757288179
16.935	40.70269638687561	6.379866486602648
16.94	34.40201960155782	5.865323486522957
16.945	29.002316353316495	5.3853798708462985
16.95	24.400138038929764	4.939649586653871
16.955	21.234890447068537	4.608133076102353
16.96	18.88459375333597	4.3456407759196995
16.965	16.856817178703572	4.1057054422722015
16.97	16.074731322393202	4.009330532943524
16.975	15.3000516151817	3.9115280409555675
16.98	14.73972730740246	3.8392352503333864
16.985	13.939366288370866	3.7335460742263336
16.99	13.53710394339449	3.679280356726637
16.995	13.011847093488008	3.6071937976061124
17.0	12.88254195021112	3.58922581488141
17.005	12.884611055728922	3.589514041723325
17.01	12.681125158056323	3.561056747379396
17.015	12.373898031786021	3.517655189438843
17.02	12.219456440290717	3.495633911079751
17.025	12.35581913709763	3.515084513507126
17.03	11.874702919930916	3.44596908284606
17.035	12.000638853661146	3.4641938244938237
17.04	11.58614786044556	3.4038431016199264
17.045	11.845349355155014	3.4417073314207025
17.05	11.801164483796983	3.4352823004517377
17.055	11.447761002237593	3.383454004746864
17.06	11.606572582445319	3.4068420248736686
17.065	11.582452196737071	3.4033001919808767
17.07	11.34031613642713	3.367538587221701
17.075	11.714468161449528	3.4226405247191134
17.08	11.442992769398886	3.382749291537711
17.085	11.334077689488245	3.3666121976681906
17.09	11.53663349372827	3.3965620108763317
17.095	10.986805992066541	3.314635122010648
17.1	11.567841657868422	3.401152989482893
17.105	11.46802199699799	3.386446810005731
17.11	11.553296017063417	3.399013977179767
17.115	11.388108007852086	3.3746270916728096
17.12	11.258009379082642	3.3552957215546058
17.125	10.85387434056153	3.294521868277934
17.13	10.714123710642879	3.2732436069811364
17.135	11.25544637562551	3.354913765750993
17.14	11.110507007021935	3.333242716488245
17.145	11.175997074114406	3.34305205973739
17.15	11.111457507452968	3.3333852923796505
17.155	11.083854498011485	3.3292423309232815
17.16	11.40278150143217	3.3768004829175458
17.165	10.977502107643296	3.31323136947049
17.17	11.209481962369738	3.3480564455172703
17.175	11.13927234927544	3.337554845882752
17.18	11.223272757076177	3.350115334891648
17.185	11.053501720543132	3.3246806945243828
17.19	10.888775580403825	3.2998144766643813
17.195	11.471946313852362	3.3870261755487454
17.2	10.864123049284665	3.296076917986694
17.205	11.192717439795636	3.345551888671828
17.21	10.897479987024381	3.3011331368220187
17.215	10.932850598596648	3.306486140693266
17.22	11.144997264734767	3.338412386859174
17.225	10.964867596182694	3.3113241454413207
17.23	10.92948606915565	3.3059773243559385
17.235	10.944124119564961	3.3081904599894125
17.24	11.009142995905547	3.3180028625523437
17.245	10.64327086331724	3.262402621277337
17.25	10.957126031948553	3.3101549860918222
17.255	10.904308606017025	3.3021672589402593
17.26	10.980825335576712	3.3137328401029422
17.265	10.73811035341928	3.2769056064249518
17.27	10.730930463980043	3.2758098943589573
17.275	10.734798970855268	3.276400306869609
17.28	10.875566089558893	3.2978123187287194
17.285	10.934099682587624	3.306675019197929
17.29	10.838173168317503	3.2921380846370196
17.295	10.725182742043796	3.274932479005299
17.3	10.821765677026367	3.2896452205407147
17.305	10.638942806706497	3.2617392303350212
17.31	10.973144009669287	3.312573623282853
17.315	10.580585608183155	3.252781211238031
17.32	10.734037584470515	3.276284112294066
17.325	10.844149598984314	3.293045641800963
17.33	11.112451855857525	3.3335344389787736
17.335	10.810443906107073	3.2879239507791347
17.34	10.618529315141389	3.2586084936888917
17.345	10.77963953832661	3.283236138069665
17.35	10.69275718873039	3.2699781633415212
17.355	10.820917853802378	3.2895163556064557
17.36	10.797423054195956	3.2859432518222156
17.365	10.513516977777678	3.2424553933366114
17.37	10.869400940783127	3.2968774531036376
17.375	10.454343378099333	3.2333177044793064
17.38	10.457267565408559	3.233769868962317
17.385	10.756750681093084	3.279748569798161
17.39	10.578878956014307	3.252518863283395
17.395	10.73692658717734	3.27672497887408
17.4	10.384531356416808	3.2225038954851253
17.405	10.55457592688648	3.2487806831004273
17.41	10.60781446114278	3.2569639944498587
17.415	10.598954679802384	3.255603581488751
17.42	10.827458552580223	3.290510378737655
17.425	10.796072901793666	3.2857378017415915
17.43	10.67555779160194	3.2673472101388215
17.435	10.563290414644575	3.250121599978157
17.44	10.371018095800329	3.2204065109548403
17.445	10.770373447066802	3.281824713031883
17.45	10.50145153934702	3.2405943188475503
17.455	10.308663800297488	3.210710793624597
17.46	10.728823286604984	3.2754882516359274
17.465	10.843625886604693	3.2929661229057143
17.47	10.601833022709771	3.256045611276011
17.475	10.56879138356426	3.2509677610773475
17.48	10.812234382133802	3.288196220138604
17.485	10.486063707599849	3.2382192185829313
17.49	10.50817234893801	3.2416311247484666
17.495	10.512446283849442	3.242290283711414
17.5	10.582105502078939	3.2530148327480677
17.505	10.523977271917397	3.2440680128378006
17.51	10.377893356237411	3.2214737863650873
17.515	10.371674589791464	3.2205084365347445
17.52	10.45579760646934	3.233542578422208
17.525	10.267876058459592	3.2043526738577937
17.53	10.373779389216462	3.2208352005677754
17.535	10.410603699889592	3.2265467143510556
17.54	10.562053492540501	3.249931305818709
17.545	10.310685382169005	3.2110255966231422
17.55	10.525922363735294	3.244367791070441
17.555	10.613190097753277	3.2577891426170105
17.56	10.500479495422619	3.2404443361092654
17.565	10.15161672891271	3.1861601856957398
17.57	10.584461165334522	3.2533768864572887
17.575	10.461833451002118	3.2344757613873254
17.58	10.319474420002894	3.2123938768468125
17.585	10.357851151917059	3.2183615632674116
17.59	10.740410673365522	3.2772565772861793
17.595	10.30866549147824	3.210711056990062
17.6	10.315341690431408	3.211750564790393
17.605	10.475152667036836	3.236534051579998
17.61	10.406325726730662	3.2258837125244706
17.615	10.37212848671165	3.2205789055248517
17.62	10.592973406185507	3.254684839763369
17.625	10.281822606238242	3.2065281234129603
17.63	10.416375751269161	3.2274410531052555
17.635	10.081168695598484	3.1750856201996323
17.64	10.276196152824339	3.20565065982311
17.645	10.285425331589831	3.2070898539937778
17.65	10.334063608060573	3.2146638405999113
17.655	10.464397780039837	3.234872142765435
17.66	10.36760528433893	3.219876594582303
17.665	10.309983616657274	3.2109163204071938
17.67	10.509483004063089	3.24183327826449
17.675	10.049898671089371	3.1701575151858576
17.68	10.189387555549322	3.1920820095275313
17.685	10.152691368272555	3.186328822998743
17.69	10.087154368166711	3.176028080506643
17.695	10.387322760779364	3.22293697747557
17.7	10.16414947578475	3.1881263268234448
17.705	10.15125509897067	3.1861034350709128
17.71	10.315574850925886	3.2117868626242756
17.715	10.388897259866429	3.2231812328608562
17.72	10.226283672981696	3.19785610573423
17.725	10.335349523222837	3.2148638420970235
17.73	10.354231632321344	3.2177991908012755
17.735	10.321591667681586	3.212723403544349
17.74	10.362369632587416	3.2190634713511654
17.745	10.42506002788165	3.228786153941083
17.75	10.493399114678514	3.2393516503582185
17.755	10.528338400117724	3.2447401128777207
17.76	10.591579932033824	3.2544707606665977
17.765	10.889186209401313	3.299876696090524
17.77	10.536671407874495	3.2460239382781046
17.775	10.86815086157619	3.2966878623212406
17.78	11.314617090355856	3.363720721218671
17.785	11.750554693461124	3.4279082096026325
17.79	12.071183075452277	3.4743608153806185
17.795	12.842979562466699	3.5837103067165876
17.8	13.495865284686069	3.6736719075995437
17.805	14.899205148151145	3.8599488530485924
17.81	16.226791259839974	4.028249155630765
17.815	17.729949696515167	4.210694680989725
17.82	19.46542037016598	4.411963323755761
17.825	20.830817773692754	4.5640790718054784
17.83	21.81313100118119	4.670452976016479
17.835	21.554640226161446	4.642697516117267
17.84	20.521329565169133	4.530047413125953
17.845	19.158671478544022	4.377061968780431
17.85	17.796979733387257	4.218646670839744
17.855	16.083486363154265	4.010422217566907
17.86	14.575545586181232	3.81779328751325
17.865	13.820429384003711	3.717583809950182
17.87	12.792019351043457	3.576593260498523
17.875	12.19202694110952	3.4917083127187927
17.88	11.61092950086642	3.4074814013969936
17.885	11.306195898864125	3.3624687208752033
17.89	10.73783730688463	3.276863943908052
17.895	11.25666644782126	3.355095594438594
17.9	10.860193447439682	3.295480761200053
17.905	10.372602789506681	3.2206525409467384
17.91	10.144768586490207	3.1850853342556156
17.915	10.457881804052517	3.233864840102709
17.92	10.179616630243883	3.1905511483509996
17.925	10.231460812529539	3.198665473682664
17.93	10.032710044907963	3.167445349948119
17.935	10.041656461809273	3.168857280126272
17.94	10.01164291000146	3.1641180303524488
17.945	10.07049409407574	3.173404180698661
17.95	10.436828073629059	3.2306080037090634
17.955	10.230558201286833	3.1985243787232314
17.96	10.262377562016793	3.203494585919694
17.965	9.961968535250987	3.1562586293348946
17.97	10.222188240897648	3.1972157013404097
17.975	10.357693852965685	3.218337125436937
17.98	9.778219028388447	3.127014395296006
17.985	10.070472173921663	3.1734007269680995
17.99	9.790502902909454	3.1289779326338265
17.995	9.927938391750653	3.150863118536039
18.0	9.812178273231787	3.1324396679316564
18.005	10.117221613094415	3.180758024920226
18.01	10.132746821877367	3.183197578202988
18.015	9.88818297121527	3.1445481346634323
18.02	10.076665589906716	3.174376409612873
18.025	10.091650659057585	3.176735849745393
18.03	9.785273942499796	3.1281422510013503
18.035	9.702530717337789	3.114888556166623
18.04	9.810366114831302	3.1321503978626732
18.045	9.864954026501767	3.140852436282508
18.05	10.026468110808835	3.166459870392934
18.055	10.014537206040268	3.1645753595135426
18.06	9.657951742271772	3.107724528054533
18.065	9.76174947726569	3.124379854829705
18.07	9.720635521993318	3.1177933738452452
18.075	9.884853423653533	3.144018674189696
18.08	9.898745151562578	3.14622712968447
18.085	9.671278535094272	3.1098679288828763
18.09	9.58196007536733	3.0954741277173246
18.095	9.915962845144348	3.1489621854103533
18.1	9.493831724259497	3.0812062125504514
18.105	9.751522082835228	3.1227427180021134
18.11	10.003214652570348	3.1627859005266776
18.115	9.673337511543243	3.1101989504761978
18.12	9.746100834746677	3.121874570630069
18.125	9.672204953695037	3.110016873538637
18.13	9.632627088882185	3.1036473847526858
18.135	9.981682769759766	3.1593801242901693
18.14	9.509527990152929	3.083752258232319
18.145	9.789616495085419	3.1288362844810877
18.15	9.751621134893684	3.122758577747195
18.155	9.721485772999172	3.1179297254747693
18.16	9.670899014766235	3.1098069095630736
18.165	9.970608588422412	3.157627050242383
18.17	9.506881946905985	3.0833231985807106
18.175	9.916486422368518	3.1490453191989025
18.18	9.838474069078934	3.1366341943361733
18.185	9.856768436790054	3.139549081761592
18.19	9.697808248288931	3.1141304160694574
18.195	9.769315033271983	3.1255903495615005
18.2	9.737305900292156	3.120465654400342
18.205	9.632054038421545	3.1035550645061134
18.21	9.573967708761591	3.0941828822423525
18.215	9.725108215941304	3.118510576531897
18.22	9.55983017001661	3.091897503155079
18.225	9.831402727382462	3.1355067736145084
18.23	9.619983887840476	3.101609886468715
18.235	9.553962583667246	3.090948492561344
18.24	9.657492742068492	3.1076506789001384
18.245	9.632578570689954	3.103639568424458
18.25	9.734310838031378	3.1199857111902576
18.255	9.564002484690842	3.092572147046992
18.26	9.624413794511083	3.102323934490253
18.265	9.819936141534434	3.133677734154301
18.27	9.831850736018579	3.1355782139851938
18.275	9.52973341995627	3.087026630911413
18.28	9.644776873805057	3.105604107706753
18.285	9.938177744359832	3.152487548644694
18.29	9.428270419222178	3.07054887914558
18.295	9.608941684733562	3.0998292992894885
18.3	9.54083154740918	3.0888236510699634
18.305	9.475007319760625	3.0781499833115062
18.31	9.30131083277124	3.0498050483221446
18.315	9.512142771665424	3.084176190113889
18.32	9.803189028423354	3.131004475950706
18.325	9.814372669476985	3.1327899178650624
18.33	9.549902365284542	3.090291631106123
18.335	9.679112936884973	3.111127277512923
18.34	9.52852047729866	3.086830166578437
18.345	9.660156230229592	3.1080791866086024
18.35	9.527781737869114	3.0867105043831233
18.355	9.554381981289131	3.0910163346849417
18.36	9.408177458663854	3.0672752499024036
18.365	9.53577218867902	3.0880045642257428
18.37	9.57405038646121	3.0941962423965954
18.375	9.823982601541921	3.1343233083940016
18.38	9.63567895076686	3.104139003132247
18.385	9.647602766231651	3.1060590410086624
18.39	9.61321300463356	3.1005181832451103
18.395	9.767022677029015	3.1252236203236747
18.4	9.343480888780398	3.056710795737863
18.405	9.351381648853975	3.0580028856843766
18.41	9.187850531373371	3.0311467353748105
18.415	9.372749568488516	3.0614946624955133
18.42	9.381924610150655	3.06299275385213
18.425	9.686248929147508	3.112273916149976
18.43	9.65214232975249	3.106789714440372
18.435	9.562276692876189	3.09229311238055
18.44	9.459284253668054	3.0755949430424114
18.445	9.574924676607159	3.09433751821083
18.45	9.71016988668888	3.1161145496738207
18.455	9.626419205998086	3.102647128823722
18.46	9.373911801228155	3.0616844712066844
18.465	9.30863031937266	3.051004804875381
18.47	9.64954674411153	3.1063719584285994
18.475	9.60780828558699	3.0996464775175556
18.48	9.581120999275418	3.0953385920243717
18.485	9.361054111226693	3.0595839768221254
18.49	9.588827981429937	3.0965832753907874
18.495	9.695934267688973	3.1138295180836364
18.5	9.733038011283485	3.119781724942225
18.505	9.48700401155771	3.0800980522635495
18.51	9.614269792795561	3.1006885997783717
18.515	9.949667718548671	3.1543093885268565
18.52	9.49970743035971	3.0821595400562427
18.525	9.836347509203069	3.1362951884672894
18.53	9.62264937794716	3.1020395513189643
18.535	9.748168291088128	3.1222056772557645
18.54	9.66547193148588	3.1089342115081626
18.545	9.970494499802625	3.157608984627866
18.55	9.874491840118317	3.1423704173948552
18.555	9.770522256737006	3.1257834628676706
18.56	9.707567765112376	3.115696995073875
18.565	9.73735798988512	3.120474000834668
18.57	9.657266867231092	3.107614336952237
18.575	9.90232338272294	3.1467957326021243
18.58	10.001300343672291	3.162483255872241
18.585	9.855663062264618	3.13937303649385
18.59	10.008328544325705	3.163594244577788
18.595	10.197438698743188	3.1933428720923764
18.6	9.98603679893918	3.1600691130004073
18.605	10.1424980854646	3.1847288872782564
18.61	10.150907597183323	3.186048900626499
18.615	9.975790375961394	3.1584474629098067
18.62	10.641890364574008	3.262191037412433
18.625	10.375077384551663	3.221036694070973
18.63	11.030378381117485	3.321201346067035
18.635	11.023827058243889	3.320214911454361
18.64	11.496527125369415	3.3906529054695964
18.645	11.581310330994164	3.403132429247232
18.65	12.366366069520808	3.51658443230371
18.655	13.237014861010143	3.6382708614134467
18.66	13.508269063690742	3.675359718951431
18.665	15.22422838427517	3.9018237254231734
18.67	17.091929356015424	4.134238667035978
18.675	20.785165787615984	4.559075102212726
18.68	24.277742883037128	4.9272449587002605
18.685	28.48820044542038	5.337433882065461
18.69	33.21543077785665	5.763282986098865
18.695	38.41113152709743	6.197671460080587
18.7	42.75101608858901	6.538426117085748
18.705	45.818975301649814	6.768971509886108
18.71	45.49455511896349	6.744965168106021
18.715	44.61603056382769	6.679523228781205
18.72	41.112222136030375	6.411881325791236
18.725	35.53799767522962	5.96137548517367
18.73	30.337710799152262	5.507967937375113
18.735	25.855500031256817	5.084830383725382
18.74	21.735317747074358	4.6621151580666
18.745	18.35308921106854	4.2840505612175654
18.75	16.832926653770645	4.102794980713836
18.755	14.93708893921926	3.8648530294461727
18.76	13.717553564374953	3.7037215829993153
18.765	12.933920510339824	3.596376024603076
18.77	11.9406570120698	3.455525576821824
18.775	11.319354910265494	3.364424900375322
18.78	11.299497431623129	3.3614725094254645
18.785	10.795174481889479	3.285601083803309
18.79	10.898070717637335	3.30122260952474
18.795	10.32531255904689	3.21330243815407
18.8	9.931089173058306	3.151363065890426
18.805	10.177726131011042	3.1902548692872554
18.81	10.203654166118673	3.1943159152029206
18.815	9.861518485869889	3.140305476521335
18.82	9.871161845604304	3.1418405188049094
18.825	9.701594017704403	3.114738194087009
18.83	9.772396490275234	3.1260832506949066
18.835	9.713115725509446	3.116587192027434
18.84	9.696897743659672	3.113984223412134
18.845	9.657373199267953	3.1076314452116023
18.85	9.444404539175492	3.07317499325624
18.855	9.589703311207948	3.0967246101660297
18.86	9.728101292970887	3.1189904284833716
18.865	9.289422004764115	3.047855312308003
18.87	9.422162936345595	3.0695541917916347
18.875	9.422026410221902	3.069531952956656
18.88	9.594420698858196	3.0974861902610957
18.885	9.035069104744682	3.005839168143346
18.89	9.38837710133357	3.0640458712841703
18.895	9.320143707507338	3.052891040883598
18.9	9.092064278974838	3.0153050059612276
18.905	9.136756221915189	3.0227067707462445
18.91	8.966322286832058	2.9943817870859517
18.915	9.362368228920417	3.0597987235961153
18.92	9.451534088080667	3.0743347391070914
18.925	9.324102242136902	3.0535392976244635
18.93	9.306648250358677	3.0506799652468755
18.935	9.323280487640732	3.0534047369519706
18.94	9.248089803658234	3.041067214590666
18.945	9.247866440748586	3.041030489940636
18.95	9.140399620140666	3.0233093821408135
18.955	8.91495602586864	2.9857923614793846
18.96	9.015463240953322	3.002576100776352
18.965	9.072524233454438	3.012063119101995
18.97	9.053110734577992	3.008838768458355
18.975	9.182753664653488	3.0303058698180103
18.98	9.208938606304722	3.034623305503456
18.985	8.951021355671616	2.991825756235081
18.99	9.158867354836648	3.0263620660516892
18.995	9.021693682939203	3.003613437667904
19.0	9.144179495073562	3.023934439612334
19.005	8.929473719872533	2.988222501734523
19.01	8.92852687744836	2.988064068497923
19.015	9.359285677122742	3.059294964059978
19.02	9.05642745625355	3.009389881064524
19.025	9.389527553210298	3.064233599647765
19.03	9.032943617683793	3.0054855876686206
19.035	9.109685549855646	3.0182255631174497
19.04	9.144838312365483	3.0240433714425268
19.045	8.819138189384649	2.969703384074687
19.05	9.206588356476505	3.03423604165472
19.055	8.997271542187297	2.9995452225607964
19.06	9.130840240650597	3.0217280222830443
19.065	9.138447933833081	3.0229865917388854
19.07	9.304343459577082	3.050302191517601
19.075	9.144477168480334	3.023983658765426
19.08	8.801513737955641	2.966734524347543
19.085	9.317922153247265	3.052527174858115
19.09	9.005401742009237	3.0009001552882824
19.095	8.889582144060512	2.9815402301596587
19.1	9.270016865883692	3.044670239267907
19.105	8.800088414037386	2.966494296983796
19.11	9.12242162009719	3.020334686768536
19.115	9.029397108766998	3.004895523769004
19.12	9.024656226475482	3.004106560439473
19.125	9.107218211487764	3.0178167955473647
19.13	8.964463279641583	2.9940713551352753
19.135	8.88705265895254	2.981116008972569
19.14	9.026278259990852	3.0043765176806403
19.145	8.904320633296877	2.9840108299563655
19.15	8.95995322102241	2.9933180955291756
19.155	9.125692994666974	3.0208761965143447
19.16	9.070090284334489	3.011659058448431
19.165	9.241257353501606	3.039943643145643
19.17	9.029310586303135	3.0048811268173545
19.175	8.820934829050458	2.9700058634707203
19.18	9.113157060206165	3.0188005996100777
19.185	8.94768771062854	2.9912685788187825
19.19	8.670814825273988	2.9446247342019642
19.195	9.080659716730565	3.0134133000188617
19.2	8.867861876159145	2.977895544870428
19.205	8.785727640977067	2.9640728130356493
19.21	8.890394976598605	2.9816765378891463
19.215	8.825429630339668	2.970762466159095
19.22	8.800266381658108	2.9665242931178075
19.225	8.797833562166476	2.966114219339248
19.23	8.867096764010672	2.977767076856528
19.235	8.707157303029115	2.950789267811091
19.24	8.91310541101287	2.9854824419200443
19.245	8.850601519971319	2.974996053774075
19.25	9.05096310834267	3.0084818610625974
19.255	8.944241938718323	2.990692551687372
19.26	9.113983971053493	3.0189375566668306
19.265	9.048603341001511	3.008089649761375
19.27	8.804185208454909	2.967184727726757
19.275	8.853485605560186	2.975480735202328
19.28	8.973941627374339	2.9956537896383053
19.285	8.83072818061631	2.9716541152389033
19.29	9.009875153357946	3.00164540766526
19.295	8.821080438936745	2.9700303767700333
19.3	8.77325142398542	2.9619674920541277
19.305	8.630506850388237	2.9377724299864068
19.31	8.876099656235715	2.9792783784392682
19.315	8.733850525156601	2.9553088713629583
19.32	8.771858676902204	2.9617323776638234
19.325	8.904013270476593	2.983959327885786
19.33	8.862027507912595	2.9769157710477123
19.335	8.678891717564099	2.9459958787418725
19.34	9.043528929548332	3.0072460706680344
19.345	9.100601631472543	3.0167203435970897
19.35	8.92265768012888	2.987081800039778
19.355	8.864104921123054	2.9772646709896406
19.36	8.989459180398116	2.9982426820386165
19.365	8.57497831280671	2.928306389844941
19.37	8.904003053977306	2.9839576159820544
19.375	8.814344298021975	2.968896141333
19.38	8.777691455087716	2.9627169043105885
19.385	9.053252403113271	3.0088623104278587
19.39	8.973889538825206	2.9956450956054868
19.395	8.623591601473859	2.936595239639583
19.4	8.756800231476427	2.9591891172205314
19.405	8.864082668284777	2.9772609338593043
19.41	8.933343996920138	2.988870020077845
19.415	9.072647699639736	3.0120836143174605
19.42	8.89124499390294	2.981819074642682
19.425	8.845292028749567	2.974103567253428
19.43	9.003615697961964	3.0006025558147424
19.435	8.663597925653631	2.9433990428845407
19.44	8.90512215163005	2.9841451291165533
19.445	8.746313943523708	2.9574167686553254
19.45	8.887522647463422	2.9811948355421896
19.455	9.010020840396903	3.0016696754301435
19.46	9.14499914611426	3.0240699638259465
19.465	9.145060823690002	3.0240801615846764
19.47	9.194618616744837	3.032262953100347
19.475	9.22608157117716	3.037446554456088
19.48	9.166762064932467	3.0276661085615877
19.485	9.408153767946951	3.0672713880494746
19.49	9.407831473369466	3.0672188499305792
19.495	9.61038868342715	3.100062690241465
19.5	10.00507375823329	3.163079790051666
19.505	10.496192254856615	3.239782748095405
19.51	10.829407483613588	3.2908065095981542
19.515	11.772747161723105	3.431143710444537
19.52	12.394531490684924	3.5205868105594162
19.525	13.992409407069346	3.740642913600461
19.53	15.119648522227557	3.8883992236172915
19.535	16.236308013729108	4.029430234379187
19.54	17.051515172479792	4.129348032375062
19.545	17.59706000317354	4.194884980923021
19.55	18.15933939712944	4.261377640755327
19.555	16.854020800046356	4.105364880256852
19.56	15.6128156978037	3.9513055687713776
19.565	14.774935573603713	3.8438178382441217
19.57	13.408390828378371	3.6617469640020692
19.575	12.434129027681655	3.526206038744993
19.58	11.478492795667364	3.38799244327188
19.585	10.826835784975156	3.290415746524314
19.59	10.229598903165451	3.19837441572519
19.595	9.957231348606662	3.155508096742371
19.6	9.847754539395131	3.138113213285195
19.605	9.277098066455343	3.045832901926063
19.61	9.274942607021417	3.04547904393076
19.615	9.147146585599579	3.0244250008224007
19.62	9.192841147061495	3.0319698460013575
19.625	9.098154424974371	3.016314709206314
19.63	8.774646336550624	2.9622029533019214
19.635	8.865351572206453	2.977474025446142
19.64	9.166379236075306	3.027602886125475
19.645	8.484739940721857	2.9128576931806776
19.65	8.921908401737257	2.986956377608695
19.655	9.078030581217845	3.012977029653204
19.66	8.802508699467031	2.96690220591563
19.665	8.698105545670344	2.9492550831812334
19.67	8.835788800386622	2.9725054752492253
19.675	8.86978628130265	2.978218642293183
19.68	8.816685780524057	2.969290450684146
19.685	8.764394111486242	2.9604719406686226
19.69	8.83655218595967	2.9726338802415055
19.695	9.029059305707733	3.0048393144572194
19.7	8.651917544193726	2.941414208198792
19.705	8.920626392471211	2.986741768628686
19.71	8.724355950152916	2.9537020753882604
19.715	8.792764678617878	2.9652596308953925
19.72	8.7556911986972	2.9590017233346115
19.725	8.992706717808701	2.9987842066091885
19.73	8.759272900248348	2.9596068827208026
19.735	8.682875088673345	2.946671866474675
19.74	8.901881108259877	2.9836020358385396
19.745	8.528012391761386	2.920276081428156
19.75	8.840545666600567	2.973305511816868
19.755	8.636977795855794	2.9388735590113084
19.76	8.934989095591224	2.989145211526403
19.765	8.560114432678054	2.9257673237422783
19.77	8.568976400902256	2.927281401044706
19.775	8.51996814428002	2.9188984470652657
19.78	8.756337489950592	2.9591109289701514
19.785	9.034651253564737	3.0057696607632356
19.79	8.770901553264878	2.961570791533587
19.795	8.753441126301325	2.958621490880732
19.8	8.8633071087723	2.9771306838585874
19.805	8.836045944979826	2.9725487287813848
19.81	8.815972624931936	2.969170359701837
19.815	8.832907506316602	2.9720207782444255
19.82	8.746886540604455	2.957513574035537
19.825	8.678567381335776	2.9459408312686417
19.83	8.63269647247173	2.938145073421619
19.835	8.670241942560848	2.9445274565812505
19.84	8.756258867215069	2.9590976440825787
19.845	8.597166928265501	2.9320925852137583
19.85	8.830548593577523	2.9716238984059746
19.855	8.703293592709109	2.950134504172498
19.86	8.926696954406912	2.9877578473509048
19.865	8.864146353556066	2.9772716291188592
19.87	8.65619522440255	2.9421412652016814
19.875	8.741703973683656	2.9566372746219067
19.88	8.70007275373479	2.9495885736378202
19.885	8.797293402988617	2.9660231629217964
19.89	8.573234232234286	2.9280085778962954
19.895	8.634674096094752	2.938481597031833
19.9	8.864299955143634	2.977297424703087
19.905	8.797638838549128	2.9660813944578677
19.91	8.789939813364947	2.9647832658332627
19.915	8.515932810869288	2.9182071226815425
19.92	8.478254422583806	2.9117442234138298
19.925	8.843271481817755	2.9737638577764973
19.93	8.772141464372082	2.961780117492195
19.935	8.650874209533143	2.9412368502949815
19.94	8.863097602065936	2.977095497639593
19.945	8.812414482804362	2.9685711180304173
19.95	8.791803164344415	2.9650974966001398
19.955	8.780260405985244	2.9631504190616518
19.96	8.892944773157385	2.9821040848966667
19.965	8.728560476261288	2.9544137280112426
19.97	8.563797681387541	2.9263967060854106
19.975	8.488021153526322	2.9134208679019107
19.98	8.745738352646674	2.957319453939103
19.985	8.406707243038507	2.899432227702263
19.99	8.741943326462893	2.9566777515419047
19.995	8.734943904613255	2.955493851222373
20.0	8.548443580438793	2.923772149200206
20.005	8.859653920855562	2.9765170788785276
20.01	8.899709329491257	2.9832380611495384
20.015	8.574098162167944	2.9281561027663714
20.02	8.82232410556484	2.9702397387357204
20.025	8.94937603482882	2.9915507742354666
20.03	8.821470108316744	2.970095976280353
20.035	8.68813427183552	2.947564125143933
20.04	8.74970944761679	2.957990778825517
20.045	8.898605048891174	2.983052974536519
20.05	8.785898592189483	2.9641016501107855
20.055	8.653208786752781	2.9416336935031153
20.06	8.870491464929573	2.9783370301108594
20.065	9.026512270640318	3.004415462388702
20.07	8.808905149003602	2.967979977864339
20.075	9.006931237160563	3.0011549838621403
20.08	9.077640813112312	3.012912347399491
20.085	8.811551953169896	2.96842583757282
20.09	9.019138383199493	3.0031880366036843
20.095	8.806799514220163	2.967625231430034
20.1	9.041202908002633	3.0068593096456366
20.105	8.858144548053337	2.9762635212718207
20.11	9.19886932280074	3.032963785276827
20.115	9.046223999056899	3.00769413322846
20.12	8.908494690702948	2.9847101518745416
20.125	9.116202645737422	3.019304993825139
20.13	9.210039194297966	3.0348046385719734
20.135	8.915815732943647	2.985936324328375
20.14	9.086129093202434	3.014320668608838
20.145	9.365330258864754	3.0602827089771876
20.15	9.460549369702797	3.0758006062979435
20.155	9.258823655941898	3.042831519480153
20.16	9.128766796419836	3.021384913648017
20.165	9.288229967520294	3.047659752583988
20.17	9.245619682299585	3.0406610600820976
20.175	9.324061957093814	3.0535327011666036
20.18	9.55944717191898	3.091835566765959
20.185	9.5867168619461	3.0962423777776342
20.19	9.502490485537551	3.08261098511271
20.195	9.624190156336848	3.1022878906279554
20.2	9.393258504708347	3.06484232950218
20.205	9.62319942042156	3.1021282082501944
20.21	9.925188072113981	3.15042664921975
20.215	9.911295210281352	3.1482209595708737
20.22	9.918150867515273	3.149309585848186
20.225	10.206200657398357	3.194714487618316
20.23	10.048390162307506	3.169919582940158
20.235	10.247945585797234	3.2012412570434665
20.24	10.353328967404678	3.2176589265185767
20.245	10.891974869926374	3.300299209151554
20.25	10.642882614943847	3.262343117292209
20.255	11.342776261634475	3.3679038379434876
20.26	11.233706327612062	3.3516721688751216
20.265	11.861401922611066	3.444038606434467
20.27	12.3097879777147	3.5085307434472766
20.275	12.909936633486216	3.593040026702488
20.28	13.378884492418166	3.6577157478976092
20.285	14.02651546426544	3.74519898860734
20.29	15.484668817441834	3.9350563931717466
20.295	16.77638588321018	4.09589866613057
20.3	19.1617255047652	4.377410822023128
20.305	22.435482391395936	4.736610854967498
20.31	25.50749414478551	5.050494445575157
20.315	31.63358840613014	5.6243744902104575
20.32	38.580021476795714	6.211281790161811
20.325	47.72301461067578	6.9081846103499425
20.33	57.61816914698473	7.590663287683411
20.335	69.49463522618763	8.336344236305722
20.34	81.32220522572523	9.017882524502369
20.345	91.72688743691629	9.57741548837244
20.35	96.73499360771123	9.835394939081564
20.355	96.40307795726147	9.818506910791552
20.36	90.3347397577065	9.504458940818594
20.365	82.21135969390828	9.06704801431581
20.37	71.11971300257119	8.433250441115288
20.375	58.638623258072485	7.657585994167645
20.38	49.70321444560321	7.05005066971885
20.385	41.89187862918124	6.472393578049873
20.39	35.75808304690228	5.9798062716865905
20.395	33.43527934987872	5.782324735768367
20.4	31.3748006798491	5.601321333386355
20.405	32.64187495482975	5.713306831847013
20.41	35.69350364963009	5.974404041377691
20.415	42.95705966681927	6.554163536777159
20.42	54.529454425425335	7.384406166065443
20.425	74.2765992827092	8.618387278528925
20.43	100.28676184957631	10.014327828145847
20.435	131.21089457324683	11.454732409499876
20.44	160.42742402468798	12.665994790172936
20.445	175.757243597244	13.257346778192234
20.45	171.4894659980987	13.095398657471208
20.455	146.55912818006408	12.106160753106828
20.46	110.94261043139333	10.532929812326357
20.465	79.3724205019819	8.909120074506903
20.47	55.19432766496018	7.429288503279448
20.475	42.90915138937576	6.550507719969175
20.48	30.403607033090147	5.513946593238834
20.485	23.873660260074836	4.886067975384178
20.49	20.42450987856732	4.5193483909262095
20.495	17.497964406753525	4.183056825666312
20.5	15.68355770321758	3.9602471770354915
20.505	14.488757497997968	3.806410053843118
20.51	13.433892664398595	3.6652275051350625
20.515	12.849780351770724	3.5846590286623807
20.52	12.70706209939632	3.5646966349741906
20.525	12.01003408498075	3.4655496079237924
20.53	11.651104377331025	3.413371409227397
20.535	10.954489367022461	3.3097566930248
20.54	11.04421790967928	3.323284205372643
20.545	10.706716875295399	3.272111990029589
20.55	10.456238005941977	3.2336106763093753
20.555	10.447887402909306	3.232319198796633
20.56	10.12445032781067	3.1818941415155018
20.565	10.131394350981362	3.182985132070422
20.57	9.719087686524517	3.1175451378487717
20.575	9.892948394623685	3.1453057712444563
20.58	9.605260285016834	3.0992354355577496
20.585	9.479587387635496	3.0788938578059972
20.59	9.464874499388287	3.0765036160206747
20.595	9.685174432506084	3.1121012889213753
20.6	9.02124204237345	3.0035382538555173
20.605	9.496862661126881	3.0816980158878127
20.61	9.029154691644052	3.0048551864680686
20.615	9.167412538760825	3.0277735283143
20.62	9.012178351916175	3.002029039152715
20.625	8.94590935369416	2.9909713060633263
20.63	9.214593307890475	3.035554859970492
20.635	8.735668392921033	2.9556164150513564
20.64	8.815016939157566	2.9690094205235464
20.645	9.161754624075314	3.0268390482606295
20.65	9.106990378679518	3.017779047359087
20.655	8.901719266955823	2.983574913917166
20.66	8.787197430283959	2.964320736742898
20.665	8.790855619496108	2.9649377092101123
20.67	8.993434524598898	2.9989055544646446
20.675	8.780295318708589	2.9631563102051484
20.68	8.792843133102336	2.9652728598060474
20.685	8.723938682297018	2.953631439820652
20.69	8.544554698004253	2.9231070281473195
20.695	8.825868399576873	2.9708363131577737
20.7	8.696506707145328	2.94898401269748
20.705	8.77711654378323	2.9626198783818403
20.71	8.501060247187734	2.9156577726454342
20.715	8.573309888579358	2.9280214972877774
20.72	8.363115976913399	2.891905250334699
20.725	8.703450923176563	2.950161169017137
20.73	8.577107452357007	2.9286699118126998
20.735	8.517461037389428	2.918468954330237
20.74	8.79281467865013	2.9652680618537897
20.745	8.219467537840712	2.8669613771100426
20.75	8.76705842295843	2.9609218873449583
20.755	8.311097863431343	2.8828974770933744
20.76	8.552528561684737	2.924470646405044
20.765	8.500320922429987	2.915530984645848
20.77	8.498643472930134	2.915243295666784
20.775	8.41373680828944	2.9006442057393804
20.78	8.52768167527094	2.9202194566968664
20.785	8.666073654353783	2.9438195689195665
20.79	8.443400980968233	2.9057530832760436
20.795	8.376043875744399	2.8941395743371463
20.8	8.56066783174453	2.925861895535148
20.805	8.098202743867821	2.845734130917332
20.81	8.614813080344705	2.935100182335299
20.815	8.657132995071937	2.9423006296216463
20.82	8.47537664949945	2.911250014941941
20.825	8.21899653793099	2.866879233230969
20.83	8.368099274955396	2.8927667163038566
20.835	8.075039631109965	2.8416614209138227
20.84	8.285657042390357	2.878481725213894
20.845	8.410651687989883	2.900112357821656
20.85	8.166781367475807	2.857758101637682
20.855	8.325573534260801	2.8854069962937294
20.86	8.356335131537534	2.8907326288568327
20.865	8.134119770602616	2.852037827694895
20.87	8.551120503120366	2.92422989915642
20.875	8.217316561209005	2.8665862207875423
20.88	8.240647935010681	2.8706528760912007
20.885	8.545219642299456	2.923220765234719
20.89	8.412064140109813	2.900355864391439
20.895	8.402715325906103	2.898743749610528
20.9	8.340818498967531	2.8880475236684613
20.905	7.9584663788767065	2.821075394043326
20.91	8.297837496447963	2.880596725758044
20.915	8.402273293771614	2.8986675031420237
20.92	8.18867477442737	2.8615860592383675
20.925	8.068532085930597	2.840516165405611
20.93	8.33907438935636	2.887745554815445
20.935	8.084768898309555	2.8433728032584042
20.94	8.264095898754627	2.874734057048517
20.945	8.067619821010753	2.8403555800305624
20.95	8.173248526640014	2.8588893869193357
20.955	8.426936897502129	2.90291868599555
20.96	7.963290158211021	2.8219302185226023
20.965	8.244749740471464	2.8713672249420594
20.97	8.29096546248511	2.87940366438697
20.975	8.166744797710034	2.8577517032992974
20.98	8.08626324227143	2.843635567767331
20.985	8.278901300935129	2.8773079954942484
20.99	8.104789982292331	2.846891283890611
20.995	8.31725223064432	2.883964672225428
21.0	7.938318509041953	2.8175021755168093
21.005	8.168586081343186	2.858073841128529
21.01	8.266396538718746	2.8751341775156765
21.015	8.210288090952641	2.8653600281557363
21.02	8.179367877522157	2.859959418859323
21.025	8.35070837467297	2.8897592243425696
21.03	8.258920818291635	2.873833818837066
21.035	8.054162192538087	2.8379855870913238
21.04	8.169137067787986	2.8581702307224437
21.045	8.000166332982248	2.828456528388274
21.05	8.088675818542693	2.8440597424355722
21.055	8.192989260932972	2.862339822755672
21.06	8.056910103589095	2.838469676355394
21.065	8.094080506985144	2.8450097551651985
21.07	8.10420756617732	2.846788992211632
21.075	8.09998006687009	2.8460463922554196
21.08	7.99339614581909	2.827259476209973
21.085	7.964046721787713	2.822064266062648
21.09	8.037679188002283	2.835080102572462
21.095	7.867467731714929	2.804900663430869
21.1	8.187887333815421	2.8614484677895953
21.105	8.270350657108215	2.8758217359753395
21.11	8.206581800310689	2.864713214321931
21.115	7.984807378500474	2.8257401470235144
21.12	8.117631439426793	2.84914573853757
21.125	8.180108117004515	2.860088830264633
21.13	8.013663840879657	2.8308415428772515
21.135	7.904475986628756	2.811489994047419
21.14	8.130427678504255	2.851390481590386
21.145	8.122031937433357	2.8499178825772082
21.15	8.22109199936941	2.867244670300986
21.155	8.262855624733076	2.874518329169789
21.16	8.150359615640065	2.8548834679615323
21.165	8.135517888679596	2.852282925777104
21.17	7.98805669925373	2.826315038925019
21.175	8.059911161276121	2.8389982672196403
21.18	8.150187353928064	2.8548532981447687
21.185	8.032434805776981	2.8341550426497455
21.19	8.118366017100826	2.8492746475376545
21.195	7.878515236833131	2.8068692945759213
21.2	8.323878859022981	2.8851133182291093
21.205	8.058694875885339	2.838784048828889
21.21	8.107615227075083	2.8473874388770986
21.215	8.031355319638257	2.8339645939281346
21.22	7.946782204545363	2.819003761002344
21.225	7.924443002429662	2.815038721302011
21.23	8.052451046667024	2.8376840991673165
21.235	8.009588065765401	2.8301215637787367
21.24	8.108978619062473	2.8476268398549824
21.245	7.933430013784625	2.8166345190288045
21.25	8.233225912528349	2.8693598436808774
21.255	7.90755478364733	2.8120374790616376
21.26	8.111196464896862	2.8480162332572583
21.265	8.018402018726066	2.831678304243981
21.27	7.9518401951483275	2.8199007420737927
21.275	8.015227198485483	2.8311176588911815
21.28	8.34257982015008	2.888352440432102
21.285	8.03495595100965	2.8345997867440915
21.29	8.096109541102829	2.845366328103084
21.295	8.036203423164222	2.8348198219929643
21.3	8.141961987071644	2.8534123408774352
21.305	8.243190435425145	2.871095685522366
21.31	8.117969527297484	2.8492050693653983
21.315	8.007261617684899	2.8297105183542888
21.32	8.278288780290909	2.8772015536439066
21.325	8.2210532755398	2.8672379174982674
21.33	8.144077657408523	2.853783043156666
21.335	8.051313158240733	2.8374835961183518
21.34	8.198784741029085	2.863352011372176
21.345	8.226338578348091	2.8681594408868016
21.35	8.137198368765825	2.852577495663496
21.355	8.220318987933895	2.8671098667358206
21.36	8.01246187106716	2.830629235888579
21.365	8.158954183724571	2.856388311088773
21.37	7.881660039098902	2.80742943617447
21.375	7.999354696699508	2.8283130478607754
21.38	8.12410557426489	2.8502816657770667
21.385	7.932112305952842	2.816400594012301
21.39	8.19912851513316	2.8634120407536807
21.395	7.885056468693384	2.8080342712818487
21.4	8.11762113020987	2.849143929360163
21.405	8.14321176297289	2.853631329196694
21.41	8.142976132833043	2.8535900428816054
21.415	7.986930383133646	2.8261157766683316
21.42	8.040299293505731	2.8355421516009476
21.425	7.922140491589513	2.8146297254860206
21.43	8.328076220898287	2.8858406437116875
21.435	7.94889612091109	2.8193786763950475
21.44	8.071126311406054	2.840972775548202
21.445	8.098764452935267	2.8458328223799914
21.45	7.800494905401128	2.7929366096281396
21.455	8.089116815127507	2.8441372707954002
21.46	8.125531181157982	2.8505317365638962
21.465	8.03750798280503	2.835049908344654
21.47	7.988736593287247	2.8264353156028967
21.475	7.9284443803802205	2.8157493461564047
21.48	8.190460554510206	2.861898068504573
21.485	7.88085996487587	2.8072869402460214
21.49	8.075357123643979	2.841717284256824
21.495	8.20076765525535	2.8636982479401265
21.5	8.027369403970782	2.833261266450869
21.505	8.001806199506483	2.828746400705882
21.51	8.017190146932913	2.8314643114355005
21.515	8.17087615554058	2.858474445493711
21.52	7.98925327876168	2.8265267164422276
21.525	8.132950194254265	2.851832778101526
21.53	8.266047899314882	2.8750735467662185
21.535	8.08426225424424	2.8432837097701382
21.54	8.29961828083828	2.8809058090882247
21.545	7.988013024313123	2.826307312433155
21.55	7.892381931970664	2.8093383441605364
21.555	8.142927807297523	2.8535815753711202
21.56	7.975957644649778	2.824173798591329
21.565	8.060660613962495	2.839130256603683
21.57	8.13653931513248	2.852461974353467
21.575	7.949556739996334	2.819495830817335
21.58	8.111429040088547	2.848057064050604
21.585	8.12722956830026	2.850829628073249
21.59	7.867668130334576	2.8049363861475674
21.595	7.98284624087361	2.8253931126258536
21.6	8.388715466836763	2.896327928055931
21.605	7.8058524012668284	2.79389556019312
21.61	8.207570735892208	2.8648858155068253
21.615	7.725232219631238	2.779430196934479
21.62	7.796126582573251	2.792154469683447
21.625	8.235826497120756	2.8698129724985137
21.63	8.366878407387249	2.892555687862768
21.635	7.783527758997614	2.7898974459642085
21.64	8.06519419224593	2.839928554074192
21.645	7.817336075608045	2.7959499415418807
21.65	8.19664279034584	2.862977958410759
21.655	8.009170570125544	2.8300478035053658
21.66	7.9471875383215185	2.8190756531745507
21.665	7.902670763662541	2.8111689318969324
21.67	8.215739857052048	2.866311193337536
21.675	8.111509544410264	2.848071197215804
21.68	8.197312417751085	2.8630949019812606
21.685	8.349743000981823	2.88959218592898
21.69	8.159506971492087	2.8564850728635163
21.695	7.999243263382869	2.8282933481841783
21.7	8.417331596856375	2.90126379304888
21.705	7.939095762625639	2.8176401052344566
21.71	8.45703994504679	2.9080990260042365
21.715	8.101746790850376	2.8463567574797044
21.72	8.394698592357223	2.8973606251823782
21.725	8.518989258087379	2.9187307614933204
21.73	8.375067940139951	2.893970963942097
21.735	8.472274236739699	2.9107171344429363
21.74	8.237115124735098	2.870037477932143
21.745	8.470556836675629	2.9104221062718083
21.75	8.363774801926187	2.8920191565627964
21.755	8.205668207858103	2.8645537537037256
21.76	8.423839444271694	2.9023851302457593
21.765	8.46342889631195	2.9091972941538273
21.77	8.334234290635475	2.886907392112791
21.775	8.541943874814814	2.922660410450522
21.78	8.618866881569886	2.9357906740041746
21.785	8.689547799220465	2.9478038942949487
21.79	8.652711199855244	2.9415491156625695
21.795	9.088044993110271	3.014638451474782
21.8	9.326124712563203	3.0538704479010246
21.805	9.203707692157678	3.0337613110061374
21.81	9.342739303576073	3.0565894888872585
21.815	9.68868298155884	3.1126649324266884
21.82	10.244574944440958	3.2007147552446713
21.825	10.825603160101327	3.2902284358538583
21.83	11.328687213327466	3.3658115237379924
21.835	12.847310220742092	3.584314470124251
21.84	14.05756544239279	3.7493420012573924
21.845	17.00829454771933	4.124111364611694
21.85	19.595045754093288	4.426629163832598
21.855	22.155575283182543	4.706970924403777
21.86	26.145231482253465	5.1132408003392005
21.865	28.732573573495753	5.360277378410165
21.87	31.4954945197614	5.612084685726098
21.875	32.39061875995653	5.691275670704814
21.88	32.54966135958558	5.705231052252448
21.885	30.854706470771614	5.554701294468643
21.89	28.385626037560687	5.327816254110186
21.895	24.890513104724043	4.989039296770876
21.9	21.478277403012726	4.63446624790954
21.905	18.715811030770112	4.3261774155448265
21.91	16.092083287220277	4.011493897193448
21.915	14.08992838409617	3.7536553363483134
21.92	12.93480154345659	3.596498511532653
21.925	11.638922967886437	3.4115865763433932
21.93	10.875241104793393	3.297763045580048
21.935	10.201064596453488	3.19391054922543
21.94	9.864350360388725	3.140756335723726
21.945	9.711494350282686	3.116327060865513
21.95	9.139489867245054	3.0231589219300155
21.955	9.180391578925404	3.029916100971346
21.96	8.911411875726339	2.9851988000343193
21.965	8.671558955865002	2.944751085552903
21.97	8.725348291564789	2.9538700532631403
21.975	8.754696550124585	2.9588336469163967
21.98	8.52832059962093	2.920328851280439
21.985	8.244202069245928	2.8712718556845025
21.99	8.255114390558	2.8731714864515134
21.995	8.677705191394955	2.9457944923899486
22.0	8.390946688986471	2.896713083649548
22.005	8.36204363847416	2.8917198409379425
22.01	8.340534335532382	2.8879983267883627
22.015	8.43875915957463	2.9049542439726364
22.02	8.202080055101653	2.8639273830007723
22.025	7.940613737135239	2.817909462196264
22.03	8.255663212877032	2.8732669929675927
22.035	8.331366383724417	2.886410640176553
22.04	8.043315464234459	2.8360739525327014
22.045	8.146500448276633	2.854207499162707
22.05	8.276930938125448	2.8769655781961396
22.055	8.123601204175836	2.8501931871674655
22.06	8.198468461989995	2.86329678203116
22.065	8.1045495378224	2.8468490542742866
22.07	8.249432301868644	2.8721824980089
22.075	8.433982369538223	2.904131947680446
22.08	8.019233822314874	2.8318251750973036
22.085	8.008804174253932	2.829983069605529
22.09	8.15573938760568	2.855825517710366
22.095	8.281314086059025	2.8777272431658676
22.1	8.128651116327424	2.8510789389856295
22.105	8.490409284604358	2.913830689076556
22.11	8.08569086976786	2.8435349250128543
22.115	8.100098018848758	2.8460671142558738
22.12	8.04024152651696	2.8355319653491757
22.125	7.799858125757738	2.7928226090745074
22.13	8.273444915767186	2.8763596638402484
22.135	8.24087678902172	2.870692736783531
22.14	8.205337266755446	2.864495988259618
22.145	8.360974897052152	2.891535041643478
22.15	8.065952489326202	2.840062057301953
22.155	8.33128543593775	2.8863966179196074
22.16	8.233473734289003	2.8694030275109497
22.165	8.097318876637749	2.8455788298055897
22.17	8.220587927547653	2.867156767173301
22.175	7.94807257333501	2.819232621359048
22.18	8.119867824571482	2.8495381774195416
22.185	7.9917376837485286	2.8269661624696765
22.19	8.252102752948037	2.872647342252097
22.195	8.104980428431737	2.8469247317819515
22.2	8.458894545172653	2.9084178766423254
22.205	8.469493929639574	2.910239496955461
22.21	8.380122815059883	2.8948441780275296
22.215	8.30602114277974	2.882016853312926
22.22	8.222659123184975	2.8675179377268027
22.225	8.344781361873004	2.8887335221292054
22.23	8.202762001522578	2.86404643843681
22.235	8.415695927881783	2.900981890305726
22.24	8.50271421989952	2.9159413951414592
22.245	8.591473191884765	2.931121490468241
22.25	8.462491103939346	2.9090361125189466
22.255	8.62373168648476	2.9366190911462726
22.26	8.337316123425735	2.8874411030228364
22.265	8.41238420588483	2.900411040850043
22.27	8.379555129547077	2.8947461252322415
22.275	8.57290117909775	2.927951703682585
22.28	8.60592068885589	2.9335849551113893
22.285	8.602393555731952	2.9329837291965926
22.29	8.545386776281672	2.9232493523956644
22.295	8.791528931531564	2.9650512527663944
22.3	8.910152859520611	2.984987916143148
22.305	8.568725770320524	2.9272385912871064
22.31	8.686132794401487	2.947224591781476
22.315	8.7118429212409	2.9515831211810553
22.32	8.941883157425153	2.9902981719930795
22.325	8.929342803116176	2.988200596197681
22.33	8.858274088022148	2.976285283372907
22.335	8.963436068899808	2.9938998094291347
22.34	9.121777446036615	3.020228045369524
22.345	9.149546616682269	3.0248217495717444
22.35	8.974010477845825	2.995665281343332
22.355	9.156710130119068	3.0260056394724493
22.36	9.217641927544692	3.0360569704049842
22.365	9.11134142809815	3.0184998638559106
22.37	9.243936027865184	3.0403841908326625
22.375	9.512604153588676	3.084250987450385
22.38	9.43593840081244	3.0717972590671474
22.385	9.668604909051137	3.109438037499885
22.39	9.601912179647856	3.0986952382652695
22.395	9.869765132553137	3.141618234692614
22.4	9.929806497747554	3.151159548126301
22.405	10.006930029434567	3.1633732042606937
22.41	10.547541489002683	3.2476978752652905
22.415	10.425395322554628	3.2288380762365008
22.42	10.713271969390766	3.2731134977862846
22.425	10.59808804251239	3.2554704794410885
22.43	11.180527056908064	3.3437295131197535
22.435	10.930343099576186	3.3061069401300656
22.44	11.48542497008082	3.389015339310346
22.445	11.691784049557524	3.4193250868493807
22.45	11.608635093951136	3.4071447127985532
22.455	12.33945598847889	3.512756181188625
22.46	12.396043663210255	3.5208015654407814
22.465	13.027558509144963	3.6093709298359684
22.47	13.269050061652647	3.642670731983972
22.475	13.659491431263948	3.695874920944153
22.48	14.449062920639475	3.8011923025071326
22.485	15.080235219572199	3.8833278537321823
22.49	15.88532530371354	3.9856398863562097
22.495	16.67705612126739	4.083755149524441
22.5	17.767373273726978	4.215136210578132
22.505	18.410303358841205	4.2907229412817145
22.51	19.646902731345772	4.4324826825770876
22.515	21.829000588896935	4.672151601660303
22.52	23.42108059875434	4.839533097185548
22.525	25.9789810979924	5.096958023958251
22.53	29.01457864626102	5.386518230384171
22.535	33.698661776334845	5.805054846970426
22.54	38.27332554103093	6.186543909246174
22.545	44.531047631584705	6.673158744671425
22.55	55.48925349099479	7.449110919498701
22.555	68.62814114810567	8.284210351512428
22.56	85.61419624331937	9.252793969570455
22.565	107.77383945719863	10.381417988752723
22.57	141.0073739471674	11.874652582167084
22.575	182.55740014226495	13.51138039366315
22.58	235.70944455094366	15.352831808853495
22.585	292.95962538969434	17.116063373033366
22.59	347.79581952071067	18.649284691931502
22.595	394.54292435496376	19.863104600111328
22.6	423.43326988902595	20.57749425680945
22.605	420.64469677745404	20.50962449138097
22.61	395.38997052734044	19.884415267423392
22.615	354.2865364431694	18.822500802049905
22.62	295.2208304480578	17.181991457571435
22.625	238.88075003665986	15.455767533081618
22.63	190.07774489700518	13.786868567481347
22.635	146.58495215733186	12.107227269582902
22.64	112.9823581108972	10.629315975682404
22.645	89.58812699001915	9.46510047437528
22.65	69.38694289006801	8.329882525586301
22.655	56.23507087750096	7.499004659119833
22.66	46.31344270702555	6.805398056471462
22.665	39.33127097420478	6.271464818860485
22.67	34.33161146040896	5.859318344347656
22.675	29.919867590835516	5.46990562906121
22.68	26.509111853104645	5.148700015839401
22.685	24.27889023252113	4.927361386434034
22.69	21.572108442842904	4.644578392367052
22.695	20.739214588710862	4.55403278300792
22.7	18.892249570248943	4.346521548347476
22.705	17.51716352011824	4.185351062947795
22.71	16.638106066125278	4.078983459898468
22.715	15.701649165482976	3.9625306516774073
22.72	15.035397225858093	3.8775504156436305
22.725	14.383792662931654	3.7925970868168495
22.73	13.803027228041719	3.7152425530564916
22.735	13.562708054158753	3.6827582128289054
22.74	12.87145589777917	3.587681131006373
22.745	12.619567511475983	3.5524030615170883
22.75	12.168222263000652	3.4882979034194674
22.755	11.611810662987512	3.407610697099584
22.76	11.654113897848982	3.4138122235777675
22.765	11.122383832218961	3.335023812841366
22.77	11.181223512962191	3.343833655097423
22.775	11.074186674957362	3.3277900587262654
22.78	10.577975851187732	3.2523800287155455
22.785	10.028600454226922	3.166796560284055
22.79	10.088338558826798	3.1762145013879017
22.795	9.956205562690798	3.1553455536106974
22.8	10.266679039505345	3.204165888262551
22.805	9.866100506079961	3.141034941875044
22.81	9.766971246174384	3.1252153919649097
22.815	9.805009442757786	3.131295170174442
22.82	9.312675692739921	3.0516676904178017
22.825	9.25932329056137	3.042913618649299
22.83	9.219405624889243	3.0363474150513876
22.835	9.211130409572409	3.034984416693504
22.84	9.17956330610039	3.0297794154196094
22.845	9.047693558097226	3.0079384232555735
22.85	9.15460399448214	3.025657613558107
22.855	8.984036366066213	2.9973382134931343
22.86	8.826122813582662	2.9708791314327585
22.865	8.736197262702612	2.9557058823067313
22.87	8.727824879518183	2.95428923423523
22.875	8.799507306130492	2.966396350141109
22.88	8.797947855224525	2.9661334857393933
22.885	8.497422781171505	2.9150339245318406
22.89	8.487464781976568	2.913325382098019
22.895	8.520769407971466	2.9190356983037167
22.9	8.71644352620023	2.952362363633609
22.905	8.471025335088687	2.9105025914932092
22.91	8.610255467183523	2.934323681392958
22.915	8.711054109762898	2.9514494930055806
22.92	8.52160566495952	2.9191789367833416
22.925	8.203905694551807	2.864246095319291
22.93	8.22239571288874	2.8674720073417874
22.935	8.325292435171344	2.8853582854077833
22.94	8.164216827287182	2.8573093684946302
22.945	8.246940038194388	2.871748602888907
22.95	8.049035225252752	2.8370821675187257
22.955	8.253113648369162	2.872823288747354
22.96	8.051274917793101	2.837476857666526
22.965	8.231661255279805	2.8690871815404644
22.97	8.091020873902675	2.844471985079599
22.975	8.147131505291783	2.8543180455744213
22.98	8.120841017923452	2.8497089356499994
22.985	8.067941480835602	2.8404122026275695
22.99	8.120199349146858	2.849596348458297
22.995	8.146401291050385	2.854190128749377
23.0	7.785035089141854	2.7901675736668317
23.005	8.114165825309003	2.8485374888368598
23.01	7.933433071821612	2.81663506188175
23.015	8.191911665096928	2.8621515796856265
23.02	8.01081531272829	2.830338374245788
23.025	7.887522320124916	2.8084733077109556
23.03	7.878981505470596	2.806952351834743
23.035	7.85193472181638	2.8021303898670347
23.04	7.7452218765470695	2.783023872795034
23.045	7.813359021870238	2.795238634154558
23.05	7.677593354107497	2.7708470463213044
23.055	7.926177047217629	2.815346701068561
23.06	7.850100335934962	2.8018030508825853
23.065	7.81980641321109	2.7963916773605035
23.07	7.780484488290231	2.7893519835779474
23.075	7.696163715982156	2.7741960485845545
23.08	7.765119382566875	2.786596379558201
23.085	7.718044685368598	2.7781369090396892
23.09	7.697425557624073	2.774423464005463
23.095	7.63332003044538	2.762846363887319
23.1	7.865012326720155	2.804462930174003
23.105	7.778548084600529	2.7890048556071982
23.11	7.69182932861268	2.773414741543839
23.115	7.9674078197892	2.822659706693175
23.12	7.741118699983595	2.782286595587089
23.125	7.954941472372932	2.8204505796721437
23.13	7.759501117412726	2.7855881097916693
23.135	7.860251048701148	2.8036139264708235
23.14	7.997753906937599	2.8280300399637905
23.145	8.018464404294255	2.83168931987502
23.15	7.818199752492854	2.796104388697399
23.155	7.829234140023153	2.798076864566653
23.16	7.925921454099134	2.815301307870817
23.165	7.64033798214745	2.764116130365627
23.17	7.859966515500384	2.803563182006138
23.175	8.138644171732007	2.8528309048613463
23.18	8.011266768724102	2.8304181261297954
23.185	7.80464910554884	2.793680208175023
23.19	7.771848232490005	2.7878034780970493
23.195	8.167655079566641	2.857910964247599
23.2	8.053566478986884	2.8378806315606164
23.205	8.378723160458241	2.894602418374282
23.21	8.385202027979515	2.8957213312022128
23.215	8.418314313607945	2.9014331482231235
23.22	8.227984644483733	2.868446381664425
23.225	8.39473497748169	2.897366904187609
23.23	8.545172579515619	2.923212715406735
23.235	9.075373889461792	3.0125361225156775
23.24	8.96782818280501	2.9946332300976373
23.245	9.523071792729846	3.0859474708312593
23.25	9.744376089279138	3.1215983228594832
23.255	10.31463732430399	3.2116409083681803
23.26	11.230532821842585	3.351198714168198
23.265	12.524831895194868	3.539043923886064
23.27	14.43634260025055	3.799518732714783
23.275	16.465744864614837	4.057800495910911
23.28	19.5408382030077	4.420502030653045
23.285	22.36493998087472	4.729158485489223
23.29	26.999730886896003	5.1961265272216
23.295	29.487072781362905	5.4302000682629465
23.3	32.3698036720424	5.689446692960784
23.305	33.74604492873483	5.809134611001438
23.31	33.88232527188261	5.820852624133565
23.315	32.039982122859136	5.660387100089458
23.32	28.321194798960004	5.3217661353126
23.325	24.853465478334243	4.985325012307046
23.33	22.17395909555383	4.708923347810392
23.335	18.514832649996826	4.302886548585359
23.34	16.138573194315992	4.017284305885755
23.345	13.832691503107984	3.719232649769033
23.35	12.47948505968509	3.532631463892758
23.355	11.481795522609742	3.3884798247311054
23.36	10.222318566835689	3.1972360824367803
23.365	9.79197348355565	3.129212917580977
23.37	9.443596072103674	3.0730434543142526
23.375	8.580385900355227	2.929229574539221
23.38	8.69527856210448	2.9487757734531934
23.385	8.594984448709013	2.9317203906083904
23.39	8.295726662896067	2.880230314210318
23.395	8.361692546878409	2.8916591339365034
23.4	7.947670092113364	2.8191612391123293
23.405	8.142405290817146	2.853490019400304
23.41	7.729978272190172	2.7802838474138163
23.415	7.835875344702844	2.7992633575108368
23.42	7.725121578518395	2.7794102933029508
23.425	7.877528927600272	2.806693593465498
23.43	7.659689930157221	2.767614483658665
23.435	7.587101005217244	2.7544692783215505
23.44	7.395390554556764	2.719446736848649
23.445	7.4331407551329995	2.726378688871559
23.45	7.313152680295298	2.704284134534553
23.455	7.44271217138801	2.7281334592332556
23.46	7.436391418003359	2.726974773994684
23.465	7.2396370839101944	2.690657370218325
23.47	7.6375855973925955	2.763618207602598
23.475	7.343318667507443	2.709855838879154
23.48	7.454824899668085	2.730352522966235
23.485	7.5658793587682425	2.7506143602417703
23.49	7.28664535029874	2.6993786970891542
23.495	7.327021313560722	2.7068471167690134
23.5	7.4508901984903835	2.729631879666264
23.505	7.279718555698115	2.698095357043208
23.51	7.208869239410588	2.6849337495384478
23.515	7.521948982284181	2.7426171774938224
23.52	7.208019617725445	2.684775524643624
23.525	7.139961979605575	2.672070728780504
23.53	7.191782417615179	2.681749879764177
23.535	7.414308316306867	2.722922752541259
23.54	7.094578184157131	2.6635649389787983
23.545	7.302955279642105	2.7023980609159164
23.55	7.246276785879975	2.6918909312748864
23.555	7.109018819746062	2.666274333174676
23.56	7.306499135025349	2.703053668543292
23.565	7.182995958510022	2.6801111839828624
23.57	7.283341962492435	2.6987667484413014
23.575	7.108302272663651	2.666139957441029
23.58	7.163166328320414	2.6764092228806144
23.585	7.376574356208038	2.7159849698052523
23.59	7.181795782997836	2.6798872705764762
23.595	7.162228357214076	2.676233987754822
23.6	7.488575433100419	2.7365261615961978
23.605	7.066277698217366	2.6582471100741114
23.61	7.036132003129036	2.652570829050383
23.615	7.1407789678811895	2.6722235999034942
23.62	7.195196804534143	2.6823864010492864
23.625	7.246881673717709	2.6920032826350173
23.63	7.089194013545708	2.662554039554072
23.635	7.087733983921774	2.6622798470336986
23.64	6.9863490206024546	2.6431702594805455
23.645	6.800778440228708	2.607830216909971
23.65	7.153631457668624	2.674627349308427
23.655	6.9671596836516345	2.639537778409628
23.66	7.249396393768308	2.692470314370858
23.665	6.996580194422863	2.6451049496046206
23.67	7.170389396951331	2.6777582782901317
23.675	7.152019219842186	2.6743259374732515
23.68	7.103651871593507	2.6652676922953735
23.685	7.012625291832797	2.648136192085444
23.69	6.939540631853403	2.6343007861391614
23.695	7.183435161408736	2.6801931201703986
23.7	6.898776304195308	2.6265521704689796
23.705	7.259167906200918	2.694284303150081
23.71	7.01954347870356	2.6494421070677427
23.715	7.056957384971986	2.6564934377807123
23.72	7.074849298620981	2.659858886975206
23.725	7.118800614440685	2.6681080589887443
23.73	7.240395570194332	2.6907983146632026
23.735	7.171711032180945	2.678005047079065
23.74	7.154820479407918	2.674849618092187
23.745	7.190894323908569	2.681584293642206
23.75	7.061158830736677	2.657284108020194
23.755	7.200038756978415	2.683288794926557
23.76	7.1025953622920595	2.6650694854528765
23.765	7.063258852692417	2.657679223061432
23.77	7.1971416618055954	2.6827489002524247
23.775	6.9539020674426455	2.637025230717872
23.78	7.15903094978647	2.675636550390667
23.785	6.922513399816948	2.6310669698464437
23.79	7.1631852121908235	2.676412750715185
23.795	6.896826373648018	2.6261809483826544
23.8	6.9917691139299505	2.644195362285085
23.805	7.272305894625202	2.6967213231302196
23.81	6.987696029425651	2.6434250565177084
23.815	6.938978586186159	2.6341941056395517
23.82	7.201593414307392	2.683578471799808
23.825	7.1312724032948	2.670444233324261
23.83	7.061458082167795	2.657340415183534
23.835	7.099566656393081	2.664501202175199
23.84	6.99762288136057	2.6453020397226044
23.845	7.106167204553318	2.6657395230129515
23.85	7.230708813607921	2.6889977340280375
23.855	7.234659021241654	2.6897321467465223
23.86	7.116390110576785	2.667656295435524
23.865	7.111062585601831	2.6666575681181546
23.87	7.268369058895138	2.695991294291422
23.875	7.273658053829582	2.696972015766864
23.88	7.237275355664743	2.6902184587250053
23.885	7.0959180297148805	2.6638164406946063
23.89	7.200668685438597	2.683406172281527
23.895	7.159331191127539	2.675692656327991
23.9	7.09339729393026	2.663343254995544
23.905	7.315835766917372	2.704780169795204
23.91	7.344141459818945	2.7100076494022938
23.915	7.26759359481212	2.695847472468003
23.92	7.152579204745086	2.6744306318813145
23.925	7.537857039483112	2.7455158057245113
23.93	7.5038242934204975	2.739310915799902
23.935	7.572343814836722	2.7517892024711346
23.94	7.492745912801077	2.737288058060583
23.945	7.781500028047192	2.7895340162914652
23.95	8.276817096744814	2.8769457931537072
23.955	8.47867270035278	2.911816048508693
23.96	9.020921663423897	3.0034849197929887
23.965	9.58770965470054	3.0964026958230964
23.97	10.084080814606558	3.175544176138408
23.975	10.850415112614025	3.2939968294784414
23.98	11.349734163466655	3.368936651744383
23.985	12.147463275811864	3.4853211151645502
23.99	12.114093304893355	3.4805306068031285
23.995	12.553957388493515	3.5431564160354982
24.0	11.802325336519765	3.435451256606585
24.005	11.227295540994284	3.3507156759406316
24.01	10.541033311101323	3.246695752777171
24.015	10.133657340500456	3.183340594485682
24.02	9.12232492763369	3.0203186798140504
24.025	8.821203421449203	2.9700510806127904
24.03	8.25056238763504	2.8723792207219154
24.035	7.946202818197693	2.8189009947491406
24.04	7.839317923514577	2.799878197978365
24.045	7.690340251099755	2.773146272936167
24.05	7.440440110591785	2.727717014389833
24.055	7.367579166725601	2.7143284927815206
24.06	7.336258817458124	2.7085529009894054
24.065	7.163129420787125	2.6764023278997358
24.07	7.15062206574074	2.6740647085926588
24.075	7.1861290678513186	2.6806956313336503
24.08	6.998271825857172	2.645424696689961
24.085	7.296414406585599	2.7011875918909443
24.09	7.224506466927687	2.687844204362985
24.095	7.253837158610543	2.693294851777381
24.1	7.158057603912248	2.6754546536826687
24.105	7.253053750432774	2.6931494110859826
24.11	7.081178589433106	2.661048400430384
24.115	7.2163060589279455	2.6863183093088474
24.12	7.142490637221501	2.672543851318721
24.125	7.369117404189401	2.714611833060005
24.13	6.931537200573457	2.6327812671343316
24.135	7.073655281174958	2.6596344262275893
24.14	7.118056343390818	2.667968579910719
24.145	7.2146765418070435	2.6860149928485217
24.15	7.103083124596325	2.665160994123305
24.155	6.8269562968624955	2.6128444838647584
24.16	7.243117788897931	2.6913041056145866
24.165	7.244893175396139	2.6916339229910404
24.17	7.023779188180851	2.650241345270436
24.175	7.034368846296163	2.6522384595462305
24.18	7.117397515923304	2.667845107183568
24.185	6.852936910103009	2.617811473369121
24.19	6.9999557032389275	2.6457429397503693
24.195	6.959752897600429	2.6381343592774855
24.2	6.765058754093147	2.6009726553912764
24.205	6.866858705749581	2.6204691766455834
24.21	6.914123806697943	2.6294721536266445
24.215	6.858313754864902	2.6188382452654273
24.22	7.174029384610579	2.6784378627495875
24.225	6.8945462498233345	2.6257467984981595
24.23	6.91908703841245	2.6304157539089617
24.235	7.020805262604651	2.649680218932966
24.24	6.919334910175833	2.630462869948145
24.245	7.1340979894293435	2.670973228886681
24.25	6.9124321120918415	2.6291504544418607
24.255	6.716328788702089	2.5915880823738346
24.26	7.102675248199202	2.665084472995031
24.265	7.1499086319382625	2.6739313065107457
24.27	6.929029973099548	2.632305068395293
24.275	7.183438863000068	2.6801938107159464
24.28	6.916394014193877	2.629903803220543
24.285	7.11095755700179	2.6666378751157405
24.29	7.049996129577458	2.6551828806275206
24.295	6.984300016917802	2.642782627632814
24.3	6.896908430492088	2.6261965711827604
24.305	7.3404793735897504	2.709331905394714
24.31	7.177331493945338	2.679054216313163
24.315	7.04251368796415	2.653773480906792
24.32	7.148289062064667	2.6736284450283416
24.325	6.995448362587558	2.644890992571822
24.33	7.130162038111906	2.670236326266255
24.335	7.249870115491805	2.6925582845115543
24.34	7.234292629730344	2.6896640365908797
24.345	7.149036111079703	2.6737681483404097
24.35	7.148906569432129	2.6737439236830682
24.355	6.949292734914047	2.6361511214105398
24.36	7.109941392155781	2.666447335342624
24.365	6.889561121569218	2.624797348666982
24.37	7.068527481758891	2.6586702469014263
24.375	7.157752778045282	2.6753976859609643
24.38	7.152970734194969	2.674503829534549
24.385	7.231495780915715	2.6891440610193635
24.39	6.847995823514278	2.6168675594141706
24.395	7.001913311544949	2.6461128682550465
24.4	7.160602909193687	2.6759302885526908
24.405	7.185933296319705	2.680659116023465
24.41	7.0643059790353115	2.6578762158978195
24.415	7.242730937899911	2.691232234107624
24.42	7.171847303868859	2.6780304897197977
24.425	7.091504916065042	2.6629879676906243
24.43	7.481000641210794	2.7351417954487833
24.435	7.228342824768658	2.688557759239823
24.44	7.043604945813357	2.6539790778778487
24.445	7.129601317975207	2.6701313297242906
24.45	7.307942543275452	2.703320651213143
24.455	7.266309161677045	2.6956092375708027
24.46	7.396507528833792	2.719652097021564
24.465	7.379596534835393	2.716541281636521
24.47	7.506550193791463	2.739808422826578
24.475	7.306084964471201	2.702977055853638
24.48	7.473702134501744	2.7338072599402
24.485	7.4033164908441185	2.7209036166031533
24.49	7.688559634769391	2.7728252081170552
24.495	7.438854608379713	2.727426370844814
24.5	7.533609447410449	2.744742145887378
24.505	7.501334262182147	2.7388563785241
24.51	7.549111704113622	2.747564686065393
24.515	7.572550300317855	2.751826720619933
24.52	7.534117231060003	2.744834645485954
24.525	7.5542769915433965	2.7485045009137963
24.53	7.839411629585993	2.7998949318833364
24.535	7.802817919441988	2.793352451704222
24.54	7.761019210603708	2.7858605870724595
24.545	8.185806129600145	2.8610847819664738
24.55	8.348841692282148	2.8894362239513347
24.555	8.139074988663861	2.8529064107789903
24.56	8.788241121198077	2.964496773686569
24.565	8.780406776120664	2.9631751173564926
24.57	8.733667284141003	2.955277869192845
24.575	9.614831317576577	3.100779146855928
24.58	9.536634682432823	3.08814421334769
24.585	10.118134825344635	3.180901574293778
24.59	10.790093346333661	3.284827749872687
24.595	10.99338297959566	3.3156270869317708
24.6	12.542547816613974	3.541545964210259
24.605	13.491449742021565	3.673070887149003
24.61	15.567494967420828	3.945566495120926
24.615	17.755457007192327	4.213722464424102
24.62	21.212807640222184	4.605736384143385
24.625	26.1670720014577	5.115376037150905
24.63	31.350523142810875	5.5991537881014555
24.635	38.68896100285614	6.220045096529136
24.64	46.36834774007618	6.809430794132222
24.645	53.86253014332009	7.339109628784686
24.65	61.01568823837535	7.811253947886686
24.655	64.01789768398594	8.001118527055198
24.66	64.36618375940996	8.02285384133414
24.665	60.87536836549269	7.802266873511357
24.67	55.388112844257556	7.442319050152147
24.675	48.89773476237052	6.9926915248973
24.68	40.85944144630694	6.392139035276606
24.685	33.5040233792178	5.788266007987003
24.69	27.96311198661951	5.288015883733663
24.695	22.851006790306972	4.780272669033323
24.7	19.193300995995198	4.3810159776009945
24.705	16.51978889556585	4.0644543170720775
24.71	14.281164023015643	3.7790427389771133
24.715	13.086537951927438	3.6175320250037095
24.72	11.824666128154416	3.438701226939383
24.725	11.0174504538019	3.3192545027162197
24.73	10.23497830163908	3.199215263410557
24.735	10.168376080304002	3.1887891244646456
24.74	9.102609414130598	3.017053100979596
24.745	8.754508918037029	2.9588019396433127
24.75	9.069957466143725	3.0116370076992554
24.755	8.517279908088042	2.918437922603125
24.76	8.52572949591402	2.9198851853992513
24.765	8.568504571424091	2.9272008081824676
24.77	8.115753704298355	2.8488161934913165
24.775	7.966754897578321	2.8225440470572503
24.78	7.915962823563717	2.813532090373898
24.785	7.974559915025155	2.823926329603015
24.79	7.68757861322106	2.772648303196974
24.795	7.598374115036173	2.7565148494133265
24.8	7.553739457248943	2.7484067124879723
24.805	7.901037153139612	2.81087835971954
24.81	7.404687155160694	2.7211554816218593
24.815	7.41773138971763	2.72355124602377
24.82	7.646971900497149	2.765315877164334
24.825	7.47727020655391	2.7344597650274376
24.83	7.566054405726506	2.7506461796687893
24.835	7.369546007195347	2.714690775612454
24.84	7.421073983052886	2.7241648230334534
24.845	7.343199266247007	2.7098338078647934
24.85	7.191275983259464	2.681655455732422
24.855	7.1165414504097315	2.66768466097658
24.86	7.336379152029425	2.7085751147105785
24.865	7.267541379226861	2.695837788003362
24.87	7.161487774222516	2.6760956212778564
24.875	7.478625520577682	2.734707574966231
24.88	7.247142640484343	2.6920517529357313
24.885	7.48579605125759	2.736018284159956
24.89	7.220972945365074	2.6871868087955986
24.895	7.157351153236324	2.6753226260091183
24.9	7.132804361986477	2.670731053847706
24.905	6.785451531826707	2.604889927007801
24.91	7.158897432829675	2.6756115997711016
24.915	7.0530279829424325	2.6557537504336564
24.92	7.144477806830644	2.672915600394192
24.925	6.871056415565764	2.621270000508487
24.93	7.173094544840676	2.6782633449384092
24.935	7.087556655626845	2.662246542983359
24.94	7.113302697690286	2.6670775574943986
24.945	7.1135623633905105	2.66712623686816
24.95	7.107871905431607	2.666059246421881
24.955	6.798511404847272	2.6073955213674953
24.96	7.30023274058372	2.701894287455325
24.965	7.079928810117601	2.6608135616983017
24.97	7.129727233307817	2.6701549081107294
24.975	7.094357355611715	2.6635234850873224
24.98	7.085137614118695	2.661792180865872
24.985	6.988705106310663	2.6436159150509484
24.99	7.198593771950418	2.6830195250781195
24.995	7.1405125647083025	2.672173752716747
25.0	7.03705817623024	2.652745403582907
25.005	6.9502186488825615	2.6363267340909324
25.01	6.958791661150931	2.637952171884648
25.015	6.969478482267603	2.6399769851776367
25.02	6.970371061082011	2.6401460302570405
25.025	7.024881402238609	2.650449283091191
25.03	6.848971132793113	2.6170539033029323
25.035	7.122579625723189	2.6688161468567273
25.04	7.092453087612434	2.663165989496793
25.045	7.163382272677643	2.6764495647550772
25.05	7.052653570469852	2.655683258686896
25.055	7.085701362983199	2.6618980752431525
25.06	6.780635674773542	2.6039653751103415
25.065	6.940179325212887	2.634422009704005
25.07	7.00701095769867	2.6470759259414285
25.075	6.919591748956882	2.630511689568568
25.08	6.670352092489723	2.5827024785076818
25.085	6.820271457852923	2.6115649442150435
25.09	6.97363029552876	2.6407632032290893
25.095	6.970522981138389	2.640174801246764
25.1	7.351785224797774	2.711417567398606
25.105	6.928665194238862	2.632235778618409
25.11	6.78263047846402	2.6043483788587154
25.115	7.024163299333535	2.650313811482243
25.12	6.995846756545372	2.644966305370519
25.125	7.191834883012409	2.681759661679698
25.13	6.943685851537148	2.6350874466584875
25.135	7.032253350451412	2.6518396162761073
25.14	7.054648680273019	2.656058862350949
25.145	6.7269521732783915	2.5936368622608663
25.15	7.089581554375302	2.6626268147029735
25.155	7.152777909404431	2.674467780588211
25.16	6.97619644939142	2.641249032066348
25.165	6.784102766869618	2.604631023171923
25.17	6.987730167743762	2.6434315137229794
25.175	7.061312088632022	2.657312945182035
25.18	7.281363415785208	2.6984001585727064
25.185	7.212268033724907	2.6855666131609746
25.19	7.152246343230718	2.6743684008062014
25.195	7.063304651304947	2.6576878393266856
25.2	7.224539927788132	2.6878504288349325
25.205	7.368004148378441	2.714406776512769
25.21	7.313924211853406	2.7044267806419544
25.215	7.462330651912393	2.731726679576929
25.22	7.5263098070729555	2.743412073873146
25.225	7.377925943054243	2.716233779160815
25.23	7.576952098422539	2.752626400080937
25.235	7.7432176149330525	2.7826637624644937
25.24	7.778793211155102	2.7890488004255323
25.245	7.839205835101375	2.7998581812480032
25.25	8.027712878900022	2.8333218805670533
25.255	8.473999177313623	2.9110134278827404
25.26	9.099942171206099	3.016611040755188
25.265	9.26927933069457	3.0445491177996407
25.27	10.187685820094876	3.1918154426744154
25.275	11.539305917270227	3.396955389355331
25.28	12.896947819972961	3.5912320754823073
25.285	14.647028354769539	3.8271436287092153
25.29	16.12933716810899	4.01613460532749
25.295	17.77782433991362	4.2163757351442985
25.3	19.466801401657243	4.412119830836108
25.305	20.597981067838873	4.538499869763012
25.31	20.571017931638398	4.535528407103014
25.315	19.77892788146714	4.447350658703128
25.32	18.44328919202807	4.294565076003398
25.325	16.79240202064977	4.0978533429894455
25.33	15.072961808848328	3.882391248811527
25.335	13.290032436598185	3.6455496755082333
25.34	12.12260827256067	3.4817536203127113
25.345	10.73182071877678	3.2759457747003045
25.35	10.221018839857866	3.197032818076453
25.355	9.286331505299714	3.0473482743689986
25.36	8.914618827687914	2.9857358938271674
25.365	8.555739451085532	2.9250195642226964
25.37	8.134472330804924	2.8520996354974915
25.375	7.846530553209059	2.8011659274682494
25.38	7.711177660359524	2.776900729295076
25.385	7.6173273977665055	2.7599506150955864
25.39	7.389332225784264	2.718332618680846
25.395	7.418924568740702	2.723770285604258
25.4	7.333008243324808	2.7079527771593077
25.405	7.196430866176351	2.68261642173762
25.41	7.254874729774894	2.693487466051196
25.415	7.252051124005408	2.6929632607975567
25.42	7.29830898142116	2.7015382620686976
25.425	7.075236460495931	2.6599316646289863
25.43	7.156705507584055	2.675201956410778
25.435	6.9145909497486455	2.6295609804202384
25.44	7.058060914856567	2.65670113389831
25.445	6.777691965603901	2.6034000778988813
25.45	7.121670294043347	2.6686457790503684
25.455	7.032814796864836	2.6519454739614905
25.46	6.7839717360382465	2.6046058696160244
25.465	7.182153432471967	2.6799539982007095
25.47	6.976338488032879	2.6412759204658793
25.475	6.884038460055254	2.623745121015998
25.48	6.983945603738076	2.642715573749486
25.485	7.100303342122681	2.6646394394219044
25.49	6.8814370126794655	2.6232493233925487
25.495	6.827015563061738	2.612855825157932
25.5	7.095227220421879	2.663686772205373
25.505	6.877475861413098	2.6224942061734087
25.51	7.1605070361278145	2.675912374523466
25.515	6.834478235734929	2.614283503320734
25.52	7.043579919060834	2.653974362924562
25.525	6.993445325039272	2.6445123038169576
25.53	6.933003810572975	2.6330597810480825
25.535	6.976493473400212	2.6413052594125146
25.54	6.928735943601725	2.632249217608721
25.545	6.762754841001404	2.6005297231528433
25.55	7.132531009027923	2.6706798776768292
25.555	7.249651620853638	2.6925177104066815
25.56	6.954199600668637	2.6370816446725036
25.565	6.954210424555941	2.637083696918993
25.57	7.009341546778755	2.6475161088799357
25.575	7.015677125760084	2.6487123524007066
25.58	6.968914863211335	2.639870236055427
25.585	7.035929188880708	2.652532599023188
25.59	6.8482330078665585	2.6169128773932386
25.595	6.9719851838009985	2.640451700713535
25.6	6.8440749096478894	2.616118290453987
25.605	6.98985422970453	2.643833245442029
25.61	6.777451390385936	2.603353873445932
25.615	7.0141969491792295	2.648432923292419
25.62	7.185639165361801	2.6806042537759653
25.625	7.113576904748199	2.6671289629015313
25.63	7.070203316739163	2.6589853923515947
25.635	7.077744797357693	2.6604031268508335
25.64	7.082350609447497	2.6612686090373323
25.645	6.953984991798263	2.637040953758258
25.65	7.083844563742595	2.661549278849181
25.655	6.9773793723828765	2.6414729550731493
25.66	6.903748686568347	2.6274985607167034
25.665	7.173572925820293	2.6783526515043334
25.67	7.105173199788205	2.665553075777747
25.675	7.161799258225915	2.6761538181176947
25.68	6.995135330670882	2.6448318151956056
25.685	7.015169769980709	2.6486165766265053
25.69	7.033767644729901	2.6521251186039283
25.695	7.1133026448576135	2.6670775475897983
25.7	7.082021874416177	2.6612068454774755
25.705	7.127229404083773	2.669687135992488
25.71	7.231926441682061	2.689224133775774
25.715	7.298726681595368	2.7016155688023726
25.72	6.98802441822065	2.64348717005032
25.725	6.932120548309012	2.632892050257475
25.73	6.997977418354285	2.6453690514471293
25.735	7.094494010823917	2.663549138053195
25.74	7.396802919086492	2.719706403104293
25.745	7.328102915482036	2.7070468993872336
25.75	7.132915166218504	2.6707517979435123
25.755	7.140518510520767	2.6721748652587776
25.76	7.472638688185652	2.7336127538818755
25.765	7.4164701307818115	2.723319689419847
25.77	6.933908393315237	2.6332315495062786
25.775	7.278534336627989	2.6978758934813865
25.78	7.223995994335148	2.687749243202414
25.785	7.295920784808021	2.7010962190947625
25.79	7.381074031995307	2.7168132125700706
25.795	7.5414128529537585	2.74616329684776
25.8	7.394357494807246	2.7192567908910785
25.805	7.63816668556708	2.7637233373778716
25.81	7.459928264186865	2.7312869245443374
25.815	7.677392480070496	2.770810798317073
25.82	7.903777367134185	2.811365747663257
25.825	7.874131844830431	2.8060883529978935
25.83	7.686034474552015	2.772369830046492
25.835	7.9036471304678	2.811342585041496
25.84	8.090609000017594	2.8443995851528303
25.845	8.4688908265799	2.91013587768336
25.85	8.254591752389999	2.873080533571936
25.855	8.603851538010451	2.9332322679955727
25.86	8.774107635312372	2.962112022748696
25.865	9.452228259406374	3.0744476348453835
25.87	9.259265472405968	3.042904118174933
25.875	10.066564615290595	3.172784993549137
25.88	10.782052796242084	3.283603629587786
25.885	11.388882543814498	3.3747418484699683
25.89	12.328295608283517	3.5111672714759
25.895	13.998002321474814	3.741390426228572
25.9	15.559799815151521	3.9445912101447878
25.905	18.615131324128892	4.3145256198253
25.91	22.109716402691586	4.702097021828833
25.915	26.903398279527433	5.186848588452089
25.92	32.831914537946496	5.729914007901558
25.925	38.970482699197255	6.242634275624134
25.93	44.79192083894368	6.692676657283219
25.935	50.22782785162	7.087159364062586
25.94	53.38736772689399	7.306665978878054
25.945	54.14918996130044	7.35861331782697
25.95	51.64833452958589	7.186677572396433
25.955	46.472195526076064	6.8170518206975705
25.96	41.04907385982917	6.406955116108523
25.965	34.29798216938543	5.856447913999187
25.97	29.754347191298947	5.454754549134081
25.975	23.97978467513264	4.896915832963911
25.98	19.825371573582867	4.452569098125583
25.985	17.208767204945556	4.148345116422398
25.99	14.800788182721403	3.8471792501417714
25.995	13.251085761697198	3.6402040824241158
26.0	11.809455345045675	3.4364888105515017
26.005	10.895521903682338	3.3008365460413724
26.01	10.588207866536814	3.2539526527804328
26.015	9.540524695542633	3.0887739793553415
26.02	9.212725131411268	3.0352471285566303
26.025	9.071303828936044	3.011860526142611
26.03	8.802446459406406	2.9668917168320124
26.035	8.51630381455385	2.918270689047514
26.04	8.205889294594295	2.864592343527137
26.045	8.199783412270044	2.863526394547472
26.05	7.980510401408656	2.824979716990665
26.055	7.9282788372400566	2.8157199500731704
26.06	7.916581888661438	2.8136421038684785
26.065	8.06016947499652	2.8390437606695182
26.07	7.640612123351364	2.7641657192272975
26.075	7.49908306061897	2.7384453729477554
26.08	7.740704233373921	2.782212111499395
26.085	7.662982071778716	2.768209181362333
26.09	7.797047025465472	2.7923192914610375
26.095	7.620052042889831	2.760444174927258
26.1	7.476649643529175	2.734346291808917
26.105	7.499958360546915	2.7386051852260334
26.11	7.362109810401248	2.7133208086035916
26.115	7.736247865150896	2.781411128393445
26.12	7.403114242383332	2.720866450670325
26.125	7.696333714189829	2.7742266875995965
26.13	7.5181041321742805	2.7419161424402243
26.135	7.541038781298589	2.746095187952994
26.14	7.341704690260871	2.7095580248927815
26.145	7.413333723496541	2.7227437858705215
26.15	7.451861328625212	2.7298097605190756
26.155	7.41243186332268	2.722578164777401
26.16	7.4347001749499055	2.726664661257395
26.165	7.4700503459341	2.733139284034771
26.17	7.47034446385374	2.7331930893835037
26.175	7.3798514127351105	2.716588193439541
26.18	7.5949844643286015	2.7558999372852058
26.185	7.466585513980304	2.732505354794443
26.19	7.39942925518778	2.7201891947413843
26.195	7.458034515601073	2.730940225563546
26.2	7.473278901281028	2.7337298515546538
26.205	7.626516838399649	2.7616148968311367
26.21	7.614804756156232	2.7594935687832707
26.215	7.420544891582094	2.724067710535495
26.22	7.573902884519437	2.752072470797133
26.225	7.62263235240123	2.7609115075281263
26.23	7.4131693688829134	2.7227136039038173
26.235	7.550088852733284	2.747742501169512
26.24	7.214879861825516	2.6860528404753166
26.245	7.969036167033982	2.822948133961016
26.25	7.617550342577434	2.759991004075454
26.255	7.636565248230163	2.7634335975793163
26.26	7.645869222572468	2.765116493490368
26.265	7.640656564029483	2.764173757930113
26.27	7.659709761853951	2.7676180664705075
26.275	8.008106041504272	2.829859721170693
26.28	7.9000982780529245	2.810711347337703
26.285	7.711589928570035	2.7769749600185514
26.29	7.744459613108416	2.7828869206470492
26.295	7.947427199767498	2.819118159951352
26.3	7.818523613255803	2.7961623009503227
26.305	7.931397955769907	2.8162737714522548
26.31	7.837377510904669	2.7995316592074233
26.315	8.225539760692266	2.8680201813607007
26.32	8.22833214822882	2.8685069545372937
26.325	8.229683214957829	2.8687424448628756
26.33	8.208328976586298	2.865018145943634
26.335	8.450678774047129	2.9070051210906267
26.34	8.446684198004817	2.9063179795068566
26.345	8.643114756648952	2.939917474462328
26.35	8.636821401125712	2.9388469509529944
26.355	8.540974433117357	2.9224945565590636
26.36	9.018652439238005	3.003107130829336
26.365	8.965723356365112	2.994281776380625
26.37	8.867612153369432	2.9778536151680512
26.375	8.998077005856791	2.999679483854365
26.38	9.262105617627059	3.043370765718015
26.385	9.465774161593101	3.0766498275873224
26.39	9.711112845301816	3.1162658495869406
26.395	9.935000327400967	3.1519835544306014
26.4	10.126356938656993	3.1821937305351153
26.405	10.512075788002818	3.2422331483104077
26.41	10.68198114989523	3.268330024629586
26.415	10.897230853132829	3.301095402004133
26.42	11.171344143121825	3.3423560766503955
26.425	11.540295309708288	3.397101015529018
26.43	12.166135826578902	3.4879988283511367
26.435	12.331457372617662	3.5116174866601946
26.44	12.978045375905582	3.6025054303783612
26.445	13.621909714625167	3.6907871402486987
26.45	13.828093994210096	3.7186145261656387
26.455	15.225656943589335	3.902006784154704
26.46	15.857347587960385	3.9821285247917833
26.465	17.07572315599454	4.132278204089669
26.47	18.20489713408541	4.266719715904176
26.475	19.431316645115714	4.408096714582804
26.48	21.559068548208295	4.643174404242026
26.485	23.635541766414647	4.861639822777357
26.49	26.859094403456545	5.1825760393318445
26.495	30.295141667400777	5.504102258079947
26.5	34.600462940068375	5.882215818895833
26.505	41.42798802038732	6.436457723032702
26.51	48.787137952951355	6.9847790196219774
26.515	59.80692680136069	7.733493828882304
26.52	74.94451141715295	8.657049810250196
26.525	94.39006152144881	9.715454776872198
26.53	122.04207162598672	11.047265346047714
26.535	158.67119891487224	12.5964756545183
26.54	198.9990038789873	14.106700673048511
26.545	248.6088965637882	15.767336381386306
26.55	297.74513219954986	17.255292874928255
26.555	339.31985726028614	18.420636722444915
26.56	365.3909568907726	19.115202245615205
26.565	369.55157621961587	19.22372430668979
26.57	348.3848523796823	18.665070382392944
26.575	318.0154377840113	17.83298734884347
26.58	277.15517982225606	16.647978250293818
26.585	235.69331735670133	15.352306580989755
26.59	188.28558729354413	13.721719545798337
26.595	150.34111262836524	12.261366670496615
26.6	114.50432679464043	10.700669455442515
26.605	91.03030597679829	9.540980346735774
26.61	72.250650199859	8.50003824696448
26.615	56.83539796912323	7.538925518210352
26.62	47.17544371311561	6.868438229547938
26.625	39.53858574498123	6.287971512736141
26.63	33.481867103248774	5.786351795669598
26.635	29.373400005666895	5.4197232406892235
26.64	26.160977264794987	5.114780275319262
26.645	23.047084725312388	4.800737935496207
26.65	21.01528970755331	4.584243635274341
26.655	19.057911693363135	4.365536816173142
26.66	17.43269253903062	4.175247602122612
26.665	16.80964952937364	4.099957259456938
26.67	15.472303436784319	3.933484897236078
26.675	14.817874716041096	3.8493992669040056
26.68	14.048412323072501	3.748121172410585
26.685	13.34755495948908	3.653430574061738
26.69	12.734637691744254	3.5685624124770823
26.695	12.208696472467356	3.4940945139574224
26.7	11.310829886351176	3.3631577254644442
26.705	11.351467031921691	3.3691938252231335
26.71	10.898760111636072	3.3013270228252263
26.715	10.554286539928913	3.2487361450153065
26.72	10.119023061065443	3.1810411913500025
26.725	10.061117140175112	3.1719264083794743
26.73	10.03028745975938	3.167062907452168
26.735	9.840489458035846	3.1369554440628966
26.74	9.700167849774445	3.114509247020218
26.745	9.632682019852188	3.1036562341619263
26.75	8.95186087306578	2.9919660547983793
26.755	8.850008540447185	2.974896391548315
26.76	8.908400147587875	2.9846943139269513
26.765	8.748833004185952	2.9578426266767393
26.77	8.40549159852813	2.899222585199027
26.775	8.700754690818599	2.9497041700513966
26.78	8.331892561100988	2.8865017860900393
26.785	8.247889371470457	2.8719138864998124
26.79	8.295319201945798	2.880159579250045
26.795	8.270134690152679	2.8757841869919027
26.8	7.938644488996728	2.8175600240273013
26.805	8.027988269797794	2.8333704787404335
26.81	7.7896641721043105	2.7909969853269834
26.815	7.8819617686144285	2.807483173344843
26.82	7.920262001582183	2.8142960046132646
26.825	7.828040165085281	2.79786350008096
26.83	7.699656839237508	2.7748255511360544
26.835	7.576694493916959	2.7525796071897646
26.84	7.646239629049417	2.7651834711370267
26.845	7.656057514992767	2.766958170083669
26.85	7.5610512930712215	2.7497365861244276
26.855	7.503403747798045	2.739234153517739
26.86	7.396645280751768	2.71967742218664
26.865	7.447784193597774	2.729062878278508
26.87	7.418520177619853	2.723696050887443
26.875	7.536337148605703	2.745238996627744
26.88	7.45409309040902	2.730218505982446
26.885	7.215716206374823	2.6862085187815974
26.89	7.131251745694491	2.6704403655005087
26.895	7.270151168340483	2.6963217850138887
26.9	7.457659906331362	2.7308716385673204
26.905	7.288697688820075	2.699758820491207
26.91	7.1754572741957015	2.678704402168276
26.915	7.297664132746221	2.7014189110069955
26.92	7.158553066684933	2.6755472462068264
26.925	7.214070276171009	2.685902134511049
26.93	7.195841091429992	2.682506494200898
26.935	7.198639502144818	2.6830280472154624
26.94	7.236812842108645	2.690132495270195
26.945	7.085870718191375	2.6619298860397085
26.95	7.303231459332991	2.7024491594353797
26.955	7.260133364681637	2.6944634650857
26.96	7.310895826649741	2.7038668285715812
26.965	7.107008159941752	2.6658972523227056
26.97	7.27664986079326	2.6975266191074483
26.975	7.404998681974501	2.7212127226614427
26.98	7.199503460735915	2.6831890467754813
26.985	7.217601702896198	2.6865594545619493
26.99	7.274557063813699	2.697138680864167
26.995	7.0319956858511015	2.6517910335942956
27.0	7.145267403291926	2.6730632995295727
27.005	7.547882442022718	2.7473409766577426
27.01	7.308505312611526	2.7034247377375844
27.015	7.335905030933221	2.7084875910613326
27.02	7.624697824293855	2.7612855383487336
27.025	7.573161414444507	2.751937756280928
27.03	7.5180752497280405	2.7419108755989936
27.035	7.382429675860695	2.7170626926629233
27.04	7.684674814972871	2.772124603074846
27.045	7.868416980130215	2.8050698708107458
27.05	7.965932708072109	2.8223983964125456
27.055	8.182689399354548	2.8605400537930854
27.06	7.995351025707055	2.827605175003585
27.065	8.132782127594165	2.8518033115196015
27.07	8.500455693040715	2.9155540970869867
27.075	8.317460756718763	2.8840008246737314
27.08	8.676771187860302	2.9456359564379815
27.085	9.101748151235856	3.0169103651311646
27.09	9.638810126091299	3.104643317048079
27.095	9.904897980722572	3.147204788494478
27.1	10.37937781988436	3.221704179449808
27.105	11.327154372172625	3.365583808520095
27.11	12.372492885450974	3.5174554560720415
27.115	13.477757896845857	3.67120659958628
27.12	15.369980566434437	3.9204566783009396
27.125	17.880018706846858	4.228477114381353
27.13	21.190105682866264	4.603271193712821
27.135	25.516234758183636	5.05135969400157
27.14	31.50649270751407	5.6130644667163825
27.145	38.79864611275698	6.228855923262071
27.15	46.860379021459664	6.84546412023755
27.155	57.25229761646763	7.566524804457303
27.16	65.85312990738888	8.114994140933737
27.165	72.89809393832915	8.538038061424249
27.17	74.70279338214684	8.643077772538371
27.175	74.20836777232759	8.614427884214226
27.18	69.622173709623	8.34399027501968
27.185	61.78329189635396	7.860234849949075
27.19	53.56632430273463	7.31890185087453
27.195	45.21450350668176	6.72417307233252
27.2	36.8465207617458	6.070133504441711
27.205	30.46866806063616	5.519843119205125
27.21	25.539493995410847	5.05366144447873
27.215	20.694709308389168	4.5491437994845985
27.22	17.784235171472258	4.2171358967280455
27.225	15.320695185557634	3.91416596295528
27.23	13.400124285790048	3.6606180196505136
27.235	12.262164016964501	3.501737285543349
27.24	11.117985378154906	3.334364313951747
27.245	10.361879724947473	3.218987375704893
27.25	9.765196107626753	3.1249313764668103
27.255	9.432679041567674	3.071266683563587
27.26	8.937994847051723	2.9896479470084305
27.265	8.92458658648652	2.9874046573048183
27.27	8.32374245845886	2.8850896794482592
27.275	8.212826927244416	2.865803016127315
27.28	8.13058113082856	2.851417389795566
27.285	7.867529591375933	2.804911690477248
27.29	7.549204258468874	2.747581528993976
27.295	7.5825210756807335	2.753637789485163
27.3	7.404984547029968	2.7212101254827727
27.305	7.396174698347853	2.7195909064320416
27.31	7.530682940168	2.7442089825973532
27.315	7.42107242368917	2.724164536823936
27.32	7.2810707490101505	2.6983459283439086
27.325	6.998745901714317	2.6455142981496653
27.33	6.995750077247092	2.6449480292147696
27.335	6.8745141044616	2.621929462144548
27.34	6.829379439974566	2.6133081410301706
27.345	6.938391558923071	2.634082678832058
27.35	6.783609504334898	2.604536331928372
27.355	6.781474511576698	2.604126439245356
27.36	6.745267500321293	2.597165281671787
27.365	6.602698933265651	2.5695717412179118
27.37	6.706146912409596	2.589622928615206
27.375	6.562704736539873	2.5617776516590727
27.38	6.502455013634744	2.5499911791288112
27.385	6.737904706159889	2.5957474272663528
27.39	6.257992670292224	2.5015980233227366
27.395	6.5217329817736305	2.553768388435731
27.4	6.756601606807721	2.5993463806902923
27.405	6.741516179981664	2.5964429860833964
27.41	6.785189385029072	2.6048396083116274
27.415	6.552600081892862	2.559804696044771
27.42	6.561031467824631	2.5614510473215435
27.425	6.458411786740039	2.5413405491472485
27.43	6.700816105431412	2.588593460826055
27.435	6.427875872103921	2.535325594889919
27.44	6.362648435671313	2.5224290744580538
27.445	6.472155434030005	2.544043127391909
27.45	6.543845346806609	2.5580940848230367
27.455	6.459634688783841	2.541581139523946
27.46	6.4789108164992975	2.5453704674367734
27.465	6.6483964987343365	2.5784484673412296
27.47	6.528602909091926	2.5551130912528954
27.475	6.659056367298863	2.580514748514114
27.48	6.5574150589868125	2.560745020299134
27.485	6.513616935739438	2.552178860452268
27.49	6.603235161272986	2.569676081001842
27.495	6.5253978758646705	2.5544858339526315
27.5	6.6387004782745365	2.5765675768887832
27.505	6.751184650196402	2.5983041873876895
27.51	6.5126614747698826	2.5519916682406865
27.515	6.859328903548924	2.6190320547005386
27.52	6.609213852392965	2.5708391339002454
27.525	6.453588177443285	2.540391343364893
27.53	6.559662929851452	2.5611838922364503
27.535	6.568558817924146	2.562919978837448
27.54	6.609325605453929	2.570860868552386
27.545	6.797458939895213	2.607193690521518
27.55	6.657668137394831	2.5802457513568027
27.555	6.827575082004543	2.612962893346276
27.56	6.487283985870065	2.5470147203873923
27.565	6.526916921405515	2.5547831456711774
27.57	6.5227484124747	2.553967190955025
27.575	6.619377973272032	2.5728151844374736
27.58	7.027442490753514	2.6509323813997057
27.585	6.822739988992484	2.612037516765884
27.59	6.6896816767691005	2.5864418951078525
27.595	7.157119708862662	2.675279370245781
27.6	6.84996033270535	2.6172428876024
27.605	6.915043668724995	2.6296470616272813
27.61	7.103936065961803	2.665321006175767
27.615	6.9562557686545325	2.6374714725764394
27.62	7.04663585333767	2.654550028411156
27.625	7.398500401844051	2.720018456158717
27.63	7.111779221712869	2.666791934462242
27.635	7.290774246325391	2.7001433751424
27.64	7.343506117068598	2.7098904252881884
27.645	7.588977775590754	2.7548099345673114
27.65	7.482680773109798	2.735448916194524
27.655	7.734774015870465	2.781146169454325
27.66	7.972879774724533	2.823628830906168
27.665	8.099452390715115	2.845953687380579
27.67	8.591799361187661	2.931177128934323
27.675	8.73272806465656	2.9551189594763456
27.68	8.887324029388711	2.9811615235321804
27.685	9.63711144650405	3.1043697341818115
27.69	9.830747929417706	3.135402355267615
27.695	10.663498813030376	3.2655013111359144
27.7	11.519142711684944	3.393986256849745
27.705	12.384882551824608	3.519216184297948
27.71	13.794297396649013	3.7140675002817347
27.715	15.792886595743985	3.9740264966081926
27.72	18.921415148011693	4.349875302581867
27.725	22.36953956416235	4.729644760884516
27.73	28.572544377930335	5.345329211370459
27.735	35.34171079602131	5.944889468780838
27.74	44.018605401371524	6.63465186738321
27.745	52.810905632681155	7.267111230240057
27.75	63.455169156199744	7.965875291278401
27.755	73.75378633759327	8.58800246492706
27.76	81.91820723017119	9.050867761169156
27.765	85.60869078605707	9.252496462363931
27.77	85.38315809240872	9.240300757681469
27.775	80.31173072212827	8.96168124417111
27.78	73.06044800772953	8.547540465404627
27.785	61.80034604111159	7.861319611942488
27.79	51.916094102710964	7.2052823749462425
27.795	41.851361653870754	6.469262836975381
27.8	33.02297106229005	5.746561673060687
27.805	27.276626459997416	5.22270298408759
27.81	22.59723649288026	4.753655066670305
27.815	18.852191579192702	4.341911051506318
27.82	15.791114165337376	3.973803488515427
27.825	14.313068340816804	3.7832616008963487
27.83	12.311914709544734	3.5088338104767423
27.835	11.42448947197162	3.3800132354728465
27.84	10.818262336047958	3.2891126973772056
27.845	9.943005575394508	3.1532531733742073
27.85	9.39130426295905	3.064523496884801
27.855	9.106726954140472	3.0177354016116906
27.86	8.463064911360883	2.909134735855471
27.865	8.19689703698074	2.8630223605450134
27.87	8.039540787220686	2.8354083986651175
27.875	7.896606096342399	2.81009005128704
27.88	7.483247703268806	2.7355525407618853
27.885	7.500358445099722	2.7386782295661756
27.89	7.489576327613189	2.736709032325722
27.895	7.174559166596647	2.6785367584927124
27.9	7.250125592799634	2.692605725463651
27.905	7.280697198112103	2.698276708959276
27.91	7.0620140237753075	2.6574450180154825
27.915	6.905986573973638	2.6279243851324257
27.92	6.9119366583112996	2.6290562295834032
27.925	7.040252950980267	2.653347499100008
27.93	6.4869793776418465	2.546954922577517
27.935	6.727423942574779	2.5937278081122503
27.94	6.5752136148374145	2.5642179343490707
27.945	6.695771882520456	2.587618960071296
27.95	6.827131107449276	2.612877935811253
27.955	6.589675616844987	2.5670363489528127
27.96	6.5896804250870415	2.567037285488281
27.965	6.356781783252462	2.521265908874441
27.97	6.410736223265462	2.531943171413107
27.975	6.53348242684124	2.556067766480623
27.98	6.636500203656385	2.576140563644846
27.985	6.177610032278203	2.485479839443121
27.99	6.25838821041688	2.501677079564203
27.995	6.347757322301728	2.519475604625242
28.0	6.28718931749558	2.5074268319326047
28.005	6.3204820300897655	2.5140568868046254
28.01	6.28430105040473	2.5068508233249003
28.015	6.277239048266289	2.505441886826811
28.02	6.306909288380501	2.5113560656307783
28.025	6.1984771734777695	2.4896741098942585
28.03	6.195968014448248	2.4891701457409954
28.035	6.312121470689271	2.5123935740025427
28.04	6.199008060608249	2.4897807254070083
28.045	6.233131728356757	2.496624066285663
28.05	6.380471666790667	2.5259595536727555
28.055	6.110772633338878	2.471997700916989
28.06	6.279630263771143	2.505919045733749
28.065	6.215025024007003	2.4929951913325072
28.07	6.246328598150005	2.499265611764785
28.075	6.180791524642745	2.4861197727870525
28.08	6.270274202242083	2.504051557424903
28.085	6.203614522830925	2.4907056274941293
28.09	6.133749590301612	2.476640787498585
28.095	6.327820989157769	2.515516048280704
28.1	6.299019975707612	2.509784846497327
28.105	6.0899724488972184	2.467786953709177
28.11	6.056454331279627	2.46098645491592
28.115	6.186081485657844	2.487183444311626
28.12	6.11488307395472	2.472828961726775
28.125	6.006975020827072	2.450913099403378
28.13	6.085538571823304	2.466888439273917
28.135	6.237916432043064	2.497582117177144
28.14	6.268986663567132	2.5037944531385024
28.145	6.123678871203415	2.4746068114355895
28.15	6.16456798959066	2.482854806385315
28.155	6.170710404841533	2.4840914646690315
28.16	6.298093289409129	2.5096002250177474
28.165	5.954967656321991	2.4402802413497495
28.17	6.138069191470182	2.4775127025850305
28.175	6.2282779261342744	2.495651803864929
28.18	6.318091419012743	2.5135813929556257
28.185	5.986161837969437	2.4466634092104775
28.19	6.14082582527591	2.4780689710490122
28.195	6.407628933403877	2.5313294794245724
28.2	6.29605253495737	2.509193602525993
28.205	6.12089139631236	2.474043531612239
28.21	6.686266572015977	2.585781617232201
28.215	6.300483922714314	2.510076477463249
28.22	6.382563874650853	2.52637366093198
28.225	6.272897635324269	2.5045753403170505
28.23	6.424303261085675	2.5346209304520615
28.235	6.432328708422475	2.5362036015317218
28.24	6.670827269077427	2.5827944689962123
28.245	6.633757073656726	2.5756080978395617
28.25	6.702106237228714	2.5888426443545605
28.255	6.643828410217085	2.5775624939498725
28.26	6.693074528325587	2.5870977036682605
28.265	6.97468786235985	2.6409634344988286
28.27	7.303482686086852	2.7024956403455773
28.275	7.305127357821281	2.7027999108001466
28.28	7.575105962886361	2.75229103891401
28.285	7.837362389025607	2.799528958418828
28.29	8.370074778285774	2.893108151847382
28.295	9.201887813530876	3.0334613585030015
28.3	9.76914094922398	3.1255625012506116
28.305	10.723520107404914	3.2746786265838232
28.31	12.345231160806236	3.51357811366223
28.315	14.21343652973574	3.770071157118356
28.32	16.52871856661146	4.065552676649444
28.325	20.289701165334627	4.5044090805936605
28.33	23.451795378709573	4.842705378061892
28.335	28.143439295965198	5.305039047543873
28.34	32.06701965862977	5.6627749079960585
28.345	34.44902433876996	5.8693291216944
28.35	34.81764125191045	5.900647528187941
28.355	34.27019774733509	5.854075311040599
28.36	32.18920362647949	5.673552998472782
28.365	29.214877208441873	5.405078834618592
28.37	25.955749886577006	5.094678585208002
28.375	22.196525807251625	4.711318903157759
28.38	18.491701716219918	4.300197869426466
28.385	15.32451705573083	3.914654142543225
28.39	13.275959966808568	3.643619075426048
28.395	11.770888653001117	3.430872870422499
28.4	10.275726464601087	3.205577399564872
28.405	9.657173772950971	3.107599358500219
28.41	8.570342340238218	2.927514703675836
28.415	7.980281145146529	2.824939140078336
28.42	7.759434288296024	2.7855761142528532
28.425	7.3545321204995	2.7119240624507723
28.43	7.3288127953029925	2.7071780132276104
28.435	7.144105614720514	2.672845976617529
28.44	6.923537799180626	2.6312616363981416
28.445	6.6405238154914	2.5769213832578206
28.45	6.604100940495139	2.5698445362502262
28.455	6.5184314585356375	2.5531219043625075
28.46	6.270422059415997	2.5040810808390366
28.465	6.198938454288505	2.489766746964162
28.47	6.479594296443383	2.5455047233197945
28.475	6.240605623084795	2.4981204180512986
28.48	6.32255985698677	2.5144700946694054
28.485	6.207386419096706	2.4914627067441137
28.49	6.168109548120952	2.483567906887378
28.495	6.128836848875265	2.4756487733269568
28.5	6.236736145690503	2.4973458202040226
28.505	6.208016095625953	2.4915890703777688
28.51	6.1025962316013045	2.4703433428576895
28.515	6.076799666076294	2.465116562371097
28.52	5.982850371111608	2.4459865844095727
28.525	6.089061165954168	2.467602311142168
28.53	5.924709966734536	2.434072711883221
28.535	6.0795702063749575	2.465678447481536
28.54	5.855828048495999	2.4198818253162693
28.545	5.8913798326608715	2.427216478326742
28.55	5.924530261048304	2.434035796994018
28.555	5.791004865305907	2.4064506779292003
28.56	5.925692753453969	2.4342745846461056
28.565	6.102190358083131	2.4702611922797013
28.57	5.879738692287556	2.4248172492556126
28.575	5.969956028999654	2.443349346491339
28.58	6.010148423307819	2.451560405804397
28.585	6.0116274934506295	2.4518620461703446
28.59	5.795621028419127	2.4074096096051307
28.595	5.858271374224748	2.420386616684357
28.6	6.09197051476618	2.4681917499996184
28.605	5.749551098862894	2.397822157471837
28.61	5.714684406389044	2.39054060965068
28.615	5.7928394969387345	2.406831838109745
28.62	5.867154065005846	2.4222208951715873
28.625	5.7407186193800595	2.3959796784155034
28.63	6.00735414907899	2.45099044246994
28.635	5.857190880723575	2.4201633995917664
28.64	5.9000185238166125	2.4289953733625373
28.645	5.934907382217172	2.4361665341714986
28.65	5.7265862551166276	2.393028678289633
28.655	6.092667187964235	2.4683328762474956
28.66	6.016716539745501	2.4528996187666348
28.665	5.87794766005632	2.4244479082991903
28.67	5.834641049467931	2.4155001654870425
28.675	5.661287525490318	2.3793460289521398
28.68	5.811363893577329	2.410677061237637
28.685	5.752479540323143	2.398432725828086
28.69	5.8334181833874785	2.4152470232643863
28.695	5.894396154153817	2.427837752847957
28.7	5.810939007697549	2.4105889337872495
28.705	5.6742398795054125	2.38206630459889
28.71	5.843907256998444	2.417417476771119
28.715	5.902168765362876	2.4294379525649292
28.72	5.8941239604045625	2.4277816953763702
28.725	5.8435322197629915	2.4173399057151626
28.73	5.77154841019931	2.4024047140728206
28.735	5.712452595874691	2.3900737636890397
28.74	5.89973641744369	2.428937302081651
28.745	5.820955813024093	2.4126657068529185
28.75	5.982360966227745	2.4458865399334746
28.755	6.234371728744354	2.496872389359207
28.76	5.74368141010142	2.3965978824369807
28.765	5.953574518661086	2.43999477840857
28.77	5.712073040831308	2.389994359999895
28.775	5.919722593880691	2.433048004845094
28.78	5.941897428558985	2.4376007524939323
28.785	6.013121510148158	2.452166697055516
28.79	5.928806171440034	2.4349139967235054
28.795	5.885177242371232	2.4259384250988796
28.8	5.81542813021284	2.4115198797050876
28.805	6.011526890404819	2.451841530442948
28.81	5.807019187056555	2.409775754516705
28.815	5.988745099915991	2.447191267538357
28.82	5.96166278247452	2.441651650517436
28.825	6.247124495953313	2.4994248330272533
28.83	6.074615867857967	2.4646735824157258
28.835	6.225798396485321	2.4951549844619514
28.84	6.403725323175695	2.5305583026628127
28.845	6.444290845758018	2.538560782364294
28.85	6.654749240833924	2.5796800655961047
28.855	6.6415517151548205	2.57712081888972
28.86	6.897533189988774	2.626315516077376
28.865	7.130286757339143	2.6702596797575966
28.87	7.617948390410738	2.760063113483229
28.875	7.96411206326947	2.8220758429336144
28.88	8.802936190816597	2.966974248424916
28.885	9.865939141283688	3.141009255205035
28.89	11.024428326048623	3.320305456738675
28.895	12.71321328664269	3.5655593231136526
28.9	14.342917637142001	3.78720446201971
28.905	16.14705018987599	4.0183392328020275
28.91	18.441923909453543	4.294406118365326
28.915	19.8304656446092	4.453141098663863
28.92	20.798935247787707	4.56058496771935
28.925	20.95187297744006	4.5773215942776035
28.93	20.451549738899466	4.5223389677134405
28.935	19.101400455282686	4.370514895899874
28.94	16.893023987500765	4.110112405701426
28.945	15.119203954033088	3.8883420572312164
28.95	13.095157625748007	3.6187232038037958
28.955	11.644701168402731	3.4124333207262425
28.96	10.205514116852267	3.1946070363743124
28.965	9.09378166998105	3.015589771500933
28.97	8.493446743521492	2.9143518565062614
28.975	8.041477203531281	2.835749848546462
28.98	7.210951197251308	2.685321432762065
28.985	7.026231683813196	2.6507039977736473
28.99	6.971356056879185	2.640332565583204
28.995	6.722899681660666	2.5928555072854844
29.0	6.716401809759487	2.5916021704265275
29.005	6.196360829102725	2.489249049232062
29.01	6.252907330265044	2.500581398448178
29.015	6.032871060194056	2.456190355040516
29.02	6.048331732472873	2.4593356282689176
29.025	6.185539340230488	2.487074454098728
29.03	6.003085937417072	2.4501195761466565
29.035	6.087286757691334	2.4672427439737934
29.04	5.915999441551377	2.432282763486058
29.045	5.861294785537517	2.421011108098746
29.05	6.030150683203945	2.4556365128422293
29.055	5.7936626518117755	2.4070028358545352
29.06	5.766249408666282	2.4013016071843793
29.065	6.075839169390023	2.4649217369705725
29.07	5.899355403439883	2.4288588685718
29.075	5.8528797409876585	2.419272564426683
29.08	5.811984483661108	2.4108057747693215
29.085	5.758867664291789	2.3997640851324924
29.09	5.721886674908924	2.392046545305698
29.095	5.787642764186373	2.4057520163529684
29.1	5.787905543636161	2.4058066305578594
29.105	5.819931596862974	2.412453439315042
29.11	5.776605412722835	2.4034569712651055
29.115	5.842081030041489	2.4170397245476725
29.12	5.769164745830381	2.4019085631702097
29.125	5.725553581955653	2.392812901577483
29.13	5.699501155949309	2.387362803586692
29.135	5.6626630154918995	2.3796350593088635
29.14	5.622203675488836	2.371118654873441
29.145	5.7549940994235165	2.3989568773580565
29.15	5.8051626082499475	2.4093905055532088
29.155	5.684168547813369	2.3841494390690716
29.16	5.787950986651871	2.4058160749840938
29.165	5.896161406109223	2.4282012696869306
29.17	5.769788371033905	2.4020383783432573
29.175	5.7931429412518005	2.4068948754051975
29.18	5.57462856082865	2.3610651326951255
29.185	5.854091391088846	2.4195229676712815
29.19	5.754055785365108	2.3987613022902274
29.195	5.648953739702156	2.3767527721036017
29.2	5.872970313403314	2.423421200163792
29.205	5.771715170850517	2.402439420849258
29.21	5.852555500118791	2.41920555144014
29.215	5.684993528648423	2.384322446450652
29.22	5.632979168792227	2.373389805487549
29.225	5.678142254122516	2.382885279261785
29.23	5.616565741599489	2.369929480300941
29.235	5.787341448029076	2.40568939142797
29.24	5.679142593408311	2.383095170866726
29.245	5.886657063472955	2.426243405652647
29.25	5.5695728162281615	2.359994240719278
29.255	5.701821605274804	2.3878487400325015
29.26	5.931452863731443	2.4354574239209033
29.265	5.65491344301871	2.3780061907023518
29.27	5.685849847717717	2.3845020125212133
29.275	5.72892564008926	2.3935174200513476
29.28	5.776225026391586	2.4033778367937875
29.285	6.072304588322588	2.4642046563389552
29.29	5.626525788629019	2.372029887802643
29.295	5.746258565968861	2.3971354917836543
29.3	6.000980692375383	2.449689917596793
29.305	5.946182484894129	2.4384795436694007
29.31	5.906638044550515	2.4303575960237858
29.315	6.108277596500607	2.4714929893690996
29.32	5.920417542905729	2.4331908151449464
29.325	5.867796197863145	2.422353441978099
29.33	5.95421003414974	2.440125003795859
29.335	5.891909898924132	2.4273256680808473
29.34	5.962934206722114	2.4419119981527
29.345	6.061218413297526	2.4619541858648644
29.35	6.240616120300521	2.498122519073178
29.355	6.182122870001176	2.4863875140454628
29.36	6.218743170417223	2.4937407985629187
29.365	6.204230748796668	2.4908293295199226
29.37	6.504964984358563	2.550483284469546
29.375	6.480718148531794	2.5457254660571307
29.38	6.48731137544084	2.5470200971803973
29.385	6.474447139408461	2.544493493685622
29.39	6.699468859326455	2.588333220303455
29.395	7.0394411195339845	2.653194512193553
29.4	7.055696813783037	2.656256164940241
29.405	7.053729739126927	2.655885867112314
29.41	7.551976973173604	2.7480860563624283
29.415	7.752663239598607	2.784360472280593
29.42	8.421632963250483	2.902004990218053
29.425	9.025474550398753	3.0042427582335542
29.43	9.826387817845525	3.1347069747977283
29.435	10.590523482301762	3.25430844916424
29.44	12.060491477831594	3.4728218321462436
29.445	14.029822094852163	3.7456404118457716
29.45	16.51824155540502	4.06426396231901
29.455	20.197823539605135	4.49419887628542
29.46	24.28657325241539	4.9281409529776425
29.465	29.20968853354813	5.404598831879026
29.47	33.59184272321856	5.795847023793724
29.475	38.026637114555655	6.166574179765914
29.48	41.4376408800981	6.437207537441845
29.485	42.97670794482697	6.555662281175485
29.49	42.14866032948608	6.492199960682517
29.495	40.02179226971408	6.326277915940311
29.5	36.12807834894093	6.010663719502276
29.505	31.66552436025484	5.627212841207878
29.51	26.36941771529617	5.135116134548095
29.515	22.749910475965965	4.769686622406756
29.52	19.21365133275579	4.383337921351238
29.525	16.15325713825262	4.01911148616863
29.53	13.591897579850627	3.686719080680087
29.535	12.125677940658734	3.482194414540741
29.54	10.770485391229503	3.2818417681584684
29.545	9.369012904987748	3.060884333813963
29.55	8.996523195618	2.9994204766284436
29.555	8.011814201037168	2.8305148296797826
29.56	7.933671230619411	2.816677338748514
29.565	7.605729582133235	2.7578487235766276
29.57	7.1802303584589655	2.6795951855567597
29.575	6.8176077153342245	2.6110549046954614
29.58	6.811307059983123	2.609848091361473
29.585	6.628320461298643	2.574552477868463
29.59	6.5544206964203156	2.5601602872516236
29.595	6.498558807926675	2.54922710010832
29.6	6.4176648599838755	2.5333110468286115
29.605	6.3216737646413375	2.51429388987074
29.61	6.180627877288543	2.486086860366818
29.615	6.16841995754085	2.483630398739082
29.62	6.147280763327168	2.4793710418828336
29.625	5.9727989238366055	2.4439310390918574
29.63	6.156519935961277	2.4812335512726884
29.635	5.840366288254461	2.416684979109702
29.64	5.954286452374214	2.440140662415635
29.645	6.095483958467707	2.468903391886306
29.65	6.199237400699998	2.4898267812641097
29.655	5.802046389201964	2.408743736722934
29.66	5.882604194210861	2.425408046950216
29.665	5.843168782745165	2.417264731622328
29.67	5.878593153466967	2.4245810263769214
29.675	5.966399850323478	2.4426215118850236
29.68	5.7699247059981476	2.40206675719018
29.685	5.848751693438895	2.4184192551000945
29.69	5.634649059365626	2.3737415738377305
29.695	5.584895135114516	2.363238273030148
29.7	5.858572724746028	2.4204488684427994
29.705	5.88077101136525	2.4250301052492627
29.71	5.9488137099306275	2.439019005651786
29.715	5.838411996361021	2.416280612089792
29.72	5.5332372533975445	2.352283412643456
29.725	5.658775370052045	2.3788180615700827
29.73	5.7803673678905785	2.4042394572693
29.735	5.758919296550358	2.399774842886382
29.74	5.577728408817365	2.361721492644161
29.745	5.60295965670576	2.3670571722511817
29.75	5.770707160653406	2.402229622799079
29.755	5.765552193760553	2.4011564284237195
29.76	5.778827771136771	2.4039192522081043
29.765	5.647365052639587	2.376418534820747
29.77	5.597935955844469	2.365995764122258
29.775	5.686824040183533	2.384706279646098
29.78	5.7854294808123425	2.4052919741296153
29.785	5.683759105905727	2.3840635700219335
29.79	5.712648288364742	2.3901147019264037
29.795	5.605294966789085	2.367550414835782
29.8	5.5764439282005664	2.361449539626152
29.805	5.762936048619284	2.4006115988679393
29.81	5.690777809619955	2.3855351201816237
29.815	5.768130707921288	2.401693300136653
29.82	5.628659135836809	2.3724795332809108
29.825	5.5297235449460205	2.351536422202731
29.83	5.605557319307233	2.3676058200864505
29.835	5.687331211474681	2.3848126155894684
29.84	5.599546591224442	2.366336111211685
29.845	5.672901491513872	2.3817853579854487
29.85	5.787621142357768	2.4057475225712626
29.855	5.713011402027885	2.390190662275268
29.86	5.754566925473896	2.398867842436072
29.865	5.8179326373907205	2.4120391036197404
29.87	5.707431154313353	2.389023054370416
29.875	5.862512261242105	2.421262534555496
29.88	5.662870236185659	2.379678599346067
29.885	5.766165476699139	2.401284130772354
29.89	5.594204358723531	2.3652070435214614
29.895	5.740499599288994	2.395933972230661
29.9	5.92652324385181	2.4344451613975227
29.905	5.977381315323593	2.4448683635982515
29.91	5.7529342253823845	2.3985275119085845
29.915	5.965813616933502	2.4425015080718993
29.92	5.930216321768039	2.4352035483236385
29.925	5.91931698231479	2.4329646488008803
29.93	5.945244881259349	2.4382872843984873
29.935	5.915171166756177	2.432112490563744
29.94	6.101237664224671	2.4700683521361655
29.945	6.269954672610075	2.503987754085486
29.95	6.209503391549735	2.4918875158300655
29.955	6.339169281892836	2.517770696845294
29.96	6.364714713915593	2.522838622249864
29.965	6.68453444935632	2.585446663413562
29.97	6.873439450687729	2.6217245184587434
29.975	7.19070655966769	2.68154928346799
29.98	7.545057745141742	2.7468268502295046
29.985	8.097001604937368	2.845523081076196
29.99	8.513990218981315	2.917874263737441
29.995	9.438197557052835	3.072164962539094
30.0	10.615122946431867	3.258085779477248
30.005	12.082230905194677	3.475950360001517
30.01	14.13105811894243	3.7591299683493826
30.015	16.829512878359502	4.1023789291531205
30.02	19.42749267655805	4.407662949518492
30.025	21.943493971685683	4.684388324176988
30.03	24.329092613783914	4.93245300168019
30.035	25.06045920406303	5.006042269504227
30.04	26.023347489721566	5.101308409586855
30.045	25.344657568963132	5.034347779897922
30.05	23.429203405150776	4.840372238284033
30.055	21.08346234823433	4.591673153463161
30.06	18.845630059871638	4.341155383060094
30.065	16.375071646728415	4.046612366749305
30.07	14.478945037388142	3.805120896553504
30.075	12.432450998774561	3.5259680938395572
30.08	10.63623917602783	3.261324757828915
30.085	9.485337668867158	3.0798275388188796
30.09	8.605343898943216	2.9334866454346127
30.095	7.860402917109403	2.8036410107411047
30.1	7.582291791951373	2.7535961562929616
30.105	7.051455212358553	2.6554576276714625
30.11	6.898801078196291	2.62655688653345
30.115	6.706267931091835	2.5896462945915673
30.12	6.559149423237329	2.561083642374323
30.125	6.549140140839246	2.55912878551261
30.13	6.102848474626491	2.47039439657446
30.135	5.959774154089865	2.441264867663864
30.14	6.141872155198266	2.478280080055171
30.145	5.85148030229914	2.418983319971252
30.15	6.190144330912607	2.4880000665017286
30.155	5.877609684279439	2.424378205701297
30.16	5.885743397689698	2.426055110192202
30.165	5.573344437921078	2.36079317982772
30.17	5.913769872625052	2.431824391814724
30.175	5.918599146819789	2.4328171215321115
30.18	5.632273796851032	2.3732412007318247
30.185	5.713292685048045	2.3902495026770834
30.19	5.641530621944334	2.3751906495993818
30.195	5.649951835544249	2.3769627333099375
30.2	5.528503031396524	2.351276893816746
30.205	5.521779702786763	2.349846740276217
30.21	5.567564837557382	2.3595687821204496
30.215	5.557023631212894	2.3573340092598025
30.22	5.59728540191722	2.365858280184428
30.225	5.561915723956862	2.358371413487889
30.23	5.601214407849122	2.36668848982056
30.235	5.531857804751019	2.3519901795609224
30.24	5.639156984060905	2.3746909239016567
30.245	5.5065638739478855	2.3466068852596265
30.25	5.5874655243134015	2.3637820382415553
30.255	5.597903392418532	2.365988882564441
30.26	5.309438594592245	2.3042219065429106
30.265	5.378136326286049	2.319080922754971
30.27	5.367318737142212	2.316747447854904
30.275	5.38254881297375	2.3200320715399068
30.28	5.3962872651957685	2.322991017028643
30.285	5.475615668080575	2.3400033478780697
30.29	5.467745482934954	2.338321082087521
30.295	5.520628956881627	2.3496018719948335
30.3	5.455834237021848	2.3357727280328127
30.305	5.48082144562104	2.3411154276585853
30.31	5.358429401632113	2.3148281581214865
30.315	5.506782907192227	2.346653554999593
30.32	5.3837947382810665	2.3203005706763653
30.325	5.446147390596894	2.333698221835226
30.33	5.49222446626453	2.34354954423083
30.335	5.487679426523704	2.342579652119369
30.34	5.297972595020584	2.3017325203030397
30.345	5.480807273248835	2.3411124008147994
30.35	5.615998324421586	2.3698097654498738
30.355	5.411953112356173	2.326360486329703
30.36	5.329458522693756	2.308562003216235
30.365	5.467552441157	2.3382798038637294
30.37	5.525213719061892	2.3505773161208485
30.375	5.556159519122138	2.3571507204933115
30.38	5.315372642006775	2.305509193650456
30.385	5.3186319794973	2.3062159438130028
30.39	5.46172508303203	2.337033393649314
30.395	5.483455111054158	2.3416778410050685
30.4	5.335424403368861	2.3098537623340705
30.405	5.3405999692834385	2.3109738140626863
30.41	5.453295956339471	2.33522931557898
30.415	5.481799067381108	2.341324212359559
30.42	5.598744807047191	2.366166690461006
30.425	5.391763592718955	2.32201713876512
30.43	5.30550874433508	2.303368998735348
30.435	5.2224334164433195	2.2852644084314004
30.44	5.314889936897937	2.3054045061329123
30.445	5.216143027756502	2.2838877003382856
30.45	5.45078714912766	2.3346920887191227
30.455	5.386326752679757	2.3208461286090807
30.46	5.204054354458388	2.28123965300851
30.465	5.289847541939215	2.299966856704508
30.47	5.460192790290335	2.3367055420592333
30.475	5.303647355814662	2.3029649054674417
30.48	5.457408628669283	2.3361097210253807
30.485	5.270603819121041	2.295779566753098
30.49	5.231244202677797	2.287191334951625
30.495	5.232053821781068	2.287368317910578
30.5	5.596244204886951	2.3656382235851177
30.505	5.399362125457088	2.323652754922105
30.51	5.230239587064145	2.286971706660173
30.515	5.209137430167789	2.282353484929052
30.52	5.457308332979394	2.3360882545356443
30.525	5.401817344338301	2.324181005072174
30.53	5.375209469176687	2.3184497987182486
30.535	5.432193225881674	2.3307065936924953
30.54	5.325204413591213	2.307640442874759
30.545	5.483026773135064	2.341586379601458
30.55	5.418606749812146	2.327790100033108
30.555	5.2795842982333	2.297734601348315
30.56	5.4301378657949835	2.330265621296204
30.565	5.378268259794619	2.3191093677950203
30.57	5.399751604620473	2.3237365609338063
30.575	5.417399677780192	2.3275308113492703
30.58	5.3530482645081685	2.313665547244927
30.585	5.441159345656884	2.3326292773728285
30.59	5.480488117412995	2.3410442365348407
30.595	5.382826132507875	2.3200918370848758
30.6	5.385163518473336	2.3205955094486708
30.605	5.287892616243175	2.2995418274611086
30.61	5.446058618490526	2.3336792021378017
30.615	5.297652656341022	2.3016630197187906
30.62	5.18688929834014	2.277474324408541
30.625	5.334213090288108	2.3095915418723085
30.63	5.2157991691119205	2.2838124198611234
30.635	5.400318001261487	2.3238584296943494
30.64	5.462540799653586	2.3372079068096587
30.645	5.356774201645935	2.314470609371814
30.65	5.280884110866619	2.2980174304966923
30.655	5.324344853453743	2.3074541931431147
30.66	5.349070811922764	2.312805831003278
30.665	5.258145996538664	2.293064760650833
30.67	5.16748483594785	2.2732102489536357
30.675	5.303346224083723	2.30289952539917
30.68	5.341692153017818	2.3112101057709613
30.685	5.0783880120539875	2.2535279035445708
30.69	5.422432077867627	2.3286116202294505
30.695	5.324611181190385	2.307511902719114
30.7	5.398300958748057	2.32342440349327
30.705	5.443211826289439	2.333069185920006
30.71	5.366392559464437	2.316547551738241
30.715	5.277149507945738	2.297204716159563
30.72	5.652877072452067	2.3775779845153484
30.725	5.406252835519572	2.3251350144711105
30.73	5.338219293024349	2.310458675896271
30.735	5.321117224161094	2.3067546952723634
30.74	5.451779903371431	2.334904688284177
30.745	5.456608473494709	2.3359384567010126
30.75	5.392800302453575	2.3222403627647106
30.755	5.5062581822779855	2.3465417495280123
30.76	5.576375568630949	2.3614350655122722
30.765	5.237840966387927	2.2886329907584413
30.77	5.489796343459756	2.3430314431222974
30.775	5.303177388181193	2.302862867862781
30.78	5.375136874825208	2.318434142869969
30.785	5.394034226861123	2.322506022997814
30.79	5.499313988145972	2.345061617132047
30.795	5.1593286843637856	2.271415568398655
30.8	5.388638988941743	2.3213442202615586
30.805	5.270031637636186	2.295654947424849
30.81	5.352227976911897	2.3134882703207937
30.815	5.354176304186748	2.313909312005712
30.82	5.29971410204261	2.3021107927383966
30.825	5.369202597226696	2.3171539865159363
30.83	5.327818546284748	2.308206781526462
30.835	5.239045532347386	2.288896138392344
30.84	5.20543042968532	2.2815412399703234
30.845	5.238658785461766	2.288811653557751
30.85	5.5648645637773315	2.358996516270707
30.855	5.391102660002388	2.3218748157474787
30.86	5.378026186241551	2.319057176147572
30.865	5.437668267765468	2.3318808433891873
30.87	5.2920101575492104	2.3004369492662065
30.875	5.32121688460753	2.306776297044759
30.88	5.241362923824547	2.289402307115232
30.885	5.467577669660261	2.3382851985290976
30.89	5.492949969923136	2.343704326471907
30.895	5.1724876791785075	2.274310374416497
30.9	5.1632778322346695	2.2722847163669146
30.905	5.369989320262676	2.3173237409267347
30.91	5.381643129027992	2.319836875521206
30.915	5.219295357146885	2.2845777196556227
30.92	5.245360945146285	2.2902752989861908
30.925	5.235785634705658	2.2881839162763247
30.93	5.2187235000217695	2.28445256024759
30.935	5.370101288499237	2.3173478997550707
30.94	5.211052389029516	2.282772960464863
30.945	5.171321744089636	2.274054032799053
30.95	5.455614872231555	2.3357257699121177
30.955	5.21369130141275	2.2833508931858786
30.96	5.365694921756594	2.3163969698125135
30.965	5.238094208982949	2.288688316259545
30.97	5.572532672089182	2.360621247063828
30.975	5.087928929062665	2.255643794809514
30.98	5.395999215885877	2.3229290165405136
30.985	5.235899158459599	2.2882087226605003
30.99	5.128865348013022	2.2646998361842616
30.995	5.317490568416385	2.305968466483526
31.0	5.509324035565204	2.3471949291793393
31.005	5.252990625626367	2.29194036258066
31.01	5.430762567163678	2.3303996582482753
31.015	5.281931250726298	2.2982452546946113
31.02	5.1361654715809655	2.266310982981145
31.025	5.212686024775941	2.283130750696495
31.03	5.481850397680417	2.341335174143253
31.035	5.126161229868021	2.264102742780906
31.04	5.282090917018079	2.2982799909971976
31.045	5.3676732496014194	2.316823957404062
31.05	5.294742118709719	2.301030664443592
31.055	5.361838266989926	2.3155643517272253
31.06	5.3123415477372005	2.3048517409450007
31.065	5.245396464689704	2.2902830533996674
31.07	5.4492607071627	2.334365161486673
31.075	5.2714522474216565	2.295964339318374
31.08	5.3462840332371675	2.3122032854481387
31.085	5.364165932684899	2.3160669102348703
31.09	5.201798882036274	2.2807452470708505
31.095	5.265616473492445	2.294693110961125
31.1	5.315085151122912	2.3054468441330225
31.105	5.3407490532635	2.311006069499494
31.11	5.335279021464459	2.3098222921827687
31.115	5.347601579173712	2.3124881792505905
31.12	5.424985994014181	2.329159933111975
31.125	5.420390360541719	2.3281731809600674
31.13	5.394345802141873	2.322573099418374
31.135	5.170042562718966	2.27377275969235
31.14	5.162561295266196	2.272127042061292
31.145	5.341680446169518	2.3112075731464534
31.15	5.322998781829836	2.3071624957574697
31.155	5.349662768266943	2.312933801099146
31.16	5.111836066323759	2.260936988578797
31.165	5.243257538794612	2.28981604911718
31.17	5.387875447719993	2.3211797534271215
31.175	5.349107501545649	2.3128137628321155
31.18	5.306186692534718	2.303516158513918
31.185	5.401572605443434	2.32412835390893
31.19	5.043461099846712	2.2457651479722256
31.195	5.387382525014472	2.3210735716505133
31.2	5.331354861469466	2.3089726853017263
31.205	5.367170733772909	2.3167155055752766
31.21	5.294316108950839	2.3009380932460655
31.215	5.499569991852114	2.345116200074554
31.22	5.448255111594746	2.3341497620321507
31.225	5.0880605915446955	2.25567297974345
31.23	5.3986433731151156	2.3234980897593
31.235	5.412689865346993	2.3265188297856074
31.24	5.343695709794566	2.311643508371169
31.245	5.456638823348728	2.3359449529791423
31.25	5.288493898442406	2.2996725633103523
31.255	5.380375273426168	2.3195635954692357
31.26	5.320105222699259	2.3065353287342596
31.265	5.233823494676295	2.287755121221739
31.27	5.2787265501768985	2.297547942955032
31.275	5.20116839804894	2.280607024028677
31.28	5.2201811912466285	2.2847715840421836
31.285	5.3447904868834195	2.3118802925072526
31.29	5.322714958577064	2.3071009857778364
31.295	5.324963367124612	2.307588214375479
31.3	5.302365251877044	2.3026865292256007
31.305	5.341812104326733	2.311236055518071
31.31	5.398302479268518	2.3234247307086404
31.315	5.421932604672424	2.328504370765154
31.32	5.3482636822942915	2.312631332982906
31.325	5.450372488496012	2.3346032828932652
31.33	5.325510667729205	2.307706798475319
31.335	5.360949234657782	2.3153723749448556
31.34	5.1749431256370615	2.274850132566333
31.345	5.349685035682446	2.312938614767466
31.35	5.377746053405028	2.3189967773597764
31.355	5.432846939541151	2.3308468288459347
31.36	5.463287087848048	2.337367555145756
31.365	5.390483658986463	2.3217415142488327
31.37	5.471179459064799	2.3390552492544505
31.375	5.352514478916982	2.3135501894095536
31.38	5.307146385083177	2.3037244594532518
31.385	5.567082009820384	2.3594664671955785
31.39	5.303214159675212	2.302870851714271
31.395	5.505213030250603	2.3463190384622896
31.4	5.590143698764814	2.3643484723629076
31.405	5.4818126233965145	2.3413271073039996
31.41	5.5460485518056535	2.3550050003780574
31.415	5.483169553455913	2.3416168673495488
31.42	5.489526767103691	2.3429739151564815
31.425	5.430252882335056	2.3302903000130812
31.43	5.507878251785476	2.3468869277801767
31.435	5.397568516652898	2.323266776901202
31.44	5.545494591985375	2.3548873841407736
31.445	5.510679552754476	2.3474836640016212
31.45	5.565534403830557	2.3591384876328387
31.455	5.495617728194139	2.344273390241449
31.46	5.583915965256305	2.363031096971918
31.465	5.481003614975848	2.3411543338652083
31.47	5.5739875087718636	2.3609293739482897
31.475	5.660528146732162	2.379186446399727
31.48	5.636345756135107	2.374098935624863
31.485	5.768039180397328	2.4016742452708546
31.49	5.471660494060374	2.3391580737650832
31.495	5.598078718173889	2.3660259335378995
31.5	5.887927531150518	2.4265052093804615
31.505	5.8900232903371235	2.4269370182056895
31.51	5.882473461012362	2.4253810960367366
31.515	6.000086406135463	2.449507380298223
31.52	5.957579835329567	2.440815403779968
31.525	6.065597152909344	2.46284330660912
31.53	6.166687049626658	2.483281508332605
31.535	6.088137940891743	2.467415234793638
31.54	6.2466520210401475	2.499330314512299
31.545	6.367430385269781	2.523376782264151
31.55	6.426707381266362	2.5350951424485753
31.555	6.576878424794421	2.564542537138821
31.56	6.899428573156093	2.626676335819869
31.565	6.950395555033696	2.6363602855136654
31.57	7.116833148582138	2.667739332952554
31.575	7.424664818254251	2.724823814167487
31.58	7.9370032948041285	2.817268765099299
31.585	8.574604880959624	2.928242626723343
31.59	9.127093863616565	3.0211080522908422
31.595	10.190763605772045	3.192297543427311
31.6	11.96868189383783	3.4595782826578487
31.605	13.791009361110094	3.71362482772696
31.61	16.001066724757898	4.000133338372347
31.615	19.06797048982378	4.366688732875722
31.62	23.239738799539946	4.820761226148828
31.625	27.26376944574108	5.221471961596756
31.63	31.69156488444859	5.629526168732906
31.635	35.218469393494836	5.934515093374928
31.64	38.32418046021554	6.190652668355376
31.645	39.81912552866252	6.310239736227342
31.65	39.54484938580652	6.288469558311189
31.655	36.986349904769945	6.081640395877574
31.66	33.76538561875547	5.810799051658512
31.665	29.364852079567324	5.41893458897294
31.67	25.064614576673424	5.006457288010497
31.675	20.689875470148426	4.548612477464796
31.68	17.764628443069228	4.214810605836189
31.685	14.856358175864294	3.85439465751294
31.69	12.978591170769205	3.6025811817041964
31.695	10.953721647696	3.3096407127807694
31.7	10.002725838447002	3.1627086237032653
31.705	9.48519917417362	3.0798050545730358
31.71	8.391905415639272	2.8968785641858155
31.715	7.9050507696688825	2.8115922125494803
31.72	7.450950259272491	2.729642881270825
31.725	7.263305192709821	2.695051983303814
31.73	6.837302804405949	2.614823666025292
31.735	6.912500809793292	2.629163519029064
31.74	6.4730556073872165	2.5442200391057406
31.745	6.541421884779176	2.557620355873634
31.75	6.353797302627644	2.5206739778534715
31.755	6.1734832582095045	2.4846495242205697
31.76	6.0505696806521625	2.4597905765841452
31.765	6.17719091670424	2.485395525204035
31.77	6.087598620192657	2.4673059437760565
31.775	5.90746885057403	2.4305285126025633
31.78	5.974595999860094	2.444298672392573
31.785	5.9259895345594025	2.4343355427219566
31.79	5.703746251400019	2.3882517144137085
31.795	5.792084345313127	2.4066749563065484
31.8	5.706125122204917	2.388749698525343
31.805	5.748475787496027	2.397597920314419
31.81	5.799359074574412	2.4081858471833963
31.815	5.888533871688814	2.426630147280136
31.82	5.6124724770193275	2.3690657392776857
31.825	5.822258284334126	2.4129356154556065
31.83	5.8261329129915165	2.4137383687946623
31.835	5.589768459354358	2.3642691173710233
31.84	5.757396192541189	2.3994574787941523
31.845	5.665069622089483	2.3801406727522396
31.85	5.686865475577504	2.3847149673655976
31.855	5.635244269743753	2.373866944406058
31.86	5.804956321097173	2.40934769618193
31.865	5.5531746965897515	2.356517493376561
31.87	5.6425991735985805	2.3754155791352765
31.875	5.741185479834485	2.396077102230745
31.88	5.523185735235736	2.35014589658509
31.885	5.584608740372443	2.3631776785448113
31.89	5.6470406815062875	2.376350285944033
31.895	5.45377943688113	2.3353328321421616
31.9	5.743096987187975	2.3964759517232745
31.905	5.749416132708093	2.397794013819388
31.91	5.544700502981903	2.354718773650455
31.915	5.555342026163138	2.3569773070954962
31.92	5.5165711004256215	2.3487381932487965
31.925	5.534454261806417	2.3525420850234364
31.93	5.709526231113133	2.389461493959075
31.935	5.721060786724839	2.3918739069451047
31.94	5.526783513543276	2.350911209200228
31.945	5.75480930568841	2.3989183616139194
31.95	5.554814308578982	2.3568653564807183
31.955	5.689012653173501	2.385165120735565
31.96	5.570055105374589	2.3600964186606
31.965	5.680392082357301	2.383357313194415
31.97	5.833118434391851	2.4151849689810203
31.975	5.880498538268818	2.4249739252760674
31.98	5.957085040893578	2.4407140432450456
31.985	5.72330881820885	2.3923437918093735
31.99	5.922261006311083	2.433569601698518
31.995	5.890724705317242	2.427081520121902
32.0	5.890560814710579	2.42704775699008
32.005	5.857080621776916	2.420140620248525
32.01	5.923522313330352	2.433828735414707
32.015	6.012765708023598	2.4520941474632654
32.02	5.891597669526865	2.4272613517144923
32.025	5.92344806780575	2.43381348254252
32.03	6.121189299450018	2.4741037365983702
32.035	6.2895619099301365	2.507899900301074
32.04	6.3179268352794375	2.513548653851649
32.045	6.374647927401777	2.5248065128642585
32.05	6.457627787142367	2.5411862952452675
32.055	6.697491898927379	2.5879512937703018
32.06	6.961416954601586	2.6384497256157045
32.065	7.059676811277636	2.6570052335811525
32.07	7.31385764216337	2.704414473072382
32.075	7.287538739281536	2.6995441725005236
32.08	7.653914411128105	2.76657087585482
32.085	8.138332132768902	2.852776214982329
32.09	8.53496985124519	2.9214670717372786
32.095	9.15791555762585	3.02620481091843
32.1	9.74589893048805	3.121842233439744
32.105	10.656780604270764	3.264472484838977
32.11	11.833338272283193	3.439961957970348
32.115	13.410545743176394	3.6620411990004147
32.12	15.626778620451923	3.953072048477225
32.125	18.30750086079516	4.278726546625194
32.13	22.51874161099448	4.745391618296058
32.135	27.606575036791636	5.254195945793384
32.14	32.861461735397974	5.73249175624335
32.145	39.131097202854136	6.25548536908641
32.15	45.536025545317	6.7480386443259945
32.155	49.63374652296515	7.045122179420677
32.16	54.89972425254541	7.40943481330023
32.165	55.893127700611885	7.476170657536644
32.17	54.370625493897	7.373643976616785
32.175	51.87727094434	7.202587794976192
32.18	47.129806414176166	6.865115178507653
32.185	40.19490387591653	6.339945100386638
32.19	33.86754523540979	5.819582909058844
32.195	28.653474138824333	5.35289399659888
32.2	23.469261209527716	4.844508355811528
32.205	19.4858085250748	4.41427327258687
32.21	16.69728016842606	4.08623055742405
32.215	14.00254099845798	3.74199692656982
32.22	12.442643385038652	3.527413129339779
32.225	11.195181859616516	3.345920181297892
32.23	10.112139584786082	3.179959053948035
32.235	9.589980280911558	3.096769329625886
32.24	8.87089732475431	2.978405164640014
32.245	8.526686353504418	2.920049032722639
32.25	7.877504572594797	2.8066892547260727
32.255	7.466473821226155	2.732484916925646
32.26	7.20828319392687	2.684824611390262
32.265	6.99221251527011	2.6442792052410256
32.27	6.9457806916946865	2.6354849063682164
32.275	6.851282893479176	2.6174955383876353
32.28	6.714871915992524	2.5913069899169656
32.285	6.263020235502338	2.502602692299027
32.29	6.28746168932693	2.5074811443611953
32.295	6.191510140789835	2.4882745308325274
32.3	6.348020262437803	2.51952778560543
32.305	6.325280288551116	2.515010991735646
32.31	5.96503078931444	2.442341251609701
32.315	5.9388086516023595	2.4369671010504756
32.32	6.017568756634897	2.453073328833628
32.325	5.941749601303875	2.4375704300191767
32.33	5.896139620926812	2.4281967838144443
32.335	5.834388336578131	2.4154478542452806
32.34	5.748530009340371	2.39760922782266
32.345	5.741472746290059	2.396137046641961
32.35	5.96585210805085	2.4425093875051638
32.355	5.720103359194026	2.391673756847707
32.36	5.811019901925588	2.4106057126634353
32.365	5.810048070477582	2.410404130115442
32.37	5.833452841361801	2.415254198083879
32.375	5.676124629263083	2.38246188411548
32.38	5.9070452943374905	2.430441378502574
32.385	5.773279670930648	2.4027650053491807
32.39	5.67470969467549	2.3821649176065645
32.395	5.638003119828252	2.374447961069741
32.4	5.729278801128813	2.3935911934014156
32.405	5.731358742200341	2.3940256352429357
32.41	5.696434435210804	2.3867204350763003
32.415	5.699747219459724	2.3874143376171055
32.42	5.564215041156322	2.3588588429908905
32.425	5.713125331453236	2.3902144948630104
32.43	5.540986883579305	2.3539300931801916
32.435	5.797652887492618	2.407831573738624
32.44	5.789186040052046	2.4060727420533334
32.445	5.58516670689121	2.36329572988469
32.45	5.805225698279934	2.4094035980466066
32.455	5.704096483189473	2.3883250371734315
32.46	5.57407350457227	2.3609475861552434
32.465	5.716267782625368	2.390871762061982
32.47	5.771419042895535	2.402377789377752
32.475	5.768655280789562	2.401802506616554
32.48	5.617208681881246	2.370065121865061
32.485	5.964262697500562	2.4421840015651077
32.49	5.8209924703392275	2.4126733036901675
32.495	5.7479752494375855	2.397493534806212
32.5	5.9194224487795095	2.432986323179707
32.505	5.608781640925869	2.368286646697538
32.51	5.808361345007514	2.410054220345989
32.515	5.855933439876357	2.41990360136026
32.52	5.970792653116782	2.4435205448526074
32.525	6.044577743525373	2.4585722978032134
32.53	5.745779388914964	2.3970355418547644
32.535	6.266477253880446	2.5032932816353033
32.54	5.997861990793609	2.4490532845966437
32.545	6.319201278213184	2.5138021557420114
32.55	6.167000602516047	2.4833446403018744
32.555	6.265728442798522	2.503143711974708
32.56	6.409316490803877	2.531662791685314
32.565	6.71890503534636	2.5920850748666333
32.57	6.727376132794471	2.593718591673829
32.575	6.795662899940166	2.606849228463389
32.58	6.960101857393908	2.638200496056717
32.585	7.215551068604239	2.686177780528355
32.59	7.473897536248685	2.7338429977320726
32.595	7.65357104413528	2.7665088187344136
32.6	8.43190363092856	2.9037740323462775
32.605	8.60035776304383	2.9326366571813547
32.61	9.046562684493868	3.007750435872941
32.615	9.935802589182172	3.1521108148639336
32.62	10.84371132475595	3.2929790957058853
32.625	12.17398303509192	3.4891235339397086
32.63	14.217146834849544	3.770563198628229
32.635	17.018306952195868	4.125325072305923
32.64	20.12553561071755	4.486149307671062
32.645	24.315442465740123	4.931069099672009
32.65	30.210773589338018	5.496432805860363
32.655	35.340150869327125	5.944758268367783
32.66	41.50430677926878	6.442383625589893
32.665	47.986496431734324	6.927228625629034
32.67	51.206737071104	7.155888279668989
32.675	53.870179871716886	7.339630772165374
32.68	54.94021485516378	7.412166677508256
32.685	51.80266957209791	7.197407142304645
32.69	47.83842264145136	6.916532559126094
32.695	41.788803553185176	6.464426003380747
32.7	36.24847880397123	6.0206709596166466
32.705	30.24235791881567	5.499305221463496
32.71	24.99223609353357	4.999223549065752
32.715	20.964015767387195	4.5786478099311365
32.72	17.145259081845346	4.140683407584471
32.725	14.738206885657473	3.8390372342108736
32.73	12.710689285299681	3.5652053636922068
32.735	11.603113499445756	3.4063343199759117
32.74	10.233626357358986	3.1990039633234257
32.745	9.228933336101534	3.0379159527711646
32.75	8.891055787696631	2.9817873478329453
32.755	8.357606171335144	2.8909524678443166
32.76	8.002636829573845	2.828893216361099
32.765	7.651341942772239	2.766105916766789
32.77	7.20540770567256	2.684289050320878
32.775	7.17855621878151	2.679282780667526
32.78	6.946850927451076	2.6356879419709527
32.785	6.5816375367547755	2.5654702369652966
32.79	6.64579918751078	2.577944760368379
32.795	6.445716143934405	2.538841496418082
32.8	6.570384389633644	2.563276104838034
32.805	6.110294982241298	2.4719010866621054
32.81	6.160192121004226	2.4819734327756664
32.815	6.335018911047064	2.5169463464776247
32.82	6.219994269463529	2.4939916337998267
32.825	6.122745773961226	2.4744182698083255
32.83	5.97582944974265	2.444550970984784
32.835	5.926394376699472	2.4344186937951884
32.84	5.988687035669137	2.447179404062795
32.845	5.8376161939438616	2.4161159313956486
32.85	5.951582254932767	2.4395864926115585
32.855	5.8589310789175135	2.420522893698284
32.86	6.040932486248829	2.4578308498041173
32.865	5.84493502608889	2.417630043263214
32.87	5.61572560326506	2.3697522240236553
32.875	5.704999197556853	2.388514014519666
32.88	5.706721467001012	2.388874518889808
32.885	5.502220585713696	2.345681262600206
32.89	5.829900745636516	2.414518739963829
32.895	5.888240575425983	2.426569713695855
32.9	5.899102349714804	2.4288067748824327
32.905	5.788979089862052	2.4060297358640548
32.91	5.737696146435143	2.3953488569382
32.915	5.740475009822906	2.395928840726057
32.92	5.632429833713898	2.373274074714907
32.925	5.580884905424262	2.362389659946949
32.93	5.585027116200869	2.363266196644142
32.935	5.723065290517595	2.3922928939654513
32.94	5.630566029250025	2.3728813769866424
32.945	5.6684177194019245	2.3808439090797036
32.95	5.4374975793566644	2.3318442442317333
32.955	5.412821839438361	2.3265471926093313
32.96	5.747965811922306	2.3974915666008725
32.965	5.502085788841276	2.345652529434246
32.97	5.543104250005772	2.3543798015625628
32.975	5.74307379442445	2.3964711127873937
32.98	5.491360404272205	2.34336518798761
32.985	5.778581302151133	2.403867987671356
32.99	5.6046046523424495	2.367404623705557
32.995	5.5993381316731945	2.3662920638993814
33.0	5.4813518587861605	2.341228707065194
33.005	5.595338212015109	2.365446725676803
33.01	5.540274458703406	2.3537787616306267
33.015	5.695989923258057	2.3866273113450402
33.02	5.568710070877124	2.3598114481621457
33.025	5.765102203171078	2.4010627237061253
33.03	5.783118561732174	2.4048115439119493
33.035	5.745871787930405	2.39705481537874
33.04	5.952372949538929	2.4397485422762175
33.045	5.855571885173638	2.419828895846489
33.05	5.754142041122631	2.398779281451845
33.055	5.984078679153272	2.4462376579460288
33.06	5.796213786960838	2.4075327177342447
33.065	6.142619789374545	2.478430912770123
33.07	6.154928731513205	2.4809128826932243
33.075	6.220920684586487	2.4941773562813223
33.08	6.167365285830135	2.4834180650527076
33.085	6.490726820638411	2.5476904876060615
33.09	6.2776099569943655	2.505515906354291
33.095	6.616590226348252	2.5722733576251673
33.1	6.825684925160983	2.612601179889687
33.105	6.927473491799598	2.632009401920821
33.11	7.068987682753441	2.658756792704711
33.115	7.452575956673434	2.729940650760275
33.12	8.029645868743772	2.833662977268781
33.125	8.739394160997332	2.956246633993404
33.13	9.287508089941461	3.0475413188243174
33.135	10.245912510081514	3.2009236963853906
33.14	11.598033837026556	3.405588618290024
33.145	13.448495481300409	3.667219039176745
33.15	15.850648659599212	3.981287311862736
33.155	18.941077852188894	4.3521348614431625
33.16	22.038420349073533	4.694509596227654
33.165	25.727011402459667	5.072180142942448
33.17	28.847022090084053	5.370942383798587
33.175	31.088663592045215	5.5757209033491995
33.18	32.71074800566337	5.719331080263091
33.185	31.61256678544149	5.622505383318142
33.19	30.73241762739165	5.543682677371753
33.195	28.684605966388368	5.355801150751246
33.2	25.49814207673433	5.0495685040144105
33.205	22.28707999379157	4.720919401323387
33.21	18.61254447103631	4.314225825224765
33.215	16.37709532959662	4.046862405567629
33.22	13.563851299821362	3.6829134255126554
33.225	12.43585808763778	3.526451203070557
33.23	10.85844968429148	3.2952161817233603
33.235	9.511555235420422	3.0840809385326486
33.24	9.129491452167983	3.0215048323919627
33.245	8.023110338767816	2.8325095478687827
33.25	7.82927830334932	2.7980847562840765
33.255	7.347336938546779	2.7105971553417487
33.26	6.902232839610172	2.6272100866908557
33.265	6.84387348403538	2.6160797931323465
33.27	6.641397638714709	2.577090925581538
33.275	6.562758362125068	2.5617881181169273
33.28	6.390714059051581	2.527986166704949
33.285	6.2301148690830495	2.4960198054268417
33.29	6.132802060279702	2.4764494867207976
33.295	6.040916584005718	2.4578276147862197
33.3	5.939674963387859	2.4371448384098677
33.305	5.900928311752702	2.429182642732469
33.31	5.996252878541476	2.4487247453606287
33.315	5.7244490140145885	2.392582080935697
33.32	5.755334058979508	2.3990277320155156
33.325	5.766429030852599	2.40133900789801
33.33	5.717087848608391	2.3910432552775767
33.335	5.666152922191726	2.3803682324782707
33.34	5.887758750768321	2.426470430639599
33.345	5.58044596077273	2.362296755442197
33.35	5.861540038340094	2.421061758472942
33.355	5.719640347733144	2.391576958354705
33.36	5.738528711221886	2.3955226384281754
33.365	5.627679682267153	2.3722731044858962
33.37	5.866339126162367	2.422052667916692
33.375	5.794386208651259	2.407153133610585
33.38	5.624445200122948	2.3715912801583134
33.385	5.863548043917764	2.421476418203936
33.39	5.794060231227714	2.4070854225032634
33.395	5.750790826876723	2.398080654789726
33.4	5.62746880356236	2.3722286575206786
33.405	5.600331226542695	2.3665018965854845
33.41	5.645319433233005	2.3759880961892477
33.415	5.5412059625859555	2.353976627451079
33.42	5.842221634562089	2.4170688104731504
33.425	5.819299348878811	2.4123223973753616
33.43	5.701583817715212	2.3877989483445234
33.435	5.805949980901096	2.409553896658279
33.44	5.679884803104091	2.383250889668163
33.445	5.792035572842779	2.406664823535421
33.45	5.657277824895665	2.3785032740981595
33.455	5.815092604708891	2.411450311474174
33.46	5.750215345433606	2.3979606638628597
33.465	5.8083986111057815	2.410061951715304
33.47	5.759188594125871	2.3998309511559084
33.475	5.984429929832885	2.4463094509552312
33.48	5.853933573859785	2.419490354157211
33.485	5.769189114235827	2.401913635881987
33.49	5.989029435578697	2.4472493611356194
33.495	6.002630707068328	2.450026674766691
33.5	5.874668535097296	2.423771551755094
33.505	5.937368451969186	2.4366715929663534
33.51	6.073067985092136	2.4643595486641425
33.515	6.2463863187062865	2.499277159241505
33.52	6.151493913115651	2.4802205371933463
33.525	6.3520340071242005	2.5203241869101287
33.53	6.311910672456167	2.5123516219781354
33.535	6.221182686901104	2.4942298785198416
33.54	6.499490531541091	2.5494098398533516
33.545	6.6108979214933346	2.571166645998142
33.55	6.712825856954502	2.590912166970255
33.555	6.640079770456968	2.576835223769065
33.56	7.134120791352178	2.670977497350395
33.565	6.943704144576984	2.6350909177060635
33.57	7.065649171013647	2.658128885327731
33.575	7.580427238512284	2.753257568501771
33.58	7.5222935298144105	2.742679990413466
33.585	8.196722757598977	2.8629919241239534
33.59	8.505441047150573	2.9164089300286014
33.595	8.863061333594432	2.9770894063824205
33.6	9.303394089277255	3.0501465684909723
33.605	9.757710520250988	3.123733426566836
33.61	10.445789474452479	3.2319946587908337
33.615	11.53781734366198	3.396736278203237
33.62	13.014032683085892	3.6074967336209594
33.625	14.969927002912103	3.869098991097553
33.63	16.92052084948482	4.1134560711748
33.635	20.908534590089875	4.57258511020734
33.64	25.86479375432508	5.08574416917771
33.645	33.09845156246698	5.753125373435466
33.65	42.8548800347113	6.546363878880497
33.655	55.13388532905277	7.425219547532097
33.66	66.78143962606318	8.171991166543389
33.665	78.07849782505765	8.836203813010293
33.67	86.92210220259733	9.323202357698632
33.675	91.81275288153644	9.581897144174343
33.68	89.25670474593248	9.447576659965902
33.685	81.45083137152689	9.025011433318348
33.69	70.3998686098738	8.390462955634439
33.695	57.2961225491312	7.56942022542884
33.7	46.572261196310976	6.824387239621663
33.705	36.15438860175043	6.012851952422447
33.71	28.383769364896708	5.327642007952178
33.715	23.738745357287645	4.8722423335962715
33.72	18.822312535368805	4.338468916031185
33.725	16.122048474038223	4.015227076273299
33.73	13.553304585174244	3.681481303113496
33.735	12.247265557711746	3.499609343585616
33.74	11.16296941043206	3.341103023019802
33.745	10.242921742984755	3.2004564897815366
33.75	9.399707290479165	3.065894207320136
33.755	8.911721803195888	2.985250710274748
33.76	8.438451263997807	2.90490124857934
33.765	7.918021626352094	2.8138979417086354
33.77	7.745183007056826	2.7830168894666856
33.775	7.4011036254773686	2.720496944581517
33.78	7.288707272552606	2.6997605954144537
33.785	7.132833782218671	2.6707365617407253
33.79	6.951619594938307	2.636592421087929
33.795	6.65783489822853	2.5802780660674016
33.8	6.687332491681757	2.585987720713646
33.805	6.535633668781674	2.556488542665833
33.81	6.400352090852457	2.529891715242464
33.815	6.2127851417630575	2.4925459156779954
33.82	6.5852118454554125	2.566166761037835
33.825	6.4988516266503975	2.5492845323051716
33.83	6.223216083545128	2.4946374653534584
33.835	6.259006387266569	2.5018006290003543
33.84	6.029193767742593	2.45544166449594
33.845	6.160528472757137	2.4820411907857487
33.85	5.992032113564946	2.4478627644467625
33.855	5.968030730676255	2.4429553271961923
33.86	6.0086355409253285	2.451251831396629
33.865	6.220975583195723	2.4941883616109917
33.87	5.988009507658621	2.447040969754822
33.875	5.684853800547629	2.3842931448434834
33.88	5.7329493668515745	2.39435781930178
33.885	5.924892496628161	2.4341102063440268
33.89	5.702541664717336	2.3879995110379184
33.895	5.595098437258791	2.3653960423698166
33.9	5.824061801785839	2.4133093050385894
33.905	5.768847414623834	2.4018425041254963
33.91	5.620219743274647	2.370700264325848
33.915	5.754917215883575	2.39894085293564
33.92	5.597913307777756	2.3659909779578103
33.925	5.674559429951495	2.3821333778677247
33.93	5.682940412336081	2.383891862550833
33.935	5.756310976262318	2.3992313302935835
33.94	5.675619273045537	2.3823558241886404
33.945	5.677076238785398	2.382661587130115
33.95	5.635279938777491	2.373874457248633
33.955	5.639739217686452	2.3748135121913156
33.96	5.512869568717631	2.3479500779866744
33.965	5.731973765138951	2.394154081327881
33.97	5.851759939348235	2.4190411198134343
33.975	5.499955717178344	2.3451984387634117
33.98	5.458723953965499	2.3363912245096063
33.985	5.761950461162311	2.4004063116819014
33.99	5.710040166864767	2.3895690337097957
33.995	5.738917826189025	2.3956038541856257
34.0	5.760202362657886	2.4000421585167806
34.005	5.810581258576766	2.410514728969057
34.01	5.654096411757002	2.3778343953599883
34.015	5.737155963435576	2.3952360976395575
34.02	5.77986054747994	2.4041340535585656
34.025	5.719742091712183	2.3915982295762355
34.03	5.650349515730622	2.377046384850456
34.035	5.811142842828415	2.4106312125309453
34.04	5.7164655177437185	2.390913113800608
34.045	5.684774139612118	2.3842764394281377
34.05	5.867420803084882	2.4222759551886077
34.055	5.904693445530416	2.4299574987086534
34.06	5.973537987735457	2.4440822383331247
34.065	6.112846286205797	2.4724170938993684
34.07	6.164181512456216	2.4827769759799643
34.075	6.211124355334764	2.4922127427919882
34.08	6.207685759927563	2.49152277933146
34.085	6.343184162627425	2.518567879297166
34.09	6.305894582868175	2.5111540340783907
34.095	6.458534215749427	2.5413646365190155
34.1	6.682611451876829	2.5850747478316425
34.105	6.760510509666399	2.6000981730823933
34.11	7.128471041116093	2.6699196694125638
34.115	7.599144332063107	2.756654554358073
34.12	7.94011611670127	2.817821164783399
34.125	8.97920436383502	2.9965320562001367
34.13	9.50604459065914	3.083187407644748
34.135	10.801408609394612	3.2865496511378938
34.14	12.545550263756867	3.5419698281827396
34.145	14.53772661879409	3.8128370826451645
34.15	16.64899685277819	4.080318229351503
34.155	18.658594719862315	4.319559551605038
34.16	20.83467885418249	4.564502037920729
34.165	22.59164555006474	4.753066962505866
34.17	23.103788153940542	4.806640006692882
34.175	23.160688936520778	4.81255534373588
34.18	22.385070297140533	4.731286325846337
34.185	20.965849499598075	4.5788480537792555
34.19	19.174148750481354	4.378829609665276
34.195	16.86734563930948	4.106987416502451
34.2	14.806078070674715	3.8478666908658252
34.205	12.7123429371768	3.565437271524602
34.21	11.077329267441945	3.3282621993229355
34.215	9.975537038152812	3.158407357855033
34.22	9.061224029382533	3.01018671005347
34.225	8.197585712536528	2.8631426287449475
34.23	7.931803700065008	2.8163458061937297
34.235	7.321290179778328	2.70578827327238
34.24	7.090175491134796	2.662738344474499
34.245	6.976668027123914	2.6413383022861563
34.25	6.411084962934743	2.532012038465604
34.255	6.5001824779469715	2.549545543414938
34.26	6.414631855657986	2.5327123515429038
34.265	6.211205309844897	2.4922289842317653
34.27	6.1154631930068835	2.472946257605871
34.275	6.010441157354588	2.4516201086943687
34.28	6.005394604674312	2.450590664446903
34.285	5.989268063520552	2.447298114966902
34.29	5.909314219645877	2.430908105964904
34.295	5.944246128178031	2.4380824695194443
34.3	5.600865310167445	2.3666147363200976
34.305	5.766067980753022	2.40126382989313
34.31	5.902633722528991	2.429533643012377
34.315	5.78617223295807	2.4054463687553023
34.32	5.760195583328848	2.4000407461809576
34.325	5.886286980728	2.4261671378386116
34.33	5.652592182086706	2.377518071873841
34.335	5.411996237761664	2.326369755168267
34.34	5.675612650993003	2.3823544343764222
34.345	5.832329075177235	2.4150215475596144
34.35	5.716147601878233	2.390846628681613
34.355	5.805127608435571	2.409383242333102
34.36	5.726800675565706	2.393073478931582
34.365	5.7145994089520755	2.390522831715287
34.37	5.811507371783751	2.410706819956286
34.375	5.761535595055255	2.400319894317267
34.38	5.4144909630866085	2.3269058775736093
34.385	5.646816817879015	2.3763031830721886
34.39	5.6120075475499025	2.3689676121783307
34.395	5.816366651549401	2.4117144631049094
34.4	5.603724838103898	2.367218798105468
34.405	5.704436598986413	2.3883962399456276
34.41	5.82644377423659	2.413802762082393
34.415	5.727994157878382	2.393322827760263
34.42	5.7173953978500816	2.391107567185149
34.425	5.616950693649916	2.370010694838721
34.43	5.7304050198750165	2.3938264389623187
34.435	5.441078244814688	2.3326118933107343
34.44	5.799635266998679	2.4082431910001696
34.445	5.775524638516391	2.403232123311519
34.45	5.530195671448065	2.351636806874749
34.455	5.67354295909222	2.381920015259165
34.46	5.938809752474125	2.4369673269196954
34.465	5.76546410970508	2.401138086346781
34.47	5.796107289049205	2.407510599986884
34.475	5.94059266249383	2.437333104541484
34.48	5.99351765618378	2.4481661823053966
34.485	5.902253443243715	2.429455379965583
34.49	5.977530486892808	2.4448988704837684
34.495	5.9809630459561145	2.4456007535892104
34.5	6.19044100225068	2.4880596862315585
34.505	5.9427502060845585	2.4377756677111533
34.51	5.912606724558006	2.4315852287259037
34.515	6.022566629532746	2.4540918135906704
34.52	6.204943948737645	2.490972490562199
34.525	6.333831256800323	2.51671040384076
34.53	6.241401459226416	2.498279699958837
34.535	6.441933009512054	2.538096335743002
34.54	6.619259064208225	2.572792075587964
34.545	6.752846722471782	2.5986240055983054
34.55	6.612138761826081	2.5714079337643185
34.555	6.811851495378624	2.6099523933165187
34.56	7.01250099184204	2.6481127226464585
34.565	7.109453097958873	2.6663557710776096
34.57	7.514538499709849	2.7412658571743544
34.575	7.576301919757662	2.752508296037936
34.58	8.186872206330952	2.8612710822868483
34.585	8.697566292174278	2.94916365978124
34.59	8.915063992768438	2.985810441533159
34.595	9.979758444975134	3.1590755681013922
34.6	11.18552910156726	3.344477403357251
34.605	12.188513506738941	3.4912051653746934
34.61	14.655767560043486	3.828285198367996
34.615	16.528634290399815	4.065542311967717
34.62	19.610988799723845	4.428429608757923
34.625	23.472610755458014	4.844854048932539
34.63	27.878089816414683	5.279970626472716
34.635	33.61479662858621	5.797826888463143
34.64	39.78245665863591	6.307333561707032
34.645	44.60391491737173	6.678616242708644
34.65	48.922708445663936	6.994476995863518
34.655	52.271068527882015	7.229873341067741
34.66	51.90447584518615	7.204476097898177
34.665	50.2495920876251	7.088694667399993
34.67	46.641688333567075	6.829472039152593
34.675	41.923092502361534	6.474804437383536
34.68	36.193891707591696	6.01613594490614
34.685	30.473124525536473	5.520246781216984
34.69	25.682288963333097	5.067769624137733
34.695	21.232784109189918	4.6079045247476556
34.7	17.93025578593402	4.234413275287855
34.705	15.474054336567887	3.9337074543702264
34.71	13.312311163408992	3.648604001999805
34.715	11.705839564388274	3.421379774942892
34.72	10.31259085701247	3.211322291052779
34.725	9.558113556294765	3.091619891949003
34.73	9.092730567826154	3.0154154884238014
34.735	8.466902117758027	2.9097941710296324
34.74	8.05098241343076	2.837425314159081
34.745	7.710557500062807	2.7767890629399288
34.75	7.321333921260471	2.705796356206518
34.755	7.288160204464128	2.6996592756242643
34.76	6.998035164838045	2.645379966061217
34.765	6.943339437980188	2.6350217148972774
34.77	6.9013374891698085	2.627039681689222
34.775	6.765628477460681	2.601082174299897
34.78	6.641401154319853	2.5770916076693613
34.785	6.545705935499677	2.5584577259551655
34.79	6.333887177006516	2.5167215135979024
34.795	6.3729133797193	2.5244629883837275
34.8	6.084758769218902	2.466730380325118
34.805	6.258194216580544	2.501638306506467
34.81	6.2191487827648535	2.493822123320918
34.815	6.283386593827772	2.5066684251866604
34.82	6.142165801293078	2.478339323275382
34.825	6.158503137931007	2.48163315941962
34.83	6.1607456050723135	2.482084931075549
34.835	6.049470107373771	2.459567056897163
34.84	6.086606429002008	2.467104867856656
34.845	6.12769452047733	2.4754180496387534
34.85	6.076067176922094	2.4649679869974164
34.855	6.103304543461917	2.470486701737517
34.86	6.091654758069358	2.468127783983106
34.865	5.959892176588958	2.4412890399518363
34.87	6.103180276025833	2.470461551213828
34.875	6.135620192893642	2.4770184078633006
34.88	5.956856916189961	2.4406673096081657
34.885	6.255757975278793	2.5011513299436308
34.89	6.078276131479999	2.465416015904821
34.895	5.992819473311796	2.4480235851216374
34.9	6.102212755124636	2.47026572561023
34.905	6.1451421832587165	2.478939729654337
34.91	6.179450973906904	2.4858501511368103
34.915	6.222210435397082	2.4944358952270314
34.92	6.161729943395325	2.482283211761971
34.925	6.326503557946494	2.5152541736266922
34.93	6.052669468255689	2.460217361993791
34.935	6.308531359213706	2.51167899207158
34.94	6.367890366506504	2.5234679246042546
34.945	6.234102488453916	2.496818473268314
34.95	6.433913923098622	2.536516099514967
34.955	6.351585507884395	2.520235208841507
34.96	6.446154404813185	2.5389278061443936
34.965	6.472271374819119	2.5440659140083457
34.97	6.552420700926003	2.55976965778681
34.975	6.741344217760392	2.5964098709102905
34.98	6.794850126377522	2.606693331862711
34.985	6.7808466082326655	2.6040058771501777
34.99	6.861823456654346	2.6195082471056175
34.995	6.919476966212271	2.630489871908324
35.0	6.992581412782753	2.644348958209327
35.005	7.360393728145821	2.7130045573396706
35.01	7.449734243485646	2.7294201295303817
35.015	7.573187269089241	2.7519424538113513
35.02	7.756576574588151	2.785063118600394
35.025	8.049459435968446	2.8371569283295637
35.03	8.140409315095745	2.853140255069096
35.035	8.692992204000907	2.9483880687590815
35.04	8.870836497988872	2.9783949533245035
35.045	9.512982573256245	3.084312333933813
35.05	9.929693799400022	3.151141666031539
35.055	10.622466393899723	3.2592125419953395
35.06	11.0307606985627	3.321258902669694
35.065	12.350476733617894	3.5143245060207366
35.07	13.621390800120906	3.690716840956633
35.075	15.107599236604202	3.8868495258504927
35.08	17.500740177675105	4.183388599888266
35.085	20.78165335826105	4.5586898730074905
35.09	24.17470853643733	4.916778267975619
35.095	29.581127210269432	5.438853483066945
35.1	36.965808682918926	6.079951371756104
35.105	45.0816004818106	6.714283318553857
35.11	56.78633030791341	7.535670528089283
35.115	68.30820331087705	8.264877694852904
35.12	81.00679926481516	9.000377729007553
35.125	93.99349909834721	9.695024450631736
35.13	104.71003603029794	10.23279219129842
35.135	109.22696818503373	10.451170660985005
35.14	110.52382996396733	10.513031435507425
35.145	105.86654470248764	10.289146937549665
35.15	97.00321582386762	9.849021059164592
35.155	85.78260920454419	9.26189015290854
35.16	73.3380521921733	8.563763903341409
35.165	60.788059242812956	7.796669753350654
35.17	49.30824545626441	7.021983014524061
35.175	40.79490231349115	6.387088719713478
35.18	32.2711318216011	5.680768594266193
35.185	26.59290709707306	5.156831110000895
35.19	22.783815521274285	4.773239520626875
35.195	19.01990140952937	4.361181194301536
35.2	16.61952306051107	4.076704926838717
35.205	14.536369743013813	3.812659143303242
35.21	13.352629820613103	3.654125041732029
35.215	11.924855607646867	3.4532384232263587
35.22	11.229959293754135	3.3511131424877516
35.225	9.948027124928704	3.154049321892209
35.23	9.594657940817289	3.097524485910852
35.235	9.344205366861212	3.056829299594796
35.24	8.680666308928819	2.946297050354702
35.245	8.518140656384755	2.9185853861733695
35.25	8.26909757854961	2.8756038632867376
35.255	7.938952269537876	2.81761464177376
35.26	7.634328838339823	2.7630289246296034
35.265	7.548756038475991	2.7474999615060947
35.27	7.418038068080321	2.723607546633751
35.275	7.201182459742925	2.6835019023177393
35.28	6.991769935522598	2.644195517642861
35.285	7.026194857377967	2.650697051225954
35.29	6.843900552670445	2.61608496663821
35.295	6.634410655993036	2.5757349739429785
35.3	6.511697006766228	2.5518026974604107
35.305	6.5612374907047775	2.5614912630545468
35.31	6.267400136373714	2.5034776085225356
35.315	6.491338302024851	2.547810491780119
35.32	6.271346932618165	2.504265747203792
35.325	6.481434148446355	2.5458660900460486
35.33	6.303756617178132	2.510728304133709
35.335	6.204849112779002	2.490953454558917
35.34	6.400789326747772	2.5299781277212205
35.345	6.124686054730984	2.474810306817673
35.35	6.2147875907815004	2.4929475708047892
35.355	6.002448761358438	2.4499895431120593
35.36	5.863670093746182	2.4215016196042862
35.365	6.077992579801831	2.465358509385974
35.37	5.917375855176724	2.432565693907715
35.375	5.867726946614331	2.4223391477277354
35.38	5.614481543844327	2.3694897222491442
35.385	5.936987472575148	2.4365934155240483
35.39	5.8149500925632704	2.4114207622402337
35.395	5.989742175148779	2.4473949773481145
35.4	5.925828186247065	2.434302402382881
35.405	5.724386644808168	2.3925690470304444
35.41	5.746522986056096	2.3971906444953635
35.415	5.825377058793072	2.4135817903673935
35.42	5.908249362258106	2.4306890714894216
35.425	5.826141799235616	2.413740209557693
35.43	5.761935480664428	2.400403191271089
35.435	5.780070528957475	2.4041777240789575
35.44	5.724590864200427	2.392611724496983
35.445	5.767956475011829	2.401657026931995
35.45	5.593042470276771	2.3649614098916647
35.455	5.726160073584582	2.3929396301588097
35.46	5.696279311253623	2.3866879375514563
35.465	5.6137760928326115	2.3693408561945266
35.47	5.831526633783207	2.4148554063925247
35.475	5.650607292536827	2.377100606313672
35.48	5.7314164025511625	2.3940376777634813
35.485	5.753986892155547	2.3987469420836263
35.49	5.749850785348959	2.3978846480489753
35.495	5.615687007283603	2.3697440805461683
35.5	5.730036040435015	2.3937493687591886
35.505	5.735573803740012	2.394905802686196
35.51	5.615970595392088	2.3698039149668246
35.515	5.5590136219400055	2.3577560564952442
35.52	5.693243346861422	2.386051832392042
35.525	5.704522394046037	2.3884142006875684
35.53	5.685125767599666	2.384350177218033
35.535	5.645429593508068	2.3760112780683653
35.54	5.6746732129628805	2.3821572603341874
35.545	5.893024240507914	2.4275551982412087
35.55	6.003288605268953	2.4501609345651056
35.555	6.054160375635264	2.460520346519261
35.56	5.993116862670732	2.4480843250735322
35.565	6.014972178475197	2.4525440217201395
35.57	6.04542660440148	2.458744924631565
35.575	6.204575916605897	2.4908986162840705
35.58	6.444457414438884	2.53859358985224
35.585	6.88788764865553	2.624478547951103
35.59	6.907391869375027	2.6281917489740025
35.595	7.513294318304582	2.7410389122200693
35.6	7.582422686373766	2.7536199240951476
35.605	7.990588527350863	2.8267629061084807
35.61	7.896239628687238	2.810024844852308
35.615	7.936173315980325	2.8171214592168945
35.62	8.037087359610688	2.834975724695132
35.625	7.733299574811432	2.7808810788689673
35.63	7.540905063969862	2.7460708410326675
35.635	7.059730387797484	2.657015315687413
35.64	6.976702572168861	2.641344841585222
35.645	6.697616036485015	2.587975277409932
35.65	6.292352836341336	2.508456265582746
35.655	6.26844898275527	2.5036870776427453
35.66	5.978808643827604	2.445160249109985
35.665	5.72712968106718	2.3931422191477005
35.67	5.980764011657122	2.4455600609384187
35.675	5.737761943019669	2.395362591137231
35.68	5.723052226978022	2.3922901636252285
35.685	5.654294129678664	2.377875970205062
35.69	5.559923245317515	2.3579489488361522
35.695	5.779768433102592	2.4041148959861696
35.7	5.549963494544684	2.3558360500138127
35.705	5.823934675051058	2.413282966220716
35.71	5.675540020610791	2.382339190923658
35.715	5.511715112714646	2.3477042217269717
35.72	5.580747706708062	2.3623606216469284
35.725	5.764935512852455	2.401028011675927
35.73	5.5658576565021605	2.359206997383265
35.735	5.570668990115187	2.360226470090357
35.74	5.540583462558275	2.353844400668463
35.745	5.688870805269642	2.3851353851028336
35.75	5.5349220422885805	2.352641503138245
35.755	5.687578033100472	2.384864363669446
35.76	5.554574121589047	2.356814401175673
35.765	5.781183319391647	2.4044091414298956
35.77	5.722212524285355	2.392114655338526
35.775	5.675883861093598	2.3824113542991685
35.78	5.831086695738422	2.4147643147393127
35.785	5.646293378289559	2.376193043144761
35.79	5.635497213936711	2.3739202206343646
35.795	5.5331130591383975	2.35225701383552
35.8	5.7478238868821	2.397461967765516
35.805	5.878803885563769	2.42462448341259
35.81	5.769670885055927	2.402013922743981
35.815	5.5674826544385025	2.3595513671964214
35.82	5.738417205721433	2.395499364583809
35.825	5.735661209803598	2.394924050946835
35.83	5.521375722889124	2.3497607799282725
35.835	5.818930432715255	2.4122459312257645
35.84	5.867572709990989	2.422307311220232
35.845	6.170611089294656	2.4840714742725614
35.85	5.696091473315338	2.386648586054373
35.855	5.775316954510277	2.403188913612552
35.86	5.770335087158915	2.402152178184995
35.865	5.981255787274434	2.4456606034514343
35.87	6.038756574288788	2.457388161094781
35.875	5.7660774256683585	2.401265796547387
35.88	5.999520067089259	2.449391774928882
35.885	6.005629100707198	2.450638508778314
35.89	6.121371229494321	2.4741405031837465
35.895	6.150058715964907	2.4799311917803095
35.9	6.146843483285689	2.479282856651433
35.905	6.176454518175523	2.4852473756500624
35.91	6.297264174161591	2.5094350308708115
35.915	6.409150033463961	2.5316299163708664
35.92	6.151286561293651	2.48017873575548
35.925	6.493130785332321	2.5481622368546946
35.93	6.376469546111187	2.5251672313158164
35.935	6.737919351351647	2.595750248261887
35.94	6.56689079595356	2.5625945438078106
35.945	6.796895762041033	2.6070856836784313
35.95	6.8889653520219065	2.6246838575382574
35.955	7.148236225896061	2.673618564024431
35.96	7.243286147451789	2.691335383680709
35.965	7.358027117550758	2.7125683618207224
35.97	7.699375892430933	2.7747749264455543
35.975	7.816964268844991	2.7958834505116608
35.98	7.921266940948462	2.8144745408243548
35.985	8.359354330267323	2.891254802031001
35.99	8.720624873874318	2.9530704146488476
35.995	9.07713114309323	3.0128277652552975
36.0	9.663869005881262	3.1086764073929056
36.005	10.506302001243087	3.2413426232416542
36.01	11.252706298904096	3.354505373211391
36.015	12.757969696949338	3.571830020724578
36.02	13.990554282353617	3.7403949366816356
36.025	15.667662625690694	3.9582398393339804
36.03	18.6338981040705	4.316699908966397
36.035	22.62953247581902	4.7570508170313905
36.04	27.165072687750726	5.2120123453183345
36.045	32.948872322918625	5.740110828452585
36.05	41.084106897908974	6.40968851800998
36.055	50.12063501300448	7.079592856443404
36.06	59.79291531408114	7.732587879492941
36.065	69.31609442842174	8.3256287707549
36.07	78.3589193844503	8.852057353206106
36.075	84.17087686990226	9.174468751372052
36.08	86.23190603793346	9.286113613236349
36.085	84.88338723894823	9.21321807182204
36.09	80.28992381562847	8.960464486600484
36.095	73.51547868571333	8.574116787501401
36.1	65.06515940376916	8.066297750750907
36.105	55.47568691364806	7.448200246613141
36.11	45.18525048911641	6.721997507372077
36.115	37.45741605494479	6.120246404757311
36.12	31.347164502083242	5.598853856110485
36.125	25.47742149177743	5.047516368648786
36.13	21.19702353739059	4.604022538757883
36.135	18.195357464129668	4.265601653240685
36.14	15.810519594530033	3.976244408299122
36.145	13.951814228239067	3.7352127420321146
36.15	12.281740007128152	3.504531353423472
36.155	11.254003089640248	3.354698658544497
36.16	10.302012844226153	3.209674881390038
36.165	9.67220470053178	3.110016832837369
36.17	9.170017040562927	3.02820359958886
36.175	8.682182718714479	2.9465543807495695
36.18	8.391530514552421	2.8968138556960166
36.185	7.815001448895024	2.795532408843622
36.19	7.63966838450445	2.7639950044282733
36.195	7.531420301001178	2.744343327829297
36.2	7.367005871417308	2.7142228853609844
36.205	7.014789426872034	2.648544775319465
36.21	6.910864159022216	2.628852251272828
36.215	6.996619759941974	2.6451124286014713
36.22	6.679347433677795	2.584443350835494
36.225	6.783225631277126	2.6044626377195597
36.23	6.508316895889064	2.5511403128579704
36.235	6.362786119425152	2.5224563662083734
36.24	6.4876615857257365	2.5470888452752756
36.245	6.439802546480865	2.5376766039984027
36.25	6.351441197772722	2.5202065783924783
36.255	6.433654579619784	2.5364649770142274
36.26	6.177271424948617	2.4854117214153106
36.265	6.194775693100371	2.4889306324404403
36.27	6.195785105231958	2.4891334044666946
36.275	6.032243319338436	2.4560625642150153
36.28	6.099615345146446	2.4697399347191284
36.285	6.118235513558965	2.473506723976906
36.29	6.030724574038418	2.4557533618094505
36.295	5.7606390238011	2.4001331262663537
36.3	5.768339426692309	2.401736752163382
36.305	5.939951838715396	2.437201640963545
36.31	5.735552307282154	2.394901314727217
36.315	5.816483960291232	2.411738783593951
36.32	5.785971103939262	2.4054045613865584
36.325	5.811244483265833	2.410652294144851
36.33	5.969205986025317	2.4431958550278603
36.335	5.831416788230254	2.414832662573176
36.34	5.780842896849654	2.4043383490785266
36.345	5.795316731858811	2.4073464087785146
36.35	5.769668523014498	2.4020134310645513
36.355	5.809435078480514	2.4102769713210375
36.36	5.640563821722866	2.3749871203277855
36.365	5.863278663099025	2.421420794306315
36.37	5.711658987580596	2.389907736206692
36.375	5.637004101701387	2.374237583246754
36.38	5.861070215286236	2.420964728220185
36.385	5.858123629111625	2.4203560955181005
36.39	5.707970054496036	2.3891358384353194
36.395	5.808943799856855	2.4101750558531747
36.4	5.812766302353257	2.4109679181509773
36.405	5.770099513048175	2.4021031437155598
36.41	5.954986312784292	2.440284063953271
36.415	5.908692236258317	2.4307801702865515
36.42	5.856235572728522	2.4199660271847874
36.425	5.84007561595142	2.416624839719939
36.43	6.027279519582412	2.4550518364349077
36.435	5.869158377600447	2.422634594320911
36.44	5.9170572071108385	2.432500196733977
36.445	6.031926672667934	2.4559981011124448
36.45	6.208961888427273	2.491778860257722
36.455	6.169725459202985	2.4838932060785113
36.46	6.138963326043157	2.4776931460621103
36.465	6.4287333164809555	2.535494688710855
36.47	6.316473608483981	2.5132595585183757
36.475	6.510386296562808	2.551545864091572
36.48	6.759936006485321	2.5999876935257444
36.485	6.930761999509369	2.6326340420782697
36.49	7.414631198505778	2.722982041532
36.495	7.955595249800001	2.8205664767560434
36.5	8.47862290158867	2.91180749734399
36.505	9.333340791492324	3.0550516839314397
36.51	10.291618185623049	3.2080552030198994
36.515	11.624584663810134	3.40948451584842
36.52	12.877137637396958	3.588472883748316
36.525	14.811803594429836	3.8486106057160208
36.53	16.460456503802764	4.057148814599086
36.535	17.47707406612805	4.1805590614328185
36.54	18.389138547702114	4.288255886453386
36.545	19.22658090847041	4.384812528315254
36.55	18.26860240937123	4.274178565452224
36.555	17.265391428525753	4.1551644285787
36.56	16.16533962831272	4.0206143346897525
36.565	14.706650891610378	3.834925148110505
36.57	13.268051631386603	3.6425336829446895
36.575	11.506563359964577	3.392132568158942
36.58	10.581314785937991	3.2528932945822233
36.585	9.614166801517298	3.100671991926476
36.59	8.564280772057694	2.9264792451096753
36.595	7.794320203542687	2.7918309768936025
36.6	7.34080894732632	2.709392726668897
36.605	6.9097580187375405	2.6286418582107265
36.61	6.6884076671337604	2.586195597230372
36.615	6.531455533346007	2.555671249074498
36.62	6.42242289863308	2.534249967669543
36.625	6.261024634295655	2.502203955375272
36.63	5.945161190373452	2.43827012251995
36.635	6.1144019851578575	2.4727316848291196
36.64	5.911596978313469	2.431377588593238
36.645	5.95936731303584	2.441181540368483
36.65	5.749770952821324	2.3978680015424794
36.655	5.70101667523776	2.3876801869676267
36.66	5.797098204219588	2.4077163878288466
36.665	5.739197292141921	2.395662182391733
36.67	5.736161586494795	2.395028514756097
36.675	5.639751734723931	2.374816147562571
36.68	5.6193772735176175	2.3705225739312454
36.685	5.616221810232716	2.3698569176709205
36.69	5.6876318872833895	2.3848756544699325
36.695	5.416152243895651	2.327262822264742
36.7	5.741775189055456	2.396200156300691
36.705	5.3862162067936	2.3208223126283496
36.71	5.636534810340036	2.3741387512822487
36.715	5.584769158404895	2.3632116194714547
36.72	5.543963129686815	2.354562194907328
36.725	5.440670253543273	2.3325244379305596
36.73	5.481069816387272	2.3411684724485915
36.735	5.544681466522976	2.3547147314532553
36.74	5.516347894629181	2.348690676659909
36.745	5.519180527841822	2.349293623164593
36.75	5.6439916505310315	2.375708662805907
36.755	5.308097347911466	2.3039308470332753
36.76	5.650171666625139	2.377008974872653
36.765	5.490507450944614	2.3431831876625897
36.77	5.604131006526836	2.3673045867667377
36.775	5.5323375762864915	2.352092170023635
36.78	5.686784558626382	2.384698001556252
36.785	5.632081140847457	2.37320061116785
36.79	5.594520819162397	2.365273941674071
36.795	5.559111413096836	2.3577767945878243
36.8	5.618487812205676	2.3703349578077937
36.805	5.503126423555386	2.345874340955923
36.81	5.694405102374209	2.3862952672236957
36.815	5.3930401907432275	2.3222920123755384
36.82	5.541755181736891	2.3540932822929705
36.825	5.426421010577483	2.329467967278684
36.83	5.283640627550697	2.2986171119937953
36.835	5.55106145404203	2.3560690681815823
36.84	5.590303410956197	2.364382247217272
36.845	5.566477576815599	2.359338376921716
36.85	5.666888278268703	2.380522690139437
36.855	5.651163274160303	2.3772175487658473
36.86	5.644934320794138	2.3759070522211383
36.865	5.545653573908424	2.3549211396368293
36.87	5.750508937171562	2.3980218800443756
36.875	5.910956652798234	2.4312459054563433
36.88	5.60845510733952	2.3682177069136867
36.885	5.6635881335691876	2.3798294337135144
36.89	5.748749821671141	2.397655067283687
36.895	5.731380787857692	2.3940302395453763
36.9	5.646324703548842	2.376199634615922
36.905	5.713683337243533	2.3903312191500854
36.91	5.989280116449343	2.447300577462716
36.915	5.913658387144424	2.431801469516873
36.92	6.34166054442355	2.5182653840339286
36.925	6.345251396751244	2.5189782445966546
36.93	6.299016863219288	2.5097842264265044
36.935	6.695052201579542	2.5874798939469157
36.94	6.818122568556121	2.6111534938712664
36.945	7.25872366733031	2.6942018609098892
36.95	7.6677166104683225	2.7690642120522093
36.955	8.257013421996058	2.873501943969424
36.96	8.901261468655614	2.983498193171166
36.965	9.896001864485964	3.1457911349112107
36.97	11.337617731057792	3.367137913875491
36.975	12.94707952061129	3.598205041491006
36.98	14.402569444933631	3.7950717311974
36.985	16.160826991433513	4.020053108036449
36.99	18.192391684890175	4.265254000043863
36.995	19.197471562074305	4.381491933357211
37.0	19.960333474618455	4.4676989015172515
37.005	20.015080641467236	4.473821704255461
37.01	19.17478393381228	4.378902137957901
37.015	18.05121142650228	4.24867172496326
37.02	16.890207128374833	4.109769717195214
37.025	15.311844198126629	3.913035164437783
37.03	13.571228976098084	3.683914898053168
37.035	11.670793878643034	3.416254363867397
37.04	10.336020080274992	3.214968130522446
37.045	9.329199476194677	3.0543738271853167
37.05	8.377767849056255	2.8944373976744178
37.055	7.98743195941389	2.826204514789029
37.06	7.3785347424918175	2.716345843682615
37.065	7.050419915681191	2.6552626829903647
37.07	6.780288873918922	2.6038987833475638
37.075	6.518614268857621	2.5531577054419534
37.08	6.470132742672738	2.5436455615263576
37.085	6.094346919982057	2.4686731091787055
37.09	6.166880072736993	2.483320372553045
37.095	6.1871276867956615	2.4873937538708386
37.1	5.983003024345407	2.446017789049255
37.105	5.910749317394182	2.4312032653388287
37.11	5.974453742822526	2.4442695724536043
37.115	5.77120390238516	2.402333012382996
37.12	5.753272675622245	2.3985980646248852
37.125	5.7443583798614375	2.396739113850616
37.13	5.807496999115688	2.4098748928348313
37.135	5.555608373627543	2.3570338083335893
37.14	5.64130538460092	2.3751432345441654
37.145	5.535613300713495	2.352788409677652
37.15	5.615278457148944	2.369657877658491
37.155	5.673527178852295	2.3819167027527
37.16	5.599765262085194	2.3663823152832246
37.165	5.493681856302253	2.3438604600748425
37.17	5.569885211348968	2.3600604253596913
37.175	5.4491590393117395	2.334343385046797
37.18	5.655729952217688	2.3781778638734505
37.185	5.676363419495763	2.382511997765334
37.19	5.636146313621406	2.374056931419591
37.195	5.535936024375615	2.3528569919091162
37.2	5.563717101187322	2.3587532938370903
37.205	5.429216325706693	2.3300678800641608
37.21	5.770939430991528	2.402277967053673
37.215	5.5644712816196895	2.358913156862645
37.22	5.557555717532123	2.357446864201211
37.225	5.5762639099401206	2.361411423267898
37.23	5.7431595892589735	2.396489012964377
37.235	5.4704915233814555	2.3389081904558493
37.24	5.6799244234933415	2.3832592019109757
37.245	5.619428856380504	2.3705334539677994
37.25	5.784471441860593	2.405092813564706
37.255	5.497949515759423	2.344770674449726
37.26	5.7764882456448605	2.4034325964430248
37.265	5.737744557345028	2.3953589621067293
37.27	5.738276083250829	2.3954699086506657
37.275	5.876177380190596	2.424082791529736
37.28	5.5817315992932715	2.3625688559898674
37.285	5.7569611675704015	2.399366826387829
37.29	5.789564836888276	2.40615145759536
37.295	5.593257001276841	2.365006765587964
37.3	5.652820121283715	2.377566007765865
37.305	5.707965796719718	2.3891349473647816
37.31	6.067746815964084	2.463279686914193
37.315	5.7329078559148785	2.394349150795447
37.32	5.929434051501728	2.435042926008026
37.325	5.764738651754884	2.400987016157081
37.33	6.0317256868303355	2.455957183427744
37.335	6.107556835561748	2.471347170181023
37.34	6.023071811643355	2.4541947379218616
37.345	6.2908121487056	2.508149148018435
37.35	6.252574756546439	2.500514898285239
37.355	6.5497793941323375	2.5592536791284166
37.36	6.438732723568358	2.537465807369305
37.365	6.554926992993977	2.560259165200659
37.37	7.041635990972823	2.6536081080243976
37.375	7.208364504000245	2.6848397538773603
37.38	7.397232498286745	2.7197853772470255
37.385	7.697604173266678	2.774455653505148
37.39	8.409954849949782	2.899992215498135
37.395	8.966417129763446	2.9943976238575005
37.4	10.044413730594801	3.169292307534097
37.405	11.081100708285849	3.328828729190772
37.41	12.516114889977084	3.5378121614886626
37.415	14.404652936948645	3.7953462209591162
37.42	16.4225762769715	4.052477794753662
37.425	19.493221581512888	4.415112861695937
37.43	23.65741966940427	4.863889356204998
37.435	27.486925315597485	5.242797470396647
37.44	31.63096563325839	5.624141324083028
37.445	35.27680035314806	5.93942761157572
37.45	37.61691937349256	6.133263354323908
37.455	38.73956347240944	6.224111460474454
37.46	38.817079360038186	6.230335413124897
37.465	36.99304289179945	6.082190632642112
37.47	34.225738326897094	5.85027677352936
37.475	30.315246859381134	5.505928337653981
37.48	26.37543987759605	5.1357024716776625
37.485	22.3983571277288	4.732690263235996
37.49	19.0554637411541	4.365256434753186
37.495	16.169304358493747	4.021107354758605
37.5	13.755401188744878	3.708827468182482
37.505	12.152531373495911	3.4860481025791814
37.51	10.50263936747505	3.240777586857057
37.515	9.804124751966334	3.1311539010349416
37.52	8.95896226335227	2.993152562659022
37.525	8.282302552013585	2.8778989822461774
37.53	7.6284729966711255	2.7619690433947888
37.535	7.594062870995917	2.755732728512676
37.54	7.187476556486369	2.6809469514495
37.545	7.085970694221937	2.6619486648359576
37.55	6.820438841319041	2.611596990601544
37.555	6.453736121364054	2.540420461530739
37.56	6.399950219461938	2.5298122893728574
37.565	6.396610177516073	2.5291520669022796
37.57	6.309425896421708	2.511857061303789
37.575	6.36622150192843	2.5231372340656444
37.58	6.076075085725696	2.464969591237526
37.585	5.918889668121237	2.4328768296239818
37.59	6.00203543407811	2.4499051887936623
37.595	5.9242234611793085	2.433972773302797
37.6	5.80706412845328	2.4097850793075466
37.605	5.607783288772157	2.368075862123542
37.61	5.932759711684854	2.4357257053463255
37.615	5.618042457659144	2.3702410125679507
37.62	5.975615411790165	2.444507192010317
37.625	5.796027108118546	2.407493947680564
37.63	5.5921104856671	2.36476436155214
37.635	5.626026281172831	2.3719245943269005
37.64	5.6550687566604125	2.378038846751754
37.645	5.575187018336673	2.3611833936263134
37.65	5.607303594202037	2.367974576341992
37.655	5.580279656128662	2.362261555401658
37.66	5.579944783284964	2.362190674624926
37.665	5.469667214727292	2.338731967269292
37.67	5.466726300690046	2.3381031415850853
37.675	5.509606523397111	2.347255104030474
37.68	5.366543402450102	2.31658010922353
37.685	5.604931127485685	2.3674735748231033
37.69	5.52382417912673	2.350281723352911
37.695	5.554044515414019	2.3567020421372784
37.7	5.547411167279204	2.3552942846445335
37.705	5.445216657090849	2.3334988016047595
37.71	5.548725858553645	2.3555733608940406
37.715	5.531452585071526	2.351904033984279
37.72	5.397014708814262	2.323147586533034
37.725	5.3709075572287786	2.317521856904219
37.73	5.426600338298652	2.329506458093356
37.735	5.475307957806928	2.339937596989913
37.74	5.489638059307377	2.3429976652372866
37.745	5.5060885569980975	2.3465056055756817
37.75	5.36259896375406	2.315728603216288
37.755	5.412207574916516	2.32641517681529
37.76	5.650299677478829	2.37703590159653
37.765	5.5347724336404545	2.352609707036094
37.77	5.380648150522165	2.3196224155069216
37.775	5.454812670021674	2.335554039199623
37.78	5.407584745751202	2.3254214125081076
37.785	5.334819564244871	2.3097228327755843
37.79	5.385740098438698	2.3207197371588624
37.795	5.4554078854479275	2.335681460612283
37.8	5.46257011147823	2.337214177493845
37.805	5.4184139331279235	2.3277486834123486
37.81	5.51979878082435	2.3494252022195448
37.815	5.427371987212374	2.329672077184335
37.82	5.406669660773362	2.3252246473778317
37.825	5.4637237492555295	2.3374609620816194
37.83	5.4832919679365695	2.3416430060828164
37.835	5.380846037154247	2.319665070037967
37.84	5.602612626751339	2.366983867023884
37.845	5.635998099055019	2.374025715752679
37.85	5.653000731637634	2.377603989657999
37.855	5.858264791860955	2.420385256908692
37.86	5.788979587491484	2.406029839277037
37.865	6.051611540688219	2.4600023456672186
37.87	5.718230900690614	2.391282271228266
37.875	6.291985389497253	2.508383022884913
37.88	6.172473600350765	2.4844463367822547
37.885	6.6824577046435865	2.5850450101774993
37.89	6.636840444074987	2.576206599648985
37.895	6.84626430281687	2.6165367000707005
37.9	7.078719818405156	2.66058636740196
37.905	6.970229913434179	2.64011929909127
37.91	7.016444502225268	2.6488572068394456
37.915	6.910189021992197	2.6287238390504615
37.92	6.7432971174167875	2.596785920598151
37.925	6.647987777190521	2.5783692088586774
37.93	6.421414680648272	2.534051041444957
37.935	6.114547138175864	2.47276103539664
37.94	6.150291440293305	2.479978112865778
37.945	6.0570420508876985	2.461105859342035
37.95	5.767058357765839	2.4014700409886105
37.955	5.831803573965504	2.4149127466568028
37.96	5.716154716088227	2.3908481164825646
37.965	5.57482069981756	2.3611058213933487
37.97	5.580703669925396	2.3623513011246646
37.975	5.598227699911141	2.366057416866958
37.98	5.4017363145013375	2.324163573094918
37.985	5.513513136322387	2.3480871228134585
37.99	5.538488140089264	2.3533992734105413
37.995	5.64339976321432	2.3755840888535853
38.0	5.3689919315411005	2.317108528218111
38.005	5.30483652338083	2.303223072865681
38.01	5.504376309789169	2.3461407267658028
38.015	5.347032180666274	2.3123650621530922
38.02	5.42131954230446	2.3283727240939025
38.025	5.5359076933737805	2.3528509713481176
38.03	5.4303534994447835	2.330311888877706
38.035	5.396564653848754	2.3230507213250324
38.04	5.571095071459618	2.360316731173937
38.045	5.43789305344718	2.3319290412547247
38.05	5.543185913238388	2.354397144331939
38.055	5.463437496514118	2.337399729724062
38.06	5.482434066062185	2.3414598151713357
38.065	5.517130888111776	2.3488573579746763
38.07	5.577348360915953	2.361641031341544
38.075	5.513240881989537	2.3480291484539833
38.08	5.3717935852194865	2.317713007518292
38.085	5.470371861107142	2.338882609518302
38.09	5.358855401721415	2.3149201717816137
38.095	5.459297510842184	2.3365139654712497
38.1	5.40449983405478	2.324758016236266
38.105	5.5893159263387595	2.364173412915973
38.11	5.5803720454931796	2.3622811105990706
38.115	5.4903224678878235	2.343143714731946
38.12	5.575677321548601	2.3612872170806756
38.125	5.493255526665854	2.34376951227416
38.13	5.551075165489699	2.356071977994242
38.135	5.588389679658276	2.3639775125111226
38.14	5.579881454384083	2.3621772698898114
38.145	5.743508477731926	2.396561803445078
38.15	5.673610176232284	2.3819341250824473
38.155	5.7074571198998	2.3890284887166584
38.16	5.780921937601687	2.404354786133213
38.165	5.565386557930722	2.3591071527022085
38.17	5.58266477913671	2.3627663403596872
38.175	5.639240320768391	2.3747084706903268
38.18	5.816033073022771	2.4116453041487613
38.185	5.806423829417726	2.409652221673851
38.19	5.758625031372921	2.3997135311059363
38.195	5.958805732418257	2.44106651536132
38.2	5.77488708544213	2.4030994747288617
38.205	5.724423638855462	2.392576778048191
38.21	5.718213900860373	2.391278716682849
38.215	6.0029094352443195	2.4500835567882824
38.22	6.127966021561801	2.4754728884723827
38.225	6.150375573141218	2.4799950752251947
38.23	5.928405318836245	2.434831681828591
38.235	6.190067531541996	2.4879846324971537
38.24	6.103055773458186	2.470436352845016
38.245	6.28022797190827	2.5060383021630517
38.25	6.528396016298551	2.555072604897667
38.255	6.55970318043744	2.5611917500330663
38.26	6.924687783412935	2.6314801506781187
38.265	6.815399594295888	2.6106320296617613
38.27	7.571897993924865	2.7517081956350067
38.275	7.58052674702872	2.7532756394935687
38.28	7.838401125188209	2.799714472082503
38.285	8.588443229163124	2.930604584239082
38.29	9.1988602860731	3.032962295524476
38.295	10.319717773003113	3.212431753828105
38.3	11.269043741166794	3.356939639190254
38.305	12.873334616057162	3.587942950502023
38.31	15.232617727398972	3.902898631453163
38.315	17.566093930786305	4.191192423497912
38.32	20.869191492571034	4.568281021628489
38.325	24.829603336608752	4.982931199265022
38.33	28.619133698713387	5.349685383152302
38.335	32.65104909703058	5.714109650420665
38.34	36.398590404272994	6.033124431360006
38.345	37.830163924568105	6.150623051737775
38.35	39.44196353541907	6.280283714564102
38.355	37.89530902330456	6.155916586772807
38.36	36.686112145002745	6.0569061528971
38.365	32.72035716890599	5.7201710786396935
38.37	29.923352126335	5.470224138582897
38.375	25.714869412128316	5.070983081427931
38.38	21.83756093423559	4.673067614986497
38.385	19.056414361968404	4.365365318271588
38.39	15.71864555518068	3.964674709882348
38.395	13.63114089430785	3.6920374990386877
38.4	11.897999007182838	3.449347620519399
38.405	10.874401856934984	3.2976357981036934
38.41	9.830397265913486	3.1353464347522246
38.415	8.829990196891021	2.971529942115849
38.42	8.615149410465959	2.935157476263575
38.425	7.791244269684711	2.7912800414298653
38.43	7.430069814861215	2.725815440351972
38.435	7.323806550950417	2.70625323112055
38.44	6.994561435368306	2.6447233192468937
38.445	6.703971711299361	2.5892029104145857
38.45	6.417437391449592	2.5332661509303738
38.455	6.451056514992612	2.5398930125091117
38.46	6.427494966925739	2.5352504741988984
38.465	6.318167859508638	2.5135965984040953
38.47	6.253605627492425	2.5007210215240776
38.475	6.021775291242505	2.4539305799558604
38.48	6.0493289048993715	2.4595383519879035
38.485	6.100367062751196	2.4698921156097478
38.49	5.995424484985376	2.448555591565235
38.495	5.732635591379562	2.3942922944744156
38.5	5.816306852281221	2.411702065405514
38.505	5.871525344348972	2.423123055964961
38.51	5.737010050017807	2.3952056383571345
38.515	5.8531370894995005	2.419325751009876
38.52	5.798828615317008	2.408075707970372
38.525	5.726614013545872	2.3930344781356307
38.53	5.515030409879669	2.348410187739712
38.535	5.68827386136155	2.3850102434500253
38.54	5.7085011005129145	2.3892469735280435
38.545	5.664147775433574	2.379947011055829
38.55	5.6454427248819545	2.376014041389898
38.555	5.619709588690136	2.3705926661259493
38.56	5.59298323340535	2.364948886002687
38.565	5.407771152620725	2.3254614923968804
38.57	5.754304140321722	2.398813069065975
38.575	5.5430435347248235	2.3543669074137155
38.58	5.618962522271011	2.370435091343151
38.585	5.362076678717235	2.3156158314187687
38.59	5.531864274796917	2.3519915550011903
38.595	5.588082722584049	2.3639125877629334
38.6	5.622626237065175	2.3712077591525325
38.605	5.412123415298733	2.326397088912109
38.61	5.587712906222467	2.3638343652258014
38.615	5.4604610443693575	2.3367629414147593
38.62	5.51625422113663	2.3486707349342586
38.625	5.648967730127574	2.3767557152824046
38.63	5.271534392847042	2.295982228338678
38.635	5.540241491285841	2.3537717585368894
38.64	5.6113006990996475	2.368818418346929
38.645	5.442772494266331	2.3329750307850126
38.65	5.401512925972872	2.324115514765321
38.655	5.3348619349288935	2.3097320050016394
38.66	5.5182049302832805	2.3490859776268898
38.665	5.429969828037175	2.330229565522928
38.67	5.346501900787747	2.3122503975105606
38.675	5.475270273947426	2.339929544654588
38.68	5.522781502425868	2.350059893369926
38.685	5.757837569459477	2.3995494513469557
38.69	5.470953773173779	2.3390070057983534
38.695	5.45082470962936	2.3347001326999917
38.7	5.445628306343349	2.3335870042369
38.705	5.485643793526382	2.3421451264869098
38.71	5.379481551289526	2.3193709387007346
38.715	5.476658705331144	2.3402262081540632
38.72	5.37740089326397	2.318922356023153
38.725	5.45392903054495	2.3353648602616572
38.73	5.447391661191927	2.3339647943342947
38.735	5.2896091579135724	2.299915032759596
38.74	5.704251002509229	2.388357385842669
38.745	5.46318622735268	2.337345979386167
38.75	5.484317759579997	2.3418620282971405
38.755	5.372758885186172	2.317921242231101
38.76	5.506627046620568	2.346620345650435
38.765	5.543928258580964	2.354554789887244
38.77	5.653952521071574	2.377804138500809
38.775	5.526514603228412	2.350854015720332
38.78	5.483409365785493	2.341668073358283
38.785	5.470521021550658	2.3389144964172286
38.79	5.606596121291912	2.3678251880770067
38.795	5.538100928328395	2.3533170054899943
38.8	5.600782647761454	2.3665972719838613
38.805	5.428513957558425	2.3299171568015944
38.81	5.418353300882518	2.327735659580468
38.815	5.370019731119846	2.3173303025507273
38.82	5.560105909716116	2.357987682265562
38.825	5.5908463332146905	2.3644970571380903
38.83	5.418755825634086	2.327822120702973
38.835	5.544031915862942	2.3545768018612057
38.84	5.449326363402561	2.3343792244197514
38.845	5.667040219927661	2.380554603433339
38.85	5.620714800557967	2.370804673640991
38.855	5.592387545651977	2.3648229417129683
38.86	5.4407864737665514	2.3325493507676427
38.865	5.55973018049502	2.3579080093368825
38.87	5.487597674734314	2.3425622029594675
38.875	5.459244855308856	2.3365026974751935
38.88	5.275089495335322	2.2967562986384347
38.885	5.315963449552213	2.3056373196043243
38.89	5.698680253487128	2.387190870769895
38.895	5.580785266282665	2.3623685712188656
38.9	5.591217261656288	2.36457549290698
38.905	5.511950370592637	2.3477543250077586
38.91	5.481317113614232	2.3412212867677056
38.915	5.513090226265189	2.3479970669200565
38.92	5.313131259703582	2.305023049711994
38.925	5.6588169461617435	2.3788268003706667
38.93	5.526291862791664	2.3508066408770554
38.935	5.63977311938646	2.3748206499410562
38.94	5.691016570356759	2.385585163090339
38.945	5.584487052522584	2.363151931747636
38.95	5.677860364999743	2.382826129829817
38.955	5.514105014631312	2.348213153576845
38.96	5.7148459489371195	2.3905743972813562
38.965	5.491852896283854	2.3434702678472057
38.97	5.42256718336578	2.3286406299310722
38.975	5.621910995489937	2.37105693636613
38.98	5.593925340162247	2.3651480588247003
38.985	5.786725716231823	2.4055614139389214
38.99	5.594479903179219	2.365265292346552
38.995	5.5670401034664225	2.359457586706407
39.0	5.550664656711565	2.355984859185552
39.005	5.737803034407873	2.3953711684012298
39.01	5.489409886107703	2.3429489721519126
39.015	5.564879544987464	2.3589996916039357
39.02	5.720375074199428	2.391730560535494
39.025	5.619975659008445	2.3706487844065904
39.03	5.555825295376019	2.3570798237174784
39.035	5.774395736051477	2.402997240125647
39.04	5.706159765103607	2.3887569497760976
39.045	5.736675827700859	2.3951358683174653
39.05	5.7707998293300315	2.4022489107771556
39.055	5.750004156201239	2.397916628284069
39.06	5.917311494806629	2.4325524649648624
39.065	5.647462703681198	2.3764390805743787
39.07	5.808464722672869	2.4100756674164545
39.075	5.855276274369818	2.4197678141445347
39.08	5.854023284481018	2.419508893242804
39.085	5.839440822586268	2.41649349731926
39.09	5.8944300365269635	2.427844730728669
39.095	6.081534017116044	2.466076644615095
39.1	6.216833747706008	2.493357926112095
39.105	6.11164296995709	2.472173733772991
39.11	5.978653501613721	2.4451285245593373
39.115	6.211954860152173	2.49237935719107
39.12	6.215636813727712	2.493117890058092
39.125	6.368009327475816	2.523491495423715
39.13	6.632497406035253	2.575363548323858
39.135	6.54349261042953	2.55802513874073
39.14	6.614676176179532	2.571901276522785
39.145	6.9363506943775795	2.633695254652212
39.15	7.30275960709499	2.7023618571714243
39.155	7.785602325997292	2.7902692210604503
39.16	8.09931038742737	2.84592873899319
39.165	8.369431421935408	2.892996961964428
39.17	9.33655206669048	3.0555772067958746
39.175	10.224790938032395	3.1976227010128
39.18	11.624934150789114	3.4095357676359863
39.185	13.096133993209467	3.6188581062552685
39.19	15.395636334185953	3.923727352172415
39.195	17.908747247059384	4.23187278247579
39.2	20.830030298033886	4.563992802145275
39.205	24.277582113623225	4.9272286443418905
39.21	27.412097890074115	5.2356563953409045
39.215	29.898519983484828	5.467953911975194
39.22	32.43741965574227	5.695385821499915
39.225	33.873679216009585	5.8201098972450325
39.23	33.78126235254831	5.812165031427472
39.235	31.7733011214582	5.636781095754757
39.24	28.938015184964467	5.379406582975902
39.245	26.27854265060935	5.126260103682737
39.25	23.341483926548097	4.831302508283672
39.255	20.419476251264665	4.51879145914753
39.26	17.66896357025173	4.203446629880261
39.265	15.391716214322338	3.9232277800711928
39.27	13.613041552236979	3.6895855529092936
39.275	11.861670091635963	3.44407753856326
39.28	10.518528392305361	3.2432280820665946
39.285	9.57219370313466	3.0938962010925093
39.29	8.81520040675188	2.9690403174682354
39.295	8.24722755232125	2.871798661522296
39.3	7.531887562213274	2.7444284582064213
39.305	7.459498970290833	2.7312083352045544
39.31	7.116222937865346	2.6676249619962222
39.315	7.088773579844592	2.6624750853002532
39.32	6.7506023081013575	2.5981921230158016
39.325	6.788246554772875	2.605426367175414
39.33	6.819242709039623	2.611367976566999
39.335	6.421137280711798	2.5339963063729587
39.34	6.265443579657378	2.503086810251969
39.345	6.486651948810595	2.5468906432767375
39.35	6.168824856082331	2.483711910846814
39.355	6.2483432748681205	2.499668633012808
39.36	6.263888247862799	2.5027761082171933
39.365	6.158276624037018	2.4815875209303053
39.37	6.159358186558823	2.481805428827736
39.375	6.193825122927545	2.488739665559165
39.38	6.08504251025363	2.4667878932436875
39.385	6.074143200531586	2.4645776921273117
39.39	6.198656441598043	2.4897101119604352
39.395	6.252581123634799	2.5005161714403688
39.4	6.170632472865981	2.484075778406525
39.405	6.258289617211692	2.5016573740645804
39.41	6.237082585449987	2.4974151808319713
39.415	6.154742524262062	2.480875354438844
39.42	6.272897559772661	2.5045753252343324
39.425	6.238248888173313	2.497648671885883
39.43	6.2404891105350115	2.4980970978997217
39.435	6.108532117903019	2.4715444802598676
39.44	6.204755966781975	2.490934757632559
39.445	6.084315054185502	2.466640438772036
39.45	6.1906294283438035	2.4880975520151543
39.455	6.161112021998049	2.4821587423043776
39.46	6.518423264435122	2.5531202996402502
39.465	6.285094643201927	2.507009103135034
39.47	6.156797992112881	2.4812895824778054
39.475	6.285727307697425	2.507135279097924
39.48	6.323868384748458	2.514730280715699
39.485	6.435553375192959	2.5368392489854297
39.49	6.3577290721559345	2.5214537616533708
39.495	6.36350344282376	2.522598549675267
39.5	6.660231175231587	2.5807423690154714
39.505	6.515022661550266	2.552454242792663
39.51	6.717260780498956	2.5917678870799667
39.515	6.721042143782663	2.5924972794166368
39.52	7.173971827944401	2.67842711828125
39.525	7.182067777024424	2.6799380173848095
39.53	7.19317206851484	2.6820089613039775
39.535	7.155328769991425	2.674944629331872
39.54	7.49610093899605	2.7379008270929117
39.545	7.5223209291963755	2.742684985410533
39.55	7.791161659455889	2.7912652434793594
39.555	8.211420921509472	2.8655576981644377
39.56	8.23926818692541	2.870412546468784
39.565	8.73425861306896	2.955377913747912
39.57	8.980066433215313	2.9966758972593803
39.575	9.643471571855983	3.1053939479325297
39.58	9.936384063251497	3.1522030491787003
39.585	10.706797983231436	3.272124383826421
39.59	11.698484457188439	3.420304731626765
39.595	12.734265959832397	3.5685103278304235
39.6	14.013363748951159	3.743442766886006
39.605	16.31077657174831	4.038660244653951
39.61	18.92019903678139	4.349735513428533
39.615	22.563186119902554	4.750072222598574
39.62	27.418912620934986	5.236307154945648
39.625	32.668827904952025	5.715665132331671
39.63	39.93920007414783	6.319746836238602
39.635	46.654297637476276	6.830395130406167
39.64	54.62783905038591	7.391064811675372
39.645	61.614098454127635	7.849464851448641
39.65	66.87275385248503	8.177576282278572
39.655	70.90442558093214	8.420476564953562
39.66	73.69638601516606	8.584659924258274
39.665	73.4090566495238	8.567908534147865
39.67	70.59155634906612	8.401878144145279
39.675	67.07808522277143	8.190121197074646
39.68	63.35769616603119	7.959754780521268
39.685	60.11614666895942	7.753460302920201
39.69	56.972992963943774	7.548045638703027
39.695	54.544603470365026	7.385431840479271
39.7	52.18632302064065	7.224010175840054
39.705	49.048209412767	7.003442682907243
39.71	45.02575593061945	6.710123391609088
39.715	39.600967903851476	6.29292999356035
39.72	33.960541304012615	5.827567357312365
39.725	28.007640081282755	5.292224492714076
39.73	23.084451837338197	4.804628168478618
39.735	18.912101416870325	4.348804596308085
39.74	15.634116818989819	3.95400010356472
39.745	13.565478628936374	3.6831343484777164
39.75	12.144318507168684	3.4848699412128257
39.755	10.84642475395474	3.293391072125316
39.76	10.14543648962727	3.1851901810766763
39.765	9.554328623684757	3.0910077035951815
39.77	9.01738546716847	3.0028961798850906
39.775	8.567515256233984	2.9270318167443934
39.78	8.386624258882888	2.895966895336148
39.785	8.084660766867252	2.843353788550987
39.79	7.969210329068296	2.822978981336612
39.795	7.655991057724429	2.7669461609732178
39.8	7.371109942536466	2.71497881069751
39.805	7.194981066270375	2.6823461868801304
39.81	7.264726452095421	2.6953156498071653
39.815	7.070425727462767	2.6590272145020943
39.82	7.098092767246738	2.6642246090085457
39.825	6.922987742107515	2.6311571108748932
39.83	6.669010147817289	2.5824426707706967
39.835	6.777365522263304	2.603337381566843
39.84	6.5182876522526225	2.553093741375867
39.845	6.669329343008045	2.5825044710528666
39.85	6.599090496146618	2.568869497686992
39.855	6.497500688940285	2.5490195544444703
39.86	6.29774133900394	2.5095301032272834
39.865	6.373827521113798	2.5246440384960804
39.87	6.514952586688626	2.552440515798287
39.875	6.395484006414267	2.528929419025819
39.88	6.431807247601738	2.536100796025611
39.885	6.1975249037253795	2.489482858692821
39.89	6.342874082870092	2.518506319799514
39.895	6.545143319049592	2.558347771326172
39.9	6.279450037135108	2.505883085288519
39.905	6.232889127181255	2.496575479968762
39.91	6.335119713397168	2.5169663711295724
39.915	6.204311754447017	2.490845590245814
39.92	6.302419023021513	2.5104619142742464
39.925	6.242538433733732	2.498507241080908
39.93	6.180005187384422	2.4859616222670096
39.935	6.543617268118388	2.558049504626208
39.94	6.4940834598741475	2.5483491636497044
39.945	6.521116799247366	2.5536477437672107
39.95	6.653298420436702	2.5793988486538297
39.955	6.468444374818975	2.543313660329566
39.96	6.491912315443031	2.5479231376638958
39.965	6.620008450812601	2.5729377083039924
39.97	6.73946806647451	2.5960485485588496
39.975	6.588423797467375	2.5667925115730283
39.98	6.777023298303865	2.6032716528061117
39.985	6.705918252466903	2.589578778965201
39.99	6.786843567513716	2.605157109948211
39.995	7.052461478246121	2.655647092187914
40.0	7.318723926670001	2.7053140162779625
40.005	7.486970726505185	2.7362329444886786
40.01	7.793432693091266	2.79167202462812
40.015	7.940005505735575	2.817801537677126
40.02	8.829045730340997	2.971371018627764
40.025	9.361299646685769	3.0596241021873536
40.03	10.06782882549133	3.172984214503963
40.035	11.134452477573777	3.336832701466134
40.04	12.717183327063957	3.5661160002254495
40.045	14.563742060565051	3.8162471173346533
40.05	16.853792036113674	4.105337018578825
40.055	19.40783774846675	4.405432753824163
40.06	22.792383363422996	4.774136923405423
40.065	26.29138463476153	5.127512519220361
40.07	30.034784737510964	5.48040005268876
40.075	32.862006333935284	5.732539257077555
40.08	35.186470831445604	5.931818509651623
40.085	36.91011681069189	6.075369685104923
40.09	36.45479050115755	6.037780262742057
40.095	35.369203051211485	5.947201278854743
40.1	32.326100240818135	5.685604650414777
40.105	29.460614643156106	5.42776331863836
40.11	26.18965554949404	5.117582979248509
40.115	22.8588563813411	4.781093638629252
40.12	20.219171337724276	4.496573288374635
40.125	17.053398608012866	4.129576080908652
40.13	14.542579939102259	3.8134734742885334
40.135	12.492841942916685	3.5345214588281517
40.14	11.304422393031047	3.362204989739776
40.145	10.11855323356797	3.1809673424239944
40.15	9.160113454935678	3.0265679333092255
40.155	8.597601828580013	2.932166746380569
40.16	8.147100908850977	2.8543126858932215
40.165	7.887137770859134	2.8084048445441647
40.17	7.390601502306124	2.718566074662546
40.175	7.224941376128861	2.6879251061234686
40.18	6.926214388817974	2.6317702006098433
40.185	6.851278567797336	2.6174947120858403
40.19	6.7650158887204	2.6009644151199764
40.195	6.519253279942878	2.5532828437019814
40.2	6.502761034638727	2.550051182748834
40.205	6.503098601758749	2.5501173701927424
40.21	6.489872209592458	2.547522759386549
40.215	6.265006688894464	2.5029995383328507
40.22	6.226352833520028	2.4952660847132173
40.225	6.199527218992679	2.489884981076973
40.23	6.040238700683678	2.4576897079744784
40.235	6.168221617402566	2.483590468938582
40.24	6.12646290378153	2.4751692677030253
40.245	6.121111324238214	2.4740879782736536
40.25	6.138186052733505	2.47753628686514
40.255	6.067156642937607	2.463159889844264
40.26	5.917630158062269	2.4326179638534016
40.265	5.921863708474183	2.4334879717134794
40.27	5.841023723717597	2.4168209953816597
40.275	5.87220118085223	2.4232625076231895
40.28	5.9851846571382685	2.4464637044391786
40.285	5.9814428030562095	2.445698837358396
40.29	5.777395177131606	2.4036212632466882
40.295	5.766259900663409	2.4013037918313063
40.3	5.909644714854672	2.4309760827401554
40.305	5.766470461975667	2.401347634553495
40.31	5.982169029323434	2.445847302945021
40.315	5.954032028092509	2.4400885287408136
40.32	5.692116869883575	2.3858157661235233
40.325	5.818115017031133	2.412076909435338
40.33	5.996373583173326	2.448749391663697
40.335	5.828958483526401	2.4143236078716543
40.34	5.772531386336151	2.402609287074399
40.345	5.779980505200807	2.4041590016471055
40.35	5.782228074184326	2.404626389729666
40.355	5.938356670655924	2.4368743649716382
40.36	6.010316883932011	2.4515947634003483
40.365	5.966351682831688	2.442611652070727
40.37	5.958520501417165	2.441008091223207
40.375	5.988452174781937	2.4471314175544263
40.38	5.9998537990977825	2.449459899467183
40.385	6.0232050224926805	2.4542218771929893
40.39	6.129620133778233	2.4758069661785496
40.395	6.10294529917882	2.4704139934793963
40.4	6.374819954319027	2.5248405799810465
40.405	6.298666790339802	2.509714483828749
40.41	6.513342479590431	2.552125090897864
40.415	6.609804518985086	2.570954009504076
40.42	6.430862703356902	2.535914569412168
40.425	6.713820955201017	2.591104196129715
40.43	6.7182164944659695	2.5919522554371963
40.435	6.94786363530533	2.635880049491124
40.44	7.187357154360773	2.6809246827094513
40.445	7.527023879723371	2.7435422139495813
40.45	7.81788908153203	2.7960488338961516
40.455	8.434742326072696	2.9042627852989984
40.46	9.224829424166682	3.037240429101174
40.465	10.242316178779882	3.200361882472025
40.47	11.334168967883329	3.3666257540575146
40.475	12.961701546581292	3.600236318157642
40.48	14.734695600479956	3.8385798937211084
40.485	16.67020508534027	4.082916247651949
40.49	19.535085892157717	4.419851342766826
40.495	21.640765934356818	4.651963664341846
40.5	23.147861803604815	4.8112224853570025
40.505	24.589517119364974	4.958781818084455
40.51	25.313669202442696	5.031269144305709
40.515	25.263377638691637	5.026268759098705
40.52	24.11849632122228	4.911058574403515
40.525	22.68137701911849	4.76249693114006
40.53	20.589509369528425	4.537566458965469
40.535	18.043168223941308	4.247725064542349
40.54	16.34407659031471	4.042780799191902
40.545	14.012299031308645	3.743300553162763
40.55	12.570827556842765	3.5455362862115463
40.555	11.062356823464336	3.326012150228008
40.56	9.821121728745506	3.133866897101009
40.565	8.941099641115342	2.9901671593934913
40.57	8.423416988632612	2.9023123520104814
40.575	7.991640831613056	2.8269490323691824
40.58	7.628042028952825	2.761891024090709
40.585	7.446664511646269	2.728857730195231
40.59	7.034175208176387	2.652201954636258
40.595	6.867276825496375	2.6205489549894647
40.6	6.615862734512965	2.5721319434494347
40.605	6.367409316115526	2.5233726074671425
40.61	6.284386364526107	2.5068678394614476
40.615	6.262193854438394	2.5024375825259644
40.62	6.042505422036532	2.4581508135255925
40.625	6.2453645964999245	2.499072747340486
40.63	6.120944176125904	2.4740541983000095
40.635	5.994659388687946	2.4483993523704313
40.64	5.893888514483702	2.427733204963779
40.645	5.786007520607516	2.405412131134188
40.65	5.832925823603192	2.4151450936958616
40.655	5.804811001733305	2.4093175385850047
40.66	5.863007526527224	2.4213648065764946
40.665	5.916962095120759	2.4324806464020963
40.67	5.797025227049873	2.407701232929425
40.675	5.841353433839706	2.416889205950431
40.68	5.958807240346987	2.4410668242280846
40.685	5.5900922354454305	2.3643375891453045
40.69	5.99261601733282	2.447982029618032
40.695	6.02195612083768	2.4539674245673435
40.7	5.717921618335805	2.39121760162805
40.705	5.939467276745964	2.437102229440933
40.71	5.775802434281897	2.4032899188990697
40.715	5.71851042380346	2.391340716795384
40.72	5.754860040526973	2.3989289361144013
40.725	5.819822712983575	2.4124308721668224
40.73	5.747536570707175	2.3974020461130783
40.735	5.793666838832078	2.4070037056124525
40.74	5.699163149095925	2.3872920116935687
40.745	5.719815642030589	2.3916136063399933
40.75	5.680394997737721	2.3833579248064525
40.755	5.647725160193023	2.3764943004756023
40.76	5.71519847394033	2.39064812842466
40.765	5.636055003177787	2.3740377004541835
40.77	5.770512744247664	2.4021891566335203
40.775	5.6831500965989505	2.3839358415441785
40.78	5.70361789129159	2.388224841025566
40.785	5.8087718323490565	2.4101393802743143
40.79	5.95427527200127	2.440138371486599
40.795	5.611785194357629	2.3689206813140933
40.8	5.782594427254308	2.4047025652363554
40.805	5.777664992389828	2.403677389416023
40.81	5.793286134143162	2.4069246216163815
40.815	5.8214499487626465	2.412768109197949
40.82	5.765719863343561	2.4011913425097053
40.825	5.881353361936897	2.425150173069061
40.83	6.059238858323198	2.4615521238282154
40.835	5.935051405249981	2.4361960933492157
40.84	6.039803303948725	2.4576011279189967
40.845	6.073945759218546	2.464537635991495
40.85	6.128418883431939	2.4755643565522467
40.855	6.240361011207742	2.498071458386998
40.86	6.282315353237657	2.5064547379192104
40.865	6.605728668249046	2.5701612144472663
40.87	6.637060828755924	2.576249372393116
40.875	6.749950143352268	2.5980666164192687
40.88	7.060785350058977	2.65721383220451
40.885	7.743117199089462	2.782645719291168
40.89	8.274408275301475	2.876527120557266
40.895	8.91993893092268	2.986626680876383
40.9	9.856279338300629	3.139471187684421
40.905	10.864219631064794	3.296091568974502
40.91	11.9498791034528	3.456859717062988
40.915	13.092531497626455	3.618360332751073
40.92	13.91317284880817	3.7300365747279436
40.925	14.574180238456053	3.8176144695943375
40.93	14.636360663690505	3.8257496864915908
40.935	14.76199717109678	3.842134455103931
40.94	14.545763666237683	3.8138908828436193
40.945	13.460865251447185	3.66890518430869
40.95	12.470347355161023	3.5313378987518345
40.955	11.734622519297115	3.4255835297503863
40.96	10.856480505113923	3.2949173745503733
40.965	9.854619539781446	3.1392068329088234
40.97	9.083446703561513	3.0138756947759995
40.975	8.362872791565337	2.8918632041584087
40.98	7.7143098219581505	2.7774646391913165
40.985	7.351515442123336	2.7113678175642892
40.99	7.009563465998146	2.6475580193827946
40.995	6.927232466947589	2.6319636142902105
41.0	6.608043909898463	2.570611582853089
41.005	6.221702630833657	2.4943341056950765
41.01	6.284808380552629	2.506952010021857
41.015	6.077682576619598	2.4652956367583174
41.02	6.177162690416865	2.48538984676788
41.025	5.988441538300685	2.4471292442984462
41.03	6.104129272914941	2.4706536124910228
41.035	6.0389294202159745	2.457423329468485
41.04	5.842405617482126	2.417106869272049
41.045	6.108017129719941	2.4714402945893594
41.05	5.930816569578739	2.4353267890734376
41.055	5.815836974845912	2.411604647293149
41.06	5.762926627786128	2.4006096366935896
41.065	5.8745797509371815	2.423753236395401
41.07	5.855160640747877	2.419743920489909
41.075	5.830238243760609	2.4145886282678894
41.08	5.746430755904666	2.3971714072849832
41.085	5.8501371464923695	2.418705675871368
41.09	5.991808671820713	2.4478171238515167
41.095	5.899385377966739	2.4288650390597537
41.1	5.924261394154624	2.4339805656895916
41.105	5.7484076016326355	2.3975837006521035
41.11	6.048731766154623	2.4594169565477553
41.115	5.920437261936748	2.433194867234589
41.12	5.709032057489591	2.3893580848189315
41.125	5.983207839407014	2.446059655733485
41.13	5.780122513139764	2.404188535273339
41.135	5.898700449876529	2.428724037406582
41.14	5.866729432349769	2.422133240007611
41.145	5.842392925064954	2.417104243731526
41.15	5.9885085855138716	2.447142943416643
41.155	5.955325027291819	2.4403534635973982
41.16	6.007179027988284	2.4509547176535684
41.165	5.941236888127038	2.4374652588554033
41.17	6.14678681779829	2.479271428827084
41.175	6.032725752161286	2.4561607749007974
41.18	6.009031359096976	2.4513325680325337
41.185	6.1684023410452795	2.4836268522153806
41.19	6.058393192995933	2.461380343018107
41.195	6.176626261301174	2.48528192793115
41.2	6.2825887637682545	2.506509278612041
41.205	6.158480099728043	2.4816285176730304
41.21	6.3827980626597824	2.5264200091552045
41.215	6.318759293116049	2.513714242533556
41.22	6.523927054099086	2.554197927745437
41.225	6.711366091464507	2.590630442858361
41.23	6.57702446469492	2.56457100987571
41.235	6.760620809738539	2.600119383747319
41.24	7.061525261477883	2.6573530554816918
41.245	6.946055658056511	2.6355370720322853
41.25	7.563814035358188	2.7502389051422766
41.255	7.52040493538319	2.7423356715367997
41.26	7.595746698040954	2.7560382250689037
41.265	8.009227908795895	2.830057933823245
41.27	8.526020787242132	2.9199350655865848
41.275	8.966708069398882	2.9944462041250435
41.28	9.294408479115086	3.0486732325907093
41.285	10.314804810835481	3.21166698317797
41.29	11.127285802572086	3.3357586547249016
41.295	12.414943733612834	3.523484601018264
41.3	14.62642288154302	3.824450664022615
41.305	16.642079290359444	4.0794704669061455
41.31	20.124767494248587	4.486063697078831
41.315	23.965774365027993	4.895485100072105
41.32	27.380786922137172	5.232665374561723
41.325	33.10127016701666	5.753370331120417
41.33	37.34515249097004	6.111068031937628
41.335	41.821198894026196	6.466931180554359
41.34	45.751715016813485	6.764001405737101
41.345	48.01295902395649	6.9291384041565
41.35	48.590283409592004	6.970673095877614
41.355	47.23784429825874	6.872979288362416
41.36	44.801106531604574	6.693362871651631
41.365	40.73176802445062	6.382144469098974
41.37	35.80088078816545	5.983383723961338
41.375	31.972911877378955	5.654459468187826
41.38	26.85890753578839	5.182558010846419
41.385	22.878398912219808	4.783136932204618
41.39	19.316009274221607	4.394998210946349
41.395	16.186654587789516	4.023264170768496
41.4	14.610621637802778	3.8223842870390174
41.405	12.729011095237908	3.567773969191141
41.41	11.342169724248825	3.3678137900199925
41.415	10.564540566842036	3.2503139181996
41.42	9.68610527826241	3.112250837940671
41.425	8.957742644611198	2.992948820914116
41.43	8.56129357453797	2.925968826651776
41.435	7.915770606630361	2.813497930802573
41.44	7.748600076118096	2.7836307363079063
41.445	7.420438480112735	2.724048178742941
41.45	7.176968254916831	2.6789864230557106
41.455	7.142297781100619	2.672507770073011
41.46	6.815144362715692	2.6105831461027424
41.465	6.8313685043925165	2.613688677787107
41.47	6.845118986517781	2.616317829797783
41.475	6.701068607481557	2.588642232422541
41.48	6.4298483462991864	2.5357145632541505
41.485	6.23302500916521	2.496602693494744
41.49	6.586886879496019	2.566493109185376
41.495	6.223906705882721	2.494775882896642
41.5	6.230802243451329	2.496157495722441
41.505	6.19898262389019	2.4897756171772167
41.51	6.178719911234312	2.485703101988311
41.515	6.272951917446876	2.50458617688569
41.52	6.12529886939709	2.4749341141527568
41.525	6.184772665018293	2.4869203173841923
41.53	6.065051232303755	2.4627324727431836
41.535	5.858830607141096	2.4205021394622017
41.54	6.230612061935932	2.4961194005768097
41.545	5.966537356426947	2.4426496589619533
41.55	5.968982321284113	2.4431500816126936
41.555	6.012070730411284	2.451952432330465
41.56	5.880375335160038	2.424948522167025
41.565	6.008988863361848	2.4513239001327114
41.57	6.148089056672268	2.479534040232614
41.575	6.064908905176997	2.4627035763926193
41.58	5.802196998930742	2.4087749996483154
41.585	5.838715909186304	2.4163434998332303
41.59	5.8226731241046785	2.4130215755572264
41.595	5.863404604566701	2.421446799862987
41.6	6.016343422605596	2.4528235612464253
41.605	6.006221429740113	2.4507593577787503
41.61	5.948476497778452	2.4389498760282984
41.615	5.904881563444047	2.4299962064670075
41.62	5.813013392909382	2.4110191606267635
41.625	6.075072274328714	2.464766170314887
41.63	6.0098987826022965	2.451509490620482
41.635	5.950211456610505	2.43930552752428
41.64	6.102016045542319	2.4702259098192454
41.645	6.021064366667609	2.453785721424674
41.65	5.904396981789489	2.429896496106262
41.655	6.021366221058664	2.453847228549215
41.66	6.1597309646885785	2.481880529898363
41.665	6.21942317299847	2.493877136708717
41.67	6.049074908058906	2.459486716381877
41.675	6.1689842801309105	2.4837440045485586
41.68	6.355555726598328	2.5210227540818284
41.685	6.3073558572533965	2.511444973964868
41.69	6.404296426969007	2.5306711416082903
41.695	6.679653345084045	2.5845025333870435
41.7	6.876742605141057	2.6223544011328936
41.705	7.0222145677315	2.649946144307748
41.71	7.385528353851857	2.7176328585465432
41.715	7.9557698169663045	2.8205974219952594
41.72	8.531921219465097	2.920945261292155
41.725	9.226964616922752	3.0375919108601064
41.73	10.36637187445492	3.2196850582712155
41.735	11.400555558577317	3.3764708733494677
41.74	12.346480975180363	3.51375596409033
41.745	13.298706455683742	3.646739153776116
41.75	14.408638870972572	3.795871292730112
41.755	14.971354741496063	3.8692834920041803
41.76	15.707247478807481	3.9632369950341704
41.765	15.867065428345242	3.9833485195680836
41.77	15.348517134154621	3.917718358197105
41.775	14.77840379448179	3.8442689544934012
41.78	13.589460244346848	3.686388509686255
41.785	12.787400810283302	3.575947540202918
41.79	11.66333981939159	3.415163220022081
41.795	10.435950351023907	3.2304721560514813
41.8	9.709388159366894	3.1159891141284324
41.805	9.07008856128819	3.011658772385774
41.81	8.253138262366308	2.872827572682758
41.815	7.7143713733333215	2.777475719665848
41.82	7.485370130998075	2.735940447268192
41.825	7.258017252449475	2.6940707586196533
41.83	6.734373917058969	2.5950672278495923
41.835	6.451279372836617	2.539936883632469
41.84	6.626819610212239	2.5742609833138985
41.845	6.47562798380784	2.544725522292697
41.85	6.438234914596292	2.5373677137136217
41.855	6.346778343261149	2.5192813148319004
41.86	6.1279005577615715	2.4754596659532893
41.865	6.027903383046425	2.4551788902331384
41.87	5.94417152684964	2.4380671702907697
41.875	6.097358885354288	2.4692830711269798
41.88	6.137906081102186	2.4774797841964697
41.885	5.9720413672171535	2.443776046862141
41.89	5.89349357202303	2.4276518638435434
41.895	5.969873160924417	2.4433323885473333
41.9	6.239696476305726	2.4979384452595554
41.905	6.060193955685178	2.4617461192586814
41.91	5.912298301236206	2.43152180768263
41.915	5.743894897205474	2.396642421640215
41.92	5.860605906475972	2.4208688329762875
41.925	6.0822298194705215	2.466217715342772
41.93	6.019234029665901	2.453412731210528
41.935	5.979843055123338	2.4453717621505606
41.94	6.117229944230863	2.473303447664856
41.945	6.080771398852714	2.465922017999092
41.95	6.263525698280848	2.5027036776815685
41.955	6.0814352647583805	2.466056622374754
41.96	6.181251562056955	2.4862122922343044
41.965	6.053783427807973	2.460443746117349
41.97	6.208344534245635	2.491654978973942
41.975	6.225945030192951	2.4951843679762327
41.98	6.250360843205555	2.5000721675994786
41.985	6.147983996274045	2.4795128546297245
41.99	6.239287335721879	2.49785654826731
41.995	6.2237610295348	2.4947466864463013
42.0	6.326072953048672	2.515168573485418
42.005	6.372818768920501	2.524444249517208
42.01	6.377734370727571	2.5254176626307916
42.015	6.382307009630052	2.52632282371633
42.02	6.538334238977355	2.5570166677159842
42.025	6.6384516315346325	2.5765192860785326
42.03	6.610920734261986	2.5711710822623193
42.035	6.638474408657437	2.5765237062090924
42.04	6.954996663336254	2.637232766241208
42.045	6.7066743589242455	2.5897247650907316
42.05	7.065096088150001	2.6580248471656542
42.055	7.174519996276678	2.67852944659503
42.06	7.347228647700574	2.710577179808864
42.065	7.424205563291475	2.724739540449963
42.07	7.715710387803562	2.7777167580233164
42.075	8.000714803090538	2.828553482451859
42.08	8.11489767447901	2.8486659464526567
42.085	8.602455197424117	2.932994237536807
42.09	8.99524076642445	2.9992066895138203
42.095	9.604938712642053	3.099183555816282
42.1	10.358343705939847	3.2184380848386454
42.105	11.238907123127627	3.3524479299651513
42.11	12.423986492276383	3.5247675798946494
42.115	14.128237441790928	3.758754772765966
42.12	16.126057986403108	4.015726333604309
42.125	18.36444700880273	4.285375947195617
42.13	21.6060530215018	4.648231171263086
42.135	26.240605548757156	5.122558496372409
42.14	31.072307608615578	5.574253995703423
42.145	37.065612040142405	6.088153417920938
42.15	43.61774468258111	6.604373148345051
42.155	49.370532640603386	7.0264167710578755
42.16	55.74401194721333	7.466191261092454
42.165	60.36861780167987	7.769724435376062
42.17	62.675140414116456	7.916763253635696
42.175	62.851425577864006	7.927889099745531
42.18	61.23138634595479	7.825048648152597
42.185	58.54455069643647	7.6514410862553515
42.19	52.303893298441565	7.232143064019238
42.195	46.53499534766597	6.821656349279548
42.2	39.53746405187033	6.287882318544959
42.205	33.58446371190252	5.795210411357169
42.21	29.135842547209315	5.397762735357058
42.215	24.246049027624217	4.924027724091753
42.22	20.106448205117154	4.484021432276741
42.225	17.840568810513048	4.223809750747901
42.23	14.964684169911846	3.8684214054200257
42.235	13.485260030098809	3.6722282105145383
42.24	12.40226224819326	3.521684575340793
42.245	11.023528504539785	3.320169951153071
42.25	10.467537341319993	3.235357374590942
42.255	9.610540437543174	3.1000871661202
42.26	9.07464104670462	3.012414487865941
42.265	8.646783772970055	2.9405414081372934
42.27	8.398434965188677	2.8980053425051993
42.275	8.161374885123033	2.8568120143129883
42.28	7.9407341194677	2.817930822335371
42.285	7.715887768058317	2.7777486869870565
42.29	7.409081644268003	2.7219628293325395
42.295	7.261546942662722	2.694725763906732
42.3	7.077265439121228	2.660313034047164
42.305	6.945198973234509	2.635374541357359
42.31	6.988717668464939	2.6436182909915225
42.315	6.810416140405	2.609677401596795
42.32	6.748097952871224	2.5977101364223114
42.325	6.4910392612797585	2.547751805274556
42.33	6.444907856761542	2.538682307174638
42.335	6.520088451292168	2.553446387001726
42.34	6.45604428717357	2.5408747090664603
42.345	6.4252851567224365	2.5348146197942043
42.35	6.23501744656096	2.497001691341229
42.355	6.378857220315186	2.5256399625273565
42.36	6.247050992262551	2.4994101288629187
42.365	6.372039339092363	2.5242898682782773
42.37	6.261574318416732	2.502313792955778
42.375	6.312103754069836	2.512390048155309
42.38	6.367302221895373	2.523351386924812
42.385	6.302341225917924	2.5104464196468967
42.39	6.27967789388172	2.5059285492371326
42.395	6.132138438697892	2.476315496599311
42.4	6.202999077911561	2.4905820761242863
42.405	6.338210729895517	2.5175803323619124
42.41	6.325837178183659	2.515121702459676
42.415	6.231421508325595	2.496281536270618
42.42	6.447382601051082	2.5391696676376476
42.425	6.179075557481645	2.485774639319028
42.43	6.313561762174359	2.5126801949659967
42.435	6.33666071140008	2.5172724746042254
42.44	6.429064607175002	2.5355600184525318
42.445	6.459263382644068	2.5415080921854387
42.45	6.567583290377232	2.5627296561239605
42.455	6.444920905032642	2.5386848770638397
42.46	6.496382331164475	2.548800174820395
42.465	6.824997103566426	2.6124695411748684
42.47	6.8314523494038495	2.613704717332057
42.475	6.896218296737842	2.6260651737414746
42.48	7.14957511692957	2.6738689416142987
42.485	7.168905366626408	2.6774811608350126
42.49	7.15688444936195	2.6752354007380266
42.495	7.830263600729826	2.798260817138
42.5	7.778854116659346	2.7890597190916058
42.505	8.397746931794167	2.8978866319775465
42.51	8.548058198931693	2.9237062436112993
42.515	9.076696922233715	3.0127557023817437
42.52	9.971639293641873	3.1577902548525723
42.525	11.202632867528282	3.347033442845811
42.53	12.43732038073397	3.5266585290801786
42.535	14.076244630702634	3.7518321698475043
42.54	16.29293023510184	4.036450202232382
42.545	18.812230442255245	4.337306819012836
42.55	22.628641045697	4.7569571204391785
42.555	25.937212974231496	5.092859017706213
42.56	29.89232163298908	5.467387093757774
42.565	33.33266292117287	5.77344463220813
42.57	36.355156514861264	6.0295237386431495
42.575	38.51875449378946	6.2063479191702955
42.58	39.505144692198606	6.285311821397456
42.585	38.34837244633047	6.192606272510022
42.59	36.96565951479772	6.079939104530384
42.595	34.22310136378367	5.850051398388194
42.6	31.669057545270046	5.627526769840375
42.605	27.470213950538785	5.241203483031239
42.61	23.83587723590407	4.882200040545663
42.615	20.828245581346508	4.563797276539188
42.62	17.387211822980895	4.169797575780016
42.625	14.877300913220438	3.8571104357044845
42.63	13.214196593245068	3.6351336417310804
42.635	11.681120034050766	3.417765356786619
42.64	10.486525475653801	3.23829051748817
42.645	9.775146581072041	3.126523081807016
42.65	9.139958921156017	3.0232364977216086
42.655	8.449162779236596	2.90674436083337
42.66	8.327167176816987	2.885683138672191
42.665	7.665365911031938	2.768639722143699
42.67	7.384085181424838	2.7173673254502853
42.675	7.097970475330681	2.664201658157783
42.68	7.082593306681823	2.6613142066809443
42.685	6.7301132400155685	2.594246179531844
42.69	6.788377179162657	2.6054514348117594
42.695	6.618850989747011	2.5727127686057396
42.7	6.526323977946965	2.5546670972842946
42.705	6.217280934383313	2.4934476000877406
42.71	6.361609507773521	2.522223128070457
42.715	6.180655772734899	2.486092470672581
42.72	6.405848664562598	2.5309778079948857
42.725	6.289048086429439	2.507797457218074
42.73	5.889293986675941	2.4267867616821923
42.735	6.002930340047943	2.450087822925526
42.74	6.026318058114808	2.4548560157603556
42.745	5.828389475843844	2.414205765017523
42.75	6.02819875031788	2.4552390413802647
42.755	6.150757513050994	2.480072078196719
42.76	6.037993301174264	2.4572328544878004
42.765	6.0057470776513915	2.4506625793142947
42.77	5.847777656923977	2.418217867960614
42.775	5.781367966045568	2.404447538634513
42.78	5.88750181341222	2.4264174853912133
42.785	5.708817792282917	2.3893132469985843
42.79	5.846495731812022	2.4179527976807202
42.795	5.862634436081538	2.4212877639969888
42.8	5.860441520866091	2.420834880958652
42.805	5.828966930003162	2.4143253571139
42.81	5.835121270812145	2.4155995675633295
42.815	5.798393084395127	2.407985274953966
42.82	5.657315031706198	2.3785110955608757
42.825	5.951437556181466	2.439556836021958
42.83	5.783818299883714	2.4049570266189195
42.835	5.696928047655674	2.3868238409349933
42.84	5.777336912517154	2.403609143042428
42.845	5.683496126961392	2.3840084158746992
42.85	5.671028850362433	2.3813922084281773
42.855	5.52580799024135	2.350703722343875
42.86	5.534338527606483	2.3525174872052457
42.865	5.372960363111319	2.317964702731972
42.87	5.77132874237729	2.4023589953163307
42.875	5.72734135268445	2.3931864433604937
42.88	5.6340577447934965	2.3736170172952282
42.885	5.755712416283923	2.399106587103608
42.89	5.699964403375318	2.3874598223583403
42.895	5.509756161604232	2.3472869789619315
42.9	5.627461502802312	2.37222711872247
42.905	5.555321383788239	2.3569729280982923
42.91	5.667483677553935	2.3806477432736526
42.915	5.654782674725219	2.377978695179
42.92	5.420759644754662	2.328252487329212
42.925	5.420993131241467	2.3283026287923714
42.93	5.553836637328876	2.356657938125276
42.935	5.617951750998742	2.3702218780103146
42.94	5.627724277948215	2.3722825038237363
42.945	5.639116243463872	2.3746823458020385
42.95	5.551065734703372	2.3560699766143136
42.955	5.571860128787061	2.3604787922764867
42.96	5.457448169407661	2.336118183955525
42.965	5.658745975738196	2.3788118832177956
42.97	5.562390835925447	2.358472140163086
42.975	5.6420136249900965	2.3752923241129915
42.98	5.559238081774425	2.3578036563239158
42.985	5.6217122824635615	2.3710150321040904
42.99	5.474261995474425	2.3397140841296027
42.995	5.641979338200493	2.375285106718874
43.0	5.59018345927284	2.3643568806914153
43.005	5.471916052536025	2.339212699293509
43.01	5.594591226242823	2.3652888251211146
43.015	5.503160301199646	2.345881561630861
43.02	5.5825831779031585	2.3627490721410003
43.025	5.752804341257277	2.3985004359510294
43.03	5.623838990612814	2.371463470225256
43.035	5.535532926765873	2.3527713290428105
43.04	5.6936855160715725	2.38614448767705
43.045	5.561266702377782	2.3582338099471354
43.05	5.683123926206313	2.3839303526332962
43.055	5.538275087288936	2.3533540080678335
43.06	5.661991577883903	2.3794939751728523
43.065	5.6884232009544595	2.3850415512008296
43.07	5.576176064233169	2.361392822940133
43.075	5.8073046184318144	2.4098349774272543
43.08	5.775295424763522	2.4031844341963273
43.085	5.61008021668623	2.368560790160605
43.09	5.5708613015144035	2.360267209769776
43.095	5.540623511750472	2.3538529078407753
43.1	5.599072583978326	2.3662359527271
43.105	5.673271280692432	2.3818629852895468
43.11	5.6699800062171155	2.381171981654646
43.115	5.687386374549279	2.3848241810559703
43.12	5.673473597861999	2.381905455273571
43.125	5.674537915387441	2.3821288620449232
43.13	5.684206024541997	2.384157298615592
43.135	5.7707599874463025	2.4022406181409686
43.14	5.751119928278422	2.3981492714754897
43.145	5.649909642807168	2.376953857946588
43.15	5.779581684655878	2.4040760563376273
43.155	5.686107268611031	2.3845559898251563
43.16	5.732082574842363	2.3941768052594536
43.165	5.612512943284783	2.369074279815807
43.17	5.835193973217614	2.4156146160382486
43.175	5.754191179875945	2.3987895238798975
43.18	5.78745512346589	2.4057130176864177
43.185	5.661172888552965	2.379321938820589
43.19	5.755919835639729	2.3991498151719766
43.195	5.794376558696395	2.4071511291766443
43.2	5.768684044948284	2.4018084946448757
43.205	5.897386959988473	2.428453614955096
43.21	5.707294314817474	2.3889944149824784
43.215	5.865655223965965	2.42191148144724
43.22	5.923978390839629	2.433922429092519
43.225	5.767630730786016	2.401589209416551
43.23	5.994781923471298	2.4484243756896595
43.235	6.206072812681331	2.491199071266953
43.24	5.993114361524378	2.4480838142360195
43.245	5.88096895689334	2.425070917910101
43.25	6.155288336828647	2.480985356028658
43.255	6.141118072572468	2.4781279370872817
43.26	6.252158913112099	2.500431745341612
43.265	6.236444137712021	2.4972873558547524
43.27	6.517749171225472	2.5529882826259644
43.275	6.375027951013665	2.5248817697099533
43.28	6.528163861527789	2.555027174322768
43.285	6.70259962122599	2.5889379330578763
43.29	6.811447261229802	2.609874951262953
43.295	6.970644341476112	2.6401977845373845
43.3	7.082463541438809	2.6612898266515073
43.305	7.250820290024184	2.692734723292323
43.31	7.399730518482418	2.720244569608111
43.315	7.705958368200161	2.7759608009120305
43.32	8.482516220655233	2.9124759605282984
43.325	9.051718090698614	3.0086073340830994
43.33	9.851206570563908	3.1386631820830835
43.335	11.09652145537636	3.3311441661051475
43.34	12.36105234171147	3.515828827134716
43.345	14.283219270647457	3.7793146562104956
43.35	16.41779246791585	4.051887519158923
43.355	19.32280405967065	4.395771156426441
43.36	22.19798036016728	4.711473268540031
43.365	25.249768562312553	5.024914781597053
43.37	28.739961795472077	5.3609664982605585
43.375	30.779996404019865	5.5479722785915095
43.38	32.48960544128087	5.699965389480964
43.385	33.726703210863484	5.807469604816153
43.39	33.15713513417893	5.758223261925412
43.395	31.788985933894057	5.638172215700232
43.4	29.718532746237564	5.451470695714833
43.405	26.872845422815615	5.183902528290401
43.41	24.104564870079436	4.909639993938399
43.415	20.587089921464248	4.5372998491905125
43.42	17.884332206506436	4.228987137188577
43.425	15.54930125375512	3.9432602315539764
43.43	13.792085057217086	3.713769655917971
43.435	12.147221148471226	3.4852863796926683
43.44	10.916645008058309	3.3040346560014027
43.445	9.926003148287487	3.150556006213425
43.45	8.89235046038849	2.982004436681557
43.455	8.479333888442017	2.9119295816420454
43.46	8.048209973001676	2.836936723475107
43.465	7.633431214203748	2.7628664850484084
43.47	7.21418903584882	2.685924242388236
43.475	7.164615728433345	2.676679982447163
43.48	6.745596209531405	2.597228563205673
43.485	6.479468651071562	2.5454800433457656
43.49	6.581638221155123	2.5654703703522137
43.495	6.537878671352316	2.556927584299625
43.5	6.372011685722156	2.524284390816961
43.505	6.104102160125757	2.4706481255180304
43.51	6.4548818815997615	2.54064595754697
43.515	6.34032283723076	2.5179997691085596
43.52	6.083161533057283	2.4664066033517837
43.525	6.3143605374911544	2.5128391388011995
43.53	6.254137554392352	2.5008273739689333
43.535	6.069513653439047	2.46363829598402
43.54	6.02504432279587	2.4545965702729786
43.545	6.074233388080614	2.4645959888145184
43.55	6.060393032133647	2.4617865529191696
43.555	5.955862201516421	2.4404635218573585
43.56	6.017132693387775	2.4529844462180708
43.565	6.133039732862863	2.4764974728157636
43.57	5.911277155676898	2.431311817862303
43.575	6.025047937803485	2.4545973066479734
43.58	6.02385947475436	2.4543552054978433
43.585	5.915455327824462	2.432170908432313
43.59	6.117675442046299	2.4733935073186997
43.595	5.903496854973984	2.4297112698783745
43.6	6.090325225164615	2.4678584289145546
43.605	6.111413732021363	2.472127369700308
43.61	5.916863275798449	2.432460333859208
43.615	6.176461304199559	2.4852487409109694
43.62	6.096692959359489	2.4691482254736123
43.625	6.093546320398126	2.4685109520514845
43.63	6.041127570829054	2.457870535815313
43.635	6.147737264763087	2.479463100101126
43.64	6.370724335948238	2.5240293849217044
43.645	6.216122967498419	2.493215387305802
43.65	6.152364499279447	2.4803960367811118
43.655	6.349550454887105	2.5198314338239185
43.66	6.386624007622062	2.5271770827589553
43.665	6.682952947049246	2.5851407983027244
43.67	6.604196379516234	2.5698631052093486
43.675	6.715152900887001	2.5913612061785214
43.68	6.806630633074921	2.6089520181626416
43.685	6.79690721740875	2.60708788064552
43.69	7.033959080923828	2.6521612094523643
43.695	7.210476247029057	2.685232996786137
43.7	7.367144213067282	2.714248369819402
43.705	7.811240757362313	2.794859702625932
43.71	8.169643100674977	2.8582587532753183
43.715	8.489068597175278	2.913600624171967
43.72	8.96742421459908	2.994565780643177
43.725	9.91617828785558	3.1489963937508056
43.73	10.96745404908431	3.3117146690323898
43.735	12.46463394423172	3.5305288476702352
43.74	14.394461176816694	3.7940033179765003
43.745	16.364974172621043	4.045364529016025
43.75	19.413944168137757	4.406125754916416
43.755	22.45538522681835	4.738711346644608
43.76	25.72608114175829	5.072088439859688
43.765	28.460034610150437	5.334794711153414
43.77	31.825183074661755	5.641381309099905
43.775	34.6157257660803	5.8835130463083285
43.78	35.72637682809114	5.977154576225308
43.785	35.99962135324459	5.999968446020745
43.79	35.0967258594312	5.924248970074705
43.795	33.52093676372564	5.7897268298017
43.8	30.21031073046573	5.496390700311044
43.805	27.287483829977187	5.223742320403753
43.81	24.498296089030447	4.949575344312929
43.815	21.530191805842502	4.640063771743067
43.82	18.676213088744806	4.321598441403922
43.825	16.446618579480116	4.055443080537578
43.83	13.950692843378999	3.7350626291106552
43.835	12.351441836434189	3.5144618131990266
43.84	10.976277094451078	3.313046497477975
43.845	10.029308981164627	3.1669084263938903
43.85	8.825393561287589	2.9707563954803815
43.855	8.600721747461785	2.9326987140621497
43.86	8.006946341470565	2.8296548095961396
43.865	7.7433212313172035	2.7826823806027887
43.87	7.410147260847825	2.722158566440946
43.875	7.231840537419418	2.689208161786554
43.88	7.1940523437726736	2.682173063725134
43.885	6.874911027398314	2.6220051539610507
43.89	6.644978821249027	2.5777856429984682
43.895	6.543020256390076	2.557932809201617
43.9	6.3764917597389505	2.5251716297588467
43.905	6.408495424234689	2.531500626947323
43.91	6.15247891306061	2.4804191002853955
43.915	6.407867785368983	2.531376658138607
43.92	6.205291235107387	2.4910421985802222
43.925	6.033060681926563	2.4562289555183088
43.93	6.308804709358894	2.511733407302394
43.935	6.03781330516295	2.4571962284609974
43.94	5.996567637377997	2.4487890144677626
43.945	6.004874257919063	2.4504844945273705
43.95	5.948747662684241	2.439005465898804
43.955	6.15897590943917	2.481728411700033
43.96	5.972458657674621	2.4438614235824874
43.965	5.809474740441544	2.410285198984042
43.97	6.01672414384083	2.452901168787856
43.975	5.882804664366167	2.4254493736967935
43.98	5.927265525245606	2.434597610539698
43.985	5.9106174713912845	2.431176149807184
43.99	5.922220083521443	2.433561193707987
43.995	5.98262350311985	2.445940208410633
44.0	5.979383856269668	2.445277868928124
44.005	5.937036556880757	2.4366034878249594
44.01	5.884059107179486	2.4257079599942544
44.015	6.04525753757554	2.458710543674375
44.02	6.094852874622253	2.46877558206943
44.025	5.920123476883825	2.4331303863302978
44.03	5.992668101788256	2.447992667837928
44.035	5.833610140538427	2.4152867615540865
44.04	5.942838312629864	2.437793738737932
44.045	6.1262402487558765	2.475124289557168
44.05	6.030113335149408	2.4556289082736846
44.055	6.229506853826986	2.495898005493611
44.06	6.159852891813324	2.4819050932324798
44.065	6.20841517440358	2.4916691542826426
44.07	6.192806153682481	2.4885349412219395
44.075	6.222612919154734	2.4945165702305396
44.08	6.372848562184047	2.524450150465255
44.085	6.482748631315328	2.546124237211399
44.09	6.646395108907869	2.5780603384924623
44.095	6.6956750445392235	2.5876002482105354
44.1	6.855651841671226	2.618329971884985
44.105	7.0908387597905875	2.662862887906658
44.11	7.670125965823096	2.769499226543148
44.115	7.911735522348397	2.812780745516507
44.12	8.647771646972501	2.9407093781896405
44.125	9.263063408925298	3.0435281186355576
44.13	10.155145253162589	3.186713864337774
44.135	11.529952820862201	3.395578422134026
44.14	12.650942131454459	3.556816291496436
44.145	14.425086827836596	3.798037233603246
44.15	16.337857740993815	4.042011595850983
44.155	18.930245684321267	4.350890217452202
44.16	21.07934765435123	4.591225071193007
44.165	22.68632138199404	4.763015996403333
44.17	24.529329770003983	4.952709336313204
44.175	25.45361061623744	5.045157144850638
44.18	25.764989264021427	5.075922503744657
44.185	25.53610016064011	5.053325653531554
44.19	24.27545021474949	4.927012301055224
44.195	22.489078036966	4.742265074515131
44.2	20.90748071173315	4.572469869964498
44.205	18.34346016894142	4.282926589254294
44.21	16.373611529755262	4.046431950466394
44.215	14.22848720071493	3.772066701519862
44.22	12.500299242255288	3.5355762249250526
44.225	11.399959232773615	3.3763825661162294
44.23	10.184942507678727	3.191385672036322
44.235	9.044479591093582	3.0074041283295436
44.24	8.572017357729225	2.9278007715227523
44.245	7.916285698097123	2.8135894686498104
44.25	7.561213273019207	2.749766039687596
44.255	7.302197181822788	2.7022577933688687
44.26	6.945783787515031	2.6354854937022574
44.265	6.79758859208176	2.6072185547210576
44.27	6.669297051584864	2.5824982190864842
44.275	6.6003730954313795	2.5691191283067
44.28	6.625833079295749	2.574069361788013
44.285	6.366129269612152	2.5231189566907366
44.29	6.4742864913313944	2.544461925698908
44.295	6.262664280808759	2.5025315743879757
44.3	6.177826915788189	2.4855234691686556
44.305	6.216246250561838	2.4932401108922178
44.31	5.879466070832816	2.4247610337583403
44.315	5.876643668506869	2.424178967920246
44.32	5.970956331944881	2.443554037042128
44.325	5.846191764280543	2.417889940481275
44.33	5.99628124636059	2.448730537719614
44.335	5.890364662707249	2.4270073470649507
44.34	5.8151191556657515	2.4114558166522047
44.345	5.9513468730066466	2.439538249957694
44.35	5.844433393436208	2.417526296327758
44.355	6.118322249186027	2.4735242568420523
44.36	6.017741029022144	2.4531084421651936
44.365	5.95265901768387	2.439807168135193
44.37	6.069323254936832	2.4635996539488376
44.375	5.939666589882379	2.437143120516803
44.38	5.884326278357998	2.4257630301325803
44.385	5.776831379168699	2.4035039794368345
44.39	5.909704286006996	2.4309883352264356
44.395	5.853802653346257	2.4194632986152644
44.4	6.091332619499301	2.468062523417772
44.405	5.9211096869391175	2.433333040695235
44.41	5.777660760635503	2.4036765091491623
44.415	5.96376373775115	2.442081845014853
44.42	6.040956179022465	2.457835669653784
44.425	6.077609070127565	2.4652807284622913
44.43	6.097036895116685	2.4692178711318054
44.435	6.123386264677069	2.474547688907423
44.44	6.182579583759372	2.48647935518463
44.445	6.278889677803722	2.5057712740399354
44.45	6.297995794104055	2.509580800473269
44.455	6.3475861332607275	2.5194416312470365
44.46	6.32963236483961	2.5158760630920614
44.465	6.51542225820007	2.5525325185392
44.47	6.5169024718136885	2.552822452074113
44.475	6.695647681807609	2.58759496092561
44.48	7.043726083409954	2.6540018996620844
44.485	7.207921520758599	2.684757255462512
44.49	7.394819706850194	2.7193417782342464
44.495	7.521254695626564	2.7424906008273875
44.5	8.016255008293173	2.8312991732229875
44.505	8.714734936377551	2.9520729896765006
44.51	9.311954503462921	3.051549524989382
44.515	9.965990713876057	3.1568957401023012
44.52	11.033298286508666	3.3216409027028595
44.525	12.554090562815936	3.543175209161401
44.53	14.061864016361334	3.7499152012227333
44.535	16.774690675757125	4.095691721279462
44.54	18.971622884188065	4.355642648816368
44.545	21.93281146795522	4.683247961399783
44.55	24.700730849550574	4.969982982823037
44.555	27.486316163609736	5.242739375899753
44.56	30.01690360821445	5.478768439002916
44.565	31.76390915910358	5.6359479379340955
44.57	32.73694826056135	5.721621121724275
44.575	32.374292868516584	5.689841198883901
44.58	31.1279260044026	5.579240629727543
44.585	29.240017514475948	5.407403953328801
44.59	26.363922496167287	5.134581043879558
44.595	23.83187990526909	4.881790645374819
44.6	21.11538179910115	4.595147636268192
44.605	18.757039829366793	4.330939832111131
44.61	16.346653667946455	4.0430995124961315
44.615	13.882443759757424	3.7259151573482483
44.62	12.27009040352566	3.5028688818632165
44.625	11.086489959125878	3.3296381123368164
44.63	10.084157681387426	3.1755562790458347
44.635	9.203949718084273	3.0338011994994454
44.64	8.488161573800785	2.913444966667602
44.645	8.237824146834779	2.870160996675061
44.65	7.774588773452287	2.7882949581154945
44.655	7.323369211430764	2.706172428251896
44.66	7.094731132759073	2.6635936500823605
44.665	6.921981066959535	2.6309658049772398
44.67	6.792021979058346	2.606150797451741
44.675	6.739240121673328	2.596004645926761
44.68	6.526666953574206	2.5547342236667605
44.685	6.538454905435703	2.5570402627717272
44.69	6.604763553259695	2.5699734538044736
44.695	6.426442395059219	2.5350428783472716
44.7	6.303323138366817	2.510641977337035
44.705	6.151541734860024	2.4802301777980253
44.71	6.228941457911006	2.4957847378952787
44.715	6.142881186932811	2.47848364669465
44.72	5.865214220544538	2.421820435239685
44.725	6.133124249408418	2.4765145364823558
44.73	5.984285019571548	2.4462798326380297
44.735	6.0733026619069825	2.4644071623631882
44.74	5.898804021119511	2.4287453594643287
44.745	5.923729930953684	2.4338713875128413
44.75	5.983226552269276	2.4460634808339043
44.755	6.068189237275216	2.46336948858169
44.76	5.982041390477829	2.445821209834813
44.765	5.829938661170089	2.4145265915226712
44.77	5.686756163276825	2.3846920478914724
44.775	5.926688936898056	2.434479192126738
44.78	5.853648191162267	2.419431377651011
44.785	5.932240146737167	2.435619047950062
44.79	5.802429885209039	2.4088233403902906
44.795	5.856243501620456	2.4199676654080435
44.8	5.748376246522418	2.397577161745252
44.805	5.821309289116991	2.4127389600031313
44.81	5.848192147874142	2.418303568180418
44.815	5.804224688748922	2.409195859358247
44.82	5.9460994580127595	2.4384625192962797
44.825	5.905801767049472	2.43018554169213
44.83	6.089551301304476	2.4677016232325326
44.835	6.088348076031627	2.4674578164644734
44.84	6.324049772440425	2.514766345496222
44.845	6.072833921133259	2.4643120583913998
44.85	6.153349302402767	2.48059454615275
44.855	6.483451241488263	2.5462622098849645
44.86	6.432968023494787	2.536329636205591
44.865	6.5857088292888974	2.56626359310358
44.87	6.531083538524561	2.555598469737482
44.875	6.840972792042489	2.6155253376793137
44.88	6.8800034932865515	2.622976075622222
44.885	7.075713945609728	2.6600214182614637
44.89	7.37799062498046	2.7162456856809656
44.895	7.738748569275054	2.781860630814393
44.9	8.390225269606505	2.8965885571835197
44.905	8.850919224074522	2.9750494490133303
44.91	9.99545939060919	3.16155964527149
44.915	10.740681750518336	3.2772979343535944
44.92	12.207750455006046	3.493959137569592
44.925	14.285583432676374	3.7796274198228024
44.93	16.053270836629604	4.006653321243255
44.935	18.15687099386265	4.261088005880969
44.94	20.389971688511324	4.515525627046238
44.945	23.029846401930374	4.7989422169818186
44.95	24.605909384648672	4.960434394753011
44.955	26.03400058462312	5.102352455938645
44.96	27.15963653518183	5.211490816952653
44.965	26.22254620411697	5.120795465952235
44.97	25.331560505295332	5.033046841158478
44.975	23.738881236011256	4.872256277743531
44.98	21.91695183046418	4.681554424597046
44.985	19.524038089194093	4.4186013725153
44.99	18.10821524470029	4.255374865355612
44.995	15.35805971788791	3.9189360441180856
45.0	13.539491394026621	3.679604787749171
45.005	11.655229121421009	3.4139755595816745
45.01	10.734431445460142	3.2763442196234727
45.015	9.72652794457833	3.1187381975052553
45.02	8.910844240933692	2.98510372364742
45.025	8.143659504164628	2.8537097792460653
45.03	7.825566390088299	2.797421382289107
45.035	7.358033026585845	2.712569451016111
45.04	6.861169283312499	2.61938337845236
45.045	6.703498182842861	2.5891114658976853
45.05	6.671870013461877	2.5829963247093244
45.055	6.469569873912761	2.543534916983205
45.06	6.439388106836158	2.537594945383553
45.065	6.267889188027684	2.5035752810785787
45.07	6.27475896162477	2.5049468979650586
45.075	5.998756145895759	2.4492358289670184
45.08	6.036875140976863	2.4570053196883523
45.085	5.998676987111751	2.449219669019451
45.09	6.013746750861575	2.452294181141727
45.095	6.002287578534261	2.4499566482969164
45.1	5.819870389703917	2.4124407536152916
45.105	5.919365470765832	2.4329746136706465
45.11	5.8097856837972675	2.41034970155728
45.115	5.720004673356308	2.3916531256342983
45.12	5.832203673542106	2.4149955845802507
45.125	5.6453598102377915	2.375996593061066
45.13	5.773083201382982	2.4027241209475094
45.135	5.785485096560573	2.4053035352238963
45.14	5.510772162910296	2.3475033893288195
45.145	5.714587643749928	2.3905203709129794
45.15	5.739242704181318	2.39567166034524
45.155	5.789544543184471	2.4061472405454474
45.16	5.749017983605775	2.397710988339874
45.165	5.590634908080826	2.364452348447908
45.17	5.696406070737075	2.386714492924756
45.175	5.563262229321763	2.358656869771812
45.18	5.46162224457285	2.3370113916223967
45.185	5.64001317707595	2.3748711916809193
45.19	5.436358226417784	2.3315999284649553
45.195	5.511025419208864	2.347557330334845
45.2	5.534553605207756	2.3525631989827085
45.205	5.779076164541315	2.403970915910031
45.21	5.492427240916645	2.3435928061241027
45.215	5.59334656955397	2.3650257016687934
45.22	5.310401484817718	2.3044308374992983
45.225	5.539722008636019	2.353661404840556
45.23	5.584202276948001	2.3630916776435065
45.235	5.653033418737584	2.377610863606066
45.24	5.511361800230006	2.347628974141784
45.245	5.575209804187934	2.3611882187127593
45.25	5.45056157036852	2.3346437780459186
45.255	5.680992135131243	2.38348319380088
45.26	5.458304314985409	2.336301417836622
45.265	5.406519401648451	2.3251923364849736
45.27	5.464792565072594	2.3376895784240888
45.275	5.76385931161868	2.400803888621201
45.28	5.630946382545594	2.372961521505478
45.285	5.54898263980042	2.3556278653047937
45.29	5.6262688830056975	2.3719757340676355
45.295	5.634595443999664	2.3737302803814218
45.3	5.574620807468451	2.361063490774539
45.305	5.512990465657289	2.3479758230563808
45.31	5.636801642897261	2.374194946270685
45.315	5.436835066336015	2.33170218216993
45.32	5.3340916967358645	2.3095652614152007
45.325	5.491730566230307	2.3434441675086495
45.33	5.513311853788178	2.3480442614627557
45.335	5.353733507473801	2.31381362850896
45.34	5.53526200943259	2.3527137542490353
45.345	5.551712026594546	2.3562071272692786
45.35	5.3356240378889845	2.30989697560064
45.355	5.480769236901332	2.3411042772378448
45.36	5.519643721512318	2.3493922025733203
45.365	5.449090975604096	2.3343288062319103
45.37	5.4181777709450305	2.327697955265036
45.375	5.422960709716028	2.3287251254100445
45.38	5.547027506904524	2.35521283685881
45.385	5.451728614444807	2.334893705170496
45.39	5.471303059379192	2.339081670096021
45.395	5.484007182627147	2.3417957175268613
45.4	5.551002470648077	2.3560565508170805
45.405	5.347392964004208	2.312443072597509
45.41	5.439457182353941	2.332264389462297
45.415	5.493855946665856	2.3438975973079232
45.42	5.634445211854899	2.3736986354326657
45.425	5.613079309212268	2.3691938099725545
45.43	5.414592562662773	2.3269277089464495
45.435	5.383689699960597	2.320277935929357
45.44	5.516562489066297	2.348736360059659
45.445	5.663977925280325	2.3799113271885415
45.45	5.4341912524045375	2.331135185355954
45.455	5.518622535239405	2.3491748626356883
45.46	5.624870689597387	2.371680983943116
45.465	5.458174734204942	2.336273685638081
45.47	5.463025856118638	2.337311672866637
45.475	5.430250830875763	2.3302898598405655
45.48	5.52457652486882	2.3504417722778883
45.485	5.540654840845796	2.353859562685462
45.49	5.562135539058626	2.3584180161834385
45.495	5.61539527733546	2.3696825266975026
45.5	5.667531204718358	2.3806577252344274
45.505	5.529138241543441	2.3514119676363476
45.51	5.509949231804244	2.3473281048469223
45.515	5.734661799552926	2.3947153900939724
45.52	5.617563466473647	2.3701399676967703
45.525	5.5579565932674555	2.357531885949256
45.53	5.502360916393164	2.34571117497299
45.535	5.510280415617353	2.3473986486358367
45.54	5.571766209616179	2.3604588980993038
45.545	5.578484074806781	2.361881469254285
45.55	5.761472896297978	2.4003068337814604
45.555	5.784602828525534	2.4051201276704526
45.56	5.686068121849089	2.3845477814145575
45.565	5.666662560056353	2.380475280286765
45.57	5.910801611516367	2.431214020097031
45.575	5.712913375035822	2.390170156084253
45.58	5.918683518618622	2.4328344618199207
45.585	5.965512050606683	2.4424397742025663
45.59	5.781014422975493	2.4043740189445346
45.595	5.82761079830848	2.414044489711919
45.6	5.9628904279242745	2.4419030340953904
45.605	5.972515773474441	2.443873109118892
45.61	6.058911152274093	2.461485558006403
45.615	6.303371084308181	2.510651525861003
45.62	6.11743133949574	2.4733441611501905
45.625	6.475035204931251	2.544609047561383
45.63	6.381250653071121	2.526113745077826
45.635	6.303185129014728	2.5106144923135307
45.64	6.722036158259259	2.592688982168756
45.645	6.746203993069955	2.5973455667411596
45.65	7.112247170657977	2.6668796693248042
45.655	7.334456669106303	2.708220203215814
45.66	7.432775117992304	2.7263116325894043
45.665	8.090211554214093	2.8443297196728254
45.67	8.544259282665065	2.9230564966598003
45.675	9.263441220863227	3.043590186089978
45.68	10.172542254937039	3.1894423109592434
45.685	11.180934124428784	3.3437903828483004
45.69	12.869054413309323	3.5873464306238008
45.695	14.720336972840466	3.8367091332078416
45.7	16.73930340057079	4.091369379629612
45.705	18.90489899537361	4.3479764253470385
45.71	21.642679937335277	4.652169379691079
45.715	23.972193024434784	4.896140625475823
45.72	26.259980140365396	5.124449252394387
45.725	27.43739705618904	5.238071883449963
45.73	28.595345420439426	5.347461586625885
45.735	28.47295990186892	5.336005987802948
45.74	27.581324477455833	5.251792501370921
45.745	26.30330196148045	5.128674483868171
45.75	24.36383210542259	4.935973268305106
45.755	21.837238381444944	4.673033102969092
45.76	19.444485084948262	4.409590126638559
45.765	17.446241337433214	4.176869801350434
45.77	14.789511704551439	3.845713419451772
45.775	13.225595529809198	3.6367011878636935
45.78	11.67532784768743	3.416917887173678
45.785	10.611061331332179	3.257462406741201
45.79	9.496953013287056	3.0817126753295896
45.795	8.978902313564312	2.9964816558030707
45.8	8.338612084512418	2.8876655077263393
45.805	7.803064333880865	2.7933965586505733
45.81	7.490119067620604	2.7368081897751995
45.815	7.049191666938299	2.6550313871851494
45.82	6.942150635340035	2.634796127851268
45.825	6.732161004195305	2.594640823735591
45.83	6.507661560797067	2.551011869983569
45.835	6.47274923628279	2.5441598291543692
45.84	6.486283519096289	2.5468183129340596
45.845	6.172520465890204	2.484455768551778
45.85	6.304562302350254	2.5108887475056028
45.855	6.267917927068535	2.5035810206718963
45.86	6.108947762581852	2.471628564849875
45.865	5.941187532891617	2.437455134539222
45.87	5.994768935536981	2.4484217233836536
45.875	5.889272192694754	2.4267822713821596
45.88	5.746860939804491	2.397261133002513
45.885	5.9125438141761215	2.4315722926074237
45.89	5.8866137132304575	2.4262344720225326
45.895	5.930384298010531	2.4352380372379474
45.9	5.941920882099646	2.437605563273034
45.905	5.76230563803855	2.400480293199373
45.91	5.5491110948537035	2.355655130712835
45.915	5.91625837242197	2.4323359908577538
45.92	5.645064426714024	2.3759344323263685
45.925	5.58475854294026	2.3632093734877277
45.93	5.784599835670301	2.4051195054862244
45.935	5.726374711350932	2.3929844778750513
45.94	5.770019748173458	2.402086540525436
45.945	5.735120905084989	2.394811246233195
45.95	5.729447486112743	2.393626429941135
45.955	5.86700289717597	2.4221896905849407
45.96	5.793649644522245	2.4070001338849663
45.965	5.8303176729648145	2.414605075983403
45.97	5.8092854361402635	2.410245928560043
45.975	5.802254752542748	2.4087869877892376
45.98	5.955851158634025	2.440461259400367
45.985	5.699119455280704	2.387282860341586
45.99	5.833201909965085	2.415202250322959
45.995	5.8989729744656545	2.428780141236677
46.0	5.949136498124249	2.439085176479954
46.005	5.937158657991019	2.4366285432931747
46.01	5.764877395764186	2.4010159091026835
46.015	5.836044202401786	2.415790595726746
46.02	6.292130576336117	2.508411963042777
46.025	6.1137194175042024	2.4725936620286406
46.03	6.286449332079126	2.5072792688647842
46.035	6.43044968475873	2.5358331342497142
46.04	6.480757491210513	2.54573319324915
46.045	6.740371364016641	2.59622251820152
46.05	6.6614053299331655	2.580969842894947
46.055	7.2792166760911075	2.698002349163378
46.06	7.536274416635508	2.745227571010372
46.065	8.279372914611237	2.877389948305797
46.07	9.113497270672584	3.018856947699341
46.075	9.742068103082875	3.121228620765047
46.08	10.763051672621895	3.2807090198037825
46.085	11.836517515951375	3.440424031416967
46.09	13.11566868554625	3.6215561138198935
46.095	14.50563913290966	3.808626935380999
46.1	15.715933950181848	3.964332724454627
46.105	16.554660098024065	4.0687418323142674
46.11	17.273465232186272	4.156135853432401
46.115	17.474094222460323	4.1802026532765515
46.12	17.569680356738296	4.191620254357293
46.125	16.616538501536372	4.076338859998807
46.13	15.70641819515558	3.963132371641853
46.135	14.945658414054314	3.865961512231377
46.14	13.500114925966296	3.6742502535845727
46.145	12.212581416564552	3.4946503997631226
46.15	11.454653636915525	3.3844724311058476
46.155	9.962584576186316	3.1563562182026152
46.16	9.040807024376459	3.0067934788369586
46.165	8.219405826334148	2.8669506145614276
46.17	7.648831594318426	2.7656521101393836
46.175	7.392981877896558	2.719003839257414
46.18	7.023831101789246	2.6502511393808033
46.185	6.618539855951274	2.572652299855399
46.19	6.538234025268854	2.5569970718146813
46.195	6.213531039170172	2.492695536797499
46.2	6.288851529630029	2.5077582677822097
46.205	6.020648363594575	2.4537009523563738
46.21	6.127269830215226	2.4753322666291138
46.215	6.044460878500462	2.4585485308410044
46.22	5.958898042823088	2.4410854230901236
46.225	5.957282368484608	2.4407544670623076
46.23	5.971787470162593	2.44372409861723
46.235	5.7415302394747405	2.396149043668766
46.24	5.491725447916852	2.3434430754590245
46.245	5.61219214161516	2.369006572725192
46.25	5.6714824535937405	2.3814874456090966
46.255	5.813950478186574	2.411213486646625
46.26	5.585612333259159	2.3633900087076527
46.265	5.618753351408994	2.370390970158508
46.27	5.593735994037891	2.3651080300988134
46.275	5.592254344673273	2.364794778553368
46.28	5.676991052243444	2.3826437107220717
46.285	5.473593996817845	2.3395713275764525
46.29	5.635835482353809	2.3739914663607804
46.295	5.681382799460179	2.3835651447905044
46.3	5.506686669587407	2.3466330496239514
46.305	5.589311894320001	2.364172560182526
46.31	5.626048117382282	2.3719291973796945
46.315	5.427148869529122	2.3296241906215522
46.32	5.448483659114989	2.3341987188572846
46.325	5.400877269221594	2.323978758341305
46.33	5.651485967314945	2.3772854198255087
46.335	5.544575752406885	2.3546922840165094
46.34	5.564450195776708	2.3589086874605187
46.345	5.538307349554515	2.353360862586636
46.35	5.615523500330001	2.3697095814318683
46.355	5.5736089545686935	2.3608492019967504
46.36	5.670661209204182	2.381315016793071
46.365	5.522200045569804	2.349936179041849
46.37	5.447922637911384	2.3340785415044167
46.375	5.4992968313509945	2.345057959060073
46.38	5.414378064722883	2.3268816181153014
46.385	5.547121744504008	2.355232842948656
46.39	5.365823194358585	2.3164246576045993
46.395	5.59335414007887	2.365027302184664
46.4	5.405771933570413	2.3250315984025707
46.405	5.327102360839132	2.3080516373857694
46.41	5.493257506268338	2.343769934585803
46.415	5.339394108138592	2.3107129004137645
46.42	5.369962195502031	2.317317888314426
46.425	5.408546310442688	2.325628153949528
46.43	5.440944987915068	2.3325833292542986
46.435	5.370479057432847	2.317429407216722
46.44	5.660225807416921	2.379122907169136
46.445	5.531228842957896	2.3518564673376425
46.45	5.400495569323698	2.3238966348191346
46.455	5.525987140275578	2.3507418276526195
46.46	5.543015456301862	2.3543609443545104
46.465	5.404449541749661	2.324747199535825
46.47	5.466864756751713	2.338132750027618
46.475	5.248062141877936	2.2908649331372497
46.48	5.466992351386062	2.338160035452249
46.485	5.298334883903928	2.3018112181288735
46.49	5.522295090871807	2.349956401908726
46.495	5.330428655375602	2.3087721098834337
46.5	5.5495431727238	2.3557468396930514
46.505	5.252702673239281	2.291877543246864
46.51	5.606234497591894	2.3677488248528165
46.515	5.439245314194168	2.332218967891773
46.52	5.490876921729184	2.3432620258368853
46.525	5.306439009404324	2.3035709256292334
46.53	5.624428520865226	2.3715877636860134
46.535	5.431812036044979	2.3306248166629007
46.54	5.431921784454651	2.3306483613910207
46.545	5.244866471582893	2.290167345759452
46.55	5.315023886291542	2.3054335571192555
46.555	5.452357344830861	2.3350283391922377
46.56	5.209093080032841	2.282343769030608
46.565	5.353880627259146	2.3138454199144647
46.57	5.499018053347015	2.344998518836849
46.575	5.495248031888791	2.344194537978619
46.58	5.330818184380537	2.308856466820867
46.585	5.356621698651896	2.314437663591719
46.59	5.579116214673305	2.3620152867145685
46.595	5.4824292849949305	2.3414587942124734
46.6	5.362301332153111	2.3156643392670517
46.605	5.383330776153272	2.3202005896372997
46.61	5.4764942514473365	2.3401910715681606
46.615	5.469724533667947	2.3387442215146033
46.62	5.458108480071895	2.33625950614907
46.625	5.525447498444253	2.3506270436724437
46.63	5.537617225247095	2.353214232756358
[truncated: 604,997 more chars]
