# Supplementary material for: Remote and automated high-throughput powder diffraction measurements enabled by a robotic sample changer at SSRL beamline 2-1
Source: J Appl Crystallogr. 2023 Sep 20;56(Pt 5):1480–4. doi: 10.1107/S1600576723007148 (PMC10543666; doi:10.1107/S1600576723007148)
Supplement: Supplementary file 1 [file j-56-01480-sup1.zip › Example Data and Refinements/SSRL BL2-1 Sample 0188/BL21Robot_0188_indexing.inp]

'--------------------------------------------------------------
'Input File for Indexing powder data

'Paste 2theta/Area values from peak fitting
'Comment out header line and any peaks you don't want to include
'e.g. exclude high angle and weak/broad peaks
'Change wavelength as needed
'Comment out any crystal systems not to be checked
'Load filename.ndx after running

'Use save/set current button then run with F6 in TOPAS-Academic
'--------------------------------------------------------------
seed             
index_zero_error 
index_lam  0.7291367
index_min_lp 1   
index_max_lp 40  

Bravais_Cubic_sgs              
Bravais_Trigonal_Hexagonal_sgs 
Bravais_Tetragonal_sgs         
Bravais_Orthorhombic_sgs       
Bravais_Monoclinic_sgs         
Bravais_Triclinic_sgs          

load index_th2 {
'Paste position and area values below here
9.75573627
13.7991508
14.9079022
15.9410693
16.9126997
17.8332034
18.7094252
19.5476072
20.3531927
21.8775639
22.60337 
23.3074938
23.9921858
24.6588594
25.3091137
25.94396 
26.5647805
27.1724416
27.7676209
28.3517284
28.9239446
29.4870836
30.0402488
}
