# Supplementary material for: Remote and automated high-throughput powder diffraction measurements enabled by a robotic sample changer at SSRL beamline 2-1
Source: J Appl Crystallogr. 2023 Sep 20;56(Pt 5):1480–4. doi: 10.1107/S1600576723007148 (PMC10543666; doi:10.1107/S1600576723007148)
Supplement: Supplementary file 1 [file j-56-01480-sup1.zip › Example Data and Refinements/SSRL BL2-1 Sample 0188/BL21Robot_0188_indexing.ndx]

' Indexing method - Alan Coelho (2017), J. Appl. Cryst. 36, 86-95
' Time: 8.6943701 seconds

     'Sg     Status UNI      Vol       Gof     Zero      Lps...

Indexing_Solutions_With_Zero_Error_2 {

   0) Pna21      2   0     146.319  2549.81   0.0342     7.4522     5.2695     3.7260     90.000     90.000     90.000 ' ===  19  21  14
   1) P-1        2   0     113.695  2499.96   0.0341     4.5779     4.9092     5.7906    111.630     94.535    106.246 ' ===  17  15  19  11  15  11
   2) P-1        2   0     113.699  2318.29   0.0343     3.5460     4.4620     7.6603     86.482     76.617     74.639 ' ===  19  17  19  15  16  13
   3) P2         2   0     241.473  2275.42   0.0343     6.1492     7.4521     5.3253     90.000     81.701     90.000 ' ===  15  18  21  14
   4) P2         2   0     146.325  2264.20   0.0344     7.4524     5.2696     3.7261     90.000     90.002     90.000 ' ===  20  18  16  14
   5) P-1        2   0     113.699  2263.90   0.0343     3.5460     4.4620     7.6603     86.488     76.618     74.639 ' ===  19  17  18  15  15  12
   6) P21        3   0     146.322  2263.29   0.0343     5.2696     7.4523     3.7260     90.000     90.001     90.000 ' ===  21  18  14  13
   7) P21        2   0     146.318  2261.75   0.0341     7.4522     3.7260     5.2695     90.000     90.001     90.000 ' ===  21  13  20  18
   8) Pc         3   0     146.325  2253.88   0.0344     7.4523     5.2696     3.7261     90.000     89.998     90.000 ' ===  19  20  15  13
   9) P2         2   0     146.318  2231.60   0.0341     5.2695     3.7260     7.4522     90.000     89.999     90.000 ' ===  20  13  21  18
  10) P-1        2   0     113.699  2230.86   0.0343     3.5460     4.4619     7.6603     86.482     76.617     74.639 ' ===  19  16  19  14  16  12
  11) P-1        2   0     113.698  2229.54   0.0343     3.5460     4.4619     7.6603     86.482     76.617     74.639 ' ===  19  17  17  15  14  11
  12) P21/c      3   0     292.647  2213.12   0.0343     7.4523     5.2695     7.4521     90.000     90.001     90.000 ' ===  18  18  20  15
  13) P-1        3   0     113.694  2207.14   0.0341     4.5778     4.9092     5.7906    111.631     94.535    106.245 ' ===  14  16  19   9  12  12
  14) P2         2   0     146.309  2194.70   0.0337     7.4519     3.7260     5.2693     90.000     90.002     90.000 ' ===  21  16  20  18
  15) Pc         2   0     292.646  2185.67   0.0343     7.4523     5.2695     7.4521     90.000     89.998     90.000 ' ===  18  18  18  14
  16) P21/c      3   0     292.646  2184.64   0.0343     7.4523     5.2695     7.4521     90.000     89.998     90.000 ' ===  18  18  19  14
  17) P-1        3   0     117.945  2174.06   0.0342     4.4738     5.5939     5.1751    108.746     75.186     89.355 ' ===  16  17  17  10  12  13
  18) P21/c      3   0     292.644  2169.15   0.0343     7.4523     5.2695     7.4521     90.000     90.002     90.000 ' ===  18  19  19  14
  19) Pc         2   0     292.645  2169.01   0.0343     7.4523     5.2695     7.4521     90.000     89.998     90.000 ' ===  17  18  18  13
  20) Pba2       3   0     146.322  2157.17   0.0343     5.2695     7.4523     3.7260     90.000     90.000     90.000 ' ===  21  21  13
  21) P-1        3   0     113.695  2149.14   0.0341     4.5778     4.9092     5.7906    111.631     94.535    106.245 ' ===  14  15  20   8  13  12
  22) Pca21      2   0     146.322  2140.09   0.0343     7.4523     5.2695     3.7260     90.000     90.000     90.000 ' ===  20  21  13
  23) Pc         3   0     292.644  2127.03   0.0343     7.4523     5.2695     7.4521     90.000     90.002     90.000 ' ===  18  19  19  14
  24) P21/c      2   0     146.325  2116.23   0.0344     7.4523     5.2696     3.7261     90.000     89.998     90.000 ' ===  20  20  15  13
  25) Pc         2   0     146.323  2111.03   0.0344     5.2696     7.4523     3.7260     90.000     89.999     90.000 ' ===  20  20  13  12
  26) P21        2   0     146.325  2109.99   0.0344     3.7260     7.4523     5.2696     90.000     90.001     90.000 ' ===  14  19  21  13
  27) Ia-3       3   0    1170.563  2097.28   0.0342    10.5390    10.5390    10.5390     90.000     90.000     90.000 ' ===  23
  28) P-1        2   0     113.697  2094.08   0.0343     3.5460     4.4619     7.6603     86.487     76.618     74.639 ' ===  20  17  20  16  18  14
  29) P-1        2   0     113.698  2093.14   0.0343     3.5460     4.4619     7.6603     86.487     76.618     74.639 ' ===  19  17  21  15  18  15
  30) P21/c      2   0     146.326  2092.53   0.0345     5.2696     7.4523     3.7261     90.000     89.999     90.000 ' ===  21  21  13  12
  31) P-1        2   0      51.632  2089.36   0.0342     3.2206     3.9170     4.3359     87.813     82.888     72.040 ' ===  19  14  18  12  14  11
  32) P-1        2   0      51.632  2076.92   0.0342     3.2206     3.9170     4.3359     92.187     82.888    107.960 ' ===  19  15  17  13  13  11
  33) P-1        3   0      51.632  2073.72   0.0342     3.9170     3.2206     4.3359     97.112     92.187     72.040 ' ===  15  19  17  13  11  13
  34) P21        2   0     146.325  2072.78   0.0344     5.2696     7.4523     3.7260     90.000     90.001     90.000 ' ===  21  18  15  14
  35) Pca21      3   0     146.322  2065.45   0.0343     7.4523     5.2696     3.7260     90.000     90.000     90.000 ' ===  21  21  13
  36) P-1        2   0      75.481  2056.20   0.0342     3.1693     4.5966     5.6040    105.602     98.974    100.502 ' ===  18  18  15  15  12  12
  37) P2         3   0     146.309  2034.52   0.0337     5.2693     3.7260     7.4519     90.000     89.998     90.000 ' ===  20  16  21  18
  38) P-1        2   0      51.632  2034.37   0.0342     3.9170     4.2350     5.0710    104.568     99.393    133.663 ' ===  14  17  19  10  11  14
  39) P21/c      2   0     292.649  2033.19   0.0344     7.4524     5.2695     7.4521     90.000     89.999     90.000 ' ===  20  19  18  15
  40) P21        2   0     146.325  2032.07   0.0344     7.4524     5.2696     3.7261     90.000     89.998     90.000 ' ===  21  18  16  14
  41) P-1        3   0      51.632  2031.25   0.0342     3.2206     3.9169     5.0710     99.393     58.046    107.960 ' ===  19  14  19  12  15  11
  42) P-1        3   0      51.632  2022.26   0.0342     4.3359     3.2206     3.9170    107.960     92.187     82.888 ' ===  17  19  15  13  11  13
  43) P-1        2   0      51.632  2019.15   0.0342     3.9170     4.2350     5.0710    104.568     99.393    133.663 ' ===  15  17  19  11  12  14
  44) P21/c      2   0     292.650  2017.29   0.0344     7.4524     5.2695     7.4521     90.000     89.998     90.000 ' ===  19  19  18  14
  45) P2         2   0     146.325  2016.90   0.0344     5.2696     7.4523     3.7260     90.000     89.999     90.000 ' ===  21  19  14  13
  46) Pc         2   0     292.649  2014.07   0.0344     7.4524     5.2695     7.4521     90.000     89.998     90.000 ' ===  19  20  18  14
  47) I4132      3   0    1170.563  2013.39   0.0342    10.5390    10.5390    10.5390     90.000     90.000     90.000 ' ===  23
  48) P212121    3   0     146.321  2005.90   0.0342     7.4523     5.2695     3.7260     90.000     90.000     90.000 ' ===  19  21  14
  49) P2         2   0     146.325  2005.43   0.0344     5.2696     7.4524     3.7260     90.000     90.001     90.000 ' ===  21  18  15  14
  50) P21/c      2   0     146.325  1999.33   0.0344     7.4523     5.2696     3.7261     90.000     90.002     90.000 ' ===  20  21  15  13
  51) P212121    2   0     146.321  1997.22   0.0342     7.4523     3.7260     5.2696     90.000     90.000     90.000 ' ===  20  14  19
  52) Pnn2       3   0     146.321  1989.47   0.0342     5.2695     7.4523     3.7260     90.000     90.000     90.000 ' ===  21  19  14
  53) P-1        3   0      51.633  1983.82   0.0343     3.9170     4.2351     5.7312    121.090    130.887     46.337 ' ===  15  15  18   9  12  11
  54) P-1        2   0     125.858  1983.55   0.0341     5.0676     4.7740     5.9693    110.438    104.756     99.162 ' ===  17  17  19  13  14  14
  55) Pc         2   0     292.650  1979.92   0.0344     7.4524     5.2695     7.4521     90.000     90.002     90.000 ' ===  20  20  18  15
  56) P-1        3   0      75.482  1978.90   0.0342     4.5966     5.0855     8.1480    132.834    138.514     37.790 ' ===  19  19  19  16  17  15
  57) P-1        2   0     107.530  1975.44   0.0341     4.7181     4.3296     5.8089     83.581    114.231     92.631 ' ===  18  14  19  11  14  12
  58) P-1        3   0      84.042  1974.19   0.0341     3.3838     4.7253     5.8119     66.668     83.314     94.107 ' ===  15  17  17  10  10  12
  59) P-1        3   0      75.481  1971.74   0.0342     4.5966     5.0855     8.1480    132.834    138.514     37.790 ' ===  18  18  19  15  16  14
  60) P2         2   0     146.318  1968.81   0.0341     5.2695     3.7260     7.4522     90.000     90.001     90.000 ' ===  21  13  19  17
  61) P-1        3   0     107.530  1966.97   0.0341     4.7181     4.3296     5.7886     85.711    113.779     87.369 ' ===  18  14  20  11  15  12
  62) P21/c      2   0     292.651  1965.27   0.0344     7.4524     5.2696     7.4521     90.000     90.002     90.000 ' ===  20  20  18  15
  63) P21212     2   0     146.321  1959.25   0.0342     7.4523     5.2695     3.7260     90.000     90.000     90.000 ' ===  19  21  14
  64) P-1        2   0      84.041  1958.67   0.0341     3.3838     4.7253     5.8119    113.332     96.686     94.107 ' ===  14  17  18  10  10  12
  65) P21212     2   0     146.321  1950.77   0.0342     5.2696     7.4523     3.7260     90.000     90.000     90.000 ' ===  19  20  14
  66) Pmn21      3   0     146.321  1950.09   0.0342     5.2695     7.4523     3.7260     90.000     90.000     90.000 ' ===  20  19  14
  67) P-1        3   0     153.701  1948.67   0.0341     4.7939     4.5896     7.8281     83.878     72.168     69.625 ' ===  17  19  18  13  14  15
  68) P21212     2   0     146.321  1947.13   0.0342     7.4523     3.7260     5.2695     90.000     90.000     90.000 ' ===  18  14  21
  69) Pc         3   0     146.325  1941.25   0.0344     5.2696     7.4524     3.7261     90.000     90.001     90.000 ' ===  21  20  14  13
  70) I23        2   0    1170.563  1935.95   0.0342    10.5390    10.5390    10.5390     90.000     90.000     90.000 ' ===  23
  71) P-1        2   0      51.633  1934.47   0.0343     3.2206     3.9170     4.3359     87.813     82.888     72.041 ' ===  19  15  16  13  13  10
  72) P-1        2   0     113.691  1930.44   0.0339     4.5777     4.9091     5.7905    111.629     94.536    106.245 ' ===  18  17  20  14  16  15
  73) P-1        2   0      75.481  1925.21   0.0342     2.8020     6.7873     4.5966    113.327     74.398     85.124 ' ===  15  22  18  14  12  17
  74) P2         3   0     146.317  1916.90   0.0341     7.4522     3.7260     5.2694     90.000     90.001     90.000 ' ===  22  14  19  18
  75) P-1        3   0      84.041  1915.80   0.0341     4.7253     3.3838     5.8119     83.314    113.332     85.893 ' ===  17  13  19   9  13  10
  76) P-1        2   0     153.701  1909.20   0.0341     4.7937     4.5897     7.8281     83.880     72.168     69.626 ' ===  19  16  20  13  16  14
  77) P21212     3   0     146.321  1906.44   0.0342     7.4523     3.7260     5.2696     90.000     90.000     90.000 ' ===  20  14  19
  78) P-1        2   0      75.481  1903.10   0.0342     2.8020     4.5966     6.5183    107.029     73.849    105.602 ' ===  15  18  18  12  12  13
  79) P-1        3   0      84.040  1903.01   0.0340     4.7253     3.3838     5.8119     83.313    113.332     85.893 ' ===  17  15  18  11  12  11
  80) P-1        2   0      51.633  1891.95   0.0343     3.2206     3.9170     4.3360     87.812     97.112    107.959 ' ===  19  16  17  14  13  12
  81) P-1        2   0      75.481  1888.69   0.0342     2.8020     4.5966     6.3386     79.498     81.025    105.602 ' ===  15  19  20  13  14  16
  82) P-1        3   0      75.482  1880.94   0.0342     2.8020     4.5966     6.5183    107.029     73.849    105.602 ' ===  15  19  18  13  12  14
  83) Pc         3   0     292.624  1874.60   0.0340     7.4518     5.2695     7.4521     90.000     89.996     90.000 ' ===  17  22  17  13
  84) Pna21      3   0     146.322  1870.92   0.0343     5.2695     7.4523     3.7260     90.000     90.000     90.000 ' ===  21  21  13
  85) P21        3   0     146.318  1864.50   0.0341     7.4522     3.7260     5.2695     90.000     90.001     90.000 ' ===  19  14  22  18
  86) Pmn21      3   0     146.321  1846.91   0.0342     7.4523     5.2695     3.7260     90.000     90.000     90.000 ' ===  18  21  14
  87) Pnc2       2   0     146.322  1846.52   0.0342     7.4523     5.2695     3.7260     90.000     90.000     90.000 ' ===  19  20  14
  88) P2221      2   0     146.321  1840.75   0.0342     5.2695     7.4523     3.7260     90.000     90.000     90.000 ' ===  20  18  14
  89) P42mc      2   0     292.637  1840.67   0.0341     7.4522     7.4522     5.2694     90.000     90.000     90.000 ' ===  23  15
  90) P2         3   0     146.318  1839.64   0.0341     7.4522     3.7260     5.2695     90.000     90.001     90.000 ' ===  19  14  22  18
  91) C2         2   0     227.389  1836.55   0.0341     3.5460    14.9045     4.4619     90.000     74.639     90.000 ' ===  14  19  18  11
  92) P2         3   0     292.624  1832.82   0.0338     7.4521     7.4521     5.2693     90.000     89.998     90.000 ' ===  18  19  19  15
  93) Pna21      3   0     146.323  1832.45   0.0343     5.2696     7.4523     3.7260     90.000     90.000     90.000 ' ===  20  21  13
  94) P-1        2   0     113.699  1829.12   0.0343     3.5460     4.4619     7.6604     86.482     76.617     74.639 ' ===  19  16  21  14  18  14
  95) P2         3   0     146.310  1827.64   0.0337     7.4520     3.7260     5.2693     90.000     89.998     90.000 ' ===  22  15  21  20
  96) P-1        2   0     125.859  1827.25   0.0341     5.0676     4.7740     5.9694     69.561     75.244     99.162 ' ===  16  16  17  11  12  11
  97) P2221      2   0     146.321  1823.83   0.0342     7.4523     5.2695     3.7260     90.000     90.000     90.000 ' ===  18  20  14
  98) P2221      3   0     146.321  1823.55   0.0342     7.4523     3.7260     5.2696     90.000     90.000     90.000 ' ===  20  14  19
  99) P2         3   0     292.619  1806.62   0.0337     7.4520     7.4521     5.2693     90.000     89.997     90.000 ' ===  18  19  18  14
 100) P222       3   0     146.321  1802.40   0.0342     7.4523     3.7260     5.2695     90.000     90.000     90.000 ' ===  18  14  20
 101) P-1        2   0      94.174  1801.60   0.0342     3.1725     4.9257     7.1946    119.135     73.532     97.932 ' ===  20  19  18  16  16  16
 102) P21        3   0     146.317  1800.96   0.0341     5.2694     3.7260     7.4522     90.000     90.001     90.000 ' ===  19  13  22  18
 103) P-1        3   0     121.380  1800.71   0.0341     3.7461     5.3258     6.1820     98.341     84.080     90.858 ' ===  14  20  18  12  10  15
 104) P-1        3   0     146.315  1798.85   0.0339     3.7261     7.4520     5.2694     89.998     90.000     90.001 ' ===  15  20  19  12  12  16
 105) P-1        3   0     107.529  1797.14   0.0340     4.7181     4.3296     5.7886     85.711    113.779     87.369 ' ===  17  17  20  13  14  14
 106) P-1        3   0     121.380  1797.01   0.0341     3.7460     5.3258     6.1820     98.341     84.080     90.859 ' ===  14  20  18  11  11  15
 107) P41        2   0     292.637  1793.79   0.0341     7.4522     7.4522     5.2694     90.000     90.000     90.000 ' ===  23  18
 108) P21        3   0     146.310  1793.02   0.0337     7.4520     3.7260     5.2693     90.000     89.998     90.000 ' ===  22  16  21  20
 109) Pnc2       2   0     146.323  1791.62   0.0343     5.2695     7.4523     3.7260     90.000     90.000     90.000 ' ===  21  20  13
 110) P222       3   0     146.321  1785.83   0.0342     7.4523     5.2695     3.7260     90.000     90.000     90.000 ' ===  18  20  14
 111) P-1        3   0      94.174  1784.89   0.0342     3.1725     4.9257     6.4434    102.758     77.817     82.068 ' ===  21  20  16  18  14  14
 112) P2221      2   0     146.321  1784.75   0.0342     7.4523     5.2696     3.7260     90.000     90.000     90.000 ' ===  20  19  14
 113) P41        2   0     292.638  1783.13   0.0341     7.4522     7.4522     5.2694     90.000     90.000     90.000 ' ===  23  19
 114) P-1        3   0      83.936  1778.57   0.0344     5.2219     3.1838     6.1275     89.579     84.626    123.928 ' ===  14  17  19  10  11  15
 115) P21/c      2   0     146.328  1777.89   0.0345     3.7261     7.4523     5.2697     90.000     89.998     90.000 ' ===  15  20  21  14
 116) Pmc21      2   0     146.322  1774.13   0.0343     5.2695     7.4523     3.7260     90.000     90.000     90.000 ' ===  20  20  13
 117) P21        3   0     292.628  1769.36   0.0339     7.4521     7.4521     5.2693     90.000     89.998     90.000 ' ===  20  18  18  15
 118) P2         2   0     146.310  1768.79   0.0337     5.2693     3.7260     7.4520     90.000     90.002     90.000 ' ===  21  16  22  20
 119) P21        3   0     292.628  1766.53   0.0339     7.4521     7.4521     5.2693     90.000     90.002     90.000 ' ===  19  19  17  14
 120) P-1        3   0      94.174  1765.95   0.0342     3.1725     4.9257     7.1946    119.135     73.531     97.932 ' ===  17  20  20  14  15  18
 121) P42        3   0     292.637  1755.62   0.0341     7.4522     7.4522     5.2694     90.000     90.000     90.000 ' ===  23  18
 122) P2         3   0     146.325  1753.45   0.0344     7.4523     5.2696     3.7261     90.000     90.001     90.000 ' ===  20  20  15  13
 123) P21        3   0     146.319  1752.60   0.0342     5.2695     3.7260     7.4522     90.000     90.001     90.000 ' ===  22  13  20  19
 124) P21        3   0     146.316  1750.72   0.0340     7.4521     3.7260     5.2695     90.000     90.002     90.000 ' ===  20  14  22  19
 125) P-1        2   0      75.481  1749.53   0.0342     2.8020     4.5966     6.5183    107.029     73.849    105.602 ' ===  17  18  17  13  13  12
 126) P222       3   0     146.321  1747.57   0.0342     7.4523     5.2696     3.7260     90.000     90.000     90.000 ' ===  20  19  14
 127) P42        2   0     292.638  1745.19   0.0341     7.4522     7.4522     5.2694     90.000     90.000     90.000 ' ===  23  19
 128) P-1        3   0      94.174  1740.36   0.0342     3.1725     4.9257     6.4434    102.758     77.816     82.068 ' ===  17  20  17  14  12  15
 129) P2         2   0     146.314  1738.36   0.0340     7.4521     3.7260     5.2694     90.000     90.002     90.000 ' ===  21  13  22  20
 130) Pca21      3   0     146.322  1738.21   0.0343     5.2695     7.4523     3.7260     90.000     90.000     90.000 ' ===  20  21  12
 131) P21        3   0     146.315  1736.84   0.0340     5.2695     3.7261     7.4520     90.000     90.002     90.000 ' ===  20  13  20  17
 132) P21/c      3   0     146.329  1734.97   0.0346     5.2697     7.4523     3.7261     90.000     90.002     90.000 ' ===  21  21  14  13
 133) C2         3   0     227.388  1733.64   0.0341     3.5460    14.9045     4.4619     90.000    105.361     90.000 ' ===  13  21  18  10
 134) Pnc2       2   0     146.323  1733.40   0.0343     5.2696     7.4523     3.7260     90.000     90.000     90.000 ' ===  20  21  13
 135) P-1        3   0     100.930  1732.55   0.0340     4.7870     5.1406     4.6335     99.983     74.896     72.421 ' ===  18  17  20  13  15  15
 136) P-1        2   0     125.857  1730.39   0.0340     5.0676     4.7740     5.9693     69.561     75.244     99.163 ' ===  16  16  19  11  13  13
 137) P2         2   0     146.319  1729.23   0.0342     7.4522     3.7260     5.2695     90.000     89.999     90.000 ' ===  20  13  22  19
 138) P2         2   0     146.316  1727.37   0.0340     7.4521     3.7260     5.2695     90.000     90.002     90.000 ' ===  20  14  22  19
 139) P-1        3   0     113.696  1719.51   0.0342     3.5460     4.4619     7.6603     86.483     76.617     74.639 ' ===  19  16  17  14  14  11
 140) P-1        3   1      70.715  1718.81   0.0341     3.0534     4.5911     5.5139     97.362     77.485     73.194 ' ===  15  17  18  12  13  13
 141) P-1        2   0     125.857  1717.65   0.0340     5.0676     4.7740     5.9693     69.561     75.244     99.163 ' ===  17  17  20  11  15  15
 142) P21/c      3   0     292.637  1715.17   0.0341     7.4523     7.4521     5.2694     90.000     90.001     90.000 ' ===  19  19  17  13
 143) P2         3   0     146.315  1713.68   0.0340     7.4520     3.7261     5.2695     90.000     90.002     90.000 ' ===  20  13  20  17
 144) P21        2   0     146.311  1712.26   0.0338     5.2694     3.7260     7.4520     90.000     90.002     90.000 ' ===  21  16  22  20
 145) Pmc21      2   0     146.322  1710.21   0.0343     7.4523     5.2695     3.7260     90.000     90.000     90.000 ' ===  18  20  14
 146) R3         3   0    1755.788  1706.78   0.0339    14.9043    14.9043     9.1267     90.000     90.000    120.000 ' ===  22  20
 147) P-1        3   1      70.716  1704.93   0.0341     3.0534     4.5911     5.6947    106.206     70.951    106.807 ' ===  13  17  17  10  10  12
 148) P-1        2   0     153.702  1704.31   0.0341     4.7938     4.5897     7.8280     83.881     72.172     69.626 ' ===  21  16  20  15  18  14
 149) P-1        2   0     113.687  1701.42   0.0337     4.5776     4.9091     5.7905    111.629     94.535    106.245 ' ===  19  19  17  15  14  14
 150) C2         3   0     320.060  1699.07   0.0339     4.9912    14.9044     4.3225     90.000     95.522     90.000 ' ===  16  21  20  15
 151) P42/nmc    3   0     292.639  1698.33   0.0341     7.4522     7.4522     5.2694     90.000     90.000     90.000 ' ===  23  17
 152) P-1        2   0     121.381  1695.72   0.0341     3.7460     5.3258     6.1820     98.341     84.079     90.859 ' ===  15  18  18  10  12  13
 153) P-1        3   0      94.174  1695.22   0.0342     3.1725     4.9257     6.5539    106.494     73.944     97.932 ' ===  16  20  20  13  14  17
 154) P2         3   0     292.623  1695.04   0.0338     7.4521     7.4521     5.2693     90.000     89.998     90.000 ' ===  17  19  18  14
 155) P-1        2   0     113.694  1694.28   0.0341     4.5778     4.9092     5.7906    111.630     94.536    106.245 ' ===  16  14  19   9  12  12
 156) P-1        3   1      70.715  1693.82   0.0341     3.0534     4.5911     5.5139     97.362     77.485     73.194 ' ===  14  16  18  10  12  13
 157) P-1        2   0      84.044  1692.23   0.0344     3.3839     4.7253     5.8120     66.668     83.314     94.107 ' ===  16  17  17  11  12  11
 158) P-1        3   0      81.556  1690.27   0.0342     3.5215     4.4057     5.6876    102.427    108.845     86.014 ' ===  16  21  20  14  15  18
 159) P-1        3   1      70.716  1688.99   0.0341     3.0534     4.5911     5.5139     97.361     77.485     73.193 ' ===  13  17  18  10  11  13
 160) P-1        2   0     125.862  1688.80   0.0343     5.0677     4.7741     5.9694     69.561     75.244     99.162 ' ===  17  18  19  13  14  14
 161) P-1        3   0      81.557  1687.86   0.0342     3.5215     4.4057     5.6877    102.426    108.845     86.014 ' ===  15  20  19  12  13  16
 162) Pc         2   0     292.639  1686.16   0.0341     7.4523     7.4522     5.2694     90.000     90.001     90.000 ' ===  17  21  19  14
 163) P-1        2   0      84.043  1685.00   0.0343     4.7254     3.3839     5.8119     83.314    113.334     85.893 ' ===  20  18  17  15  15  13
 164) P4         2   0     292.637  1683.96   0.0341     7.4522     7.4522     5.2694     90.000     90.000     90.000 ' ===  23  18
 165) P-1        2   0      84.042  1680.21   0.0343     3.3839     4.7254     5.8119    113.334     96.687     94.107 ' ===  17  20  18  14  13  15
 166) P2         2   0     146.315  1679.65   0.0340     7.4521     3.7260     5.2694     90.000     90.002     90.000 ' ===  22  14  21  20
 167) P-1        3   0      84.042  1679.44   0.0343     3.3839     4.7254     5.8119     66.666     83.312     94.106 ' ===  17  20  17  14  12  14
 168) P-1        2   0      84.044  1678.28   0.0343     3.3839     4.7254     5.8120     66.665     83.314     94.107 ' ===  18  20  17  15  13  15
 169) P-1        3   0      81.557  1676.55   0.0342     3.5215     4.4057     5.6402     99.998    107.374     93.986 ' ===  12  20  18  11   9  15
 170) I4cm       2   0    1170.519  1676.45   0.0340    10.5390    10.5390    10.5386     90.000     90.000     90.000 ' ===  23  17
 171) P-1        2   0      81.557  1674.75   0.0342     3.5215     4.4057     5.6877    102.426    108.845     86.014 ' ===  15  19  20  11  14  16
 172) P-1        2   0     153.703  1674.13   0.0342     4.7938     4.5897     7.8280     83.881     72.172     69.625 ' ===  19  17  18  14  15  13
 173) P4         3   0     292.638  1673.96   0.0341     7.4522     7.4522     5.2694     90.000     90.000     90.000 ' ===  23  19
 174) P2         2   0     292.627  1673.91   0.0338     7.4521     7.4521     5.2693     90.000     89.998     90.000 ' ===  18  20  18  15
 175) P-1        2   0     135.620  1671.98   0.0343     3.4535     5.4264     7.8895     94.495     70.833    103.808 ' ===  13  18  20   9  11  15
 176) P-1        3   0     113.686  1669.08   0.0337     4.5776     4.9091     5.7905    111.629     94.535    106.245 ' ===  19  19  19  15  15  16
 177) P-1        3   0     121.380  1667.18   0.0341     3.7460     5.3258     6.1820     98.341     84.079     90.859 ' ===  14  19  18  10  11  14
 178) C2         3   0     307.404  1666.69   0.0342     4.7937    14.9046     4.5896     90.000     69.627     90.000 ' ===  17  20  19  14
 179) P-1        2   0     113.692  1662.61   0.0340     4.9092     4.5777     5.7906     94.536     68.370     73.756 ' ===  17  18  21  14  16  16
 180) P-1        3   0      81.558  1661.85   0.0343     3.5215     4.4057     5.6402     99.997    107.376     93.986 ' ===  15  19  17  11  11  14
 181) P-1        3   0     100.930  1659.35   0.0340     5.1406     4.6335     4.7870    105.105    107.579     99.983 ' ===  17  20  17  15  12  14
 182) Pcc2       3   0     146.321  1659.25   0.0342     7.4521     5.2695     3.7261     90.000     90.000     90.000 ' ===  20  19  13
 183) Pc         3   0     146.329  1657.93   0.0346     3.7261     7.4524     5.2697     90.000     90.002     90.000 ' ===  15  20  21  14
 184) C2         2   0     307.402  1657.90   0.0341     4.7937    14.9045     4.5896     90.000     69.627     90.000 ' ===  16  20  17  12
 185) Pcc2       2   0     146.323  1655.97   0.0343     5.2695     7.4523     3.7260     90.000     90.000     90.000 ' ===  20  20  12
 186) Ccc2       2   0     585.275  1653.33   0.0341    10.5391    10.5389     5.2694     90.000     90.000     90.000 ' ===  23  22  16
 187) P-1        3   1      70.716  1650.91   0.0341     3.0534     4.5911     5.5139     97.361     77.485     73.193 ' ===  14  17  17  11  11  12
 188) P-1        3   0      86.650  1648.80   0.0342     2.9190     4.9185     6.5153    106.267     75.167     97.306 ' ===  17  19  21  15  15  17
 189) Pcc2       2   0     146.321  1646.62   0.0342     7.4521     5.2695     3.7261     90.000     90.000     90.000 ' ===  20  19  12
 190) P21        3   0     146.313  1644.74   0.0339     7.4521     3.7261     5.2693     90.000     90.002     90.000 ' ===  22  14  20  19
 191) Pc         3   0     146.329  1644.57   0.0346     5.2697     7.4523     3.7261     90.000     90.002     90.000 ' ===  21  21  14  13
 192) P-1        2   0      94.174  1644.12   0.0341     3.1725     4.9257     6.4434    102.758     77.817     82.068 ' ===  20  19  17  16  14  14
 193) C2         3   0     320.064  1642.83   0.0340     4.9912    14.9045     4.3225     90.000     95.523     90.000 ' ===  15  21  19  13
 194) P-1        2   0     153.701  1642.24   0.0341     4.7938     4.5896     7.8281     83.882     72.170     69.626 ' ===  18  18  20  13  17  16
 195) P-1        3   0     128.100  1641.70   0.0341     4.5771     3.9535     7.9697    109.100     91.565    108.205 ' ===  18  18  16  13  12  13
 196) P-1        2   0     107.529  1639.00   0.0340     4.7181     5.7886     4.3296     94.288     87.369     66.221 ' ===  18  20  16  15  13  13
 197) P-1        3   0     113.690  1639.00   0.0339     4.5777     4.9091     5.7906    111.629     94.535    106.245 ' ===  18  18  21  14  16  17
 198) P21        2   0     146.314  1637.52   0.0339     7.4521     3.7260     5.2694     90.000     90.002     90.000 ' ===  22  14  21  20
 199) P-421c     2   0     292.638  1633.13   0.0341     7.4522     7.4522     5.2694     90.000     90.000     90.000 ' ===  23  16
 200) P-1        3   0     153.697  1631.74   0.0339     4.7937     4.5895     7.8281     83.879     72.171     69.626 ' ===  18  19  21  14  17  17
 201) P2         3   0     292.628  1631.67   0.0339     7.4521     7.4521     5.2693     90.000     89.998     90.000 ' ===  19  18  19  15
 202) P-1        3   1      77.864  1630.65   0.0341     3.1351     4.8061     5.9072    115.645     77.744    101.284 ' ===  15  14  16   9  11  10
 203) P-1        2   0     126.223  1629.60   0.0340     4.4015     5.4502     5.5673    104.794     77.828     93.086 ' ===  20  18  20  15  18  15
 204) Pc         3   0     292.638  1627.44   0.0341     7.4523     7.4522     5.2694     90.000     89.999     90.000 ' ===  18  20  17  12
 205) P-1        2   0     153.702  1625.54   0.0341     4.7938     4.5896     7.8282     83.879     72.169     69.625 ' ===  18  18  19  13  16  14
 206) P21        2   0     146.313  1625.22   0.0339     5.2694     3.7260     7.4521     90.000     89.998     90.000 ' ===  21  15  22  20
 207) P2         3   0     146.313  1622.81   0.0339     7.4521     3.7261     5.2693     90.000     90.002     90.000 ' ===  22  14  20  19
 208) P-1        2   0      81.557  1621.75   0.0342     3.5215     4.4057     5.6878    102.427    108.846     86.013 ' ===  12  21  21  12  12  19
 209) P-1        3   0     113.692  1613.34   0.0340     4.5777     4.9092     5.7906    111.630     94.536    106.244 ' ===  18  17  21  14  16  16
 210) P-1        2   0      81.557  1612.93   0.0342     3.5215     4.4057     5.6402     99.998    107.374     93.987 ' ===  12  21  18  12   9  16
 211) Cc         3   0     272.152  1612.79   0.0342     3.4652    14.9044     5.8756     90.000     63.748     90.000 ' ===  15  22  20  13
 212) P-1        2   0      94.174  1609.16   0.0342     3.1725     4.9257     6.4434    102.758     77.817     82.068 ' ===  20  20  16  17  13  14
 213) P-1        2   0      81.556  1607.33   0.0342     3.5215     4.4057     5.6401     99.997    107.375     93.986 ' ===  15  21  17  13  11  16
 214) P-1        2   0      81.557  1606.30   0.0342     3.5215     4.4057     5.6402     99.997    107.374     93.987 ' ===  12  21  17  12   8  15
 215) Pmc21      3   0     146.321  1606.20   0.0342     7.4521     5.2695     3.7261     90.000     90.000     90.000 ' ===  19  19  14
 216) P-1        2   0     117.950  1606.05   0.0345     4.4738     5.5940     5.1752    108.746     75.186     89.355 ' ===  16  19  21  12  16  17
 217) F222       2   0    2340.957  1604.09   0.0338    14.9039    14.9043    10.5385     90.000     90.000     90.000 ' ===  18  21  17
 218) P-1        2   0     113.700  1603.98   0.0343     3.5460     4.4619     7.6603     86.487     76.619     74.639 ' ===  20  17  19  15  17  13
 219) Pmc21      2   0     146.321  1603.95   0.0342     7.4521     5.2695     3.7261     90.000     90.000     90.000 ' ===  19  19  13
 220) P-1        2   0     113.700  1600.97   0.0343     3.5460     4.4619     7.6604     86.483     76.616     74.639 ' ===  20  17  19  15  17  14
 221) P-1        2   0      81.557  1600.62   0.0342     3.5215     4.4057     5.6402     99.998    107.374     93.987 ' ===  13  22  18  13  10  17
 222) P-1        2   0     136.071  1599.97   0.0341     3.4651     5.3402     7.6509     87.893     76.911     80.666 ' ===  16  17  20  11  13  14
 223) P-1        2   0      97.844  1597.18   0.0341     3.0437     7.1568     4.9048     98.261     79.518     72.371 ' ===  11  19  20   8   9  17
 224) P2         3   0     146.315  1591.09   0.0339     5.2694     3.7261     7.4521     90.000     90.002     90.000 ' ===  21  14  21  19
 225) P-1        2   0     146.323  1587.67   0.0342     3.7261     7.4522     5.2696     90.001     89.998     89.999 ' ===  15  19  22  12  14  18
 226) Pnc2       3   0     292.644  1585.43   0.0342     7.4521     5.2695     7.4523     90.000     90.000     90.000 ' ===  19  19  14
 227) P-1        3   0     155.728  1585.31   0.0341     4.8061     6.2702     5.7809     86.892    112.901     78.715 ' ===  13  18  18  10  10  14
 228) Pca21      3   0     146.322  1584.58   0.0342     5.2695     7.4521     3.7261     90.000     90.000     90.000 ' ===  19  20  13
 229) P-1        2   0     153.696  1583.30   0.0339     4.7937     4.5895     7.8281     83.883     72.170     69.626 ' ===  17  17  21  13  16  15
 230) P-1        2   0      81.557  1583.07   0.0342     3.5215     4.4057     5.6878    102.427    108.846     86.014 ' ===  13  22  21  13  13  20
 231) Pca21      2   0     292.645  1580.41   0.0342     5.2695     7.4521     7.4523     90.000     90.000     90.000 ' ===  21  20  14
 232) C2         2   0     320.065  1576.21   0.0340     4.9912    14.9045     4.3225     90.000     84.477     90.000 ' ===  14  22  19  12
 233) P21        2   0     292.640  1574.43   0.0341     7.4523     5.2694     7.4522     90.000     89.999     90.000 ' ===  18  16  21  16
 234) P-1        3   0      81.557  1570.12   0.0342     3.5215     4.4057     5.6878    102.427    108.846     86.013 ' ===  12  21  20  12  11  18
 235) P-1        2   0     113.691  1566.13   0.0339     4.5778     4.9091     5.7906    111.631     94.534    106.248 ' ===  17  15  19  10  14  12
 236) P-1        3   0     135.618  1565.69   0.0342     3.4535     9.6144     5.6945    128.781    112.275     71.681 ' ===  11  21  19  10   8  17
 237) P2         3   0     146.317  1563.80   0.0340     5.2694     7.4522     3.7261     90.000     90.002     90.000 ' ===  18  20  16  13
 238) P-1        2   0     125.856  1562.35   0.0340     3.2050     7.8302     5.2846     88.669     94.346    107.878 ' ===  14  19  21  11  12  18
 239) P-1        2   0     135.618  1554.78   0.0341     3.4535     9.6143     5.6945    128.781    112.275     71.681 ' ===  12  20  18  10   8  16
 240) P-1        2   0     107.529  1553.67   0.0340     4.7181     4.3296     5.7886     85.711    113.779     87.369 ' ===  18  15  20  12  15  12
 241) Pc         2   0     146.319  1553.27   0.0341     3.7261     7.4522     5.2694     90.000     90.002     90.000 ' ===  15  22  18  12
 242) P-1        2   0     153.697  1552.31   0.0340     4.7937     4.5897     7.8279     83.882     72.172     69.626 ' ===  19  18  18  15  15  13
 243) P-1        2   0     136.077  1551.57   0.0343     5.3403     3.4652     9.1682     95.424    123.493     99.334 ' ===  17  14  18   9  12  10
 244) P-1        3   0      88.867  1548.43   0.0341     3.8993     5.4117     5.3073    123.862     93.548    101.816 ' ===  17  20  16  15  12  13
 245) I41        3   0    1170.519  1547.49   0.0340    10.5390    10.5390    10.5386     90.000     90.000     90.000 ' ===  23  17
 246) Cmc21      2   0     585.275  1544.56   0.0341    10.5389    10.5391     5.2694     90.000     90.000     90.000 ' ===  22  23  16
 247) P2         3   0     292.646  1543.97   0.0343     7.4523     5.2695     7.4521     90.000     89.998     90.000 ' ===  16  18  20  14
 248) C2         3   0     272.153  1539.64   0.0342     3.4652    14.9044     5.8756     90.000     63.748     90.000 ' ===  15  21  20  13
 249) P21        2   0     292.645  1539.04   0.0343     7.4523     5.2695     7.4522     90.000     90.002     90.000 ' ===  20  18  20  17
 250) P2221      3   0     146.321  1538.58   0.0342     7.4521     5.2695     3.7261     90.000     90.000     90.000 ' ===  19  18  15
 251) P212121    3   0     146.321  1538.12   0.0342     7.4521     5.2695     3.7261     90.000     90.000     90.000 ' ===  19  18  16
 252) P-1        3   0      81.557  1537.70   0.0342     3.5215     4.4057     5.6402     99.997    107.374     93.986 ' ===  14  23  18  14  11  18
 253) I4cm       3   0    1170.523  1537.37   0.0340    10.5390    10.5390    10.5386     90.000     90.000     90.000 ' ===  23  18
 254) P41212     2   0     292.638  1536.29   0.0341     7.4522     7.4522     5.2694     90.000     90.000     90.000 ' ===  23  18
 255) P-1        2   0     111.865  1533.12   0.0342     3.7684     4.9082     6.3498    105.575     97.304     83.704 ' ===  17  21  20  15  15  19
 256) P-1        2   0     113.691  1532.89   0.0340     3.5459     4.4618     7.6601     86.486     76.618     74.639 ' ===  16  19  20  13  15  16
 257) P-1        3   0     113.699  1532.25   0.0343     3.5460     4.4619     7.6604     86.483     76.617     74.639 ' ===  19  18  20  15  17  16
 258) P-1        3   0      94.174  1530.95   0.0342     3.1725     4.9257     6.5539    106.494     73.944     97.932 ' ===  18  20  20  15  16  17
 259) P42/n      3   0     292.639  1527.67   0.0341     7.4522     7.4522     5.2694     90.000     90.000     90.000 ' ===  23  19
 260) P21        2   0     146.317  1527.41   0.0340     7.4520     3.7261     5.2695     90.000     90.002     90.000 ' ===  20  13  19  17
 261) P-1        2   0     125.864  1526.85   0.0344     5.0677     4.7741     5.9694     69.561     75.244     99.162 ' ===  17  18  20  12  15  16
 262) P-1        3   0     125.860  1526.07   0.0341     5.0677     4.7741     5.9693    110.439    104.756     99.162 ' ===  17  18  18  12  14  14
 263) Fdd2       2   0     780.368  1525.46   0.0341    14.9045    10.5389     4.9681     90.000     90.000     90.000 ' ===  22  21  14
 264) Pn-3n      2   0    1170.563  1525.29   0.0342    10.5390    10.5390    10.5390     90.000     90.000     90.000 ' ===  23
 265) P-1        3   0      81.557  1524.85   0.0341     3.5215     4.4057     5.6878    102.427    108.846     86.015 ' ===  15  21  19  13  13  17
 266) P-1        3   0     136.076  1523.22   0.0342     5.3403     3.4652     9.1680     95.422    123.492     99.334 ' ===  17  14  20   9  15  12
 267) P-1        2   0      88.867  1522.62   0.0342     3.8992     5.4118     5.3074    123.863     93.547    101.815 ' ===  16  20  16  14  11  14
 268) Pc         3   0     292.636  1522.59   0.0341     7.4522     7.4522     5.2693     90.000     90.002     90.000 ' ===  18  20  16  11
 269) Pc         2   0     292.640  1522.30   0.0341     7.4523     7.4522     5.2694     90.000     90.001     90.000 ' ===  18  21  18  13
 270) P2         3   0     146.320  1522.10   0.0341     5.2694     3.7261     7.4523     90.000     90.001     90.000 ' ===  20  15  22  19
 271) P-1        3   0      81.557  1521.09   0.0342     3.5215     4.4057     5.6878    102.427    108.846     86.013 ' ===  14  23  19  14  12  19
 272) P-1        2   0     111.863  1520.25   0.0342     3.7684     4.9082     6.3498    105.574     82.695     96.296 ' ===  18  20  20  15  16  18
 273) P21        3   0     292.640  1518.42   0.0341     7.4523     5.2694     7.4522     90.000     89.999     90.000 ' ===  19  15  20  16
 274) P-1        2   0     113.697  1515.94   0.0342     3.5460     4.4619     7.6603     86.487     76.618     74.639 ' ===  20  18  21  16  19  16
 275) P21        3   0     146.325  1512.14   0.0343     5.2696     7.4523     3.7261     90.000     90.002     90.000 ' ===  21  17  17  16
 276) P21/c      3   0     292.639  1511.79   0.0341     7.4523     7.4522     5.2694     90.000     89.999     90.000 ' ===  18  20  17  12
 277) P-1        3   0     101.120  1510.70   0.0340     5.4625     3.5260     5.6856     73.177     77.673     94.936 ' ===  19  18  17  14  14  14
 278) P2         3   0     292.636  1510.20   0.0341     7.4522     7.4522     5.2694     90.000     90.002     90.000 ' ===  18  19  19  14
 279) P2         2   0     148.662  1509.92   0.0342     5.9858     7.4521     3.7857     90.000    118.317     90.000 ' ===  19  19  15  12
 280) P2221      2   0     292.641  1509.60   0.0342     7.4523     7.4520     5.2695     90.000     90.000     90.000 ' ===  16  18  18
 281) P222       2   0     292.643  1509.54   0.0342     7.4523     7.4521     5.2695     90.000     90.000     90.000 ' ===  15  16  19
 282) P2221      2   0     292.643  1507.51   0.0342     7.4523     7.4521     5.2695     90.000     90.000     90.000 ' ===  16  17  19
 283) P2221      2   0     292.643  1507.27   0.0342     7.4521     7.4523     5.2695     90.000     90.000     90.000 ' ===  17  16  19
 284) C2         2   0     272.152  1507.03   0.0342     3.4652    14.9044     5.3403     90.000     99.335     90.000 ' ===  15  22  20  13
 285) P-1        3   0      81.557  1506.15   0.0341     3.5215     4.4057     5.6878    102.427    108.846     86.015 ' ===  16  22  18  15  13  18
 286) P-1        3   0     126.232  1504.69   0.0346     4.4016     5.4503     5.5674    104.794     77.829     93.087 ' ===  20  19  17  16  16  14
 287) Pmn21      3   0     146.322  1503.11   0.0342     5.2695     7.4523     3.7261     90.000     90.000     90.000 ' ===  19  21  14
 288) P-1        3   0     117.943  1501.23   0.0341     3.9732     4.9523     6.6948     72.689    109.823     99.898 ' ===  19  20  21  17  17  18
 289) P21212     3   0     146.321  1500.78   0.0342     7.4521     5.2695     3.7261     90.000     90.000     90.000 ' ===  19  18  16
 290) Pba2       2   0     292.647  1499.52   0.0344     7.4523     5.2696     7.4521     90.000     90.000     90.000 ' ===  20  19  15
 291) Pmn21      2   0     146.321  1498.99   0.0342     5.2694     7.4523     3.7261     90.000     90.000     90.000 ' ===  19  21  15
 292) Pca21      2   0     292.643  1498.43   0.0342     7.4523     5.2695     7.4521     90.000     90.000     90.000 ' ===  18  19  15
 293) P21        2   0     292.651  1497.92   0.0344     7.4524    10.5391     3.7261     90.000     90.002     90.000 ' ===  19  18  16  13
 294) Pcc2       3   0     292.643  1497.16   0.0342     5.2695     7.4521     7.4523     90.000     90.000     90.000 ' ===  19  20  12
 295) P-1        3   0     155.729  1496.54   0.0340     4.8061     6.2702     5.7809     86.893    112.902     78.714 ' ===  15  19  16  12  10  13
 296) P21        2   0     292.647  1493.18   0.0343     7.4523     5.2695     7.4522     90.000     89.998     90.000 ' ===  21  17  19  17
 297) P-1        3   0     136.077  1492.07   0.0343     3.4652     5.3403     9.1682     56.507     84.577     99.335 ' ===  13  19  19  10  10  15
 298) P-1        2   0     153.706  1491.46   0.0343     4.7939     4.5897     7.8282     83.881     72.169     69.625 ' ===  19  19  20  15  17  16
 299) Pnc2       3   0     146.322  1490.81   0.0342     7.4521     5.2695     3.7261     90.000     90.000     90.000 ' ===  21  19  13
 300) P-1        3   0      81.557  1490.60   0.0342     3.5215     4.4057     5.6402     99.997    107.375     93.986 ' ===  14  21  18  12  11  16
 301) P-1        3   0     113.697  1489.58   0.0342     3.5460     4.4619     7.6604     86.483     76.617     74.639 ' ===  20  18  18  16  16  13
 302) P-1        2   0     116.761  1489.18   0.0340     4.4290     5.0417     5.6613    108.046     98.875     97.105 ' ===  15  18  19  11  12  16
 303) P2         3   0     148.662  1489.16   0.0342     5.3538     7.4521     3.7857     90.000     79.819     90.000 ' ===  19  20  15  12
 304) P-1        3   0      81.557  1488.04   0.0341     3.5215     4.4057     5.6402     99.998    107.374     93.985 ' ===  16  22  17  15  12  17
 305) P-1        3   1      77.864  1487.44   0.0341     3.1351     4.8060     6.4251    116.462     63.951    101.285 ' ===  15  16  20  10  13  14
 306) P-1        3   1      77.864  1486.13   0.0341     3.1351     4.8060     5.9072    115.644    102.257     78.715 ' ===  15  16  17  10  12  13
 307) P-1        3   1      70.713  1485.44   0.0339     3.0534     4.5910     5.5138     97.362     77.485     73.194 ' ===  16  17  19  13  14  14
 308) P-1        3   0     113.693  1484.60   0.0341     3.5460     4.4619     7.6602     86.483     76.617     74.638 ' ===  18  18  17  14  14  13
 309) P21        2   0     146.326  1484.28   0.0344     5.2696     7.4523     3.7261     90.000     89.999     90.000 ' ===  21  18  16  15
 310) P-1        3   1      77.864  1482.43   0.0341     4.8060     3.1351     5.9072    102.257     64.356    101.285 ' ===  16  15  17  10  13  12
 311) P-1        3   0     114.175  1482.34   0.0342     3.3397     5.2972     6.5015     95.870     86.280     90.381 ' ===  18  17  18  13  13  13
 312) P2         3   0     292.642  1482.24   0.0342     7.4523     5.2694     7.4522     90.000     89.999     90.000 ' ===  19  15  20  16
 313) P-1        3   0     125.860  1481.97   0.0341     5.0677     4.7741     5.9693    110.439    104.756     99.162 ' ===  17  19  19  13  14  15
 314) I4         3   0    1170.499  1481.82   0.0339    10.5390    10.5390    10.5384     90.000     90.000     90.000 ' ===  23  17
 315) P2         2   0     148.662  1481.45   0.0342     5.3538     7.4521     3.7857     90.000    100.182     90.000 ' ===  19  20  14  11
 316) Pcc2       2   0     146.320  1478.99   0.0341     7.4521     5.2695     3.7261     90.000     90.000     90.000 ' ===  20  18  14
 317) P-1        3   0      87.861  1478.44   0.0343     6.1274     5.0030     3.3327     90.002     90.002     59.316 ' ===  18  17  13  12  11   8
 318) P21        3   0     292.647  1477.95   0.0343     7.4523     5.2695     7.4522     90.000     89.998     90.000 ' ===  21  18  19  17
 319) P-1        3   0     113.695  1476.79   0.0342     3.5460     4.4619     7.6603     86.487     76.617     74.639 ' ===  20  17  21  16  19  15
 320) P-1        2   0     113.690  1474.65   0.0339     4.5777     4.9091     5.7906    111.630     94.535    106.244 ' ===  18  16  19  13  14  13
 321) P-1        3   0      81.555  1473.76   0.0341     3.5215     4.4057     5.6401     99.998    107.375     93.985 ' ===  16  21  16  14  11  15
 322) P2         2   0     146.323  1472.69   0.0343     5.2695     7.4523     3.7261     90.000     90.001     90.000 ' ===  20  20  16  14
 323) P-1        3   0      81.557  1472.65   0.0341     3.5215     4.4057     5.6402     80.002    107.374     86.015 ' ===  16  22  18  15  13  17
 324) Pmc21      2   0     146.322  1472.46   0.0342     5.2695     7.4523     3.7261     90.000     90.000     90.000 ' ===  19  22  14
 325) P-1        2   0      81.557  1472.31   0.0342     3.5215     4.4057     5.6402     80.003    107.375     86.013 ' ===  15  21  18  13  12  16
 326) P2         2   0     292.639  1471.72   0.0341     7.4523     7.4522     5.2694     90.000     89.999     90.000 ' ===  19  20  18  14
 327) P-1        3   1      70.713  1471.54   0.0339     3.0534     4.7217     5.5138    105.350     77.485    111.441 ' ===  16  14  19  10  14  12
 328) P2221      2   0     292.638  1470.93   0.0341     7.4520     5.2695     7.4522     90.000     90.000     90.000 ' ===  17  19  16
 329) P21        2   0     146.324  1470.14   0.0343     5.2696     7.4523     3.7261     90.000     89.999     90.000 ' ===  22  19  16  15
 330) P2         2   0     196.457  1469.85   0.0341     5.5935     7.4519     5.0030     90.000    109.598     90.000 ' ===  22  17  16  15
 331) P222       3   0     146.322  1467.84   0.0342     5.2695     7.4521     3.7261     90.000     90.000     90.000 ' ===  18  19  15
 332) Pna21      2   0     292.643  1467.12   0.0344     7.4523     5.2696     7.4520     90.000     90.000     90.000 ' ===  22  21  14
 333) Pcc2       3   0     292.645  1466.39   0.0343     7.4523     5.2695     7.4521     90.000     90.000     90.000 ' ===  19  21  16
 334) Pca21      3   0     292.645  1465.07   0.0343     7.4523     5.2696     7.4521     90.000     90.000     90.000 ' ===  19  20  16
 335) P-1        2   0     107.531  1464.51   0.0342     4.7180     4.3297     5.8089     83.581    114.230     92.630 ' ===  19  17  21  14  17  15
 336) Pba2       2   0     292.651  1462.66   0.0345     7.4523     5.2696     7.4521     90.000     90.000     90.000 ' ===  20  19  14
 337) P21/c      2   0     292.649  1462.63   0.0344     8.3320    10.5391     3.7261     90.000    116.566     90.000 ' ===  18  20  15  12
 338) P-1        3   0     113.696  1462.08   0.0342     4.5778     4.9092     5.7906    111.628     94.536    106.244 ' ===  16  15  20  10  14  13
 339) P-1        3   0      81.557  1460.90   0.0342     3.5215     4.4057     5.6402     80.003    107.375     86.013 ' ===  15  21  17  13  11  15
 340) Pca21      2   0     292.643  1457.44   0.0342     7.4522     5.2696     7.4521     90.000     90.000     90.000 ' ===  20  20  16
 341) P21        3   0     292.639  1456.80   0.0341     7.4523     7.4522     5.2694     90.000     90.001     90.000 ' ===  18  20  18  14
 342) P4/n       2   0     292.639  1456.61   0.0341     7.4522     7.4522     5.2694     90.000     90.000     90.000 ' ===  23  19
 343) P-1        2   0      85.717  1455.78   0.0343     2.8876     6.6274     5.2199    109.879     69.167    108.132 ' ===  18  19  20  15  16  16
 344) P-1        3   0     153.705  1455.58   0.0343     4.7938     4.5897     7.8281     83.880     72.171     69.625 ' ===  19  19  18  15  15  15
 345) P-1        2   0      85.717  1455.46   0.0343     2.8876     6.6274     5.2199    109.879     69.167    108.132 ' ===  17  19  19  14  15  15
 346) Pmc21      3   0     146.320  1453.88   0.0341     5.2694     7.4522     3.7261     90.000     90.000     90.000 ' ===  17  21  15
 347) P2221      2   0     292.641  1451.70   0.0342     5.2695     7.4520     7.4523     90.000     90.000     90.000 ' ===  19  17  14
 348) Pmc21      2   0     292.639  1446.28   0.0341     7.4523     5.2695     7.4521     90.000     90.000     90.000 ' ===  19  20  18
 349) P42/nmc    3   0     292.643  1446.03   0.0342     7.4522     7.4522     5.2695     90.000     90.000     90.000 ' ===  22  22
 350) P2         3   0     146.325  1445.43   0.0343     5.2696     7.4523     3.7261     90.000     89.998     90.000 ' ===  21  17  17  16
 351) P-1        3   0     114.177  1444.98   0.0343     3.3398     5.2973     6.5015     95.870     86.279     90.381 ' ===  18  17  19  13  14  14
 352) P21/c      2   0     292.649  1441.77   0.0343     7.4524    10.5391     3.7261     90.000     90.001     90.000 ' ===  19  20  15  13
 353) C2221      2   0     585.276  1441.43   0.0341    10.5389    10.5391     5.2694     90.000     90.000     90.000 ' ===  22  23  16
 354) P21/c      3   0     196.458  1441.17   0.0341     5.5935     7.4520     5.0030     90.000     70.403     90.000 ' ===  22  19  15  14
 355) Fdd2       3   0     780.369  1441.07   0.0341    10.5390    14.9044     4.9680     90.000     90.000     90.000 ' ===  21  22  13
 356) P21        3   0     292.639  1439.96   0.0341     7.4523     7.4522     5.2694     90.000     90.001     90.000 ' ===  19  20  17  13
 357) Pbca       3   0     292.644  1439.69   0.0343    10.5391     7.4523     3.7260     90.000     90.000     90.000 ' ===  21  20  13
 358) Pcc2       3   0     292.644  1438.50   0.0343     5.2695     7.4523     7.4521     90.000     90.000     90.000 ' ===  21  19  16
 359) Pmc21      2   0     292.641  1437.91   0.0342     7.4523     5.2695     7.4521     90.000     90.000     90.000 ' ===  17  21  17
 360) P-1        3   0     113.691  1437.88   0.0340     3.5459     4.4618     7.6601     86.484     76.617     74.639 ' ===  17  19  18  14  13  15
 361) P-1        3   0      75.481  1437.71   0.0342     2.8020     4.5966     6.5182    107.029     73.850    105.602 ' ===  16  19  16  13  11  13
 362) P-1        2   0      81.556  1437.57   0.0341     3.5215     4.4057     5.6401     99.997    107.375     93.985 ' ===  17  20  16  14  12  14
 363) R3         3   0    1755.726  1435.82   0.0338    14.9042    14.9042     9.1266     90.000     90.000    120.000 ' ===  22  19
 364) P21        2   0     292.645  1435.18   0.0343     7.4523     5.2695     7.4521     90.000     89.998     90.000 ' ===  19  17  20  16
 365) P2221      2   0     146.320  1431.99   0.0341     7.4522     3.7261     5.2694     90.000     90.000     90.000 ' ===  20  16  17
 366) P-1        2   0     113.691  1431.58   0.0340     3.5459     4.4618     7.6602     86.487     76.617     74.638 ' ===  18  18  19  14  15  14
 367) C2         2   0     307.408  1430.42   0.0342     4.7937    14.9046     4.5896     90.000    110.373     90.000 ' ===  19  21  18  15
 368) P-1        2   0      86.651  1429.13   0.0343     2.9190     4.9185     6.9776     63.685     81.406     97.306 ' ===  17  17  18  13  13  13
 369) P2         3   0     292.639  1428.79   0.0341     7.4523     7.4522     5.2694     90.000     90.001     90.000 ' ===  18  20  18  14
 370) P-1        3   0      98.408  1428.17   0.0344     5.6730     3.7327     5.1471     76.414     73.604     99.603 ' ===  21  14  20  13  18  11
 371) P-1        2   1      70.713  1428.05   0.0339     3.0534     4.5910     5.6947    106.206     70.952    106.806 ' ===  15  17  19  12  13  14
 372) P2         2   0     292.646  1426.23   0.0343     7.4523     5.2695     7.4521     90.000     90.002     90.000 ' ===  16  18  19  13
 373) P-1        3   0     136.078  1424.70   0.0342     3.4652     5.3402     7.6510     87.896     76.909     80.666 ' ===  15  18  19  11  12  15
 374) P-1        2   0     114.176  1424.02   0.0343     3.3398     5.2972     6.5015     95.870     86.280     90.381 ' ===  18  16  19  12  14  13
 375) P-1        3   0     113.694  1422.10   0.0341     3.5460     4.4619     7.6602     86.486     76.618     74.639 ' ===  17  19  19  14  15  16
 376) P-1        3   0      75.482  1421.22   0.0342     2.8020     4.5966     6.5183    107.029     73.850    105.601 ' ===  14  18  17  11  10  13
 377) Pmc21      2   0     292.643  1418.99   0.0342     7.4523     7.4521     5.2695     90.000     90.000     90.000 ' ===  14  19  19
 378) P2         2   0     146.326  1418.80   0.0344     5.2696     7.4523     3.7261     90.000     90.001     90.000 ' ===  21  18  16  15
 379) P21212     3   0     292.643  1418.59   0.0342     7.4523     5.2695     7.4521     90.000     90.000     90.000 ' ===  15  20  18
 380) I41/a      3   0    1170.523  1418.45   0.0340    10.5390    10.5390    10.5386     90.000     90.000     90.000 ' ===  23  19
 381) P-1        3   0      98.408  1418.13   0.0344     3.7327     6.3271     5.6730     55.350     80.397    104.434 ' ===  14  19  20  12  12  17
 382) P-1        3   0     101.125  1416.32   0.0344     5.4627     3.5261     5.6858     73.176     77.671     94.938 ' ===  20  18  20  16  17  15
 383) P-1        3   0      98.408  1412.94   0.0344     3.7327     6.3271     5.6730     55.350     80.398    104.436 ' ===  14  19  19  12  11  16
 384) P-1        2   0     111.864  1410.92   0.0342     3.7684     4.9082     6.3498    105.574     82.695     96.296 ' ===  18  18  20  14  16  16
 385) P-1        2   0      81.557  1410.43   0.0341     3.5215     4.4057     5.6878    102.427     71.154     93.986 ' ===  15  22  18  14  12  18
 386) P-1        2   0     107.527  1409.96   0.0339     4.7180     5.7885     4.3296     94.289     92.630    113.780 ' ===  17  19  17  13  13  14
 387) P2         2   0     146.325  1409.72   0.0343     5.2696     7.4523     3.7261     90.000     89.999     90.000 ' ===  20  17  17  16
 388) P-1        2   0     113.693  1409.17   0.0340     3.5460     4.4619     7.6602     86.483     76.617     74.639 ' ===  17  17  17  13  13  12
 389) P-1        2   0      84.042  1408.29   0.0342     3.3839     4.7254     5.8119    113.334     96.688     94.107 ' ===  18  19  16  14  12  12
 390) P-1        3   0      84.044  1407.55   0.0344     3.3839     4.7254     5.8120     66.665     83.313     94.106 ' ===  18  20  17  15  13  14
 391) P-1        3   0      75.481  1407.26   0.0342     2.8020     6.5183     4.5966    107.029     74.399    106.150 ' ===  14  17  17  10  10  12
 392) C222       2   0     585.276  1406.69   0.0341    10.5391    10.5389     5.2694     90.000     90.000     90.000 ' ===  23  22  16
 393) Pba2       2   0     292.642  1406.58   0.0342     7.4522     5.2694     7.4523     90.000     90.000     90.000 ' ===  22  18  17
 394) P21        2   0     146.319  1405.05   0.0341     7.4522     3.7261     5.2694     90.000     90.001     90.000 ' ===  22  14  19  18
 395) P-1        2   0     125.861  1404.62   0.0342     3.2050     7.8303     5.2847     88.668     94.346    107.877 ' ===  15  18  18  10  12  15
 396) P-1        3   1      77.864  1403.83   0.0341     3.1351     4.8060     5.7810     67.100     86.890    101.284 ' ===  15  16  19  10  12  15
 397) P-1        3   0     136.069  1403.50   0.0340     3.4651     5.3402     9.1681     56.506     84.579     99.333 ' ===  15  18  21  11  14  16
 398) P2         3   0     146.319  1402.94   0.0342     7.4522     3.7260     5.2695     90.000     89.999     90.000 ' ===  21  13  20  18
 399) P2         2   0     292.643  1402.93   0.0342     7.4523     7.4521     5.2695     90.000     90.001     90.000 ' ===  18  18  20  16
 400) P212121    2   0     292.628  1402.19   0.0339     7.4520     5.2694     7.4521     90.000     90.000     90.000 ' ===  16  18  20
 401) P2         3   0     146.324  1401.35   0.0343     3.7261     7.4523     5.2696     90.000     89.999     90.000 ' ===  16  18  22  15
 402) P21        3   0     146.318  1401.17   0.0340     5.2694     3.7261     7.4522     90.000     89.998     90.000 ' ===  20  15  22  19
 403) P2         2   0     292.645  1400.56   0.0343     7.4523     5.2695     7.4521     90.000     89.998     90.000 ' ===  17  17  19  14
 404) P-1        3   0     124.426  1400.22   0.0340     5.0100     4.7198     6.0329     67.997     73.102     93.043 ' ===  15  15  20   8  13  13
 405) R3         3   0    1755.867  1397.59   0.0341    14.9046    14.9046     9.1269     90.000     90.000    120.000 ' ===  21  20
 406) P-1        2   0     153.695  1397.48   0.0339     4.7938     4.5895     7.8279     83.882     72.171     69.625 ' ===  17  16  21  11  16  14
 407) P-1        2   0     101.124  1396.98   0.0344     5.4627     3.5261     5.6858    106.823    102.328     94.938 ' ===  21  18  19  16  17  15
 408) P-1        2   0      87.371  1396.75   0.0342     2.6964     6.1813     5.4357     99.272     78.431     95.860 ' ===  13  22  17  13   9  16
 409) P-1        2   0     153.714  1396.11   0.0347     4.7939     4.5897     7.8283     83.879     72.171     69.625 ' ===  19  19  21  15  17  18
 410) P-1        3   0     101.125  1395.81   0.0344     3.5260     6.8131     5.4627    125.385     94.938    101.946 ' ===  18  19  21  15  16  17
 411) Ccca       2   0     585.279  1393.19   0.0343    10.5391    10.5387     5.2696     90.000     90.000     90.000 ' ===  21  19  21
 412) P-1        2   0     121.707  1393.08   0.0341     3.4216     4.8698     7.5719     97.953     94.653    101.429 ' ===  16  20  18  14  11  15
 413) Pba2       3   0     292.641  1391.40   0.0341     7.4522     5.2694     7.4523     90.000     90.000     90.000 ' ===  20  19  18
 414) P-1        3   0     112.291  1391.10   0.0342     4.0440     5.0437     6.1680    104.372     99.434    107.497 ' ===  19  20  18  16  14  16
 415) Pbca       2   0     292.644  1389.48   0.0343    10.5391     7.4523     3.7260     90.000     90.000     90.000 ' ===  21  21  13
 416) P-1        2   0      85.716  1387.90   0.0343     2.8876     6.6273     5.2199    109.878     69.168    108.132 ' ===  17  20  19  15  14  17
 417) P-1        2   0      98.756  1387.60   0.0342     3.7459     4.3330     6.1601     96.805     84.100     90.697 ' ===  17  19  19  13  16  15
 418) P2         2   0     292.643  1387.14   0.0342     7.4522     7.4521     5.2695     90.000     90.001     90.000 ' ===  17  14  20  15
 419) Pna21      3   0     292.645  1386.82   0.0343     7.4523     5.2696     7.4521     90.000     90.000     90.000 ' ===  19  20  16
 420) P-1        2   0      75.481  1385.26   0.0342     2.8020     7.1194     4.5966    118.905     74.398    108.214 ' ===  16  20  19  13  13  16
 421) Pc         2   0     292.624  1384.13   0.0339     7.4521     7.4522     5.2692     90.000     89.997     90.000 ' ===  17  22  16  12
 422) P-1        2   0     107.528  1383.66   0.0340     4.7180     4.3296     5.7886     85.711    113.779     87.370 ' ===  19  17  20  14  16  14
 423) P-421c     3   0     292.644  1382.34   0.0343     7.4522     7.4522     5.2696     90.000     90.000     90.000 ' ===  22  20
 424) P2         2   0     148.665  1381.28   0.0343     5.3539     7.4521     3.7858     90.000     79.819     90.000 ' ===  19  18  14  11
 425) P-1        3   0     116.193  1379.18   0.0344     3.5858     7.8282     5.3339    123.389     93.280    105.837 ' ===  18  18  21  15  16  16
 426) P212121    3   0     146.321  1379.12   0.0342     7.4521     5.2695     3.7261     90.000     90.000     90.000 ' ===  20  20  14
 427) Pc         2   0     292.647  1378.83   0.0342     7.4523     7.4521     5.2695     90.000     90.001     90.000 ' ===  15  19  20  13
 428) P21/c      2   0     196.461  1378.79   0.0341     5.5935     7.4520     5.0030     90.000    109.597     90.000 ' ===  22  18  16  15
 429) Pmn21      2   0     292.636  1378.39   0.0341     7.4522     5.2695     7.4520     90.000     90.000     90.000 ' ===  17  21  15
 430) C2         3   0     307.402  1378.06   0.0341     4.7938    14.9044     4.5896     90.000    110.374     90.000 ' ===  19  21  19  16
 431) I41/a      3   0    1170.545  1377.88   0.0341    10.5390    10.5390    10.5387     90.000     90.000     90.000 ' ===  23  20
 432) P21        3   0     292.644  1377.31   0.0342     7.4523     5.2694     7.4522     90.000     90.001     90.000 ' ===  19  16  20  16
 433) Pmn21      3   0     292.643  1377.13   0.0342     7.4523     7.4521     5.2695     90.000     90.000     90.000 ' ===  14  21  20
 434) P-1        3   1      77.864  1376.98   0.0342     3.1351     4.8060     5.9072    115.644    102.256     78.716 ' ===  15  15  17   9  12  11
 435) C222       3   0     585.284  1376.97   0.0342    10.5388    10.5392     5.2695     90.000     90.000     90.000 ' ===  18  23  19
 436) C2         2   0     307.403  1376.42   0.0341     4.7937    14.9044     4.5897     90.000    110.373     90.000 ' ===  17  21  19  14
 437) P-1        3   0     110.116  1376.29   0.0341     4.1769     5.0309     5.8654    110.473    107.513     83.958 ' ===  15  17  20  11  13  14
 438) P-1        2   0     104.029  1376.24   0.0345     4.5823     3.7972     6.9459    107.417     64.710    100.712 ' ===  16  17  20  12  14  14
 439) Pmn21      3   0     292.642  1375.34   0.0342     7.4523     5.2695     7.4520     90.000     90.000     90.000 ' ===  16  22  16
 440) P21/c      3   0     241.475  1375.28   0.0343     6.1492     7.4521     5.3253     90.000     81.700     90.000 ' ===  16  21  21  14
 441) Pmc21      2   0     292.645  1375.12   0.0342     7.4523     7.4521     5.2695     90.000     90.000     90.000 ' ===  14  20  19
 442) P-1        3   1      77.864  1374.67   0.0342     4.8060     5.9072     3.1351    102.256     78.716    115.644 ' ===  15  17  15  11   9  12
 443) P222       2   0     146.321  1374.46   0.0342     7.4523     3.7261     5.2694     90.000     90.000     90.000 ' ===  21  15  19
 444) P-1        2   0     117.186  1374.30   0.0341     5.8003     7.6972     7.0951    135.146    141.393     37.594 ' ===  17  18  17  14  11  14
 445) P-1        3   0      84.044  1374.23   0.0344     4.7255     5.8120     3.3839     83.313     85.894    113.335 ' ===  20  17  18  14  15  13
 446) C2         2   0     307.407  1374.14   0.0342     4.7937    14.9046     4.5897     90.000     69.627     90.000 ' ===  19  22  19  16
 447) P-1        2   0      98.408  1373.69   0.0344     5.1472     3.7327     5.6730     80.398     73.603    103.586 ' ===  20  14  20  11  18  12
 448) P-1        2   0      98.755  1373.68   0.0342     3.7459     4.3330     6.1601     96.805     84.100     90.697 ' ===  17  18  19  12  16  14
 449) C2         2   0     320.068  1373.15   0.0340     4.9913    14.9044     4.3225     90.000     84.477     90.000 ' ===  14  20  19  12
 450) P-1        2   0      75.481  1372.80   0.0342     2.8020     4.5966     6.5183    107.029     73.850    105.602 ' ===  16  18  16  12  11  12
 451) P222       3   0     146.320  1372.33   0.0341     5.2694     7.4522     3.7261     90.000     90.000     90.000 ' ===  17  20  16
 452) P2221      3   0     146.321  1372.01   0.0342     7.4523     5.2695     3.7261     90.000     90.000     90.000 ' ===  21  19  15
 453) P-1        3   0      86.651  1371.75   0.0343     2.9191     4.9185     6.5154    106.269     75.167     97.306 ' ===  18  18  20  15  15  15
 454) P2221      3   0     146.321  1371.42   0.0342     5.2694     7.4523     3.7261     90.000     90.000     90.000 ' ===  19  21  15
 455) P21/c      2   0     292.635  1370.88   0.0341     7.4520     5.2695     7.4522     90.000     89.998     90.000 ' ===  17  19  20  14
 456) Pcc2       2   0     292.646  1370.09   0.0343     5.2696     7.4523     7.4521     90.000     90.000     90.000 ' ===  19  20  16
 457) Pc         2   0     196.467  1368.66   0.0343     5.5936     7.4521     5.0030     90.000     70.404     90.000 ' ===  20  20  14  12
 458) P-1        2   0     121.599  1367.78   0.0341     4.8413     4.6735     6.0518     92.158    105.287    111.403 ' ===  19  18  19  14  16  16
 459) C2         3   0     463.609  1367.75   0.0341     7.2297    14.9045     4.6666     90.000    112.786     90.000 ' ===  18  18  22  18
 460) Pnc2       3   0     292.646  1366.57   0.0343     5.2696     7.4523     7.4521     90.000     90.000     90.000 ' ===  22  18  15
 461) Fdd2       3   0    2341.228  1366.01   0.0345    14.9046    10.5393    14.9043     90.000     90.000     90.000 ' ===  20  22  17
 462) P2         2   0     292.644  1365.23   0.0342     7.4523     5.2695     7.4521     90.000     90.002     90.000 ' ===  19  19  20  16
 463) Pc         2   0     196.467  1364.35   0.0343     5.5936     7.4521     5.0030     90.000     70.403     90.000 ' ===  20  19  14  12
 464) P-1        2   0      98.755  1363.41   0.0342     3.7459     4.3330     6.1601     96.805     84.100     90.697 ' ===  16  18  18  11  14  13
 465) P-1        2   0     153.709  1363.28   0.0344     4.7939     4.5897     7.8283     83.879     72.171     69.625 ' ===  20  18  20  15  18  16
 466) P2         3   0     292.643  1362.66   0.0342     7.4523     5.2694     7.4522     90.000     89.999     90.000 ' ===  19  16  20  16
 467) C2         3   0     307.408  1362.34   0.0342     4.7937    14.9046     4.5897     90.000    110.373     90.000 ' ===  18  22  19  15
 468) P-1        2   0     153.696  1360.53   0.0339     4.7938     4.5895     7.8279     83.882     72.171     69.625 ' ===  19  17  20  13  17  14
 469) P2         3   0     146.317  1360.30   0.0340     7.4522     3.7261     5.2694     90.000     89.998     90.000 ' ===  22  15  20  19
 470) C2         3   0     307.410  1358.74   0.0342     3.9141    14.9045     5.3596     90.000     79.479     90.000 ' ===  16  20  18  13
 471) P222       3   0     146.321  1358.45   0.0342     7.4523     5.2694     3.7261     90.000     90.000     90.000 ' ===  21  19  15
 472) P-1        2   0     116.761  1358.28   0.0340     5.0417     4.4290     5.6613     98.876    108.046     97.105 ' ===  16  15  19   9  14  12
 473) C2         2   0     307.412  1358.21   0.0343     4.7937    14.9047     4.5897     90.000    110.373     90.000 ' ===  18  21  20  16
 474) P-1        3   0     103.265  1357.58   0.0343     5.0710     3.9170     5.7122     78.298     73.085     99.391 ' ===  20  17  18  14  16  12
 475) P2         3   0     292.644  1357.45   0.0342     7.4523     5.2695     7.4521     90.000     90.002     90.000 ' ===  19  18  20  16
 476) F222       2   0     780.367  1357.15   0.0341    14.9045    10.5389     4.9681     90.000     90.000     90.000 ' ===  22  19  13
 477) Pc         3   0     292.632  1357.09   0.0341     7.4519     5.2695     7.4522     90.000     89.999     90.000 ' ===  16  20  18  13
 478) P2         3   0     146.325  1356.92   0.0343     5.2695     7.4523     3.7261     90.000     90.001     90.000 ' ===  20  19  18  16
 479) P2         3   0     148.665  1356.54   0.0343     5.3539     7.4521     3.7858     90.000    100.181     90.000 ' ===  19  17  14  11
 480) P21/c      2   0     292.630  1355.96   0.0340     7.4519     5.2695     7.4522     90.000     90.002     90.000 ' ===  16  20  18  12
 481) Pc         2   0     292.635  1355.61   0.0341     7.4520     5.2695     7.4522     90.000     90.002     90.000 ' ===  16  20  19  13
 482) P-1        3   0     113.690  1355.38   0.0339     4.5776     4.9091     5.7905    111.630     94.535    106.244 ' ===  18  17  18  14  14  13
 483) P21/c      3   0     128.106  1355.37   0.0344     5.4097     7.4523     3.2621     90.000     76.930     90.000 ' ===  20  18  13  11
 484) Pmn21      3   0     292.644  1355.11   0.0342     7.4521     5.2695     7.4524     90.000     90.000     90.000 ' ===  19  21  18
 485) P21        2   0     292.636  1354.36   0.0341     7.4522     7.4521     5.2695     90.000     89.998     90.000 ' ===  17  15  23  17
 486) Pc         2   0     128.106  1353.64   0.0344     5.4097     7.4524     3.2621     90.000    103.070     90.000 ' ===  19  18  13  11
 487) Pc         3   0     146.327  1353.56   0.0344     5.2696     7.4523     3.7261     90.000     89.998     90.000 ' ===  20  20  15  14
 488) P-1        2   0     123.734  1352.02   0.0343     6.9569     5.1954     4.1682    110.110     97.378    113.256 ' ===  20  18  15  15  14  12
 489) P-1        3   0     119.156  1350.88   0.0340     4.5199     5.0034     5.8517    108.926     72.917     90.729 ' ===  16  18  17  12  11  13
 490) Pnn2       2   0     292.643  1350.72   0.0342     7.4523     5.2695     7.4521     90.000     90.000     90.000 ' ===  19  22  16
 491) P-1        2   0      86.650  1350.23   0.0343     2.9190     6.4213     5.3908    108.185     64.820    101.235 ' ===  18  19  16  14  13  13
 492) P2         3   0     146.316  1349.56   0.0340     7.4522     3.7261     5.2694     90.000     90.002     90.000 ' ===  22  13  19  18
 493) Pnn2       2   0     292.644  1348.58   0.0343     7.4523     5.2695     7.4521     90.000     90.000     90.000 ' ===  18  21  16
 494) P21212     3   0     146.321  1347.05   0.0342     7.4521     5.2695     3.7261     90.000     90.000     90.000 ' ===  20  20  14
 495) P222       3   0     146.322  1347.02   0.0342     5.2695     7.4523     3.7261     90.000     90.000     90.000 ' ===  19  21  14
 496) P-1        3   0     114.174  1346.47   0.0342     3.3397     5.2972     6.5014     95.869     86.279     90.382 ' ===  16  17  20  11  13  15
 497) Pba2       3   0     292.639  1346.20   0.0342    10.5390     7.4522     3.7260     90.000     90.000     90.000 ' ===  21  18  14
 498) C2         2   0     307.409  1345.72   0.0342     4.7937    14.9046     4.5896     90.000     69.627     90.000 ' ===  18  20  19  15
 499) P-1        2   0     116.157  1344.71   0.0342     4.3540     4.6246     5.9057     98.701     81.849     87.925 ' ===  20  19  18  17  15  15
 500) Pc         3   0     292.635  1344.26   0.0341     7.4520     5.2695     7.4522     90.000     90.002     90.000 ' ===  17  19  20  14
 501) P-1        3   0     119.156  1344.21   0.0340     4.5199     5.0034     5.8517    108.926     72.917     90.729 ' ===  15  18  17  11  10  13
 502) P2         3   0     146.324  1343.37   0.0343     5.2695     7.4523     3.7261     90.000     90.001     90.000 ' ===  19  19  17  15
 503) C2         3   0     320.070  1342.93   0.0341     4.9913    14.9045     4.3225     90.000     95.523     90.000 ' ===  14  19  19  12
 504) P222       3   0     146.321  1342.84   0.0342     5.2694     7.4523     3.7261     90.000     90.000     90.000 ' ===  19  21  15
 505) P2221      3   0     292.640  1342.45   0.0342     7.4523     5.2695     7.4520     90.000     90.000     90.000 ' ===  17  19  18
 506) P-1        2   0     104.029  1342.44   0.0344     4.5823     3.7972     6.9459    107.417     64.710    100.712 ' ===  17  18  20  14  15  15
 507) P-1        2   0     113.681  1342.18   0.0335     4.5774     4.9090     6.0558    117.270    107.599     73.756 ' ===  19  20  19  16  15  17
 508) P-1        3   1      70.717  1342.10   0.0342     3.0534     4.5912     5.6947    106.207     70.951    106.809 ' ===  12  16  19   8  10  14
 509) P-1        3   1      70.717  1342.09   0.0342     3.0534     4.7217     5.5139     74.650     77.485     68.562 ' ===  12  17  19   9  10  14
 510) Pnn2       2   0     292.645  1341.22   0.0343     7.4523     5.2696     7.4521     90.000     90.000     90.000 ' ===  19  20  16
 511) P-1        2   0     104.029  1341.16   0.0344     4.5823     3.7972     6.4845    100.911     75.578     79.288 ' ===  17  17  18  13  13  14
 512) P-1        2   0      84.042  1339.58   0.0342     3.3839     4.7254     5.8119    113.334     96.686     94.107 ' ===  17  21  17  15  12  16
 513) P-1        3   0      84.042  1339.12   0.0342     3.3839     4.7254     5.8119     66.666     83.313     94.106 ' ===  18  20  16  15  12  14
 514) P-1        3   1      70.717  1337.60   0.0342     3.0534     4.7217     5.5139    105.350     77.485    111.438 ' ===  12  16  18   8   9  13
 515) P-1        3   0     125.862  1336.78   0.0343     4.7741     3.5383     7.9926    109.220     98.221     91.088 ' ===  19  19  20  15  16  16
 516) P2         3   0     146.323  1336.67   0.0342     6.4538     7.4523     3.7261     90.000     54.735     90.000 ' ===  16  19  19  13
 517) P-1        2   0      84.044  1336.40   0.0344     3.3839     4.7254     5.8120    113.335     96.687     94.106 ' ===  20  20  16  17  14  13
 518) P21/c      2   0     292.636  1335.69   0.0341     7.4520     5.2695     7.4522     90.000     89.998     90.000 ' ===  18  20  20  15
 519) P2         3   0     146.321  1335.38   0.0341     3.7261     7.4522     5.2695     90.000     89.999     90.000 ' ===  18  19  20  16
 520) P21/c      3   0     292.630  1335.22   0.0340     7.4522     7.4521     5.2693     90.000     90.002     90.000 ' ===  19  21  15  11
 521) P21/c      2   0     146.322  1334.62   0.0342     7.4521     5.2695     3.7261     90.000     90.002     90.000 ' ===  20  20  16  14
 522) P-1        3   0     101.123  1333.98   0.0343     3.5260     6.8132     5.4627    125.385     94.936    101.949 ' ===  20  17  20  15  18  14
 523) P-1        2   0     101.123  1333.46   0.0343     3.5260     6.9932     5.4627    127.413     85.064    107.608 ' ===  20  19  20  17  18  16
 524) Pc         2   0     146.326  1333.15   0.0343     5.2695     7.4523     3.7261     90.000     89.999     90.000 ' ===  20  21  17  15
 525) Pnn2       2   0     292.645  1332.92   0.0343     5.2696     7.4523     7.4521     90.000     90.000     90.000 ' ===  20  19  16
 526) Cc         2   0     480.106  1332.47   0.0341     4.9912    14.9046     6.7197     90.000    106.173     90.000 ' ===  20  21  21  19
 527) P-1        3   0     136.069  1332.34   0.0340     5.3401     3.4651     9.1678     95.424    123.491     99.334 ' ===  17  14  20   9  14  12
 528) P-1        2   0     113.692  1331.60   0.0340     4.5777     4.9092     5.7906    111.630     94.535    106.244 ' ===  18  17  20  14  15  15
 529) C2         2   0     320.071  1331.60   0.0341     4.9913    14.9045     4.3225     90.000     95.523     90.000 ' ===  15  19  19  13
 530) P21        3   0      87.862  1331.46   0.0343     6.1274     3.3327     5.0031     90.000    120.685     90.000 ' ===  18  12  17  12
 531) Pc         3   0     146.326  1330.58   0.0344     5.2696     7.4523     3.7261     90.000     89.998     90.000 ' ===  19  21  14  12
 532) P21/c      3   0     146.329  1330.52   0.0344     5.2696     7.4523     3.7262     90.000     90.003     90.000 ' ===  21  20  15  13
 533) Fdd2       3   0     780.366  1330.37   0.0341    14.9043    10.5390     4.9680     90.000     90.000     90.000 ' ===  22  21  12
 534) Pc         2   0     292.629  1329.54   0.0340     7.4522     7.4522     5.2693     90.000     89.997     90.000 ' ===  16  22  16  11
 535) P2         3   0     292.622  1328.18   0.0340     7.4518     5.2695     7.4521     90.000     89.996     90.000 ' ===  16  21  18  13
 536) P21/c      2   0     128.106  1324.87   0.0344     5.4097     7.4523     3.2621     90.000    103.070     90.000 ' ===  20  19  13  11
 537) P-43n      2   0    1170.563  1324.60   0.0342    10.5390    10.5390    10.5390     90.000     90.000     90.000 ' ===  23
 538) P-1        3   0     128.102  1324.09   0.0342     3.9535     6.4215     6.2109    105.475    120.973     73.250 ' ===  17  20  20  15  16  17
 539) P-1        2   0     103.268  1323.86   0.0345     5.0711     3.9170     5.7123     78.300     73.084     99.392 ' ===  20  16  17  14  14  11
 540) C2         3   0     307.405  1323.85   0.0341     4.7938    14.9042     4.5896     90.000     69.625     90.000 ' ===  17  18  19  14
 541) P-1        2   0     123.732  1323.33   0.0341     4.1682     5.1954     6.8444    110.958    113.046     69.890 ' ===  17  20  19  15  13  16
 542) P-1        2   0     101.123  1323.25   0.0343     5.4627     3.5261     5.6856     73.178     77.672     94.936 ' ===  20  20  17  18  14  14
 543) Pba2       2   0     292.642  1323.07   0.0342     7.4521     5.2695     7.4522     90.000     90.000     90.000 ' ===  18  19  17
 544) P-1        2   0     125.868  1322.54   0.0345     4.7742     3.5383     7.9929    109.220     98.222     91.088 ' ===  17  18  21  13  15  16
 545) P-1        3   0     123.734  1322.52   0.0343     4.1683     5.1954     6.8446    110.961    113.048     69.890 ' ===  16  18  20  13  13  16
 546) P21212     3   0     292.640  1322.44   0.0342     7.4520     7.4522     5.2695     90.000     90.000     90.000 ' ===  17  16  20
 547) P-1        3   0      81.856  1321.09   0.0342     3.4370     4.6024     5.6609    109.484     77.916    100.884 ' ===  18  17  15  12  13  10
 548) P-1        2   0     101.123  1321.06   0.0343     5.4627     3.5261     5.6856    106.822    102.328     94.936 ' ===  21  19  17  18  15  13
 549) P-1        3   0     109.879  1320.92   0.0344     4.3964     4.7443     5.4183     83.441     78.145     88.656 ' ===  16  17  20  10  14  15
 550) P-1        3   0     136.068  1320.60   0.0339     5.3401     3.4651     9.1681     95.422    123.494     99.334 ' ===  17  16  20  11  14  14
 551) P-1        3   0      78.125  1319.72   0.0341     3.2232     5.9269     5.1568    122.840     94.267     71.895 ' ===  21  16  19  16  17  13
 552) Pmn21      3   0     292.643  1319.39   0.0342     7.4523     5.2696     7.4520     90.000     90.000     90.000 ' ===  19  20  17
 553) P42/n      3   0     292.641  1318.78   0.0342     7.4521     7.4521     5.2695     90.000     90.000     90.000 ' ===  22  23
 554) P-1        3   0      85.717  1317.81   0.0343     2.8875     6.6274     5.2199    109.879     69.168    108.132 ' ===  16  19  19  13  14  15
 555) P212121    3   0     292.636  1317.48   0.0341     7.4520     7.4522     5.2695     90.000     90.000     90.000 ' ===  17  18  20
 556) Pba2       3   0     292.638  1316.82   0.0341     7.4523     5.2694     7.4522     90.000     90.000     90.000 ' ===  21  19  17
 557) P-1        3   0      84.040  1316.13   0.0341     4.7253     3.3838     5.8609     80.028    114.421     94.105 ' ===  18  16  20  11  16  14
 558) P212121    2   0     292.641  1316.08   0.0342     7.4522     7.4520     5.2695     90.000     90.000     90.000 ' ===  18  17  19
 559) Pna21      2   0     292.650  1315.75   0.0345     5.2696     7.4523     7.4521     90.000     90.000     90.000 ' ===  20  21  15
 560) Pna21      3   0     292.651  1315.23   0.0344     7.4523     5.2696     7.4521     90.000     90.000     90.000 ' ===  20  20  15
 561) P-1        3   0     112.376  1314.55   0.0341     4.5247     5.3298     5.8123    114.399     96.706     62.166 ' ===  14  18  20  11  13  15
 562) P4/n       3   0     292.640  1313.30   0.0342     7.4521     7.4521     5.2695     90.000     90.000     90.000 ' ===  21  23
 563) C2         2   0     463.605  1312.47   0.0340     7.2297    14.9044     4.6666     90.000    112.785     90.000 ' ===  16  18  21  15
 564) P-1        3   0     123.731  1312.36   0.0341     4.1682     6.8444     5.1953    110.959     69.890    113.046 ' ===  15  16  20   9  13  14
 565) P21/c      3   0     196.467  1312.09   0.0343     5.5936     7.4521     5.0030     90.000     70.404     90.000 ' ===  21  19  15  13
 566) P-1        3   0     153.697  1311.63   0.0339     4.7938     4.5895     7.8281     83.879     72.169     69.625 ' ===  18  17  18  12  14  13
 567) P-1        2   0     123.731  1311.37   0.0341     4.1682     6.8444     5.1953    110.959     69.890    113.046 ' ===  16  20  21  13  15  18
 568) Pc         3   0     292.648  1311.19   0.0342     7.4524     7.4521     5.2695     90.000     89.999     90.000 ' ===  16  21  21  15
 569) P-1        2   0      98.699  1310.79   0.0343     3.9295     4.3533     5.8869     98.266     82.589     88.237 ' ===  19  20  19  16  17  16
 570) P-1        3   0      78.125  1310.73   0.0341     3.2232     5.1568     5.9269    122.840     71.895     94.267 ' ===  20  19  16  16  15  13
 571) I41/a      3   0    1170.561  1310.17   0.0341    10.5391    10.5391    10.5388     90.000     90.000     90.000 ' ===  23  21
 572) P-1        2   0     116.671  1310.06   0.0343     3.7711     5.5473     5.9316     82.076     98.192     75.058 ' ===  19  19  21  15  17  17
 573) P42mc      3   0     292.645  1310.03   0.0343     7.4522     7.4522     5.2696     90.000     90.000     90.000 ' ===  22  20
 574) P-1        3   0      86.180  1309.58   0.0342     3.2689     4.5075     6.3983     79.171    106.729    106.008 ' ===  16  19  14  12   9  12
 575) P-1        3   0      98.700  1309.44   0.0344     3.9296     4.3533     5.8868     98.266     82.590     88.236 ' ===  16  20  19  13  14  16
 576) Pnc2       2   0     292.645  1309.18   0.0343     5.2695     7.4523     7.4521     90.000     90.000     90.000 ' ===  23  18  16
 577) P2         2   0     146.325  1307.43   0.0343     5.2695     7.4524     3.7261     90.000     90.001     90.000 ' ===  21  17  16  15
 578) Cc         2   0     307.410  1306.53   0.0343     3.9141    14.9045     5.3596     90.000     79.479     90.000 ' ===  17  20  17  13
 579) C2         2   0     431.035  1305.51   0.0341     6.7217    14.9046     4.3388     90.000     97.418     90.000 ' ===  18  20  20  16
 580) P21        2   0     292.633  1305.35   0.0340     7.4521     7.4521     5.2695     90.000     89.998     90.000 ' ===  18  14  23  18
 581) Pc         2   0     146.324  1305.09   0.0343     5.2695     7.4523     3.7261     90.000     89.999     90.000 ' ===  20  21  16  14
 582) P2         2   0      87.862  1305.03   0.0343     5.5935     3.3327     5.0030     90.000    109.598     90.000 ' ===  20  12  16  14
 583) P-1        3   0     103.264  1305.01   0.0343     5.8801     3.9170     5.7122     78.298     67.292     58.304 ' ===  17  16  17  10  12  11
 584) P2         2   0     292.647  1304.96   0.0343     7.4523     5.2695     7.4521     90.000     89.999     90.000 ' ===  15  18  20  13
 585) P21/c      2   0     146.329  1304.76   0.0344     5.2696     7.4523     3.7262     90.000     90.003     90.000 ' ===  20  20  16  13
 586) P2         3   0     292.623  1304.45   0.0339     7.4519     5.2693     7.4522     90.000     90.002     90.000 ' ===  18  15  21  16
 587) P2         3   0     292.622  1303.94   0.0339     7.4519     5.2694     7.4522     90.000     89.998     90.000 ' ===  17  16  21  15
 588) Ccca       3   0     585.281  1302.06   0.0342    10.5388    10.5391     5.2695     90.000     90.000     90.000 ' ===  21  22  20
 589) P-1        3   0      84.042  1301.83   0.0342     3.3838     4.7253     5.8120    113.335     96.687     94.105 ' ===  17  19  17  14  12  13
 590) P2221      3   0     146.320  1301.31   0.0341     7.4522     3.7261     5.2694     90.000     90.000     90.000 ' ===  20  17  18
 591) P2         2   0      87.862  1301.20   0.0343     5.5935     3.3327     5.0031     90.000    109.598     90.000 ' ===  21  12  17  15
 592) P-1        3   1      70.715  1300.44   0.0341     3.0534     4.5911     5.5139     97.362     77.486     73.194 ' ===  13  16  19   9  12  13
 593) P2         2   0     148.663  1299.75   0.0342     5.3539     7.4521     3.7857     90.000     79.817     90.000 ' ===  20  17  12  10
 594) C2         2   0     431.032  1299.31   0.0341     6.7217    14.9045     4.3387     90.000     82.583     90.000 ' ===  17  18  20  15
 595) P-1        3   0     162.917  1299.18   0.0341     4.7388     6.5597     6.2124    111.690    114.562     84.041 ' ===  16  16  16  11  11  10
 596) P21/c      3   0     146.327  1298.78   0.0344     5.2696     7.4523     3.7261     90.000     90.003     90.000 ' ===  20  20  15  12
 597) P-1        3   0     110.116  1298.71   0.0341     4.1769     5.0309     5.8654    110.472    107.513     83.958 ' ===  15  19  21  11  14  17
 598) P-1        2   0     121.599  1298.45   0.0341     4.8413     4.6735     6.0517     92.158    105.287    111.403 ' ===  17  19  21  13  15  18
 599) P-1        3   0     101.121  1298.40   0.0341     5.4625     3.5261     5.6857     73.177     77.673     94.936 ' ===  19  19  18  15  14  15
 600) P2         3   0     146.326  1297.50   0.0343     5.2695     7.4524     3.7261     90.000     89.999     90.000 ' ===  20  19  19  17
 601) I41        3   0    1170.564  1297.41   0.0342    10.5391    10.5391    10.5388     90.000     90.000     90.000 ' ===  23  19
 602) P21        2   0     292.641  1295.72   0.0342     7.4522     7.4521     5.2695     90.000     90.001     90.000 ' ===  17  15  21  15
 603) Pna21      3   0     292.642  1295.70   0.0342     7.4521     5.2695     7.4523     90.000     90.000     90.000 ' ===  19  22  15
 604) P212121    2   0     292.642  1295.33   0.0342     7.4523     5.2695     7.4520     90.000     90.000     90.000 ' ===  16  21  18
 605) P-1        3   0      84.042  1293.89   0.0342     3.3839     4.7253     5.8119     66.667     83.313     94.106 ' ===  18  19  17  14  13  13
 606) P21212     3   0     292.642  1291.93   0.0342     7.4520     7.4523     5.2695     90.000     90.000     90.000 ' ===  17  15  21
 607) Pmc21      3   0     292.638  1291.74   0.0341     7.4523     7.4521     5.2694     90.000     90.000     90.000 ' ===  18  21  16
 608) Ccca       3   0     585.278  1291.66   0.0342    10.5391    10.5388     5.2695     90.000     90.000     90.000 ' ===  22  21  20
 609) P2         3   0     196.466  1291.50   0.0343     5.5936     7.4521     5.0030     90.000     70.404     90.000 ' ===  20  17  15  13
 610) P222       2   0     292.646  1290.95   0.0343     7.4523     7.4521     5.2696     90.000     90.000     90.000 ' ===  17  17  18
 611) P-1        2   0      78.125  1290.06   0.0341     3.2233     5.3453     5.1568    111.312     94.267    105.831 ' ===  21  19  19  17  17  16
 612) P-1        2   0      84.042  1289.38   0.0342     3.3838     4.7253     5.8120    113.335     96.687     94.105 ' ===  17  18  17  13  12  12
 613) P4cc       3   0     585.274  1289.29   0.0341     7.4522     7.4522    10.5387     90.000     90.000     90.000 ' ===  23  18
 614) P-1        3   0      94.789  1287.38   0.0341     3.9109     5.2434     5.3806     64.381     72.892     78.737 ' ===  17  18  20  13  14  15
 615) P-1        3   0     136.083  1287.29   0.0345     5.3403     3.4653     9.4899    105.895    126.323     80.666 ' ===  20  14  21  12  18  14
 616) P-1        3   0      84.042  1287.23   0.0342     3.3839     4.7254     5.8119     66.666     83.314     94.107 ' ===  17  19  17  13  12  14
 617) P2         2   0     148.662  1286.71   0.0342     5.3539     7.4521     3.7857     90.000     79.817     90.000 ' ===  21  17  13  12
 618) C2         2   0    1170.507  1286.30   0.0341    14.9038    10.5390    10.5391     90.000    135.001     90.000 ' ===  17  20  22  17
 619) P2         3   0     292.640  1286.13   0.0341     7.4523     7.4522     5.2694     90.000     90.001     90.000 ' ===  20  18  19  16
 620) Pnc2       3   0     292.639  1286.08   0.0342     7.4523     5.2694     7.4522     90.000     90.000     90.000 ' ===  21  18  17
 621) P21/c      3   0     146.322  1286.05   0.0342     7.4521     5.2695     3.7261     90.000     90.002     90.000 ' ===  19  19  16  13
 622) P21/c      3   0     292.629  1284.81   0.0340     7.4522     7.4521     5.2693     90.000     89.998     90.000 ' ===  19  20  17  13
 623) P-1        3   1      79.553  1283.54   0.0341     2.4552     5.4076     7.5717    126.525     95.940     79.985 ' ===  11  20  19  11  10  17
 624) P-1        2   0     153.703  1283.49   0.0341     4.7938     3.7740    10.4419    114.971     63.898     99.136 ' ===  19  18  21  16  18  16
 625) P-1        2   0     116.192  1283.41   0.0343     3.5858     7.8282     5.3339    123.389     93.281    105.836 ' ===  18  15  20  12  15  13
 626) P-1        3   1      70.717  1282.90   0.0342     3.0534     4.5912     5.6947    106.207     70.951    106.809 ' ===  13  17  18   9  10  14
 627) P-1        2   0     135.960  1282.82   0.0341     3.2242     4.9629     9.2366    102.867     75.614     80.907 ' ===  17  16  20  12  15  15
 628) C2         3   0    1170.516  1282.53   0.0342    14.9038    10.5390    10.5384     90.000    134.997     90.000 ' ===  17  20  20  15
 629) P-1        3   0     123.735  1281.57   0.0344     6.9569     5.1954     4.1683    110.110     97.378    113.256 ' ===  20  17  16  14  15  12
 630) P21/c      2   0     292.629  1281.30   0.0340     7.4522     7.4521     5.2693     90.000     89.998     90.000 ' ===  19  21  16  12
 631) Pc         2   0     146.323  1280.99   0.0343     3.7261     7.4523     5.2695     90.000     89.999     90.000 ' ===  16  21  20  14
 632) Pmc21      3   0     292.645  1280.91   0.0343     7.4523     5.2696     7.4521     90.000     90.000     90.000 ' ===  18  19  16
 633) P-1        3   0     113.684  1280.46   0.0336     4.9091     4.5775     5.7905     94.535     68.370     73.756 ' ===  18  20  19  15  15  16
 634) Pmc21      2   0     292.642  1280.06   0.0342     7.4522     5.2696     7.4520     90.000     90.000     90.000 ' ===  18  19  17
 635) P2         2   0     292.643  1279.24   0.0342     7.4523     7.4522     5.2694     90.000     90.002     90.000 ' ===  21  18  19  17
 636) P-1        2   0      78.125  1279.16   0.0341     3.2233     5.3453     5.1568    111.312     94.267    105.831 ' ===  20  18  19  15  16  15
 637) P21        2   0     148.660  1279.14   0.0341     5.3538     7.4521     3.7857     90.000    100.182     90.000 ' ===  20  18  14  11
 638) P-1        3   1      79.553  1279.11   0.0340     2.4552     5.5365     6.1510     82.427     88.540    105.879 ' ===  11  16  18   7   9  13
 639) F222       2   0     780.384  1278.78   0.0342    14.9042    10.5390     4.9682     90.000     90.000     90.000 ' ===  19  19  14
 640) P2         3   0     146.322  1277.75   0.0342     5.2694     7.4523     3.7261     90.000     90.001     90.000 ' ===  20  18  18  16
 641) P-1        2   0      75.482  1277.46   0.0342     2.8020     4.5966     6.5182    107.029     73.850    105.601 ' ===  15  19  19  13  13  15
 642) P-1        2   0     125.862  1277.42   0.0342     5.0677     4.7741     5.9693     69.561     75.244     99.162 ' ===  18  17  19  12  15  13
 643) P-1        2   0      84.042  1277.18   0.0342     3.3838     4.7253     5.8120     66.665     83.313     94.105 ' ===  18  20  18  15  14  15
 644) Pmc21      3   0     292.651  1275.33   0.0344     7.4521     7.4523     5.2696     90.000     90.000     90.000 ' ===  14  20  18
 645) P-1        2   0     125.864  1274.52   0.0343     4.7742     3.5383     7.9927     70.780     81.778     91.087 ' ===  18  18  20  14  15  15
 646) P-1        3   0      84.041  1273.73   0.0342     4.7253     3.3839     5.8610     99.974    114.423     85.894 ' ===  20  17  18  14  16  13
 647) P-1        3   0      86.650  1271.65   0.0343     2.9190     4.9185     6.4213     76.913     78.766     97.306 ' ===  18  18  19  15  14  14
 648) P21        2   0      87.861  1271.46   0.0342     5.0030     3.3327     5.5935     90.000     70.403     90.000 ' ===  17  12  22  16
 649) P21        3   0     292.646  1270.87   0.0342     7.4523     5.2695     7.4521     90.000     89.998     90.000 ' ===  18  17  19  15
 650) P-1        3   0     109.877  1270.76   0.0343     6.7819     4.3963     4.7442     88.657    127.466     81.505 ' ===  18  15  17  11  13   9
 651) Pnc2       3   0     292.638  1270.74   0.0341     7.4522     5.2694     7.4523     90.000     90.000     90.000 ' ===  21  18  18
 652) P42212     3   0     292.642  1270.57   0.0342     7.4521     7.4521     5.2696     90.000     90.000     90.000 ' ===  22  21
 653) R3         3   0    1755.820  1270.14   0.0341    14.9041    14.9041     9.1272     90.000     90.000    120.000 ' ===  23  18
 654) P-1        3   0     135.960  1269.46   0.0341     3.2242     4.9629     9.4620    107.886     71.009     99.093 ' ===  17  16  18  12  12  13
 655) I41/a      3   0    1170.566  1269.10   0.0342    10.5389    10.5389    10.5392     90.000     90.000     90.000 ' ===  22  23
 656) Pc         3   0     146.322  1268.42   0.0342     7.4521     5.2695     3.7261     90.000     90.002     90.000 ' ===  19  19  15  13
 657) P-1        2   0     136.065  1268.20   0.0338     5.3401     3.4651     9.4894    105.892    126.322     80.666 ' ===  17  16  21  11  15  15
 658) P41212     3   0     292.641  1268.14   0.0342     7.4521     7.4521     5.2695     90.000     90.000     90.000 ' ===  23  20
 659) Pc         2   0     292.637  1267.80   0.0341     7.4520     5.2695     7.4522     90.000     90.002     90.000 ' ===  18  20  20  15
 660) P42/ncm    3   0     585.274  1267.34   0.0341    10.5390    10.5390     5.2694     90.000     90.000     90.000 ' ===  23  15
 661) P-1        3   0     140.411  1266.69   0.0341     5.3260     4.3334     6.1931     96.840     81.642     90.992 ' ===  17  15  20  10  15  13
 662) I4         3   0    1170.564  1264.97   0.0342    10.5391    10.5391    10.5388     90.000     90.000     90.000 ' ===  23  19
 663) R3         2   0    1755.802  1264.84   0.0341    14.9041    14.9041     9.1271     90.000     90.000    120.000 ' ===  23  19
 664) P2         3   0     148.662  1264.25   0.0342     5.3538     7.4521     3.7857     90.000     79.819     90.000 ' ===  18  19  15  11
 665) Pnn2       3   0     292.640  1263.95   0.0341     7.4521     5.2695     7.4523     90.000     90.000     90.000 ' ===  19  22  15
 666) Pna21      2   0     292.646  1263.28   0.0343     7.4521     5.2696     7.4523     90.000     90.000     90.000 ' ===  19  19  16
 667) Pccn       3   0     585.273  1262.95   0.0341    10.5392    10.5389     5.2693     90.000     90.000     90.000 ' ===  22  23  16
 668) C2         3   0     307.408  1262.90   0.0342     3.9141    14.9042     5.3596     90.000     79.481     90.000 ' ===  14  20  19  11
 669) P-1        3   0      84.041  1262.26   0.0342     4.7253     3.3838     5.8120     83.313    113.335     85.895 ' ===  20  18  18  15  15  14
 670) P-1        3   0      87.375  1261.75   0.0344     2.6965     5.4358     6.1814     99.275     95.861     78.430 ' ===  14  16  20   9  12  14
 671) Pmn21      3   0     292.635  1261.49   0.0341     7.4522     7.4522     5.2694     90.000     90.000     90.000 ' ===  18  21  16
 672) P2         2   0     292.633  1259.01   0.0340     7.4521     7.4521     5.2695     90.000     90.002     90.000 ' ===  17  14  21  16
 673) P-1        3   0     121.707  1258.29   0.0342     3.4216     4.8698     7.5719     97.953     94.655    101.429 ' ===  15  18  20  11  12  15
 674) P-1        3   0     140.409  1258.09   0.0341     5.3260     4.3334     6.1931     96.841     81.642     90.991 ' ===  18  17  21  13  17  15
 675) P2         2   0     146.322  1257.89   0.0342     7.4521     5.2695     3.7261     90.000     89.999     90.000 ' ===  21  18  17  15
 676) P2         3   0     196.469  1256.74   0.0344     5.5936     7.4521     5.0030     90.000    109.596     90.000 ' ===  20  18  14  12
 677) P-1        2   0      66.862  1256.66   0.0341     4.5049     3.4581     5.0275    105.102    117.646     85.998 ' ===  13  20  19  12  10  16
 678) Pna21      2   0     292.643  1256.42   0.0342     7.4521     5.2695     7.4523     90.000     90.000     90.000 ' ===  20  22  14
 679) C2         3   0     307.411  1256.24   0.0343     3.9141    14.9042     6.0321     90.000     60.878     90.000 ' ===  13  20  17   8
 680) Fdd2       3   0    2341.213  1256.24   0.0344    14.9049    10.5390    14.9043     90.000     90.000     90.000 ' ===  21  21  19
 681) P-1        2   0      87.375  1255.55   0.0344     2.6965     7.5450     5.4358    126.044     78.430     93.487 ' ===  14  19  16  12   9  13
 682) P-1        3   0      75.481  1255.30   0.0342     2.8020     4.5966     6.3387     79.497     81.024    105.601 ' ===  15  18  20  12  14  16
 683) C2         2   0     307.411  1255.17   0.0343     3.9141    14.9042     5.3596     90.000     79.481     90.000 ' ===  13  20  19  10
 684) C2         3   0     307.411  1253.73   0.0343     3.9141    14.9042     5.3596     90.000     79.481     90.000 ' ===  14  20  20  12
 685) P2         3   0     292.625  1253.37   0.0340     7.4519     5.2694     7.4522     90.000     89.998     90.000 ' ===  16  16  21  14
 686) P2         3   0     292.628  1253.20   0.0339     7.4522     7.4522     5.2693     90.000     90.002     90.000 ' ===  19  20  17  14
 687) P2221      2   0     292.637  1251.08   0.0341     7.4521     7.4523     5.2694     90.000     90.000     90.000 ' ===  20  19  16
 688) P4212      3   0     292.641  1250.76   0.0342     7.4521     7.4521     5.2695     90.000     90.000     90.000 ' ===  21  21
 689) P-1        3   0     101.123  1250.58   0.0342     5.4626     3.5260     5.6857     73.178     77.674     94.938 ' ===  20  20  17  17  14  15
 690) Pcc2       3   0     292.637  1250.52   0.0341     7.4522     5.2694     7.4523     90.000     90.000     90.000 ' ===  21  18  17
 691) P4/nbm     3   0     585.274  1250.22   0.0341    10.5390    10.5390     5.2694     90.000     90.000     90.000 ' ===  23  18
 692) P21        2   0     146.325  1249.20   0.0344     7.4522     3.7261     5.2696     90.000     89.998     90.000 ' ===  19  14  20  16
 693) Pc         2   0     128.106  1248.44   0.0344     5.6502     7.4523     3.2621     90.000    111.151     90.000 ' ===  18  19  13   9
 694) Pc         2   0     292.647  1248.13   0.0342     7.4524     7.4521     5.2695     90.000     89.999     90.000 ' ===  15  20  20  13
 695) P-1        3   0     153.703  1247.10   0.0342     4.4960     3.8038    10.7092    118.723     73.308    100.030 ' ===  18  15  21  11  17  14
 696) Pmn21      3   0     292.644  1246.91   0.0343     7.4521     7.4523     5.2696     90.000     90.000     90.000 ' ===  15  19  17
 697) P2         2   0     196.459  1246.58   0.0341     5.5935     7.4523     5.0028     90.000     70.403     90.000 ' ===  20  18  15  14
 698) P-1        2   0     117.946  1245.72   0.0342     3.0035     5.3885     7.4899     91.202     84.246    102.063 ' ===  11  20  20   9   9  17
 699) P-1        3   1      77.866  1244.76   0.0343     3.1352     4.8061     5.7810     67.100     86.891    101.284 ' ===  16  14  19   9  14  12
 700) P-1        2   0     101.121  1244.65   0.0341     3.5260     6.9932     5.4625    127.413     85.064    107.609 ' ===  18  20  20  17  15  17
 701) P-1        3   0      94.791  1244.49   0.0342     3.9109     5.2434     5.3806     64.380     72.891     78.736 ' ===  16  18  19  12  12  14
 702) P212121    2   0     292.642  1244.44   0.0342     7.4520     5.2695     7.4523     90.000     90.000     90.000 ' ===  17  19  18
 703) P21        3   0     292.635  1243.42   0.0341     7.4520     5.2695     7.4522     90.000     89.998     90.000 ' ===  17  18  20  14
 704) P4/nbm     3   0     585.277  1242.79   0.0341    10.5391    10.5391     5.2694     90.000     90.000     90.000 ' ===  23  19
 705) P2         2   0      87.861  1242.56   0.0342     6.1274     3.3327     5.0030     90.000    120.684     90.000 ' ===  18  12  17  12
 706) P42/ncm    3   0     585.277  1242.19   0.0341    10.5390    10.5390     5.2694     90.000     90.000     90.000 ' ===  23  17
 707) P-1        2   0      81.856  1240.55   0.0342     3.4370     4.6024     5.6608    109.485     77.916    100.884 ' ===  15  18  16  12  11  11
 708) P-1        2   0     140.408  1240.26   0.0340     5.3260     4.3334     6.1930     96.840     81.643     90.991 ' ===  19  15  21  13  18  14
 709) Pc         3   0     292.647  1240.04   0.0342     7.4524     7.4521     5.2695     90.000     90.001     90.000 ' ===  16  20  20  14
 710) P-1        3   0      98.754  1239.52   0.0341     3.7459     4.3330     6.1600     96.804     84.100     90.697 ' ===  15  19  19  12  14  15
 711) P21        3   0     292.628  1239.30   0.0339     7.4521     7.4521     5.2694     90.000     90.001     90.000 ' ===  22  15  21  20
 712) P21212     2   0     292.644  1239.27   0.0343     7.4521     7.4523     5.2696     90.000     90.000     90.000 ' ===  16  18  17
 713) P21        3   1     120.735  1238.54   0.0341     4.3480     7.4522     3.7656     90.000     98.298     90.000 ' ===  19  16  18  16
 714) P-1        3   0      84.040  1238.12   0.0341     3.3838     4.7253     5.8120     66.665     83.314     94.105 ' ===  18  18  18  13  14  14
 715) P-1        2   0     101.122  1237.54   0.0342     5.4626     3.5260     5.6857    106.824    102.327     94.937 ' ===  21  20  18  19  16  16
 716) P2         2   0     292.625  1237.24   0.0340     7.4519     5.2694     7.4522     90.000     89.998     90.000 ' ===  17  15  21  15
 717) P-1        2   0     123.732  1237.15   0.0341     6.9570     5.1954     4.1682    110.110     97.376    113.258 ' ===  18  20  17  15  15  15
 718) P-1        2   0      66.862  1236.76   0.0342     4.9549     3.4581     4.5048     94.002    115.998    101.589 ' ===  19  19  14  15  10  13
 719) P-1        3   0      77.437  1236.70   0.0341     5.9057     5.3553     6.8223    131.193    140.821     34.686 ' ===  17  17  20  12  16  15
 720) P-1        3   0      84.043  1236.67   0.0342     3.3838     4.7253     5.8120    113.332     96.687     94.106 ' ===  19  17  18  13  15  13
 721) P-1        3   0      66.863  1235.79   0.0342     3.4582     4.9549     4.5048    115.998     94.002    101.589 ' ===  19  19  15  15  14  11
 722) I4cm       3   0    1170.576  1235.78   0.0343    10.5389    10.5389    10.5392     90.000     90.000     90.000 ' ===  22  22
 723) P2         3   0     128.105  1234.96   0.0344     5.4097     7.4524     3.2621     90.000     76.930     90.000 ' ===  19  16  15  13
 724) Pc         3   0     146.327  1234.91   0.0344     5.2696     7.4523     3.7261     90.000     89.997     90.000 ' ===  20  20  15  12
 725) P-1        2   0      83.934  1234.78   0.0341     3.1837     5.3301     5.9021     65.895    108.609    110.177 ' ===  17  19  19  15  13  16
 726) P-1        3   0      83.936  1234.28   0.0343     3.1837     5.9021     5.3302    114.106     69.823    108.607 ' ===  17  20  18  14  14  16
 727) P-1        3   0      98.755  1233.07   0.0342     3.7459     4.3330     6.1601     96.805     84.100     90.697 ' ===  16  19  18  12  14  14
 728) P2         2   0     128.106  1231.76   0.0344     5.4097     7.4524     3.2621     90.000    103.070     90.000 ' ===  19  17  14  12
 729) P-1        3   0     101.123  1230.34   0.0342     5.4626     3.5260     5.6857     73.177     77.674     94.937 ' ===  21  20  18  18  16  16
 730) P-1        3   0     101.123  1230.32   0.0343     5.4627     3.5261     5.6856     73.178     77.671     94.937 ' ===  22  16  17  15  16  12
 731) P2         2   0     148.661  1228.67   0.0342     5.3538     7.4522     3.7856     90.000     79.819     90.000 ' ===  19  19  12  10
 732) P-1        3   0     101.121  1227.95   0.0341     5.4625     3.5261     5.6857     73.176     77.673     94.937 ' ===  18  20  21  17  16  18
 733) P222       2   0     292.637  1227.46   0.0341     7.4521     7.4523     5.2694     90.000     90.000     90.000 ' ===  20  19  16
 734) Pcc2       3   0     292.640  1227.14   0.0342     7.4523     5.2694     7.4522     90.000     90.000     90.000 ' ===  21  19  17
 735) P21        3   0     292.632  1226.83   0.0341     7.4520     5.2694     7.4522     90.000     90.002     90.000 ' ===  18  17  21  16
 736) Fdd2       2   0    2340.963  1226.07   0.0338    10.5384    14.9041    14.9044     90.000     90.000     90.000 ' ===  18  20  21
 737) Cc         2   0     454.746  1225.68   0.0337     4.5776    21.0777     4.9091     90.000    106.244     90.000 ' ===  18  23  16  13
 738) P21        2   0     196.461  1224.82   0.0341     5.5935     7.4520     5.0030     90.000    109.597     90.000 ' ===  22  18  16  15
 739) P21        3   0     148.661  1224.79   0.0342     5.3538     7.4521     3.7857     90.000     79.819     90.000 ' ===  20  19  15  12
 740) P-1        2   0      84.041  1223.99   0.0342     3.3838     4.7253     5.8120     66.665     83.313     94.105 ' ===  16  20  18  13  12  16
 741) Pmn21      3   0     292.649  1223.06   0.0344     7.4521     7.4523     5.2696     90.000     90.000     90.000 ' ===  15  19  18
 742) P-1        2   0     128.569  1222.71   0.0340     5.1768     4.8654     5.8136     68.702     83.181    104.375 ' ===  15  18  19  12  12  15
 743) P21        2   0     128.104  1222.53   0.0343     5.6502     7.4523     3.2621     90.000    111.152     90.000 ' ===  16  17  16  10
 744) P21        3   0     148.661  1222.52   0.0342     5.3538     7.4521     3.7857     90.000     79.819     90.000 ' ===  19  18  15  11
 745) P-1        2   0      98.753  1221.91   0.0341     3.7459     4.3330     6.1600     96.805     84.100     90.697 ' ===  16  18  19  12  15  14
 746) Pnn2       2   0     292.643  1219.47   0.0342     7.4521     5.2695     7.4523     90.000     90.000     90.000 ' ===  20  22  14
 747) Cc         2   0     454.745  1217.78   0.0337     4.5775    21.0779     4.9091     90.000    106.245     90.000 ' ===  20  23  19  16
 748) P21212     2   0     292.642  1216.89   0.0342     7.4523     7.4521     5.2695     90.000     90.000     90.000 ' ===  18  17  19
 749) P21212     3   0     292.646  1216.77   0.0343     7.4523     7.4521     5.2696     90.000     90.000     90.000 ' ===  18  16  18
 750) C2         2   0     320.071  1216.76   0.0341     4.9913    14.9044     4.3225     90.000     95.522     90.000 ' ===  16  18  19  13
 751) P21        2   0     148.662  1214.88   0.0342     5.3538     7.4521     3.7857     90.000    100.181     90.000 ' ===  19  19  16  12
 752) P-1        3   0     100.928  1214.64   0.0339     5.1405     4.6335     4.7870    105.105    107.579     99.983 ' ===  17  20  18  15  13  15
 753) P-1        3   1      70.712  1213.92   0.0338     3.0534     4.5910     5.6946    106.206     70.951    106.806 ' ===  16  18  19  13  14  15
 754) Pnnn       2   0     585.275  1213.66   0.0341    10.5392    10.5389     5.2693     90.000     90.000     90.000 ' ===  22  23  16
 755) C2         3   0     320.071  1212.84   0.0341     4.9913    14.9044     4.3225     90.000     84.477     90.000 ' ===  15  18  18  12
 756) P-1        2   0     133.299  1211.90   0.0341     5.3073     3.8992     6.4877     89.635     84.131     86.452 ' ===  20  17  18  14  15  14
 757) P-1        3   0      77.437  1211.83   0.0341     3.3977     4.3540     5.3553     94.782     98.448     96.604 ' ===  16  16  16  10  11   9
 758) P-1        3   0      84.044  1210.71   0.0344     4.7253     3.3839     5.8612     80.026    114.422     94.106 ' ===  19  18  23  15  19  18
 759) P-1        2   0     124.432  1209.15   0.0343     5.0101     4.7198     6.0330    112.003    106.898     93.042 ' ===  17  15  21  10  15  14
 760) P-1        2   0      85.716  1209.12   0.0342     2.8875     6.6273     5.2198    109.878     69.168    108.133 ' ===  15  20  19  13  13  16
 761) P-1        2   0      84.041  1208.88   0.0341     3.3838     4.7253     5.8120    113.335     96.686     94.105 ' ===  17  18  17  12  12  13
 762) P21        2   0     128.105  1208.29   0.0343     5.4097     7.4523     3.2621     90.000     76.930     90.000 ' ===  20  17  16  14
 763) P42/nnm    3   0     585.274  1207.94   0.0341    10.5390    10.5390     5.2694     90.000     90.000     90.000 ' ===  23  15
 764) Pc         2   0     146.319  1206.43   0.0341     5.2694     7.4522     3.7261     90.000     90.001     90.000 ' ===  18  21  16  12
 765) P-1        3   0     123.730  1206.19   0.0341     5.1953     6.4717     4.1682    103.300    110.110     99.024 ' ===  18  23  18  18  14  18
 766) P-1        2   0      75.016  1205.66   0.0343     2.8455     5.0088     6.6775    107.871     56.895     92.752 ' ===  14  16  20   8  11  14
 767) P-1        2   0     101.124  1205.03   0.0343     3.5261     6.9932     5.4626    127.412     85.063    107.611 ' ===  17  19  21  15  16  17
 768) P-1        3   0      90.176  1204.72   0.0342     5.6103     5.1349     3.4205    103.014     94.433     69.927 ' ===  19  17  14  13  11  10
 769) C2         3   0     307.408  1203.71   0.0342     3.9141    14.9043     5.3596     90.000     79.478     90.000 ' ===  17  19  20  14
 770) Pccn       2   0     585.276  1203.67   0.0341    10.5391    10.5389     5.2694     90.000     90.000     90.000 ' ===  23  22  16
 771) P2         2   0     292.651  1202.35   0.0344     7.4524     5.2696     7.4521     90.000     90.001     90.000 ' ===  17  18  18  13
 772) P-1        3   0     107.989  1201.20   0.0343     5.1217     3.6379     6.7184    110.370     70.333    107.722 ' ===  20  17  19  14  16  13
 773) I4cm       3   0    1170.543  1201.15   0.0341    10.5388    10.5388    10.5391     90.000     90.000     90.000 ' ===  21  22
 774) Pnna       2   0     292.643  1200.24   0.0342    14.9046     5.2695     3.7260     90.000     90.000     90.000 ' ===  19  20  14
 775) P-1        2   0     112.120  1199.84   0.0342     4.9194     4.8411     5.5060     77.864     74.172     63.305 ' ===  19  16  18  14  14  13
 776) P4         2   0     292.641  1199.71   0.0342     7.4521     7.4521     5.2695     90.000     90.000     90.000 ' ===  21  21
 777) P4212      3   0     292.643  1199.57   0.0342     7.4522     7.4522     5.2696     90.000     90.000     90.000 ' ===  22  21
 778) P21        3   0     128.105  1199.54   0.0343     5.6502     7.4523     3.2621     90.000    111.151     90.000 ' ===  17  17  16  11
 779) P-1        3   1     116.187  1199.46   0.0341     4.4072     5.0168     5.7296    110.036     77.485     94.258 ' ===  18  16  21  12  17  15
 780) P21/c      3   0     292.646  1199.03   0.0342     7.4524     7.4521     5.2695     90.000     89.999     90.000 ' ===  15  19  22  14
 781) P-1        2   0     112.120  1198.85   0.0342     4.8411     5.1224     5.5059     93.626     77.864     59.093 ' ===  16  16  18  11  13  11
 782) P-1        3   0     119.157  1198.79   0.0340     4.5199     5.0034     5.8517    108.926     72.918     90.729 ' ===  14  19  18  12  10  15
 783) Pn-3       2   0    1170.563  1198.44   0.0342    10.5390    10.5390    10.5390     90.000     90.000     90.000 ' ===  23
 784) P2221      2   0     292.635  1197.92   0.0341     7.4521     7.4522     5.2694     90.000     90.000     90.000 ' ===  20  19  18
 785) P21212     3   0     292.643  1197.65   0.0342     7.4521     7.4523     5.2696     90.000     90.000     90.000 ' ===  17  18  18
 786) P-1        3   1      70.715  1197.36   0.0341     3.0534     4.5912     5.6947    106.207     70.952    106.808 ' ===  13  17  20  10  12  15
 787) P-1        3   1      48.774  1196.96   0.0342     3.7261     3.9277     4.4782     79.898     73.897     50.768 ' ===  15  16  17  11  12  13
 788) P-1        3   1      70.715  1196.89   0.0341     3.0534     4.5912     5.5139     97.362     77.485     73.192 ' ===  14  17  19  11  12  15
 789) P2         3   0     146.327  1195.21   0.0343     5.2696     7.4523     3.7261     90.000     90.003     90.000 ' ===  20  19  17  14
 790) P2         2   0     146.323  1194.53   0.0342     5.2695     7.4521     3.7261     90.000     89.999     90.000 ' ===  19  19  13  10
 791) P-1        3   0     120.733  1193.70   0.0341     3.5316     6.5221     5.5663     86.269    107.893     84.112 ' ===  16  19  19  12  13  15
 792) P-1        2   0     149.874  1193.06   0.0341     3.8166     9.1271     5.3552    124.620     79.736     90.000 ' ===  15  19  23  13  15  19
 793) P21        3   0     148.661  1192.12   0.0342     5.3539     7.4521     3.7857     90.000     79.817     90.000 ' ===  21  17  14  12
 794) P2         3   0     146.324  1191.68   0.0344     7.4521     3.7261     5.2696     90.000     89.998     90.000 ' ===  19  14  21  17
 795) P21        3   0     292.596  1191.43   0.0335     7.4514     7.4520     5.2693     90.000     89.997     90.000 ' ===  19  17  19  16
 796) Pnn2       2   0     292.645  1191.25   0.0342     5.2695     7.4521     7.4523     90.000     90.000     90.000 ' ===  23  21  14
 797) P-1        3   0     125.417  1190.23   0.0341     5.0498     4.8201     5.7822    112.724     93.337    102.095 ' ===  16  18  19  12  13  15
 798) Pba2       2   0     585.291  1190.01   0.0342     7.4523    10.5391     7.4521     90.000     90.000     90.000 ' ===  14  21  18
 799) P222       2   0     292.639  1189.48   0.0341     7.4523     7.4522     5.2694     90.000     90.000     90.000 ' ===  19  20  16
 800) C2         2   0     454.748  1189.43   0.0337     4.5776    21.0779     4.9091     90.000    106.245     90.000 ' ===  20  22  19  16
 801) P-1        3   0      66.862  1189.12   0.0341     3.4581     4.9549     4.5048    115.999     94.001    101.590 ' ===  20  19  13  16  12  10
 802) P-1        2   0      81.856  1188.89   0.0342     4.6024     5.9872     3.4370     86.974     79.116    116.958 ' ===  17  23  15  17  11  15
 803) P2221      2   0     292.638  1188.44   0.0341     7.4523     5.2694     7.4521     90.000     90.000     90.000 ' ===  19  19  19
 804) Pmc21      3   0     292.639  1188.39   0.0341     7.4523     7.4521     5.2694     90.000     90.000     90.000 ' ===  17  21  18
 805) P-1        2   0     112.377  1186.80   0.0341     4.5248     5.1342     6.3789    120.524     64.812    113.365 ' ===  15  18  21  12  14  16
 806) P-1        2   0      98.360  1186.55   0.0341     4.9654     3.5354     5.9033     90.672    107.215     95.929 ' ===  16  17  18  11  12  13
 807) P21        3   0     196.465  1186.36   0.0342     5.5936     7.4521     5.0030     90.000     70.404     90.000 ' ===  21  17  16  14
 808) P-1        3   0      77.438  1186.14   0.0341     3.3977     4.3540     5.3553     85.217     98.448     83.396 ' ===  16  16  15  10  10   9
 809) P-1        3   1      70.715  1185.72   0.0341     3.0534     4.5911     5.5139     97.362     77.485     73.193 ' ===  14  17  17  11  11  13
 810) P2         3   0     297.326  1185.71   0.0342     7.5715     7.4521     5.3539     90.000     79.816     90.000 ' ===  16  18  18  12
 811) P-1        2   0     106.636  1185.55   0.0341     3.9586     5.0575     6.8563    112.671     65.949    118.911 ' ===  16  20  20  15  14  17
 812) Pnna       3   0     292.645  1183.75   0.0343    10.5391     7.4523     3.7260     90.000     90.000     90.000 ' ===  21  20  13
 813) P-1        2   0      66.862  1183.19   0.0341     4.9549     3.4581     4.5048     94.002    115.999    101.590 ' ===  19  20  13  16  10  12
 814) P-1        2   0      66.862  1182.74   0.0341     3.4581     4.5049     5.0275    117.646     74.898     94.002 ' ===  20  13  19  12  16  10
 815) P-1        3   1      70.715  1182.65   0.0341     3.0534     4.5911     5.6947    106.207     70.952    106.807 ' ===  14  18  19  12  12  15
 816) P2         3   0     146.321  1182.22   0.0342     7.4522     5.2695     3.7261     90.000     89.999     90.000 ' ===  20  17  18  15
 817) C2         3   0     307.409  1181.97   0.0342     3.9141    14.9042     5.3597     90.000     79.479     90.000 ' ===  14  20  21  13
 818) Pna21      2   0     292.642  1181.45   0.0342    14.9045     5.2696     3.7260     90.000     90.000     90.000 ' ===  20  19  14
 819) Pna21      2   0     292.641  1181.04   0.0342    14.9046     5.2695     3.7260     90.000     90.000     90.000 ' ===  19  20  14
 820) P-1        3   0     105.600  1180.36   0.0341     3.2849     4.8420     6.9866    100.779    102.512     95.093 ' ===  14  21  19  13  11  17
 821) Pbcn       2   0     585.276  1179.35   0.0341    10.5391    10.5389     5.2694     90.000     90.000     90.000 ' ===  23  22  16
 822) I41        2   0    1170.573  1178.95   0.0342    10.5389    10.5389    10.5392     90.000     90.000     90.000 ' ===  22  22
 823) P-1        3   0      97.043  1177.92   0.0342     5.0758     3.2692     6.4054     79.498     78.831    106.023 ' ===  21  18  20  17  18  16
 824) F222       3   0     780.373  1177.70   0.0341    14.9045    10.5389     4.9681     90.000     90.000     90.000 ' ===  22  20  13
 825) P21        2   0     196.469  1177.59   0.0344     5.5936     7.4521     5.0030     90.000     70.404     90.000 ' ===  21  19  15  13
 826) Fdd2       2   0    2341.004  1177.58   0.0340    10.5384    14.9045    14.9042     90.000     90.000     90.000 ' ===  19  23  18
 827) P222       3   0     292.640  1177.49   0.0342     7.4522     7.4523     5.2694     90.000     90.000     90.000 ' ===  19  20  17
 828) P21        2   0     196.469  1177.36   0.0344     5.5936     7.4521     5.0030     90.000    109.596     90.000 ' ===  21  18  15  13
 829) F222       2   0     780.366  1176.31   0.0341    14.9043    10.5390     4.9680     90.000     90.000     90.000 ' ===  21  20  13
 830) P21        3   1     120.734  1176.16   0.0341     4.3480     7.4523     3.7655     90.000     81.702     90.000 ' ===  19  14  19  16
 831) P-1        3   3      42.631  1176.14   0.0344     3.2340     3.4329     4.4097     91.115    100.716    116.817 ' ===  12  14  15   8   9  10
 832) P-1        2   0     113.221  1175.68   0.0342     2.8020     4.5966     9.7773    107.029     73.850    105.602 ' ===  15  19  17  12  10  14
 833) P-1        2   0     103.262  1175.65   0.0341     5.0710     3.9170     5.7122     78.297     73.085     99.392 ' ===  20  17  19  14  16  14
 834) P21        3   1     120.734  1174.81   0.0341     4.3480     7.4522     3.7655     90.000     81.702     90.000 ' ===  20  15  17  16
 835) P-1        2   0      81.557  1174.54   0.0342     3.5215     4.4057     5.6878    102.426    108.847     86.014 ' ===  14  19  20  11  13  16
 836) P-1        3   0     111.864  1173.81   0.0342     3.4523     6.2895     5.4237    100.276    100.929     77.865 ' ===  15  19  18  11  11  15
 837) Pmn21      2   0     292.651  1173.77   0.0344     7.4521     7.4524     5.2696     90.000     90.000     90.000 ' ===  15  20  20
 838) P-1        3   0      97.043  1173.43   0.0342     3.2692     5.2240     6.9348    118.302     84.201    110.953 ' ===  18  19  19  15  16  15
 839) F222       2   0     780.370  1172.70   0.0341    14.9044    10.5390     4.9681     90.000     90.000     90.000 ' ===  21  20  12
 840) P2         2   1     120.735  1172.48   0.0341     4.3480     7.4522     3.7656     90.000     98.298     90.000 ' ===  19  16  17  15
 841) P-1        2   0     119.158  1171.90   0.0340     4.5199     5.0034     6.3469    119.293    105.117     90.729 ' ===  15  20  18  13  11  16
 842) C2         2   0     307.409  1171.61   0.0342     3.9141    14.9042     5.3597     90.000    100.521     90.000 ' ===  13  20  21  12
 843) P-1        3  10      41.416  1171.61   0.0344     1.7177     2.6512    10.3685     62.740     80.667     85.138 ' ===   5   7  12   1   5   6
 844) P2         2   0     196.471  1171.53   0.0345     5.5936     7.4522     5.0031     90.000     70.404     90.000 ' ===  20  19  15  13
 845) P-1        2   0      77.438  1171.42   0.0341     5.9057     5.3553     6.8223    131.193    140.820     34.686 ' ===  17  16  19  12  15  13
 846) Cc         2   0     272.149  1170.92   0.0341     3.4652    14.9044     5.3401     90.000     80.665     90.000 ' ===  17  21  16  12
 847) P2         2   0     146.322  1169.52   0.0342     5.2694     7.4523     3.7261     90.000     89.999     90.000 ' ===  19  19  19  16
 848) P-1        2   0     109.874  1168.72   0.0341     6.7819     4.3962     4.7442     88.656    127.467     81.508 ' ===  17  17  18  11  15  13
 849) P-1        2   0      75.481  1167.97   0.0341     3.1693     4.5966     5.6040    105.600     98.976    100.503 ' ===  17  17  14  13  10  10
 850) P-1        2   0     111.864  1167.93   0.0342     3.4523     6.2895     5.4237    100.276    100.930     77.866 ' ===  13  19  19  10  10  16
 851) P-1        2   0      87.861  1167.72   0.0342     5.0030     3.3327     5.5935     89.999    109.598     90.002 ' ===  17  12  21   7  15  11
 852) Pban       3   0     585.276  1167.56   0.0341    10.5391    10.5389     5.2694     90.000     90.000     90.000 ' ===  23  22  16
 853) P-1        3   0     125.864  1166.50   0.0344     5.0677     4.7741     5.9694     69.561     75.244     99.162 ' ===  17  16  19  11  14  13
 854) C2         3   0     404.489  1166.32   0.0342     5.7581    21.0781     3.5261     90.000    109.061     90.000 ' ===  16  21  20  14
 855) P-1        3   1      70.716  1165.97   0.0341     3.0534     4.5912     5.5139     97.362     77.485     73.193 ' ===  13  17  19  10  11  14
 856) P21/c      2   0     292.643  1165.79   0.0342     7.4523     7.4521     5.2695     90.000     89.999     90.000 ' ===  15  20  20  12
 857) P222       3   0     292.638  1165.69   0.0341     7.4521     7.4523     5.2694     90.000     90.000     90.000 ' ===  20  19  17
 858) P-1        3   0      66.862  1165.60   0.0341     4.9549     3.4581     4.5048     94.002    115.999    101.590 ' ===  19  19  15  15  11  13
 859) P-1        3   0     118.858  1164.92   0.0344     4.5083     5.1320     5.6371    107.270     82.882     77.132 ' ===  18  18  18  14  13  14
 860) P21        2   0     292.633  1164.44   0.0340     7.4522     5.2693     7.4522     90.000     90.001     90.000 ' ===  17  16  21  15
 861) P21/c      2   0     292.643  1164.23   0.0342     7.4523     7.4521     5.2695     90.000     89.998     90.000 ' ===  17  19  19  13
 862) P222       3   0     292.635  1164.23   0.0341     7.4521     7.4522     5.2694     90.000     90.000     90.000 ' ===  20  19  18
 863) Pnnn       3   0     585.278  1163.98   0.0342    10.5392    10.5390     5.2694     90.000     90.000     90.000 ' ===  23  22  16
 864) P-1        2   0      83.936  1163.22   0.0344     4.3412     5.2220     7.9168    120.509    129.773     37.482 ' ===  18  20  20  16  16  17
 865) P-1        2   0      66.862  1162.27   0.0342     3.4581     5.0275     4.5048    117.647     85.998    105.102 ' ===  18  20  14  15  12  11
 866) P42/n      3   0     585.274  1162.17   0.0341    10.5390    10.5390     5.2694     90.000     90.000     90.000 ' ===  23  18
 867) P-1        2   0     146.331  1161.60   0.0346     3.7262     5.2697     7.4522     90.002     89.999     89.999 ' ===  14  20  20  12  12  17
 868) P-1        2   0      99.286  1160.71   0.0342     5.0369     3.7661     6.1282     90.993    120.318     96.651 ' ===  19  16  16  12  13  12
 869) P-1        2   0     102.469  1160.27   0.0342     6.3749     4.4960    10.0955    132.094    142.823     35.985 ' ===  18  20  21  15  17  18
 870) P222       3   0     292.635  1158.90   0.0341     7.4521     5.2694     7.4523     90.000     90.000     90.000 ' ===  20  18  19
 871) Pbca       3   0     292.645  1158.81   0.0343    14.9046     5.2695     3.7260     90.000     90.000     90.000 ' ===  21  20  12
 872) P2         3   0     292.595  1157.96   0.0335     7.4514     7.4520     5.2693     90.000     89.997     90.000 ' ===  19  17  19  16
 873) P-1        2   0     153.703  1157.63   0.0341     4.7938     3.7740    10.4419    114.971     63.898     99.136 ' ===  19  17  22  15  18  16
 874) P-1        3   1      98.233  1157.43   0.0342     2.5015     5.3066     9.3179     57.461     78.384     96.769 ' ===  13  18  20   9  12  17
 875) P-1        2   0     101.124  1157.24   0.0343     5.4627     3.5261     5.6858    106.824    102.327     94.938 ' ===  20  19  19  17  16  16
 876) P-1        3   0     136.072  1156.72   0.0340     5.3401     3.4652     9.4898    105.894    126.324     80.666 ' ===  18  16  20  12  15  15
 877) P2         2   0     146.322  1156.60   0.0342     5.2694     7.4523     3.7261     90.000     90.001     90.000 ' ===  19  20  18  15
 878) P21/c      3   0     292.639  1155.19   0.0342     7.4523     5.2694     7.4522     90.000     89.999     90.000 ' ===  20  18  19  16
 879) P-1        2   0      97.172  1153.79   0.0341     5.6848     4.3937     4.5926     99.216    120.109     91.561 ' ===  19  18  14  14  12  10
 880) P-1        2   0     124.415  1153.39   0.0336     5.0099     4.7195     6.0328     67.997     73.102     93.044 ' ===  20  14  20  12  18  12
 881) P-1        3   0     107.528  1153.28   0.0340     4.7180     5.7886     4.3296     94.290     92.629    113.780 ' ===  18  21  17  16  13  15
 882) P-1        3   0      66.862  1152.62   0.0342     4.5048     4.9549     3.4581    101.589     85.998     64.002 ' ===  14  19  19  10  13  15
 883) P2         3   1     120.734  1152.24   0.0341     4.3480     7.4523     3.7655     90.000     81.702     90.000 ' ===  18  14  18  15
 884) P-1        3   1      70.714  1152.23   0.0340     3.0533     4.5911     5.6947    106.206     70.951    106.805 ' ===  12  16  17   8   9  12
 885) P-1        3   0     153.699  1152.14   0.0340     4.7938     4.5896     7.8281     83.882     72.171     69.626 ' ===  16  18  20  11  15  16
 886) P-1        2   0      87.628  1151.45   0.0342     4.1414     4.3372     5.2267     83.342    109.795     89.559 ' ===  18  19  19  14  16  15
 887) Pmn21      2   0     292.648  1151.20   0.0344     7.4521     7.4524     5.2695     90.000     90.000     90.000 ' ===  17  21  19
 888) P222       3   0     292.637  1151.13   0.0341     7.4523     7.4521     5.2694     90.000     90.000     90.000 ' ===  19  20  18
 889) P-1        2   0      90.179  1151.05   0.0343     6.1699     5.1350     3.4206    103.013     96.726     58.657 ' ===  19  17  14  13  12   9
 890) C2         2   0     307.405  1150.62   0.0341     4.7938    14.9042     4.5896     90.000    110.375     90.000 ' ===  17  19  18  13
 891) P-1        3   0      66.862  1150.19   0.0341     4.5048     3.4581     4.9549    101.590     64.001     85.998 ' ===  14  19  20  12  11  16
 892) P-1        3   0     101.106  1149.85   0.0333     5.3860     4.3661     4.4597     99.802     78.053     92.019 ' ===  19  19  20  16  17  16
 893) I4         3   0    1170.573  1149.47   0.0342    10.5389    10.5389    10.5392     90.000     90.000     90.000 ' ===  22  22
 894) P2         3   0     196.467  1149.22   0.0343     5.5936     7.4521     5.0031     90.000     70.403     90.000 ' ===  20  16  16  14
 895) I4         2   0    1170.541  1148.87   0.0341    10.5388    10.5388    10.5391     90.000     90.000     90.000 ' ===  21  22
 896) P-1        2   0     116.762  1148.36   0.0340     6.7927     4.3345     4.4291     88.349    115.571     84.617 ' ===  20  17  15  14  13  10
 897) P222       3   0     292.630  1148.35   0.0340     7.4522     7.4520     5.2694     90.000     90.000     90.000 ' ===  19  18  17
 898) P21        2   1     120.734  1148.05   0.0341     4.3480     7.4522     3.7655     90.000     98.298     90.000 ' ===  20  14  19  17
 899) P2         3   1     120.734  1146.29   0.0341     4.3480     7.4522     3.7655     90.000     81.702     90.000 ' ===  18  16  17  14
 900) P-1        3   0     106.636  1145.96   0.0341     4.6788     3.9586     6.3684     79.466     73.835     71.126 ' ===  18  15  18  12  13  11
 901) P-1        3   1      73.448  1145.65   0.0341     5.1223     3.9122     4.3863     84.151    101.222    121.582 ' ===  19  15  18  14  15  12
 902) Pnna       2   0     292.645  1145.28   0.0343    10.5391     7.4523     3.7260     90.000     90.000     90.000 ' ===  20  21  13
 903) P-1        2   0      75.014  1144.70   0.0342     2.8455     4.9168     7.9913    112.527    129.936     61.787 ' ===  14  20  17  13  10  15
 904) P-1        3   0      66.862  1144.59   0.0342     3.4581     4.5048     5.0275    117.646    105.102     85.998 ' ===  19  15  20  13  16  12
 905) Pa-3       3   0    1170.563  1143.97   0.0342    10.5390    10.5390    10.5390     90.000     90.000     90.000 ' ===  23
 906) P-1        2   0     113.698  1143.66   0.0343     3.5460     4.4620     7.6602     86.484     76.619     74.638 ' ===  17  16  19  12  14  13
 907) P-1        3   1      48.772  1143.09   0.0340     3.2861     3.7261     4.4781     73.898     83.983     67.793 ' ===  15  19  18  14  11  15
 908) P-1        3   0     136.071  1142.94   0.0340     5.3401     3.4652     9.4895    105.893    126.322     80.666 ' ===  17  14  21   9  15  13
 909) P-1        3   0      83.937  1142.79   0.0344     3.1837     4.3412     6.1276     96.781     89.580     93.552 ' ===  15  17  18  11  12  13
 910) P-1        2   0     107.534  1142.28   0.0343     4.7181     4.3297     5.7887     85.710    113.780     87.370 ' ===  17  17  19  12  14  13
 911) Pcca       2   0     292.645  1142.05   0.0343    10.5391     7.4523     3.7260     90.000     90.000     90.000 ' ===  20  20  12
 912) P21        3   0     148.662  1142.01   0.0342     5.3539     7.4522     3.7857     90.000    100.181     90.000 ' ===  21  19  13  12
 913) C2         2   0     320.069  1141.90   0.0341     4.9913    14.9044     4.3225     90.000     95.522     90.000 ' ===  17  19  19  14
 914) P-1        2   0     101.106  1141.76   0.0333     5.3860     4.3661     4.4597     99.802     78.053     92.019 ' ===  19  19  21  16  18  17
 915) P-1        3   0      87.373  1141.70   0.0344     2.6965     7.5450     5.4357    126.044     78.432     93.488 ' ===  14  18  15  11   8  11
 916) P-1        2   0      75.015  1140.81   0.0342     2.8455     4.3639     6.1530     82.680     84.768     83.143 ' ===  14  16  18   9  11  12
 917) P-1        2   0      66.862  1140.17   0.0342     3.4581     4.5048     5.0275     62.354    105.102     94.002 ' ===  19  15  19  13  15  11
 918) P-1        2   0     113.221  1139.66   0.0342     2.8020     4.5966     9.7773    107.029     73.850    105.602 ' ===  16  19  17  13  11  14
 919) P-1        3   0      90.179  1139.56   0.0343     5.6103     5.1350     3.4205    103.013     94.433     69.926 ' ===  19  17  14  13  11   9
 920) P2         2   0     292.646  1138.94   0.0343     7.4524     5.2694     7.4522     90.000     90.001     90.000 ' ===  20  17  20  17
 921) P-1        3   0     101.122  1138.81   0.0342     3.5260     6.9932     5.4626    127.413     85.064    107.608 ' ===  18  20  18  16  15  15
 922) P-1        2   0      81.856  1137.74   0.0342     4.6024     3.4370     5.9759    112.137    101.967    100.884 ' ===  18  16  17  12  13  13
 923) P-1        3   1     116.187  1135.82   0.0340     4.4072     5.0168     5.7296    110.036    102.515     85.742 ' ===  17  15  21  11  16  14
 924) Ccca       3   0     585.284  1135.60   0.0342    14.9042    10.5390     3.7261     90.000     90.000     90.000 ' ===  20  19  12
 925) Pcca       3   0     292.642  1135.60   0.0342    10.5390     7.4521     3.7261     90.000     90.000     90.000 ' ===  19  20  12
 926) P-1        3   0     116.761  1135.56   0.0340     6.7927     4.3344     4.4291     88.349    115.571     84.617 ' ===  19  18  15  14  12  11
 927) P-1        3   0     149.874  1134.85   0.0341     3.8166     9.1271     5.3552    124.620     79.736     90.000 ' ===  14  19  23  12  14  19
 928) Cc         2   0     307.413  1134.78   0.0343     3.9141    14.9043     5.3597     90.000     79.481     90.000 ' ===  13  21  19  10
 929) P21        3   1     120.734  1134.48   0.0341     5.3253     7.4522     3.7655     90.000     53.894     90.000 ' ===  16  14  19  13
 930) P-1        2   0     119.021  1134.41   0.0340     4.6264     5.6252     5.4641    115.841     92.604     69.628 ' ===  18  15  18  11  14  12
 931) P-1        3   0     114.661  1133.85   0.0341     5.0456     5.1502     5.1845     93.560     63.956     75.216 ' ===  19  20  19  16  16  17
 932) P-1        2   0      87.372  1133.78   0.0343     2.6965     5.4357     6.1814     99.274     95.860     78.431 ' ===  13  18  22   9  12  18
 933) P-1        3   0     114.661  1133.72   0.0341     5.0456     5.1502     5.1846     93.560     63.956     75.216 ' ===  19  20  18  16  15  16
 934) C2         3   0     392.930  1133.68   0.0343     5.0030    14.9042     5.3066     90.000     96.769     90.000 ' ===  13  20  20  11
 935) P-1        2   0      77.437  1132.27   0.0341     3.3977     5.9057     4.3539     81.849     96.603    116.238 ' ===  16  19  15  14   9  13
 936) P21        2   0     148.663  1132.02   0.0343     5.9859     7.4522     3.7857     90.000    118.316     90.000 ' ===  22  17  16  15
 937) P-1        2   0      86.651  1131.71   0.0343     2.9190     4.9185     6.4213     76.913     78.766     97.306 ' ===  17  18  20  14  14  15
 938) P-1        3   0     105.599  1131.05   0.0341     3.2849     4.8420     7.7203    117.254     75.420     95.093 ' ===  12  19  18   9  10  15
 939) P2         3   1     120.734  1130.79   0.0341     4.3480     7.4523     3.7655     90.000     98.298     90.000 ' ===  19  14  18  16
 940) P42cm      3   0     585.274  1130.33   0.0341     7.4522     7.4522    10.5387     90.000     90.000     90.000 ' ===  23  18
 941) P-1        2   0     117.949  1130.12   0.0345     4.4738     5.1751     5.5940    108.746     90.645    104.814 ' ===  16  20  18  15  12  15
 942) P-1        2   0     119.162  1129.46   0.0342     4.5199     5.0035     5.8517    108.926     72.918     90.731 ' ===  15  20  20  13  13  18
 943) P21        3   0     148.662  1128.84   0.0342     5.3538     7.4521     3.7857     90.000    100.183     90.000 ' ===  21  16  14  12
 944) P2         2   0     128.105  1128.00   0.0343     5.4097     7.4523     3.2621     90.000    103.069     90.000 ' ===  20  17  16  14
 945) C2221      2   0     585.283  1127.29   0.0342    10.5391     7.4520     7.4523     90.000     90.000     90.000 ' ===  21  14  18
 946) P-1        3   0      99.286  1127.22   0.0342     5.0369     3.7661     6.1283     90.993    120.317     96.651 ' ===  19  17  15  13  12  12
 947) P-1        2   0     100.933  1127.12   0.0341     3.8285     6.1466     4.4286     95.659     78.053     85.471 ' ===  17  19  17  16  11  13
 948) P21/c      3   0     210.241  1126.92   0.0342     7.5713     5.2695     5.3539     90.000    100.180     90.000 ' ===  20  20  14  11
 949) P-1        3   0     115.546  1126.58   0.0339     2.8372     6.1490     6.6968     85.004     88.164     96.456 ' ===  14  19  21  11  13  17
 950) P21        3   1     120.735  1125.72   0.0341     4.3480     7.4523     3.7655     90.000     98.298     90.000 ' ===  19  14  17  14
 951) P-1        2   0      83.936  1125.55   0.0343     5.2219     3.1838     6.1275     89.581     84.624    123.928 ' ===  16  16  19  10  13  14
 952) Cc         3   0     404.450  1124.82   0.0336     4.4599    21.0777     4.3662     90.000     80.197     90.000 ' ===  21  22  18  16
 953) P-1        2   0      81.557  1124.76   0.0342     3.5216     4.4057     5.6401     80.004    107.375     86.015 ' ===  16  20  15  13  11  12
 954) P-1        3   3      42.631  1124.55   0.0344     3.4966     3.4329     7.9682    133.577    141.979     55.631 ' ===  13  14  18   9  12  12
 955) Cc         3   0     307.414  1124.07   0.0343     3.9141    14.9043     5.3597     90.000     79.481     90.000 ' ===  14  21  19  11
 956) Cc         3   0     454.778  1123.37   0.0341     8.6857    14.9046     3.5460     90.000     82.179     90.000 ' ===  22  21  13  13
 957) P-1        3   1      70.714  1123.11   0.0341     3.0533     4.5911     5.5138     97.362     77.486     73.195 ' ===  12  16  18   8  10  13
 958) P-1        3   0     103.262  1122.91   0.0341     5.8800     3.9170     5.7122     78.297     67.292     58.304 ' ===  19  18  18  14  15  14
 959) P-1        2   0     162.675  1121.99   0.0342     4.7835     7.5474     6.4768    129.334     65.454     99.116 ' ===  21  16  19  15  17  13
 960) P21        2   0     292.650  1121.87   0.0344     7.4524     5.2696     7.4521     90.000     90.001     90.000 ' ===  18  17  19  14
 961) Ccca       2   0     585.291  1121.84   0.0343    14.9046    10.5391     3.7261     90.000     90.000     90.000 ' ===  20  20  12
 962) Cc         3   0     307.412  1119.44   0.0343     3.9141    14.9043     5.3596     90.000    100.519     90.000 ' ===  14  21  18  10
 963) P4332      2   0    1170.563  1118.55   0.0342    10.5390    10.5390    10.5390     90.000     90.000     90.000 ' ===  23
 964) P-1        3   0     125.867  1117.92   0.0344     4.7742     3.5383     7.9928     70.781     81.778     91.087 ' ===  18  19  19  15  15  15
 965) P-1        2   0     119.162  1117.18   0.0342     4.5199     5.0035     6.3470    119.293    105.116     90.731 ' ===  15  20  19  13  12  17
 966) Pcca       3   0     292.642  1116.36   0.0342    14.9042     5.2695     3.7261     90.000     90.000     90.000 ' ===  20  19  12
 967) P-1        3   0     113.222  1116.24   0.0342     2.8020     4.5966     9.7774    107.029     73.850    105.602 ' ===  15  20  18  13  11  15
 968) P-1        3   0     113.222  1116.21   0.0342     2.8020     4.5966     9.7774    107.030     73.851    105.601 ' ===  16  20  17  14  12  15
 969) P21/c      3   0     292.642  1115.74   0.0343     7.4521     7.4521     5.2695     90.000     90.002     90.000 ' ===  17  19  21  15
 970) P-1        3   0     117.184  1115.34   0.0341     5.8002     7.0950     7.6971    135.145    142.406     38.608 ' ===  17  20  20  14  16  17
 971) P2         3   1     120.734  1115.29   0.0341     4.3480     7.4522     3.7655     90.000     98.298     90.000 ' ===  18  15  17  14
 972) P21        3   0     148.662  1115.29   0.0342     5.3538     7.4521     3.7857     90.000     79.817     90.000 ' ===  20  15  16  13
 973) P-1        2   0     120.733  1115.01   0.0341     3.5316     6.5221     5.5662     86.269    107.890     84.111 ' ===  16  19  19  12  13  16
 974) P-1        3   0     102.469  1113.87   0.0342     6.9037     3.8038     4.4960    100.031     97.880    114.918 ' ===  19  16  19  14  15  12
 975) P2         3   0     292.640  1113.77   0.0341     7.4523     7.4521     5.2694     90.000     90.001     90.000 ' ===  20  18  20  17
 976) F222       2   0    1170.568  1113.25   0.0342    14.9046    10.5390     7.4520     90.000     90.000     90.000 ' ===  18  20  14
 977) P-1        2   0     107.081  1113.21   0.0342     4.0618     4.4962     6.5209     78.572     69.993     74.501 ' ===  16  17  21  11  15  16
 978) P2         2   0     148.665  1112.79   0.0343     5.3539     7.4521     3.7857     90.000    100.183     90.000 ' ===  21  17  14  13
 979) P-1        3   1      83.505  1112.16   0.0341     4.8578     3.3622     6.0615    107.763    116.816     75.982 ' ===  16  13  18   9  13  11
 980) P2         3   1     120.734  1111.58   0.0341     4.3480     7.4523     3.7655     90.000     98.298     90.000 ' ===  19  15  17  15
 981) P-1        3   1      70.207  1111.32   0.0343     3.0966     5.3261     4.3334     89.008     83.160     81.641 ' ===  17  17  14  13  11  10
 982) Pcca       3   0     292.645  1110.94   0.0343    10.5391     7.4523     3.7260     90.000     90.000     90.000 ' ===  20  21  13
 983) P2         2   1     120.734  1110.73   0.0341     4.3480     7.4522     3.7655     90.000     81.702     90.000 ' ===  20  15  17  16
 984) P-1        2   0     101.106  1110.35   0.0333     5.3861     4.3661     4.4597     99.802     78.053     92.019 ' ===  18  19  21  15  17  17
 985) P-1        3   0      87.373  1109.94   0.0343     2.6965     6.1814     5.4357     80.726     78.432     84.140 ' ===  14  21  15  12   8  14
 986) P-1        3   0      87.373  1109.87   0.0344     2.6965     5.4357     8.1653    127.584     67.267    101.568 ' ===  14  15  20   8  13  13
 987) P-1        2   0      66.862  1109.81   0.0341     3.4581     4.9549     4.5048    115.999     94.002    101.589 ' ===  19  17  13  13  12   8
 988) P-1        3   0      87.374  1109.35   0.0344     2.6965     5.4358     8.1654    127.585     67.267    101.569 ' ===  14  17  20  10  13  14
 989) P-1        3   3      42.631  1109.23   0.0344     3.2340     3.4966     4.4097     78.984    100.717    118.814 ' ===  12  13  15   7   9   9
 990) P-1        3   0     102.469  1108.88   0.0342     3.8038     4.4960     6.3247    104.738     98.135     79.970 ' ===  18  20  18  15  15  16
 991) P21        2   1     120.733  1108.84   0.0340     4.3480     7.4522     3.7655     90.000     81.702     90.000 ' ===  19  14  18  15
 992) C2         3   0     454.732  1108.09   0.0336     4.5775    21.0778     4.9091     90.000    106.244     90.000 ' ===  20  23  19  16
 993) F222       3   0    2341.218  1107.89   0.0343    14.9047    14.9043    10.5392     90.000     90.000     90.000 ' ===  17  20  21
 994) P-1        3   0      98.361  1106.29   0.0341     6.4926     3.5354     5.9034     89.327    133.071     95.145 ' ===  16  18  17  13  11  13
 995) C2221      2   0     585.283  1105.45   0.0342    10.5391     7.4520     7.4523     90.000     90.000     90.000 ' ===  19  14  20
 996) P-1        3   0     128.103  1105.03   0.0343     3.9534     6.4215     6.2109    105.475    120.973     73.250 ' ===  14  20  18  12  11  16
 997) P-1        2   0      98.756  1104.84   0.0342     3.7459     4.3331     6.1601     83.195     84.100     89.303 ' ===  17  19  18  13  15  14
 998) P2         3   1     120.734  1104.75   0.0341     4.3480     7.4523     3.7655     90.000     98.298     90.000 ' ===  19  15  18  16
 999) P-1        3   0      66.862  1104.57   0.0342     5.0275     4.5048     3.4581     85.998     74.898     62.353 ' ===  20  13  19  11  16  12
1000) C2         2   0     392.928  1104.57   0.0342     5.0030    14.9041     5.3065     90.000     96.769     90.000 ' ===  13  18  19  10
1001) P-1        2   0      98.359  1104.53   0.0340     4.9653     3.5354     5.9033     90.673    107.215     95.929 ' ===  18  17  17  12  13  12
1002) P2         2   0     196.463  1104.46   0.0341     5.5935     7.4522     5.0030     90.000     70.404     90.000 ' ===  20  18  13  12
1003) C2         3   0     392.928  1103.55   0.0342     5.0030    14.9041     5.3065     90.000     83.231     90.000 ' ===  14  19  20  12
1004) P-1        3   0     104.028  1102.89   0.0344     4.5823     3.7972     6.9458    107.417     64.711    100.712 ' ===  16  15  20  10  14  12
1005) P-1        2   0     113.223  1102.03   0.0343     2.8020     4.6960     9.8245    108.077     72.927    109.477 ' ===  16  16  21  10  16  14
1006) Fdd2       2   0    1170.571  1101.86   0.0342    14.9046    10.5391     7.4521     90.000     90.000     90.000 ' ===  19  21  14
1007) C2         3   1     370.174  1101.64   0.0343     4.7132    10.5393     7.4521     90.000     89.999     90.000 ' ===  15  19  18  11
1008) P-1        2   0      66.862  1101.12   0.0342     4.9549     3.4581     4.5049     94.002    115.998    101.590 ' ===  20  18  13  15  10  11
1009) P-1        2   0      87.373  1100.55   0.0343     2.6965     5.4357     7.5450    126.044     93.487     78.432 ' ===  14  15  19   8  12  12
1010) C2         2   0     504.874  1100.38   0.0339     5.5672    21.0777     4.4015     90.000     77.829     90.000 ' ===  19  22  20  17
1011) P4bm       2   0     585.274  1100.19   0.0341    10.5390    10.5390     5.2694     90.000     90.000     90.000 ' ===  23  18
1012) P2         2   1     120.734  1099.54   0.0341     4.3480     7.4523     3.7655     90.000     81.702     90.000 ' ===  18  15  16  13
1013) P-1        3   0     128.571  1099.12   0.0341     5.1768     4.8655     5.8136     68.703     83.181    104.375 ' ===  15  18  18  12  12  14
1014) P-1        3   0     146.297  1098.99   0.0333     3.7260     5.2691     7.4517     89.996     90.000     89.997 ' ===  17  18  19  12  13  15
1015) C2         3   0     392.931  1098.80   0.0343     5.0030    14.9042     5.3066     90.000     96.769     90.000 ' ===  13  19  21  12
1016) P212121    2   0     292.642  1098.38   0.0342    10.5391     7.4523     3.7260     90.000     90.000     90.000 ' ===  21  18  14
1017) Pcca       2   0     292.647  1097.72   0.0343    14.9046     5.2695     3.7261     90.000     90.000     90.000 ' ===  20  20  13
1018) P2         3   0     241.467  1097.46   0.0341     6.1492     7.4521     5.3252     90.000     81.700     90.000 ' ===  19  20  23  19
1019) P21        2   0     241.462  1096.86   0.0340     6.1491     7.4522     5.3251     90.000     81.701     90.000 ' ===  20  20  22  19
1020) P-1        3   1      48.774  1096.86   0.0342     3.2862     3.7261     4.4782    106.102     96.017     67.793 ' ===  12  18  19  10  10  15
1021) P2         3   1     120.734  1096.20   0.0341     4.3480     7.4523     3.7655     90.000     81.702     90.000 ' ===  18  16  16  13
1022) F222       2   0     780.376  1095.87   0.0342    14.9043    10.5391     4.9681     90.000     90.000     90.000 ' ===  20  19  12
1023) C2         3   0     272.149  1095.86   0.0341     3.4652    14.9044     5.3401     90.000     80.665     90.000 ' ===  16  21  16  12
1024) C222       2   0     585.283  1095.13   0.0342    10.5390     7.4520     7.4523     90.000     90.000     90.000 ' ===  20  14  18
1025) P213       3   0    1170.563  1094.23   0.0342    10.5390    10.5390    10.5390     90.000     90.000     90.000 ' ===  23
1026) C2         2   0     272.149  1094.14   0.0341     3.4652    14.9044     5.8755     90.000     63.747     90.000 ' ===  17  21  16  12
1027) P-1        2   1      70.715  1093.85   0.0340     3.0534     4.5911     5.6947    106.206     70.952    106.807 ' ===  15  17  17  12  12  12
1028) P4bm       3   0     585.277  1093.65   0.0341    10.5391    10.5391     5.2694     90.000     90.000     90.000 ' ===  23  19
1029) P2         2   0     146.330  1092.54   0.0343     5.2696     7.4522     3.7262     90.000     90.004     90.000 ' ===  19  19  15  13
1030) P-1        2   0     103.263  1092.26   0.0343     3.9169     7.3793     4.3359    119.985     87.811    106.505 ' ===  16  20  19  14  13  16
1031) C2         3   0     392.931  1091.69   0.0343     5.0030    14.9042     5.3066     90.000     96.769     90.000 ' ===  14  19  21  13
1032) P-1        3   0     115.548  1091.68   0.0340     2.8372     6.1490     6.6968     85.005     88.164     96.456 ' ===  15  20  21  13  14  18
1033) P-1        3   0      97.043  1091.31   0.0342     3.2692     6.9348     5.0757    115.017     73.977     84.201 ' ===  19  20  21  17  18  18
1034) P-1        3   0     102.469  1091.00   0.0342     6.3749     4.4960    10.0955    132.094    142.822     35.985 ' ===  17  19  21  14  16  17
1035) Pc         3   0     292.644  1089.72   0.0344     7.4520     7.4522     5.2696     90.000     90.002     90.000 ' ===  18  19  20  15
1036) F222       2   0    1170.567  1089.39   0.0342    14.9045    10.5391     7.4520     90.000     90.000     90.000 ' ===  20  19  14
1037) P-1        2   0      66.862  1089.11   0.0342     3.4581     4.9549     4.5049    115.999     94.002    101.590 ' ===  19  19  12  15  11   9
1038) P-1        3   1      89.121  1088.80   0.0339     4.3210     4.8145     4.3767    100.564     90.974     84.672 ' ===  17  19  17  15  13  15
1039) P-1        3   0      87.374  1088.62   0.0344     2.6965     6.4867     5.4358     94.026     78.431     71.434 ' ===  14  20  16  11   9  13
1040) P2         3   0     196.470  1087.27   0.0344     5.5936     7.4522     5.0030     90.000    109.596     90.000 ' ===  19  18  16  12
1041) P-1        3   0      97.043  1086.77   0.0342     5.0757     6.6396     3.2692     71.546     73.977     71.169 ' ===  20  19  20  16  18  16
1042) P-1        2   0     106.636  1086.18   0.0342     3.9585     5.0575     6.8563    112.670     65.950    118.910 ' ===  18  21  20  16  16  18
1043) P-1        2   0      97.043  1086.01   0.0342     3.2692     6.9348     5.0757    115.017     73.977     84.201 ' ===  20  20  20  18  18  17
1044) P-1        3   0      81.557  1085.95   0.0342     3.5215     4.4057     5.6401     80.003    107.373     86.015 ' ===  14  22  17  13  10  16
1045) Cc         2   0    1170.548  1085.83   0.0342    14.9041    10.5391    10.5392     90.000    135.001     90.000 ' ===  16  21  19  14
1046) P42mc      3   0     585.274  1085.71   0.0341     7.4522     7.4522    10.5387     90.000     90.000     90.000 ' ===  23  18
1047) P21212     2   0     292.642  1084.48   0.0342    10.5391     7.4523     3.7260     90.000     90.000     90.000 ' ===  21  18  14
1048) P-1        3   0      87.373  1083.86   0.0344     2.6965     5.4357     6.1814     99.274     95.860     78.433 ' ===  13  15  21   7  11  14
1049) P2         3   0     292.603  1083.85   0.0336     7.4516     7.4521     5.2693     90.000     89.998     90.000 ' ===  18  19  19  16
1050) P-1        3   0      81.558  1082.97   0.0343     3.5216     4.4057     5.6877    102.425    108.847     86.015 ' ===  15  21  17  13  12  16
1051) P-1        2   0      87.373  1082.67   0.0344     2.6965     5.4357     7.5450    126.044     93.488     78.431 ' ===  14  15  18   8  11  11
1052) F222       3   0     780.372  1082.37   0.0342    14.9043    10.5391     4.9681     90.000     90.000     90.000 ' ===  20  19  13
1053) C222       3   0     585.283  1081.44   0.0342    14.9046     7.4520     5.2695     90.000     90.000     90.000 ' ===  18  14  20
1054) P-1        2   0      97.171  1081.41   0.0340     5.6848     4.3937     4.5926     99.216    120.109     91.561 ' ===  19  18  15  14  13  11
1055) C2         3   2     246.776  1081.03   0.0341     9.4263     4.9681     5.7725     90.000     65.904     90.000 ' ===  17  12  18  14
1056) P-1        3   0      90.177  1080.82   0.0342     3.4205     5.1349     5.6103    110.073     85.568    103.014 ' ===  13  17  20   9  11  14
1057) P-1        3   0      75.016  1079.99   0.0342     2.8455     4.3639     6.1530     97.320     95.232     83.143 ' ===  13  17  16   9   8  11
1058) P4/ncc     3   0     585.278  1079.90   0.0341     7.4522     7.4522    10.5388     90.000     90.000     90.000 ' ===  23  19
1059) P-1        3   0      86.180  1079.87   0.0343     3.2689     4.5075     6.3981     79.173    106.728    106.007 ' ===  14  20  19  12  12  16
1060) Pban       2   0     292.642  1079.75   0.0342    14.9042     3.7261     5.2695     90.000     90.000     90.000 ' ===  20  12  19
1061) P42mc      3   0     585.277  1079.26   0.0341     7.4522     7.4522    10.5387     90.000     90.000     90.000 ' ===  23  19
1062) P-1        2   0      81.557  1078.82   0.0342     3.5215     4.4057     5.6401     80.003    107.373     86.014 ' ===  16  21  17  14  12  15
1063) P-1        2   0     153.703  1078.67   0.0342     4.7938     4.5896     7.8282     83.881     72.169     69.626 ' ===  18  17  21  12  17  15
1064) P-1        3   1      76.119  1078.12   0.0343     5.6513     5.4717     7.2444    137.020    142.329     34.899 ' ===  17  18  18  14  15  15
1065) P-1        3   0     113.222  1077.57   0.0342     2.8020     4.6960     9.8246    108.079     72.926    109.477 ' ===  15  16  21  10  15  14
1066) C2         2   0     544.287  1077.46   0.0340     6.0020    21.0778     4.7448     90.000     65.062     90.000 ' ===  21  22  19  17
1067) Fdd2       3   0    1088.610  1077.12   0.0342    21.0782    14.9042     3.4652     90.000     90.000     90.000 ' ===  22  21  13
1068) P-1        3   0     113.222  1077.09   0.0342     2.8020     4.5966     9.7774    107.030     73.851    105.602 ' ===  14  19  17  12  10  14
1069) P212121    3   0     292.642  1075.43   0.0342    10.5391     7.4523     3.7260     90.000     90.000     90.000 ' ===  19  20  14
1070) P-1        2   0     162.674  1075.39   0.0341     4.7834     7.5475     6.4769    129.335     65.453     99.116 ' ===  18  18  22  14  17  18
1071) Pc         2   0     210.241  1075.31   0.0342     7.5713     5.2695     5.3539     90.000     79.819     90.000 ' ===  20  19  13  11
1072) C2         2   0     404.469  1075.04   0.0339     4.4600    21.0779     4.3663     90.000     80.197     90.000 ' ===  20  22  19  17
1073) P-1        2   0     103.266  1074.66   0.0344     3.9169     7.3793     4.3360    119.985     87.812    106.504 ' ===  16  22  17  15  12  16
1074) C2         3   1     258.537  1074.64   0.0342     4.0317    14.9046     4.5075     90.000     72.655     90.000 ' ===  16  21  17  12
1075) P-1        2   0      75.016  1074.60   0.0342     2.8455     4.3640     6.1530     97.320     95.231     83.143 ' ===  11  19  16   9   7  13
1076) C2         3   0     504.871  1074.44   0.0339     5.5671    21.0777     4.4015     90.000     77.829     90.000 ' ===  20  23  20  18
1077) P-1        3   0      86.180  1074.40   0.0343     3.2689     4.5075     6.2915     92.737    103.114    106.008 ' ===  14  19  18  12  11  14
1078) P-1        3   1      70.717  1074.33   0.0343     3.0534     4.5912     5.6948    106.206     70.951    106.808 ' ===  13  17  18  10  10  14
1079) P-1        2   0      83.934  1072.82   0.0341     3.1837     5.3301     5.9021     65.895    108.609    110.178 ' ===  17  17  21  13  15  16
1080) P-1        2   0     116.765  1072.72   0.0342     5.0417     4.4291     5.6614     98.874    108.046     97.108 ' ===  15  17  20  11  14  15
1081) P-1        3   0     123.734  1072.63   0.0344     5.1953     6.4718     4.1682    103.298    110.109     99.026 ' ===  19  21  18  18  14  16
1082) P-1        3   0      75.016  1072.40   0.0342     2.8455     4.3639     6.1530     82.680     84.769     83.143 ' ===  12  18  15   9   7  11
1083) P-1        2   0     140.409  1072.05   0.0341     5.3260     4.3334     6.1931     96.840     81.642     90.992 ' ===  17  17  21  12  16  15
1084) P-1        2   0     113.222  1071.81   0.0342     2.8020     4.5966     9.7774    107.030     73.851    105.601 ' ===  16  21  18  15  13  16
1085) C2         3   1     252.453  1071.77   0.0342     4.5457    14.9046     3.7692     90.000     98.670     90.000 ' ===  18  18  15  12
1086) P21        3   0     292.650  1071.64   0.0344     8.3320    10.5391     3.7261     90.000    116.565     90.000 ' ===  19  19  16  13
1087) P-1        3   0      87.374  1071.46   0.0344     2.6965     5.4358     6.1814     99.274     95.860     78.431 ' ===  14  16  22   9  13  16
1088) P-1        3   0     116.191  1071.20   0.0344     4.5598     3.5858     8.6106    109.139     62.620    107.528 ' ===  18  17  21  13  16  15
1089) P23        2   0    1170.563  1070.95   0.0342    10.5390    10.5390    10.5390     90.000     90.000     90.000 ' ===  23
1090) P-1        2   0     113.221  1070.12   0.0342     2.8020     4.6960     9.8246    108.079     72.926    109.478 ' ===  15  16  21   9  15  14
1091) P-1        3   0      98.362  1069.77   0.0342     6.4927     3.5354     4.9654     95.929    119.714     84.855 ' ===  17  17  17  13  12  11
1092) P-1        3   0     107.080  1069.20   0.0341     4.0618     5.6008     5.3677    107.080    111.245     92.928 ' ===  17  22  17  16  13  16
1093) C2         2   0     424.296  1069.11   0.0341     6.6165    14.9046     4.5468     90.000    108.867     90.000 ' ===  17  20  20  16
1094) Pbca       3   0     292.642  1069.06   0.0342    14.9042     5.2695     3.7261     90.000     90.000     90.000 ' ===  20  19  14
1095) P-1        3   0      98.361  1068.17   0.0341     6.4926     3.5354     5.9033     90.673    133.071     84.855 ' ===  18  16  17  13  13  11
1096) P21        2   0     196.467  1066.47   0.0343     5.5936     7.4522     5.0030     90.000    109.596     90.000 ' ===  20  18  16  13
1097) P-1        3   0     117.187  1066.42   0.0342     5.8003     7.6972     7.0951    135.145    141.392     37.594 ' ===  18  19  19  16  14  16
1098) P-1        2   0     102.469  1065.67   0.0342     3.8038     4.4960     6.3247    104.738     98.135     79.970 ' ===  17  19  18  14  14  15
1099) P-1        3   1      67.411  1065.15   0.0339     4.3663     3.5907     4.4600    101.947     99.803     87.980 ' ===  17  14  19  10  15  12
1100) P-1        2   0     113.221  1064.89   0.0342     2.8020     4.5966     9.7773    107.029     73.850    105.601 ' ===  15  19  18  12  11  15
1101) C222       3   0     585.283  1063.47   0.0342    10.5391     7.4520     7.4523     90.000     90.000     90.000 ' ===  19  14  20
1102) Cc         3   0     504.871  1063.13   0.0339     5.5671    21.0777     4.4015     90.000     77.829     90.000 ' ===  20  23  20  18
1103) P21        2   1     120.734  1062.88   0.0341     4.3480     7.4522     3.7655     90.000     81.702     90.000 ' ===  20  15  18  16
1104) Pc         3   0     146.330  1062.52   0.0343     5.2696     7.4522     3.7263     90.000     90.003     90.000 ' ===  21  21  11  10
1105) P-1        2   0      97.043  1062.07   0.0342     3.2692     6.9348     5.0758    115.017    106.023     95.799 ' ===  18  20  21  17  17  18
1106) P-1        3   1      64.051  1060.94   0.0341     3.9535     3.8252     4.5771    100.948    108.205     79.868 ' ===  15  18  20  13  13  16
1107) P21        2   0     148.662  1060.87   0.0342     5.3538     7.4522     3.7857     90.000    100.182     90.000 ' ===  19  19  15  12
1108) P-1        3   1      64.051  1059.37   0.0341     3.9535     4.9941     5.3788     57.836     98.091    131.063 ' ===  14  17  18  11  12  14
1109) P-1        3   1      70.206  1059.04   0.0342     3.0966     4.3334     5.3261     89.008     98.359     96.840 ' ===  17  14  18  11  14  11
1110) P42nm      3   0     585.274  1059.01   0.0341    10.5390    10.5390     5.2694     90.000     90.000     90.000 ' ===  23  15
1111) C2221      3   0     585.284  1058.27   0.0342    14.9046    10.5390     3.7260     90.000     90.000     90.000 ' ===  18  20  14
1112) P21        2   0     241.468  1057.07   0.0341     6.1492     7.4521     5.3252     90.000     81.700     90.000 ' ===  19  20  23  19
1113) Pna21      2   0     292.644  1056.84   0.0342    10.5391     7.4523     3.7260     90.000     90.000     90.000 ' ===  21  18  14
1114) P-1        2   0      97.043  1056.39   0.0342     3.2692     6.9348     5.0757    115.017     73.977     84.201 ' ===  18  20  21  16  17  18
1115) P21/c      2   0     292.636  1056.39   0.0341     7.4522     5.2694     7.4522     90.000     90.001     90.000 ' ===  19  17  19  15
1116) Pbca       3   0     292.643  1056.39   0.0342    14.9043     5.2695     3.7261     90.000     90.000     90.000 ' ===  20  19  13
1117) C2         3   0     504.872  1056.33   0.0339     5.5671    21.0777     4.4015     90.000    102.171     90.000 ' ===  19  23  19  17
1118) P-1        2   1      48.773  1055.36   0.0341     3.2861     3.7261     4.4781    106.102     83.982    112.207 ' ===  14  18  18  12  11  14
1119) Pc         3   0     146.325  1054.78   0.0342     7.4523     5.2695     3.7261     90.000     89.998     90.000 ' ===  21  19  14  13
1120) P-1        2   0     117.187  1054.16   0.0342     5.8003     7.0951     7.6972    135.145    142.406     38.608 ' ===  18  19  19  14  16  16
1121) P21/c      2   0     241.474  1053.95   0.0343     6.1490     7.4522     5.3253     90.000     81.702     90.000 ' ===  17  18  20  14
1122) Cc         2   0     307.411  1053.66   0.0342     3.9141    14.9042     6.0320     90.000     60.879     90.000 ' ===  14  21  21  13
1123) C2         3   0     504.856  1052.76   0.0338     5.5670    21.0777     4.4014     90.000    102.169     90.000 ' ===  17  22  19  15
1124) P-1        3   0      98.361  1052.40   0.0341     6.4926     3.5354     4.9653     95.929    119.714     84.855 ' ===  16  18  17  13  11  12
1125) P-1        3   2      71.006  1051.11   0.0342     3.2106     4.7793     5.1497    108.504     86.537    108.461 ' ===  15  14  18   9  13  13
1126) P-1        3   0     102.226  1050.61   0.0343     3.1799     3.7948    10.0716    118.459     73.284    100.109 ' ===  14  14  19   7  11  12
1127) Pc         2   0     292.649  1050.58   0.0344     8.3320    10.5391     3.7261     90.000    116.565     90.000 ' ===  18  20  15  12
1128) P2         3   0     292.650  1049.55   0.0344     8.3320    10.5391     3.7261     90.000    116.565     90.000 ' ===  19  19  16  13
1129) C222       3   0     585.284  1048.54   0.0342    14.9045     7.4520     5.2696     90.000     90.000     90.000 ' ===  20  14  19
1130) Cc         3   0     307.410  1048.28   0.0342     3.9141    14.9042     5.3597     90.000    100.521     90.000 ' ===  14  21  20  12
1131) Cc         3   0     392.934  1047.80   0.0343     5.0030    14.9042     5.3066     90.000     96.769     90.000 ' ===  14  20  19  11
1132) P-1        3   0     121.597  1047.58   0.0340     4.8413     6.6793     4.6734    107.375     68.598    119.075 ' ===  18  19  18  15  13  14
1133) C2         2   0     404.493  1046.45   0.0343     5.7581    21.0783     3.5261     90.000     70.939     90.000 ' ===  19  21  17  14
1134) P-1        2   0     149.867  1046.27   0.0338     3.8166     9.1269     5.3550    124.619     79.735     90.000 ' ===  17  20  19  15  13  17
1135) P-1        3   2      77.779  1045.93   0.0341     3.4127     4.8008     5.4130    100.326     78.129    115.723 ' ===  15  15  16  11  11  11
1136) P-1        3   2      77.779  1045.51   0.0342     3.4127     5.4130     4.5247     92.008     72.918     78.129 ' ===  15  16  15  11  11  10
1137) C222       3   0     585.284  1045.36   0.0342    14.9046    10.5390     3.7260     90.000     90.000     90.000 ' ===  18  20  14
1138) P21        3   0     148.665  1044.73   0.0343     5.3539     7.4522     3.7857     90.000    100.182     90.000 ' ===  21  17  15  13
1139) P-1        3   1      76.119  1043.80   0.0344     5.6513     5.4717     7.2445    137.020    142.329     34.899 ' ===  16  18  18  13  14  15
1140) P-1        3   1      70.715  1043.29   0.0341     3.0534     4.5912     5.6947    106.207     70.951    106.808 ' ===  14  17  18  11  11  14
1141) Cc         3   0     392.929  1042.85   0.0342     5.0030    14.9042     5.3065     90.000     96.769     90.000 ' ===  13  20  18   9
1142) P-1        3   1      48.773  1042.75   0.0340     3.2861     3.7261     4.4781    106.102     96.017     67.793 ' ===  14  19  17  13  10  14
1143) P-1        2   0     116.762  1042.69   0.0341     4.4290     5.0417     5.6613    108.045     98.875     97.107 ' ===  17  17  19  12  14  15
1144) C2         3   0     544.307  1042.59   0.0343     6.0020    21.0781     4.7449     90.000     65.061     90.000 ' ===  20  22  20  18
1145) P-1        2   0      86.650  1042.01   0.0342     2.9190     4.9186     6.9777     63.683     81.408     97.307 ' ===  17  18  15  14  12  12
1146) Cc         2   0     504.856  1041.68   0.0338     5.5670    21.0777     4.4014     90.000     77.831     90.000 ' ===  17  22  19  15
1147) P-1        2   0      98.410  1041.18   0.0345     5.1472     3.7327     5.6730     80.398     73.603    103.586 ' ===  19  14  19  10  16  11
1148) Pc         2   0     292.641  1040.79   0.0342     7.4523     5.2694     7.4522     90.000     89.999     90.000 ' ===  19  20  19  15
1149) C2         3   1     258.538  1038.41   0.0342     4.0317    14.9046     4.5075     90.000     72.655     90.000 ' ===  15  21  18  12
1150) P41212     2   0     585.277  1038.28   0.0341    10.5391    10.5391     5.2694     90.000     90.000     90.000 ' ===  23  19
1151) P42nm      3   0     585.277  1037.99   0.0341    10.5390    10.5390     5.2694     90.000     90.000     90.000 ' ===  23  17
1152) C2         2   0     392.932  1037.87   0.0343     5.0030    14.9042     5.3066     90.000     83.231     90.000 ' ===  13  19  22  13
1153) P-1        3   1      51.234  1037.34   0.0341     3.1624     3.8038     4.4959    100.030     75.262     98.136 ' ===  14  16  17  10  10  11
1154) P-1        2   0      87.370  1037.10   0.0341     2.6964     5.5623     6.1813     83.801     95.860     73.214 ' ===  14  18  20  11  12  15
1155) P-1        3   2      77.779  1036.52   0.0341     3.4127     5.4130     4.5247     92.008     72.918     78.128 ' ===  15  16  16  11  12  11
1156) Cc         3   0     454.777  1036.25   0.0341     8.6857    14.9045     3.5460     90.000     82.179     90.000 ' ===  21  21  13  13
1157) Cc         2   0     504.864  1035.62   0.0339     5.5671    21.0777     4.4014     90.000     77.831     90.000 ' ===  18  22  20  16
1158) C2221      3   0     585.284  1035.60   0.0342    14.9045    10.5391     3.7260     90.000     90.000     90.000 ' ===  20  19  14
1159) P212121    3   0     292.642  1035.60   0.0342    14.9045     5.2696     3.7260     90.000     90.000     90.000 ' ===  20  19  14
1160) P-1        2   0      83.937  1035.54   0.0344     3.1838     4.3412     6.1276     96.781     89.581     93.553 ' ===  16  18  17  12  12  13
1161) P-1        2   0     113.222  1034.40   0.0342     2.8020     4.6960     9.8245    108.078     72.926    109.478 ' ===  14  17  21  10  13  15
1162) P-1        2   1      48.773  1033.79   0.0341     3.2861     3.7261     4.4781     73.898     83.984     67.793 ' ===  16  17  15  13  10  12
1163) P-1        2   0     110.063  1033.06   0.0341     3.7806     7.4740     5.9730    130.180     87.510    115.133 ' ===  14  20  20  13  12  17
1164) P2         3   0     148.662  1032.85   0.0342     5.9857     7.4522     3.7857     90.000    118.316     90.000 ' ===  20  19  14  13
1165) C2         2   0     504.866  1032.74   0.0339     5.5671    21.0777     4.4014     90.000     77.830     90.000 ' ===  18  22  20  16
1166) P-1        3   1      51.234  1032.59   0.0342     3.1624     3.8038     4.7937     94.013     65.097     81.864 ' ===  14  15  18   9  11  12
1167) P-1        2   0     166.175  1032.39   0.0345     5.0598     6.3031     5.7821    104.674    111.017     81.423 ' ===  21  15  20  13  18  12
1168) P-1        3   1      53.541  1031.43   0.0342     4.3916     3.1975     4.4962     91.852     74.295    117.601 ' ===  15  17  16  12  10  11
1169) P42212     3   0     585.274  1031.43   0.0341    10.5390    10.5390     5.2694     90.000     90.000     90.000 ' ===  23  18
1170) P-1        3   0     116.155  1030.60   0.0341     4.3539     4.6246     5.9057     98.701     81.850     87.925 ' ===  20  18  18  16  15  15
1171) P-1        3   1      54.696  1029.22   0.0340     3.7826     3.3761     4.3770     96.596     97.574     95.449 ' ===  14  15  18  10  10  12
1172) P-1        3   1      53.541  1028.87   0.0342     4.3916     3.1975     4.4962     91.852     74.295    117.601 ' ===  15  17  15  12   9  10
1173) P-1        3   0     116.671  1028.30   0.0343     3.7711     5.5472     5.9317     82.075     98.193     75.058 ' ===  15  18  20  10  13  15
1174) R3         3   1     602.255  1028.25   0.0342    14.9045    14.9045     3.1305     90.000     90.000    120.000 ' ===  22  15
1175) C2         3   2     246.775  1027.88   0.0341     9.4263     4.9681     5.7725     90.000     65.903     90.000 ' ===  19  13  18  16
1176) P-1        3   1      89.122  1027.58   0.0339     4.3211     4.8145     4.3767    100.564     90.974     84.672 ' ===  17  18  18  14  14  15
1177) C2         2   0     272.149  1027.16   0.0341     3.4652    14.9044     5.3401     90.000     80.665     90.000 ' ===  15  22  17  12
1178) Pmn21      2   0     292.644  1027.13   0.0343    10.5391     7.4523     3.7260     90.000     90.000     90.000 ' ===  20  20  13
1179) P-1        2   0     117.813  1026.93   0.0342     3.8691     5.2203     6.4786     97.433     74.449     73.459 ' ===  14  20  18  13  10  16
1180) Cc         2   0     544.307  1026.66   0.0343     6.0020    21.0781     4.7449     90.000     65.061     90.000 ' ===  21  23  20  19
1181) C2         2   0     424.301  1026.49   0.0341     6.6165    14.9047     4.5468     90.000    108.867     90.000 ' ===  17  19  20  15
1182) P2         3   0     146.331  1026.45   0.0346     7.4523     3.7262     5.2697     90.000     90.002     90.000 ' ===  20  12  18  16
1183) P2         3   0     292.643  1026.44   0.0340     7.4522     7.4522     5.2695     90.000     89.997     90.000 ' ===  18  18  17  13
1184) P-1        2   0     125.865  1025.23   0.0344     3.5383     4.7742     8.3077     64.598     84.358     91.089 ' ===  16  18  20  12  15  16
1185) P4/ncc     2   0    1170.510  1024.76   0.0340    10.5389    10.5389    10.5386     90.000     90.000     90.000 ' ===  23  18
1186) P-1        2   0      81.558  1024.52   0.0343     3.5215     4.4057     5.6878    102.425    108.847     86.014 ' ===  16  19  17  12  13  14
1187) C2         2   0     392.931  1023.78   0.0343     5.0030    14.9042     5.3066     90.000     96.769     90.000 ' ===  13  20  22  13
1188) P-1        2   0     117.950  1023.53   0.0345     4.4739     5.1751     5.5940    108.747     90.643    104.815 ' ===  15  18  19  12  12  14
1189) P2         2   0     148.662  1023.48   0.0342     5.3538     7.4523     3.7857     90.000    100.182     90.000 ' ===  18  19  14  11
1190) P-1        3   0     125.863  1023.43   0.0344     5.0678     4.7741     5.9694     69.561     75.244     99.161 ' ===  17  19  18  13  13  14
1191) C222       3   0     585.284  1022.97   0.0342    14.9045    10.5391     3.7260     90.000     90.000     90.000 ' ===  20  19  14
1192) P21212     2   0     292.642  1022.97   0.0342    14.9045     5.2696     3.7260     90.000     90.000     90.000 ' ===  20  19  14
1193) Pca21      3   0     292.644  1021.38   0.0343    10.5390     7.4523     3.7260     90.000     90.000     90.000 ' ===  20  18  14
1194) C2         3   0     454.728  1021.21   0.0335     4.5775    21.0776     4.9091     90.000    106.244     90.000 ' ===  19  23  19  16
1195) P-1        2   0     140.406  1020.51   0.0339     5.3260     4.3333     6.1930     96.841     81.643     90.992 ' ===  16  16  20  11  15  13
1196) P-1        3   0     162.913  1019.79   0.0341     4.7387     6.5596     6.2122    111.689    114.559     84.043 ' ===  14  18  18  10  11  13
1197) P-1        2   0     107.081  1019.36   0.0341     4.0618     5.1917     6.3951    104.594    106.636     56.568 ' ===  15  20  16  14  10  13
1198) P-1        3   2      77.778  1018.59   0.0341     3.4127     4.5247     5.4130     92.008    101.872    107.082 ' ===  15  16  16  12  11  11
1199) P-1        3   0     128.571  1018.13   0.0341     2.8875     4.9864     9.1555     89.065     85.476     78.065 ' ===  14  17  20  10  12  15
1200) P-1        3   0      90.178  1017.02   0.0343     3.4205     5.1349     5.6103    110.073     85.568    103.014 ' ===  14  16  19   9  11  12
1201) P-1        3   1      67.412  1016.62   0.0339     3.5907     4.3663     4.4600     99.803     78.053     92.020 ' ===  15  17  19  11  13  15
1202) P-1        2   0     113.222  1015.52   0.0342     2.8020     4.5966     9.7774    107.029     73.850    105.602 ' ===  15  18  18  12  11  14
1203) P-1        2   0     117.948  1015.32   0.0344     3.0035     5.3886     7.4900     91.200     84.247    102.063 ' ===  12  20  19  10   9  17
1204) P-1        2   0      90.178  1014.03   0.0343     6.1699     5.1349     3.4205    103.013     96.727     58.657 ' ===  20  17  14  14  13   9
1205) P-1        2   0     128.566  1012.94   0.0339     5.1768     4.8654     5.8134     68.705     83.182    104.376 ' ===  17  19  20  14  14  17
1206) P-1        2   0     103.264  1011.13   0.0342     5.7874     4.2350     4.3359     93.374     84.565     78.300 ' ===  18  17  17  14  13  11
1207) C2         2   0     431.031  1011.11   0.0340     6.7218    14.9043     4.3387     90.000     97.418     90.000 ' ===  18  22  21  16
1208) P-1        2   0     113.222  1010.42   0.0342     2.8020     4.5966     9.7773    107.029     73.850    105.601 ' ===  14  18  19  11  11  15
1209) P-1        2   0     128.566  1008.90   0.0339     5.1768     4.8654     5.8134     68.705     83.182    104.376 ' ===  17  18  20  14  14  16
1210) F222       3   0    2341.207  1007.87   0.0343    14.9049    14.9045    10.5389     90.000     90.000     90.000 ' ===  19  21  18
1211) P-1        2   0      97.507  1007.82   0.0343     2.8362     5.6850     6.6133     91.615    112.657     96.347 ' ===  13  21  19  13  11  17
1212) P-1        2   0     149.866  1007.74   0.0338     3.8166     9.1269     5.3550    124.619     79.736     90.000 ' ===  16  20  20  14  14  17
1213) C2         2   0     480.101  1007.70   0.0341     4.9912    14.9045     6.7196     90.000    106.172     90.000 ' ===  21  22  20  19
1214) P222       2   0     292.641  1005.99   0.0342    10.5390     7.4523     3.7260     90.000     90.000     90.000 ' ===  20  18  14
1215) P-1        2   0     119.783  1005.91   0.0342     4.7927     5.1720     5.4991    101.798     74.646    113.503 ' ===  19  15  20  13  16  14
1216) Cc         2   0     504.879  1003.28   0.0339     5.5673    21.0778     4.4015     90.000    102.172     90.000 ' ===  19  23  19  16
1217) Pcca       3   0     292.639  1002.70   0.0341    14.9043     5.2695     3.7261     90.000     90.000     90.000 ' ===  20  18  14
1218) C2221      2   0     585.289  1002.53   0.0343    10.5388    10.5391     5.2696     90.000     90.000     90.000 ' ===  21  21  19
1219) Pbca       2   0     292.640  1001.90   0.0341    14.9043     5.2695     3.7261     90.000     90.000     90.000 ' ===  20  18  14
1220) C2         3   1     195.086  1001.03   0.0339     4.9680    10.5389     3.9276     90.000    108.436     90.000 ' ===  16  19  18  13
1221) P4212      2   0     585.277  1000.29   0.0341    10.5391    10.5391     5.2694     90.000     90.000     90.000 ' ===  23  19
1222) P-1        3   1      54.696  1000.28   0.0341     3.3761     4.8250     5.8267    120.018    131.736     51.299 ' ===  14  17  18  12  11  13
1223) Pnn2       3   0     292.643  1000.20   0.0342    14.9046     5.2695     3.7260     90.000     90.000     90.000 ' ===  19  20  14
1224) C2         2   0     504.897   999.53   0.0341     5.5675    21.0779     4.4014     90.000     77.828     90.000 ' ===  19  21  19  15
1225) P-1        3   0     153.710   999.03   0.0345     4.4961     3.8039    10.7095    118.723     73.306    100.031 ' ===  18  17  22  12  18  16
1226) P-1        3   3      42.631   998.92   0.0344     3.4329     3.2340     4.4097    100.716     88.885     63.182 ' ===  14  12  15   8  10   9
1227) P-1        3   1      54.696   998.06   0.0341     3.7826     3.3761     4.3770     96.596     97.574     95.449 ' ===  15  14  18  10  11  11
1228) Cc         2   0     480.103   997.62   0.0341     4.9912    14.9046     6.7196     90.000    106.173     90.000 ' ===  20  22  20  18
1229) C2         2   0     504.896   996.59   0.0341     5.5675    21.0780     4.4014     90.000     77.828     90.000 ' ===  17  21  19  15
1230) P-1        2   0     110.063   996.41   0.0341     3.7806     7.4741     5.9730    130.180     87.509    115.134 ' ===  15  19  20  13  13  16
1231) P-1        3   1      48.773   996.11   0.0341     3.7261     3.2861     4.4781     83.983    106.102    112.207 ' ===  18  14  18  12  14  11
1232) C2         3   0     404.496   995.23   0.0343     5.4626    21.0784     3.5260     90.000     85.062     90.000 ' ===  22  21  19  18
1233) P-1        2   0     119.003   994.25   0.0340     3.8539     5.0752     6.2244     78.206     93.086     90.631 ' ===  17  17  20  12  15  15
1234) P-1        3   0     107.989   993.18   0.0342     3.6379     5.1216     6.4308    100.334     78.345     72.278 ' ===  18  20  22  16  18  19
1235) P-1        3   1      54.696   993.04   0.0341     3.3761     3.7826     4.3770     97.574     96.596     95.449 ' ===  15  14  18  10  12  10
1236) P-1        2   0     123.279   991.35   0.0344     3.5098     4.3422     8.2310     89.012     82.650     82.257 ' ===  21  19  21  17  21  17
1237) P-1        2   0     121.315   989.51   0.0345     5.0448     5.3383     4.9918     93.992     99.086    112.577 ' ===  22  19  16  18  16  12
1238) P-1        3   0     116.190   988.47   0.0342     4.8786     3.5858     8.1702     84.643     66.543     63.031 ' ===  20  19  22  17  19  18
1239) P21        3   0     196.459   987.79   0.0340     6.1273     7.4522     5.0030     90.000    120.685     90.000 ' ===  20  18  17  15
1240) P-1        3   1     104.489   987.39   0.0341     4.5116     4.7738     5.8750     90.906     66.382     67.023 ' ===  13  15  19   8  11  12
1241) P2         2   0     292.633   987.28   0.0341     7.4520     5.2695     7.4522     90.000     90.002     90.000 ' ===  17  20  19  14
1242) P-1        3   1      90.716   987.10   0.0341     3.4652     4.4548     6.1121     91.403     84.579    105.027 ' ===  18  20  15  16  13  13
1243) P2221      3   0     292.642   986.86   0.0342    10.5391     7.4523     3.7260     90.000     90.000     90.000 ' ===  19  20  14
1244) P-1        2   0     125.862   986.69   0.0343     4.7741     3.5383     7.9925    109.219     98.223     91.089 ' ===  17  18  19  13  13  15
1245) C2         3   0     431.030   986.28   0.0340     6.7217    14.9044     4.3387     90.000     97.418     90.000 ' ===  18  21  19  15
1246) C2         3   0     504.897   986.15   0.0341     5.5675    21.0779     4.4014     90.000     77.828     90.000 ' ===  18  21  21  17
1247) C2         2   0     544.295   985.68   0.0341     6.0020    21.0778     4.7448     90.000     65.062     90.000 ' ===  20  21  20  17
1248) C2         2   0     326.230   985.31   0.0342     4.4057    21.0777     3.5215     90.000     86.015     90.000 ' ===  22  20  15  14
1249) Pc         2   0     292.636   984.56   0.0341     7.4522     5.2694     7.4522     90.000     90.001     90.000 ' ===  19  17  19  15
1250) P-1        3   0     100.937   983.92   0.0343     3.8286     6.1466     4.4286     95.659     78.056     85.470 ' ===  14  19  19  12  12  15
1251) C2         3   0     431.030   983.81   0.0340     6.7217    14.9043     4.3387     90.000     97.418     90.000 ' ===  19  21  20  16
1252) C222       3   0     585.287   983.46   0.0342    10.5391    10.5388     5.2696     90.000     90.000     90.000 ' ===  21  20  18
1253) P-1        3   1      51.234   983.35   0.0341     3.1623     3.8038     4.4959     79.970     75.262     81.864 ' ===  14  15  18   9  11  11
1254) C2         3   1     195.086   982.82   0.0340     4.9680    10.5389     3.9276     90.000     71.564     90.000 ' ===  15  20  17  12
1255) P2         3   0     196.470   981.46   0.0345     5.5937     7.4523     5.0029     90.000    109.597     90.000 ' ===  22  19  17  16
1256) P2         2   0     146.330   981.12   0.0343     5.2696     7.4521     3.7263     90.000     89.997     90.000 ' ===  21  20  11  10
1257) P-1        3   8      37.468   980.17   0.0340     2.6935     3.3010     4.5634    103.321    106.402     78.370 ' ===  10  13  12   9   8  10
1258) P-1        3   1      87.738   979.74   0.0342     6.0677     8.0559     5.4729    135.048    142.114     32.588 ' ===  18  20  16  16  14  15
1259) P-1        2   0      94.174   979.64   0.0342     3.1725     4.9257     7.1945    119.134     73.532     97.932 ' ===  17  20  19  16  15  16
1260) C2         2   0     307.415   979.02   0.0343     4.7938    14.9047     4.5896     90.000    110.375     90.000 ' ===  16  20  20  14
1261) P-1        3   0     125.862   978.89   0.0343     4.6722     7.0766     5.2848    115.417     56.902    117.778 ' ===  20  21  17  19  16  15
1262) P-1        3   0      94.175   978.18   0.0342     3.1725     6.9918     4.9257    115.999     82.068     80.674 ' ===  17  18  20  14  16  15
1263) P-1        2   0     109.401   978.07   0.0346     3.3761     6.1509     5.3947     98.406     99.193     88.663 ' ===  16  20  21  14  15  18
1264) Cc         2   0     404.492   978.06   0.0343     5.7581    21.0782     3.5260     90.000     70.939     90.000 ' ===  20  23  19  17
1265) P21        3   0     210.241   977.54   0.0342     7.5715     5.2694     5.3539     90.000     79.819     90.000 ' ===  22  18  17  16
1266) P-1        3   2      67.810   976.97   0.0343     4.5687     3.4535     4.6893    103.305     71.752     87.292 ' ===  14  16  16  10  10  12
1267) P-1        2   0     113.222   976.29   0.0342     2.8020     4.5966     9.7774    107.029     73.851    105.602 ' ===  14  20  19  13  11  16
1268) P-1        2   1      58.528   974.07   0.0342     3.4953     3.9434     4.5939    104.198    101.976     99.274 ' ===  15  16  18  10  12  12
1269) P4/ncc     3   0     585.281   973.65   0.0342     7.4521     7.4521    10.5391     90.000     90.000     90.000 ' ===  21  23
1270) C2         3   2     246.777   971.26   0.0341     9.4263     4.9681     5.7725     90.000    114.097     90.000 ' ===  18  12  18  15
1271) Cc         2   0     392.936   970.11   0.0343     5.0030    14.9043     5.3066     90.000     83.231     90.000 ' ===  15  21  21  14
1272) P-1        3   0      94.175   969.83   0.0343     3.1725     6.9917     4.9258    115.999     82.068     80.674 ' ===  18  18  21  15  17  16
1273) P-1        2   0      94.174   969.55   0.0342     3.1725     4.9257     6.4434    102.759     77.817     82.068 ' ===  17  20  19  16  13  16
1274) C2         2   0     544.303   969.09   0.0341     6.0020    21.0779     4.7449     90.000     65.062     90.000 ' ===  19  21  20  17
1275) P-1        3   0      79.556   969.09   0.0343     3.0177     5.3119     5.5942     71.895     90.870     70.363 ' ===  15  16  20   9  12  14
1276) C222       2   0     594.650   968.59   0.0342    21.0782     3.7857     7.4521     90.000     90.000     90.000 ' ===  22  12  18
1277) P-1        3   0     113.695   968.32   0.0342     3.8604     4.9092     6.9843    112.141     78.542    111.629 ' ===  19  19  21  15  18  17
1278) Pmn21      2   0     292.644   967.62   0.0343    14.9046     5.2695     3.7260     90.000     90.000     90.000 ' ===  18  20  14
1279) Pc         3   0     196.470   966.80   0.0344     5.0030     7.4522     5.5936     90.000    109.595     90.000 ' ===  15  21  19  11
1280) P-1        3   0     155.735   966.77   0.0344     4.8062     6.2703     5.7810     86.893    112.902     78.714 ' ===  17  20  18  14  13  16
1281) P-1        3   1      90.716   965.98   0.0341     3.4652     4.4548     6.1121     88.598     84.579     74.973 ' ===  18  20  14  16  12  12
1282) P-1        3   1     104.489   965.98   0.0342     4.5116     4.7738     5.7993    108.646     68.155    112.977 ' ===  13  16  21   9  13  15
1283) P2         2   0     210.242   964.80   0.0342     7.5715     5.2694     5.3539     90.000     79.819     90.000 ' ===  22  18  17  16
1284) P2         2   0     210.241   963.63   0.0342     7.5715     5.2694     5.3539     90.000    100.181     90.000 ' ===  21  19  16  14
1285) P-1        3   0      94.174   963.20   0.0342     3.1725     4.9257     6.4433    102.759     77.817     82.068 ' ===  18  21  19  17  14  17
1286) Pban       3   0     585.295   962.96   0.0343    14.9047     7.4521     5.2695     90.000     90.000     90.000 ' ===  18  16  22
1287) P-1        3   1      51.234   961.81   0.0342     3.8038     3.1623     4.7937    114.903     94.013     98.136 ' ===  15  15  17  10  12  11
1288) Cmc21      3   1     884.910   961.56   0.0345    21.0785     7.9666     5.2697     90.000     90.000     90.000 ' ===  21  21  15
1289) F222       3   0    1088.611   961.45   0.0342    21.0782    14.9042     3.4652     90.000     90.000     90.000 ' ===  21  21  12
1290) P-1        3   0     125.864   960.78   0.0344     3.5383     4.7742     8.3077     64.597     84.360     91.088 ' ===  18  17  18  13  15  13
1291) Pnn2       3   0     292.645   960.72   0.0343    10.5391     7.4523     3.7260     90.000     90.000     90.000 ' ===  21  20  13
1292) P2         2   0     210.241   960.52   0.0342     7.5715     5.2694     5.3539     90.000    100.181     90.000 ' ===  21  18  16  14
1293) P-1        3   0      87.863   959.67   0.0343     5.0030     6.1274     3.3327     89.999     90.000     59.316 ' ===  16  17  12  11   6   9
1294) P-1        3   1      75.481   959.59   0.0341     3.2591     4.5966     5.6451     95.620     72.469     72.971 ' ===  13  19  21  12  13  18
1295) Pca21      2   0     292.642   959.26   0.0342    10.5390     7.4521     3.7261     90.000     90.000     90.000 ' ===  19  19  14
1296) C2         3   0     480.101   958.65   0.0341     4.9912    14.9046     6.7196     90.000     73.827     90.000 ' ===  21  21  21  20
1297) P-1        3   1      64.051   957.94   0.0341     3.8252     3.9535     4.5771    108.206     79.051    100.131 ' ===  17  14  18  11  14  10
1298) Pca21      2   0     292.642   957.91   0.0342    10.5390     7.4521     3.7261     90.000     90.000     90.000 ' ===  19  19  13
1299) Cc         3   1     345.180   957.87   0.0341     7.6124     7.4523     6.2155     90.000     78.223     90.000 ' ===  20  19  18  16
1300) P-1        2   0     125.863   957.09   0.0344     3.5383     4.7741     7.6015     80.837     83.145     88.911 ' ===  17  19  22  13  16  18
1301) C2         3   1     258.536   957.06   0.0343     4.0316    14.9047     4.5075     90.000     72.656     90.000 ' ===  15  20  18  12
1302) P-1        2   0      98.756   956.96   0.0342     3.7459     4.3330     6.1601     96.805     84.100     90.697 ' ===  16  20  19  13  15  16
1303) P-1        3   1      54.343   956.95   0.0342     3.7898     3.6613     4.4841     96.697    106.362     65.542 ' ===  17  16  19  13  15  13
1304) Pc         2   0     241.470   956.77   0.0342     6.1491     7.4522     5.3252     90.000     81.700     90.000 ' ===  17  22  20  15
1305) P-1        3   0      86.739   956.49   0.0342     4.2371     4.8730     4.3437     97.554     89.407     77.527 ' ===  17  18  18  14  13  13
1306) P-1        3   1      87.737   956.11   0.0342     3.7883     4.3981     5.4728    101.971     79.598     92.147 ' ===  11  17  19   8  10  14
1307) Cmc21      3   0     585.288   955.05   0.0343    14.9046    10.5390     3.7260     90.000     90.000     90.000 ' ===  18  20  14
1308) P-1        3   1      58.382   955.03   0.0341     5.6613     4.3345     6.6280    133.823    138.682     33.571 ' ===  18  15  20  12  17  14
1309) P21        3   0     210.242   954.97   0.0342     7.5713     5.2695     5.3539     90.000     79.820     90.000 ' ===  21  19  14  12
1310) Cc         3   0     392.935   954.92   0.0343     5.0030    14.9043     5.3066     90.000     83.231     90.000 ' ===  14  21  22  14
1311) P-1        3   1      87.736   954.86   0.0341     3.7883     4.3981     6.0676     80.578    117.483     87.853 ' ===  12  17  18   9  10  13
1312) Cc         3   0     517.075   954.17   0.0343     5.7017    14.9041     6.1585     90.000     81.124     90.000 ' ===  19  21  20  17
1313) P-1        3   1      77.865   954.00   0.0342     4.8570     4.1474     4.3780     85.344    100.655    116.051 ' ===  18  18  18  15  14  15
1314) Cc         2   0     404.483   953.88   0.0342     5.7580    21.0782     3.5260     90.000    109.063     90.000 ' ===  20  23  16  15
1315) P-1        2   1      48.773   953.84   0.0341     3.9277     3.7261     4.4781    106.102    100.103     50.769 ' ===  15  18  18  13  12  14
1316) P21        2   0     210.243   953.68   0.0342     7.5715     5.2694     5.3539     90.000     79.819     90.000 ' ===  21  17  17  15
1317) C2         3   0     404.490   953.57   0.0342     5.7581    21.0781     3.5260     90.000     70.939     90.000 ' ===  20  23  19  17
1318) P-1        3   1      54.343   953.22   0.0342     4.0346     4.4841     3.7898     73.638    124.306     99.137 ' ===  12  19  17  11   9  15
1319) P-1        3   0      92.983   952.89   0.0345     5.0053     3.5268     5.6157     95.075    109.670     88.295 ' ===  20  15  19  13  16  12
1320) P-1        3   1      80.019   952.79   0.0342     4.4990     3.7951     4.9391     97.157     75.113     83.893 ' ===  19  16  17  13  15  12
1321) Ccc2       3   1     884.904   951.31   0.0344    21.0784     7.9666     5.2697     90.000     90.000     90.000 ' ===  21  21  15
1322) P-1        2   0     109.873   950.78   0.0341     3.1239     4.6370     8.5081     81.402     73.909     68.302 ' ===  16  16  20   9  14  15
1323) C2         2   0     404.491   949.93   0.0343     5.7580    21.0782     3.5261     90.000    109.061     90.000 ' ===  20  22  18  17
1324) P21        3   0     210.242   949.18   0.0342     7.5715     5.2694     5.3539     90.000    100.181     90.000 ' ===  21  19  18  16
1325) P-1        2   0     139.409   949.08   0.0340     4.6965     4.9812     7.5310    120.262     66.365    101.657 ' ===  20  21  20  18  18  18
1326) P-1        3   0     103.264   948.71   0.0342     3.2206     7.4956     5.8800    131.070     75.462     96.165 ' ===  19  19  21  17  17  18
1327) P-1        2   0     108.451   948.57   0.0342     5.7766     5.3257     4.4746    105.075    102.788     55.017 ' ===  20  19  19  17  17  15
1328) P-1        3   1      74.631   948.15   0.0341     3.9753     5.3334     5.0283    113.834     60.202    125.099 ' ===  17  17  18  14  13  13
1329) P-1        3   1      75.481   948.01   0.0341     3.2591     4.5966     5.6040    105.602     73.851    107.029 ' ===  13  19  15  12   7  12
1330) P-1        3   1      51.234   946.96   0.0341     3.1623     3.8038     4.4960    100.031     75.261     98.137 ' ===  14  14  17   8  10  10
1331) Cc         3   0     594.642   946.85   0.0341     3.7857    21.0779     7.4521     90.000     89.998     90.000 ' ===  18  23  20  15
1332) P-1        2   0     125.417   946.68   0.0341     5.0498     4.8201     5.7822     67.276     86.662    102.096 ' ===  15  18  20  11  13  15
1333) P-1        2   0      94.174   946.67   0.0342     3.1725     4.9257     6.5539    106.495     73.943     97.932 ' ===  17  21  20  16  14  18
1334) P-1        2   0      92.982   946.37   0.0344     5.0053     3.5268     5.6156     95.076    109.670     88.295 ' ===  20  14  21  12  18  13
1335) P-1        3   0     127.891   946.25   0.0344     6.7686     5.3044     4.3929    108.045     91.418    119.228 ' ===  19  19  19  15  16  15
1336) P-1        3   1      77.865   945.42   0.0342     4.8570     4.1474     4.3781     85.344     79.345     63.949 ' ===  18  17  18  14  14  14
1337) C2         3   0     404.430   945.23   0.0334     4.4598    21.0776     4.3661     90.000     80.197     90.000 ' ===  21  22  18  16
1338) C222       3   0     585.285   943.70   0.0342    10.5391     7.4522     7.4521     90.000     90.000     90.000 ' ===  18  12  19
1339) P-1        3   3      42.631   943.42   0.0344     3.2340     3.4329     4.4097     91.115    100.717    116.818 ' ===  12  14  14   8   8   9
1340) P-1        2   0     126.689   942.87   0.0343     4.8055     7.1629     4.3340    120.019     91.343     98.970 ' ===  14  21  17  13  10  15
1341) P21        2   0     210.242   942.52   0.0342     7.5715     5.2694     5.3539     90.000    100.181     90.000 ' ===  21  19  17  15
1342) P-1        3   0     125.865   942.35   0.0344     4.7742     4.6721     6.4102     77.621     72.919     68.027 ' ===  18  20  17  16  13  15
1343) C2         3   0     544.307   942.04   0.0343     3.4652    21.0782     7.6510     90.000    103.090     90.000 ' ===  16  22  18  13
1344) P-1        3   3      42.631   941.37   0.0344     3.2340     3.4966     4.4097    101.017     79.283    118.814 ' ===  12  13  14   7   8   8
1345) P-1        3   1      77.864   940.87   0.0341     4.8570     4.1474     4.3779     94.656     79.346    116.049 ' ===  18  17  19  14  16  15
1346) P-1        2   0      84.671   939.87   0.0342     3.6110     4.6954     5.4939     73.728     97.257    108.613 ' ===  18  17  19  14  16  13
1347) P-1        3   0     121.025   939.60   0.0344     5.0719     4.9799     5.3255     90.569     66.697    100.837 ' ===  22  17  19  17  18  13
1348) P-1        3   0     116.189   939.46   0.0341     3.5858     4.5597     7.8282     77.609     74.165     72.471 ' ===  15  18  17  11  11  13
1349) Cc         3   1     195.088   939.44   0.0340     4.9680    10.5389     3.9276     90.000     71.564     90.000 ' ===  16  19  16  11
1350) F222       2   0    1170.571   939.13   0.0342    14.9042    10.5391     7.4522     90.000     90.000     90.000 ' ===  19  18  15
1351) P-1        2   0     116.765   938.84   0.0341     4.3346     4.4291     6.3076    103.731     83.034     91.650 ' ===  17  17  19  12  15  14
1352) P-1        2   1      58.382   938.25   0.0341     3.1538     4.4291     4.3345     91.651     96.966     76.269 ' ===  17  16  15  12  12  10
1353) P-1        2   0      97.043   936.26   0.0342     3.2691     6.9348     5.0758    115.017     73.977     84.202 ' ===  18  20  19  16  16  16
1354) P2         3   0     210.242   936.21   0.0342     7.5715     5.2694     5.3539     90.000    100.181     90.000 ' ===  21  19  17  15
1355) P2         3  10      34.518   935.68   0.0342     5.3829     1.4904     4.3951     90.000     78.220     90.000 ' ===  10   3   9   7
1356) P42/ncm    3   0     585.278   934.84   0.0341     7.4522     7.4522    10.5388     90.000     90.000     90.000 ' ===  23  19
1357) P-1        3   3      42.631   934.50   0.0344     3.2340     3.4329     4.9599    108.148    119.125     63.182 ' ===  12  14  17   8  11  11
1358) P2         3   0     210.243   934.42   0.0342     8.4653     5.2694     5.3539     90.000    118.317     90.000 ' ===  21  17  17  15
1359) P-1        2   1      48.774   934.28   0.0342     3.2861     3.7261     4.4782    106.102     96.018     67.793 ' ===  13  17  17  11   9  12
1360) P-1        3   1      58.382   933.10   0.0341     4.7887     3.1538     4.3346     96.966     86.949    116.043 ' ===  17  19  16  15  12  14
1361) P-1        3   0     101.077   931.90   0.0343     4.7667     5.4554     4.5443    108.629     98.103    109.898 ' ===  19  18  18  15  14  15
1362) Pna21      3   0     585.291   931.81   0.0343     7.4523    10.5391     7.4521     90.000     90.000     90.000 ' ===  18  22  16
1363) Pc         2   0     241.468   931.25   0.0342     6.1491     7.4523     5.3252     90.000     81.700     90.000 ' ===  19  21  17  14
1364) Pbcn       3   0     585.288   931.06   0.0342    10.5392    10.5388     5.2695     90.000     90.000     90.000 ' ===  20  21  19
1365) P-1        2   0     140.750   930.60   0.0342     2.7047     6.3746     8.7566    106.863    102.398     90.295 ' ===  16  18  18  11  13  14
1366) P-1        3   1      70.717   930.15   0.0342     3.0534     4.5912     5.5139     97.361     77.486     73.192 ' ===  14  16  18  10  11  13
1367) P-1        3   2      85.259   929.96   0.0341     3.4329     5.0772     5.7953    114.235     84.903    111.830 ' ===  11  19  19  11  10  17
1368) P-1        3   1      73.447   929.83   0.0341     3.9122     4.3863     4.5335     82.418    105.737     84.150 ' ===  18  18  15  14  12  12
1369) P-1        3   1      58.382   929.80   0.0341     3.1538     4.3346     4.4291     91.650    103.731     83.034 ' ===  19  16  15  14  13  10
1370) Pnn2       2   0     292.645   929.50   0.0343    10.5391     7.4523     3.7260     90.000     90.000     90.000 ' ===  20  21  13
1371) P-1        3   0      99.285   929.31   0.0341     3.7661     4.3792     6.1282     96.841     89.008     98.357 ' ===  17  18  16  13  13  12
1372) P-1        3   0     120.737   929.22   0.0343     5.3129     6.1062     4.3330     89.432     84.436    120.119 ' ===  18  19  18  16  14  14
1373) P-1        3   0     129.265   928.43   0.0340     5.3254     3.9894     6.1584     93.161     81.690     90.455 ' ===  17  13  20   9  14  12
1374) C2         3   1     401.498   928.09   0.0341     8.8544    14.9046     3.1305     90.000    103.632     90.000 ' ===  19  18  15  13
1375) P-1        2   1      53.540   927.57   0.0342     3.1975     4.0618     4.4962     74.501     88.148    106.635 ' ===  17  14  15  11  10   9
1376) P2         3   1     172.588   927.50   0.0341     6.2155     7.4523     4.3951     90.000    122.029     90.000 ' ===  20  19  18  17
1377) P2         3   1     172.588   927.48   0.0341     5.3827     7.4523     4.3951     90.000     78.222     90.000 ' ===  18  19  18  15
1378) P-1        3   1      51.234   927.41   0.0342     3.1623     4.5896     4.7938     69.627     65.097     55.130 ' ===  15  18  17  13  11  13
1379) P-1        2   1      53.540   926.98   0.0342     3.1975     4.0618     4.4962    105.499     91.852    106.635 ' ===  17  14  16  11  11  10
1380) P-1        3   1     113.691   926.87   0.0339     4.5777     6.3925     4.3697     85.697    100.057    115.445 ' ===  20  21  18  20  17  17
1381) P21/c      2   0     210.243   926.11   0.0342     7.5715     5.2694     5.3539     90.000    100.181     90.000 ' ===  21  20  16  14
1382) P-1        3   1     113.162   924.97   0.0341     6.0276     5.3671    12.1837    138.942    149.570     35.092 ' ===  18  20  19  18  15  17
1383) P-1        3   2      77.779   924.01   0.0341     3.4127     5.7746     4.5247     78.087     72.918     66.538 ' ===  15  14  17   9  13  10
1384) P-1        3   0     110.118   922.93   0.0342     4.1769     5.0310     5.8654     69.527    107.513     96.042 ' ===  17  18  19  12  14  14
1385) P-1        3   1      78.650   922.90   0.0340     5.4393     3.8786     4.3507     98.543     85.747    119.944 ' ===  17  19  18  16  14  15
1386) P-1        3   0      97.043   922.75   0.0342     3.2691     6.9348     5.2240    118.300     69.047     95.798 ' ===  18  20  18  16  14  15
1387) P-1        3   1      89.778   922.68   0.0342     3.9599     4.5004     5.3617     86.896    100.640    107.054 ' ===  17  16  16  13  13  11
1388) P-1        3   0     127.892   922.35   0.0344     6.7686     5.3045     4.3929    108.046     91.418    119.228 ' ===  19  20  17  16  15  14
1389) P2         3   0     210.242   922.07   0.0342     5.3539     5.2694     7.5715     90.000     79.819     90.000 ' ===  17  19  21  15
1390) P-1        3   1      58.382   921.69   0.0341     3.1538     4.3346     4.4291     91.650     76.269     96.966 ' ===  18  16  15  14  12  10
1391) Aba2       3   0     780.367   921.52   0.0341    10.5389     4.9681    14.9045     90.000     90.000     90.000 ' ===  19  13  22
1392) C2         3   0     544.306   920.51   0.0343     3.4652    21.0783     7.6510     90.000    103.090     90.000 ' ===  17  22  19  14
1393) P-1        3   1      58.382   920.14   0.0341     4.7887     3.1538     4.3346     83.034     86.948     63.957 ' ===  17  18  16  14  12  14
1394) P2         3   0     210.241   919.65   0.0342     7.5713     5.2695     5.3538     90.000    100.180     90.000 ' ===  20  19  14  12
1395) Cc         3   0     423.911   918.94   0.0341     4.6744    21.0776     4.5760     90.000    109.907     90.000 ' ===  23  23  19  19
1396) P-1        2   0     113.693   918.86   0.0341     3.8604     4.9091     6.8582    109.389     93.529     68.371 ' ===  19  18  20  14  17  15
1397) P-1        2   0     139.404   918.82   0.0338     4.6963     4.9812     6.8461    108.170     66.921    101.656 ' ===  20  20  18  17  16  16
1398) P-1        3   3      73.089   918.82   0.0342     4.7337     2.7132     6.3117     97.264     79.986     69.268 ' ===  15  12  15   9  11   8
1399) C2         3   0     404.490   918.47   0.0343     5.4627    21.0781     3.5260     90.000     94.938     90.000 ' ===  22  22  16  16
1400) P2         3   1     100.374   918.21   0.0341     4.4272     7.4523     3.1305     90.000     76.366     90.000 ' ===  15  18  14   8
1401) P-1        3   1      87.737   917.05   0.0341     3.7883     4.3981     5.4729     78.029     79.597     87.853 ' ===  11  17  18   8   9  13
1402) P-1        3   1      54.696   916.17   0.0341     3.7826     4.3770     3.3761     96.596     84.551     82.426 ' ===  16  17  13  11  10   9
1403) P-1        2   1      48.774   916.13   0.0342     3.2861     3.7261     4.4782    106.103     96.019     67.793 ' ===  12  17  17  10   8  12
1404) P-1        2   0      86.739   915.92   0.0342     4.2370     7.1146     6.0365    125.605    133.984     41.972 ' ===  17  17  16  13  11  11
1405) Cc         2   0     517.078   915.74   0.0343     5.7017    14.9043     6.1585     90.000     81.125     90.000 ' ===  19  21  21  18
1406) P-1        3   1      77.865   915.33   0.0342     4.8569     4.1474     4.3780     85.343     79.346     63.950 ' ===  18  17  19  14  15  15
1407) P-1        3   1      78.648   914.80   0.0339     3.8785     4.8546     4.3506     87.960     98.543    103.867 ' ===  21  17  18  17  17  14
1408) P-1        3   0     122.295   913.81   0.0344     4.6387     5.0456     5.7673    110.740    104.098     82.561 ' ===  14  20  20  11  12  17
1409) P-1        3   0     107.080   913.47   0.0341     4.4962     4.0618     6.5209    110.008     78.572    105.498 ' ===  18  17  21  13  16  16
1410) P-1        3   0     109.399   912.57   0.0345     3.3761     7.5654     5.3948    126.458     80.807     95.448 ' ===  17  19  22  15  17  18
1411) Pba2       3   0     292.644   912.51   0.0342    14.9046     5.2695     3.7261     90.000     90.000     90.000 ' ===  22  19  14
1412) P-1        2   0     116.191   912.47   0.0343     4.5597     3.5858     8.6105    109.138     62.621    107.527 ' ===  16  17  21  11  14  15
1413) Fdd2       3   0    1229.633   912.33   0.0342    21.0783    14.9042     3.9141     90.000     90.000     90.000 ' ===  23  19  15
1414) P-1        3   1      62.976   912.31   0.0342     5.3113     4.5271     3.4952     87.671     74.945     51.802 ' ===  17  19  18  15  14  15
1415) P-1        3   1      62.976   912.17   0.0342     4.3551     7.1213     4.7775    128.236    135.294     37.537 ' ===  13  20  15  12   8  14
1416) Pban       3   0     585.292   911.54   0.0342     7.4523    10.5391     7.4521     90.000     90.000     90.000 ' ===  12  21  21
1417) P-1        3   0     116.406   910.89   0.0343     4.4154     5.6438     5.9689    116.114    110.428     62.433 ' ===  14  21  21  14  12  19
1418) P-1        3   1      58.382   910.83   0.0341     3.1538     4.4291     4.3346     88.350     96.966    103.731 ' ===  18  15  16  12  14  10
1419) C2         2   0     326.232   910.42   0.0343     4.4058    21.0780     3.5215     90.000     86.013     90.000 ' ===  23  22  14  14
1420) P-1        3   1      87.737   910.22   0.0341     6.0676     8.0558     5.4728    135.047    142.114     32.588 ' ===  18  21  18  17  16  17
1421) C2         3   2     246.780   910.00   0.0342     9.4264     4.9681     5.7726     90.000     65.904     90.000 ' ===  17  13  18  14
1422) P-1        3   1      67.408   909.90   0.0337     3.5907     4.3662     4.4599     99.802    101.947     87.980 ' ===  16  17  19  12  14  15
1423) P-1        2   0     274.223   909.89   0.0341     5.3177     5.7016     9.3741    103.186     91.752     82.297 ' ===  13  20  23  12  13  20
1424) P-1        2   0     108.455   909.76   0.0344     5.1436     5.7766     6.4768    137.644    119.111     58.033 ' ===  18  19  19  16  14  15
1425) P-1        2   1      73.446   909.60   0.0340     3.9122     4.3863     4.5335     82.418    105.737     84.150 ' ===  18  17  15  13  12  11
1426) P-1        2   0     139.404   909.54   0.0338     4.6963     4.9812     6.6120    100.333     72.279     78.344 ' ===  20  20  20  17  18  17
1427) P21/c      3   0     292.641   908.94   0.0344     7.4520     5.2696     7.4523     90.000     89.998     90.000 ' ===  15  19  19  12
1428) Pmn21      3   0     292.642   908.77   0.0342    14.9042     5.2695     3.7261     90.000     90.000     90.000 ' ===  19  19  14
1429) Pc         3   1     113.426   907.88   0.0341     4.3326     4.3026     6.1273     90.000     96.768     90.000 ' ===  17  16  18  14
1430) Cc         3   0     544.315   907.84   0.0344     3.4652    21.0784     7.6510     90.000    103.090     90.000 ' ===  16  22  21  15
1431) P-1        3   0     123.734   907.67   0.0343     6.9569     5.1955     4.1683    110.112     97.377    113.256 ' ===  19  19  17  15  15  14
1432) P2         3   1     172.588   907.26   0.0341     5.3827     7.4523     4.3951     90.000    101.778     90.000 ' ===  18  19  17  14
1433) P21/c      2   0     256.207   907.26   0.0344     6.9201     7.4521     5.6503     90.000    118.444     90.000 ' ===  21  19  20  18
1434) P21        2   0     196.474   906.69   0.0346     5.5937     7.4523     5.0030     90.000    109.596     90.000 ' ===  22  20  16  15
1435) P-1        2   0     128.101   906.68   0.0341     4.5771     3.9535     7.9696    109.098     91.566    108.205 ' ===  20  17  19  14  16  15
1436) P42/ncm    3   0     585.289   906.45   0.0343    10.5390    10.5390     5.2696     90.000     90.000     90.000 ' ===  22  20
1437) C2         2   0     404.484   905.64   0.0342     5.7580    21.0782     3.5260     90.000    109.063     90.000 ' ===  20  23  16  15
1438) P-1        2   0      97.044   905.60   0.0342     5.0758     3.2691     6.4056     79.497     78.831    106.022 ' ===  19  16  20  14  16  14
1439) C2         2   0     326.231   905.07   0.0343     4.4058    21.0780     3.5215     90.000     86.013     90.000 ' ===  23  22  13  13
1440) Cc         2   0     544.314   904.56   0.0344     3.4652    21.0784     7.6509     90.000     76.913     90.000 ' ===  16  22  19  13
1441) C2         2   0     594.645   904.02   0.0342     3.7857    21.0781     7.4521     90.000     89.999     90.000 ' ===  14  22  19  11
1442) C222       2   0     585.286   903.91   0.0342    14.9042     7.4522     5.2695     90.000     90.000     90.000 ' ===  19  15  18
1443) Pnc2       3   0     292.646   903.70   0.0343     7.4523    10.5391     3.7261     90.000     90.000     90.000 ' ===  20  20  12
1444) C2         3   0     594.648   903.63   0.0342     3.7857    21.0782     7.4521     90.000     89.999     90.000 ' ===  14  22  20  12
1445) C2221      3   0     585.288   903.29   0.0342    14.9042     7.4523     5.2695     90.000     90.000     90.000 ' ===  19  15  18
1446) I41cd      3   1    1170.511   902.95   0.0339    10.5390    10.5390    10.5385     90.000     90.000     90.000 ' ===  22  17
1447) P-1        2   0     105.601   902.61   0.0342     4.9402     3.7956     6.5137    115.008    106.314     88.619 ' ===  20  17  20  14  18  15
1448) P-1        2   0     156.041   902.31   0.0344     4.5823     3.7972    10.2995    111.978     70.243    100.712 ' ===  16  15  17  10  11  11
1449) Cc         3   1     345.182   902.30   0.0342     7.6124     7.4523     6.2155     90.000     78.223     90.000 ' ===  21  20  18  17
1450) P-1        3   1      48.774   902.28   0.0342     3.2861     3.7261     4.9681    120.000    100.892     67.793 ' ===  12  18  17  10   9  13
1451) Pbca       2   0     438.987   902.20   0.0345     9.1270     7.4523     6.4540     90.000     90.000     90.000 ' ===  22  20  19
1452) Pc         2   0     210.242   901.95   0.0342     7.5715     5.2694     5.3539     90.000    100.181     90.000 ' ===  21  20  15  13
1453) P-1        3   1      85.829   901.80   0.0341     3.4558     4.8258     5.7828    112.654     93.426    102.407 ' ===  17  17  18  13  14  13
1454) P-1        3   0      97.044   901.48   0.0342     3.2691     5.2241     6.9348    118.301     84.202    110.953 ' ===  16  17  21  12  15  15
1455) C2         3   0     320.073   900.83   0.0342     4.9914    14.9043     4.3226     90.000     84.478     90.000 ' ===  15  17  19  12
1456) P-1        3   0     112.293   900.08   0.0342     4.0440     6.3852     8.5190    118.836    130.748     42.363 ' ===  18  19  18  15  15  15
1457) Pca21      3   0     292.644   899.84   0.0342    14.9046     5.2695     3.7261     90.000     90.000     90.000 ' ===  22  19  14
1458) Pc         3   0     210.242   899.30   0.0342     8.4653     5.2694     5.3539     90.000    118.318     90.000 ' ===  21  19  16  14
1459) P-1        3   1      75.480   898.76   0.0341     3.2591     4.7933     5.6450    107.380     72.469    113.522 ' ===  14  16  21  10  14  15
1460) P-1        3   1      77.866   898.76   0.0342     3.1351     4.8061     5.7810    112.901     93.109    101.285 ' ===  17  15  16  11  12  10
1461) P-1        2   0      91.164   898.74   0.0342     3.7388     4.3383     5.6716     96.090     92.276     93.871 ' ===  14  17  17  10  11  11
1462) P-1        2   1      58.382   898.57   0.0341     3.1538     4.4291     4.3346     88.350     96.966    103.731 ' ===  18  16  16  13  14  11
1463) P-1        3   1      67.407   898.55   0.0336     4.3662     3.5907     4.4599    101.947     80.197     92.019 ' ===  17  16  19  12  15  14
1464) P-1        3   0     123.281   898.39   0.0345     3.5099     5.5093     7.0171     98.810     98.630     67.527 ' ===  21  19  21  17  19  17
1465) P21/c      3   0     196.470   898.20   0.0344     5.0030     7.4522     5.5936     90.000    109.596     90.000 ' ===  15  22  22  14
1466) Pc         3   0     210.243   897.95   0.0342     7.5715     5.2694     5.3539     90.000    100.181     90.000 ' ===  21  20  16  14
1467) P2         2   0     210.243   897.61   0.0343     7.5713     5.2695     5.3539     90.000     79.820     90.000 ' ===  20  18  15  13
1468) P-1        3   1     116.188   897.56   0.0341     4.4072     5.0168     5.7296    110.036    102.516     85.742 ' ===  18  12  19  10  15  11
1469) P-1        3   1      85.830   897.43   0.0342     3.4558     4.8258     5.7828    112.653     93.427    102.405 ' ===  16  19  17  14  12  14
1470) Cmc21      3   0     585.283   896.97   0.0342    14.9042    10.5390     3.7261     90.000     90.000     90.000 ' ===  19  19  14
1471) P-1        3  10      34.915   896.55   0.0341     1.5076     4.4898     5.4084    100.317     84.435     78.210 ' ===   3  10   9   2   1   7
1472) P-1        3   1      77.865   895.87   0.0342     4.8061     5.9071     3.1351    102.256     78.715    115.642 ' ===  15  17  16  12  10  12
1473) Cmc21      2   0     585.284   895.71   0.0342    14.9042    10.5390     3.7261     90.000     90.000     90.000 ' ===  19  19  13
1474) Ccc2       3   0     585.291   895.12   0.0343    14.9046    10.5391     3.7260     90.000     90.000     90.000 ' ===  20  20  12
1475) P42/nmc    2   0     585.278   894.78   0.0341     7.4522     7.4522    10.5388     90.000     90.000     90.000 ' ===  23  19
1476) C222       3   0    1170.502   894.33   0.0339    14.9041    14.9043     5.2693     90.000     90.000     90.000 ' ===  17  21  17
1477) C2         2   0     371.325   894.26   0.0341     4.7279    10.5390     7.4756     90.000     85.465     90.000 ' ===  13  18  16   8
1478) P21/c      3   1     113.431   893.42   0.0343     4.3328     4.3026     6.1273     90.000     96.768     90.000 ' ===  16  16  19  14
1479) P4cc       2   0     585.285   893.17   0.0342     7.4522     7.4522    10.5391     90.000     90.000     90.000 ' ===  21  21
1480) C2         3   0     679.405   893.01   0.0344     7.4917    14.9042     6.1166     90.000     84.141     90.000 ' ===  18  16  20  16
1481) Ccca       3   0     780.381   893.01   0.0342    14.9042    10.5390     4.9682     90.000     90.000     90.000 ' ===  19  19  14
1482) P2         3   0     196.472   892.43   0.0345     5.5936     7.4523     5.0030     90.000     70.404     90.000 ' ===  22  20  15  14
1483) P21/c      3   1     122.377   891.61   0.0344     5.3976     7.4523     3.1162     90.000     77.495     90.000 ' ===  16  20  12   7
1484) Cc         2   0     404.491   890.65   0.0343     5.7580    21.0782     3.5261     90.000     70.939     90.000 ' ===  20  23  17  16
1485) P21        2   0     210.243   890.46   0.0342     7.5713     5.2695     5.3539     90.000     79.819     90.000 ' ===  23  17  16  16
1486) Ccca       3   0     780.383   890.08   0.0342    10.5390     4.9682    14.9042     90.000     90.000     90.000 ' ===  19  14  19
1487) Pc         3   1     113.427   889.83   0.0341     7.0752     4.3026     6.1273     90.000    142.548     90.000 ' ===  18  16  18  15
1488) Ccc2       3   0    1170.553   889.17   0.0341    10.5391    10.5390    10.5387     90.000     90.000     90.000 ' ===  19  23  17
1489) Pca21      3   0     585.293   888.88   0.0343     7.4523    10.5391     7.4521     90.000     90.000     90.000 ' ===  18  22  16
1490) P-1        2   0     188.350   888.46   0.0342     6.9918     6.3450     4.9257     82.068    116.000     80.674 ' ===  17  19  21  14  15  17
1491) P2         3   1      98.233   887.26   0.0343     5.3065     7.4521     2.5015     90.000     96.769     90.000 ' ===  18  17  12   9
1492) P-1        3   1      58.529   887.22   0.0342     3.4953     3.9434     4.5939    104.197     78.024     80.725 ' ===  15  14  18   9  12  10
1493) P2         3   1     120.737   887.13   0.0343     5.7520     7.4521     3.0746     90.000    113.634     90.000 ' ===  18  18  14  11
1494) P-1        3   0     163.713   886.95   0.0342     2.5262     7.6499    11.1280    127.308     73.155    100.115 ' ===  12  17  21   8  11  15
1495) P-1        3   1      78.652   886.64   0.0341     4.5342     3.7303     5.1916    109.276     72.009     99.384 ' ===  20  17  15  15  14  12
1496) P-1        2   1      58.382   886.28   0.0341     3.1538     4.4291     4.3345     88.349     96.965    103.731 ' ===  17  16  16  12  13  11
1497) P-1        3   3      37.741   886.11   0.0342     2.8020     3.2591     4.6960     96.932    109.478    106.150 ' ===  13  13  16   8  10  10
1498) P-1        3   0     124.343   885.51   0.0342     3.5291     5.3028     6.6936     94.303     92.662     94.562 ' ===  16  19  17  12  12  13
1499) P-1        3   1      48.774   885.09   0.0342     3.2861     3.7261     4.4782     73.898     96.018    112.207 ' ===  12  17  18  10   9  13
1500) P-1        3   1      98.229   884.10   0.0340     2.5015     9.3178     5.3065    122.539     83.232     78.385 ' ===  12  20  19  12   9  17
1501) P-1        3  10      29.784   883.80   0.0337     1.9706     3.2596     4.7801     96.558     95.695    100.319 ' ===   8   9  11   5   6   8
1502) P-1        3   0     103.265   883.65   0.0343     3.2206     5.7312     5.9531     84.183    107.041     83.277 ' ===  19  18  18  14  14  15
1503) Cc         3   0     423.906   883.62   0.0341     4.6743    21.0779     4.5760     90.000    109.909     90.000 ' ===  19  23  15  13
1504) F222       2   0    1170.570   883.35   0.0342    14.9046    10.5389     7.4521     90.000     90.000     90.000 ' ===  21  19  15
1505) P2         2   0     292.643   882.83   0.0344     7.4520     7.4522     5.2696     90.000     89.998     90.000 ' ===  19  17  21  17
1506) P-1        3   1     128.099   882.38   0.0341     5.0272     3.9535     9.0078    115.438     58.080    120.130 ' ===  16  16  21  10  15  15
1507) P-1        3   1      54.343   882.30   0.0342     3.6613     3.7898     4.4841     73.638     83.303     65.542 ' ===  13  18  21  11  13  17
1508) P-1        3   0     162.674   882.19   0.0341     4.7834     7.5475     6.4768    129.334     65.453     99.115 ' ===  20  19  19  17  17  16
1509) P-1        3   1      67.408   882.12   0.0336     3.5907     5.1141     4.3662     82.893     87.980    121.440 ' ===  16  16  17  11  12  12
1510) P-1        2   1      53.541   882.10   0.0342     4.0618     4.3916     6.8172    127.258    140.539     44.236 ' ===  14  15  19   9  13  13
1511) Pcca       2   0     438.987   881.46   0.0345     9.1270     7.4523     6.4540     90.000     90.000     90.000 ' ===  22  20  19
1512) P21/c      3   0     210.243   880.43   0.0342     8.4653     5.2694     5.3539     90.000    118.318     90.000 ' ===  22  20  17  16
1513) P-1        3   1      74.858   880.36   0.0339     4.3156     4.0439     4.3550     81.096     89.308     85.522 ' ===  20  17  16  16  14  13
1514) P-1        3   0     119.330   879.96   0.0340     4.6418     5.1525     5.3958     93.968    102.421     71.231 ' ===  19  12  18  10  15   9
1515) Pban       3   0     585.283   879.70   0.0342    14.9047     7.4522     5.2694     90.000     90.000     90.000 ' ===  19  19  18
1516) P-1        3   0     139.410   879.51   0.0340     4.6965     4.9812     7.5310    120.262     66.365    101.657 ' ===  19  21  19  17  16  18
1517) P-1        2   0     123.281   878.42   0.0345     3.5099     7.0171     5.2809     93.443    105.417     98.630 ' ===  21  21  18  19  16  16
1518) P21/c      2   0     210.242   878.12   0.0342     7.5714     5.2695     5.3538     90.000    100.182     90.000 ' ===  21  19  13  12
1519) P2         3   1     120.737   877.52   0.0343     6.5222     7.4521     3.0746     90.000     53.895     90.000 ' ===  19  18  14  12
1520) P-1        3   1      85.829   877.44   0.0342     5.2977     3.4558     6.1336    109.758     60.252    117.169 ' ===  17  15  19  11  15  13
1521) P-1        3   1      87.736   876.51   0.0340     3.7883     4.3981     5.4728    101.971     79.597     92.146 ' ===  14  19  18  12  12  15
1522) P2         2   0     196.474   876.51   0.0346     5.5937     7.4523     5.0030     90.000    109.596     90.000 ' ===  22  19  16  15
1523) P-1        3   1      53.540   876.04   0.0341     3.1975     4.0618     5.1917    123.432     75.407    106.634 ' ===  17  15  19  12  14  14
1524) P2         3   0     221.878   875.89   0.0342     6.9200     4.3025     7.9906     90.000     68.849     90.000 ' ===  14  16  18  11
1525) Cc         3   1     252.451   875.26   0.0341     4.5457    14.9045     3.7692     90.000     98.670     90.000 ' ===  17  20  14  11
1526) P-1        2   0     117.122   874.97   0.0343     4.4426     5.0204     5.9625     73.454    110.261     85.233 ' ===  12  21  20  12  10  18
1527) P-1        3   1      87.737   874.81   0.0342     3.7883     4.3981     5.4729     78.029     79.595     87.855 ' ===  13  17  19   9  12  14
1528) P-1        3   0     121.789   874.25   0.0340     3.5425     8.1644     6.1052    134.391     88.408    101.844 ' ===  14  19  19  13  11  15
1529) P-1        3   0     146.955   874.19   0.0340     4.5780     7.1525     5.2879    115.432     70.155    100.439 ' ===  17  18  18  13  13  14
1530) C2         3   1     226.856   874.14   0.0341     8.6655     8.6050     3.0637     90.000     83.232     90.000 ' ===  17  15  19  15
1531) P-1        3   1     113.689   874.08   0.0338     4.5776     6.3925     4.3696     85.698     79.944     64.555 ' ===  20  21  17  20  16  16
1532) P-1        3   1      85.827   873.77   0.0339     4.8257     3.4558     5.7827     93.425     67.348     77.593 ' ===  17  17  17  12  12  12
1533) P2         3   1     100.375   873.62   0.0341     4.4272     7.4523     3.1305     90.000     76.366     90.000 ' ===  16  17  14   9
1534) P-1        3   0      97.043   873.34   0.0342     5.2240     5.0758    10.4754    132.716    144.347     36.976 ' ===  16  19  20  14  13  17
1535) P2         3   0     195.431   873.29   0.0341     8.6199     7.4522     3.0476     90.000     93.379     90.000 ' ===  14  18  16   9
1536) P-1        3   1     128.099   873.19   0.0341     5.0272     3.9535     8.1349     90.593     70.031     59.870 ' ===  16  16  20  10  15  14
1537) Pban       2   0     585.289   873.07   0.0343    14.9047     7.4521     5.2695     90.000     90.000     90.000 ' ===  21  17  21
1538) P-1        3   0      84.672   872.51   0.0342     4.9257     3.6110     6.7084    114.729     53.746    115.393 ' ===  16  18  18  13  11  14
1539) P-1        2   0     121.383   872.45   0.0342     3.7461     5.3259     6.1820     98.343     84.079     90.859 ' ===  17  19  19  14  14  16
1540) P-1        3   1      91.841   872.11   0.0341     3.7793     5.0524     5.3374    113.933     93.887     80.381 ' ===  17  20  21  15  16  20
1541) Cc         2   0     544.288   872.07   0.0340     6.0018    21.0776     4.7449     90.000    114.937     90.000 ' ===  21  22  20  18
1542) P-1        3   1      85.829   871.97   0.0342     4.8258     5.7828     3.4558     93.427    102.406    112.653 ' ===  19  17  15  14  13  11
1543) C222       3   0     682.163   871.68   0.0341    14.9045     3.5460    12.9074     90.000     90.000     90.000 ' ===  20  14  21
1544) F222       3   0    1088.608   871.20   0.0342    21.0782    14.9044     3.4652     90.000     90.000     90.000 ' ===  22  21  14
1545) C2221      3   1     442.447   871.09   0.0344    14.9042     5.6334     5.2697     90.000     90.000     90.000 ' ===  19  14  17
1546) Pba2       2   0     292.640   871.04   0.0341    14.9043     5.2694     3.7261     90.000     90.000     90.000 ' ===  21  17  15
1547) P2         3   1     100.374   870.50   0.0341     4.4272     7.4523     3.1305     90.000     76.366     90.000 ' ===  15  18  15   9
1548) P-1        3   1     104.488   870.38   0.0341     4.5116     4.7738     5.7993    108.645     68.155    112.977 ' ===  12  15  20   7  12  13
1549) P-1        2   0      84.672   870.13   0.0342     3.6110     4.6954     5.4939     73.729     82.743     71.387 ' ===  18  18  20  15  17  15
1550) P-1        3   1      87.736   869.77   0.0341     3.7883     4.3981     6.0676     99.422    117.483     92.146 ' ===  11  18  18   9   9  14
1551) P-1        3   5      38.303   869.74   0.0344     2.9057     3.1417     4.3484     84.505     85.140    102.793 ' ===  11  11  12   6   7   6
1552) C2         2   0     371.329   869.43   0.0342     4.7279    10.5391     7.4756     90.000     85.465     90.000 ' ===  14  18  15   7
1553) C2         2   0     544.310   868.61   0.0343     3.4652    21.0784     7.6509     90.000     76.913     90.000 ' ===  16  22  19  13
1554) P-1        3   1      78.649   867.58   0.0340     5.4392     3.8786     4.3507     98.543     85.748    119.944 ' ===  16  20  15  15  10  14
1555) P-1        3   1      54.343   867.09   0.0343     3.6613     4.0346     4.4841     99.136     96.697    121.236 ' ===  12  16  21   8  12  15
1556) C2         2   0     371.330   866.26   0.0342     4.7280    10.5391     7.4756     90.000     85.465     90.000 ' ===  13  18  16   7
1557) C2         3   0     423.911   866.13   0.0341     4.6744    21.0776     4.5760     90.000     70.093     90.000 ' ===  23  23  19  19
1558) P4/nbm     2   0     585.285   866.10   0.0342    10.5389    10.5389     5.2696     90.000     90.000     90.000 ' ===  21  21
1559) P-1        2   0     119.332   865.93   0.0342     3.8572     5.3599     6.0671     80.006    104.603     89.288 ' ===  17  19  22  13  16  19
1560) P-1        2   0     121.789   865.45   0.0340     3.5426     6.1052     6.0059     85.299    109.821     91.592 ' ===  14  19  19  11  11  16
1561) P-1        3   0     156.040   864.68   0.0343     4.5823     3.7972    10.2995    111.979     70.243    100.712 ' ===  16  14  17   9  11  10
1562) P-1        2   0     121.789   864.65   0.0340     3.5426     6.1052     5.8474     93.862     75.074     88.408 ' ===  14  19  19  11  11  15
1563) P-1        2   0     103.266   864.22   0.0343     3.2206     7.4956     5.8801    131.071     75.462     96.166 ' ===  19  18  18  16  14  14
1564) P-1        2   1      58.382   863.90   0.0341     3.1538     4.4291     4.3345     88.350     83.034     76.269 ' ===  18  15  16  13  13  10
1565) P2         3   1     120.735   863.90   0.0341     3.7655     7.4523     4.3480     90.000     98.298     90.000 ' ===  16  15  19  14
1566) P-1        3   1      78.651   862.92   0.0341     3.8786     4.3507     4.8547     92.041     76.132     98.543 ' ===  18  16  17  13  14  12
1567) P-1        3   1      54.343   862.87   0.0342     3.6613     4.0346     5.5353    126.888     61.807    121.236 ' ===  13  15  17   8  10  10
1568) Pc         3   0     210.244   862.63   0.0342     7.5715     5.2694     5.3539     90.000    100.181     90.000 ' ===  22  19  15  14
1569) C2         2   0     320.084   861.79   0.0344     4.9914    14.9043     4.3227     90.000     84.479     90.000 ' ===  17  18  18  13
1570) P-1        2   1      47.240   861.38   0.0342     3.2945     3.5838     5.1038     78.591     57.458     68.426 ' ===  16  14  20  11  14  12
1571) P-1        3   1      62.976   860.33   0.0343     3.4951     4.5271     4.3551    106.580    105.935     92.329 ' ===  18  19  14  15  12  11
1572) P-1        2   1      58.383   859.81   0.0342     3.1538     4.4292     4.3345     91.650     96.966     76.269 ' ===  18  14  15  12  12   9
1573) P42/nnm    3   0     585.290   859.70   0.0343    10.5390    10.5390     5.2696     90.000     90.000     90.000 ' ===  22  20
1574) C222       2   0     585.288   859.22   0.0342    14.9042    10.5391     3.7261     90.000     90.000     90.000 ' ===  19  18  15
1575) F222       2   0    2341.045   859.20   0.0340    14.9039    10.5391    14.9042     90.000     90.000     90.000 ' ===  18  20  21
1576) P-1        3   1      62.976   859.16   0.0343     3.4951     4.7775     5.5482    128.653    112.415     61.229 ' ===  18  14  18  12  15  11
1577) P-1        2   0     117.719   859.01   0.0341     4.3619     4.7914     5.7992    100.040     99.102     90.962 ' ===  17  20  17  14  12  17
1578) P-1        2   1      53.541   858.08   0.0342     3.1975     4.3916     5.6008    118.803    126.644     62.398 ' ===  17  15  20  12  15  14
1579) P-1        3   1      70.206   857.90   0.0342     6.9242     5.3261     3.0966     81.642     79.260     38.736 ' ===  20  17  17  16  15  14
1580) P-1        2   1      58.383   857.00   0.0341     4.7888     3.1538     4.3345     96.966     86.949    116.043 ' ===  17  17  16  14  12  12
1581) F222       2   0    1170.571   856.80   0.0342    14.9046     7.4522    10.5389     90.000     90.000     90.000 ' ===  21  15  19
1582) P-1        2   1      47.241   856.65   0.0342     3.2945     3.5838     4.3374     92.669     82.727    111.574 ' ===  16  13  16  10  10   9
1583) P-1        3   1      85.827   856.31   0.0339     4.8257     3.4558     5.7827     93.425    112.652    102.407 ' ===  18  17  17  13  13  12
1584) P-1        3   1      47.240   856.19   0.0342     3.5838     3.2945     4.3374     97.273     87.333    111.574 ' ===  14  16  17  11  11  11
1585) Pc         3   0     292.666   856.09   0.0344     7.4527     5.2696     7.4523     90.000     90.005     90.000 ' ===  13  21  19  11
1586) P-1        3   2      67.809   855.82   0.0342     2.9279     4.4024     5.5954    102.231    105.842     86.683 ' ===  10  16  16   7   7  12
1587) P-1        3   1      62.976   855.77   0.0343     3.4951     4.5271     4.3551    106.580    105.935     92.329 ' ===  17  19  15  14  12  12
1588) P2         2   0     230.558   855.58   0.0343     5.8712     7.4521     5.3596     90.000    100.519     90.000 ' ===  14  18  19  11
1589) F222       3   0    1170.556   855.48   0.0341    14.9043    10.5389     7.4522     90.000     90.000     90.000 ' ===  20  17  16
1590) P2         3   1      98.233   855.21   0.0343     5.3065     7.4521     2.5015     90.000     96.769     90.000 ' ===  18  16  13  10
1591) C2         3   0     517.077   855.17   0.0343     5.7016    14.9046     6.1584     90.000     98.877     90.000 ' ===  19  20  19  17
1592) P-1        3   1      47.240   854.68   0.0342     3.2945     3.8749     4.3374     86.297     97.273    120.673 ' ===  16  15  17  12  11  11
1593) Pban       2   0     585.273   854.51   0.0341    10.5390    10.5391     5.2694     90.000     90.000     90.000 ' ===  20  22  19
1594) C222       3   1     442.445   853.91   0.0344    14.9042     5.6334     5.2696     90.000     90.000     90.000 ' ===  19  14  17
1595) C2221      3   0     585.283   853.31   0.0342    10.5391     7.4522     7.4521     90.000     90.000     90.000 ' ===  18  14  19
1596) P-1        2   0     139.406   853.21   0.0339     4.6963     4.9813     6.8461    108.170     66.921    101.657 ' ===  20  20  19  17  17  16
1597) Fd-3c      2   0    9364.503   853.13   0.0342    21.0779    21.0779    21.0779     90.000     90.000     90.000 ' ===  23
1598) P-1        2   1      47.241   852.67   0.0342     3.2945     3.5838     4.3374     87.331     82.727     68.425 ' ===  16  14  15  11   9   9
1599) Pmn21      2   0     292.644   852.48   0.0342    10.5389     7.4523     3.7261     90.000     90.000     90.000 ' ===  19  22  14
1600) P-1        2   1      48.774   852.18   0.0342     3.2861     3.7261     4.4782     73.897     83.981     67.793 ' ===  13  18  19  11  10  15
1601) P-1        2   1      58.382   852.16   0.0341     3.1538     4.4291     4.3345     91.650     83.034    103.731 ' ===  17  15  16  12  12  10
1602) P-1        3   1      47.241   851.76   0.0342     3.2945     3.5838     5.1038     78.593     57.458     68.425 ' ===  17  14  21  12  16  13
1603) C2         3   0     404.489   851.26   0.0342     5.4627    21.0779     3.5261     90.000     94.937     90.000 ' ===  23  22  16  16
1604) P2221      3   0     292.643   850.74   0.0342    10.5391     7.4521     3.7261     90.000     90.000     90.000 ' ===  18  19  15
1605) P-1        2   0     156.041   850.71   0.0344     4.5823     3.7972    10.2995    111.979     70.243    100.712 ' ===  15  15  17   9  10  11
1606) P-1        3   1      90.717   850.67   0.0342     3.4652     4.8835     6.1121     87.437     95.421    118.233 ' ===  18  18  13  14  11  11
1607) P-1        2   0     107.083   850.22   0.0343     4.4963     7.1499     4.0617     98.281     74.503     63.375 ' ===  17  20  13  14   9  11
1608) P-1        3   1      62.976   850.06   0.0343     5.3113     4.3551     3.4952    105.935    105.055     54.778 ' ===  18  14  18  10  15  12
1609) P-1        3   1      85.262   849.85   0.0344     5.0773     3.2340     5.6409     97.425    110.472     80.187 ' ===  20  14  19  14  17  11
1610) P222       3   0     585.258   849.77   0.0340     7.4521    10.5387     7.4522     90.000     90.000     90.000 ' ===  17  17  21
1611) C222       2   0    1170.516   849.77   0.0340    14.9042    10.5387     7.4522     90.000     90.000     90.000 ' ===  17  17  21
1612) Cc         3   1     195.093   849.68   0.0341     4.9681    10.5390     3.9277     90.000     71.566     90.000 ' ===  15  20  17  11
1613) P-1        3   1      79.554   849.62   0.0341     2.4552     5.5365     6.1510     82.427     91.459     74.120 ' ===  12  17  18   9  10  14
1614) P-1        2   1      47.241   849.59   0.0342     3.2945     3.5838     4.3374     92.669     97.273     68.425 ' ===  17  14  15  12  10   9
1615) P-1        3   0     129.261   848.68   0.0339     5.1720     6.7612     4.9033    124.179    104.696     97.231 ' ===  16  22  21  15  15  20
1616) P-1        3   1      89.778   848.58   0.0342     3.9599     4.5004     5.3617     86.896     79.360     72.946 ' ===  16  17  18  13  13  14
1617) Pna21      2   0     292.640   848.16   0.0341    14.9044     5.2694     3.7261     90.000     90.000     90.000 ' ===  22  17  14
1618) P2         2   1     120.731   847.94   0.0340     5.3251     7.4522     3.7655     90.000     53.896     90.000 ' ===  15  18  14   9
1619) P2         3   1      98.233   847.82   0.0343     5.3066     7.4521     2.5015     90.000     96.769     90.000 ' ===  19  19  11   9
1620) C2         3   1     434.731   847.66   0.0342     5.5352    21.0782     3.7898     90.000     79.480     90.000 ' ===  18  21  18  15
1621) P2         2   0     195.433   847.42   0.0341     8.6200     7.4522     3.0476     90.000     86.621     90.000 ' ===  16  16  17  11
1622) P-1        3   1      47.241   847.33   0.0342     3.5838     3.8748     4.3374     93.702     87.331     52.247 ' ===  13  14  16   8   9  10
1623) P2         3   0     297.328   847.15   0.0342     7.5716     7.4521     5.3539     90.000     79.817     90.000 ' ===  16  17  20  14
1624) P-1        3   1      87.736   846.41   0.0341     3.7883     4.3981     6.0676     99.422    117.483     92.146 ' ===  13  19  19  11  12  16
1625) P-1        3   1     128.569   846.35   0.0340     5.2197     5.1768     6.2574     67.291    120.393    115.452 ' ===  18  14  17  12  14  10
1626) P2         3   1      98.233   845.93   0.0343     5.3066     7.4521     2.5015     90.000     83.231     90.000 ' ===  19  17  12  10
1627) P-1        3   1      51.235   845.37   0.0342     3.8038     3.1624     4.7937    114.902     85.986     81.863 ' ===  14  15  16   9  10  10
1628) P-1        3   2      49.376   845.36   0.0341     3.0477     4.0745     4.3557     98.969     86.585    112.457 ' ===  14  14  17  10  10  12
1629) Cc         3   1     195.090   844.89   0.0340     4.9681    10.5389     3.9277     90.000    108.436     90.000 ' ===  17  20  16  12
1630) P-1        3   2      67.809   844.85   0.0342     5.5954     2.9279     4.4024     93.317    102.232     74.157 ' ===  16  11  16   8  12   8
1631) I41/acd    3   1    1170.515   844.77   0.0339    10.5390    10.5390    10.5386     90.000     90.000     90.000 ' ===  22  18
1632) P-1        2   0     139.406   844.59   0.0339     4.6963     4.9813     6.6120    100.333     72.278     78.343 ' ===  20  20  19  17  17  17
1633) P-1        3   1      78.651   844.40   0.0341     3.8786     4.3507     4.8547     92.041     76.133     98.543 ' ===  19  18  15  15  14  12
1634) P-1        3   1      83.507   844.03   0.0343     3.3623     4.8579     6.0615    116.816    107.763     75.982 ' ===  12  16  20   8  11  15
1635) P-1        3   1      87.737   843.77   0.0341     3.7884     4.3981     6.0676     80.578    117.483     87.853 ' ===  14  16  17  10  11  12
1636) P-1        3   1      85.828   843.71   0.0341     3.4558     4.8258     5.7828    112.654     93.427    102.405 ' ===  15  18  17  12  12  13
1637) P42/ncm    3   0     585.281   842.86   0.0342     7.4521     7.4521    10.5391     90.000     90.000     90.000 ' ===  21  23
1638) P-1        3   1      78.652   842.22   0.0341     3.8786     4.3507     4.8547     87.959    103.868     98.543 ' ===  18  17  15  13  13  11
1639) P-1        3   1      51.235   842.14   0.0342     3.1624     3.8038     4.7938     85.986    114.902     81.863 ' ===  15  13  16   8  10   9
1640) P-1        2   0     119.083   841.83   0.0341     3.7140     4.3468     7.5813     91.498    100.586     81.813 ' ===  13  16  18   8  10  12
1641) P-1        3   2      49.377   841.67   0.0341     3.0477     4.3557     4.0745     98.968    112.457     86.585 ' ===  13  18  15  10  10  13
1642) P2         3   0     210.243   841.23   0.0343     8.4652     5.2696     5.3539     90.000    118.318     90.000 ' ===  22  18  13  13
1643) P-1        3   1      77.867   841.21   0.0342     6.2310     4.8061     9.5868    143.130    144.540     29.566 ' ===  18  17  19  13  16  15
1644) P-1        3   1      76.606   840.87   0.0344     3.7777     4.3484     4.7282     89.338     94.581     98.325 ' ===  18  15  17  11  15  11
1645) Cc         2   0     454.792   839.82   0.0343     8.6860    14.9044     3.5460     90.000     82.180     90.000 ' ===  23  22  16  16
1646) F222       3   0    1170.578   839.70   0.0342    14.9045    10.5390     7.4522     90.000     90.000     90.000 ' ===  21  19  14
1647) C2         2   0     423.906   839.16   0.0341     4.6743    21.0779     4.5760     90.000    109.909     90.000 ' ===  19  23  15  13
1648) Cmc21      2   0     780.367   838.69   0.0341    14.9045     4.9681    10.5389     90.000     90.000     90.000 ' ===  22  13  19
1649) P-1        2   0     107.083   838.61   0.0343     4.0617     4.4963     6.5209    101.428     69.993    105.497 ' ===  13  18  21  10  13  16
1650) P-1        3   0     119.083   838.54   0.0341     3.7140     4.3468     7.8054     92.427     72.699     98.187 ' ===  15  16  17  10  11  11
1651) Ccc2       2   0    1170.558   838.52   0.0341    10.5391    10.5390    10.5387     90.000     90.000     90.000 ' ===  19  23  19
1652) Pbca       3   0     585.274   838.46   0.0341    10.5387    10.5391     5.2695     90.000     90.000     90.000 ' ===  19  23  21
1653) P-1        3   2      49.376   838.31   0.0341     3.0477     4.0501     4.3557     96.431     86.585     68.394 ' ===  13  15  18  10  10  12
1654) P-1        3   0     139.408   838.29   0.0339     4.6963     4.9813     6.8461    108.170     66.921    101.657 ' ===  21  20  19  18  18  16
1655) Pc         3   1     131.698   838.26   0.0342     7.4992     5.2695     3.3537     90.000     96.421     90.000 ' ===  17  19  11   8
1656) P-1        3   1      47.241   837.93   0.0342     3.5838     3.2945     4.3374     97.273     92.669     68.426 ' ===  13  16  16  10   9  10
1657) F222       3   0    1170.570   837.46   0.0342    10.5389    14.9046     7.4521     90.000     90.000     90.000 ' ===  19  21  15
1658) Fdd2       3   0    1854.367   837.32   0.0339    17.2095    14.9043     7.2296     90.000     90.000     90.000 ' ===  21  19  17
1659) P-1        3   1      90.718   837.21   0.0343     3.4652     4.4549     6.1121     88.598     95.420    105.027 ' ===  19  17  16  14  14  12
1660) P21/c      3   0     210.244   837.09   0.0343     5.3538     5.2696     7.5714     90.000     79.817     90.000 ' ===  15  18  21  14
1661) Pnn2       3   0     585.294   836.79   0.0343     7.4523    10.5391     7.4521     90.000     90.000     90.000 ' ===  18  23  16
1662) Pc         3   1     177.483   836.46   0.0343     5.5354     7.4521     4.5197     90.000    107.831     90.000 ' ===  17  18  14  10
1663) P-1        3   1      53.540   836.46   0.0341     3.1975     4.0618     5.1917    123.432    104.593     73.366 ' ===  14  16  19  10  11  15
1664) Cc         3   0     423.914   836.44   0.0342     4.6744    21.0777     4.5760     90.000    109.907     90.000 ' ===  22  22  18  17
1665) P-1        2   1      58.382   836.44   0.0341     6.0162     4.4291     7.1106    135.284    142.599     30.613 ' ===  18  15  18  13  15  12
1666) Cc         3   1     311.462   836.10   0.0342     3.1351    21.0784     4.8061     90.000     78.716     90.000 ' ===  17  22  14  10
1667) P-1        3   0     108.860   835.69   0.0342     4.5906     3.7641     6.7727     97.033     94.652    109.062 ' ===  19  15  20  12  16  14
1668) C222       2   0     585.285   835.11   0.0342    10.5389     7.4522     7.4523     90.000     90.000     90.000 ' ===  19  15  21
1669) P-1        2   0     163.713   834.83   0.0342     2.5262     7.6233    12.6739    136.248     76.012     98.923 ' ===  11  18  21   8  10  16
1670) C2221      2   0     585.286   834.77   0.0342    14.9046     7.4521     5.2695     90.000     90.000     90.000 ' ===  21  15  19
1671) P2         3   1     172.592   834.27   0.0343     5.3827     7.4523     4.3951     90.000    101.778     90.000 ' ===  17  18  19  15
1672) P21        2   0     216.961   834.15   0.0345     6.7666     7.4521     5.0435     90.000    121.449     90.000 ' ===  18  18  19  14
1673) P-1        3   2      66.060   834.08   0.0342     2.8523     5.4185     4.4108    101.095     85.162     83.430 ' ===  13  18  13  11   7  11
1674) P-1        3   3      37.741   833.38   0.0342     2.8020     4.5966     3.2591    107.029    106.150     74.398 ' ===  12  16  13   9   7  10
1675) P-1        2   0     111.230   833.28   0.0341     4.8804     5.2933     4.8996     94.575     69.437     73.362 ' ===  18  18  18  13  14  15
1676) P-1        3   1      58.383   833.27   0.0341     3.1538     4.4292     4.3345     88.350     83.034     76.269 ' ===  18  15  15  13  12  10
1677) C2         2   0     544.314   833.27   0.0344     3.4652    21.0784     7.6509     90.000    103.087     90.000 ' ===  17  22  20  15
1678) P21        3   1     107.760   833.21   0.0342     4.3388     7.4523     3.3608     90.000     82.582     90.000 ' ===  18  15  17  13
1679) P-1        3   1      52.800   833.03   0.0342     3.2849     3.7956     4.4021     83.983    101.494    100.180 ' ===  15  16  19  11  12  13
1680) P-1        3   3      37.741   832.78   0.0342     4.8532     3.2591     7.7708    133.863    146.380     33.681 ' ===  16  13  18  11  15  12
1681) P-1        2   0     108.860   832.55   0.0341     4.8944     3.7642     6.7726     82.967     99.802    117.565 ' ===  18  14  18  10  13  12
1682) P-1        3   1      87.737   831.73   0.0341     3.7883     4.3981     5.4728     78.029    100.404     92.145 ' ===  13  17  18   9  11  13
1683) P212121    3   0     292.641   831.43   0.0342     7.4521    10.5391     3.7261     90.000     90.000     90.000 ' ===  19  18  14
1684) P-1        3   1      79.281   831.14   0.0342     3.4968     4.4576     5.3415     87.547     80.582     74.842 ' ===  18  17  14  14  12  10
1685) P-1        3   1      54.939   830.82   0.0344     3.7992     3.3910     4.3964     98.494     99.272     82.362 ' ===  14  16  18  10  11  12
1686) C2         3   0     431.037   830.48   0.0342     6.7218    14.9042     4.3388     90.000     82.582     90.000 ' ===  17  19  21  16
1687) Ccca       3   0     780.373   830.43   0.0341    14.9045    10.5389     4.9681     90.000     90.000     90.000 ' ===  22  20  13
1688) P-1        3   1      76.608   830.32   0.0344     3.7777     4.3484     4.7282     89.338     85.419     81.674 ' ===  18  16  18  12  16  12
1689) P21        2   0     210.244   830.17   0.0343     5.3539     5.2695     7.5715     90.000     79.820     90.000 ' ===  15  20  19  11
1690) P-1        2   1      53.541   830.02   0.0342     4.0618     7.8323     5.1917    117.942    123.432     23.027 ' ===  14  20  19  14  13  17
1691) P-1        2   0     139.408   829.83   0.0339     4.6963     4.9813     6.6120    100.333     72.278     78.343 ' ===  21  20  19  18  18  17
1692) P-1        2   0     121.024   829.67   0.0344     5.0719     5.3255     4.9799     89.431     79.163     66.697 ' ===  21  17  18  16  16  12
1693) Ccca       3   0     780.366   829.45   0.0341    14.9043    10.5390     4.9680     90.000     90.000     90.000 ' ===  21  20  13
1694) Ccca       3   0    1170.553   829.02   0.0341    14.9045    10.5387     7.4522     90.000     90.000     90.000 ' ===  20  19  18
1695) P-1        2   1      58.382   829.01   0.0341     4.7888     3.1538     4.3345     83.034     86.948     63.957 ' ===  17  18  15  15  11  12
1696) Cc         3   1     307.402   828.77   0.0341     4.7936    14.9044     4.5897     90.000     69.626     90.000 ' ===  16  21  18  13
1697) P-1        2   1      53.541   828.74   0.0342     3.1975     4.0618     5.1917    123.432    104.594     73.365 ' ===  17  14  19  11  14  13
1698) P-1        3   3      48.858   828.55   0.0341     3.0157     4.6344     3.8096    100.737     98.719     69.750 ' ===  11  17  16   9   9  13
1699) P-1        3   1      93.873   828.39   0.0343     2.8971     5.3285     6.3104     97.630     77.016     88.011 ' ===  13  19  20  11  13  17
1700) P-1        3   1      78.649   827.75   0.0340     3.7303     4.5341     5.2991     79.174    112.365     80.617 ' ===  16  19  16  13  13  14
1701) P-1        3   1      77.184   826.01   0.0341     5.8556     3.4044     4.3397     97.512     93.268     64.147 ' ===  15  16  17  11  11  13
1702) P-1        2   1      58.383   825.68   0.0341     6.0162     4.4291     7.1106    135.285    142.599     30.613 ' ===  16  15  18  11  13  12
1703) P-1        3   2      66.061   825.26   0.0344     2.8524     4.4109     5.4184    101.094     96.572     94.838 ' ===  15  16  16  10  11  12
1704) P-1        2   0     139.407   825.23   0.0339     4.6963     4.9813     7.5310    120.262     66.366    101.657 ' ===  19  20  20  16  16  18
1705) P222       2   0     585.258   825.02   0.0340    14.9042     7.4522     5.2693     90.000     90.000     90.000 ' ===  17  21  17
1706) Pnnn       3   0     585.269   824.98   0.0341    10.5389    10.5390     5.2694     90.000     90.000     90.000 ' ===  21  23  15
1707) Cc         3   0     454.793   824.94   0.0343     8.6860    14.9044     3.5460     90.000     82.180     90.000 ' ===  23  22  15  15
1708) P2         3   1     128.100   824.91   0.0341     4.3153     7.4523     3.9953     90.000     94.424     90.000 ' ===  19  18  15  13
1709) P-1        2   1      53.541   824.68   0.0342     4.0618     3.1975     5.3677    110.609     68.755     73.365 ' ===  14  17  19  11  12  14
1710) P-1        3   0     125.867   824.38   0.0345     4.6723     7.0767     5.2849    115.417     56.902    117.777 ' ===  20  21  17  18  16  16
1711) C2         3   0     544.298   824.23   0.0342     3.4652    21.0779     7.6510     90.000     76.910     90.000 ' ===  17  21  22  16
1712) Cc         3   1     311.462   824.11   0.0342     3.1351    21.0784     4.8061     90.000     78.716     90.000 ' ===  17  22  15  11
1713) P-1        3   1      85.829   824.00   0.0340     4.8258     3.4558     5.7828     93.426    112.652    102.406 ' ===  17  19  17  14  12  14
1714) P-1        3   1      71.771   823.71   0.0341     3.1656     5.3286     4.7922     93.751    116.128     81.459 ' ===  15  18  16  13  11  12
1715) F222       2   0    1229.635   822.57   0.0342    21.0783    14.9042     3.9141     90.000     90.000     90.000 ' ===  22  19  14
1716) P2         2   0     297.325   822.41   0.0342     7.5716     7.4522     5.3538     90.000     79.817     90.000 ' ===  16  20  17  11
1717) C2         3   0     431.040   822.00   0.0342     6.7216    14.9046     4.3388     90.000     97.418     90.000 ' ===  18  17  20  16
1718) Ccca       3   0    1170.565   821.40   0.0342    10.5391    10.5388    10.5390     90.000     90.000     90.000 ' ===  21  20  22
1719) C2         3   0     326.232   821.26   0.0343     4.4058    21.0781     3.5215     90.000     86.014     90.000 ' ===  22  22  13  13
1720) P-1        3   0     133.292   820.78   0.0343     3.1609     4.9479     9.1196    103.848     78.837     82.061 ' ===  17  18  17  14  12  13
1721) P-1        2   0     125.864   819.89   0.0344     3.5383     4.7742     8.3078     64.597     84.360     91.088 ' ===  18  18  18  14  15  14
1722) P-1        2   0     119.335   819.62   0.0343     4.6419     5.3958     5.1526     93.966    108.769     77.581 ' ===  21  17  16  16  14  11
1723) P21        3   1     172.591   819.29   0.0341     4.3950     7.4522     5.3829     90.000    101.780     90.000 ' ===  18  15  16  13
1724) Fdd2       2   0    1854.450   818.97   0.0341    14.9045    17.2098     7.2297     90.000     90.000     90.000 ' ===  17  22  16
1725) P-1        3   1      58.382   818.06   0.0341     3.1538     4.3346     4.4291     88.351     76.269     83.034 ' ===  18  16  16  14  13  11
1726) P2         2   0     195.433   818.03   0.0341     8.6200     7.4523     3.0476     90.000     93.379     90.000 ' ===  14  18  17  10
1727) P21        3   1     172.591   818.00   0.0341     4.3950     7.4522     5.3829     90.000    101.780     90.000 ' ===  17  14  15  11
1728) P-1        3   1     117.869   817.87   0.0342     3.5197     5.0267     6.7484     98.472     87.281     88.175 ' ===  20  15  17  14  15  11
1729) C2         3   1     370.163   817.86   0.0341     5.7725    14.9042     4.4088     90.000    102.606     90.000 ' ===  18  20  16  13
1730) P-1        3   2      82.666   816.95   0.0341     4.4502     5.4185     3.5694     96.579     80.972    102.607 ' ===  16  20  12  15   9  12
1731) P-1        2   1      58.382   816.67   0.0341     4.3345     3.1538     4.4291    103.731     91.651     83.034 ' ===  16  17  16  12  11  13
1732) P-1        2   0     139.406   816.60   0.0339     4.6963     4.9813     6.8461    108.170     66.922    101.657 ' ===  22  20  19  19  19  16
1733) P2         3   1     107.760   816.57   0.0342     4.3388     7.4523     3.3608     90.000     97.418     90.000 ' ===  18  16  15  12
1734) P-1        3   1      85.829   816.52   0.0340     4.8258     3.4558     5.7828     93.426     67.348     77.594 ' ===  16  19  18  13  12  15
1735) P-1        3   0     127.889   816.22   0.0342     3.7409     5.3182     6.7685     97.051    106.562     84.903 ' ===  16  21  20  15  14  18
1736) P-1        3   1      54.697   816.21   0.0341     3.3761     3.7826     4.3770     97.575     96.596     95.448 ' ===  13  14  18   8  10  10
1737) C222       3   0    1170.609   815.84   0.0342    14.9050    14.9042     5.2695     90.000     90.000     90.000 ' ===  15  19  20
1738) P21        3   1     172.591   815.33   0.0341     5.3829     7.4522     4.3950     90.000     78.220     90.000 ' ===  15  15  18  12
1739) P2         3   1     120.737   814.54   0.0344     4.3481     7.4521     3.7656     90.000     81.701     90.000 ' ===  18  16  18  15
1740) P-1        3   1      52.799   814.53   0.0340     3.2849     4.5596     7.1424    119.516    142.846     55.018 ' ===  14  15  20  10  13  13
1741) P-1        3   0     116.189   814.40   0.0342     4.5597     3.5858     8.1703     95.359     69.361     72.473 ' ===  17  17  22  12  16  16
1742) P21        3   1      98.233   813.92   0.0343     5.5936     7.4521     2.5015     90.000    109.597     90.000 ' ===  20  16  14  12
1743) C222       2   0    1170.606   813.88   0.0342    14.9049    10.5391     7.4521     90.000     90.000     90.000 ' ===  14  19  20
1744) P-1        2   0     111.232   813.87   0.0342     4.8804     5.2933     4.8996     94.576     69.438     73.362 ' ===  18  19  18  14  14  16
1745) C2         3   1     359.112   813.82   0.0341     3.9599    21.0781     4.5004     90.000     72.945     90.000 ' ===  16  20  18  14
1746) P21        3   1      98.231   813.57   0.0341     5.3065     7.4520     2.5015     90.000     83.232     90.000 ' ===  18  16  15  11
1747) P212121    2   0     292.639   813.23   0.0341    14.9043     3.7261     5.2694     90.000     90.000     90.000 ' ===  20  16  17
1748) Pna21      2   0     585.288   813.09   0.0342    14.9047     7.4522     5.2694     90.000     90.000     90.000 ' ===  20  19  17
1749) P21        3   1      98.233   812.98   0.0342     5.3065     7.4521     2.5015     90.000     96.769     90.000 ' ===  18  16  14  10
1750) Cc         3   1     307.399   812.60   0.0341     4.7936    14.9043     4.5897     90.000    110.373     90.000 ' ===  17  21  17  13
1751) P-1        3   1      58.383   812.43   0.0342     4.7887     3.1538     4.3346     83.034     86.947     63.957 ' ===  16  18  16  13  11  14
1752) P-1        3   0     133.292   812.40   0.0343     3.1609     4.9479     9.2763    107.343     74.692     97.939 ' ===  17  18  18  14  12  14
1753) P2         3   1     292.630   812.37   0.0340     7.4521     5.2694     7.4522     90.000     90.001     90.000 ' ===  16  15  20  14
1754) P2         3   0     195.433   811.76   0.0341     8.6200     7.4523     3.0476     90.000     86.621     90.000 ' ===  15  18  18  11
1755) Pba2       2   0     585.283   811.75   0.0342    14.9047     7.4522     5.2694     90.000     90.000     90.000 ' ===  19  19  17
1756) C2         2   1     226.855   811.38   0.0341     8.6654     8.6051     3.0637     90.000     96.769     90.000 ' ===  16  15  19  14
1757) P2         3   1     122.375   811.27   0.0343     5.3976     7.4523     3.1162     90.000     77.496     90.000 ' ===  15  19  13   7
1758) P-1        2   1      53.540   810.73   0.0342     3.1975     5.1917     4.0618     56.568     73.365     75.407 ' ===  17  19  14  14  11  13
1759) F222       3   0    1229.635   810.42   0.0342    21.0782    14.9042     3.9141     90.000     90.000     90.000 ' ===  22  20  14
1760) P-1        2   0     125.865   810.26   0.0344     3.5383     4.7741     8.3078    115.401     95.641     91.088 ' ===  18  17  20  13  16  14
1761) P-1        3   1     113.965   809.87   0.0343     3.8391     5.0004     6.3042    104.012     87.505     77.329 ' ===  14  18  20  12  13  16
1762) P-1        3   0     139.400   809.70   0.0337     4.6962     4.9813     6.8461    108.170     66.921    101.656 ' ===  19  21  22  17  18  21
1763) P-1        3   1      87.737   809.63   0.0341     3.7883     4.3981     5.4728     78.029     79.596     87.855 ' ===  13  18  18  10  11  14
1764) P-1        2   0     117.124   809.60   0.0343     4.4426     5.0204     5.9625    106.546    110.260     94.767 ' ===  12  20  20  11  10  17
1765) Cc         2   0     517.084   809.58   0.0344     5.7017    14.9043     6.1585     90.000     81.124     90.000 ' ===  18  21  20  16
1766) P-1        3   1      66.645   809.34   0.0341     3.1608     4.6380     4.9480     72.659     82.061     74.693 ' ===  17  16  14  11  11  10
1767) P-1        2   0     139.406   808.35   0.0339     4.6963     4.9813     6.6120    100.333     72.278     78.343 ' ===  22  20  19  19  19  17
1768) P-1        2   0     123.273   807.86   0.0341     4.5761     5.0422     5.6835     88.905     76.301    103.900 ' ===  21  17  17  15  16  13
1769) P-1        3   1      58.382   807.39   0.0341     3.1538     4.3345     4.4291     91.651    103.731     83.034 ' ===  17  16  17  13  13  11
1770) Pmn21      3   1     146.321   807.39   0.0342     7.4523     3.7261     5.2694     90.000     90.000     90.000 ' ===  19  17  18
1771) Pc         3   1     113.430   807.20   0.0342     4.3328     4.3025     6.1273     90.000     96.768     90.000 ' ===  16  16  19  14
1772) P2         2   0     292.673   806.85   0.0344     7.4528     7.4522     5.2696     90.000     89.994     90.000 ' ===  14  20  21  13
1773) P42/nmc    2   0     585.281   806.74   0.0342     7.4521     7.4521    10.5391     90.000     90.000     90.000 ' ===  21  23
1774) P-1        3   1      63.342   806.49   0.0341     3.1236     5.1957     4.3339     87.102     96.901    114.888 ' ===  18  17  17  14  14  13
1775) Pban       2   0     438.975   806.38   0.0343     6.4540     9.1271     7.4521     90.000     90.000     90.000 ' ===  22  22  20
1776) P-1        3   3      67.137   806.37   0.0342     2.8988     4.8356     5.7264    108.463    109.947     65.354 ' ===  10  18  16  10   8  14
1777) C2         3   0     404.487   805.95   0.0342     5.4625    21.0782     3.5261     90.000     85.063     90.000 ' ===  19  22  17  15
1778) Pba2       3   0     585.279   805.90   0.0341    10.5391    10.5390     5.2694     90.000     90.000     90.000 ' ===  18  23  18
1779) P-1        2   1      85.826   805.87   0.0339     4.8257     3.4558     5.7827     93.425    112.652    102.407 ' ===  17  17  17  12  12  13
1780) P-1        3   1      85.828   805.67   0.0341     3.4558     4.8258     5.7828    112.655     93.427    102.405 ' ===  15  16  19  11  13  13
1781) Pba2       3   0     585.279   805.63   0.0341    10.5391    10.5390     5.2694     90.000     90.000     90.000 ' ===  19  23  19
1782) C2221      2   0     594.644   805.63   0.0342    21.0781     3.7856     7.4522     90.000     90.000     90.000 ' ===  22  12  19
1783) P-1        3   1      47.240   805.35   0.0342     3.2945     4.3374     3.8749     93.703     59.327     97.273 ' ===  16  16  14  10  11  10
1784) P42cm      3   0     585.283   805.28   0.0342     7.4521     7.4521    10.5391     90.000     90.000     90.000 ' ===  21  21
1785) P-1        2   1      53.540   805.05   0.0341     3.1975     4.4962     4.0618    105.498     73.365     88.148 ' ===  16  17  15  11  11  12
1786) P-1        3   1      87.736   804.74   0.0342     6.0675     8.0558     5.4729    135.046    142.114     32.588 ' ===  16  19  19  14  15  16
1787) P-1        3   1      78.651   804.56   0.0341     4.5342     3.7303     5.1916    109.276     72.009     99.384 ' ===  18  16  17  12  14  13
1788) C222       2   0     585.285   804.56   0.0342    14.9046    10.5389     3.7261     90.000     90.000     90.000 ' ===  21  19  15
1789) P-1        3   1      47.240   804.15   0.0342     3.2945     3.5838     6.7918    132.556    126.745     68.426 ' ===  16  14  21  11  15  13
1790) P-1        2   0     139.400   803.57   0.0337     4.6962     4.9813     6.8461    108.170     66.921    101.656 ' ===  19  20  22  16  18  20
1791) P21/c      3   1     120.736   802.61   0.0342     5.3253     7.4521     3.0746     90.000     98.300     90.000 ' ===  20  21  13  11
1792) P-1        3   1      78.651   802.60   0.0341     4.5342     3.7303     5.1916    109.276     72.009     99.383 ' ===  19  18  15  15  13  13
1793) P21/c      3   2     120.733   801.99   0.0340     4.3480     7.4522     3.7655     90.000     81.702     90.000 ' ===  18  17  16  13
1794) P-1        3   0     139.400   801.52   0.0337     4.6962     4.9813     6.6119    100.334     72.279     78.344 ' ===  19  21  19  17  15  17
1795) P-1        3   1      85.830   801.42   0.0342     3.4558     4.8258     5.7828    112.653     93.427    102.405 ' ===  17  18  16  14  12  12
1796) P2         3   1     128.100   801.40   0.0341     4.3153     7.4522     3.9953     90.000     94.424     90.000 ' ===  18  18  13  11
1797) P-1        3   1      79.191   800.89   0.0342     4.4951     4.9268     8.4885    130.335    132.539     35.992 ' ===  18  17  20  15  16  16
1798) P-1        3   1      78.652   800.79   0.0342     4.5342     3.7303     5.1916    109.276     72.010     99.384 ' ===  19  15  17  12  15  12
1799) P-1        3   1      85.830   800.67   0.0342     4.8258     3.4558     5.7828     93.427    112.653    102.405 ' ===  18  17  16  14  12  12
1800) P-1        3   1      85.829   800.41   0.0341     3.4558     4.8258     5.7828    112.654     93.427    102.405 ' ===  14  18  18  11  12  14
1801) Aba2       3   0     780.373   799.67   0.0341    10.5389     4.9681    14.9045     90.000     90.000     90.000 ' ===  20  13  22
1802) P-1        3   1      73.447   799.66   0.0341     4.5334     4.3864     3.9122     84.151    105.736     82.418 ' ===  16  15  16  10  11  11
1803) C2         3   1     345.182   799.51   0.0342     7.6124     7.4523     6.2155     90.000    101.777     90.000 ' ===  21  20  18  17
1804) P2         3   1     128.099   799.49   0.0340     4.3153     7.4522     3.9953     90.000     94.424     90.000 ' ===  19  17  15  13
1805) P-1        3   1      85.827   798.96   0.0340     4.8257     5.9357     3.4558     76.533     77.593     64.037 ' ===  17  20  16  15  11  15
1806) P-1        3   3      37.741   798.67   0.0342     2.8020     3.2591     4.5966     72.971     74.398     73.850 ' ===  11  14  15   7   8  10
1807) Cmc21      3   0    1170.555   798.28   0.0341    14.9046    14.9044     5.2694     90.000     90.000     90.000 ' ===  15  23  17
1808) P21212     2   0     585.276   798.07   0.0341     7.4523    10.5387     7.4522     90.000     90.000     90.000 ' ===  15  17  23
1809) P-1        3   3      37.741   798.04   0.0342     2.8020     3.2592     4.5966    107.029     74.398    106.151 ' ===  10  14  16   6   8  11
1810) P-1        3   2      66.061   797.34   0.0345     2.8524     4.4109     5.4184     78.908     83.428     94.839 ' ===  14  16  15   9  10  11
1811) Cc         3   1     195.093   797.23   0.0342     4.9681    10.5390     3.9276     90.000     71.566     90.000 ' ===  15  20  15  10
1812) P-1        2   1      71.771   796.95   0.0341     5.7797     3.1656     4.4300    103.781     95.616     65.745 ' ===  18  17  13  15  10  10
1813) P-1        2   0     119.335   796.44   0.0343     4.6420     5.3958     5.1526     86.034     71.231     77.581 ' ===  22  18  16  18  15  12
1814) Cc         3   1     401.491   796.16   0.0340     8.8543    14.9045     3.1305     90.000    103.633     90.000 ' ===  17  19  14  11
1815) P212121    2   0     292.642   796.11   0.0342    14.9046     5.2695     3.7261     90.000     90.000     90.000 ' ===  21  19  15
1816) C2221      2   0     585.285   796.11   0.0342    14.9046    10.5389     3.7261     90.000     90.000     90.000 ' ===  21  19  15
1817) Pbca       2   0     438.980   796.07   0.0344     9.1270     6.4540     7.4523     90.000     90.000     90.000 ' ===  22  19  21
1818) P-1        3   1      66.645   795.76   0.0342     3.1608     4.9480     4.6380    107.341     74.693     97.939 ' ===  15  14  16   9   9  10
1819) P-1        3   0     125.862   795.47   0.0343     4.7741     4.6722     6.4102    102.379    107.081     68.027 ' ===  16  19  17  14  11  14
1820) P-1        2   0     139.400   795.45   0.0337     4.6962     4.9813     6.6119    100.334     72.279     78.344 ' ===  19  20  19  16  15  16
1821) P-1        3   1      78.651   795.27   0.0341     3.7303     5.3813     5.2992    114.963     67.635    123.767 ' ===  18  16  15  12  13  11
1822) P-1        2   1      54.939   795.16   0.0344     3.3910     3.7993     5.3273    125.465     91.551     97.641 ' ===  15  16  17  11  12  12
1823) P-1        3   1      78.124   794.75   0.0341     2.4111     5.3452     6.2517     97.228     79.598     85.045 ' ===  12  17  16   9   8  12
1824) P-421c     3   0     585.283   794.40   0.0342     7.4521     7.4521    10.5391     90.000     90.000     90.000 ' ===  21  21
1825) P21212     2   0     292.643   794.05   0.0342    14.9046     5.2695     3.7261     90.000     90.000     90.000 ' ===  21  19  15
1826) P42/n      2   0     585.287   793.76   0.0342    10.5389    10.5389     5.2696     90.000     90.000     90.000 ' ===  22  21
1827) P-1        3   2      66.062   793.21   0.0345     2.8524     4.4109     5.4184     78.908     83.428     94.839 ' ===  15  16  15  10  11  11
1828) P2         3   0     297.322   792.91   0.0341     7.5715     7.4522     5.3538     90.000     79.817     90.000 ' ===  16  21  17  11
1829) P21/c      3   0     210.241   792.86   0.0342     7.5715     5.2694     5.3538     90.000    100.182     90.000 ' ===  20  20  13  10
1830) P-1        3   0     163.714   792.71   0.0343     2.5262     7.6233    11.5063    126.694     67.764     98.926 ' ===  10  17  22   6  10  16
1831) Pca21      2   0     585.285   792.59   0.0342    14.9046     7.4522     5.2694     90.000     90.000     90.000 ' ===  21  18  17
1832) P-1        2   0     139.402   792.48   0.0337     4.6962     4.9812     6.8461    108.170     66.922    101.656 ' ===  21  21  21  19  19  20
1833) Cc         3   1     307.403   791.99   0.0341     4.7937    14.9044     4.5897     90.000     69.626     90.000 ' ===  17  21  18  14
1834) P-1        3   1      63.343   791.95   0.0341     3.1236     5.1957     4.3339     87.102     96.901    114.887 ' ===  20  16  16  15  14  12
1835) Pc         3   2     120.733   791.92   0.0341     4.3480     7.4522     3.7655     90.000     98.298     90.000 ' ===  17  17  15  12
1836) C222       3   1     370.170   791.49   0.0343    10.5392     4.7132     7.4521     90.000     90.000     90.000 ' ===  19  16  18
1837) P-1        3   3      37.741   791.37   0.0342     2.8020     3.2591     4.7933     66.479     86.056    106.150 ' ===  12  14  16   8  10  11
1838) C2         3   0     454.793   791.27   0.0343     8.6860    14.9044     3.5460     90.000     82.180     90.000 ' ===  23  22  15  15
1839) P-1        3   3      37.741   791.13   0.0342     2.8020     3.2591     4.5966    107.029     74.398    106.150 ' ===  12  13  16   7   9  10
1840) P-1        3   3      37.741   791.01   0.0342     3.2591     2.8020     4.5966    105.602    107.029     73.850 ' ===  13  12  16   7  10   9
1841) C2         2   0     423.912   790.92   0.0342     4.6744    21.0780     4.5759     90.000    109.907     90.000 ' ===  19  21  16  13
1842) P21        3   1     120.736   790.81   0.0343     5.3253     7.4521     3.0746     90.000     81.701     90.000 ' ===  19  18  15  12
1843) P-1        2   1      53.540   790.79   0.0341     4.3916     3.1975     4.4962     88.148     74.296     62.399 ' ===  15  16  15  11   9   9
1844) P-1        2   0     116.405   790.42   0.0343     4.4154     5.6438     5.9689    116.115    110.428     62.433 ' ===  12  19  21  10  11  17
1845) C222       3   0    1170.555   790.29   0.0341    14.9046    10.5387     7.4522     90.000     90.000     90.000 ' ===  15  17  23
1846) P222       2   0     585.303   790.18   0.0342    14.9049     7.4521     5.2695     90.000     90.000     90.000 ' ===  14  20  19
1847) P222       2   0     585.276   790.09   0.0341     7.4523    10.5387     7.4522     90.000     90.000     90.000 ' ===  15  17  23
1848) P-1        3   1      76.606   789.81   0.0343     3.3611     4.5619     5.3313     82.415     96.476    108.540 ' ===  16  18  15  12  11  12
1849) P-1        3   3      37.741   789.61   0.0342     2.8020     3.6597     4.6960     68.729     70.523     58.806 ' ===  11  14  16   7   9  11
1850) P-1        3   1      55.678   788.96   0.0342     3.7513     3.4730     4.4556    105.060     88.277     96.646 ' ===  14  17  19  11  11  14
1851) Pba2       2   0     585.286   788.94   0.0342    14.9047     7.4522     5.2694     90.000     90.000     90.000 ' ===  20  19  16
1852) P-1        3   1     108.453   788.67   0.0343     4.0260     4.5537     6.4768     80.700     75.170    103.533 ' ===  16  16  17  12  13  11
1853) P21        3   1     120.736   788.58   0.0342     6.5222     7.4522     3.0745     90.000     53.895     90.000 ' ===  21  15  15  14
1854) P-1        3   1      74.855   788.25   0.0337     4.0439     4.3154     4.3549     90.692     98.903     85.522 ' ===  19  17  17  16  15  12
1855) Abm2       2   0     780.369   787.80   0.0341    14.9045    10.5390     4.9680     90.000     90.000     90.000 ' ===  22  19  13
1856) C2         3   1     311.462   787.75   0.0342     3.1351    21.0784     4.8061     90.000     78.716     90.000 ' ===  17  22  15  11
1857) P-1        3   1      85.828   787.59   0.0341     4.8257     5.9357     3.4559     76.533    102.407    115.963 ' ===  16  20  18  15  12  16
1858) P21        3   1     113.426   787.38   0.0341     6.1273     4.3026     4.3326     90.000     96.768     90.000 ' ===  18  16  17  14
1859) P-1        3   1      54.939   787.14   0.0344     3.3910     3.7993     5.1403     87.127    122.232     82.361 ' ===  17  16  18  13  13  13
1860) Pbca       2   0     585.285   787.00   0.0342    10.5392    10.5388     5.2695     90.000     90.000     90.000 ' ===  20  21  22
1861) P-1        3   0     110.670   786.88   0.0342     3.4426     7.6535     4.8238    115.913     91.070    102.513 ' ===  13  15  22   8  13  14
1862) P-1        3   1      63.343   786.58   0.0341     3.1236     4.3339     5.1957     87.102    114.887     96.901 ' ===  20  15  16  13  15  11
1863) F-43c      2   0    9364.503   786.48   0.0342    21.0779    21.0779    21.0779     90.000     90.000     90.000 ' ===  23
1864) P-1        3   1     121.599   786.25   0.0341     6.1823     4.3793     4.8413     83.506     70.776     79.800 ' ===  19  20  18  17  16  16
1865) Pban       3   0     438.966   785.82   0.0342     9.1271     6.4537     7.4523     90.000     90.000     90.000 ' ===  21  21  21
1866) P-1        3   1     112.768   785.72   0.0342     2.8716     7.6652     5.3182     88.190     82.243     76.459 ' ===  10  21  18  10   8  17
1867) P-1        2   1      53.540   785.55   0.0341     4.0618     6.8171     4.3916    127.258    135.764     39.461 ' ===  14  19  14  13   8  12
1868) R3         3   1     602.247   784.98   0.0341    14.9042    14.9042     3.1306     90.000     90.000    120.000 ' ===  22  13
1869) P-1        3   1      77.865   784.69   0.0342     4.8570     4.1474     4.3780     85.342    100.655    116.051 ' ===  18  17  17  14  13  13
1870) C2         3   0     517.080   784.53   0.0343     5.7017    14.9042     6.1585     90.000     81.123     90.000 ' ===  18  22  18  14
1871) P-1        3   1      77.185   784.50   0.0342     5.8556     3.4044     4.3398     97.512     93.268     64.147 ' ===  16  17  17  13  12  13
1872) Pbcn       2   0     438.981   784.44   0.0344     9.1270     6.4540     7.4523     90.000     90.000     90.000 ' ===  22  19  21
1873) P21        3   1     120.736   784.26   0.0342     5.3253     7.4522     3.0745     90.000     81.700     90.000 ' ===  17  15  15  10
1874) P4bm       2   0     585.283   783.81   0.0342    10.5389    10.5389     5.2695     90.000     90.000     90.000 ' ===  21  21
1875) P21        3   1     113.427   783.80   0.0341     6.1273     4.3026     4.3326     90.000     96.768     90.000 ' ===  19  16  17  15
1876) P-1        3   1      90.718   783.77   0.0342     3.4652     4.8835     6.1121     92.563     84.579    118.233 ' ===  19  18  14  15  12  12
1877) P-1        3   1      91.579   783.68   0.0341     2.8488     7.5119     4.8736    117.363     81.731     95.928 ' ===  10  16  18   7   7  13
1878) P-1        2   0      92.980   783.60   0.0343     3.5268     5.0053     5.6156    109.669     95.074     88.295 ' ===  17  19  20  13  14  17
1879) P-1        3   1      58.382   783.49   0.0341     4.7887     3.1538     4.3345     96.966     86.948    116.044 ' ===  18  17  16  14  13  13
1880) P-1        3   0     120.816   783.40   0.0342     7.0493     4.3425     4.5827     93.834    119.631     82.225 ' ===  18  20  14  15  12  12
1881) P-1        3   1      85.828   783.34   0.0340     4.8258     5.9356     3.4558     76.533     77.595     64.039 ' ===  17  18  15  13  12  11
1882) P-1        3   1      55.679   782.81   0.0342     3.7513     3.4730     4.4556    105.060     88.277     96.646 ' ===  13  17  19  10  10  14
1883) P-1        2   0     117.721   782.81   0.0342     6.8483     4.3619     4.7914     90.962    123.505     81.622 ' ===  16  17  20  10  16  14
1884) P-1        3   1      58.383   782.75   0.0342     3.1538     4.4292     4.3345     91.650     83.034    103.731 ' ===  18  15  16  13  13  11
1885) P-1        3   1      54.939   782.57   0.0344     3.3910     4.3964     3.7993     80.727     82.360     81.505 ' ===  15  14  16   8  11   9
1886) Pmc21      2   0     585.278   782.47   0.0341    14.9046     7.4522     5.2694     90.000     90.000     90.000 ' ===  15  23  17
1887) P-1        3   1      51.234   782.12   0.0342     3.1624     3.8038     4.4960    100.031     75.260     98.136 ' ===  15  16  16  11  10  11
1888) C2         3   1     258.536   782.11   0.0342     5.7016    14.9046     3.8600     90.000     52.014     90.000 ' ===  17  19  16  12
1889) Pc         3   1     120.737   782.07   0.0343     5.3253     7.4521     3.0746     90.000     98.299     90.000 ' ===  17  20  12   8
1890) P-1        2   0     116.190   782.02   0.0342     4.8786     3.5858     8.1703     84.641     66.542     63.030 ' ===  18  17  23  13  18  17
1891) P-1        3   1      58.382   781.96   0.0341     3.1538     4.3345     4.4291     88.349     76.269     83.034 ' ===  17  15  17  12  13  11
1892) Pbca       3   0     438.962   780.90   0.0341     9.1271     7.4522     6.4537     90.000     90.000     90.000 ' ===  23  21  23
1893) P-1        2   0     116.189   780.59   0.0342     4.5598     3.5858     8.1703     95.359     69.360     72.472 ' ===  15  17  21  11  13  15
1894) P-1        3   1      77.865   780.51   0.0341     4.8569     4.1475     4.3779     94.656     79.345    116.049 ' ===  19  17  19  16  16  14
1895) Aba2       2   0     780.373   780.40   0.0341    14.9045     4.9681    10.5389     90.000     90.000     90.000 ' ===  22  13  20
1896) P21/c      3   1     120.737   779.58   0.0343     5.3253     7.4521     3.0746     90.000     81.700     90.000 ' ===  19  20  13  10
1897) Aba2       3   0     780.366   779.49   0.0341    14.9043     4.9680    10.5390     90.000     90.000     90.000 ' ===  21  13  20
1898) P-1        3   3      37.741   779.07   0.0342     3.6597     3.2591     6.0306    129.376    130.442     47.344 ' ===  13  13  18   8  12  12
1899) Pna21      2   0     585.278   778.99   0.0341    10.5391    10.5390     5.2694     90.000     90.000     90.000 ' ===  22  21  18
1900) P-1        3   3      62.979   778.94   0.0345     3.4952     4.7776     4.5272    106.849     87.671    118.772 ' ===  15  14  18  11  13  13
1901) P-1        3   0     128.570   778.67   0.0341     4.8654     4.5655     6.6386     99.615     77.218    116.254 ' ===  20  16  20  14  17  15
1902) Abm2       3   2     427.429   778.57   0.0342     7.4521     6.6654     8.6052     90.000     90.000     90.000 ' ===  16  15  19
1903) P-1        3   1      55.679   778.47   0.0343     3.4730     4.8082     6.3211    117.581    137.104     50.801 ' ===  17  17  18  14  13  14
1904) P-1        3   1      76.606   778.41   0.0343     3.3611     4.7283     5.3313     92.704     96.476    113.833 ' ===  15  17  15  10  10  12
1905) P-1        3   3      37.741   778.32   0.0342     2.8020     3.2591     4.6960     96.932     70.523     73.850 ' ===  13  13  15   8   9   9
1906) P21        3   1     120.736   778.07   0.0342     5.7519     7.4523     3.0745     90.000    113.632     90.000 ' ===  20  15  15  13
1907) P-1        2   0     105.600   778.07   0.0341     3.2849     4.8421     7.7203    117.254     75.420     95.094 ' ===  15  21  19  14  14  17
1908) P-1        3   1      54.940   778.02   0.0344     3.3910     3.7993     4.3964     99.272     98.493     82.360 ' ===  16  15  17  11  11  11
1909) P21/c      3   1     120.737   777.86   0.0343     5.7520     7.4521     3.0746     90.000     66.367     90.000 ' ===  20  20  13  11
1910) C2         2   0     392.940   777.81   0.0344     5.0030    14.9045     5.3066     90.000     96.769     90.000 ' ===  16  21  21  14
1911) P-1        3   3      37.741   777.58   0.0342     5.9923     2.8020     3.2591     73.850     69.224     47.631 ' ===  16  13  13  10  10   8
1912) Cc         3   1     307.405   777.30   0.0342     4.7936    14.9046     4.5897     90.000    110.373     90.000 ' ===  18  22  17  14
1913) Aba2       3   0     780.370   777.09   0.0341    14.9044     4.9681    10.5390     90.000     90.000     90.000 ' ===  21  12  20
1914) P21212     2   0     292.642   776.92   0.0342    14.9046     3.7261     5.2695     90.000     90.000     90.000 ' ===  21  15  19
1915) P-1        3   3      37.741   776.60   0.0342     2.8020     3.2591     5.3833     59.991    117.339    106.150 ' ===  13  13  15   8  10   9
1916) P-1        3   0     125.866   776.59   0.0345     3.5383     4.7742     8.3078    115.401     95.640     91.088 ' ===  17  17  19  13  15  14
1917) P-1        3   1      85.828   776.49   0.0340     3.4558     4.8258     5.7827    112.652     86.575     77.593 ' ===  18  18  17  14  13  13
1918) Pc         3   1     120.737   776.36   0.0343     5.3253     7.4521     3.0746     90.000     81.701     90.000 ' ===  18  20  12   9
1919) Pca21      3   0     438.961   776.15   0.0341     9.1272     7.4521     6.4537     90.000     90.000     90.000 ' ===  22  20  20
1920) F222       3   0    1088.600   775.90   0.0341    21.0777    14.9044     3.4652     90.000     90.000     90.000 ' ===  20  22  16
1921) P2         3   1     120.735   775.77   0.0342     4.3481     7.4521     3.7656     90.000     98.298     90.000 ' ===  17  17  18  14
1922) P-1        3   1     113.425   775.69   0.0340     6.1273     7.9103     7.4868    133.373    144.924     32.951 ' ===  17  17  17  14  13  13
1923) P-1        3   3      37.741   775.52   0.0342     2.8020     4.5966     3.2591    107.029     73.850    105.601 ' ===  12  15  14   9   8  10
1924) P-1        3   1      77.185   775.47   0.0342     5.8556     5.3378     7.0869    133.581    142.312     35.027 ' ===  17  16  20  13  16  15
1925) P-1        3   1     227.370   775.34   0.0337     8.9235     4.9091     7.6600     96.399     93.517    135.853 ' ===  16  15  22   9  16  15
1926) P-1        3   0     181.462   775.13   0.0341     3.4870     6.3918     8.8445    105.598    104.765     94.197 ' ===  17  20  22  14  17  19
1927) P-1        2   1      47.240   775.12   0.0341     3.2945     3.5838     4.3374     92.668     97.273     68.426 ' ===  17  14  15  12  11   9
1928) P-1        2   0     116.191   774.87   0.0343     4.5598     3.5858     8.1703     95.359     69.361     72.473 ' ===  16  18  22  12  15  17
1929) Pmn21      3   0     585.278   774.80   0.0341    14.9046     7.4522     5.2694     90.000     90.000     90.000 ' ===  15  23  17
1930) P-1        3   2      51.235   774.32   0.0342     3.4519     3.8038     4.4960    100.032     97.879    114.918 ' ===  14  14  18   9  11  11
1931) C222       3   1     370.175   773.99   0.0343    10.5392     4.7132     7.4521     90.000     90.000     90.000 ' ===  18  14  17
1932) P-1        2   0     139.400   773.84   0.0337     4.6962     4.9812     7.5309    120.262     66.367    101.656 ' ===  19  21  20  17  17  18
1933) Pc         3   0     210.241   773.75   0.0342     7.5715     5.2694     5.3538     90.000     79.818     90.000 ' ===  20  20  13  10
1934) Cc         3   1     227.385   773.64   0.0340     3.5459    14.9044     4.4619     90.000    105.362     90.000 ' ===  15  21  16  11
1935) P42mc      3   0     585.283   773.49   0.0342     7.4521     7.4521    10.5391     90.000     90.000     90.000 ' ===  21  21
1936) P-1        2   0     119.333   772.91   0.0342     4.6419     5.3958     5.1526     93.967    108.769     77.580 ' ===  20  15  15  13  13   9
1937) P2         3   0     195.434   772.16   0.0341     8.6200     7.4523     3.0476     90.000     93.378     90.000 ' ===  14  18  18  11
1938) P-1        3   3      37.741   772.15   0.0342     3.2591     3.6597     6.0306    130.442    129.376     47.344 ' ===  13  14  18   9  12  13
1939) P-1        3   1      66.645   772.09   0.0342     3.1608     4.9480     4.6380    107.341     74.693     97.939 ' ===  15  15  16  10   9  11
1940) P2         3   0     230.551   771.82   0.0341     5.8710     7.4521     5.3596     90.000    100.518     90.000 ' ===  13  18  21  13
1941) P-1        3   1     123.035   771.80   0.0338     4.6670     3.7973     8.1408     87.725     67.194     68.686 ' ===  14  16  22  10  14  16
1942) P-1        3   1      85.828   771.63   0.0341     3.4558     4.8258     5.7827    112.652     93.426    102.406 ' ===  15  17  17  12  11  12
1943) Pbca       3   0     585.291   771.32   0.0343    14.9047    10.5391     3.7260     90.000     90.000     90.000 ' ===  18  21  15
1944) P2         3   1     292.650   771.25   0.0344     7.4524    10.5391     3.7261     90.000     89.998     90.000 ' ===  18  17  15  12
1945) P-1        2   0     125.866   771.09   0.0345     3.5383     4.7742     8.3078     64.599     84.359     91.087 ' ===  18  18  19  14  16  15
1946) Cc         3   1     307.406   771.06   0.0342     4.7937    14.9046     4.5897     90.000    110.373     90.000 ' ===  18  22  18  15
1947) P2         3   1     172.589   770.53   0.0341     4.3951     7.4523     5.3827     90.000    101.779     90.000 ' ===  18  18  18  15
1948) P-1        3   1      76.605   770.37   0.0343     3.7776     4.7283     4.3484     89.338     98.325     94.581 ' ===  18  16  16  14  12  11
1949) P-1        3   1      74.855   770.26   0.0337     4.0439     4.3155     5.4651     87.240    128.070     94.478 ' ===  19  18  16  17  14  13
1950) Pccn       3   1     292.638   770.24   0.0341     5.2694     7.4522     7.4523     90.000     90.000     90.000 ' ===  18  19  18
1951) P-1        2   1      54.939   769.98   0.0344     3.3910     3.7993     4.3964     80.728     81.505     82.360 ' ===  15  15  15  10   9   9
1952) P-1        3   1      90.718   769.81   0.0343     3.4652     4.4549     6.1120     91.403     84.577    105.028 ' ===  15  18  15  13  10  12
1953) C2         3   0     404.494   769.75   0.0342     5.4626    21.0781     3.5261     90.000     85.064     90.000 ' ===  21  22  18  17
1954) C2         3   1     420.483   769.65   0.0342     7.5713    10.5390     5.3539     90.000     79.820     90.000 ' ===  18  20  18  14
1955) Pbca       3   0     585.276   769.53   0.0342    10.5386    10.5391     5.2696     90.000     90.000     90.000 ' ===  19  21  21
1956) P-1        3   0     126.688   769.35   0.0343     7.1001     4.3340     4.8054     88.656    120.345     84.846 ' ===  19  18  14  14  12  11
1957) P-1        3   1      52.799   769.32   0.0340     3.7956     3.2849     5.5028     92.149    127.294    100.179 ' ===  15  14  18  10  12  11
1958) P-1        3   1      69.771   769.26   0.0344     3.4405     4.8249     5.1704     96.811    123.678     77.649 ' ===  18  16  18  14  14  13
1959) Pc         2   0     210.242   769.21   0.0342     8.4652     5.2694     5.3539     90.000    118.316     90.000 ' ===  22  20  13  12
1960) Pccn       3   0     438.976   768.68   0.0343     9.1270     7.4523     6.4540     90.000     90.000     90.000 ' ===  22  20  19
1961) C2         3   0     351.449   768.58   0.0343    12.2547     6.6655     5.0031     90.000     59.315     90.000 ' ===  18  13  18  13
1962) Abm2       3   0     780.368   768.38   0.0341    10.5389     4.9680    14.9045     90.000     90.000     90.000 ' ===  19  13  22
1963) P-1        2   0     133.293   768.08   0.0343     3.1609     4.9480     9.1197    103.850     78.837     82.061 ' ===  17  18  17  14  11  13
1964) P-1        3   1      85.715   767.91   0.0342     2.6454     5.3327     6.1616     98.076     86.333     86.975 ' ===  13  18  20  10  11  17
1965) P-1        3   1      85.830   767.76   0.0342     5.7828     4.8259     3.4558    102.405     86.573     67.347 ' ===  18  18  16  14  13  13
1966) C2         2   0     414.935   767.65   0.0341    11.8139     8.6050     4.1767     90.000    102.247     90.000 ' ===  22  17  21  21
1967) P2221      2   0     585.278   767.28   0.0341    14.9046     7.4522     5.2694     90.000     90.000     90.000 ' ===  15  23  17
1968) P21        3   1     120.737   767.00   0.0343     5.3253     7.4521     3.0746     90.000     81.700     90.000 ' ===  20  20  14  12
1969) C2         2   0     423.915   766.65   0.0342     4.6745    21.0778     4.5760     90.000    109.907     90.000 ' ===  22  22  19  18
1970) P-1        3   3      46.692   766.61   0.0341     3.0820     3.5609     4.3230     94.444     86.005     98.566 ' ===  13  13  14   8   8   9
1971) P2         2   0     195.434   766.11   0.0342     8.6200     7.4523     3.0476     90.000     86.622     90.000 ' ===  15  18  19  12
1972) P-1        3   1      66.645   766.10   0.0342     4.9480     3.1608     4.6380    105.307    107.341     82.061 ' ===  15  15  16  10  11   9
1973) P-1        3   0     154.871   765.66   0.0340     6.7505     4.3539     6.7953     83.397    128.306     89.526 ' ===  20  15  16  12  15  10
1974) Aba2       2   0     780.381   765.43   0.0342    14.9042    10.5390     4.9682     90.000     90.000     90.000 ' ===  19  19  14
1975) I41/acd    2   0    2341.107   765.39   0.0341    14.9045    14.9045    10.5387     90.000     90.000     90.000 ' ===  23  17
1976) P2         3   1     169.844   765.36   0.0342     5.2972     7.4520     4.3252     90.000     95.858     90.000 ' ===  17  17  14  10
1977) P2         3   0     210.243   765.32   0.0341     7.5713     5.2695     5.3539     90.000     79.820     90.000 ' ===  21  20  13  12
1978) Pcca       2   0     438.961   765.19   0.0341     7.4521     6.4537     9.1271     90.000     90.000     90.000 ' ===  21  23  22
1979) Pbca       3   0     585.272   765.18   0.0342     7.4519    10.5391     7.4522     90.000     90.000     90.000 ' ===  14  20  19
1980) Pna21      2   0     585.258   765.01   0.0340    14.9039     7.4522     5.2694     90.000     90.000     90.000 ' ===  19  18  18
1981) P2         3   1     107.759   765.00   0.0342     4.3389     7.4521     3.3609     90.000     82.582     90.000 ' ===  19  17  16  14
1982) P-1        3   0     172.830   764.93   0.0344     5.9760     8.4424    11.4079    137.071    143.899     30.927 ' ===  14  18  19  10  12  14
1983) P-1        3   1      54.939   763.94   0.0344     3.3910     3.7993     5.1403     92.873     57.768     82.361 ' ===  16  15  19  11  13  13
1984) C2         3   1     234.116   763.83   0.0342     5.1631    14.9046     3.4953     90.000    119.496     90.000 ' ===  15  19  15  10
1985) P-1        2   0     160.790   763.79   0.0342     4.5203     7.3459     6.4741    121.924     64.553    113.232 ' ===  19  15  22  12  19  14
1986) P-1        3   3      48.110   763.74   0.0342     3.2414     3.5719     5.6143    121.597     60.338    105.029 ' ===  13  11  17   6  10  10
1987) P21        2   0     175.725   763.37   0.0343     5.5935     6.6655     5.0031     90.000     70.402     90.000 ' ===  21  12  17  15
1988) Pmn21      3   1     146.320   763.34   0.0342     7.4521     3.7261     5.2695     90.000     90.000     90.000 ' ===  17  18  16
1989) P-1        3   1      71.773   763.33   0.0343     3.1656     5.3286     4.4301     87.973     76.219     81.460 ' ===  17  17  15  14  12  12
1990) C2         3   1     280.824   762.72   0.0343     3.0966    21.0777     4.3334     90.000     83.159     90.000 ' ===  19  20  17  14
1991) P2         3   0     216.951   762.59   0.0341     5.9674     7.4522     5.0433     90.000    104.687     90.000 ' ===  20  17  20  19
1992) Ccc2       3   0     780.373   762.04   0.0341    10.5389     4.9681    14.9045     90.000     90.000     90.000 ' ===  20  13  22
1993) P2         3   8      33.459   762.04   0.0342     4.4272     2.4841     3.1305     90.000     76.368     90.000 ' ===  11   6  11   8
1994) Cc         3   0     423.925   762.02   0.0344     4.6745    21.0781     4.5760     90.000    109.907     90.000 ' ===  21  23  18  16
1995) P-421c     3   0     585.287   761.89   0.0342     7.4522     7.4522    10.5391     90.000     90.000     90.000 ' ===  22  21
1996) Cc         2   1     307.403   761.78   0.0341     4.7937    14.9045     4.5897     90.000    110.374     90.000 ' ===  18  22  16  14
1997) P-1        3   1      74.855   761.61   0.0337     4.0439     6.3852     6.1402    121.815    135.518     42.363 ' ===  19  19  14  17  13  12
1998) Cc         2   0     423.922   761.33   0.0344     4.6745    21.0781     4.5760     90.000    109.907     90.000 ' ===  22  23  16  15
1999) P-1        3   1      85.715   761.32   0.0342     5.3327     2.6454     7.7843    104.659     56.226     86.975 ' ===  18  14  17  11  14  11
2000) Pbcn       2   0     438.969   760.55   0.0343     9.1270     7.4522     6.4539     90.000     90.000     90.000 ' ===  22  20  20
2001) P-1        3   1      90.717   760.12   0.0342     3.4652     4.4548     6.1120     88.598     84.579     74.973 ' ===  16  15  18  11  13  11
2002) P-1        3   3      48.110   759.93   0.0342     3.5719     3.2414     4.6652    107.323    108.377     74.971 ' ===  11  13  15   6   8   9
2003) P21        3   0     210.241   759.29   0.0342     8.4651     5.2695     5.3538     90.000    118.315     90.000 ' ===  22  16  15  14
2004) P-1        3   3      48.858   759.28   0.0341     3.0157     3.8096     4.6345    100.737     69.749     98.719 ' ===  11  15  15   8   7  11
2005) Cmc21      2   0    1170.608   759.24   0.0342    14.9050    14.9042     5.2695     90.000     90.000     90.000 ' ===  15  21  20
2006) P-1        3   1      85.828   758.93   0.0341     3.4558     5.9357     4.8258    115.964     77.594    103.467 ' ===  17  19  18  15  13  15
2007) P-1        3   1      78.652   758.78   0.0341     5.2992     3.7303     4.5342     99.383    100.826    112.365 ' ===  15  18  19  13  13  15
2008) P-1        3   1      77.104   758.74   0.0344     2.9246     5.5966     7.5962    116.597    126.230     50.731 ' ===  14  19  20  13  14  17
2009) P-1        3   1      85.715   758.49   0.0342     5.8264     2.6454     6.1616     93.667     99.069     66.063 ' ===  19  13  20  11  17  11
2010) Cc         2   1     307.404   758.35   0.0342     4.7937    14.9045     4.5897     90.000     69.626     90.000 ' ===  18  22  17  15
2011) C2         3   1     195.094   758.20   0.0342     4.9681    10.5390     3.9276     90.000    108.434     90.000 ' ===  15  20  15  10
2012) P2         2   0     210.241   757.65   0.0342     7.5715     5.2695     5.3538     90.000    100.183     90.000 ' ===  23  16  15  15
2013) P2         2   0     297.324   757.57   0.0343     7.5714     7.4521     5.3539     90.000     79.819     90.000 ' ===  15  20  21  14
2014) Pccn       3   1     292.639   757.56   0.0342     7.4522     5.2694     7.4523     90.000     90.000     90.000 ' ===  19  18  18
2015) P42nm      2   0     585.289   757.44   0.0343    10.5390    10.5390     5.2696     90.000     90.000     90.000 ' ===  22  20
2016) C2         2   0     585.287   756.90   0.0342     7.4523    14.9042     5.2695     90.000     90.001     90.000 ' ===  12  20  21  11
2017) P-1        3   0     133.293   756.82   0.0343     3.1609     4.9480     9.2762    107.341     74.692     97.939 ' ===  17  18  19  14  13  15
2018) P-1        3   1      84.258   756.80   0.0341     5.0321     3.1960     5.7649    104.010    107.311     96.162 ' ===  18  16  17  13  14  11
2019) P-1        3   1      55.679   756.34   0.0342     3.7513     3.4730     4.4556    105.060     88.275     96.646 ' ===  16  17  15  13  10  11
2020) C2         2   0     414.933   756.11   0.0341    11.8138     8.6049     4.1767     90.000    102.247     90.000 ' ===  21  17  19  19
2021) P-1        3   1     109.874   755.91   0.0341     3.3909     7.5986     5.3273    125.468     91.553     97.639 ' ===  16  16  19  12  14  14
2022) P2         3   2     110.608   755.87   0.0342     7.4521     2.8166     5.2696     90.000     90.001     90.000 ' ===  17  10  18  16
2023) Pna21      3   1     292.645   755.74   0.0343     7.4521     7.4523     5.2695     90.000     90.000     90.000 ' ===  17  18  19
2024) P-1        3   1     105.319   755.70   0.0334     4.3455     3.9954     6.1275     90.526     83.211     94.455 ' ===  20  17  18  16  16  14
2025) P-1        3   1      55.679   755.60   0.0342     3.4730     3.7513     4.4556     88.275     74.940     83.354 ' ===  17  16  15  13  11  10
2026) Pbcn       2   0     585.291   755.25   0.0343    14.9047    10.5391     3.7260     90.000     90.000     90.000 ' ===  18  21  15
2027) P2         3   2     146.325   754.89   0.0344     7.4524     5.2696     3.7261     90.000     89.998     90.000 ' ===  18  16  15  13
2028) P-1        3   1      78.124   754.55   0.0341     2.4111     5.3452     7.6972    126.316     78.075     94.955 ' ===  11  17  18   8  10  14
2029) C2         3   1     802.952   754.42   0.0338     8.8543    14.9043     6.2609     90.000     76.365     90.000 ' ===  15  20  19  13
2030) Pnn2       3   0     585.280   754.39   0.0342    10.5391    10.5390     5.2694     90.000     90.000     90.000 ' ===  22  22  17
2031) P-1        3   1      85.828   753.72   0.0340     3.4558     6.5570     4.8258     63.071     77.594     61.683 ' ===  16  17  18  12  12  14
2032) P42cm      2   0     585.290   753.71   0.0343    10.5390    10.5390     5.2696     90.000     90.000     90.000 ' ===  22  20
2033) P-1        2   1      58.382   753.67   0.0341     4.7887     3.1538     4.3345     83.034     86.948     63.957 ' ===  17  17  16  13  12  13
2034) C2         3   1     226.853   753.51   0.0341     8.6653     8.6051     3.0637     90.000     96.769     90.000 ' ===  18  14  18  15
2035) P-1        3   1      85.715   753.50   0.0342     2.6454     5.3327     6.1616     98.076     86.333     86.975 ' ===  14  18  20  11  12  17
2036) Pba2       3   2     110.608   753.37   0.0342     7.4521     5.2695     2.8167     90.000     90.000     90.000 ' ===  17  17  11
2037) P-1        3   1      85.830   753.36   0.0342     4.8258     3.4558     5.9357    103.468     64.038    102.406 ' ===  18  16  20  13  16  14
2038) P-1        3   1      81.855   752.48   0.0341     2.5262     5.4031     6.5504    101.058     69.839     99.735 ' ===   9  19  16   8   5  14
2039) P-1        3   1      55.679   752.30   0.0342     3.4730     3.7513     4.8860     86.857    118.286     96.646 ' ===  17  16  18  13  14  13
2040) P-1        3   2      70.976   752.10   0.0342     5.2695     3.1305     4.4272    103.633     89.999     90.002 ' ===  13  15  17   9  10  12
2041) Pban       2   0     438.960   752.04   0.0341     9.1271     6.4537     7.4522     90.000     90.000     90.000 ' ===  23  23  21
2042) Pban       2   0     438.972   751.97   0.0343     9.1270     7.4522     6.4539     90.000     90.000     90.000 ' ===  21  20  20
2043) P-1        3   2      53.766   751.93   0.0341     2.9044     4.3297     4.4100     88.595     77.319     83.581 ' ===  15  15  15  11  10  10
2044) F222       2   0    1088.597   751.51   0.0341    21.0778    14.9045     3.4652     90.000     90.000     90.000 ' ===  21  21  17
2045) P-1        3   3      37.741   751.51   0.0343     2.8020     3.2592     4.5966     72.970     74.398     73.850 ' ===  12  13  15   7   8   9
2046) P-1        3   1      88.871   751.12   0.0343     3.8993     4.4548     5.4119     98.396    101.816     76.141 ' ===  16  15  20  11  15  13
2047) Cc         3   1     227.384   751.03   0.0340     3.5459    14.9044     4.4619     90.000    105.361     90.000 ' ===  17  22  16  13
2048) Cc         3   0     544.292   750.66   0.0340     6.0018    21.0779     4.7448     90.000     65.063     90.000 ' ===  18  23  19  16
2049) P-1        3   1      78.124   750.59   0.0341     2.4111     5.3452     6.2518     97.228     79.598     85.045 ' ===  11  17  16   8   7  12
2050) C2         3   1     431.037   750.51   0.0342     8.6778    14.9041     3.3608     90.000     97.418     90.000 ' ===  20  19  13  12
2051) P-1        2   1      85.828   749.61   0.0340     3.4558     4.8258     5.9357    115.963     76.533    102.407 ' ===  14  17  20  11  13  15
2052) P2         3   1     120.736   749.06   0.0342     5.3253     7.4521     3.0746     90.000     81.702     90.000 ' ===  19  16  13  11
2053) P-1        3   1      55.679   748.84   0.0342     3.4730     3.7513     4.4556     91.725     74.940     96.646 ' ===  17  15  15  12  11   9
2054) P-1        3   5      36.545   748.58   0.0342     2.7132     3.1559     4.5471    104.861    103.189     82.736 ' ===   9  13  14   5   7  10
2055) Pba2       3   2     110.608   748.55   0.0342     5.2696     7.4521     2.8167     90.000     90.000     90.000 ' ===  17  17  12
2056) P21/c      3   1     120.737   748.36   0.0343     5.3253     7.4522     3.0745     90.000     81.702     90.000 ' ===  17  19  13   9
2057) P-1        3   1      66.646   747.87   0.0342     3.1608     4.9480     4.6380    107.341     74.693     97.939 ' ===  15  16  16  11   9  12
2058) P-1        3   2      51.235   747.74   0.0342     3.4519     3.9141     5.0320     58.763    104.183    118.194 ' ===  14  15  15  10   8  11
2059) P-1        3   1      80.016   747.68   0.0340     2.4695     5.5687     6.1868     80.244     83.662     72.992 ' ===  11  15  18   6   9  12
2060) P-1        3   1      55.680   747.63   0.0343     3.4730     3.7513     4.4556     91.724    105.060     83.353 ' ===  17  15  18  12  13  12
2061) P-1        3   1      55.680   747.49   0.0343     3.4730     3.7513     4.4556     88.276    105.060     96.646 ' ===  18  15  17  13  13  11
2062) Pban       2   0     585.291   747.47   0.0343    14.9047    10.5391     3.7260     90.000     90.000     90.000 ' ===  18  21  15
2063) P-1        3   3      37.741   747.38   0.0342     2.8020     4.6960     3.2591     83.068     73.850    109.477 ' ===  11  17  13   9   6  11
2064) P-1        3   1      55.680   747.30   0.0343     4.8860     3.4730     3.7514     96.647     93.145     61.714 ' ===  16  17  14  12  10  11
2065) P-1        2   0     120.591   747.04   0.0341     4.5202     7.1654     4.6347    122.437     85.698    106.926 ' ===  18  19  17  14  13  16
2066) P-1        3   2      43.325   746.90   0.0343     2.9190     3.4889     4.9186    116.317     82.693     81.407 ' ===  13  13  16   7  10  10
2067) P2         3   1     120.736   746.62   0.0342     5.3253     7.4522     3.0745     90.000     98.300     90.000 ' ===  17  15  15  10
2068) P21        3   1     172.591   746.49   0.0341     5.3829     7.4523     4.3950     90.000    101.779     90.000 ' ===  17  14  18  13
2069) C222       3   1     499.124   746.38   0.0341    14.9044     4.4938     7.4522     90.000     90.000     90.000 ' ===  19  15  16
2070) P-1        2   0     117.722   745.98   0.0342     6.8484     4.3619     4.7914     90.963    123.505     81.621 ' ===  17  17  20  11  17  14
2071) P-1        3   1      55.679   745.75   0.0343     3.4730     3.7514     6.3211    129.484    115.784     83.353 ' ===  17  13  17  10  13  10
2072) P2         2   0     210.240   745.56   0.0342     5.3538     5.2694     7.5715     90.000     79.817     90.000 ' ===  14  17  21  12
2073) P-1        3   1      55.679   745.24   0.0343     3.4730     3.7514     4.4556     88.277    105.060     96.647 ' ===  17  13  17  10  13   9
2074) P-1        3   1      55.679   745.09   0.0343     3.4730     4.4556     3.7514     88.277     83.353     74.940 ' ===  17  17  13  13  10   9
2075) P-1        3   1      55.679   744.72   0.0343     3.7514     3.4730     4.4556    105.060     88.277     96.647 ' ===  13  17  17  10   9  13
2076) P2         3   1     120.736   744.71   0.0342     5.3253     7.4523     3.0745     90.000     81.700     90.000 ' ===  16  14  15  10
2077) P-1        3   1     123.045   744.19   0.0341     4.6673     3.7974     7.9116    107.840     90.953    111.316 ' ===  15  14  20   9  13  14
2078) P-1        3   1      55.678   743.66   0.0341     3.4730     4.8859     3.7513     86.857     96.646    118.287 ' ===  16  17  15  12  12  11
2079) P-1        3   1      55.679   743.58   0.0342     3.4730     4.8082     6.3210    117.581    137.104     50.801 ' ===  17  16  19  13  15  14
2080) P21/c      3   1     120.737   743.44   0.0343     5.3253     7.4522     3.0745     90.000     81.702     90.000 ' ===  18  19  13  10
2081) P-1        3   2      64.782   743.25   0.0342     3.1409     4.9146     5.0088     92.773     60.889     77.269 ' ===  15  14  19  10  13  13
2082) I41cd      2   0    2341.107   742.88   0.0341    14.9045    14.9045    10.5387     90.000     90.000     90.000 ' ===  23  17
2083) P-1        3   1      76.606   742.73   0.0343     3.3611     5.3312     4.7283     92.703     66.167     83.523 ' ===  15  16  15  10  10  11
2084) P21        3   1     107.759   742.65   0.0342     4.3389     7.4521     3.3609     90.000     97.418     90.000 ' ===  20  17  17  15
2085) P21/c      3   2     107.760   742.32   0.0342     4.3388     7.4523     3.3608     90.000     97.418     90.000 ' ===  17  17  14  10
2086) P-1        3   2      41.334   742.25   0.0342     3.0688     3.5695     4.4502     99.028     84.179     61.285 ' ===  11  15  16   7   8  11
2087) P-1        3   1      55.679   742.23   0.0342     3.7513     3.4730     4.4556     74.940     91.725     96.646 ' ===  15  17  15  12   9  11
2088) P-1        2   1      69.706   742.03   0.0341     4.6965     3.5501     4.8206    108.796     67.496    103.664 ' ===  15  16  17  10  10  12
2089) P21        3   1     120.735   741.97   0.0342     5.3253     7.4522     3.0745     90.000     98.298     90.000 ' ===  17  15  14   9
2090) P-1        3   1      55.679   741.96   0.0343     3.4730     3.7514     4.4556     88.277    105.060     96.647 ' ===  17  14  17  11  13  10
2091) P-1        3   1      70.142   741.80   0.0341     3.0776     4.3294     5.3493     84.566     81.995     92.575 ' ===  14  13  17   7  10  10
2092) P-1        3   1      55.678   741.75   0.0341     3.7513     3.4730     5.9946    108.289     54.472     83.354 ' ===  15  16  16  12  10  12
2093) C2         3   0     544.288   741.68   0.0340     6.0018    21.0777     4.7448     90.000     65.063     90.000 ' ===  22  23  18  17
2094) C2         3   0     412.440   741.61   0.0344    11.7424     6.6654     5.3597     90.000     79.479     90.000 ' ===  18  15  23  18
2095) P-1        3   1      55.678   741.58   0.0341     3.4730     3.7513     4.4555     91.724     74.940     96.646 ' ===  16  15  16  12  11  10
2096) P-1        3   1      55.680   741.42   0.0343     3.7514     3.4730     4.4556    105.060     88.275     96.646 ' ===  16  17  14  13   9  10
2097) P-1        3   1     128.103   741.12   0.0343     3.2621     7.4522     5.4096     90.000    103.068     90.003 ' ===  11  18  20   8  10  16
2098) Ccc2       2   0     780.381   741.01   0.0342    14.9042    10.5390     4.9682     90.000     90.000     90.000 ' ===  19  19  14
2099) C222       3   1     499.133   740.54   0.0341    14.9044     4.4938     7.4523     90.000     90.000     90.000 ' ===  19  17  15
2100) Ccc2       2   0    1170.586   740.29   0.0343    14.9046    10.5392     7.4521     90.000     90.000     90.000 ' ===  19  21  16
2101) P222       3   0     292.639   740.13   0.0341    14.9043     5.2694     3.7261     90.000     90.000     90.000 ' ===  20  17  16
2102) P-1        3   1      79.554   739.99   0.0341     3.2032     4.8446     5.8079     68.332     83.667    103.381 ' ===  13  15  16   8   9  11
2103) P-1        3   1      55.679   739.96   0.0342     3.4730     4.4556     3.7513     88.275     83.354     74.940 ' ===  17  15  16  11  13  10
2104) C2         3   2     244.745   739.85   0.0341     5.3976    14.9044     3.6541     90.000     56.363     90.000 ' ===  14  18  15   9
2105) C2         3   1     444.418   739.62   0.0342    14.9715    10.5387     2.8293     90.000     84.579     90.000 ' ===  20  16  13  11
2106) P21212     2   0     585.302   739.41   0.0342    14.9050     7.4521     5.2695     90.000     90.000     90.000 ' ===  16  19  22
2107) P-1        2   0     125.866   739.36   0.0345     3.5383     4.7741     8.3078     64.599     84.359     91.089 ' ===  17  18  20  13  16  15
2108) C2         3   1     359.114   739.23   0.0342     3.9599    21.0782     4.5004     90.000     72.946     90.000 ' ===  17  20  18  15
2109) P-1        2   0     124.428   738.72   0.0341     2.4129     5.7821     9.7162    105.624    105.348     77.738 ' ===  12  19  21  10  10  17
2110) C2         2   0     585.292   738.67   0.0342     7.4523    14.9043     5.2695     90.000     90.001     90.000 ' ===  12  19  21  11
2111) P-1        2   1      54.939   738.41   0.0344     3.3910     3.7993     4.3964     99.273     81.506     97.640 ' ===  17  15  17  12  12  11
2112) P21        3   1     120.736   738.27   0.0342     5.3253     7.4522     3.0745     90.000     81.702     90.000 ' ===  17  16  15  10
2113) P-1        3   1      70.142   738.20   0.0341     3.0776     5.3493     4.3294     84.566     87.425     98.005 ' ===  14  16  13  10   7   9
2114) P-1        2   0     135.963   737.80   0.0343     3.2242     4.9629     9.2368    102.868     75.616     80.909 ' ===  16  16  20  11  13  15
2115) P-1        3   2      61.147   736.92   0.0344     2.3193     6.3248     5.0456    121.488     97.441     75.647 ' ===  10  17  17   8   8  14
2116) C2         3   1     431.038   736.77   0.0342     8.6778    14.9041     3.3608     90.000     82.582     90.000 ' ===  19  19  12  10
2117) P21/c      2   0     210.241   736.69   0.0343     7.5715     5.2695     5.3538     90.000     79.817     90.000 ' ===  21  20  14  13
2118) Cc         3   1     307.407   736.51   0.0342     4.7937    14.9046     4.5896     90.000     69.627     90.000 ' ===  17  21  16  13
2119) P-1        3   1      80.681   736.48   0.0342     3.0603     4.3432     6.6178     85.261     67.805     93.985 ' ===  15  16  16   9  12  11
2120) P-1        3   1      80.681   736.30   0.0342     3.0603     5.4842     7.1173    113.082    120.579     52.189 ' ===  15  21  18  14  14  17
2121) P-1        3   1      93.521   736.24   0.0343     3.3680     4.3390     6.4674     89.516     86.269     82.567 ' ===  20  16  16  14  16  10
2122) P2         2   0     297.331   736.01   0.0343     7.5715     7.4521     5.3539     90.000     79.819     90.000 ' ===  13  19  20  11
2123) Pccn       2   0     438.977   735.88   0.0343     9.1270     7.4522     6.4540     90.000     90.000     90.000 ' ===  23  19  20
2124) C2         2   0     423.915   735.39   0.0342     4.6744    21.0781     4.5760     90.000    109.907     90.000 ' ===  19  22  18  15
2125) C2         3   1     370.171   734.70   0.0343    10.5392     4.7132     7.4521     90.000     89.999     90.000 ' ===  19  15  19  17
2126) P-1        3   1      77.184   734.62   0.0342     5.8555     3.4044     4.3397     97.512     93.267     64.147 ' ===  16  18  15  14  11  12
2127) P-1        3   1      77.185   734.61   0.0342     5.8556     5.3378     7.0869    133.581    142.312     35.027 ' ===  17  16  19  13  16  14
2128) P-1        3   1     115.652   734.43   0.0342     3.9726     5.2753     6.7924     69.328    118.535    107.048 ' ===  14  22  18  14  11  18
2129) P-1        3   1      84.259   734.25   0.0342     3.1961     5.0321     5.8761    110.507     72.158     96.162 ' ===  15  18  21  13  14  17
2130) P-1        3   1      84.151   734.13   0.0343     2.8349     7.5383     4.8954    113.367     94.746    113.761 ' ===  17  20  16  16  13  14
2131) P-1        3   1     111.359   734.08   0.0343     4.4556     4.8082     5.3991     94.439    100.840     99.452 ' ===  18  16  17  13  13  12
2132) P-1        2   0     137.372   732.83   0.0342     2.8488     6.2217     8.7430     73.434     72.834     71.697 ' ===  12  19  21   8  11  17
2133) P2         3   1     120.737   732.79   0.0342     6.5221     7.4523     3.0745     90.000     53.895     90.000 ' ===  19  16  16  14
2134) C2         2   0     585.285   732.70   0.0343     7.4522    14.9043     5.2696     90.000     90.001     90.000 ' ===  13  18  20  11
2135) C2         2   1     226.856   732.62   0.0342     8.6654     8.6050     3.0637     90.000     83.231     90.000 ' ===  21  17  17  16
2136) P-1        3   2      43.325   732.04   0.0342     2.9190     3.4889     4.5988     73.472    104.441     98.593 ' ===  14  13  16   8  10  10
2137) P-1        3   1     119.160   732.00   0.0341     4.7677     3.6776     8.1529     86.150     66.901     65.778 ' ===  17  14  22  11  17  14
2138) P2         3   0     210.241   731.81   0.0342     7.5715     5.2695     5.3538     90.000     79.817     90.000 ' ===  21  20  15  14
2139) Pca21      2   0     585.270   731.80   0.0341    14.9043     7.4522     5.2694     90.000     90.000     90.000 ' ===  20  19  17
2140) P4nc       3   2     292.636   731.55   0.0341     7.4522     7.4522     5.2694     90.000     90.000     90.000 ' ===  21  14
2141) P21        2   0     210.241   731.45   0.0342     7.5715     5.2695     5.3538     90.000     79.817     90.000 ' ===  20  20  15  13
2142) C2         3   1     431.033   731.21   0.0341     8.6778    14.9041     3.3608     90.000     97.418     90.000 ' ===  20  19  12  11
2143) P-1        3   1      93.791   730.80   0.0344     3.7341     4.3514     5.8501     81.410     86.256     89.442 ' ===  15  16  17   9  12  12
2144) P21        2   0     297.317   730.65   0.0341     7.5713     7.4522     5.3537     90.000     79.819     90.000 ' ===  15  19  20  13
2145) P-1        3   1      55.679   730.32   0.0342     3.4730     3.7513     4.4556     91.723     74.941     96.646 ' ===  17  17  19  14  14  14
2146) Cc         2   0     423.922   729.12   0.0343     4.6745    21.0779     4.5760     90.000     70.093     90.000 ' ===  23  23  17  17
2147) P-1        3   1      54.937   729.02   0.0342     3.3909     4.7442     5.1402    114.919     57.767    127.467 ' ===  12  19  20  12  11  17
2148) P2         3   1     120.735   728.38   0.0342     4.3480     7.4521     3.7656     90.000     98.298     90.000 ' ===  18  15  18  15
2149) P21/c      3   1     131.699   728.18   0.0342     7.4992     5.2695     3.3537     90.000     96.421     90.000 ' ===  18  19  11   8
2150) P-1        3   3      50.846   727.63   0.0341     3.7750     3.1384     4.4619    102.972     97.146     94.058 ' ===  15  13  15  10  10   9
2151) Cc         3   1     307.407   727.52   0.0342     4.7937    14.9045     4.5897     90.000    110.373     90.000 ' ===  17  22  18  14
2152) P-1        3   1      55.678   727.38   0.0342     4.4556     3.4730     3.7513     96.646     91.722     74.941 ' ===  18  17  17  13  13  14
2153) P-1        3   1     116.188   727.10   0.0341     5.0169     4.4072     6.1888     81.927    119.567     85.742 ' ===  12  18  16  10   8  13
2154) P-1        3   1      55.680   726.96   0.0343     3.4730     3.7514     4.4556     91.725    105.060     83.354 ' ===  17  16  14  13  10   9
2155) Cmc21      3   0     780.366   726.94   0.0341    10.5390     4.9680    14.9043     90.000     90.000     90.000 ' ===  20  13  21
2156) P-1        3   1      55.678   726.80   0.0342     3.7513     3.4730     4.4555    105.059     91.722     83.354 ' ===  17  17  17  14  12  12
2157) P-1        3   1      77.185   726.75   0.0342     5.8556     3.4044     4.3397     97.512     93.267     64.147 ' ===  17  18  15  15  12  12
2158) C2221      3   1     499.124   726.54   0.0341    14.9044     4.4938     7.4522     90.000     90.000     90.000 ' ===  20  15  15
2159) P-1        3   1      69.771   726.35   0.0344     3.4405     5.1704     4.8249     83.188     77.648     56.322 ' ===  18  17  16  13  14  12
2160) P2         3   1     185.090   726.11   0.0344     5.7726     7.4521     4.7132     90.000    114.094     90.000 ' ===  17  17  16  12
2161) P-1        3   1      80.582   725.71   0.0340     2.4870     6.3250     5.4293     95.276     78.761     76.452 ' ===  11  20  18  10   9  16
2162) P-1        2   0     133.292   725.40   0.0342     3.1608     4.9480     9.2762    107.341     74.692     97.939 ' ===  17  17  19  13  13  14
2163) P-1        3   1      70.782   725.25   0.0343     3.8103     4.7689     4.6829    108.007     95.223    115.129 ' ===  18  12  20  10  16  10
2164) C2         3   3     133.832   725.22   0.0341     8.8544     4.9682     3.1305     90.000    103.632     90.000 ' ===  16  12  16  13
2165) Pc         3   2     107.759   725.12   0.0341     4.3388     7.4523     3.3608     90.000     97.418     90.000 ' ===  17  16  14  11
2166) P-1        2   0     105.600   725.11   0.0341     3.2849     4.8421     6.9865    100.780    102.510     95.094 ' ===  15  19  21  12  13  17
2167) Cc         3   1     419.627   724.60   0.0341     8.6568     8.6048     5.6671     90.000     83.736     90.000 ' ===  19  18  17  15
2168) P-1        3   1      93.120   724.57   0.0339     4.0210     4.6681     5.5615    105.711    104.566     70.300 ' ===  16  14  18  10  13  10
2169) P-1        3   2      66.063   724.45   0.0344     2.8523     4.4109     5.4186     78.904     83.430     94.839 ' ===  13  14  16   8  10  10
2170) P-1        3   1      55.680   724.35   0.0343     3.7513     3.4730     4.4556    105.060     91.724     83.353 ' ===  15  17  18  12  12  13
2171) Pnna       3   0     438.980   724.33   0.0342     6.4537     9.1274     7.4522     90.000     90.000     90.000 ' ===  21  20  21
2172) P-1        3   1      82.978   724.22   0.0340     5.7748     2.5609     6.1492     90.508     82.551     67.242 ' ===  15  12  21   7  14  12
2173) R3         3   1    1110.509   724.03   0.0342    14.9043    14.9043     5.7726     90.000     90.000    120.000 ' ===  21  17
2174) P222       2   0     585.296   723.96   0.0342    14.9049     7.4522     5.2694     90.000     90.000     90.000 ' ===  16  21  17
2175) P-1        3   1      70.783   723.48   0.0344     4.6721     3.8103     4.6830     84.777    112.941    112.463 ' ===  17  17  19  14  15  14
2176) P2         3   0     297.329   723.06   0.0343     7.5715     7.4522     5.3539     90.000     79.819     90.000 ' ===  14  20  19  11
2177) P-1        3   1      67.414   722.97   0.0341     3.5908     5.1143     5.5545     64.250     51.774     58.562 ' ===  15  14  19   9  13  12
2178) P-1        3   0     169.057   722.72   0.0342     4.8065     6.1931     6.2085     96.728     78.934    111.031 ' ===  15  21  21  15  14  19
2179) I41md      3   1    1170.546   722.64   0.0341    10.5390    10.5390    10.5387     90.000     90.000     90.000 ' ===  22  18
2180) P-1        3   2      76.603   722.51   0.0341     2.3641     6.4698     5.9329    105.083     63.842    108.120 ' ===  10  16  17   7   8  12
2181) C2         3   0     351.445   722.37   0.0342    11.1871     6.6654     5.0030     90.000    109.597     90.000 ' ===  22  12  18  17
2182) P-1        3   4      32.391   722.28   0.0343     2.4573     3.1409     4.4324     80.861    102.171    102.731 ' ===  11  12  14   6   8   8
2183) C2         2   1     226.855   722.01   0.0341     8.6655     8.6050     3.0637     90.000     96.768     90.000 ' ===  17  16  19  15
2184) Pcca       3   0     585.277   721.99   0.0341    10.5391    10.5389     5.2694     90.000     90.000     90.000 ' ===  23  20  20
2185) C2         3   1     431.038   721.91   0.0342     8.6778    14.9041     3.3608     90.000     97.418     90.000 ' ===  20  18  13  12
2186) P-1        3   2      67.979   721.57   0.0341     3.2242     4.9629     4.7310    107.885     71.009     99.092 ' ===  14  16  15  11   8  12
2187) P2         3   0     210.243   721.57   0.0343     7.5714     5.2696     5.3538     90.000    100.183     90.000 ' ===  20  20  14  12
2188) P-1        3   4      32.391   721.47   0.0343     2.4573     3.1409     5.0089     60.889     92.773     77.269 ' ===  11  12  16   6   9  10
2189) P-1        3   1      76.853   721.26   0.0343     3.9141     4.7937     5.3596    126.604     79.480    107.829 ' ===  17  19  19  15  14  17
2190) P-1        3   1      51.234   720.85   0.0341     3.1623     3.8038     4.4960    100.032     75.261     98.136 ' ===  15  15  17  10  11  11
2191) P-1        3   1      92.113   720.47   0.0343     3.4939     5.2451     5.6247    110.468     96.027     72.529 ' ===  15  15  21  10  14  14
2192) P2         3   1     120.736   719.79   0.0342     5.3253     7.4523     3.0745     90.000     81.700     90.000 ' ===  16  16  16  11
2193) Fd-3       3   0    9364.503   719.07   0.0342    21.0779    21.0779    21.0779     90.000     90.000     90.000 ' ===  23
2194) C2221      3   1     499.125   718.98   0.0341    14.9044     4.4938     7.4522     90.000     90.000     90.000 ' ===  21  16  13
2195) P-1        3   1      85.830   718.77   0.0341     4.8258     3.4558     5.7828     93.426    112.652    102.406 ' ===  18  18  16  14  13  12
2196) P-1        3   1      85.830   718.61   0.0341     4.8258     5.9357     3.4558    103.467     77.595    115.962 ' ===  17  16  17  11  13  12
2197) P-1        2   1      85.828   718.48   0.0341     4.8257     5.9357     3.4559     76.533    102.407    115.963 ' ===  16  21  17  15  11  16
2198) Aba2       3   0    1170.582   717.86   0.0343    14.9047    10.5391     7.4521     90.000     90.000     90.000 ' ===  18  21  15
2199) P-1        3   1      70.783   717.86   0.0344     4.7689     4.6720     4.6830    112.941     71.993    132.407 ' ===  13  17  19  10  10  15
2200) P-1        3   1     101.631   717.84   0.0343     3.2849     7.2626     6.2729    132.840     69.385     98.068 ' ===  14  18  16  11  10  12
2201) P21/c      3   1     120.736   717.61   0.0343     5.3253     7.4522     3.0745     90.000     81.700     90.000 ' ===  17  18  12   7
2202) Pba2       3   2     110.608   717.28   0.0342     5.2696     7.4521     2.8166     90.000     90.000     90.000 ' ===  18  17  11
2203) P2         3   1     120.736   717.16   0.0342     5.3253     7.4523     3.0745     90.000     81.700     90.000 ' ===  17  14  14  10
2204) P-1        3   1     129.664   717.14   0.0341     5.3497     4.0016     6.1497     90.794     81.665     95.481 ' ===  21  15  19  14  18  14
2205) C2         3   1     359.112   716.89   0.0342     3.9599    21.0781     4.5004     90.000    107.054     90.000 ' ===  17  20  16  13
2206) P2         3   1     120.736   716.76   0.0342     5.3253     7.4523     3.0745     90.000     98.300     90.000 ' ===  15  15  13   8
2207) P21/c      3   1     120.737   716.60   0.0343     5.3253     7.4522     3.0745     90.000     98.300     90.000 ' ===  17  19  12   7
2208) P-1        3   0     139.407   716.47   0.0339     4.6963     7.1002     4.9813    113.634     78.343     76.336 ' ===  20  20  21  17  18  19
2209) P-1        3   1     129.666   716.33   0.0342     5.3497     4.0017     6.1497     89.207     81.665     84.519 ' ===  20  16  17  14  15  13
2210) P21        3   0     210.244   716.27   0.0343     7.5714     5.2696     5.3538     90.000     79.817     90.000 ' ===  21  19  15  14
2211) Pc         3   2     172.589   716.22   0.0341     5.3827     7.4522     4.3951     90.000    101.778     90.000 ' ===  18  19  16  14
2212) P-1        3   4      32.391   715.89   0.0343     2.4573     3.1409     4.4324     80.861     77.829     77.269 ' ===  11  12  13   6   7   7
2213) P-1        3   0     133.291   715.57   0.0342     3.1608     4.9480     9.2761    107.341     74.692     97.939 ' ===  17  15  17  11  11  11
2214) Pc         3   2     107.759   715.44   0.0341     4.3388     7.4523     3.3608     90.000     97.418     90.000 ' ===  17  16  13  10
2215) P-1        2   1      54.939   715.09   0.0344     3.7993     3.3910     5.1403     57.768     87.128     97.640 ' ===  15  16  18  11  12  13
2216) P21/c      3   1     120.736   714.96   0.0342     5.7519     7.4521     3.0746     90.000    113.633     90.000 ' ===  19  21  14  11
2217) P2221      3   0     585.246   714.87   0.0339     7.4519    10.5388     7.4521     90.000     90.000     90.000 ' ===  16  19  20
2218) C2221      2   0    1170.492   714.87   0.0339    14.9038    10.5388     7.4521     90.000     90.000     90.000 ' ===  16  19  20
2219) C2         3   1     434.739   714.73   0.0342     5.5353    21.0782     3.7898     90.000    100.521     90.000 ' ===  18  22  15  13
2220) Pna21      3   1     292.637   714.62   0.0341     7.4522     7.4522     5.2694     90.000     90.000     90.000 ' ===  18  20  17
2221) P-1        3   1      67.414   714.31   0.0341     5.1143     3.5908     4.3662     92.020     82.892     58.562 ' ===  14  15  17   9  11  11
2222) P-1        3   1      70.783   714.14   0.0344     4.6720     3.8103     4.6830     84.777     67.059     67.537 ' ===  17  18  19  15  15  15
2223) P2         3   7      61.021   714.12   0.0342     4.3951     2.6348     5.3829     90.000     78.220     90.000 ' ===  12   8  11   8
2224) P-1        3   2     107.561   713.42   0.0344     4.8311     4.9061     5.4685    118.535     71.129     96.056 ' ===  17  19  17  15  14  15
2225) P-1        3   1      92.990   713.30   0.0339     4.2048     5.9335     4.5345    105.102     88.594     60.032 ' ===  14  19  20  13  13  17
2226) R3         3   1    1110.539   713.27   0.0344    14.9044    14.9044     5.7726     90.000     90.000    120.000 ' ===  21  18
2227) P-1        3   1      55.679   713.19   0.0342     3.7514     3.4730     4.4556    105.060     91.725     83.354 ' ===  16  16  16  12  11  11
2228) P-1        3   1      85.830   713.01   0.0341     4.8258     3.4558     5.7828     93.426     67.348     77.595 ' ===  18  16  17  12  14  12
2229) C2         2   0     594.638   712.61   0.0341     3.7857    21.0778     7.4522     90.000     90.001     90.000 ' ===  16  23  20  13
2230) P-1        3   2      43.325   712.05   0.0343     3.4889     2.9190     4.7932    111.698     79.516     81.407 ' ===  14  11  17   6  11   8
2231) P-1        3   2      43.325   711.70   0.0343     2.9190     3.4889     4.7932    100.484     68.302     81.407 ' ===  11  14  17   6   8  11
2232) P-1        3   1      55.679   711.38   0.0342     3.4730     4.4556     3.7514     91.725     83.354    105.060 ' ===  16  16  16  11  12  11
2233) Aba2       3   0     780.366   710.96   0.0341    14.9043    10.5390     4.9680     90.000     90.000     90.000 ' ===  21  20  13
2234) P-1        3   1      78.124   710.61   0.0341     2.4111     6.2518     5.3452     97.229     85.045     79.598 ' ===  11  16  17   7   8  12
2235) P-1        3   1      89.121   710.16   0.0339     4.3210     4.3766     4.8145    100.564     95.328     89.026 ' ===  17  18  18  13  14  15
2236) P2         3   0     175.723   710.03   0.0342     5.5935     6.6654     5.0030     90.000    109.597     90.000 ' ===  22  12  17  16
2237) P-1        3   1      81.855   709.82   0.0341     2.5262     7.6233     6.1549    135.389     87.499     98.921 ' ===   9  15  20   5   9  13
2238) Pc         3   1     120.735   709.64   0.0342     5.3252     7.4523     3.0745     90.000     98.298     90.000 ' ===  16  19  11   7
2239) P-1        3   1      77.185   709.42   0.0343     5.8555     3.4044     4.3398     97.513     93.267     64.146 ' ===  17  18  16  15  13  12
2240) Pcc2       3   2     168.954   709.25   0.0341     7.4522     4.3024     5.2695     90.000     90.000     90.000 ' ===  17  16  13
2241) P-1        3   1      82.978   709.14   0.0341     2.5609     5.3352     6.1493     98.313     90.508     86.486 ' ===  13  19  21  11  13  18
2242) C222       2   0     594.655   708.97   0.0343    21.0784     3.7857     7.4522     90.000     90.000     90.000 ' ===  23  16  17
2243) P2         2   0     210.244   708.96   0.0343     7.5714     5.2696     5.3538     90.000     79.817     90.000 ' ===  21  19  15  14
2244) P-1        3   1     134.826   708.91   0.0340     3.5908     4.3663     8.9202     99.803     78.053     92.019 ' ===  18  18  19  15  16  16
2245) Aba2       3   0     780.370   708.77   0.0341    14.9044    10.5390     4.9681     90.000     90.000     90.000 ' ===  21  20  12
2246) C2         3   1     423.910   708.65   0.0341     6.0345    14.9046     5.0489     90.000     68.988     90.000 ' ===  17  19  17  14
2247) P-1        3   0     121.023   708.58   0.0343     5.0719     5.3255     4.9799     89.430     79.162     66.697 ' ===  23  20  19  20  19  16
2248) P21        2   0     230.684   708.33   0.0343     8.3074     5.2696     5.8743     90.000    116.227     90.000 ' ===  18  17  15  11
2249) P42212     3   0     585.283   708.26   0.0342     7.4521     7.4521    10.5391     90.000     90.000     90.000 ' ===  21  21
2250) P-1        3   1      63.342   708.08   0.0341     3.1236     4.3339     5.1957     92.898     65.113     96.901 ' ===  18  16  16  13  13  12
2251) Pc         3   1     120.736   707.73   0.0343     5.3253     7.4522     3.0745     90.000     98.298     90.000 ' ===  17  19  13   9
2252) P-1        3   1     107.530   707.68   0.0341     4.7181     4.9366     5.8088    119.359     65.770    101.607 ' ===  18  20  18  17  15  17
2253) P-1        2   1      54.937   707.66   0.0342     3.3909     4.7442     5.1403    114.919     57.767    127.467 ' ===  13  19  19  13  11  16
2254) F222       2   0    1854.343   707.34   0.0338    17.2094    14.9042     7.2296     90.000     90.000     90.000 ' ===  19  19  17
2255) P21        3   1     107.759   707.30   0.0342     4.3388     7.4521     3.3609     90.000     82.582     90.000 ' ===  17  17  17  12
2256) Cc         3   1     320.069   706.93   0.0341     4.5564    21.0779     3.4551     90.000     74.706     90.000 ' ===  16  21  16  12
2257) Pc         3   2     107.760   706.06   0.0342     4.3388     7.4523     3.3608     90.000     82.582     90.000 ' ===  17  17  13  10
2258) P41212     2   0     585.284   705.87   0.0342     7.4521     7.4521    10.5391     90.000     90.000     90.000 ' ===  22  21
2259) P-1        3   7      30.615   705.80   0.0344     2.3225     3.1547     4.3407     84.267     93.454     76.203 ' ===   9  12  10   7   5   7
2260) Abm2       3   1     625.697   705.00   0.0342     7.4521     5.6333    14.9048     90.000     90.000     90.000 ' ===  18  18  18
2261) P-1        3   2      53.765   704.94   0.0341     2.9044     4.3297     4.4100     88.595     77.319     83.581 ' ===  16  16  15  12  11  11
2262) P-1        3   1      82.978   704.89   0.0340     2.5609     5.3352     6.1492     98.313     89.492     93.513 ' ===  12  18  21  10  12  17
2263) R3c        3   1    1755.833   704.64   0.0340    14.9044    14.9044     9.1268     90.000     90.000    120.000 ' ===  21  19
2264) P21        3   1     172.589   704.43   0.0341     5.3828     7.4522     4.3951     90.000    101.780     90.000 ' ===  19  17  16  14
2265) Pba2       3   2     110.609   704.32   0.0343     7.4521     5.2696     2.8167     90.000     90.000     90.000 ' ===  17  18  11
2266) P-1        3   2      43.325   703.53   0.0342     2.9190     4.7932     3.4888     79.516     81.408    111.700 ' ===  13  16  13   9   7   9
2267) P-1        3   0     140.750   703.51   0.0342     2.7048     6.3746     8.7566    106.862    102.399     90.296 ' ===  15  17  18   9  12  13
2268) P212121    3   0     585.303   703.45   0.0342    14.9050     7.4521     5.2695     90.000     90.000     90.000 ' ===  16  20  21
2269) P21        3   1     131.696   703.43   0.0341     7.4992     5.2694     3.3537     90.000     96.420     90.000 ' ===  20  14  14  12
2270) P-1        3   1      70.782   703.28   0.0343     3.8103     4.7689     4.6830     71.993     84.777    115.129 ' ===  18  12  21  10  17  11
2271) C2         3   1     226.852   703.24   0.0340     8.6655     8.6049     3.0637     90.000     83.232     90.000 ' ===  17  15  18  15
2272) P-1        3   1      81.855   703.23   0.0341     2.5262     7.6500     5.5640    127.310     73.153    100.119 ' ===  10  18  19   9   9  15
2273) P-1        3   1      90.719   702.70   0.0344     3.4652     4.4549     6.1120     88.598     84.579     74.973 ' ===  16  18  16  13  12  12
2274) P21/c      3   1     120.736   702.65   0.0343     5.3253     7.4521     3.0746     90.000     98.300     90.000 ' ===  19  19  12   9
2275) P-1        2   1      54.938   702.61   0.0342     3.3909     3.7993     4.3962     99.271     81.507     97.639 ' ===  13  13  16   7   8   8
2276) P2         3   1     120.736   702.40   0.0342     5.3253     7.4523     3.0745     90.000     81.700     90.000 ' ===  15  14  13   8
2277) P-1        3   1      84.042   702.38   0.0342     3.3839     4.4479     5.8610     92.516     80.027    104.690 ' ===  18  17  20  13  18  15
2278) P2         3   1     120.735   702.22   0.0342     5.3253     7.4522     3.0745     90.000     98.298     90.000 ' ===  17  15  14   9
2279) P-1        2   0     108.860   702.04   0.0341     4.5906     3.6672     7.5283    113.587     70.938    104.035 ' ===  21  15  15  13  13   9
2280) P-1        2   1      54.939   701.65   0.0343     3.7992     3.3910     4.3963     98.492     99.271     82.361 ' ===  16  13  16   9  11   8
2281) P-1        3   1      94.327   701.47   0.0341     4.4738     4.7284     5.8223    113.141    122.681     71.101 ' ===  17  19  14  15  11  12
2282) P-1        3   3      51.909   701.17   0.0341     3.2295     3.8540     4.8060    112.902     72.178    104.223 ' ===  13  12  14   7   8   8
2283) C2         3   1     423.907   701.04   0.0341     6.0345    14.9046     5.0489     90.000     68.988     90.000 ' ===  18  18  17  14
2284) P212121    3   0     585.246   700.85   0.0339    14.9038     7.4521     5.2694     90.000     90.000     90.000 ' ===  16  20  19
2285) P2         2   0     175.724   700.23   0.0342    10.6129     3.3327     5.0030     90.000     83.233     90.000 ' ===  21  12  16  15
2286) C2         2   0     679.399   700.14   0.0343     7.4916    14.9045     6.1166     90.000     95.858     90.000 ' ===  16  19  21  15
2287) Cc         3   2     258.543   700.08   0.0344     4.0317    14.9046     4.5075     90.000     72.655     90.000 ' ===  14  20  16  10
2288) P-1        3   1      76.853   699.84   0.0343     3.9141     4.7937     4.5897     69.626     96.118    107.828 ' ===  16  19  18  14  13  15
2289) P-1        3   1     107.084   699.16   0.0344     3.1975     4.4963     7.8174     73.484     95.333     88.148 ' ===  15  17  19  11  13  14
2290) Ccc2       3   1     499.134   699.03   0.0342    14.9042     4.4939     7.4523     90.000     90.000     90.000 ' ===  19  17  17
2291) P-1        3   2      44.435   698.74   0.0342     2.9938     3.6447     4.4548     76.317     88.623    108.826 ' ===  12  15  17   8   9  12
2292) P2         3   1     120.736   698.72   0.0342     5.3253     7.4522     3.0745     90.000     81.702     90.000 ' ===  17  16  15  10
2293) P-1        3   3      46.055   698.55   0.0341     2.8427     3.7776     4.3686     82.217     95.562     85.410 ' ===  11  15  16   8   8  12
2294) C222       3   1     499.124   698.33   0.0341    14.9044     4.4938     7.4522     90.000     90.000     90.000 ' ===  21  15  14
2295) P-1        3   1      70.782   698.03   0.0343     4.7689     3.8103     5.5557    116.184     53.286    115.129 ' ===  12  18  18  10   8  15
2296) C2         3   1     258.539   698.01   0.0343     5.7017    14.9042     3.8601     90.000     52.015     90.000 ' ===  19  20  15  13
2297) Pc         3   1     120.737   697.92   0.0343     5.3253     7.4522     3.0745     90.000     98.298     90.000 ' ===  18  19  13  10
2298) P-1        3   1      59.542   697.70   0.0343     3.7140     4.3469     3.9026     92.428    107.301     81.813 ' ===  17  16  16  11  13  11
2299) P-1        3   2      53.767   697.36   0.0344     2.9045     4.7181     4.3297     92.630     83.581    114.230 ' ===  17  16  15  13  12  11
2300) P-1        3   2      53.765   697.18   0.0340     2.9044     4.3297     4.4100     91.405    102.681     83.581 ' ===  17  16  16  13  12  12
2301) P-1        3   3      48.858   697.13   0.0341     4.6344     3.0157     3.8096     98.719     79.263    110.251 ' ===  15  12  16   8  12  10
2302) P-1        3   3      49.377   696.88   0.0342     3.0478     4.0745     5.4809    128.280    103.688     67.543 ' ===  12  14  15   9   9  10
2303) P222       3   0     292.639   696.05   0.0341     7.4522    10.5388     3.7261     90.000     90.000     90.000 ' ===  20  18  17
2304) P-1        3   1      90.717   695.90   0.0342     3.4652     4.4549     6.1120     91.402     84.578    105.027 ' ===  15  17  15  12  10  11
2305) P-1        3   3      48.110   695.77   0.0342     3.2414     3.5718     4.9005    115.388     95.420    105.029 ' ===  12  13  16   7  10   9
2306) P-1        2   0     116.767   695.56   0.0343     4.5387     6.3077     4.4291     76.269    107.326     87.788 ' ===  19  20  14  16  10  13
2307) P2         3   8      37.899   695.47   0.0344     3.7379     4.3026     2.8953     90.000     54.482     90.000 ' ===  11  10   8   6
2308) P-1        3   1      76.769   695.35   0.0343     2.9120     5.1722     6.1821    121.528     97.626     75.302 ' ===  13  16  16   9   8  11
2309) P-1        3   2      49.377   695.24   0.0341     3.0477     4.0745     5.4809    128.280     76.313    112.455 ' ===  11  16  16   9   8  11
2310) P2         3   1     120.736   695.20   0.0342     5.3253     7.4523     3.0745     90.000     81.700     90.000 ' ===  15  17  14   9
2311) P-1        3   1      93.128   695.06   0.0342     4.0211     4.6683     5.5616     74.287    104.567    109.700 ' ===  15  14  19   8  13  11
2312) P21212     3   2     168.953   694.97   0.0340     7.4522     5.2695     4.3024     90.000     90.000     90.000 ' ===  17  15  13
2313) P-1        3   2      94.790   694.95   0.0341     4.8087     3.8166     5.7724     89.999    113.585     78.556 ' ===  15  13  17   9  12  10
2314) P2         3   1     120.736   694.89   0.0343     5.3253     7.4522     3.0745     90.000     81.702     90.000 ' ===  18  16  14  10
2315) Ccc2       3   0    1170.582   694.50   0.0343    14.9047    10.5389     7.4522     90.000     90.000     90.000 ' ===  21  20  19
2316) P-1        3   1      84.043   694.24   0.0342     3.3838     4.8581     5.8611     85.386     80.027     62.331 ' ===  18  17  20  14  18  15
2317) P-1        3   1      78.653   694.20   0.0343     4.5342     3.7303     5.1916    109.276     72.009     99.384 ' ===  19  16  18  13  16  14
2318) P21212     3   0     585.246   694.05   0.0339    14.9038     7.4521     5.2694     90.000     90.000     90.000 ' ===  16  20  19
2319) Cc         3   1     438.521   693.97   0.0340     5.9223    12.1692     6.1642     90.000     99.212     90.000 ' ===  21  21  18  18
2320) Ccca       3   3     427.430   693.44   0.0342     8.6052     6.6654     7.4521     90.000     90.000     90.000 ' ===  19  17  15
2321) P2         3   1     120.735   693.24   0.0342     5.3253     7.4523     3.0745     90.000     98.298     90.000 ' ===  16  16  13   9
2322) P2         3   1     193.901   693.10   0.0341     6.0475     7.4523     4.5075     90.000     72.653     90.000 ' ===  15  16  21  15
2323) P21/c      3   1     120.736   693.00   0.0343     5.3253     7.4522     3.0745     90.000     81.700     90.000 ' ===  16  18  13   7
2324) P-1        3   1      93.122   692.97   0.0340     4.0210     4.6681     5.5615     74.289    104.565    109.699 ' ===  16  15  17  10  12  11
2325) P2         3   1     131.699   692.87   0.0342     7.4992     5.2695     3.3537     90.000     83.579     90.000 ' ===  18  19  12   9
2326) P-1        3   1      70.783   692.75   0.0343     3.8103     4.6721     5.1674     56.571    105.246    112.463 ' ===  18  17  17  15  14  13
2327) P-1        3   1      76.607   692.34   0.0343     4.5619     3.3611     5.3313     96.477     97.585     71.460 ' ===  18  16  15  12  12  11
2328) P-1        3   2      51.235   692.24   0.0342     3.4519     3.9141     4.4960     73.131     82.121     61.806 ' ===  15  15  17  11  11  13
2329) C2         3   1     226.854   691.82   0.0341     8.6655     8.6049     3.0637     90.000     96.768     90.000 ' ===  17  16  18  15
2330) P42        2   0     585.283   691.59   0.0342     7.4521     7.4521    10.5391     90.000     90.000     90.000 ' ===  21  21
2331) P21        2   0     297.316   691.51   0.0341     7.5713     7.4521     5.3538     90.000     79.819     90.000 ' ===  14  18  21  12
2332) C2         2   0     423.920   691.36   0.0343     4.6745    21.0778     4.5760     90.000    109.907     90.000 ' ===  22  22  18  17
2333) P-1        3   1     105.976   691.25   0.0340     4.5759     4.6743     5.7050     93.917     70.652     70.094 ' ===  13  18  19  11  12  15
2334) P-1        3   2      43.325   691.06   0.0342     2.9190     3.4889     4.9186     63.683     82.693     98.593 ' ===  11  13  17   6   9  11
2335) C222       3   1     499.127   690.87   0.0341    14.9044     4.4938     7.4522     90.000     90.000     90.000 ' ===  18  17  16
2336) P2         3   1     120.736   690.58   0.0342     5.3253     7.4523     3.0745     90.000     81.700     90.000 ' ===  16  17  15  10
2337) P21        3   1     196.456   690.51   0.0340     4.3326     7.4522     6.1273     90.000     96.767     90.000 ' ===  17  17  16  12
2338) P-1        3   1      95.859   690.46   0.0344     3.4990     6.4258     4.7221    103.757    107.544     97.733 ' ===  13  18  17  11   9  14
2339) P2         3   1     193.902   690.45   0.0341     6.0475     7.4523     4.5075     90.000     72.653     90.000 ' ===  15  16  20  14
2340) Cc         3   1     258.536   690.29   0.0342     5.7016    14.9045     3.8600     90.000     52.014     90.000 ' ===  17  20  15  12
2341) P-1        3   1      92.112   690.17   0.0343     5.6246     5.2451     3.4939    107.472     96.026     69.532 ' ===  20  18  15  16  13  12
2342) P21/c      3   1     120.736   689.77   0.0342     5.3253     7.4521     3.0746     90.000     98.300     90.000 ' ===  18  19  12   8
2343) Aba2       2   0    1170.584   689.31   0.0343    14.9047    10.5390     7.4521     90.000     90.000     90.000 ' ===  19  20  16
2344) P-1        2   0     121.601   689.26   0.0342     4.7160     3.6812     7.8948     87.636     71.219     70.039 ' ===  15  19  23  14  15  19
2345) P2         3   0     230.680   689.21   0.0342     8.3074     5.2696     5.8743     90.000    116.228     90.000 ' ===  17  19  13   9
2346) Abm2       3   0     780.373   689.08   0.0341    14.9045    10.5389     4.9681     90.000     90.000     90.000 ' ===  22  20  13
2347) C222       3   1     499.125   689.02   0.0341    14.9044     4.4938     7.4522     90.000     90.000     90.000 ' ===  21  16  13
2348) Cc         3   1     803.000   688.90   0.0341     8.8546    14.9044     6.2610     90.000     76.366     90.000 ' ===  16  20  17  12
2349) P-1        3   1      84.148   688.58   0.0340     4.8954     4.5299     4.4015    101.206     65.191    107.707 ' ===  16  17  21  11  16  16
2350) Cc         3   0     585.286   688.58   0.0341     7.4523    14.9043     5.2695     90.000     90.001     90.000 ' ===  13  22  19  11
2351) P-1        3   1      76.853   688.49   0.0343     5.1779     3.9141     5.7058    126.888     58.764    118.195 ' ===  15  16  17  10  11  12
2352) P21/c      3   1     120.736   687.93   0.0342     5.3253     7.4522     3.0745     90.000     98.300     90.000 ' ===  17  19  14   9
2353) P-1        3   1      80.017   687.78   0.0341     4.4990     3.7951     4.9391     97.158     75.112     83.893 ' ===  19  18  15  15  13  12
2354) P-1        3   2      66.062   687.29   0.0344     2.8523     4.4109     5.4185    101.096     83.430     85.161 ' ===  12  15  16   8   9  11
2355) P21/c      3   1     120.736   687.27   0.0342     5.3253     7.4521     3.0746     90.000     98.300     90.000 ' ===  18  21  13   9
2356) P21        3   1     131.696   687.22   0.0341     7.4992     5.2694     3.3537     90.000     83.580     90.000 ' ===  19  13  13  10
2357) P-1        3   2      94.791   687.08   0.0342     3.8166     5.7724     4.8088    113.585    101.444     90.001 ' ===  13  19  14  12   7  13
2358) C2         3   1     252.454   687.06   0.0343     4.5459    14.9042     3.7692     90.000     98.670     90.000 ' ===  19  19  14  12
2359) C2         3   1     226.855   687.02   0.0341     8.6655     8.6049     3.0637     90.000     83.232     90.000 ' ===  19  18  18  17
2360) P21/c      3   1     120.736   686.94   0.0342     5.3253     7.4522     3.0745     90.000     81.700     90.000 ' ===  17  18  13   8
2361) P21        3   1     120.737   686.75   0.0344     4.3481     7.4521     3.7656     90.000     98.299     90.000 ' ===  18  16  19  15
2362) P-1        3   1      67.414   686.71   0.0341     3.5908     4.4602     4.3662     99.803     92.019     78.053 ' ===  17  18  17  15  13  14
2363) C222       3   1     690.347   686.70   0.0341    21.0773     4.3951     7.4522     90.000     90.000     90.000 ' ===  21  16  20
2364) P2         3   1     131.695   686.48   0.0341     7.4992     5.2694     3.3537     90.000     83.580     90.000 ' ===  20  14  14  12
2365) P-1        3   1      76.607   686.47   0.0344     3.7777     4.3484     4.7282     89.337     85.418     81.674 ' ===  18  16  18  12  16  13
2366) P-1        3   1     109.632   686.30   0.0340     3.3835     5.3838     7.6299    126.791     99.228     81.543 ' ===  14  18  17  10  11  14
2367) Abm2       2   0     780.370   686.15   0.0341    14.9044    10.5390     4.9681     90.000     90.000     90.000 ' ===  21  20  12
2368) P-1        3   4      81.067   686.15   0.0341     2.8966     3.6811     9.2248    106.049     94.289    117.930 ' ===  15  13  17  11  13  12
2369) P-1        3   1      59.542   686.14   0.0342     3.7140     3.9026     5.3001    100.000    125.729     72.699 ' ===  18  16  19  14  15  14
2370) P21        2   0     297.319   685.95   0.0341     7.5713     7.4522     5.3537     90.000     79.819     90.000 ' ===  16  20  18  12
2371) C2         3   1     431.040   685.83   0.0342     8.6778    14.9041     3.3608     90.000     97.418     90.000 ' ===  18  18  12   9
2372) P-1        3   1      84.150   685.43   0.0342     4.8954     5.0256     4.5299     82.758     72.293     52.655 ' ===  16  19  16  13  10  13
2373) P-1        3   1      69.705   685.38   0.0341     3.5502     5.1752     4.9813    117.282     66.366    118.140 ' ===  18  15  19  11  16  14
2374) C2         2   1     226.856   685.24   0.0342     8.6655     8.6050     3.0637     90.000     83.231     90.000 ' ===  19  19  17  16
2375) Pc         3   1     120.736   685.22   0.0343     5.3253     7.4521     3.0746     90.000     98.300     90.000 ' ===  18  19  12   9
2376) P-1        3   5      37.469   685.21   0.0341     2.7818     3.2357     4.4753     79.129     81.589    104.646 ' ===  10  12  14   6   7   9
2377) P-1        3   1      85.716   685.12   0.0342     6.0765     2.6453     6.1617     93.666     84.524     61.209 ' ===  20  10  21   9  19  10
2378) C2         3   1     226.857   685.02   0.0342     8.6654     8.6050     3.0637     90.000     83.231     90.000 ' ===  19  19  18  17
2379) C2         3   1     226.855   684.98   0.0341     8.6655     8.6049     3.0637     90.000     96.768     90.000 ' ===  17  17  18  15
2380) P-1        3   1      85.829   684.71   0.0341     3.4558     4.8258     5.7828    112.654     86.574     77.594 ' ===  17  18  17  14  13  13
2381) P-1        3   1      59.543   684.66   0.0343     3.7140     3.9027     4.3469     92.428     98.187     72.698 ' ===  17  18  17  15  12  13
2382) P-1        3   2      85.830   684.35   0.0341     2.6489     7.5319     5.3399    125.908     94.237     90.857 ' ===  12  17  16  10   8  12
2383) P-1        3   1      80.583   684.12   0.0340     2.4870     6.3250     5.5136    101.316     74.982    103.549 ' ===  11  18  17   9   8  13
2384) Pban       3   0     585.267   684.00   0.0340    14.9040     7.4522     5.2695     90.000     90.000     90.000 ' ===  19  16  19
2385) P-1        3   2      81.065   684.00   0.0341     5.6418     2.5019     6.1499     90.994     82.503     70.717 ' ===  16  11  15   7  11   7
2386) I4         3   1     998.250   683.71   0.0341    14.9044    14.9044     4.4938     90.000     90.000     90.000 ' ===  21  16
2387) P-1        3   3      44.773   683.65   0.0341     3.4146     3.2186     4.4113     97.069    102.302     71.240 ' ===  13  14  15  10  10   9
2388) P21/c      3   1     120.736   683.51   0.0342     5.3253     7.4521     3.0746     90.000     81.700     90.000 ' ===  18  20  13   9
2389) P-1        2   1      69.705   683.18   0.0341     3.5502     4.6964     4.8206     67.496     71.204     76.337 ' ===  16  16  16  10  12  11
2390) Ccc2       3   1     499.143   683.12   0.0343    14.9042     4.4939     7.4524     90.000     90.000     90.000 ' ===  20  18  17
2391) P-1        3   2      67.980   683.09   0.0341     3.2242     4.9629     4.7310    107.886     71.009     99.092 ' ===  13  16  15  10   7  12
2392) P21/c      3   1     146.318   682.88   0.0341     4.4781     9.1271     3.7261     90.000     73.898     90.000 ' ===  17  20  19  14
2393) Cc         3   1     336.168   682.83   0.0343     3.3838    21.0782     4.7253     90.000     85.895     90.000 ' ===  14  21  18  11
2394) P-1        3   2      66.060   682.47   0.0343     2.8523     4.4109     5.4184    101.095     96.571     94.838 ' ===  13  16  17   8  10  13
2395) P21        3   1     120.737   682.42   0.0344     5.3253     7.4521     3.7656     90.000     53.896     90.000 ' ===  19  16  19  16
2396) Cc         3   1     438.522   682.29   0.0340     5.9223    12.1692     6.1642     90.000     80.787     90.000 ' ===  21  21  18  17
2397) P-1        3   2      54.937   682.14   0.0341     3.2809     4.2836     5.0198    114.896     63.537    114.695 ' ===  15  15  18  11  12  12
2398) P-1        3   1      69.706   682.11   0.0341     3.5502     4.8206     4.6964    112.503     76.337    108.796 ' ===  17  18  16  13  12  13
2399) P-1        3   1      79.192   681.68   0.0342     2.9397     5.7813     7.8103    121.947    126.713     49.977 ' ===  14  16  19  10  12  14
2400) P-1        3   1      84.699   681.48   0.0342     5.7951     7.7769     5.5908    136.241    142.584     34.327 ' ===  19  16  18  13  17  14
2401) P-1        3   1     134.823   681.34   0.0339     3.5908     4.3663     9.2396    107.950    100.556     92.020 ' ===  16  18  20  13  14  17
2402) P21        3   2      98.230   681.05   0.0340     4.3327     7.4522     3.0637     90.000     83.231     90.000 ' ===  13  16  14   7
2403) P-1        3   1     118.790   680.67   0.0344     4.7294     4.9268     6.1332    105.613    107.860     62.028 ' ===  16  17  18  11  14  13
2404) P-1        3   1      67.414   680.63   0.0341     3.5908     4.3662     4.4602     99.803    101.947     87.980 ' ===  16  17  18  12  14  14
2405) F4132      3   0    9364.503   680.20   0.0342    21.0779    21.0779    21.0779     90.000     90.000     90.000 ' ===  23
2406) P2         3   1     107.759   679.99   0.0342     4.3388     7.4521     3.3609     90.000     97.418     90.000 ' ===  16  17  16  11
2407) P-1        3   1     154.372   679.82   0.0342     5.8557     7.4846    10.7434    135.129    145.226     35.372 ' ===  16  19  19  15  14  16
2408) P-1        3   2      54.313   679.48   0.0341     5.5701     5.3119     4.4750    128.586    134.258     35.288 ' ===  17  17  15  13  13  12
2409) C2         2   1     226.862   679.39   0.0343     8.6655     8.6050     3.0638     90.000     96.768     90.000 ' ===  20  18  18  17
2410) P-1        3   2      89.910   679.33   0.0341     2.7748     6.1516     5.5937     97.385    107.824     91.649 ' ===  14  19  16  12  10  15
2411) Cc         3   1     442.449   679.27   0.0344     5.6334    14.9043     5.2697     90.000     89.999     90.000 ' ===  14  19  16   9
2412) Pc         3   2     100.374   679.15   0.0341     4.4272     7.4523     3.1305     90.000    103.634     90.000 ' ===  15  18  13   8
2413) P-1        2   1      76.852   679.11   0.0342     3.9141     4.7937     4.5897     69.626     96.119    107.828 ' ===  16  19  18  14  13  16
2414) P41        3   0     585.287   679.00   0.0342     7.4522     7.4522    10.5391     90.000     90.000     90.000 ' ===  22  21
2415) I41/amd    3   1    1170.558   678.90   0.0341    10.5390    10.5390    10.5388     90.000     90.000     90.000 ' ===  22  19
2416) C2         3   0     585.284   678.88   0.0341     7.4523    14.9043     5.2694     90.000     90.001     90.000 ' ===  14  21  19  12
2417) P-1        2   1      69.706   678.49   0.0341     4.8206     3.5501     4.6965    103.664     67.496    108.797 ' ===  17  16  17  12  12  12
2418) Pbcn       2   0     585.269   678.24   0.0341     7.4520    10.5389     7.4522     90.000     90.000     90.000 ' ===  15  17  22
2419) P-1        2   1      71.771   678.21   0.0341     3.1656     5.3286     4.4300     87.973     76.219     81.459 ' ===  16  19  13  15   9  11
2420) P-1        3   1      55.679   678.15   0.0342     3.4730     3.7513     4.4555     91.722     74.941     96.646 ' ===  16  16  17  12  11  12
2421) P-1        3   1      93.574   678.11   0.0344     3.4735     6.9343     4.4380    114.167     93.960    102.766 ' ===  16  17  19  11  15  15
2422) P2         3   1     172.593   677.89   0.0341     5.3829     7.4523     4.3950     90.000    101.780     90.000 ' ===  17  14  17  13
2423) C2         2   1     226.861   677.68   0.0343     8.6655     8.6050     3.0638     90.000     83.232     90.000 ' ===  20  19  18  17
2424) P-1        3   3      69.399   677.56   0.0341     2.9965     5.4828     4.4071    100.710     85.763     79.043 ' ===  11  18  14  10   7  13
2425) Pc         3   1     120.737   677.47   0.0343     5.3253     7.4521     3.0746     90.000     98.298     90.000 ' ===  17  21  13   9
2426) P-1        3   3      46.055   677.38   0.0341     2.8427     4.3686     4.5423     99.979     55.995     95.562 ' ===  11  16  15   8   8  12
2427) P-1        3   1     105.976   677.22   0.0341     4.5759     4.6743     6.0157    108.891     63.482    109.906 ' ===  13  18  20  11  13  16
2428) P-1        3   1      59.543   677.00   0.0343     3.9027     5.7174     4.5170    118.950    128.277     49.429 ' ===  18  19  14  15  12  12
2429) P-1        3   1     146.901   676.76   0.0344     4.5336     3.5747     9.7387    101.266     74.685     83.285 ' ===  18  13  19  11  15  12
2430) C2         3   0     371.326   676.61   0.0341     4.7280    10.5389     7.4756     90.000     85.466     90.000 ' ===  14  16  16   8
2431) Pccn       3   1     292.642   676.31   0.0342     5.2694     7.4523     7.4522     90.000     90.000     90.000 ' ===  18  20  18
2432) P-1        3   1      79.190   675.69   0.0342     2.9397     5.7813     7.8102    121.947    126.712     49.977 ' ===  16  17  18  13  14  13
2433) P-1        3   1      90.720   675.33   0.0344     4.8835     3.4652     6.1121     84.577     92.563    118.231 ' ===  16  19  18  13  12  17
2434) P-1        3   1     132.122   675.25   0.0345     2.8524     7.6164     6.2943    101.921     80.930     91.866 ' ===  11  20  19   9   9  18
2435) P-1        3   2      54.313   675.15   0.0341     4.0324     4.3117     5.3119    125.779     64.189    133.444 ' ===  12  16  17   9  10  13
2436) I41/a      3   2     998.248   674.75   0.0341    14.9044    14.9044     4.4937     90.000     90.000     90.000 ' ===  21  14
2437) P-1        3   1      90.718   674.74   0.0343     3.4652     4.4549     6.1120     88.596     84.579     74.973 ' ===  17  20  17  16  13  15
2438) Cmc21      2   0     780.373   674.72   0.0341    14.9045    10.5389     4.9681     90.000     90.000     90.000 ' ===  22  20  13
2439) P21        3   0     175.722   673.97   0.0342    10.6130     3.3327     5.0030     90.000     83.233     90.000 ' ===  22  11  17  16
2440) Cmc21      2   0     780.366   673.93   0.0341    14.9043    10.5390     4.9680     90.000     90.000     90.000 ' ===  21  20  13
2441) Pc         3   1     120.736   673.67   0.0343     5.3253     7.4522     3.0745     90.000     81.700     90.000 ' ===  17  18  12   7
2442) P-1        3   1     124.003   673.62   0.0341     4.6331     3.8675     7.4801     85.056     91.833    111.777 ' ===  19  13  17  12  14  10
2443) P-1        3   7      37.701   673.56   0.0341     2.7102     3.2558     4.4903     78.176     77.144     83.251 ' ===  10   9  14   5   9   8
2444) P-1        2   1      69.706   673.45   0.0341     3.5501     4.6965     4.8206    112.504    108.797     76.336 ' ===  16  17  17  12  12  12
2445) P212121    3   2      97.547   673.37   0.0342     7.4521     5.2695     2.4841     90.000     90.000     90.000 ' ===  18  17  12
2446) P-1        3   1      59.541   673.25   0.0342     3.9026     5.7174     4.5170    118.949    128.277     49.429 ' ===  15  18  13  12   9  10
2447) P2         2   0     175.724   673.20   0.0342    10.6129     3.3327     5.0031     90.000     83.231     90.000 ' ===  22  12  16  16
2448) P-1        3   1      79.193   672.89   0.0344     2.9397     4.9268     6.3770     73.069     79.058     63.977 ' ===  16  16  18  12  14  13
2449) P-1        3   1      69.706   672.79   0.0341     4.6964     3.5502     4.8206    108.796     67.496    103.663 ' ===  17  18  17  13  13  14
2450) Pcc2       2   0     585.297   672.62   0.0343     7.4524    10.5390     7.4521     90.000     90.000     90.000 ' ===  19  20  18
2451) P-1        3   2      43.325   672.54   0.0342     3.4889     2.9190     4.5988     75.560     73.472     81.407 ' ===  13  12  18   6  11  10
2452) P-1        3   2      49.377   672.14   0.0341     3.0800     3.7460     4.3330     89.301     96.804     95.899 ' ===  16  13  16  10  12  10
2453) P-1        3   1     128.970   672.07   0.0340     4.9179     4.4877     6.1169     85.421     85.179     73.816 ' ===  17  15  16  10  12   9
2454) P2         3   1     163.115   672.03   0.0342     5.4950     7.4521     4.1538     90.000    106.468     90.000 ' ===  19  17  13  11
2455) P-1        3   3      56.060   671.99   0.0342     4.1621     3.1520     4.8411     80.390    113.863     83.308 ' ===  12  16  15   9   9  12
2456) P-1        3   2      43.325   671.92   0.0342     2.9190     3.4889     4.5988     73.472     75.560     81.407 ' ===  12  14  18   7  10  12
2457) P-1        3   1      80.017   671.88   0.0341     4.4990     3.7951     4.9391     97.158     75.112     83.893 ' ===  19  18  16  15  13  13
2458) P-1        3   2      49.377   671.85   0.0341     3.0800     3.7460     4.3330     90.699     83.196     95.899 ' ===  16  14  15  11  11  10
2459) F23        2   0    9364.503   671.13   0.0342    21.0779    21.0779    21.0779     90.000     90.000     90.000 ' ===  23
2460) P-1        3   1      80.017   669.99   0.0341     4.4990     3.7951     4.9391     97.158     75.113     83.892 ' ===  20  14  18  12  16  12
2461) P-1        2   1      69.706   669.89   0.0341     4.8206     3.5502     4.6964    103.663     67.496    108.796 ' ===  18  18  17  14  14  14
2462) C2         3   3     133.833   669.54   0.0341     8.8544     4.9682     3.1305     90.000     76.368     90.000 ' ===  16  11  16  13
2463) P-1        3   1     114.782   669.37   0.0341     3.5424     5.4439     6.3494     85.127     75.565    101.985 ' ===  13  19  19  11  10  16
2464) P-1        3   2      66.061   669.20   0.0343     6.4057     2.8523     4.4109     94.838     82.806     57.175 ' ===  17  12  15   9  12   8
2465) Pc         3   1     120.735   669.17   0.0342     5.3253     7.4522     3.0745     90.000     81.701     90.000 ' ===  16  18  13   7
2466) P-1        3   2      49.377   669.13   0.0341     3.0800     3.7460     4.3330     89.301     96.804     95.899 ' ===  16  15  16  12  12  11
2467) P2         3   1     131.696   668.98   0.0341     7.4992     5.2694     3.3537     90.000     83.580     90.000 ' ===  18  15  13   9
2468) P2         3   1     131.699   668.94   0.0343     7.4992     5.2696     3.3537     90.000     83.579     90.000 ' ===  17  18  12   9
2469) P-1        3   3      49.377   668.26   0.0342     3.0478     4.0501     4.3558     83.569     93.415     68.393 ' ===  12  13  18   8  10  11
2470) P-1        3   1      93.128   668.11   0.0342     5.9876     7.6845     5.5616    139.170    139.460     37.395 ' ===  20  21  20  19  19  19
2471) C2         3   0     869.313   668.00   0.0334     5.5346    21.0776     7.5793     90.000     79.482     90.000 ' ===  13  20  21  11
2472) P-1        3   1      54.938   667.57   0.0342     3.3909     3.7992     4.3963     99.271     81.507     97.638 ' ===  13  13  17   7   9   9
2473) P-1        3   1      82.668   667.39   0.0341     3.4107     5.1431     5.2497    113.262    101.602     89.094 ' ===  21  19  17  18  16  14
2474) P-1        3   1     113.965   667.34   0.0342     3.8392     5.0004     6.3042    104.012     92.494    102.672 ' ===  17  19  21  14  16  18
2475) P-1        3   1      70.142   667.27   0.0341     3.0776     4.3295     5.3493     95.435     98.006     92.575 ' ===  15  15  15   9  10  10
2476) P2         3   2      98.230   667.14   0.0341     4.3327     7.4522     3.0637     90.000     96.769     90.000 ' ===  12  16  13   6
2477) P2         3   1     120.735   667.06   0.0342     5.3252     7.4523     3.0745     90.000     98.298     90.000 ' ===  15  17  13   8
2478) Cc         3   0     585.301   666.45   0.0342     7.4524    14.9043     5.2695     90.000     89.999     90.000 ' ===  13  22  20  11
2479) Cc         3   1     320.067   666.45   0.0340     4.9913    14.9044     4.3225     90.000     95.523     90.000 ' ===  16  20  18  14
2480) P21        3   2      98.231   666.16   0.0341     4.3327     7.4522     3.0637     90.000     96.769     90.000 ' ===  17  16  13  10
2481) P2         3   1     131.696   666.07   0.0341     7.4992     5.2694     3.3537     90.000     83.580     90.000 ' ===  19  13  13  10
2482) P21        3   0     175.725   665.73   0.0343     9.6883     3.3327     5.5935     90.000     76.649     90.000 ' ===  23  12  21  21
2483) C2         3   1     438.519   665.58   0.0340     5.9223    12.1692     6.1641     90.000     80.788     90.000 ' ===  21  20  18  18
2484) P-1        3   2      54.312   665.48   0.0341     3.3075     4.0324     4.4750     98.380    100.001    108.828 ' ===  16  12  15   9  11   8
2485) P2         3   1     107.759   665.43   0.0342     4.3388     7.4521     3.3609     90.000     82.581     90.000 ' ===  17  17  18  13
2486) P-1        3   3      46.692   665.38   0.0342     3.5609     3.0820     4.3230     93.995     94.444     81.433 ' ===  12  12  15   7   9   8
2487) P-1        2   1      85.830   665.20   0.0342     3.4558     4.8259     5.7828    112.653     93.426    102.405 ' ===  17  19  17  15  13  14
2488) P21        3   1     120.736   665.18   0.0342     5.7520     7.4521     3.0746     90.000     66.367     90.000 ' ===  20  18  13  11
2489) I4         3   1     998.255   665.08   0.0341    14.9044    14.9044     4.4938     90.000     90.000     90.000 ' ===  21  17
2490) P-1        3   1      94.909   664.37   0.0344     3.4643     6.6600     4.5165     67.335     85.484     95.677 ' ===  12  20  18  10  10  16
2491) P-1        3   1      84.589   664.20   0.0341     4.6946     3.2086     6.1754     97.147     86.559     67.355 ' ===  19  15  14  12  12  10
2492) P-1        3   2      87.738   663.99   0.0341     3.7884     4.7231     5.4586    104.366     80.446    111.480 ' ===  12  16  17   9  10  12
2493) Cc         3   1     442.439   663.93   0.0343     5.6333    14.9042     5.2696     90.000     89.999     90.000 ' ===  15  19  17  11
2494) P-1        2   0     155.724   663.93   0.0339     4.7142     3.7896     9.5667     93.282     74.695     72.755 ' ===  19  17  20  13  16  15
2495) C2         3   2     179.555   663.73   0.0341     9.4263     3.6148     5.7724     90.000     65.906     90.000 ' ===  17  12  17  14
2496) P21        3   1     120.735   663.63   0.0342     5.3253     7.4521     3.0746     90.000     98.298     90.000 ' ===  20  17  14  12
2497) P-1        3   1      69.768   663.34   0.0341     4.3405     4.8250     3.4404    102.352     97.592     88.381 ' ===  17  15  19  10  14  14
2498) P-1        3   1      84.588   662.92   0.0341     4.5536     3.2086     6.1754     82.854     81.399     72.081 ' ===  17  13  16   8  12  10
2499) P-1        3   1      93.519   662.74   0.0341     3.3680     4.3389     6.4675     89.516     93.732     97.432 ' ===  18  15  15  12  13   9
2500) P-1        3   1      85.717   662.65   0.0343     2.6454     7.7843     5.3327     56.226     86.976    104.659 ' ===  13  18  18  11  10  15
2501) P-1        3   2      54.937   662.56   0.0341     4.2836     6.7819     4.1678    132.465    134.339     42.175 ' ===  15  15  15  11  11  10
2502) P-1        2   1      85.829   662.56   0.0342     5.7828     4.8258     3.4558    102.407     86.574     67.347 ' ===  21  16  17  15  16  12
2503) Cc         3   1     802.989   662.55   0.0340     8.8545    14.9044     6.2610     90.000     76.366     90.000 ' ===  16  20  18  13
2504) C2         3   1     334.064   662.50   0.0341     5.2095    14.9045     4.3412     90.000     82.337     90.000 ' ===  14  18  19  13
2505) P2         3   1     120.735   662.42   0.0342     5.7520     7.4523     3.0745     90.000     66.366     90.000 ' ===  18  18  12  10
2506) C2221      3   1     499.129   662.39   0.0341    14.9044     4.4938     7.4523     90.000     90.000     90.000 ' ===  19  17  15
2507) I41/a      3   2     998.253   662.34   0.0341    14.9044    14.9044     4.4937     90.000     90.000     90.000 ' ===  21  16
2508) P2         3   2      98.231   662.32   0.0341     4.3327     7.4522     3.0637     90.000     96.769     90.000 ' ===  16  16  12   9
2509) P-1        3   5      37.469   662.31   0.0342     3.2357     2.7818     4.4754     98.411     79.129     75.354 ' ===  13   8  13   5   9   5
2510) C2         3   1     370.163   662.22   0.0342     5.7725    14.9042     4.4088     90.000    102.606     90.000 ' ===  19  18  17  15
2511) P-1        3   1      84.589   662.18   0.0341     3.2086     4.5536     6.1754     98.600     82.853    107.919 ' ===  15  16  14   9  10  10
2512) P2         3   1     120.736   661.84   0.0343     5.3253     7.4521     3.0746     90.000     81.700     90.000 ' ===  17  20  13   9
2513) P-1        3   1     101.630   661.49   0.0343     3.2849     7.2626     5.7548    126.939     68.644     98.069 ' ===  14  18  17  11   9  14
2514) P-1        3   1      69.768   661.24   0.0341     3.4404     4.3405     4.8250     88.381     77.648     82.408 ' ===  19  17  15  14  14  10
2515) P21        3   1     120.735   661.23   0.0342     5.3253     7.4521     3.0746     90.000     81.702     90.000 ' ===  19  16  14  11
2516) P21        3   1     120.736   661.21   0.0342     5.3253     7.4522     3.0745     90.000     81.700     90.000 ' ===  16  16  15   9
2517) P-1        3   1      83.933   661.03   0.0341     4.0695     4.3900     5.2355    101.464     66.294     94.582 ' ===  17  20  17  15  15  15
2518) P-1        3   2      81.065   661.00   0.0340     2.5019     5.3634     7.5498    126.300     85.959     96.840 ' ===  11  18  16   9   8  14
2519) Pc         3   1     120.736   660.98   0.0343     5.3253     7.4521     3.0746     90.000     81.700     90.000 ' ===  17  21  12   8
2520) P-1        3   1      84.589   660.96   0.0341     3.2086     4.5536     6.1754     98.601     97.146     72.081 ' ===  13  17  15   8   9  11
2521) Cc         3   1     252.453   660.91   0.0343     4.5459    14.9043     3.7692     90.000     98.670     90.000 ' ===  19  20  13  11
2522) P-1        3   1     107.533   660.87   0.0343     4.7182     4.9366     5.8090    119.360     65.769    101.608 ' ===  17  19  19  15  15  17
2523) P21        2   0     297.323   660.73   0.0342     7.5714     7.4522     5.3537     90.000     79.819     90.000 ' ===  19  19  18  14
2524) P21        3   1     120.736   660.45   0.0342     5.3253     7.4522     3.0746     90.000     81.699     90.000 ' ===  18  19  15  11
2525) C2         3   1     438.521   660.30   0.0340     5.9223    12.1692     6.1641     90.000     80.788     90.000 ' ===  21  20  17  17
2526) P-1        3   1      85.717   660.00   0.0343     6.0766     2.6454     6.1617     93.667     84.523     61.207 ' ===  19  14  19  12  16  11
2527) Pnna       3   0     585.297   659.99   0.0343    14.9047    10.5391     3.7261     90.000     90.000     90.000 ' ===  20  21  14
2528) Pc         3   1     120.736   659.99   0.0342     5.3253     7.4522     3.0745     90.000     81.700     90.000 ' ===  17  18  13   8
2529) Cmc21      3   1     499.143   659.97   0.0343    14.9042     4.4939     7.4524     90.000     90.000     90.000 ' ===  20  18  17
2530) P-1        3   2      44.435   659.68   0.0342     2.9938     3.6447     4.4548    103.684     88.623     71.174 ' ===  12  16  17   8   9  13
2531) P-1        3   1      85.828   659.08   0.0340     3.4558     4.8258     5.7828    112.653     93.426    102.405 ' ===  18  18  18  14  14  14
2532) P-1        3   0     170.523   658.92   0.0335     4.5775     6.3924     6.5543     85.699    100.055    115.445 ' ===  20  22  19  19  17  18
2533) Cc         3   0     464.760   658.82   0.0342     4.5598    29.8092     3.5858     90.000    107.527     90.000 ' ===  16  22  16  11
2534) C2         3   1     419.627   658.79   0.0341     8.6568     8.6048     5.6671     90.000     83.736     90.000 ' ===  19  17  17  15
2535) P-1        3   2      41.334   658.72   0.0341     3.0688     3.4108     4.4502    104.803     95.821     66.613 ' ===  15  16  15  13  10  11
2536) P21212     3   2      97.547   658.34   0.0342     7.4521     5.2695     2.4841     90.000     90.000     90.000 ' ===  17  16  13
2537) P2         3   1     120.736   658.17   0.0343     5.3253     7.4521     3.0746     90.000     81.700     90.000 ' ===  18  18  13  10
2538) P-1        3   1      79.193   658.17   0.0344     2.9397     4.4952     6.3770    101.247     79.058     80.031 ' ===  17  18  18  15  14  14
2539) C2221      3   0     780.370   658.15   0.0341    14.9044    10.5390     4.9681     90.000     90.000     90.000 ' ===  21  20  12
2540) P-1        3   1     123.044   658.10   0.0341     4.6672     3.7974     7.9116    107.842     90.951    111.316 ' ===  15  14  18   9  12  12
2541) P-1        3   1     185.065   657.92   0.0336     6.6129     3.9957     7.9913    107.719     94.522    109.970 ' ===  18  16  21  13  17  16
2542) Cc         2   0     585.298   657.89   0.0342     7.4523    14.9043     5.2695     90.000     90.002     90.000 ' ===  12  21  21  11
2543) P-1        3   1      84.628   657.54   0.0344     3.4823     5.0477     5.5584    115.170    106.654     80.709 ' ===  16  19  18  13  12  16
2544) P-1        3   1      84.589   656.88   0.0341     3.2086     4.5536     6.1754     98.601     97.146     72.081 ' ===  14  17  15   9  10  11
2545) Pmc21      3   2     168.955   656.86   0.0341     7.4522     4.3024     5.2695     90.000     90.000     90.000 ' ===  16  16  13
2546) P-1        3   1     132.976   656.81   0.0345     3.7382     7.5481     4.7886     99.129     85.408     90.727 ' ===  17  16  18  11  13  13
2547) P-1        3   1      79.193   656.71   0.0344     2.9397     6.8294     4.4952    113.676     99.969     98.006 ' ===  16  18  16  12  12  13
2548) I41/amd    3   2     998.245   656.35   0.0341    14.9044    14.9044     4.4937     90.000     90.000     90.000 ' ===  21  14
2549) P-1        3   1     101.308   655.93   0.0340     4.6510     3.6199     6.6870    103.415     68.008     98.525 ' ===  19  17  17  15  15  13
2550) P-1        3   5      37.469   655.73   0.0342     2.7818     3.2357     5.6045     88.562     52.181    104.646 ' ===   8  13  14   5   6   9
2551) P-1        3   1     111.736   655.53   0.0341     3.4758     6.9288     5.1295    104.848    109.910     79.864 ' ===  10  19  18   8   7  16
2552) P-1        3   1      85.717   655.18   0.0343     2.6454     6.1617     5.8264     99.069     66.063     93.667 ' ===  14  19  19  11  12  16
2553) C2         3   1     370.165   655.11   0.0342     5.7725    14.9043     4.4088     90.000     77.394     90.000 ' ===  18  19  18  15
2554) P-1        3   2      41.334   654.86   0.0342     3.0688     3.4108     4.4502    104.803     95.820     66.613 ' ===  15  14  14  11   9   9
2555) P-1        3   2      58.639   654.51   0.0341     5.2264     4.4091     5.8730    126.491    143.044     46.416 ' ===  18  18  18  16  16  15
2556) P-1        3   1      88.871   654.40   0.0344     3.8992     4.4549     5.4119     98.397    101.814     76.140 ' ===  16  18  17  13  13  13
2557) P-1        2   1      69.706   654.25   0.0341     4.8206     3.5501     4.6965    103.663     67.496    108.796 ' ===  16  16  16  11  11  11
2558) P-1        3   1      82.669   654.22   0.0342     3.0688     7.1293     4.4502    112.320     84.179     71.548 ' ===  13  20  16  11   9  14
2559) P-1        3   1      93.127   653.88   0.0342     4.0211     5.0306     5.5616     92.880     75.433     60.888 ' ===  15  19  19  13  13  16
2560) P-1        3  11      21.079   653.87   0.0344     1.5991     3.0776     4.3443     97.118     94.162     84.542 ' ===   4   7  10   1   3   6
2561) Pc         3   1     120.736   653.69   0.0343     5.3253     7.4521     3.0746     90.000     81.700     90.000 ' ===  17  19  11   7
2562) P21/c      3   1     120.737   653.64   0.0342     5.3253     7.4521     3.0746     90.000     98.301     90.000 ' ===  18  20  12   8
2563) Cmc21      3   0    1170.589   653.55   0.0342    14.9048    10.5389     7.4522     90.000     90.000     90.000 ' ===  17  19  20
2564) P-1        3   1      84.588   653.26   0.0341     3.2086     4.5536     6.1754     98.600     82.854    107.919 ' ===  15  16  15   9  11  11
2565) P21        3   1     120.736   653.23   0.0342     5.3253     7.4521     3.0746     90.000     98.300     90.000 ' ===  18  19  14  10
2566) Pnnn       3   0     585.297   653.12   0.0343    14.9047    10.5391     3.7261     90.000     90.000     90.000 ' ===  20  21  14
2567) P-1        3   1     121.709   652.85   0.0342     3.7860     4.8698     6.8433    101.429     94.654     97.953 ' ===  11  21  21  10  11  20
2568) Cc         3   1     320.069   652.62   0.0340     4.9913    14.9045     4.3225     90.000     95.523     90.000 ' ===  15  20  18  13
2569) I41/amd    3   1    1170.564   652.58   0.0342    10.5389    10.5389    10.5392     90.000     90.000     90.000 ' ===  21  22
2570) R3c        3   1    1204.510   652.54   0.0342    14.9045    14.9045     6.2610     90.000     90.000    120.000 ' ===  22  15
2571) P-1        3   1      84.589   652.28   0.0342     4.6946     3.2086     6.1754     97.146     86.558     67.355 ' ===  19  14  15  11  13  10
2572) P-1        3   1      84.589   652.12   0.0341     3.2086     4.5536     6.1754     98.601     82.854    107.919 ' ===  14  16  15   8  10  11
2573) P-1        3   2     163.124   651.93   0.0346     3.5216     6.5266     8.8118    121.672     86.014    107.758 ' ===  12  19  21  11  12  19
2574) C2         3   1     442.448   651.88   0.0344     5.6334    14.9042     5.2697     90.000     90.001     90.000 ' ===  14  19  16   9
2575) Pc         3   1     120.736   651.50   0.0342     5.3253     7.4522     3.0746     90.000     81.700     90.000 ' ===  18  20  13   9
2576) P-1        3   1      76.852   651.23   0.0341     4.7938     3.9141     4.5896     83.882    110.374    107.829 ' ===  18  18  18  15  14  14
2577) Cmc21      2   0     780.378   650.47   0.0342    14.9042    10.5390     4.9682     90.000     90.000     90.000 ' ===  19  19  16
2578) P-1        3   1      84.589   650.25   0.0342     3.2086     4.5536     6.1754     81.399     97.146    107.919 ' ===  14  18  15  10  10  12
2579) P-1        3   2     113.162   650.01   0.0341     3.4924     5.3671     6.3626     96.106    104.889     97.158 ' ===  12  18  18  10   9  15
2580) P21        3   2      98.230   649.80   0.0340     4.3327     7.4522     3.0637     90.000     83.231     90.000 ' ===  13  16  13   6
2581) P-1        3   1      94.327   649.63   0.0341     4.4738     5.0778     4.7284     99.511     71.101     74.816 ' ===  18  16  19  13  16  13
2582) C2         3   1     370.167   649.37   0.0342     5.7725    14.9042     4.4088     90.000    102.606     90.000 ' ===  17  18  19  15
2583) C2         3   1     233.529   649.30   0.0341     3.1538    12.1695     6.1073     90.000     85.063     90.000 ' ===  18  19  21  17
2584) Pnna       3   3     146.321   649.14   0.0342     7.4523     3.7260     5.2695     90.000     90.000     90.000 ' ===  16  14  18
2585) C2         3   1     291.500   648.89   0.0341     3.9368    12.1691     6.1199     90.000     96.155     90.000 ' ===  18  19  19  16
2586) Pc         3   1     146.318   648.74   0.0341     4.4781     9.1271     3.7261     90.000    106.102     90.000 ' ===  17  20  19  14
2587) P2         3   1     169.845   648.72   0.0343     5.2973     7.4521     4.3251     90.000     95.858     90.000 ' ===  17  16  15  11
2588) P-1        3   3      46.490   648.46   0.0343     3.6248     3.5268     5.0052     88.295    114.532     57.693 ' ===  15  12  17   9  12  10
2589) P-1        3   1      85.717   648.46   0.0343     6.0766     2.6454     6.1617     93.667     84.523     61.207 ' ===  19  14  18  12  15  11
2590) P-1        3   2      49.377   648.44   0.0342     3.0800     3.7459     4.3330     90.698     83.195     95.900 ' ===  17  14  16  13  12  10
2591) P-1        3   0     119.086   648.43   0.0343     3.7140     4.3469     7.8055     92.428    107.301     81.813 ' ===  17  17  20  12  15  14
2592) P-1        3   1      69.706   647.99   0.0341     3.5501     4.8206     4.6964    112.504    103.664     71.204 ' ===  16  17  15  12  10  10
2593) P-1        3   1      84.151   647.89   0.0342     2.8348     4.8954     6.3275    105.313     84.490     94.746 ' ===  15  16  18  11  12  14
2594) P-1        3   2      64.487   647.78   0.0342     4.3448     4.8576     3.4714    106.252     96.417     66.466 ' ===  14  20  16  13  10  15
2595) Pcc2       3   2     168.956   647.77   0.0341     7.4522     4.3025     5.2695     90.000     90.000     90.000 ' ===  17  15  13
2596) C2         3   0     464.762   646.90   0.0343     4.5598    29.8092     3.5858     90.000    107.527     90.000 ' ===  16  22  16  11
2597) P-1        3   2      76.602   646.77   0.0340     2.3641     5.3311     7.5552    126.193     85.418     92.703 ' ===  10  16  17   7   7  13
2598) P-1        3   1     107.527   646.75   0.0339     4.7180     4.9366     5.8088    119.359     65.771    101.606 ' ===  18  19  18  16  15  16
2599) P-1        3   2      41.334   646.51   0.0341     3.0688     3.5695     5.1431     65.010    120.592    118.714 ' ===  15  14  16  11  11  10
2600) P212121    2   0     585.299   646.48   0.0342    14.9050     7.4522     5.2694     90.000     90.000     90.000 ' ===  18  20  19
2601) P-1        3   1      69.706   646.38   0.0341     4.8206     3.5502     4.6964    103.663     67.496    108.796 ' ===  16  18  18  12  13  15
2602) P-1        3   1     154.960   645.94   0.0341     5.7525     7.9461    11.2861    139.797    146.306     33.859 ' ===  14  17  19  11  13  14
2603) Pc         3   1     120.736   645.82   0.0342     5.3253     7.4522     3.0745     90.000     98.300     90.000 ' ===  17  19  14   9
2604) P2         3   8      40.979   645.79   0.0342     4.4272     3.0424     3.1305     90.000     76.368     90.000 ' ===  12   6  12   9
2605) Pcca       3   0     585.268   645.74   0.0341    10.5387    10.5390     5.2695     90.000     90.000     90.000 ' ===  19  21  21
2606) C2         3   1     233.529   645.61   0.0341     3.1538    12.1695     7.1106     90.000    121.162     90.000 ' ===  18  19  18  14
2607) Pc         3   1     120.736   644.88   0.0342     5.7519     7.4522     3.0745     90.000    113.633     90.000 ' ===  20  18  13  11
2608) P-1        3   1      94.909   644.84   0.0343     3.4644     6.6600     4.5165     67.335     85.483     95.677 ' ===  13  20  16  11   9  15
2609) P2         3   1     169.845   644.76   0.0343     4.3251     7.4521     5.2973     90.000     84.142     90.000 ' ===  15  16  17  11
2610) P-1        3   2      71.173   644.64   0.0342     2.6421     6.7739     4.4279    115.763     91.006     93.288 ' ===  13  17  14   9   8  11
2611) C2         3   1     442.441   644.46   0.0343     5.6334    14.9041     5.2696     90.000     90.000     90.000 ' ===  15  20  15   9
2612) P-1        3   3      80.947   644.08   0.0340     3.4952     4.6029     5.4970     97.507     78.304     72.715 ' ===  10  16  16   8   8  12
2613) P-1        3   1     117.875   643.92   0.0340     5.7887     4.3326     4.7330     84.748     90.393     94.293 ' ===  16  20  15  15  11  14
2614) P-1        3   1      90.718   643.71   0.0342     3.4652     4.8835     6.1120     92.561     84.580    118.233 ' ===  18  18  16  15  13  12
2615) P21        3   3     111.610   643.49   0.0342     5.3171     7.4523     2.8422     90.000     82.320     90.000 ' ===  16  15  15  11
2616) P-1        3   2      76.606   643.42   0.0343     2.9057     4.3484     6.2834     95.496     77.207     85.140 ' ===  15  14  14  10  10   8
2617) P-1        3   4      45.633   643.40   0.0342     2.8166     3.7656     4.3480     98.298     89.998     89.999 ' ===  10  12  14   6   6   9
2618) P21212     3   2     110.609   643.34   0.0342     7.4521     5.2696     2.8167     90.000     90.000     90.000 ' ===  17  17  12
2619) P-1        3   1      82.978   643.32   0.0341     2.5609     5.3353     6.1492     81.687     90.508     93.514 ' ===  13  19  20  12  12  17
2620) P-1        3   5      37.469   643.16   0.0342     2.7819     3.6954     4.4754    105.976     81.589    122.099 ' ===   8  14  13   6   5  10
2621) P-1        3   1      85.717   642.91   0.0343     2.6454     5.3327     6.1617     98.076     86.333     86.976 ' ===  14  18  19  11  11  16
2622) P-1        3   1      70.782   642.79   0.0342     4.6721     3.8103     4.6829     95.223    112.941     67.537 ' ===  18  16  21  13  18  15
2623) P2         3   2      98.228   642.77   0.0340     4.3326     7.4522     3.0636     90.000     83.233     90.000 ' ===  14  15  14   9
2624) P-1        3   1      70.144   642.51   0.0342     3.0776     4.3295     5.3493     95.436     81.993     87.426 ' ===  16  13  16   9  12   8
2625) P-1        3   1     181.434   642.17   0.0341     6.7353     7.2018     4.4548    111.658     96.383    110.110 ' ===  14  20  19  12  12  17
2626) C2         3   1     323.095   642.16   0.0339     8.7271     8.6050     4.3634     90.000     99.594     90.000 ' ===  18  17  20  17
2627) P-1        3   2      41.334   642.14   0.0342     3.0688     3.5695     4.4502     99.029     84.179     61.287 ' ===  15  13  15  10  10   8
2628) P-1        3   1      70.782   642.14   0.0343     3.8103     4.7689     4.6829    108.007     84.777     64.871 ' ===  17  14  21  10  16  13
2629) P222       3   2     168.953   642.10   0.0341     7.4522     4.3024     5.2695     90.000     90.000     90.000 ' ===  16  13  14
2630) Cmc21      3   0    1170.521   641.91   0.0340    14.9041    10.5388     7.4522     90.000     90.000     90.000 ' ===  17  19  21
2631) P-1        3   1      78.477   641.77   0.0343     5.4271     7.0567     4.8823    128.806    136.498     37.942 ' ===  14  18  18  10  11  15
2632) P-1        3   1     107.530   641.54   0.0341     4.7181     4.9366     5.8088    119.359     65.770    101.607 ' ===  18  20  17  17  14  16
2633) P-1        3   2      43.325   641.45   0.0342     4.5988     2.9190     3.4888     98.592     73.472    104.440 ' ===  18  13  13  11  11   7
2634) P-1        3   1      84.589   641.26   0.0342     4.5536     3.2086     6.1754     82.853     98.601    107.919 ' ===  16  15  14   9  10  10
2635) P-1        3   3      48.859   641.13   0.0343     3.0157     3.8096     4.6346    100.738     69.749     98.721 ' ===  12  16  17  10  10  13
2636) P2         3   2      98.230   641.13   0.0341     4.3327     7.4522     3.0637     90.000     96.769     90.000 ' ===  12  16  12   5
2637) C2         3   8      78.742   640.99   0.0342     6.2610     2.9230     4.4272     90.000     76.368     90.000 ' ===  14   6  11  10
2638) P-1        2   1      69.706   640.96   0.0341     3.5501     4.6965     4.8206    112.504    108.796     76.337 ' ===  16  17  16  12  11  12
2639) P-1        3   3      69.399   640.85   0.0342     2.9965     4.4071     5.4828    100.710    100.957     94.237 ' ===  11  14  18   7  10  13
2640) P-1        3   1      69.707   640.37   0.0342     3.5502     5.1753     4.9813    117.280    113.635     61.860 ' ===  15  16  20  10  14  15
2641) P-1        3   1      99.464   640.32   0.0341     3.3507     6.9366     4.8844     61.745     92.807     95.941 ' ===  14  19  18  13  12  15
2642) P-1        3   5      36.298   640.29   0.0342     2.6949     3.1345     4.5283     76.069     77.874     87.101 ' ===   8  12  15   4   7  10
2643) P-1        3   1     107.533   639.91   0.0342     3.7418     6.2556     8.8201    128.319    133.528     49.027 ' ===  16  16  20  11  15  15
2644) P-1        3   1     117.191   639.90   0.0344     3.8365     4.8733     7.0951     71.218     70.626     76.222 ' ===  18  20  16  16  12  14
2645) P-1        3   1      78.477   639.84   0.0343     5.4271     3.8537     4.3411     84.436     91.823     60.704 ' ===  14  17  17  10   9  13
2646) P-1        3   4      38.761   639.78   0.0342     2.8778     3.3473     4.6297    108.320    107.008     69.268 ' ===  10  13  14   6   6   9
2647) P-1        3   2      54.313   639.63   0.0341     5.5701     5.3119     4.4750    128.585    134.258     35.288 ' ===  16  17  16  12  13  13
2648) P-1        3   4      35.519   639.50   0.0340     2.7136     3.1170     4.3261     91.302     84.000    102.570 ' ===  13  14  13   9   9   9
2649) P-1        3   2      51.235   639.48   0.0342     3.4519     3.9141     4.4960    106.869     97.879     61.807 ' ===  13  17  19  11  11  15
2650) P-1        3   5      36.545   639.29   0.0342     3.1559     2.7132     4.5471    103.188     75.139     97.263 ' ===  12  10  15   5  10   8
2651) Pnna       3   0     585.268   639.15   0.0341    10.5387    10.5390     5.2695     90.000     90.000     90.000 ' ===  19  21  21
2652) P-1        3   2      89.911   638.74   0.0342     2.7748     6.1516     5.4303     98.459    101.286     88.350 ' ===  13  19  17  11  11  15
2653) P-1        3   1      99.463   638.72   0.0341     3.3507     4.8844     6.9221    104.770     65.487     92.808 ' ===  17  17  18  12  13  15
2654) P-1        3   2      83.563   638.39   0.0341     3.7785     4.9079     5.3495    112.687     73.923    112.535 ' ===  14  15  18   9  13  12
2655) Ccca       2   0    1170.546   638.33   0.0342    10.5387    10.5390    10.5391     90.000     90.000     90.000 ' ===  17  21  23
2656) Pccn       3   2     146.320   638.14   0.0341     5.2695     7.4522     3.7261     90.000     90.000     90.000 ' ===  18  18  15
2657) P2221      3   2     110.608   638.06   0.0342     5.2695     2.8167     7.4521     90.000     90.000     90.000 ' ===  17  11  16
2658) P-1        3   1      82.978   637.95   0.0341     5.7748     2.5609     6.1492     90.508     82.551     67.243 ' ===  16  13  20   9  14  12
2659) P-1        3   2      49.378   637.89   0.0341     3.0478     4.0502     4.3558     96.431     93.415    111.608 ' ===  12  13  18   7  10  11
2660) C2         3   1     419.637   637.74   0.0343     8.6569     8.6049     5.6672     90.000     83.736     90.000 ' ===  20  17  18  16
2661) P-1        3   1      82.978   637.70   0.0341     2.5609     7.5360     6.1492    135.530     90.508     92.072 ' ===  12  19  20  11  12  17
2662) P-1        3   1     121.059   637.55   0.0343     4.3255     5.3116     5.3395     97.221     95.903     89.261 ' ===  19  15  19  14  16  13
2663) P-1        3   2      73.089   637.01   0.0341     2.2557     6.4137     5.3358     96.902     86.389     73.481 ' ===  12  17  14  10   7  11
2664) P-1        3   1     107.533   636.38   0.0342     4.7182     4.9366     5.8088    119.359     65.769    101.607 ' ===  18  21  20  18  16  19
2665) C2         3   1     283.897   635.73   0.0340     6.2610    10.5391     4.4272     90.000     76.366     90.000 ' ===  17  16  21  16
2666) P-1        3   1     105.979   635.39   0.0342     4.5759     4.6744     5.7051     93.917     70.653     70.093 ' ===  14  21  19  14  12  18
2667) P-1        3   8      43.977   635.21   0.0341     1.8989     4.4045     5.6552    102.358     72.148     93.761 ' ===   5  12  11   4   3   9
2668) P21        3   2      98.231   635.06   0.0341     4.3327     7.4523     3.0637     90.000     96.769     90.000 ' ===  14  15  15   8
2669) P-1        3   2      76.603   635.04   0.0340     2.3641     5.3312     6.1591     81.881     93.277     87.297 ' ===  11  16  18   7  10  14
2670) C222       3   1     690.352   634.76   0.0341    21.0774     4.3951     7.4522     90.000     90.000     90.000 ' ===  21  16  19
2671) C2         3   1     283.895   634.75   0.0340     6.2610    10.5390     4.4272     90.000     76.366     90.000 ' ===  16  18  20  16
2672) P-1        3   1     107.533   634.63   0.0342     4.7182     4.9366     5.8089    119.359     65.769    101.607 ' ===  17  20  20  16  15  18
2673) C2         3   1     287.083   634.29   0.0341     3.1656    21.0781     4.4300     90.000     76.219     90.000 ' ===  17  20  13  10
2674) P-1        3   1      85.830   634.10   0.0342     3.2557     5.2268     5.8724    113.201    107.729     73.173 ' ===  13  17  18   9  10  13
2675) P-1        3   7      37.701   634.09   0.0341     2.7102     3.2558     4.9771     62.012     82.885     96.749 ' ===  10   9  12   5   7   6
2676) P-1        3   2      83.563   634.05   0.0341     4.9079     3.7785     5.3495    106.077     67.313    112.535 ' ===  15  14  18   9  12  13
2677) P-1        3   2      54.938   633.89   0.0342     3.2809     4.1678     4.6135    110.093     76.921    110.966 ' ===  15  15  18  11  12  13
2678) P-1        3   1      69.705   633.81   0.0341     4.8206     3.5501     4.6965    103.664     67.496    108.796 ' ===  15  17  16  11  10  12
2679) P2         3   1     170.743   633.26   0.0341     6.1490     5.2695     5.3252     90.000     81.702     90.000 ' ===  17  14  18  15
2680) P-1        3   1      83.933   633.12   0.0341     4.0695     4.3901     5.1807     82.063    112.284     85.417 ' ===  17  20  11  15   9  10
2681) P-1        3   1      92.980   633.11   0.0343     2.8695     4.3498     7.6722     98.452    101.009     88.391 ' ===  13  17  19  10  12  14
2682) P-1        3   1     117.191   632.70   0.0344     3.8365     4.8733     6.8557     78.467    102.491     76.222 ' ===  18  20  20  16  16  18
2683) P2         3   1     120.736   632.48   0.0343     5.3253     7.4521     3.0746     90.000     98.300     90.000 ' ===  17  18  12   8
2684) P-1        3   1     114.302   632.44   0.0341     4.5951     5.4212     4.9354     96.821    106.970     76.789 ' ===  17  15  11  11   8   6
2685) P-1        3   1      82.978   632.38   0.0341     2.5609     6.6402     5.7748    105.620     67.243    112.176 ' ===  12  17  15   9   7  11
2686) C222       3   1     690.334   632.35   0.0340    21.0770     4.3951     7.4522     90.000     90.000     90.000 ' ===  21  17  20
2687) P-1        3   1      77.100   632.24   0.0341     4.3765     3.7382     4.8093     94.611    100.553     89.157 ' ===  17  17  16  13  11  14
2688) P-1        3   2      83.564   632.03   0.0341     3.7785     4.9143     5.6302    115.012     65.922    112.713 ' ===  14  19  14  13   9  12
2689) P-1        3   2      45.582   631.93   0.0342     3.4580     3.3340     4.3383     82.640     92.897    113.230 ' ===  13  16  15  11   9  11
2690) R3c        3   1    1755.813   631.90   0.0340    14.9041    14.9041     9.1271     90.000     90.000    120.000 ' ===  22  16
2691) P-1        3   2      90.010   631.81   0.0341     6.0339     3.9494     5.4814     52.096     68.601     61.391 ' ===  16  13  13  10   9   7
2692) P-1        3   3      48.357   631.25   0.0344     2.9847     3.7704     4.6075     98.786     70.683     92.897 ' ===  13  14  16   9  10  11
2693) P-1        3   1      82.978   630.76   0.0341     2.5609     5.3353     6.1492     98.313     90.508     86.486 ' ===  12  18  19  10  11  15
2694) P-1        3   1      93.122   630.63   0.0340     4.0210     4.6682     5.5616    105.711     75.435    109.700 ' ===  15  15  18  10  12  11
2695) P-1        3   1      82.978   630.54   0.0341     2.5609     7.5360     5.3353     53.844     86.486     87.928 ' ===  12  19  18  11  10  15
2696) I41/amd    3   2     998.252   630.49   0.0341    14.9044    14.9044     4.4937     90.000     90.000     90.000 ' ===  21  16
2697) P-1        3   1      82.978   630.45   0.0341     2.5609     5.3353     6.1492     98.313     89.492     93.514 ' ===  12  18  20  10  12  16
2698) P-1        3   1     121.059   630.22   0.0342     4.3255     5.3116     5.3396     82.779     84.097     89.261 ' ===  19  14  19  13  16  12
2699) P-1        3   4      38.890   630.14   0.0343     2.9710     3.1317     4.4151     86.949    102.964    103.719 ' ===  12  13  12   8   7   7
2700) P222       3   2     110.607   629.94   0.0341     7.4521     5.2695     2.8166     90.000     90.000     90.000 ' ===  16  16   9
2701) P2         3   1     169.846   629.91   0.0343     4.3251     7.4521     5.2973     90.000     95.858     90.000 ' ===  16  16  17  12
2702) P4         3   3     238.935   629.74   0.0340     7.4522     7.4522     4.3024     90.000     90.000     90.000 ' ===  18  13
2703) P2         3   2     111.609   629.68   0.0343     5.3172     7.4521     2.8421     90.000     97.678     90.000 ' ===  17  14  12   9
2704) C2221      3   1     884.913   629.62   0.0345    21.0785     7.9667     5.2697     90.000     90.000     90.000 ' ===  21  21  15
2705) P-1        3   1      95.438   629.59   0.0343     5.0510     3.2781     6.0352     98.585    104.017     93.123 ' ===  18  15  18  12  14  12
2706) P-1        3   1      83.659   629.55   0.0341     3.3591     4.4276     6.2112     89.213     68.743     77.020 ' ===  14  16  12   9   6   8
2707) P21        3   2      98.231   629.52   0.0341     4.3327     7.4522     3.0637     90.000     83.231     90.000 ' ===  16  17  13   9
2708) C222       3   1     625.697   629.47   0.0342    14.9048     5.6333     7.4521     90.000     90.000     90.000 ' ===  18  18  18
2709) P-1        3   1      77.102   629.44   0.0343     4.3766     2.9246     6.2764    102.507     85.220     81.883 ' ===  17  12  18   9  14  10
2710) P-1        3   2      53.765   629.36   0.0341     2.9044     4.4101     4.9366     83.822     60.640     77.318 ' ===  16  14  16  11  12  10
2711) P2         3   1     196.460   629.04   0.0341     4.3326     7.4523     6.1273     90.000     96.767     90.000 ' ===  17  15  16  13
2712) P-1        3   1      85.829   628.98   0.0341     3.4558     4.8258     5.7828    112.653     93.426    102.406 ' ===  16  17  19  12  13  14
2713) P-1        3   5      36.545   628.86   0.0342     2.7132     3.1559     4.5472     75.139    103.189     97.263 ' ===  10  12  15   5   8  10
2714) P21        3   0     210.243   628.75   0.0343     7.5714     5.2696     5.3538     90.000    100.181     90.000 ' ===  20  19  15  13
2715) Pban       3   0     585.290   628.67   0.0342    14.9047    10.5389     3.7261     90.000     90.000     90.000 ' ===  19  19  17
2716) Pc         3   1     146.319   628.61   0.0341     3.2861    12.9073     3.7261     90.000     67.793     90.000 ' ===  14  22  19  13
2717) P21212     2   0     585.300   628.46   0.0342    14.9050     7.4521     5.2694     90.000     90.000     90.000 ' ===  18  20  19
2718) P2         3   0     175.723   628.42   0.0342     9.6883     3.3327     5.5935     90.000     76.647     90.000 ' ===  23  12  22  22
2719) P-1        3   2      64.487   628.39   0.0342     3.4714     4.3449     5.0615    118.372     99.942     96.417 ' ===  15  14  15   9  10   8
2720) P3         3   2     337.904   628.23   0.0341     8.6049     8.6049     5.2695     90.000     90.000    120.000 ' ===  19  14
2721) P2         3   3     119.781   628.16   0.0341     4.5753     7.4522     3.7358     90.000    109.889     90.000 ' ===  15  15  13  10
2722) P-1        3   5      36.545   628.14   0.0342     2.7132     3.1559     5.2127    116.583    113.454     82.737 ' ===   9  13  13   5   6   9
2723) Ccc2       3   1     499.132   627.90   0.0341    14.9044     4.4938     7.4523     90.000     90.000     90.000 ' ===  20  18  14
2724) P-1        3   1      79.190   627.64   0.0342     2.9397     4.4951     7.0490    117.466     73.614     99.969 ' ===  15  18  19  13  12  15
2725) C2         3   2     489.459   627.27   0.0338     5.3974    14.9042     6.2322     90.000    102.501     90.000 ' ===  13  16  18  12
2726) P-1        3   2      75.012   627.18   0.0340     3.6837     4.9515     4.3245     94.278     87.540     72.913 ' ===  15  16  16  11  11  12
2727) C2         3   1     323.075   626.90   0.0336     8.7270     8.6049     4.3632     90.000     99.594     90.000 ' ===  19  17  19  17
2728) P-1        3   2      85.829   626.71   0.0341     2.6489     5.3398     6.9116     99.310     62.830     94.236 ' ===  14  14  19   8  12  12
2729) P2         3   2      70.976   626.54   0.0341     4.4272     5.2695     3.1305     90.000     76.367     90.000 ' ===  16  12  14  11
2730) P-1        3   2      66.060   626.29   0.0343     2.8523     4.4108     5.4185    101.095     96.571     94.838 ' ===  13  16  18   8  11  14
2731) P-1        3   1      82.978   626.29   0.0341     2.5609     7.5360     5.3353    126.156     93.514     87.928 ' ===  12  20  18  12  10  16
2732) P-1        3   1     101.308   626.26   0.0340     4.6510     3.6199     7.0653    112.977     67.679     98.525 ' ===  19  17  17  14  14  14
2733) P-1        3   3      61.229   626.21   0.0343     2.3225     5.1047     6.3094    122.213     76.203    101.456 ' ===   9  16  16   7   7  13
2734) Pc         3   1     120.737   625.88   0.0343     5.3253     7.4521     3.0746     90.000     98.301     90.000 ' ===  17  20  11   7
2735) P2         3   1     120.736   625.78   0.0342     5.3253     7.4522     3.0745     90.000     98.300     90.000 ' ===  16  16  15   9
2736) P-1        3   1      70.781   625.63   0.0342     3.8103     4.7689     4.6829    108.007     84.777     64.871 ' ===  16  14  21   9  15  13
2737) C2         3   1     323.077   625.61   0.0336     8.7270     8.6049     4.3633     90.000     80.406     90.000 ' ===  20  16  19  17
2738) Pcca       3   0     585.293   625.29   0.0343    14.9046    10.5391     3.7261     90.000     90.000     90.000 ' ===  20  21  14
2739) P-1        3   1      77.103   625.16   0.0343     2.9246     4.3766     6.3242     98.511     75.671     98.117 ' ===  15  16  16  11  11  11
2740) P-1        3   1      86.664   625.11   0.0343     4.0208     4.8519     5.0096    113.627     89.807     76.771 ' ===  18  18  17  14  15  13
2741) P-1        3   1      85.718   624.97   0.0344     6.0766     2.6454     6.1617     93.667     84.523     61.207 ' ===  19  13  19  12  16  10
2742) P-1        3   1      70.143   624.95   0.0342     3.0776     5.3493     4.3295     84.565     87.426     98.006 ' ===  16  16  13  12   8   9
2743) P-1        3   1     128.571   624.69   0.0341     4.4164     5.1190     6.0764    106.119     79.126     99.861 ' ===  16  19  17  13  11  15
2744) C222       3   1     625.695   624.45   0.0341    14.9048     5.6333     7.4521     90.000     90.000     90.000 ' ===  18  18  17
2745) P222       3   0     585.301   624.37   0.0342    14.9050     7.4521     5.2695     90.000     90.000     90.000 ' ===  17  20  18
2746) Pc         3   1     120.737   624.12   0.0343     5.7519     7.4522     3.0746     90.000     66.368     90.000 ' ===  18  19  14  10
2747) P-1        3   1      85.262   624.00   0.0344     5.6409     5.0774     3.2340     99.813     97.424     69.528 ' ===  20  17  12  15  11   9
2748) P-1        3   2      81.459   623.66   0.0342     3.0239     4.7387     6.3514    106.080     80.327    110.890 ' ===  14  15  18  10  12  12
2749) Ccc2       3   1     499.127   623.52   0.0341    14.9043     4.4938     7.4523     90.000     90.000     90.000 ' ===  19  18  17
2750) P-1        3   1      85.718   623.50   0.0344     2.6454     5.3327     6.1617     98.076     93.667     93.024 ' ===  13  16  19   9  10  14
2751) C222       3   1     884.913   623.07   0.0345    21.0785     7.9667     5.2697     90.000     90.000     90.000 ' ===  21  21  15
2752) P-1        3   1      83.935   623.01   0.0343     4.6430     3.8532     5.2356    104.759     67.923     95.496 ' ===  18  18  17  14  13  15
2753) Pmn21      3   2      97.548   622.75   0.0342     5.2695     7.4521     2.4841     90.000     90.000     90.000 ' ===  17  19  10
2754) P2         3   1     120.735   622.49   0.0342     5.3252     7.4522     3.0745     90.000     81.702     90.000 ' ===  19  16  15  12
2755) P-1        3   1     134.269   621.58   0.0340     4.7976     3.7748     8.2878     94.018    115.005     95.788 ' ===  17  18  16  13  12  14
2756) P2         3   2      70.975   621.32   0.0341     4.4272     5.2695     3.1305     90.000     76.367     90.000 ' ===  16  13  13  10
2757) P-1        2   0     238.453   621.31   0.0343     3.7860     7.5108     9.7531    110.476     71.667    109.701 ' ===  13  20  23  10  13  20
2758) P2         3   1     196.463   621.17   0.0341     7.9105     7.4521     4.3327     90.000    129.718     90.000 ' ===  18  16  20  17
2759) P-1        3   1      85.715   621.08   0.0341     6.0765     2.6453     6.1616     93.667     84.524     61.208 ' ===  19  13  20  12  17  12
2760) C2         3   1     233.531   620.98   0.0342     3.1538    12.1695     6.1073     90.000     85.063     90.000 ' ===  19  20  19  16
2761) Pc         3   1     120.736   620.87   0.0342     5.3253     7.4522     3.0746     90.000     81.699     90.000 ' ===  18  21  13   9
2762) P-1        3   1      92.994   620.84   0.0342     4.5346     5.2879     4.2048    103.572     88.595    108.171 ' ===  20  17  16  15  15  12
2763) P21        3   1     131.702   620.26   0.0344     7.4992     5.2696     3.3538     90.000     83.580     90.000 ' ===  19  18  14  12
2764) C2         3   1     419.637   620.03   0.0343     8.6569     8.6049     5.6672     90.000     83.736     90.000 ' ===  20  18  18  16
2765) P31c       3   2     337.906   620.00   0.0341     8.6049     8.6049     5.2695     90.000     90.000    120.000 ' ===  20  14
2766) P-1        3   0     170.525   619.62   0.0336     4.5775     6.3924     6.5544     85.698     79.945     64.555 ' ===  18  22  20  17  16  19
2767) P-1        3   1      83.933   619.61   0.0341     4.0694     4.3901     5.2356    101.464     66.294     94.582 ' ===  17  21  17  16  14  16
2768) P-1        3   1     107.533   619.47   0.0342     3.7418     6.2556     8.8201    128.319    133.528     49.027 ' ===  15  16  19  11  13  14
2769) P-1        3   4      45.633   619.08   0.0342     2.8166     4.3480     3.7656     81.702     90.001     89.998 ' ===  10  15  13   7   7  10
2770) P2         3   1     157.128   618.93   0.0342     5.2932     7.4523     4.0012     90.000     95.423     90.000 ' ===  20  17  12  12
2771) P-1        3   4      45.633   618.85   0.0342     2.8166     3.7656     5.1807     96.957    122.936     90.001 ' ===  10  13  17   7   9  11
2772) C2         3   1     431.034   618.45   0.0341     6.7217    14.9045     5.1337     90.000    123.063     90.000 ' ===  16  17  16  12
2773) C2         3   3     317.116   618.32   0.0340     4.5143    14.9045     4.7347     90.000     84.529     90.000 ' ===  16  19  14  12
2774) C2         3   8      78.742   618.29   0.0342     6.2611     2.9230     4.4272     90.000     76.368     90.000 ' ===  14   6  12  11
2775) C2         3   1     265.936   618.22   0.0342     7.5714     6.6654     5.9858     90.000    118.317     90.000 ' ===  16  19  20  15
[truncated: 125,156 more chars]
