# Supplementary material for: Remote and automated high-throughput powder diffraction measurements enabled by a robotic sample changer at SSRL beamline 2-1
Source: J Appl Crystallogr. 2023 Sep 20;56(Pt 5):1480–4. doi: 10.1107/S1600576723007148 (PMC10543666; doi:10.1107/S1600576723007148)
Supplement: Supplementary file 1 [file j-56-01480-sup1.zip › Example Data and Refinements/SSRL BL2-1 Sample 0188/BL21Robot_0188_Pawley.inp]

'Auto_T(5) 
r_exp  28.041062 r_exp_dash  50.5858971 r_wp  2.85168398 r_wp_dash  5.14441973 r_p  2.14254819 r_p_dash  4.41875437 weighted_Durbin_Watson  0.492351623 gof  0.101696718
iters 20000000 
chi2_convergence_criteria 0.000001 
'do_errors 
 
xdd "BL21Robot_0188-2021-05-16-1306_scan2.xye" 
r_exp  28.041062 r_exp_dash  50.5858971 r_wp  2.85168398 r_wp_dash  5.14441973 r_p  2.14254819 r_p_dash  4.41875437 weighted_Durbin_Watson  0.492351623 gof  0.101696718
	bkg @  7.23728507` -2.6766635`  3.49380164` -1.49571991` -0.291586192`  1.57503473` -1.78819362`  1.74155627` -1.29850058`  0.686928851` -0.344325448`  0.117728649`  0.0137336827` -0.0309715227`  0.068455757`
	One_on_X(@, 55.25640`) 
	Simple_Axial_Model(@, 0.00010`_LIMIT_MIN_0.0001) 
	Rp 9999
	Rs 700
	start_X 2 
'	finish_X 40 
	Zero_Error(@, 0.03210`) 
	lam 
		ymin_on_ymax  0.0001 
		la  1 lo  0.7291367 lh   0.002 
	LP_Factor(90) 
	x_calculation_step 0.005 
	 
	' FWHM from Silicon refinement 
	gauss_fwhm  @  0.0001`_LIMIT_MIN_0.0001 min 0.0001 
	lor_fwhm @  0.0129246262` min 0.0001 
	
	PV(@, @, @, @, 11.75460`, 3.20192`, 0.36337`, 0.00000`_LIMIT_MIN_0)
 
str 
	phase_name "Diamond" 
	CS_G (@, 208.67145`)   
	Strain_L(@, 0.04305`) 
	scale @  0.000101831104`
	MVW( 96.086, 45.248`, 100.000`) 
	Cubic(@  3.563404`) 
	space_group "Fd-3m" 
 
	site C1 x 0 y 0 z 0 occ C 1 beq @  0.32350`
	
hkl_Is
	CS_G (@, 120.75363`) 
	Strain_L(@, 0.06387`)
	volume  1170.296`
	Cubic(@  10.538171`)
	space_group "Ia-3"
		load hkl_m_d_th2 I 
		{
			   2   0   0   6    5.26909        7.93494 @ 0.00059`_LIMIT_MIN_1e-015
			   2   1   1  24    4.30219        9.72217 @ 0.03704`
			   2   2   0  12    3.72581       11.23070 @ 0.00000`_LIMIT_MIN_1e-015
			   2   2   2   8    3.04211       13.76582 @ 0.83244`
			   3   2   1  24    2.81644       14.87478 @ 0.00990`_LIMIT_MIN_1e-015
			   3   1   2  24    2.81644       14.87478 @ 0.00990`_LIMIT_MIN_1e-015
			   4   0   0   6    2.63454       15.90824 @ 0.40508`
			   4   1   1  24    2.48387       16.88008 @ 0.07622`
			   4   2   0  12    2.35641       17.80038 @ 0.00811`_LIMIT_MIN_1e-015
			   4   0   2  12    2.35641       17.80038 @ 0.00811`_LIMIT_MIN_1e-015
			   3   3   2  24    2.24675       18.67679 @ 0.05974`
			   4   2   2  24    2.15110       19.51521 @ 0.01544`
			   4   1   3  24    2.06671       20.32037 @ 0.08377`
			   4   3   1  24    2.06671       20.32037 @ 0.08377`
			   5   1   2  24    1.92400       21.84544 @ 0.02951`
			   5   2   1  24    1.92400       21.84544 @ 0.02951`
			   4   4   0  12    1.86290       22.57113 @ 1.01681`
			   4   3   3  24    1.80728       23.27535 @ 0.07148`
			   4   4   2  24    1.75636       23.95999 @ 0.00834`_LIMIT_MIN_1e-015
			   6   0   0   6    1.75636       23.95999 @ 0.00834`_LIMIT_MIN_1e-015
			   5   2   3  24    1.70952       24.62671 @ 0.05885`
			   5   3   2  24    1.70952       24.62671 @ 0.05885`
			   6   1   1  24    1.70952       24.62671 @ 0.05885`
			   6   2   0  12    1.66623       25.27691 @ 0.02359`_LIMIT_MIN_1e-015
			   6   0   2  12    1.66623       25.27691 @ 0.02359`_LIMIT_MIN_1e-015
			   5   4   1  24    1.62608       25.91185 @ 0.08020`
			   5   1   4  24    1.62608       25.91185 @ 0.08020`
			   6   2   2  24    1.58869       26.53262 @ 1.26905`
			   6   3   1  24    1.55377       27.14021 @ 0.12732`
			   6   1   3  24    1.55377       27.14021 @ 0.12732`
			   4   4   4   8    1.52105       27.73548 @ 0.30701`
			   5   3   4  24    1.49032       28.31921 @ 0.05921`
			   5   4   3  24    1.49032       28.31921 @ 0.05921`
			   6   4   0  12    1.46138       28.89210 @ 0.03287`
			   6   0   4  12    1.46138       28.89210 @ 0.03287`
			   5   5   2  24    1.43406       29.45481 @ 0.04156`_LIMIT_MIN_1e-015
			   6   3   3  24    1.43406       29.45481 @ 0.04156`_LIMIT_MIN_1e-015
			   7   1   2  24    1.43406       29.45481 @ 0.04156`_LIMIT_MIN_1e-015
			   7   2   1  24    1.43406       29.45481 @ 0.04156`_LIMIT_MIN_1e-015
			   6   2   4  24    1.40822       30.00789 @ 0.04756`
			   6   4   2  24    1.40822       30.00789 @ 0.04756`
			   6   5   1  24    1.33835       31.61445 @ 0.04432`_LIMIT_MIN_1e-015
			   6   1   5  24    1.33835       31.61445 @ 0.04432`_LIMIT_MIN_1e-015
			   7   3   2  24    1.33835       31.61445 @ 0.04432`_LIMIT_MIN_1e-015
			   7   2   3  24    1.33835       31.61445 @ 0.04432`_LIMIT_MIN_1e-015
			   8   0   0   6    1.31727       32.13388 @ 0.27366`
			   5   5   4  24    1.29716       32.64593 @ 0.06864`
			   7   1   4  24    1.29716       32.64593 @ 0.06864`
			   7   4   1  24    1.29716       32.64593 @ 0.06864`
			   8   1   1  24    1.29716       32.64593 @ 0.06864`
			   6   4   4  24    1.27794       33.15093 @ 0.05222`
			   8   2   0  12    1.27794       33.15093 @ 0.05222`
			   8   0   2  12    1.27794       33.15093 @ 0.05222`
			   6   3   5  24    1.25955       33.64920 @ 0.08103`
			   6   5   3  24    1.25955       33.64920 @ 0.08103`
			   6   6   0  12    1.24194       34.14105 @ 0.05626`
			   8   2   2  24    1.24194       34.14105 @ 0.05626`
			   7   4   3  24    1.22504       34.62675 @ 0.07493`
			   7   3   4  24    1.22504       34.62675 @ 0.07493`
			   8   3   1  24    1.22504       34.62675 @ 0.07493`
			   8   1   3  24    1.22504       34.62675 @ 0.07493`
			   6   6   2  24    1.20881       35.10655 @ 0.68101`
			   7   5   2  24    1.19321       35.58071 @ 0.00919`_LIMIT_MIN_1e-015
			   7   2   5  24    1.19321       35.58071 @ 0.00919`_LIMIT_MIN_1e-015
			   8   0   4  12    1.17820       36.04945 @ 0.28454`
			   8   4   0  12    1.17820       36.04945 @ 0.28454`
			   8   3   3  24    1.16375       36.51298 @ 0.09881`
			   8   4   2  24    1.14981       36.97149 @ 0.05611`
			   8   2   4  24    1.14981       36.97149 @ 0.05611`
			   6   5   5  24    1.13636       37.42518 @ 0.05184`_LIMIT_MIN_1e-015
			   7   6   1  24    1.13636       37.42518 @ 0.05184`_LIMIT_MIN_1e-015
			   7   1   6  24    1.13636       37.42518 @ 0.05184`_LIMIT_MIN_1e-015
			   9   2   1  24    1.13636       37.42518 @ 0.05184`_LIMIT_MIN_1e-015
			   9   1   2  24    1.13636       37.42518 @ 0.05184`_LIMIT_MIN_1e-015
			   6   6   4  24    1.12337       37.87423 @ 0.01607`_LIMIT_MIN_1e-015
			   7   4   5  24    1.11082       38.31879 @ 0.06878`_LIMIT_MIN_1e-015
			   7   5   4  24    1.11082       38.31879 @ 0.06878`_LIMIT_MIN_1e-015
			   8   5   1  24    1.11082       38.31879 @ 0.06878`_LIMIT_MIN_1e-015
			   8   1   5  24    1.11082       38.31879 @ 0.06878`_LIMIT_MIN_1e-015
			   7   3   6  24    1.08693       39.19510 @ 0.06032`_LIMIT_MIN_1e-015
			   7   6   3  24    1.08693       39.19510 @ 0.06032`_LIMIT_MIN_1e-015
			   9   3   2  24    1.08693       39.19510 @ 0.06032`_LIMIT_MIN_1e-015
			   9   2   3  24    1.08693       39.19510 @ 0.06032`_LIMIT_MIN_1e-015
			   8   4   4  24    1.07555       39.62713 @ 0.54232`
			   8   3   5  24    1.06452       40.05527 @ 0.07077`_LIMIT_MIN_1e-015
			   8   5   3  24    1.06452       40.05527 @ 0.07077`_LIMIT_MIN_1e-015
			   9   4   1  24    1.06452       40.05527 @ 0.07077`_LIMIT_MIN_1e-015
			   9   1   4  24    1.06452       40.05527 @ 0.07077`_LIMIT_MIN_1e-015
			   8   0   6  12    1.05382       40.47963 @ 0.06264`_LIMIT_MIN_1e-015
			   8   6   0  12    1.05382       40.47963 @ 0.06264`_LIMIT_MIN_1e-015
			  10   0   0   6    1.05382       40.47963 @ 0.06264`_LIMIT_MIN_1e-015
			   7   7   2  24    1.04343       40.90035 @ 0.04662`_LIMIT_MIN_1e-015
			  10   1   1  24    1.04343       40.90035 @ 0.04662`_LIMIT_MIN_1e-015
			   8   6   2  24    1.03335       41.31753 @ 0.10492`
			   8   2   6  24    1.03335       41.31753 @ 0.10492`
			  10   2   0  12    1.03335       41.31753 @ 0.10492`
			  10   0   2  12    1.03335       41.31753 @ 0.10492`
			   9   3   4  24    1.02356       41.73127 @ 0.05260`_LIMIT_MIN_1e-015
			   9   4   3  24    1.02356       41.73127 @ 0.05260`_LIMIT_MIN_1e-015
			   6   6   6   8    1.01404       42.14170 @ 0.29399`
			  10   2   2  24    1.01404       42.14170 @ 0.29399`
			   7   6   5  24    1.00478       42.54890 @ 0.05881`_LIMIT_MIN_1e-015
			   7   5   6  24    1.00478       42.54890 @ 0.05881`_LIMIT_MIN_1e-015
			   9   2   5  24    1.00478       42.54890 @ 0.05881`_LIMIT_MIN_1e-015
			   9   5   2  24    1.00478       42.54890 @ 0.05881`_LIMIT_MIN_1e-015
			  10   3   1  24    1.00478       42.54890 @ 0.05881`_LIMIT_MIN_1e-015
			  10   1   3  24    1.00478       42.54890 @ 0.05881`_LIMIT_MIN_1e-015
			   8   5   5  24    0.98699       43.35401 @ 0.07609`_LIMIT_MIN_1e-015
			   7   7   4  24    0.98699       43.35401 @ 0.07609`_LIMIT_MIN_1e-015
			   8   1   7  24    0.98699       43.35401 @ 0.07609`_LIMIT_MIN_1e-015
			   8   7   1  24    0.98699       43.35401 @ 0.07609`_LIMIT_MIN_1e-015
			   8   6   4  24    0.97844       43.75210 @ 0.08517`_LIMIT_MIN_1e-015
			   8   4   6  24    0.97844       43.75210 @ 0.08517`_LIMIT_MIN_1e-015
			  10   4   0  12    0.97844       43.75210 @ 0.08517`_LIMIT_MIN_1e-015
			  10   0   4  12    0.97844       43.75210 @ 0.08517`_LIMIT_MIN_1e-015
			   9   6   1  24    0.97012       44.14731 @ 0.07748`_LIMIT_MIN_1e-015
			   9   1   6  24    0.97012       44.14731 @ 0.07748`_LIMIT_MIN_1e-015
			  10   3   3  24    0.97012       44.14731 @ 0.07748`_LIMIT_MIN_1e-015
			  10   2   4  24    0.96200       44.53974 @ 0.15784`
			  10   4   2  24    0.96200       44.53974 @ 0.15784`
			   9   5   4  24    0.95408       44.92946 @ 0.06280`_LIMIT_MIN_1e-015
			   9   4   5  24    0.95408       44.92946 @ 0.06280`_LIMIT_MIN_1e-015
			   8   3   7  24    0.95408       44.92946 @ 0.06280`_LIMIT_MIN_1e-015
			   8   7   3  24    0.95408       44.92946 @ 0.06280`_LIMIT_MIN_1e-015
			   9   6   3  24    0.93881       45.70104 @ 0.04811`_LIMIT_MIN_1e-015
			   9   3   6  24    0.93881       45.70104 @ 0.04811`_LIMIT_MIN_1e-015
			  10   5   1  24    0.93881       45.70104 @ 0.04811`_LIMIT_MIN_1e-015
			  10   1   5  24    0.93881       45.70104 @ 0.04811`_LIMIT_MIN_1e-015
			  11   1   2  24    0.93881       45.70104 @ 0.04811`_LIMIT_MIN_1e-015
			  11   2   1  24    0.93881       45.70104 @ 0.04811`_LIMIT_MIN_1e-015
			   8   8   0  12    0.93145       46.08304 @ 0.15534`
			  10   4   4  24    0.91723       46.83980 @ 0.08007`_LIMIT_MIN_1e-015
			   8   8   2  24    0.91723       46.83980 @ 0.08007`_LIMIT_MIN_1e-015
			   7   7   6  24    0.91036       47.21468 @ 0.03435`_LIMIT_MIN_1e-015
			   9   2   7  24    0.91036       47.21468 @ 0.03435`_LIMIT_MIN_1e-015
			  10   3   5  24    0.91036       47.21468 @ 0.03435`_LIMIT_MIN_1e-015
			  10   5   3  24    0.91036       47.21468 @ 0.03435`_LIMIT_MIN_1e-015
			   9   7   2  24    0.91036       47.21468 @ 0.03435`_LIMIT_MIN_1e-015
			  11   2   3  24    0.91036       47.21468 @ 0.03435`_LIMIT_MIN_1e-015
			  11   3   2  24    0.91036       47.21468 @ 0.03435`_LIMIT_MIN_1e-015
			   8   6   6  24    0.90364       47.58731 @ 0.04073`_LIMIT_MIN_1e-015
			  10   0   6  12    0.90364       47.58731 @ 0.04073`_LIMIT_MIN_1e-015
			  10   6   0  12    0.90364       47.58731 @ 0.04073`_LIMIT_MIN_1e-015
			   8   7   5  24    0.89707       47.95773 @ 0.05393`_LIMIT_MIN_1e-015
			   8   5   7  24    0.89707       47.95773 @ 0.05393`_LIMIT_MIN_1e-015
			  11   1   4  24    0.89707       47.95773 @ 0.05393`_LIMIT_MIN_1e-015
			  11   4   1  24    0.89707       47.95773 @ 0.05393`_LIMIT_MIN_1e-015
			  10   2   6  24    0.89064       48.32600 @ 0.23131`
			  10   6   2  24    0.89064       48.32600 @ 0.23131`
			   9   5   6  24    0.88434       48.69218 @ 0.05053`_LIMIT_MIN_1e-015
			   9   6   5  24    0.88434       48.69218 @ 0.05053`_LIMIT_MIN_1e-015
			   8   8   4  24    0.87818       49.05631 @ 0.11801`
			  12   0   0   6    0.87818       49.05631 @ 0.11801`
			   9   4   7  24    0.87215       49.41845 @ 0.04678`_LIMIT_MIN_1e-015
			   9   7   4  24    0.87215       49.41845 @ 0.04678`_LIMIT_MIN_1e-015
			  11   3   4  24    0.87215       49.41845 @ 0.04678`_LIMIT_MIN_1e-015
			   9   1   8  24    0.87215       49.41845 @ 0.04678`_LIMIT_MIN_1e-015
			   9   8   1  24    0.87215       49.41845 @ 0.04678`_LIMIT_MIN_1e-015
			  11   4   3  24    0.87215       49.41845 @ 0.04678`_LIMIT_MIN_1e-015
			  12   1   1  24    0.87215       49.41845 @ 0.04678`_LIMIT_MIN_1e-015
			  12   0   2  12    0.86623       49.77864 @ 0.11111`
			  12   2   0  12    0.86623       49.77864 @ 0.11111`
			  10   5   5  24    0.86044       50.13692 @ 0.04031`_LIMIT_MIN_1e-015
			  11   5   2  24    0.86044       50.13692 @ 0.04031`_LIMIT_MIN_1e-015
			  11   2   5  24    0.86044       50.13692 @ 0.04031`_LIMIT_MIN_1e-015
			  10   7   1  24    0.86044       50.13692 @ 0.04031`_LIMIT_MIN_1e-015
			  10   1   7  24    0.86044       50.13692 @ 0.04031`_LIMIT_MIN_1e-015
			  10   6   4  24    0.85476       50.49334 @ 0.10129`_LIMIT_MIN_1e-015
			  10   4   6  24    0.85476       50.49334 @ 0.10129`_LIMIT_MIN_1e-015
			  12   2   2  24    0.85476       50.49334 @ 0.10129`_LIMIT_MIN_1e-015
			   9   3   8  24    0.84919       50.84795 @ 0.04597`_LIMIT_MIN_1e-015
			   9   8   3  24    0.84919       50.84795 @ 0.04597`_LIMIT_MIN_1e-015
			  12   1   3  24    0.84919       50.84795 @ 0.04597`_LIMIT_MIN_1e-015
			  12   3   1  24    0.84919       50.84795 @ 0.04597`_LIMIT_MIN_1e-015
			  10   3   7  24    0.83837       51.55186 @ 0.06330`_LIMIT_MIN_1e-015
			  10   7   3  24    0.83837       51.55186 @ 0.06330`_LIMIT_MIN_1e-015
			  11   1   6  24    0.83837       51.55186 @ 0.06330`_LIMIT_MIN_1e-015
			  11   6   1  24    0.83837       51.55186 @ 0.06330`_LIMIT_MIN_1e-015
			  12   4   0  12    0.83312       51.90124 @ 0.12969`
			  12   0   4  12    0.83312       51.90124 @ 0.12969`
			  11   5   4  24    0.82796       52.24897 @ 0.03933`_LIMIT_MIN_1e-015
			  11   4   5  24    0.82796       52.24897 @ 0.03933`_LIMIT_MIN_1e-015
			   8   7   7  24    0.82796       52.24897 @ 0.03933`_LIMIT_MIN_1e-015
			  12   3   3  24    0.82796       52.24897 @ 0.03933`_LIMIT_MIN_1e-015
			   8   8   6  24    0.82289       52.59506 @ 0.09917`_LIMIT_MIN_1e-015
			  10   8   0  12    0.82289       52.59506 @ 0.09917`_LIMIT_MIN_1e-015
			  10   0   8  12    0.82289       52.59506 @ 0.09917`_LIMIT_MIN_1e-015
			  12   2   4  24    0.82289       52.59506 @ 0.09917`_LIMIT_MIN_1e-015
			  12   4   2  24    0.82289       52.59506 @ 0.09917`_LIMIT_MIN_1e-015
			   9   7   6  24    0.81792       52.93957 @ 0.04533`_LIMIT_MIN_1e-015
			   9   6   7  24    0.81792       52.93957 @ 0.04533`_LIMIT_MIN_1e-015
			   9   9   2  24    0.81792       52.93957 @ 0.04533`_LIMIT_MIN_1e-015
			  11   3   6  24    0.81792       52.93957 @ 0.04533`_LIMIT_MIN_1e-015
			  11   6   3  24    0.81792       52.93957 @ 0.04533`_LIMIT_MIN_1e-015
			  10   8   2  24    0.81304       53.28252 @ 0.18821`
			  10   2   8  24    0.81304       53.28252 @ 0.18821`
			   9   5   8  24    0.80824       53.62394 @ 0.04656`_LIMIT_MIN_1e-015
			   9   8   5  24    0.80824       53.62394 @ 0.04656`_LIMIT_MIN_1e-015
			  12   1   5  24    0.80824       53.62394 @ 0.04656`_LIMIT_MIN_1e-015
			  12   5   1  24    0.80824       53.62394 @ 0.04656`_LIMIT_MIN_1e-015
			  10   6   6  24    0.80353       53.96388 @ 0.10369`
			  10   5   7  24    0.79890       54.30235 @ 0.02258`_LIMIT_MIN_1e-015
			  10   7   5  24    0.79890       54.30235 @ 0.02258`_LIMIT_MIN_1e-015
			  11   7   2  24    0.79890       54.30235 @ 0.02258`_LIMIT_MIN_1e-015
			  11   2   7  24    0.79890       54.30235 @ 0.02258`_LIMIT_MIN_1e-015
			  13   2   1  24    0.79890       54.30235 @ 0.02258`_LIMIT_MIN_1e-015
			  13   1   2  24    0.79890       54.30235 @ 0.02258`_LIMIT_MIN_1e-015
			  12   4   4  24    0.79434       54.63939 @ 0.14844`
			   9   9   4  24    0.78987       54.97503 @ 0.02665`_LIMIT_MIN_1e-015
			  12   5   3  24    0.78987       54.97503 @ 0.02665`_LIMIT_MIN_1e-015
			  12   3   5  24    0.78987       54.97503 @ 0.02665`_LIMIT_MIN_1e-015
			  10   4   8  24    0.78547       55.30929 @ 0.13186`_LIMIT_MIN_1e-015
			  10   8   4  24    0.78547       55.30929 @ 0.13186`_LIMIT_MIN_1e-015
			  12   6   0  12    0.78547       55.30929 @ 0.13186`_LIMIT_MIN_1e-015
			  12   0   6  12    0.78547       55.30929 @ 0.13186`_LIMIT_MIN_1e-015
			  11   5   6  24    0.78114       55.64222 @ 0.03077`_LIMIT_MIN_1e-015
			  11   6   5  24    0.78114       55.64222 @ 0.03077`_LIMIT_MIN_1e-015
			  10   1   9  24    0.78114       55.64222 @ 0.03077`_LIMIT_MIN_1e-015
			  10   9   1  24    0.78114       55.64222 @ 0.03077`_LIMIT_MIN_1e-015
			  13   3   2  24    0.78114       55.64222 @ 0.03077`_LIMIT_MIN_1e-015
			  13   2   3  24    0.78114       55.64222 @ 0.03077`_LIMIT_MIN_1e-015
			  12   6   2  24    0.77688       55.97382 @ 0.20077`
			  12   2   6  24    0.77688       55.97382 @ 0.20077`
			  11   4   7  24    0.77270       56.30414 @ 0.04188`_LIMIT_MIN_1e-015
			  11   7   4  24    0.77270       56.30414 @ 0.04188`_LIMIT_MIN_1e-015
			  11   1   8  24    0.77270       56.30414 @ 0.04188`_LIMIT_MIN_1e-015
			  11   8   1  24    0.77270       56.30414 @ 0.04188`_LIMIT_MIN_1e-015
			  13   1   4  24    0.77270       56.30414 @ 0.04188`_LIMIT_MIN_1e-015
			  13   4   1  24    0.77270       56.30414 @ 0.04188`_LIMIT_MIN_1e-015
			  10   9   3  24    0.76452       56.96100 @ 0.05192`_LIMIT_MIN_1e-015
			  10   3   9  24    0.76452       56.96100 @ 0.05192`_LIMIT_MIN_1e-015
			   8   8   8   8    0.76053       57.28759 @ 0.01675`_LIMIT_MIN_1e-015
			   9   7   8  24    0.75660       57.61299 @ 0.04100`_LIMIT_MIN_1e-015
			   9   8   7  24    0.75660       57.61299 @ 0.04100`_LIMIT_MIN_1e-015
			  11   8   3  24    0.75660       57.61299 @ 0.04100`_LIMIT_MIN_1e-015
			  12   5   5  24    0.75660       57.61299 @ 0.04100`_LIMIT_MIN_1e-015
			  11   3   8  24    0.75660       57.61299 @ 0.04100`_LIMIT_MIN_1e-015
			  13   3   4  24    0.75660       57.61299 @ 0.04100`_LIMIT_MIN_1e-015
			  12   7   1  24    0.75660       57.61299 @ 0.04100`_LIMIT_MIN_1e-015
			  13   4   3  24    0.75660       57.61299 @ 0.04100`_LIMIT_MIN_1e-015
			  12   1   7  24    0.75660       57.61299 @ 0.04100`_LIMIT_MIN_1e-015
			  12   6   4  24    0.75273       57.93723 @ 0.12090`_LIMIT_MIN_1e-015
			  12   4   6  24    0.75273       57.93723 @ 0.12090`_LIMIT_MIN_1e-015
			  14   0   0   6    0.75273       57.93723 @ 0.12090`_LIMIT_MIN_1e-015
			   9   9   6  24    0.74892       58.26032 @ 0.02707`_LIMIT_MIN_1e-015
			  10   7   7  24    0.74892       58.26032 @ 0.02707`_LIMIT_MIN_1e-015
			  13   5   2  24    0.74892       58.26032 @ 0.02707`_LIMIT_MIN_1e-015
			  13   2   5  24    0.74892       58.26032 @ 0.02707`_LIMIT_MIN_1e-015
			  14   1   1  24    0.74892       58.26032 @ 0.02707`_LIMIT_MIN_1e-015
			  10   6   8  24    0.74516       58.58228 @ 0.08309`_LIMIT_MIN_1e-015
			  10   8   6  24    0.74516       58.58228 @ 0.08309`_LIMIT_MIN_1e-015
			  10  10   0  12    0.74516       58.58228 @ 0.08309`_LIMIT_MIN_1e-015
			  14   0   2  12    0.74516       58.58228 @ 0.08309`_LIMIT_MIN_1e-015
			  14   2   0  12    0.74516       58.58228 @ 0.08309`_LIMIT_MIN_1e-015
			  12   3   7  24    0.74146       58.90315 @ 0.02203`_LIMIT_MIN_1e-015
			  12   7   3  24    0.74146       58.90315 @ 0.02203`_LIMIT_MIN_1e-015
			  10  10   2  24    0.73782       59.22294 @ 0.12639`
			  14   2   2  24    0.73782       59.22294 @ 0.12639`
			  10   5   9  24    0.73423       59.54166 @ 0.03343`_LIMIT_MIN_1e-015
			  10   9   5  24    0.73423       59.54166 @ 0.03343`_LIMIT_MIN_1e-015
			  11   7   6  24    0.73423       59.54166 @ 0.03343`_LIMIT_MIN_1e-015
			  11   9   2  24    0.73423       59.54166 @ 0.03343`_LIMIT_MIN_1e-015
			  11   2   9  24    0.73423       59.54166 @ 0.03343`_LIMIT_MIN_1e-015
			  11   6   7  24    0.73423       59.54166 @ 0.03343`_LIMIT_MIN_1e-015
			  13   6   1  24    0.73423       59.54166 @ 0.03343`_LIMIT_MIN_1e-015
			  13   1   6  24    0.73423       59.54166 @ 0.03343`_LIMIT_MIN_1e-015
			  14   3   1  24    0.73423       59.54166 @ 0.03343`_LIMIT_MIN_1e-015
			  14   1   3  24    0.73423       59.54166 @ 0.03343`_LIMIT_MIN_1e-015
			  12   0   8  12    0.73069       59.85935 @ 0.03818`_LIMIT_MIN_1e-015
			  12   8   0  12    0.73069       59.85935 @ 0.03818`_LIMIT_MIN_1e-015
			  11   5   8  24    0.72720       60.17601 @ 0.06116`_LIMIT_MIN_1e-015
			  11   8   5  24    0.72720       60.17601 @ 0.06116`_LIMIT_MIN_1e-015
			  13   5   4  24    0.72720       60.17601 @ 0.06116`_LIMIT_MIN_1e-015
			  13   4   5  24    0.72720       60.17601 @ 0.06116`_LIMIT_MIN_1e-015
			  12   8   2  24    0.72376       60.49168 @ 0.06474`_LIMIT_MIN_1e-015
			  12   2   8  24    0.72376       60.49168 @ 0.06474`_LIMIT_MIN_1e-015
			  14   0   4  12    0.72376       60.49168 @ 0.06474`_LIMIT_MIN_1e-015
			  14   4   0  12    0.72376       60.49168 @ 0.06474`_LIMIT_MIN_1e-015
			  13   6   3  24    0.72037       60.80637 @ 0.03527`_LIMIT_MIN_1e-015
			  13   3   6  24    0.72037       60.80637 @ 0.03527`_LIMIT_MIN_1e-015
			  14   3   3  24    0.72037       60.80637 @ 0.03527`_LIMIT_MIN_1e-015
			  10  10   4  24    0.71703       61.12009 @ 0.14408`_LIMIT_MIN_1e-015
			  12   6   6  24    0.71703       61.12009 @ 0.14408`_LIMIT_MIN_1e-015
			  14   2   4  24    0.71703       61.12009 @ 0.14408`_LIMIT_MIN_1e-015
			  14   4   2  24    0.71703       61.12009 @ 0.14408`_LIMIT_MIN_1e-015
			  11   9   4  24    0.71373       61.43287 @ 0.02784`_LIMIT_MIN_1e-015
			  12   7   5  24    0.71373       61.43287 @ 0.02784`_LIMIT_MIN_1e-015
			  12   5   7  24    0.71373       61.43287 @ 0.02784`_LIMIT_MIN_1e-015
			  11   4   9  24    0.71373       61.43287 @ 0.02784`_LIMIT_MIN_1e-015
			  11   1  10  24    0.70728       62.05566 @ 0.01682`_LIMIT_MIN_1e-015
			  11  10   1  24    0.70728       62.05566 @ 0.01682`_LIMIT_MIN_1e-015
			  13   7   2  24    0.70728       62.05566 @ 0.01682`_LIMIT_MIN_1e-015
			  13   2   7  24    0.70728       62.05566 @ 0.01682`_LIMIT_MIN_1e-015
			  14   5   1  24    0.70728       62.05566 @ 0.01682`_LIMIT_MIN_1e-015
			  14   1   5  24    0.70728       62.05566 @ 0.01682`_LIMIT_MIN_1e-015
			  12   4   8  24    0.70411       62.36571 @ 0.04170`_LIMIT_MIN_1e-015
			  12   8   4  24    0.70411       62.36571 @ 0.04170`_LIMIT_MIN_1e-015
			   9   9   8  24    0.70099       62.67488 @ 0.03424`_LIMIT_MIN_1e-015
			  12   1   9  24    0.70099       62.67488 @ 0.03424`_LIMIT_MIN_1e-015
			  12   9   1  24    0.70099       62.67488 @ 0.03424`_LIMIT_MIN_1e-015
			  10   8   8  24    0.69791       62.98320 @ 0.16023`
			  14   4   4  24    0.69791       62.98320 @ 0.16023`
			  10   9   7  24    0.69487       63.29067 @ 0.03302`_LIMIT_MIN_1e-015
			  10   7   9  24    0.69487       63.29067 @ 0.03302`_LIMIT_MIN_1e-015
			  11  10   3  24    0.69487       63.29067 @ 0.03302`_LIMIT_MIN_1e-015
			  13   5   6  24    0.69487       63.29067 @ 0.03302`_LIMIT_MIN_1e-015
			  13   6   5  24    0.69487       63.29067 @ 0.03302`_LIMIT_MIN_1e-015
			  11   3  10  24    0.69487       63.29067 @ 0.03302`_LIMIT_MIN_1e-015
			  14   3   5  24    0.69487       63.29067 @ 0.03302`_LIMIT_MIN_1e-015
			  14   5   3  24    0.69487       63.29067 @ 0.03302`_LIMIT_MIN_1e-015
			  15   1   2  24    0.69487       63.29067 @ 0.03302`_LIMIT_MIN_1e-015
			  15   2   1  24    0.69487       63.29067 @ 0.03302`_LIMIT_MIN_1e-015
			  14   0   6  12    0.69186       63.59731 @ 0.04519`_LIMIT_MIN_1e-015
			  14   6   0  12    0.69186       63.59731 @ 0.04519`_LIMIT_MIN_1e-015
			  11   7   8  24    0.68890       63.90314 @ 0.03924`_LIMIT_MIN_1e-015
			  11   8   7  24    0.68890       63.90314 @ 0.03924`_LIMIT_MIN_1e-015
			  12   9   3  24    0.68890       63.90314 @ 0.03924`_LIMIT_MIN_1e-015
			  13   7   4  24    0.68890       63.90314 @ 0.03924`_LIMIT_MIN_1e-015
			  13   4   7  24    0.68890       63.90314 @ 0.03924`_LIMIT_MIN_1e-015
			  12   3   9  24    0.68890       63.90314 @ 0.03924`_LIMIT_MIN_1e-015
			  13   8   1  24    0.68890       63.90314 @ 0.03924`_LIMIT_MIN_1e-015
			  13   1   8  24    0.68890       63.90314 @ 0.03924`_LIMIT_MIN_1e-015
			  10  10   6  24    0.68598       64.20817 @ 0.07442`_LIMIT_MIN_1e-015
			  14   6   2  24    0.68598       64.20817 @ 0.07442`_LIMIT_MIN_1e-015
			  14   2   6  24    0.68598       64.20817 @ 0.07442`_LIMIT_MIN_1e-015
			  11   6   9  24    0.68309       64.51242 @ 0.02925`_LIMIT_MIN_1e-015
			  11   9   6  24    0.68309       64.51242 @ 0.02925`_LIMIT_MIN_1e-015
			  15   2   3  24    0.68309       64.51242 @ 0.02925`_LIMIT_MIN_1e-015
			  15   3   2  24    0.68309       64.51242 @ 0.02925`_LIMIT_MIN_1e-015
			  12   7   7  24    0.67742       65.11863 @ 0.03789`_LIMIT_MIN_1e-015
			  13   8   3  24    0.67742       65.11863 @ 0.03789`_LIMIT_MIN_1e-015
			  13   3   8  24    0.67742       65.11863 @ 0.03789`_LIMIT_MIN_1e-015
			  15   4   1  24    0.67742       65.11863 @ 0.03789`_LIMIT_MIN_1e-015
			  15   1   4  24    0.67742       65.11863 @ 0.03789`_LIMIT_MIN_1e-015
			  12   8   6  24    0.67464       65.42061 @ 0.09110`_LIMIT_MIN_1e-015
			  12   6   8  24    0.67464       65.42061 @ 0.09110`_LIMIT_MIN_1e-015
			  12  10   0  12    0.67464       65.42061 @ 0.09110`_LIMIT_MIN_1e-015
			  12   0  10  12    0.67464       65.42061 @ 0.09110`_LIMIT_MIN_1e-015
			  11   5  10  24    0.67189       65.72187 @ 0.02012`_LIMIT_MIN_1e-015
			  11  10   5  24    0.67189       65.72187 @ 0.02012`_LIMIT_MIN_1e-015
			  14   5   5  24    0.67189       65.72187 @ 0.02012`_LIMIT_MIN_1e-015
			  11  11   2  24    0.67189       65.72187 @ 0.02012`_LIMIT_MIN_1e-015
			  14   1   7  24    0.67189       65.72187 @ 0.02012`_LIMIT_MIN_1e-015
			  14   7   1  24    0.67189       65.72187 @ 0.02012`_LIMIT_MIN_1e-015
			  12  10   2  24    0.66917       66.02242 @ 0.16793`_LIMIT_MIN_1e-015
			  14   6   4  24    0.66917       66.02242 @ 0.16793`_LIMIT_MIN_1e-015
			  14   4   6  24    0.66917       66.02242 @ 0.16793`_LIMIT_MIN_1e-015
			  12   2  10  24    0.66917       66.02242 @ 0.16793`_LIMIT_MIN_1e-015
			  12   9   5  24    0.66649       66.32227 @ 0.02689`_LIMIT_MIN_1e-015
			  12   5   9  24    0.66649       66.32227 @ 0.02689`_LIMIT_MIN_1e-015
			  15   4   3  24    0.66649       66.32227 @ 0.02689`_LIMIT_MIN_1e-015
			  15   3   4  24    0.66649       66.32227 @ 0.02689`_LIMIT_MIN_1e-015
			  13   7   6  24    0.66122       66.91992 @ 0.01671`_LIMIT_MIN_1e-015
			  13   6   7  24    0.66122       66.91992 @ 0.01671`_LIMIT_MIN_1e-015
			  14   3   7  24    0.66122       66.91992 @ 0.01671`_LIMIT_MIN_1e-015
			  13   9   2  24    0.66122       66.91992 @ 0.01671`_LIMIT_MIN_1e-015
			  13   2   9  24    0.66122       66.91992 @ 0.01671`_LIMIT_MIN_1e-015
			  15   2   5  24    0.66122       66.91992 @ 0.01671`_LIMIT_MIN_1e-015
			  14   7   3  24    0.66122       66.91992 @ 0.01671`_LIMIT_MIN_1e-015
			  15   5   2  24    0.66122       66.91992 @ 0.01671`_LIMIT_MIN_1e-015
			  16   0   0   6    0.65864       67.21774 @ 0.05095`_LIMIT_MIN_1e-015
			  11  11   4  24    0.65608       67.51492 @ 0.03321`_LIMIT_MIN_1e-015
			  13   8   5  24    0.65608       67.51492 @ 0.03321`_LIMIT_MIN_1e-015
			  13   5   8  24    0.65608       67.51492 @ 0.03321`_LIMIT_MIN_1e-015
			  16   1   1  24    0.65608       67.51492 @ 0.03321`_LIMIT_MIN_1e-015
			  12   4  10  24    0.65355       67.81146 @ 0.13508`_LIMIT_MIN_1e-015
			  12  10   4  24    0.65355       67.81146 @ 0.13508`_LIMIT_MIN_1e-015
			  14   8   0  12    0.65355       67.81146 @ 0.13508`_LIMIT_MIN_1e-015
			  14   0   8  12    0.65355       67.81146 @ 0.13508`_LIMIT_MIN_1e-015
			  16   0   2  12    0.65355       67.81146 @ 0.13508`_LIMIT_MIN_1e-015
			  16   2   0  12    0.65355       67.81146 @ 0.13508`_LIMIT_MIN_1e-015
			  10   9   9  24    0.65105       68.10738 @ 0.03241`_LIMIT_MIN_1e-015
			  15   6   1  24    0.65105       68.10738 @ 0.03241`_LIMIT_MIN_1e-015
			  15   1   6  24    0.65105       68.10738 @ 0.03241`_LIMIT_MIN_1e-015
			  10  10   8  24    0.64858       68.40268 @ 0.16283`_LIMIT_MIN_1e-015
			  14   2   8  24    0.64858       68.40268 @ 0.16283`_LIMIT_MIN_1e-015
			  14   8   2  24    0.64858       68.40268 @ 0.16283`_LIMIT_MIN_1e-015
			  16   2   2  24    0.64858       68.40268 @ 0.16283`_LIMIT_MIN_1e-015
			  11   8   9  24    0.64614       68.69738 @ 0.02224`_LIMIT_MIN_1e-015
			  11   9   8  24    0.64614       68.69738 @ 0.02224`_LIMIT_MIN_1e-015
			  13   4   9  24    0.64614       68.69738 @ 0.02224`_LIMIT_MIN_1e-015
			  13   9   4  24    0.64614       68.69738 @ 0.02224`_LIMIT_MIN_1e-015
			  12  11   1  24    0.64614       68.69738 @ 0.02224`_LIMIT_MIN_1e-015
			  15   5   4  24    0.64614       68.69738 @ 0.02224`_LIMIT_MIN_1e-015
			  12   1  11  24    0.64614       68.69738 @ 0.02224`_LIMIT_MIN_1e-015
			  15   4   5  24    0.64614       68.69738 @ 0.02224`_LIMIT_MIN_1e-015
			  16   1   3  24    0.64614       68.69738 @ 0.02224`_LIMIT_MIN_1e-015
			  16   3   1  24    0.64614       68.69738 @ 0.02224`_LIMIT_MIN_1e-015
			  14   6   6  24    0.64372       68.99150 @ 0.02282`_LIMIT_MIN_1e-015
			  11   7  10  24    0.64133       69.28503 @ 0.03264`_LIMIT_MIN_1e-015
			  11  10   7  24    0.64133       69.28503 @ 0.03264`_LIMIT_MIN_1e-015
			  14   5   7  24    0.64133       69.28503 @ 0.03264`_LIMIT_MIN_1e-015
			  14   7   5  24    0.64133       69.28503 @ 0.03264`_LIMIT_MIN_1e-015
			  13   1  10  24    0.64133       69.28503 @ 0.03264`_LIMIT_MIN_1e-015
			  15   6   3  24    0.64133       69.28503 @ 0.03264`_LIMIT_MIN_1e-015
			  13  10   1  24    0.64133       69.28503 @ 0.03264`_LIMIT_MIN_1e-015
			  15   3   6  24    0.64133       69.28503 @ 0.03264`_LIMIT_MIN_1e-015
			  12   8   8  24    0.63897       69.57800 @ 0.04350`_LIMIT_MIN_1e-015
			  16   4   0  12    0.63897       69.57800 @ 0.04350`_LIMIT_MIN_1e-015
			  16   0   4  12    0.63897       69.57800 @ 0.04350`_LIMIT_MIN_1e-015
			  12   9   7  24    0.63663       69.87041 @ 0.01475`_LIMIT_MIN_1e-015
			  12   7   9  24    0.63663       69.87041 @ 0.01475`_LIMIT_MIN_1e-015
			  12   3  11  24    0.63663       69.87041 @ 0.01475`_LIMIT_MIN_1e-015
			  12  11   3  24    0.63663       69.87041 @ 0.01475`_LIMIT_MIN_1e-015
			  16   3   3  24    0.63663       69.87041 @ 0.01475`_LIMIT_MIN_1e-015
			  14   4   8  24    0.63432       70.16227 @ 0.15952`_LIMIT_MIN_1e-015
			  14   8   4  24    0.63432       70.16227 @ 0.15952`_LIMIT_MIN_1e-015
			  16   2   4  24    0.63432       70.16227 @ 0.15952`_LIMIT_MIN_1e-015
			  16   4   2  24    0.63432       70.16227 @ 0.15952`_LIMIT_MIN_1e-015
			  11  11   6  24    0.63204       70.45360 @ 0.01848`_LIMIT_MIN_1e-015
			  13  10   3  24    0.63204       70.45360 @ 0.01848`_LIMIT_MIN_1e-015
			  13   3  10  24    0.63204       70.45360 @ 0.01848`_LIMIT_MIN_1e-015
			  15   2   7  24    0.63204       70.45360 @ 0.01848`_LIMIT_MIN_1e-015
			  14   9   1  24    0.63204       70.45360 @ 0.01848`_LIMIT_MIN_1e-015
			  14   1   9  24    0.63204       70.45360 @ 0.01848`_LIMIT_MIN_1e-015
			  15   7   2  24    0.63204       70.45360 @ 0.01848`_LIMIT_MIN_1e-015
			  12  10   6  24    0.62978       70.74440 @ 0.17560`_LIMIT_MIN_1e-015
			  12   6  10  24    0.62978       70.74440 @ 0.17560`_LIMIT_MIN_1e-015
			  13   8   7  24    0.62754       71.03469 @ 0.02093`_LIMIT_MIN_1e-015
			  13   7   8  24    0.62754       71.03469 @ 0.02093`_LIMIT_MIN_1e-015
			  16   5   1  24    0.62754       71.03469 @ 0.02093`_LIMIT_MIN_1e-015
			  16   1   5  24    0.62754       71.03469 @ 0.02093`_LIMIT_MIN_1e-015
			  13   9   6  24    0.62314       71.61376 @ 0.02676`_LIMIT_MIN_1e-015
			  13   6   9  24    0.62314       71.61376 @ 0.02676`_LIMIT_MIN_1e-015
			  14   9   3  24    0.62314       71.61376 @ 0.02676`_LIMIT_MIN_1e-015
			  15   6   5  24    0.62314       71.61376 @ 0.02676`_LIMIT_MIN_1e-015
			  15   5   6  24    0.62314       71.61376 @ 0.02676`_LIMIT_MIN_1e-015
			  14   3   9  24    0.62314       71.61376 @ 0.02676`_LIMIT_MIN_1e-015
			  16   4   4  24    0.62097       71.90257 @ 0.03933`_LIMIT_MIN_1e-015
			  12  12   0  12    0.62097       71.90257 @ 0.03933`_LIMIT_MIN_1e-015
			  12  11   5  24    0.61882       72.19090 @ 0.01957`_LIMIT_MIN_1e-015
			  12   5  11  24    0.61882       72.19090 @ 0.01957`_LIMIT_MIN_1e-015
			  15   7   4  24    0.61882       72.19090 @ 0.01957`_LIMIT_MIN_1e-015
			  15   4   7  24    0.61882       72.19090 @ 0.01957`_LIMIT_MIN_1e-015
			  16   5   3  24    0.61882       72.19090 @ 0.01957`_LIMIT_MIN_1e-015
			  16   3   5  24    0.61882       72.19090 @ 0.01957`_LIMIT_MIN_1e-015
			  15   1   8  24    0.61882       72.19090 @ 0.01957`_LIMIT_MIN_1e-015
			  15   8   1  24    0.61882       72.19090 @ 0.01957`_LIMIT_MIN_1e-015
			  12  12   2  24    0.61670       72.47876 @ 0.06380`_LIMIT_MIN_1e-015
			  16   6   0  12    0.61670       72.47876 @ 0.06380`_LIMIT_MIN_1e-015
			  16   0   6  12    0.61670       72.47876 @ 0.06380`_LIMIT_MIN_1e-015
			  13   5  10  24    0.61460       72.76617 @ 0.01166`_LIMIT_MIN_1e-015
			  14   7   7  24    0.61460       72.76617 @ 0.01166`_LIMIT_MIN_1e-015
			  13  10   5  24    0.61460       72.76617 @ 0.01166`_LIMIT_MIN_1e-015
			  13  11   2  24    0.61460       72.76617 @ 0.01166`_LIMIT_MIN_1e-015
			  13   2  11  24    0.61460       72.76617 @ 0.01166`_LIMIT_MIN_1e-015
			  17   1   2  24    0.61460       72.76617 @ 0.01166`_LIMIT_MIN_1e-015
			  17   2   1  24    0.61460       72.76617 @ 0.01166`_LIMIT_MIN_1e-015
			  14   8   6  24    0.61252       73.05313 @ 0.09780`_LIMIT_MIN_1e-015
			  14   6   8  24    0.61252       73.05313 @ 0.09780`_LIMIT_MIN_1e-015
			  16   6   2  24    0.61252       73.05313 @ 0.09780`_LIMIT_MIN_1e-015
			  14  10   0  12    0.61252       73.05313 @ 0.09780`_LIMIT_MIN_1e-015
			  16   2   6  24    0.61252       73.05313 @ 0.09780`_LIMIT_MIN_1e-015
			  14   0  10  12    0.61252       73.05313 @ 0.09780`_LIMIT_MIN_1e-015
			  15   8   3  24    0.61046       73.33966 @ 0.03685`_LIMIT_MIN_1e-015
			  15   3   8  24    0.61046       73.33966 @ 0.03685`_LIMIT_MIN_1e-015
			  10  10  10   8    0.60842       73.62575 @ 0.00473`_LIMIT_MIN_1e-015
			  14  10   2  24    0.60842       73.62575 @ 0.00473`_LIMIT_MIN_1e-015
			  14   2  10  24    0.60842       73.62575 @ 0.00473`_LIMIT_MIN_1e-015
			  11  10   9  24    0.60640       73.91143 @ 0.01205`_LIMIT_MIN_1e-015
			  11   9  10  24    0.60640       73.91143 @ 0.01205`_LIMIT_MIN_1e-015
			  14   5   9  24    0.60640       73.91143 @ 0.01205`_LIMIT_MIN_1e-015
			  14   9   5  24    0.60640       73.91143 @ 0.01205`_LIMIT_MIN_1e-015
			  17   3   2  24    0.60640       73.91143 @ 0.01205`_LIMIT_MIN_1e-015
			  17   2   3  24    0.60640       73.91143 @ 0.01205`_LIMIT_MIN_1e-015
			  12  12   4  24    0.60441       74.19670 @ 0.00000`_LIMIT_MIN_1e-015
			  11  11   8  24    0.60243       74.48156 @ 0.02394`_LIMIT_MIN_1e-015
			  12   9   9  24    0.60243       74.48156 @ 0.02394`_LIMIT_MIN_1e-015
			  13  11   4  24    0.60243       74.48156 @ 0.02394`_LIMIT_MIN_1e-015
			  13   4  11  24    0.60243       74.48156 @ 0.02394`_LIMIT_MIN_1e-015
			  16   7   1  24    0.60243       74.48156 @ 0.02394`_LIMIT_MIN_1e-015
			  16   5   5  24    0.60243       74.48156 @ 0.02394`_LIMIT_MIN_1e-015
			  16   1   7  24    0.60243       74.48156 @ 0.02394`_LIMIT_MIN_1e-015
			  17   4   1  24    0.60243       74.48156 @ 0.02394`_LIMIT_MIN_1e-015
			  17   1   4  24    0.60243       74.48156 @ 0.02394`_LIMIT_MIN_1e-015
			  12  10   8  24    0.60047       74.76604 @ 0.10966`_LIMIT_MIN_1e-015
			  12   8  10  24    0.60047       74.76604 @ 0.10966`_LIMIT_MIN_1e-015
			  16   6   4  24    0.60047       74.76604 @ 0.10966`_LIMIT_MIN_1e-015
			  16   4   6  24    0.60047       74.76604 @ 0.10966`_LIMIT_MIN_1e-015
			  15   9   2  24    0.59853       75.05012 @ 0.01898`_LIMIT_MIN_1e-015
			  15   6   7  24    0.59853       75.05012 @ 0.01898`_LIMIT_MIN_1e-015
			  15   7   6  24    0.59853       75.05012 @ 0.01898`_LIMIT_MIN_1e-015
			  15   2   9  24    0.59853       75.05012 @ 0.01898`_LIMIT_MIN_1e-015
			  14  10   4  24    0.59661       75.33384 @ 0.00915`_LIMIT_MIN_1e-015
			  14   4  10  24    0.59661       75.33384 @ 0.00915`_LIMIT_MIN_1e-015
			  13   9   8  24    0.59470       75.61718 @ 0.02205`_LIMIT_MIN_1e-015
			  12   7  11  24    0.59470       75.61718 @ 0.02205`_LIMIT_MIN_1e-015
			  12  11   7  24    0.59470       75.61718 @ 0.02205`_LIMIT_MIN_1e-015
			  13   8   9  24    0.59470       75.61718 @ 0.02205`_LIMIT_MIN_1e-015
			  15   8   5  24    0.59470       75.61718 @ 0.02205`_LIMIT_MIN_1e-015
			  15   5   8  24    0.59470       75.61718 @ 0.02205`_LIMIT_MIN_1e-015
			  16   3   7  24    0.59470       75.61718 @ 0.02205`_LIMIT_MIN_1e-015
			  13  12   1  24    0.59470       75.61718 @ 0.02205`_LIMIT_MIN_1e-015
			  17   4   3  24    0.59470       75.61718 @ 0.02205`_LIMIT_MIN_1e-015
			  17   3   4  24    0.59470       75.61718 @ 0.02205`_LIMIT_MIN_1e-015
			  13   1  12  24    0.59470       75.61718 @ 0.02205`_LIMIT_MIN_1e-015
			  16   7   3  24    0.59470       75.61718 @ 0.02205`_LIMIT_MIN_1e-015
			  13   7  10  24    0.59095       76.18280 @ 0.01299`_LIMIT_MIN_1e-015
			  13  10   7  24    0.59095       76.18280 @ 0.01299`_LIMIT_MIN_1e-015
			  14  11   1  24    0.59095       76.18280 @ 0.01299`_LIMIT_MIN_1e-015
			  14   1  11  24    0.59095       76.18280 @ 0.01299`_LIMIT_MIN_1e-015
			  17   2   5  24    0.59095       76.18280 @ 0.01299`_LIMIT_MIN_1e-015
			  17   5   2  24    0.59095       76.18280 @ 0.01299`_LIMIT_MIN_1e-015
			  16   8   0  12    0.58910       76.46510 @ 0.01138`_LIMIT_MIN_1e-015
			  16   0   8  12    0.58910       76.46510 @ 0.01138`_LIMIT_MIN_1e-015
			  13  12   3  24    0.58727       76.74706 @ 0.01501`_LIMIT_MIN_1e-015
			  13   3  12  24    0.58727       76.74706 @ 0.01501`_LIMIT_MIN_1e-015
			  15   4   9  24    0.58727       76.74706 @ 0.01501`_LIMIT_MIN_1e-015
			  15   9   4  24    0.58727       76.74706 @ 0.01501`_LIMIT_MIN_1e-015
			  14   8   8  24    0.58545       77.02869 @ 0.04832`_LIMIT_MIN_1e-015
			  12  12   6  24    0.58545       77.02869 @ 0.04832`_LIMIT_MIN_1e-015
			  16   8   2  24    0.58545       77.02869 @ 0.04832`_LIMIT_MIN_1e-015
			  16   2   8  24    0.58545       77.02869 @ 0.04832`_LIMIT_MIN_1e-015
			  18   0   0   6    0.58545       77.02869 @ 0.04832`_LIMIT_MIN_1e-015
			  14   7   9  24    0.58366       77.31001 @ 0.02085`_LIMIT_MIN_1e-015
			  14   9   7  24    0.58366       77.31001 @ 0.02085`_LIMIT_MIN_1e-015
			  13  11   6  24    0.58366       77.31001 @ 0.02085`_LIMIT_MIN_1e-015
			  13   6  11  24    0.58366       77.31001 @ 0.02085`_LIMIT_MIN_1e-015
			  14  11   3  24    0.58366       77.31001 @ 0.02085`_LIMIT_MIN_1e-015
			  14   3  11  24    0.58366       77.31001 @ 0.02085`_LIMIT_MIN_1e-015
			  15  10   1  24    0.58366       77.31001 @ 0.02085`_LIMIT_MIN_1e-015
			  15   1  10  24    0.58366       77.31001 @ 0.02085`_LIMIT_MIN_1e-015
			  17   6   1  24    0.58366       77.31001 @ 0.02085`_LIMIT_MIN_1e-015
			  17   1   6  24    0.58366       77.31001 @ 0.02085`_LIMIT_MIN_1e-015
			  18   1   1  24    0.58366       77.31001 @ 0.02085`_LIMIT_MIN_1e-015
			  16   6   6  24    0.58187       77.59101 @ 0.08497`_LIMIT_MIN_1e-015
			  18   2   0  12    0.58187       77.59101 @ 0.08497`_LIMIT_MIN_1e-015
			  18   0   2  12    0.58187       77.59101 @ 0.08497`_LIMIT_MIN_1e-015
			  16   7   5  24    0.58011       77.87171 @ 0.00934`_LIMIT_MIN_1e-015
			  16   5   7  24    0.58011       77.87171 @ 0.00934`_LIMIT_MIN_1e-015
			  17   5   4  24    0.58011       77.87171 @ 0.00934`_LIMIT_MIN_1e-015
			  17   4   5  24    0.58011       77.87171 @ 0.00934`_LIMIT_MIN_1e-015
			  14  10   6  24    0.57836       78.15212 @ 0.04601`_LIMIT_MIN_1e-015
			  14   6  10  24    0.57836       78.15212 @ 0.04601`_LIMIT_MIN_1e-015
			  18   2   2  24    0.57836       78.15212 @ 0.04601`_LIMIT_MIN_1e-015
			  15   3  10  24    0.57662       78.43224 @ 0.02167`_LIMIT_MIN_1e-015
			  15  10   3  24    0.57662       78.43224 @ 0.02167`_LIMIT_MIN_1e-015
			  17   3   6  24    0.57662       78.43224 @ 0.02167`_LIMIT_MIN_1e-015
			  17   6   3  24    0.57662       78.43224 @ 0.02167`_LIMIT_MIN_1e-015
			  18   3   1  24    0.57662       78.43224 @ 0.02167`_LIMIT_MIN_1e-015
			  18   1   3  24    0.57662       78.43224 @ 0.02167`_LIMIT_MIN_1e-015
			  16   8   4  24    0.57490       78.71207 @ 0.01423`_LIMIT_MIN_1e-015
			  16   4   8  24    0.57490       78.71207 @ 0.01423`_LIMIT_MIN_1e-015
			  13  12   5  24    0.57320       78.99164 @ 0.01707`_LIMIT_MIN_1e-015
			  15   7   8  24    0.57320       78.99164 @ 0.01707`_LIMIT_MIN_1e-015
			  15   8   7  24    0.57320       78.99164 @ 0.01707`_LIMIT_MIN_1e-015
			  13   5  12  24    0.57320       78.99164 @ 0.01707`_LIMIT_MIN_1e-015
			  16   9   1  24    0.57320       78.99164 @ 0.01707`_LIMIT_MIN_1e-015
			  16   1   9  24    0.57320       78.99164 @ 0.01707`_LIMIT_MIN_1e-015
			  14  12   0  12    0.57151       79.27094 @ 0.09838`_LIMIT_MIN_1e-015
			  14   0  12  12    0.57151       79.27094 @ 0.09838`_LIMIT_MIN_1e-015
			  18   0   4  12    0.57151       79.27094 @ 0.09838`_LIMIT_MIN_1e-015
			  18   4   0  12    0.57151       79.27094 @ 0.09838`_LIMIT_MIN_1e-015
			  11  11  10  24    0.56984       79.54998 @ 0.01243`_LIMIT_MIN_1e-015
			  14   5  11  24    0.56984       79.54998 @ 0.01243`_LIMIT_MIN_1e-015
			  15   9   6  24    0.56984       79.54998 @ 0.01243`_LIMIT_MIN_1e-015
			  14  11   5  24    0.56984       79.54998 @ 0.01243`_LIMIT_MIN_1e-015
			  15   6   9  24    0.56984       79.54998 @ 0.01243`_LIMIT_MIN_1e-015
			  13  13   2  24    0.56984       79.54998 @ 0.01243`_LIMIT_MIN_1e-015
			  17   7   2  24    0.56984       79.54998 @ 0.01243`_LIMIT_MIN_1e-015
			  17   2   7  24    0.56984       79.54998 @ 0.01243`_LIMIT_MIN_1e-015
			  18   3   3  24    0.56984       79.54998 @ 0.01243`_LIMIT_MIN_1e-015
			  12  10  10  24    0.56818       79.82877 @ 0.16895`_LIMIT_MIN_1e-015
			  14  12   2  24    0.56818       79.82877 @ 0.16895`_LIMIT_MIN_1e-015
			  14   2  12  24    0.56818       79.82877 @ 0.16895`_LIMIT_MIN_1e-015
			  18   4   2  24    0.56818       79.82877 @ 0.16895`_LIMIT_MIN_1e-015
			  18   2   4  24    0.56818       79.82877 @ 0.16895`_LIMIT_MIN_1e-015
			  12  11   9  24    0.56654       80.10732 @ 0.00887`_LIMIT_MIN_1e-015
			  12   9  11  24    0.56654       80.10732 @ 0.00887`_LIMIT_MIN_1e-015
			  16   9   3  24    0.56654       80.10732 @ 0.00887`_LIMIT_MIN_1e-015
			  16   3   9  24    0.56654       80.10732 @ 0.00887`_LIMIT_MIN_1e-015
			  13  10   9  24    0.56329       80.66372 @ 0.02943`_LIMIT_MIN_1e-015
			  13   9  10  24    0.56329       80.66372 @ 0.02943`_LIMIT_MIN_1e-015
			  15  10   5  24    0.56329       80.66372 @ 0.02943`_LIMIT_MIN_1e-015
			  15   5  10  24    0.56329       80.66372 @ 0.02943`_LIMIT_MIN_1e-015
			  17   6   5  24    0.56329       80.66372 @ 0.02943`_LIMIT_MIN_1e-015
			  17   5   6  24    0.56329       80.66372 @ 0.02943`_LIMIT_MIN_1e-015
			  15  11   2  24    0.56329       80.66372 @ 0.02943`_LIMIT_MIN_1e-015
			  15   2  11  24    0.56329       80.66372 @ 0.02943`_LIMIT_MIN_1e-015
			  18   5   1  24    0.56329       80.66372 @ 0.02943`_LIMIT_MIN_1e-015
			  18   1   5  24    0.56329       80.66372 @ 0.02943`_LIMIT_MIN_1e-015
			  12  12   8  24    0.56169       80.94158 @ 0.01550`_LIMIT_MIN_1e-015
			  13  11   8  24    0.56010       81.21923 @ 0.02643`_LIMIT_MIN_1e-015
			  13   8  11  24    0.56010       81.21923 @ 0.02643`_LIMIT_MIN_1e-015
			  16   7   7  24    0.56010       81.21923 @ 0.02643`_LIMIT_MIN_1e-015
			  13  13   4  24    0.56010       81.21923 @ 0.02643`_LIMIT_MIN_1e-015
			  17   4   7  24    0.56010       81.21923 @ 0.02643`_LIMIT_MIN_1e-015
			  17   7   4  24    0.56010       81.21923 @ 0.02643`_LIMIT_MIN_1e-015
			  17   8   1  24    0.56010       81.21923 @ 0.02643`_LIMIT_MIN_1e-015
			  17   1   8  24    0.56010       81.21923 @ 0.02643`_LIMIT_MIN_1e-015
			  14  12   4  24    0.55852       81.49667 @ 0.11923`_LIMIT_MIN_1e-015
			  16   8   6  24    0.55852       81.49667 @ 0.11923`_LIMIT_MIN_1e-015
			  16   6   8  24    0.55852       81.49667 @ 0.11923`_LIMIT_MIN_1e-015
			  14   4  12  24    0.55852       81.49667 @ 0.11923`_LIMIT_MIN_1e-015
			  18   4   4  24    0.55852       81.49667 @ 0.11923`_LIMIT_MIN_1e-015
			  16  10   0  12    0.55852       81.49667 @ 0.11923`_LIMIT_MIN_1e-015
			  16   0  10  12    0.55852       81.49667 @ 0.11923`_LIMIT_MIN_1e-015
			  14   9   9  24    0.55696       81.77391 @ 0.00711`_LIMIT_MIN_1e-015
			  18   3   5  24    0.55696       81.77391 @ 0.00711`_LIMIT_MIN_1e-015
			  18   5   3  24    0.55696       81.77391 @ 0.00711`_LIMIT_MIN_1e-015
			  14  10   8  24    0.55541       82.05096 @ 0.09294`_LIMIT_MIN_1e-015
			  14   8  10  24    0.55541       82.05096 @ 0.09294`_LIMIT_MIN_1e-015
			  16  10   2  24    0.55541       82.05096 @ 0.09294`_LIMIT_MIN_1e-015
			  16   2  10  24    0.55541       82.05096 @ 0.09294`_LIMIT_MIN_1e-015
			  18   6   0  12    0.55541       82.05096 @ 0.09294`_LIMIT_MIN_1e-015
			  18   0   6  12    0.55541       82.05096 @ 0.09294`_LIMIT_MIN_1e-015
			  13  12   7  24    0.55387       82.32782 @ 0.01781`_LIMIT_MIN_1e-015
			  13   7  12  24    0.55387       82.32782 @ 0.01781`_LIMIT_MIN_1e-015
			  15   4  11  24    0.55387       82.32782 @ 0.01781`_LIMIT_MIN_1e-015
			  16   9   5  24    0.55387       82.32782 @ 0.01781`_LIMIT_MIN_1e-015
			  16   5   9  24    0.55387       82.32782 @ 0.01781`_LIMIT_MIN_1e-015
			  15  11   4  24    0.55387       82.32782 @ 0.01781`_LIMIT_MIN_1e-015
			  17   8   3  24    0.55387       82.32782 @ 0.01781`_LIMIT_MIN_1e-015
			  17   3   8  24    0.55387       82.32782 @ 0.01781`_LIMIT_MIN_1e-015
			  18   6   2  24    0.55235       82.60450 @ 0.06359`_LIMIT_MIN_1e-015
			  18   2   6  24    0.55235       82.60450 @ 0.06359`_LIMIT_MIN_1e-015
			  14  11   7  24    0.55084       82.88100 @ 0.00286`_LIMIT_MIN_1e-015
			  14   7  11  24    0.55084       82.88100 @ 0.00286`_LIMIT_MIN_1e-015
			  14   1  13  24    0.55084       82.88100 @ 0.00286`_LIMIT_MIN_1e-015
			  14  13   1  24    0.55084       82.88100 @ 0.00286`_LIMIT_MIN_1e-015
			  19   2   1  24    0.55084       82.88100 @ 0.00286`_LIMIT_MIN_1e-015
			  19   1   2  24    0.55084       82.88100 @ 0.00286`_LIMIT_MIN_1e-015
			  15   9   8  24    0.54785       83.43352 @ 0.02517`_LIMIT_MIN_1e-015
			  15   8   9  24    0.54785       83.43352 @ 0.02517`_LIMIT_MIN_1e-015
			  15  12   1  24    0.54785       83.43352 @ 0.02517`_LIMIT_MIN_1e-015
			  15   1  12  24    0.54785       83.43352 @ 0.02517`_LIMIT_MIN_1e-015
			  16  10   4  24    0.54638       83.70955 @ 0.17278`_LIMIT_MIN_1e-015
			  16   4  10  24    0.54638       83.70955 @ 0.17278`_LIMIT_MIN_1e-015
			  13  13   6  24    0.54492       83.98543 @ 0.01488`_LIMIT_MIN_1e-015
			  15  10   7  24    0.54492       83.98543 @ 0.01488`_LIMIT_MIN_1e-015
			  15   7  10  24    0.54492       83.98543 @ 0.01488`_LIMIT_MIN_1e-015
			  14  13   3  24    0.54492       83.98543 @ 0.01488`_LIMIT_MIN_1e-015
			  14   3  13  24    0.54492       83.98543 @ 0.01488`_LIMIT_MIN_1e-015
			  17   7   6  24    0.54492       83.98543 @ 0.01488`_LIMIT_MIN_1e-015
			  17   6   7  24    0.54492       83.98543 @ 0.01488`_LIMIT_MIN_1e-015
			  18   5   5  24    0.54492       83.98543 @ 0.01488`_LIMIT_MIN_1e-015
			  17   2   9  24    0.54492       83.98543 @ 0.01488`_LIMIT_MIN_1e-015
			  17   9   2  24    0.54492       83.98543 @ 0.01488`_LIMIT_MIN_1e-015
			  18   7   1  24    0.54492       83.98543 @ 0.01488`_LIMIT_MIN_1e-015
			  18   1   7  24    0.54492       83.98543 @ 0.01488`_LIMIT_MIN_1e-015
			  19   3   2  24    0.54492       83.98543 @ 0.01488`_LIMIT_MIN_1e-015
			  19   2   3  24    0.54492       83.98543 @ 0.01488`_LIMIT_MIN_1e-015
			  14   6  12  24    0.54346       84.26117 @ 0.12331`_LIMIT_MIN_1e-015
			  14  12   6  24    0.54346       84.26117 @ 0.12331`_LIMIT_MIN_1e-015
			  18   6   4  24    0.54346       84.26117 @ 0.12331`_LIMIT_MIN_1e-015
			  18   4   6  24    0.54346       84.26117 @ 0.12331`_LIMIT_MIN_1e-015
			  15   3  12  24    0.54203       84.53677 @ 0.01573`_LIMIT_MIN_1e-015
			  17   8   5  24    0.54203       84.53677 @ 0.01573`_LIMIT_MIN_1e-015
			  15  12   3  24    0.54203       84.53677 @ 0.01573`_LIMIT_MIN_1e-015
			  17   5   8  24    0.54203       84.53677 @ 0.01573`_LIMIT_MIN_1e-015
			  16   1  11  24    0.54203       84.53677 @ 0.01573`_LIMIT_MIN_1e-015
			  16  11   1  24    0.54203       84.53677 @ 0.01573`_LIMIT_MIN_1e-015
			  19   1   4  24    0.54203       84.53677 @ 0.01573`_LIMIT_MIN_1e-015
			  19   4   1  24    0.54203       84.53677 @ 0.01573`_LIMIT_MIN_1e-015
			  15   6  11  24    0.53918       85.08761 @ 0.01779`_LIMIT_MIN_1e-015
			  15  11   6  24    0.53918       85.08761 @ 0.01779`_LIMIT_MIN_1e-015
			  18   7   3  24    0.53918       85.08761 @ 0.01779`_LIMIT_MIN_1e-015
			  18   3   7  24    0.53918       85.08761 @ 0.01779`_LIMIT_MIN_1e-015
			  16   8   8  24    0.53777       85.36286 @ 0.00154`_LIMIT_MIN_1e-015
			  12  11  11  24    0.53638       85.63799 @ 0.00958`_LIMIT_MIN_1e-015
			  16   9   7  24    0.53638       85.63799 @ 0.00958`_LIMIT_MIN_1e-015
			  16   7   9  24    0.53638       85.63799 @ 0.00958`_LIMIT_MIN_1e-015
			  17   9   4  24    0.53638       85.63799 @ 0.00958`_LIMIT_MIN_1e-015
			  17   4   9  24    0.53638       85.63799 @ 0.00958`_LIMIT_MIN_1e-015
			  16  11   3  24    0.53638       85.63799 @ 0.00958`_LIMIT_MIN_1e-015
			  16   3  11  24    0.53638       85.63799 @ 0.00958`_LIMIT_MIN_1e-015
			  19   4   3  24    0.53638       85.63799 @ 0.00958`_LIMIT_MIN_1e-015
			  19   3   4  24    0.53638       85.63799 @ 0.00958`_LIMIT_MIN_1e-015
			  12  12  10  24    0.53499       85.91303 @ 0.07026`_LIMIT_MIN_1e-015
			  18   8   0  12    0.53499       85.91303 @ 0.07026`_LIMIT_MIN_1e-015
			  18   0   8  12    0.53499       85.91303 @ 0.07026`_LIMIT_MIN_1e-015
			  13  11  10  24    0.53362       86.18797 @ 0.01439`_LIMIT_MIN_1e-015
			  13  10  11  24    0.53362       86.18797 @ 0.01439`_LIMIT_MIN_1e-015
			  14  13   5  24    0.53362       86.18797 @ 0.01439`_LIMIT_MIN_1e-015
			  14   5  13  24    0.53362       86.18797 @ 0.01439`_LIMIT_MIN_1e-015
			  17  10   1  24    0.53362       86.18797 @ 0.01439`_LIMIT_MIN_1e-015
			  17   1  10  24    0.53362       86.18797 @ 0.01439`_LIMIT_MIN_1e-015
			  19   2   5  24    0.53362       86.18797 @ 0.01439`_LIMIT_MIN_1e-015
			  19   5   2  24    0.53362       86.18797 @ 0.01439`_LIMIT_MIN_1e-015
			  16  10   6  24    0.53226       86.46283 @ 0.11771`_LIMIT_MIN_1e-015
			  16   6  10  24    0.53226       86.46283 @ 0.11771`_LIMIT_MIN_1e-015
			  18   8   2  24    0.53226       86.46283 @ 0.11771`_LIMIT_MIN_1e-015
			  18   2   8  24    0.53226       86.46283 @ 0.11771`_LIMIT_MIN_1e-015
			  14  14   0  12    0.53226       86.46283 @ 0.11771`_LIMIT_MIN_1e-015
			  13  12   9  24    0.53091       86.73760 @ 0.01346`_LIMIT_MIN_1e-015
			  13   9  12  24    0.53091       86.73760 @ 0.01346`_LIMIT_MIN_1e-015
			  15   5  12  24    0.53091       86.73760 @ 0.01346`_LIMIT_MIN_1e-015
			  15  12   5  24    0.53091       86.73760 @ 0.01346`_LIMIT_MIN_1e-015
			  14  10  10  24    0.52956       87.01230 @ 0.01831`_LIMIT_MIN_1e-015
			  18   6   6  24    0.52956       87.01230 @ 0.01831`_LIMIT_MIN_1e-015
			  14  14   2  24    0.52956       87.01230 @ 0.01831`_LIMIT_MIN_1e-015
			  14  11   9  24    0.52823       87.28693 @ 0.01487`_LIMIT_MIN_1e-015
			  14   9  11  24    0.52823       87.28693 @ 0.01487`_LIMIT_MIN_1e-015
			  18   7   5  24    0.52823       87.28693 @ 0.01487`_LIMIT_MIN_1e-015
			  18   5   7  24    0.52823       87.28693 @ 0.01487`_LIMIT_MIN_1e-015
			  17  10   3  24    0.52823       87.28693 @ 0.01487`_LIMIT_MIN_1e-015
			  17   3  10  24    0.52823       87.28693 @ 0.01487`_LIMIT_MIN_1e-015
			  15   2  13  24    0.52823       87.28693 @ 0.01487`_LIMIT_MIN_1e-015
			  15  13   2  24    0.52823       87.28693 @ 0.01487`_LIMIT_MIN_1e-015
			  19   6   1  24    0.52823       87.28693 @ 0.01487`_LIMIT_MIN_1e-015
			  19   1   6  24    0.52823       87.28693 @ 0.01487`_LIMIT_MIN_1e-015
			  16  12   0  12    0.52691       87.56150 @ 0.01627`_LIMIT_MIN_1e-015
			  16   0  12  12    0.52691       87.56150 @ 0.01627`_LIMIT_MIN_1e-015
			  20   0   0   6    0.52691       87.56150 @ 0.01627`_LIMIT_MIN_1e-015
			  13  13   8  24    0.52560       87.83601 @ 0.01898`_LIMIT_MIN_1e-015
			  17   8   7  24    0.52560       87.83601 @ 0.01898`_LIMIT_MIN_1e-015
			  17   7   8  24    0.52560       87.83601 @ 0.01898`_LIMIT_MIN_1e-015
			  16  11   5  24    0.52560       87.83601 @ 0.01898`_LIMIT_MIN_1e-015
			  16   5  11  24    0.52560       87.83601 @ 0.01898`_LIMIT_MIN_1e-015
			  19   5   4  24    0.52560       87.83601 @ 0.01898`_LIMIT_MIN_1e-015
			  19   4   5  24    0.52560       87.83601 @ 0.01898`_LIMIT_MIN_1e-015
			  20   1   1  24    0.52560       87.83601 @ 0.01898`_LIMIT_MIN_1e-015
			  14   8  12  24    0.52429       88.11047 @ 0.07901`_LIMIT_MIN_1e-015
			  14  12   8  24    0.52429       88.11047 @ 0.07901`_LIMIT_MIN_1e-015
			  16   2  12  24    0.52429       88.11047 @ 0.07901`_LIMIT_MIN_1e-015
			  18   8   4  24    0.52429       88.11047 @ 0.07901`_LIMIT_MIN_1e-015
			  18   4   8  24    0.52429       88.11047 @ 0.07901`_LIMIT_MIN_1e-015
			  16  12   2  24    0.52429       88.11047 @ 0.07901`_LIMIT_MIN_1e-015
			  20   2   0  12    0.52429       88.11047 @ 0.07901`_LIMIT_MIN_1e-015
			  20   0   2  12    0.52429       88.11047 @ 0.07901`_LIMIT_MIN_1e-015
			  15  10   9  24    0.52300       88.38489 @ 0.02372`_LIMIT_MIN_1e-015
			  15   9  10  24    0.52300       88.38489 @ 0.02372`_LIMIT_MIN_1e-015
			  17   9   6  24    0.52300       88.38489 @ 0.02372`_LIMIT_MIN_1e-015
			  17   6   9  24    0.52300       88.38489 @ 0.02372`_LIMIT_MIN_1e-015
			  18   9   1  24    0.52300       88.38489 @ 0.02372`_LIMIT_MIN_1e-015
			  19   6   3  24    0.52300       88.38489 @ 0.02372`_LIMIT_MIN_1e-015
			  19   3   6  24    0.52300       88.38489 @ 0.02372`_LIMIT_MIN_1e-015
			  18   1   9  24    0.52300       88.38489 @ 0.02372`_LIMIT_MIN_1e-015
			  14  14   4  24    0.52172       88.65928 @ 0.03926`_LIMIT_MIN_1e-015
			  20   2   2  24    0.52172       88.65928 @ 0.03926`_LIMIT_MIN_1e-015
			  15   8  11  24    0.52044       88.93363 @ 0.02370`_LIMIT_MIN_1e-015
			  15  11   8  24    0.52044       88.93363 @ 0.02370`_LIMIT_MIN_1e-015
			  15  13   4  24    0.52044       88.93363 @ 0.02370`_LIMIT_MIN_1e-015
			  15   4  13  24    0.52044       88.93363 @ 0.02370`_LIMIT_MIN_1e-015
			  20   3   1  24    0.52044       88.93363 @ 0.02370`_LIMIT_MIN_1e-015
			  20   1   3  24    0.52044       88.93363 @ 0.02370`_LIMIT_MIN_1e-015
			  14  13   7  24    0.51792       89.48226 @ 0.00918`_LIMIT_MIN_1e-015
			  14   7  13  24    0.51792       89.48226 @ 0.00918`_LIMIT_MIN_1e-015
			  18   9   3  24    0.51792       89.48226 @ 0.00918`_LIMIT_MIN_1e-015
			  18   3   9  24    0.51792       89.48226 @ 0.00918`_LIMIT_MIN_1e-015
			  17  11   2  24    0.51792       89.48226 @ 0.00918`_LIMIT_MIN_1e-015
			  17  10   5  24    0.51792       89.48226 @ 0.00918`_LIMIT_MIN_1e-015
			  17   5  10  24    0.51792       89.48226 @ 0.00918`_LIMIT_MIN_1e-015
			  17   2  11  24    0.51792       89.48226 @ 0.00918`_LIMIT_MIN_1e-015
			  19   2   7  24    0.51792       89.48226 @ 0.00918`_LIMIT_MIN_1e-015
			  19   7   2  24    0.51792       89.48226 @ 0.00918`_LIMIT_MIN_1e-015
			  16  12   4  24    0.51668       89.75656 @ 0.03121`_LIMIT_MIN_1e-015
			  16   4  12  24    0.51668       89.75656 @ 0.03121`_LIMIT_MIN_1e-015
			  20   4   0  12    0.51668       89.75656 @ 0.03121`_LIMIT_MIN_1e-015
			  20   0   4  12    0.51668       89.75656 @ 0.03121`_LIMIT_MIN_1e-015
			  15   7  12  24    0.51544       90.03084 @ 0.01157`_LIMIT_MIN_1e-015
			  16   9   9  24    0.51544       90.03084 @ 0.01157`_LIMIT_MIN_1e-015
			  15  12   7  24    0.51544       90.03084 @ 0.01157`_LIMIT_MIN_1e-015
			  20   3   3  24    0.51544       90.03084 @ 0.01157`_LIMIT_MIN_1e-015
			  16  10   8  24    0.51421       90.30513 @ 0.07869`_LIMIT_MIN_1e-015
			  16   8  10  24    0.51421       90.30513 @ 0.07869`_LIMIT_MIN_1e-015
			  20   4   2  24    0.51421       90.30513 @ 0.07869`_LIMIT_MIN_1e-015
			  20   2   4  24    0.51421       90.30513 @ 0.07869`_LIMIT_MIN_1e-015
			  18   7   7  24    0.51299       90.57943 @ 0.01247`_LIMIT_MIN_1e-015
			  19   6   5  24    0.51299       90.57943 @ 0.01247`_LIMIT_MIN_1e-015
			  19   5   6  24    0.51299       90.57943 @ 0.01247`_LIMIT_MIN_1e-015
			  15   1  14  24    0.51299       90.57943 @ 0.01247`_LIMIT_MIN_1e-015
			  15  14   1  24    0.51299       90.57943 @ 0.01247`_LIMIT_MIN_1e-015
			  18   8   6  24    0.51178       90.85375 @ 0.04164`_LIMIT_MIN_1e-015
			  18   6   8  24    0.51178       90.85375 @ 0.04164`_LIMIT_MIN_1e-015
			  18  10   0  12    0.51178       90.85375 @ 0.04164`_LIMIT_MIN_1e-015
			  18   0  10  12    0.51178       90.85375 @ 0.04164`_LIMIT_MIN_1e-015
			  16  11   7  24    0.51058       91.12808 @ 0.01395`_LIMIT_MIN_1e-015
			  16   7  11  24    0.51058       91.12808 @ 0.01395`_LIMIT_MIN_1e-015
			  17  11   4  24    0.51058       91.12808 @ 0.01395`_LIMIT_MIN_1e-015
			  19   4   7  24    0.51058       91.12808 @ 0.01395`_LIMIT_MIN_1e-015
			  17   4  11  24    0.51058       91.12808 @ 0.01395`_LIMIT_MIN_1e-015
			  16   1  13  24    0.51058       91.12808 @ 0.01395`_LIMIT_MIN_1e-015
			  19   7   4  24    0.51058       91.12808 @ 0.01395`_LIMIT_MIN_1e-015
			  16  13   1  24    0.51058       91.12808 @ 0.01395`_LIMIT_MIN_1e-015
			  19   1   8  24    0.51058       91.12808 @ 0.01395`_LIMIT_MIN_1e-015
			  20   5   1  24    0.51058       91.12808 @ 0.01395`_LIMIT_MIN_1e-015
			  20   1   5  24    0.51058       91.12808 @ 0.01395`_LIMIT_MIN_1e-015
			  19   8   1  24    0.51058       91.12808 @ 0.01395`_LIMIT_MIN_1e-015
			  14  14   6  24    0.50938       91.40243 @ 0.01504`_LIMIT_MIN_1e-015
			  18  10   2  24    0.50938       91.40243 @ 0.01504`_LIMIT_MIN_1e-015
			  18   2  10  24    0.50938       91.40243 @ 0.01504`_LIMIT_MIN_1e-015
			  15  13   6  24    0.50820       91.67682 @ 0.01409`_LIMIT_MIN_1e-015
			  15   6  13  24    0.50820       91.67682 @ 0.01409`_LIMIT_MIN_1e-015
			  18   9   5  24    0.50820       91.67682 @ 0.01409`_LIMIT_MIN_1e-015
			  18   5   9  24    0.50820       91.67682 @ 0.01409`_LIMIT_MIN_1e-015
			  15  14   3  24    0.50820       91.67682 @ 0.01409`_LIMIT_MIN_1e-015
			  15   3  14  24    0.50820       91.67682 @ 0.01409`_LIMIT_MIN_1e-015
			  12  12  12   8    0.50702       91.95125 @ 0.06261`_LIMIT_MIN_1e-015
			  20   4   4  24    0.50702       91.95125 @ 0.06261`_LIMIT_MIN_1e-015
			  13  12  11  24    0.50585       92.22572 @ 0.01769`_LIMIT_MIN_1e-015
			  13  11  12  24    0.50585       92.22572 @ 0.01769`_LIMIT_MIN_1e-015
			  17   9   8  24    0.50585       92.22572 @ 0.01769`_LIMIT_MIN_1e-015
			  17   8   9  24    0.50585       92.22572 @ 0.01769`_LIMIT_MIN_1e-015
			  16  13   3  24    0.50585       92.22572 @ 0.01769`_LIMIT_MIN_1e-015
			  16   3  13  24    0.50585       92.22572 @ 0.01769`_LIMIT_MIN_1e-015
			  19   8   3  24    0.50585       92.22572 @ 0.01769`_LIMIT_MIN_1e-015
			  19   3   8  24    0.50585       92.22572 @ 0.01769`_LIMIT_MIN_1e-015
			  17  12   1  24    0.50585       92.22572 @ 0.01769`_LIMIT_MIN_1e-015
			  17   1  12  24    0.50585       92.22572 @ 0.01769`_LIMIT_MIN_1e-015
			  20   5   3  24    0.50585       92.22572 @ 0.01769`_LIMIT_MIN_1e-015
			  20   3   5  24    0.50585       92.22572 @ 0.01769`_LIMIT_MIN_1e-015
			  16  12   6  24    0.50469       92.50025 @ 0.03050`_LIMIT_MIN_1e-015
			  16   6  12  24    0.50469       92.50025 @ 0.03050`_LIMIT_MIN_1e-015
			  20   6   0  12    0.50469       92.50025 @ 0.03050`_LIMIT_MIN_1e-015
			  20   0   6  12    0.50469       92.50025 @ 0.03050`_LIMIT_MIN_1e-015
			  14  11  11  24    0.50353       92.77483 @ 0.02218`_LIMIT_MIN_1e-015
			  17  10   7  24    0.50353       92.77483 @ 0.02218`_LIMIT_MIN_1e-015
			  13  13  10  24    0.50353       92.77483 @ 0.02218`_LIMIT_MIN_1e-015
			  17   7  10  24    0.50353       92.77483 @ 0.02218`_LIMIT_MIN_1e-015
			  14  12  10  24    0.50239       93.04947 @ 0.05581`_LIMIT_MIN_1e-015
			  14  10  12  24    0.50239       93.04947 @ 0.05581`_LIMIT_MIN_1e-015
			  18  10   4  24    0.50239       93.04947 @ 0.05581`_LIMIT_MIN_1e-015
			  18   4  10  24    0.50239       93.04947 @ 0.05581`_LIMIT_MIN_1e-015
			  20   6   2  24    0.50239       93.04947 @ 0.05581`_LIMIT_MIN_1e-015
			  20   2   6  24    0.50239       93.04947 @ 0.05581`_LIMIT_MIN_1e-015
			  17  12   3  24    0.50125       93.32419 @ 0.00000`_LIMIT_MIN_1e-015
			  17   3  12  24    0.50125       93.32419 @ 0.00000`_LIMIT_MIN_1e-015
			  14  13   9  24    0.49900       93.87385 @ 0.01582`_LIMIT_MIN_1e-015
			  14   9  13  24    0.49900       93.87385 @ 0.01582`_LIMIT_MIN_1e-015
			  17  11   6  24    0.49900       93.87385 @ 0.01582`_LIMIT_MIN_1e-015
			  17   6  11  24    0.49900       93.87385 @ 0.01582`_LIMIT_MIN_1e-015
			  15  14   5  24    0.49900       93.87385 @ 0.01582`_LIMIT_MIN_1e-015
			  15  10  11  24    0.49900       93.87385 @ 0.01582`_LIMIT_MIN_1e-015
			  15   5  14  24    0.49900       93.87385 @ 0.01582`_LIMIT_MIN_1e-015
			  15  11  10  24    0.49900       93.87385 @ 0.01582`_LIMIT_MIN_1e-015
			  19   7   6  24    0.49900       93.87385 @ 0.01582`_LIMIT_MIN_1e-015
			  19   6   7  24    0.49900       93.87385 @ 0.01582`_LIMIT_MIN_1e-015
			  19   2   9  24    0.49900       93.87385 @ 0.01582`_LIMIT_MIN_1e-015
			  18  11   1  24    0.49900       93.87385 @ 0.01582`_LIMIT_MIN_1e-015
			  18   1  11  24    0.49900       93.87385 @ 0.01582`_LIMIT_MIN_1e-015
			  19   9   2  24    0.49900       93.87385 @ 0.01582`_LIMIT_MIN_1e-015
			  21   2   1  24    0.49900       93.87385 @ 0.01582`_LIMIT_MIN_1e-015
			  21   1   2  24    0.49900       93.87385 @ 0.01582`_LIMIT_MIN_1e-015
			  15   9  12  24    0.49677       94.42388 @ 0.01012`_LIMIT_MIN_1e-015
			  15  12   9  24    0.49677       94.42388 @ 0.01012`_LIMIT_MIN_1e-015
			  19   5   8  24    0.49677       94.42388 @ 0.01012`_LIMIT_MIN_1e-015
			  16  13   5  24    0.49677       94.42388 @ 0.01012`_LIMIT_MIN_1e-015
			  16   5  13  24    0.49677       94.42388 @ 0.01012`_LIMIT_MIN_1e-015
			  19   8   5  24    0.49677       94.42388 @ 0.01012`_LIMIT_MIN_1e-015
			  20   5   5  24    0.49677       94.42388 @ 0.01012`_LIMIT_MIN_1e-015
			  20   1   7  24    0.49677       94.42388 @ 0.01012`_LIMIT_MIN_1e-015
			  20   7   1  24    0.49677       94.42388 @ 0.01012`_LIMIT_MIN_1e-015
			  18   8   8  24    0.49567       94.69904 @ 0.08235`_LIMIT_MIN_1e-015
			  16  14   0  12    0.49567       94.69904 @ 0.08235`_LIMIT_MIN_1e-015
			  16   0  14  12    0.49567       94.69904 @ 0.08235`_LIMIT_MIN_1e-015
			  20   6   4  24    0.49567       94.69904 @ 0.08235`_LIMIT_MIN_1e-015
			  20   4   6  24    0.49567       94.69904 @ 0.08235`_LIMIT_MIN_1e-015
			  18   9   7  24    0.49458       94.97431 @ 0.00242`_LIMIT_MIN_1e-015
			  18   7   9  24    0.49458       94.97431 @ 0.00242`_LIMIT_MIN_1e-015
			  18  11   3  24    0.49458       94.97431 @ 0.00242`_LIMIT_MIN_1e-015
			  18   3  11  24    0.49458       94.97431 @ 0.00242`_LIMIT_MIN_1e-015
			  15  15   2  24    0.49458       94.97431 @ 0.00242`_LIMIT_MIN_1e-015
			  21   3   2  24    0.49458       94.97431 @ 0.00242`_LIMIT_MIN_1e-015
			  21   2   3  24    0.49458       94.97431 @ 0.00242`_LIMIT_MIN_1e-015
			  16  10  10  24    0.49350       95.24970 @ 0.12904`_LIMIT_MIN_1e-015
			  14  14   8  24    0.49350       95.24970 @ 0.12904`_LIMIT_MIN_1e-015
			  16  14   2  24    0.49350       95.24970 @ 0.12904`_LIMIT_MIN_1e-015
			  16   2  14  24    0.49350       95.24970 @ 0.12904`_LIMIT_MIN_1e-015
			  15   8  13  24    0.49242       95.52520 @ 0.01310`_LIMIT_MIN_1e-015
			  16  11   9  24    0.49242       95.52520 @ 0.01310`_LIMIT_MIN_1e-015
			  16   9  11  24    0.49242       95.52520 @ 0.01310`_LIMIT_MIN_1e-015
			  15  13   8  24    0.49242       95.52520 @ 0.01310`_LIMIT_MIN_1e-015
			  17  12   5  24    0.49242       95.52520 @ 0.01310`_LIMIT_MIN_1e-015
			  17   5  12  24    0.49242       95.52520 @ 0.01310`_LIMIT_MIN_1e-015
			  19   4   9  24    0.49242       95.52520 @ 0.01310`_LIMIT_MIN_1e-015
			  19   9   4  24    0.49242       95.52520 @ 0.01310`_LIMIT_MIN_1e-015
			  20   7   3  24    0.49242       95.52520 @ 0.01310`_LIMIT_MIN_1e-015
			  20   3   7  24    0.49242       95.52520 @ 0.01310`_LIMIT_MIN_1e-015
			  21   1   4  24    0.49242       95.52520 @ 0.01310`_LIMIT_MIN_1e-015
			  21   4   1  24    0.49242       95.52520 @ 0.01310`_LIMIT_MIN_1e-015
			  18  10   6  24    0.49134       95.80084 @ 0.00000`_LIMIT_MIN_1e-015
			  18   6  10  24    0.49134       95.80084 @ 0.00000`_LIMIT_MIN_1e-015
			  19  10   1  24    0.49028       96.07661 @ 0.00926`_LIMIT_MIN_1e-015
			  17  13   2  24    0.49028       96.07661 @ 0.00926`_LIMIT_MIN_1e-015
			  17   2  13  24    0.49028       96.07661 @ 0.00926`_LIMIT_MIN_1e-015
			  19   1  10  24    0.49028       96.07661 @ 0.00926`_LIMIT_MIN_1e-015
			  16  12   8  24    0.48922       96.35252 @ 0.01921`_LIMIT_MIN_1e-015
			  16   8  12  24    0.48922       96.35252 @ 0.01921`_LIMIT_MIN_1e-015
			  20   8   0  12    0.48922       96.35252 @ 0.01921`_LIMIT_MIN_1e-015
			  20   0   8  12    0.48922       96.35252 @ 0.01921`_LIMIT_MIN_1e-015
			  15  15   4  24    0.48817       96.62858 @ 0.00912`_LIMIT_MIN_1e-015
			  21   4   3  24    0.48817       96.62858 @ 0.00912`_LIMIT_MIN_1e-015
			  21   3   4  24    0.48817       96.62858 @ 0.00912`_LIMIT_MIN_1e-015
			  16  14   4  24    0.48713       96.90480 @ 0.08887`_LIMIT_MIN_1e-015
			  16   4  14  24    0.48713       96.90480 @ 0.08887`_LIMIT_MIN_1e-015
			  18  12   0  12    0.48713       96.90480 @ 0.08887`_LIMIT_MIN_1e-015
			  18   0  12  12    0.48713       96.90480 @ 0.08887`_LIMIT_MIN_1e-015
			  20   2   8  24    0.48713       96.90480 @ 0.08887`_LIMIT_MIN_1e-015
			  20   8   2  24    0.48713       96.90480 @ 0.08887`_LIMIT_MIN_1e-015
			  15   7  14  24    0.48609       97.18117 @ 0.00938`_LIMIT_MIN_1e-015
			  17  10   9  24    0.48609       97.18117 @ 0.00938`_LIMIT_MIN_1e-015
			  17   9  10  24    0.48609       97.18117 @ 0.00938`_LIMIT_MIN_1e-015
			  15  14   7  24    0.48609       97.18117 @ 0.00938`_LIMIT_MIN_1e-015
			  18  11   5  24    0.48609       97.18117 @ 0.00938`_LIMIT_MIN_1e-015
			  18   5  11  24    0.48609       97.18117 @ 0.00938`_LIMIT_MIN_1e-015
			  19   3  10  24    0.48609       97.18117 @ 0.00938`_LIMIT_MIN_1e-015
			  19  10   3  24    0.48609       97.18117 @ 0.00938`_LIMIT_MIN_1e-015
			  21   5   2  24    0.48609       97.18117 @ 0.00938`_LIMIT_MIN_1e-015
			  21   2   5  24    0.48609       97.18117 @ 0.00938`_LIMIT_MIN_1e-015
			  18  12   2  24    0.48506       97.45772 @ 0.12717`_LIMIT_MIN_1e-015
			  18   2  12  24    0.48506       97.45772 @ 0.12717`_LIMIT_MIN_1e-015
			  20   6   6  24    0.48506       97.45772 @ 0.12717`_LIMIT_MIN_1e-015
			  17  11   8  24    0.48403       97.73443 @ 0.01454`_LIMIT_MIN_1e-015
			  17   8  11  24    0.48403       97.73443 @ 0.01454`_LIMIT_MIN_1e-015
			  16   7  13  24    0.48403       97.73443 @ 0.01454`_LIMIT_MIN_1e-015
			  17  13   4  24    0.48403       97.73443 @ 0.01454`_LIMIT_MIN_1e-015
			  16  13   7  24    0.48403       97.73443 @ 0.01454`_LIMIT_MIN_1e-015
			  19   8   7  24    0.48403       97.73443 @ 0.01454`_LIMIT_MIN_1e-015
			  19   7   8  24    0.48403       97.73443 @ 0.01454`_LIMIT_MIN_1e-015
			  17   4  13  24    0.48403       97.73443 @ 0.01454`_LIMIT_MIN_1e-015
			  20   7   5  24    0.48403       97.73443 @ 0.01454`_LIMIT_MIN_1e-015
			  20   5   7  24    0.48403       97.73443 @ 0.01454`_LIMIT_MIN_1e-015
			  19   9   6  24    0.48200       98.28842 @ 0.01948`_LIMIT_MIN_1e-015
			  19   6   9  24    0.48200       98.28842 @ 0.01948`_LIMIT_MIN_1e-015
			  21   1   6  24    0.48200       98.28842 @ 0.01948`_LIMIT_MIN_1e-015
			  21   6   1  24    0.48200       98.28842 @ 0.01948`_LIMIT_MIN_1e-015
			  20   8   4  24    0.48100       98.56571 @ 0.01586`_LIMIT_MIN_1e-015
			  20   4   8  24    0.48100       98.56571 @ 0.01586`_LIMIT_MIN_1e-015
			  13  13  12  24    0.48000       98.84319 @ 0.00942`_LIMIT_MIN_1e-015
			  17  12   7  24    0.48000       98.84319 @ 0.00942`_LIMIT_MIN_1e-015
			  17   7  12  24    0.48000       98.84319 @ 0.00942`_LIMIT_MIN_1e-015
			  16  15   1  24    0.48000       98.84319 @ 0.00942`_LIMIT_MIN_1e-015
			  16   1  15  24    0.48000       98.84319 @ 0.00942`_LIMIT_MIN_1e-015
			  21   5   4  24    0.48000       98.84319 @ 0.00942`_LIMIT_MIN_1e-015
			  20   9   1  24    0.48000       98.84319 @ 0.00942`_LIMIT_MIN_1e-015
			  20   1   9  24    0.48000       98.84319 @ 0.00942`_LIMIT_MIN_1e-015
			  21   4   5  24    0.48000       98.84319 @ 0.00942`_LIMIT_MIN_1e-015
			  14  12  12  24    0.47901       99.12089 @ 0.09220`_LIMIT_MIN_1e-015
			  18  12   4  24    0.47901       99.12089 @ 0.09220`_LIMIT_MIN_1e-015
			  18   4  12  24    0.47901       99.12089 @ 0.09220`_LIMIT_MIN_1e-015
			  22   0   0   6    0.47901       99.12089 @ 0.09220`_LIMIT_MIN_1e-015
			  14  13  11  24    0.47802       99.39880 @ 0.01098`_LIMIT_MIN_1e-015
			  14  11  13  24    0.47802       99.39880 @ 0.01098`_LIMIT_MIN_1e-015
			  18   9   9  24    0.47802       99.39880 @ 0.01098`_LIMIT_MIN_1e-015
			  15  15   6  24    0.47802       99.39880 @ 0.01098`_LIMIT_MIN_1e-015
			  19   5  10  24    0.47802       99.39880 @ 0.01098`_LIMIT_MIN_1e-015
			  19  10   5  24    0.47802       99.39880 @ 0.01098`_LIMIT_MIN_1e-015
			  19   2  11  24    0.47802       99.39880 @ 0.01098`_LIMIT_MIN_1e-015
			  17  14   1  24    0.47802       99.39880 @ 0.01098`_LIMIT_MIN_1e-015
			  17   1  14  24    0.47802       99.39880 @ 0.01098`_LIMIT_MIN_1e-015
			  21   6   3  24    0.47802       99.39880 @ 0.01098`_LIMIT_MIN_1e-015
			  21   3   6  24    0.47802       99.39880 @ 0.01098`_LIMIT_MIN_1e-015
			  19  11   2  24    0.47802       99.39880 @ 0.01098`_LIMIT_MIN_1e-015
			  22   1   1  24    0.47802       99.39880 @ 0.01098`_LIMIT_MIN_1e-015
			  18  10   8  24    0.47704       99.67694 @ 0.06118`_LIMIT_MIN_1e-015
			  18   8  10  24    0.47704       99.67694 @ 0.06118`_LIMIT_MIN_1e-015
			  16  14   6  24    0.47704       99.67694 @ 0.06118`_LIMIT_MIN_1e-015
			  16   6  14  24    0.47704       99.67694 @ 0.06118`_LIMIT_MIN_1e-015
			  22   2   0  12    0.47704       99.67694 @ 0.06118`_LIMIT_MIN_1e-015
			  22   0   2  12    0.47704       99.67694 @ 0.06118`_LIMIT_MIN_1e-015
			  15  12  11  24    0.47607       99.95530 @ 0.03852`_LIMIT_MIN_1e-015
			  15  11  12  24    0.47607       99.95530 @ 0.03852`_LIMIT_MIN_1e-015
			  16  15   3  24    0.47607       99.95530 @ 0.03852`_LIMIT_MIN_1e-015
			  16   3  15  24    0.47607       99.95530 @ 0.03852`_LIMIT_MIN_1e-015
			  20   9   3  24    0.47607       99.95530 @ 0.03852`_LIMIT_MIN_1e-015
			  20   3   9  24    0.47607       99.95530 @ 0.03852`_LIMIT_MIN_1e-015
			  14  14  10  24    0.47510      100.23391 @ 0.09820`_LIMIT_MIN_1e-015
			  22   2   2  24    0.47510      100.23391 @ 0.09820`_LIMIT_MIN_1e-015
			  18  11   7  24    0.47413      100.51275 @ 0.01168`_LIMIT_MIN_1e-015
			  18   7  11  24    0.47413      100.51275 @ 0.01168`_LIMIT_MIN_1e-015
			  17  14   3  24    0.47413      100.51275 @ 0.01168`_LIMIT_MIN_1e-015
			  17  13   6  24    0.47413      100.51275 @ 0.01168`_LIMIT_MIN_1e-015
			  17   6  13  24    0.47413      100.51275 @ 0.01168`_LIMIT_MIN_1e-015
			  17   3  14  24    0.47413      100.51275 @ 0.01168`_LIMIT_MIN_1e-015
			  15  13  10  24    0.47413      100.51275 @ 0.01168`_LIMIT_MIN_1e-015
			  15  10  13  24    0.47413      100.51275 @ 0.01168`_LIMIT_MIN_1e-015
			  18  13   1  24    0.47413      100.51275 @ 0.01168`_LIMIT_MIN_1e-015
			  18   1  13  24    0.47413      100.51275 @ 0.01168`_LIMIT_MIN_1e-015
			  21   7   2  24    0.47413      100.51275 @ 0.01168`_LIMIT_MIN_1e-015
			  21   2   7  24    0.47413      100.51275 @ 0.01168`_LIMIT_MIN_1e-015
			  22   3   1  24    0.47413      100.51275 @ 0.01168`_LIMIT_MIN_1e-015
			  22   1   3  24    0.47413      100.51275 @ 0.01168`_LIMIT_MIN_1e-015
			  16  11  11  24    0.47223      101.07121 @ 0.00822`_LIMIT_MIN_1e-015
			  19   4  11  24    0.47223      101.07121 @ 0.00822`_LIMIT_MIN_1e-015
			  20   7   7  24    0.47223      101.07121 @ 0.00822`_LIMIT_MIN_1e-015
			  19  11   4  24    0.47223      101.07121 @ 0.00822`_LIMIT_MIN_1e-015
			  16  12  10  24    0.47128      101.35084 @ 0.03416`_LIMIT_MIN_1e-015
			  16  10  12  24    0.47128      101.35084 @ 0.03416`_LIMIT_MIN_1e-015
			  20   8   6  24    0.47128      101.35084 @ 0.03416`_LIMIT_MIN_1e-015
			  20   6   8  24    0.47128      101.35084 @ 0.03416`_LIMIT_MIN_1e-015
			  20  10   0  12    0.47128      101.35084 @ 0.03416`_LIMIT_MIN_1e-015
			  20   0  10  12    0.47128      101.35084 @ 0.03416`_LIMIT_MIN_1e-015
			  22   0   4  12    0.47128      101.35084 @ 0.03416`_LIMIT_MIN_1e-015
			  22   4   0  12    0.47128      101.35084 @ 0.03416`_LIMIT_MIN_1e-015
			  15   9  14  24    0.47034      101.63074 @ 0.01010`_LIMIT_MIN_1e-015
			  15  14   9  24    0.47034      101.63074 @ 0.01010`_LIMIT_MIN_1e-015
			  18  13   3  24    0.47034      101.63074 @ 0.01010`_LIMIT_MIN_1e-015
			  18   3  13  24    0.47034      101.63074 @ 0.01010`_LIMIT_MIN_1e-015
			  21   6   5  24    0.47034      101.63074 @ 0.01010`_LIMIT_MIN_1e-015
			  21   5   6  24    0.47034      101.63074 @ 0.01010`_LIMIT_MIN_1e-015
			  22   3   3  24    0.47034      101.63074 @ 0.01010`_LIMIT_MIN_1e-015
			  18  12   6  24    0.46941      101.91092 @ 0.08319`_LIMIT_MIN_1e-015
			  18   6  12  24    0.46941      101.91092 @ 0.08319`_LIMIT_MIN_1e-015
			  20  10   2  24    0.46941      101.91092 @ 0.08319`_LIMIT_MIN_1e-015
			  20   2  10  24    0.46941      101.91092 @ 0.08319`_LIMIT_MIN_1e-015
			  22   4   2  24    0.46941      101.91092 @ 0.08319`_LIMIT_MIN_1e-015
			  22   2   4  24    0.46941      101.91092 @ 0.08319`_LIMIT_MIN_1e-015
			  16  13   9  24    0.46848      102.19139 @ 0.01141`_LIMIT_MIN_1e-015
			  16   9  13  24    0.46848      102.19139 @ 0.01141`_LIMIT_MIN_1e-015
			  16  15   5  24    0.46848      102.19139 @ 0.01141`_LIMIT_MIN_1e-015
			  16   5  15  24    0.46848      102.19139 @ 0.01141`_LIMIT_MIN_1e-015
			  19   9   8  24    0.46848      102.19139 @ 0.01141`_LIMIT_MIN_1e-015
			  19   8   9  24    0.46848      102.19139 @ 0.01141`_LIMIT_MIN_1e-015
			  20   9   5  24    0.46848      102.19139 @ 0.01141`_LIMIT_MIN_1e-015
			  20   5   9  24    0.46848      102.19139 @ 0.01141`_LIMIT_MIN_1e-015
			  19   1  12  24    0.46848      102.19139 @ 0.01141`_LIMIT_MIN_1e-015
			  21   7   4  24    0.46848      102.19139 @ 0.01141`_LIMIT_MIN_1e-015
			  21   4   7  24    0.46848      102.19139 @ 0.01141`_LIMIT_MIN_1e-015
			  19  12   1  24    0.46848      102.19139 @ 0.01141`_LIMIT_MIN_1e-015
			  21   8   1  24    0.46848      102.19139 @ 0.01141`_LIMIT_MIN_1e-015
			  21   1   8  24    0.46848      102.19139 @ 0.01141`_LIMIT_MIN_1e-015
			  17  11  10  24    0.46664      102.75324 @ 0.01775`_LIMIT_MIN_1e-015
			  17  10  11  24    0.46664      102.75324 @ 0.01775`_LIMIT_MIN_1e-015
			  17  14   5  24    0.46664      102.75324 @ 0.01775`_LIMIT_MIN_1e-015
			  17   5  14  24    0.46664      102.75324 @ 0.01775`_LIMIT_MIN_1e-015
			  19  10   7  24    0.46664      102.75324 @ 0.01775`_LIMIT_MIN_1e-015
			  19   7  10  24    0.46664      102.75324 @ 0.01775`_LIMIT_MIN_1e-015
			  22   5   1  24    0.46664      102.75324 @ 0.01775`_LIMIT_MIN_1e-015
			  22   1   5  24    0.46664      102.75324 @ 0.01775`_LIMIT_MIN_1e-015
			  16  16   0  12    0.46573      103.03462 @ 0.00000`_LIMIT_MIN_1e-015
			  17  12   9  24    0.46482      103.31633 @ 0.01673`_LIMIT_MIN_1e-015
			  17   9  12  24    0.46482      103.31633 @ 0.01673`_LIMIT_MIN_1e-015
			  15  15   8  24    0.46482      103.31633 @ 0.01673`_LIMIT_MIN_1e-015
			  19   3  12  24    0.46482      103.31633 @ 0.01673`_LIMIT_MIN_1e-015
			  21   8   3  24    0.46482      103.31633 @ 0.01673`_LIMIT_MIN_1e-015
			  21   3   8  24    0.46482      103.31633 @ 0.01673`_LIMIT_MIN_1e-015
			  19  12   3  24    0.46482      103.31633 @ 0.01673`_LIMIT_MIN_1e-015
			  16  14   8  24    0.46392      103.59836 @ 0.09571`_LIMIT_MIN_1e-015
			  16   8  14  24    0.46392      103.59836 @ 0.09571`_LIMIT_MIN_1e-015
			  20  10   4  24    0.46392      103.59836 @ 0.09571`_LIMIT_MIN_1e-015
			  16  16   2  24    0.46392      103.59836 @ 0.09571`_LIMIT_MIN_1e-015
			  20   4  10  24    0.46392      103.59836 @ 0.09571`_LIMIT_MIN_1e-015
			  22   4   4  24    0.46392      103.59836 @ 0.09571`_LIMIT_MIN_1e-015
			  18  13   5  24    0.46302      103.88073 @ 0.01275`_LIMIT_MIN_1e-015
			  18   5  13  24    0.46302      103.88073 @ 0.01275`_LIMIT_MIN_1e-015
			  17  15   2  24    0.46302      103.88073 @ 0.01275`_LIMIT_MIN_1e-015
			  17   2  15  24    0.46302      103.88073 @ 0.01275`_LIMIT_MIN_1e-015
			  19  11   6  24    0.46302      103.88073 @ 0.01275`_LIMIT_MIN_1e-015
			  19   6  11  24    0.46302      103.88073 @ 0.01275`_LIMIT_MIN_1e-015
			  22   5   3  24    0.46302      103.88073 @ 0.01275`_LIMIT_MIN_1e-015
			  22   3   5  24    0.46302      103.88073 @ 0.01275`_LIMIT_MIN_1e-015
			  18  14   0  12    0.46213      104.16344 @ 0.00117`_LIMIT_MIN_1e-015
			  18   0  14  12    0.46213      104.16344 @ 0.00117`_LIMIT_MIN_1e-015
			  22   6   0  12    0.46213      104.16344 @ 0.00117`_LIMIT_MIN_1e-015
			  22   0   6  12    0.46213      104.16344 @ 0.00117`_LIMIT_MIN_1e-015
			  17  13   8  24    0.46124      104.44651 @ 0.02220`_LIMIT_MIN_1e-015
			  17   8  13  24    0.46124      104.44651 @ 0.02220`_LIMIT_MIN_1e-015
			  20  11   1  24    0.46124      104.44651 @ 0.02220`_LIMIT_MIN_1e-015
			  20   1  11  24    0.46124      104.44651 @ 0.02220`_LIMIT_MIN_1e-015
			  18  10  10  24    0.46036      104.72994 @ 0.03877`_LIMIT_MIN_1e-015
			  18  14   2  24    0.46036      104.72994 @ 0.03877`_LIMIT_MIN_1e-015
			  18   2  14  24    0.46036      104.72994 @ 0.03877`_LIMIT_MIN_1e-015
			  22   6   2  24    0.46036      104.72994 @ 0.03877`_LIMIT_MIN_1e-015
			  22   2   6  24    0.46036      104.72994 @ 0.03877`_LIMIT_MIN_1e-015
			  18  11   9  24    0.45949      105.01374 @ 0.00977`_LIMIT_MIN_1e-015
			  18   9  11  24    0.45949      105.01374 @ 0.00977`_LIMIT_MIN_1e-015
			  21   7   6  24    0.45949      105.01374 @ 0.00977`_LIMIT_MIN_1e-015
			  21   6   7  24    0.45949      105.01374 @ 0.00977`_LIMIT_MIN_1e-015
			  21   9   2  24    0.45949      105.01374 @ 0.00977`_LIMIT_MIN_1e-015
			  21   2   9  24    0.45949      105.01374 @ 0.00977`_LIMIT_MIN_1e-015
			  20   8   8  24    0.45862      105.29791 @ 0.00000`_LIMIT_MIN_1e-015
			  16  16   4  24    0.45862      105.29791 @ 0.00000`_LIMIT_MIN_1e-015
			  16  15   7  24    0.45775      105.58247 @ 0.01126`_LIMIT_MIN_1e-015
			  16   7  15  24    0.45775      105.58247 @ 0.01126`_LIMIT_MIN_1e-015
			  19   5  12  24    0.45775      105.58247 @ 0.01126`_LIMIT_MIN_1e-015
			  17  15   4  24    0.45775      105.58247 @ 0.01126`_LIMIT_MIN_1e-015
			  17   4  15  24    0.45775      105.58247 @ 0.01126`_LIMIT_MIN_1e-015
			  20   9   7  24    0.45775      105.58247 @ 0.01126`_LIMIT_MIN_1e-015
			  20   7   9  24    0.45775      105.58247 @ 0.01126`_LIMIT_MIN_1e-015
			  21   8   5  24    0.45775      105.58247 @ 0.01126`_LIMIT_MIN_1e-015
			  21   5   8  24    0.45775      105.58247 @ 0.01126`_LIMIT_MIN_1e-015
			  20  11   3  24    0.45775      105.58247 @ 0.01126`_LIMIT_MIN_1e-015
			  20   3  11  24    0.45775      105.58247 @ 0.01126`_LIMIT_MIN_1e-015
			  19  12   5  24    0.45775      105.58247 @ 0.01126`_LIMIT_MIN_1e-015
			  18  12   8  24    0.45689      105.86743 @ 0.08491`_LIMIT_MIN_1e-015
			  18   8  12  24    0.45689      105.86743 @ 0.08491`_LIMIT_MIN_1e-015
			  14  13  13  24    0.45603      106.15279 @ 0.00632`_LIMIT_MIN_1e-015
			  17  14   7  24    0.45603      106.15279 @ 0.00632`_LIMIT_MIN_1e-015
			  17   7  14  24    0.45603      106.15279 @ 0.00632`_LIMIT_MIN_1e-015
			  19   2  13  24    0.45603      106.15279 @ 0.00632`_LIMIT_MIN_1e-015
			  19  13   2  24    0.45603      106.15279 @ 0.00632`_LIMIT_MIN_1e-015
			  22   5   5  24    0.45603      106.15279 @ 0.00632`_LIMIT_MIN_1e-015
			  22   7   1  24    0.45603      106.15279 @ 0.00632`_LIMIT_MIN_1e-015
			  22   1   7  24    0.45603      106.15279 @ 0.00632`_LIMIT_MIN_1e-015
			  23   2   1  24    0.45603      106.15279 @ 0.00632`_LIMIT_MIN_1e-015
			  23   1   2  24    0.45603      106.15279 @ 0.00632`_LIMIT_MIN_1e-015
			  14  14  12  24    0.45518      106.43856 @ 0.03160`_LIMIT_MIN_1e-015
			  18  14   4  24    0.45518      106.43856 @ 0.03160`_LIMIT_MIN_1e-015
			  18   4  14  24    0.45518      106.43856 @ 0.03160`_LIMIT_MIN_1e-015
			  20  10   6  24    0.45518      106.43856 @ 0.03160`_LIMIT_MIN_1e-015
			  20   6  10  24    0.45518      106.43856 @ 0.03160`_LIMIT_MIN_1e-015
			  22   6   4  24    0.45518      106.43856 @ 0.03160`_LIMIT_MIN_1e-015
			  22   4   6  24    0.45518      106.43856 @ 0.03160`_LIMIT_MIN_1e-015
			  15  13  12  24    0.45433      106.72475 @ 0.00729`_LIMIT_MIN_1e-015
			  15  12  13  24    0.45433      106.72475 @ 0.00729`_LIMIT_MIN_1e-015
			  21   9   4  24    0.45433      106.72475 @ 0.00729`_LIMIT_MIN_1e-015
			  21   4   9  24    0.45433      106.72475 @ 0.00729`_LIMIT_MIN_1e-015
			  15  14  11  24    0.45265      107.29843 @ 0.01000`_LIMIT_MIN_1e-015
			  15  11  14  24    0.45265      107.29843 @ 0.01000`_LIMIT_MIN_1e-015
			  19  10   9  24    0.45265      107.29843 @ 0.01000`_LIMIT_MIN_1e-015
			  18  13   7  24    0.45265      107.29843 @ 0.01000`_LIMIT_MIN_1e-015
			  18   7  13  24    0.45265      107.29843 @ 0.01000`_LIMIT_MIN_1e-015
			  19   9  10  24    0.45265      107.29843 @ 0.01000`_LIMIT_MIN_1e-015
			  22   7   3  24    0.45265      107.29843 @ 0.01000`_LIMIT_MIN_1e-015
			  22   3   7  24    0.45265      107.29843 @ 0.01000`_LIMIT_MIN_1e-015
			  21  10   1  24    0.45265      107.29843 @ 0.01000`_LIMIT_MIN_1e-015
			  21   1  10  24    0.45265      107.29843 @ 0.01000`_LIMIT_MIN_1e-015
			  23   3   2  24    0.45265      107.29843 @ 0.01000`_LIMIT_MIN_1e-015
			  23   2   3  24    0.45265      107.29843 @ 0.01000`_LIMIT_MIN_1e-015
			  16  12  12  24    0.45182      107.58594 @ 0.01660`_LIMIT_MIN_1e-015
			  20  12   0  12    0.45182      107.58594 @ 0.01660`_LIMIT_MIN_1e-015
			  20   0  12  12    0.45182      107.58594 @ 0.01660`_LIMIT_MIN_1e-015
			  16  13  11  24    0.45099      107.87391 @ 0.00883`_LIMIT_MIN_1e-015
			  16  11  13  24    0.45099      107.87391 @ 0.00883`_LIMIT_MIN_1e-015
			  19  11   8  24    0.45099      107.87391 @ 0.00883`_LIMIT_MIN_1e-015
			  19   8  11  24    0.45099      107.87391 @ 0.00883`_LIMIT_MIN_1e-015
			  19   4  13  24    0.45099      107.87391 @ 0.00883`_LIMIT_MIN_1e-015
			  20  11   5  24    0.45099      107.87391 @ 0.00883`_LIMIT_MIN_1e-015
			  20   5  11  24    0.45099      107.87391 @ 0.00883`_LIMIT_MIN_1e-015
			  19  13   4  24    0.45099      107.87391 @ 0.00883`_LIMIT_MIN_1e-015
			  17  16   1  24    0.45099      107.87391 @ 0.00883`_LIMIT_MIN_1e-015
			  17   1  16  24    0.45099      107.87391 @ 0.00883`_LIMIT_MIN_1e-015
			  23   4   1  24    0.45099      107.87391 @ 0.00883`_LIMIT_MIN_1e-015
			  23   1   4  24    0.45099      107.87391 @ 0.00883`_LIMIT_MIN_1e-015
			  16  16   6  24    0.45017      108.16235 @ 0.01189`_LIMIT_MIN_1e-015
			  20  12   2  24    0.45017      108.16235 @ 0.01189`_LIMIT_MIN_1e-015
			  20   2  12  24    0.45017      108.16235 @ 0.01189`_LIMIT_MIN_1e-015
			  22   8   0  12    0.45017      108.16235 @ 0.01189`_LIMIT_MIN_1e-015
			  22   0   8  12    0.45017      108.16235 @ 0.01189`_LIMIT_MIN_1e-015
			  15  15  10  24    0.44935      108.45126 @ 0.01185`_LIMIT_MIN_1e-015
			  17  15   6  24    0.44935      108.45126 @ 0.01185`_LIMIT_MIN_1e-015
			  17   6  15  24    0.44935      108.45126 @ 0.01185`_LIMIT_MIN_1e-015
			  18  15   1  24    0.44935      108.45126 @ 0.01185`_LIMIT_MIN_1e-015
			  21   3  10  24    0.44935      108.45126 @ 0.01185`_LIMIT_MIN_1e-015
			  18   1  15  24    0.44935      108.45126 @ 0.01185`_LIMIT_MIN_1e-015
			  21  10   3  24    0.44935      108.45126 @ 0.01185`_LIMIT_MIN_1e-015
			  16  14  10  24    0.44853      108.74066 @ 0.07207`_LIMIT_MIN_1e-015
			  16  10  14  24    0.44853      108.74066 @ 0.07207`_LIMIT_MIN_1e-015
			  22   8   2  24    0.44853      108.74066 @ 0.07207`_LIMIT_MIN_1e-015
			  22   2   8  24    0.44853      108.74066 @ 0.07207`_LIMIT_MIN_1e-015
			  17  12  11  24    0.44772      109.03055 @ 0.00892`_LIMIT_MIN_1e-015
			  17  11  12  24    0.44772      109.03055 @ 0.00892`_LIMIT_MIN_1e-015
			  19  12   7  24    0.44772      109.03055 @ 0.00892`_LIMIT_MIN_1e-015
			  19   7  12  24    0.44772      109.03055 @ 0.00892`_LIMIT_MIN_1e-015
			  17  16   3  24    0.44772      109.03055 @ 0.00892`_LIMIT_MIN_1e-015
			  17   3  16  24    0.44772      109.03055 @ 0.00892`_LIMIT_MIN_1e-015
			  21   8   7  24    0.44772      109.03055 @ 0.00892`_LIMIT_MIN_1e-015
			  21   7   8  24    0.44772      109.03055 @ 0.00892`_LIMIT_MIN_1e-015
			  23   4   3  24    0.44772      109.03055 @ 0.00892`_LIMIT_MIN_1e-015
			  23   3   4  24    0.44772      109.03055 @ 0.00892`_LIMIT_MIN_1e-015
			  18  14   6  24    0.44692      109.32096 @ 0.01097`_LIMIT_MIN_1e-015
			  18   6  14  24    0.44692      109.32096 @ 0.01097`_LIMIT_MIN_1e-015
			  22   6   6  24    0.44692      109.32096 @ 0.01097`_LIMIT_MIN_1e-015
			  17  13  10  24    0.44612      109.61188 @ 0.00960`_LIMIT_MIN_1e-015
			  17  10  13  24    0.44612      109.61188 @ 0.00960`_LIMIT_MIN_1e-015
			  18   3  15  24    0.44612      109.61188 @ 0.00960`_LIMIT_MIN_1e-015
			  18  15   3  24    0.44612      109.61188 @ 0.00960`_LIMIT_MIN_1e-015
			  22   7   5  24    0.44612      109.61188 @ 0.00960`_LIMIT_MIN_1e-015
			  22   5   7  24    0.44612      109.61188 @ 0.00960`_LIMIT_MIN_1e-015
			  21   9   6  24    0.44612      109.61188 @ 0.00960`_LIMIT_MIN_1e-015
			  21   6   9  24    0.44612      109.61188 @ 0.00960`_LIMIT_MIN_1e-015
			  19  14   1  24    0.44612      109.61188 @ 0.00960`_LIMIT_MIN_1e-015
			  19   1  14  24    0.44612      109.61188 @ 0.00960`_LIMIT_MIN_1e-015
			  23   5   2  24    0.44612      109.61188 @ 0.00960`_LIMIT_MIN_1e-015
			  23   2   5  24    0.44612      109.61188 @ 0.00960`_LIMIT_MIN_1e-015
			  20  12   4  24    0.44532      109.90333 @ 0.00183`_LIMIT_MIN_1e-015
			  20   4  12  24    0.44532      109.90333 @ 0.00183`_LIMIT_MIN_1e-015
			  16  15   9  24    0.44453      110.19531 @ 0.00000`_LIMIT_MIN_1e-015
			  16   9  15  24    0.44453      110.19531 @ 0.00000`_LIMIT_MIN_1e-015
			  20   9   9  24    0.44453      110.19531 @ 0.00000`_LIMIT_MIN_1e-015
			  20  10   8  24    0.44374      110.48784 @ 0.03579`_LIMIT_MIN_1e-015
			  20   8  10  24    0.44374      110.48784 @ 0.03579`_LIMIT_MIN_1e-015
			  22   8   4  24    0.44374      110.48784 @ 0.03579`_LIMIT_MIN_1e-015
			  22   4   8  24    0.44374      110.48784 @ 0.03579`_LIMIT_MIN_1e-015
			  18  11  11  24    0.44295      110.78094 @ 0.00909`_LIMIT_MIN_1e-015
			  17  14   9  24    0.44295      110.78094 @ 0.00909`_LIMIT_MIN_1e-015
			  17   9  14  24    0.44295      110.78094 @ 0.00909`_LIMIT_MIN_1e-015
			  19  13   6  24    0.44295      110.78094 @ 0.00909`_LIMIT_MIN_1e-015
			  19   6  13  24    0.44295      110.78094 @ 0.00909`_LIMIT_MIN_1e-015
			  19   3  14  24    0.44295      110.78094 @ 0.00909`_LIMIT_MIN_1e-015
			  21   5  10  24    0.44295      110.78094 @ 0.00909`_LIMIT_MIN_1e-015
			  19  14   3  24    0.44295      110.78094 @ 0.00909`_LIMIT_MIN_1e-015
			  21  10   5  24    0.44295      110.78094 @ 0.00909`_LIMIT_MIN_1e-015
			  21   2  11  24    0.44295      110.78094 @ 0.00909`_LIMIT_MIN_1e-015
			  23   6   1  24    0.44295      110.78094 @ 0.00909`_LIMIT_MIN_1e-015
			  22   9   1  24    0.44295      110.78094 @ 0.00909`_LIMIT_MIN_1e-015
			  22   1   9  24    0.44295      110.78094 @ 0.00909`_LIMIT_MIN_1e-015
			  21  11   2  24    0.44295      110.78094 @ 0.00909`_LIMIT_MIN_1e-015
			  23   1   6  24    0.44295      110.78094 @ 0.00909`_LIMIT_MIN_1e-015
			  18  12  10  24    0.44217      111.07460 @ 0.06094`_LIMIT_MIN_1e-015
			  18  10  12  24    0.44217      111.07460 @ 0.06094`_LIMIT_MIN_1e-015
			  17  16   5  24    0.44140      111.36884 @ 0.00581`_LIMIT_MIN_1e-015
			  17   5  16  24    0.44140      111.36884 @ 0.00581`_LIMIT_MIN_1e-015
			  20  11   7  24    0.44140      111.36884 @ 0.00581`_LIMIT_MIN_1e-015
			  20   7  11  24    0.44140      111.36884 @ 0.00581`_LIMIT_MIN_1e-015
			  23   5   4  24    0.44140      111.36884 @ 0.00581`_LIMIT_MIN_1e-015
			  23   4   5  24    0.44140      111.36884 @ 0.00581`_LIMIT_MIN_1e-015
			  20  13   1  24    0.44140      111.36884 @ 0.00581`_LIMIT_MIN_1e-015
			  20   1  13  24    0.44140      111.36884 @ 0.00581`_LIMIT_MIN_1e-015
			  18   9  13  24    0.43985      111.95912 @ 0.01003`_LIMIT_MIN_1e-015
			  18  15   5  24    0.43985      111.95912 @ 0.01003`_LIMIT_MIN_1e-015
			  18  13   9  24    0.43985      111.95912 @ 0.01003`_LIMIT_MIN_1e-015
			  18   5  15  24    0.43985      111.95912 @ 0.01003`_LIMIT_MIN_1e-015
			  22   3   9  24    0.43985      111.95912 @ 0.01003`_LIMIT_MIN_1e-015
			  23   6   3  24    0.43985      111.95912 @ 0.01003`_LIMIT_MIN_1e-015
			  23   3   6  24    0.43985      111.95912 @ 0.01003`_LIMIT_MIN_1e-015
			  22   9   3  24    0.43985      111.95912 @ 0.01003`_LIMIT_MIN_1e-015
			  16  16   8  24    0.43909      112.25518 @ 0.02565`_LIMIT_MIN_1e-015
			  24   0   0   6    0.43909      112.25518 @ 0.02565`_LIMIT_MIN_1e-015
			  17  15   8  24    0.43833      112.55186 @ 0.01267`_LIMIT_MIN_1e-015
			  17   8  15  24    0.43833      112.55186 @ 0.01267`_LIMIT_MIN_1e-015
			  20   3  13  24    0.43833      112.55186 @ 0.01267`_LIMIT_MIN_1e-015
			  21  11   4  24    0.43833      112.55186 @ 0.01267`_LIMIT_MIN_1e-015
			  21   4  11  24    0.43833      112.55186 @ 0.01267`_LIMIT_MIN_1e-015
			  20  13   3  24    0.43833      112.55186 @ 0.01267`_LIMIT_MIN_1e-015
			  24   1   1  24    0.43833      112.55186 @ 0.01267`_LIMIT_MIN_1e-015
			  20  12   6  24    0.43757      112.84918 @ 0.02492`_LIMIT_MIN_1e-015
			  20   6  12  24    0.43757      112.84918 @ 0.02492`_LIMIT_MIN_1e-015
			  18  16   0  12    0.43757      112.84918 @ 0.02492`_LIMIT_MIN_1e-015
			  18   0  16  12    0.43757      112.84918 @ 0.02492`_LIMIT_MIN_1e-015
			  24   2   0  12    0.43757      112.84918 @ 0.02492`_LIMIT_MIN_1e-015
			  24   0   2  12    0.43757      112.84918 @ 0.02492`_LIMIT_MIN_1e-015
			  19  11  10  24    0.43682      113.14716 @ 0.00420`_LIMIT_MIN_1e-015
			  19  10  11  24    0.43682      113.14716 @ 0.00420`_LIMIT_MIN_1e-015
			  19   5  14  24    0.43682      113.14716 @ 0.00420`_LIMIT_MIN_1e-015
			  19  14   5  24    0.43682      113.14716 @ 0.00420`_LIMIT_MIN_1e-015
			  22   7   7  24    0.43682      113.14716 @ 0.00420`_LIMIT_MIN_1e-015
			  17  17   2  24    0.43682      113.14716 @ 0.00420`_LIMIT_MIN_1e-015
			  23   7   2  24    0.43682      113.14716 @ 0.00420`_LIMIT_MIN_1e-015
			  23   2   7  24    0.43682      113.14716 @ 0.00420`_LIMIT_MIN_1e-015
			  18  14   8  24    0.43607      113.44579 @ 0.04187`_LIMIT_MIN_1e-015
			  18   8  14  24    0.43607      113.44579 @ 0.04187`_LIMIT_MIN_1e-015
			  22   6   8  24    0.43607      113.44579 @ 0.04187`_LIMIT_MIN_1e-015
			  18  16   2  24    0.43607      113.44579 @ 0.04187`_LIMIT_MIN_1e-015
			  18   2  16  24    0.43607      113.44579 @ 0.04187`_LIMIT_MIN_1e-015
			  22   8   6  24    0.43607      113.44579 @ 0.04187`_LIMIT_MIN_1e-015
			  22  10   0  12    0.43607      113.44579 @ 0.04187`_LIMIT_MIN_1e-015
			  22   0  10  12    0.43607      113.44579 @ 0.04187`_LIMIT_MIN_1e-015
			  24   2   2  24    0.43607      113.44579 @ 0.04187`_LIMIT_MIN_1e-015
			  19  12   9  24    0.43533      113.74511 @ 0.01667`_LIMIT_MIN_1e-015
			  19   9  12  24    0.43533      113.74511 @ 0.01667`_LIMIT_MIN_1e-015
			  21   9   8  24    0.43533      113.74511 @ 0.01667`_LIMIT_MIN_1e-015
			  21   8   9  24    0.43533      113.74511 @ 0.01667`_LIMIT_MIN_1e-015
			  21  12   1  24    0.43533      113.74511 @ 0.01667`_LIMIT_MIN_1e-015
			  21   1  12  24    0.43533      113.74511 @ 0.01667`_LIMIT_MIN_1e-015
			  24   1   3  24    0.43533      113.74511 @ 0.01667`_LIMIT_MIN_1e-015
			  24   3   1  24    0.43533      113.74511 @ 0.01667`_LIMIT_MIN_1e-015
			  14  14  14   8    0.43459      114.04511 @ 0.02241`_LIMIT_MIN_1e-015
			  22   2  10  24    0.43459      114.04511 @ 0.02241`_LIMIT_MIN_1e-015
			  22  10   2  24    0.43459      114.04511 @ 0.02241`_LIMIT_MIN_1e-015
			  15  14  13  24    0.43385      114.34582 @ 0.01065`_LIMIT_MIN_1e-015
			  15  13  14  24    0.43385      114.34582 @ 0.01065`_LIMIT_MIN_1e-015
			  22   5   9  24    0.43385      114.34582 @ 0.01065`_LIMIT_MIN_1e-015
			  21  10   7  24    0.43385      114.34582 @ 0.01065`_LIMIT_MIN_1e-015
			  21   7  10  24    0.43385      114.34582 @ 0.01065`_LIMIT_MIN_1e-015
			  19   2  15  24    0.43385      114.34582 @ 0.01065`_LIMIT_MIN_1e-015
			  23   6   5  24    0.43385      114.34582 @ 0.01065`_LIMIT_MIN_1e-015
			  23   5   6  24    0.43385      114.34582 @ 0.01065`_LIMIT_MIN_1e-015
			  22   9   5  24    0.43385      114.34582 @ 0.01065`_LIMIT_MIN_1e-015
			  19  15   2  24    0.43385      114.34582 @ 0.01065`_LIMIT_MIN_1e-015
			  24   4   0  12    0.43312      114.64724 @ 0.06515`_LIMIT_MIN_1e-015
			  24   0   4  12    0.43312      114.64724 @ 0.06515`_LIMIT_MIN_1e-015
			  16  13  13  24    0.43239      114.94939 @ 0.01104`_LIMIT_MIN_1e-015
			  15  15  12  24    0.43239      114.94939 @ 0.01104`_LIMIT_MIN_1e-015
			  17  16   7  24    0.43239      114.94939 @ 0.01104`_LIMIT_MIN_1e-015
			  17   7  16  24    0.43239      114.94939 @ 0.01104`_LIMIT_MIN_1e-015
			  19  13   8  24    0.43239      114.94939 @ 0.01104`_LIMIT_MIN_1e-015
			  19   8  13  24    0.43239      114.94939 @ 0.01104`_LIMIT_MIN_1e-015
			  17  17   4  24    0.43239      114.94939 @ 0.01104`_LIMIT_MIN_1e-015
			  21   3  12  24    0.43239      114.94939 @ 0.01104`_LIMIT_MIN_1e-015
			  20  13   5  24    0.43239      114.94939 @ 0.01104`_LIMIT_MIN_1e-015
			  20   5  13  24    0.43239      114.94939 @ 0.01104`_LIMIT_MIN_1e-015
			  23   7   4  24    0.43239      114.94939 @ 0.01104`_LIMIT_MIN_1e-015
			  23   4   7  24    0.43239      114.94939 @ 0.01104`_LIMIT_MIN_1e-015
			  21  12   3  24    0.43239      114.94939 @ 0.01104`_LIMIT_MIN_1e-015
			  23   8   1  24    0.43239      114.94939 @ 0.01104`_LIMIT_MIN_1e-015
			  23   1   8  24    0.43239      114.94939 @ 0.01104`_LIMIT_MIN_1e-015
			  24   3   3  24    0.43239      114.94939 @ 0.01104`_LIMIT_MIN_1e-015
			  16  14  12  24    0.43166      115.25229 @ 0.06562`_LIMIT_MIN_1e-015
			  16  12  14  24    0.43166      115.25229 @ 0.06562`_LIMIT_MIN_1e-015
			  18  16   4  24    0.43166      115.25229 @ 0.06562`_LIMIT_MIN_1e-015
			  18   4  16  24    0.43166      115.25229 @ 0.06562`_LIMIT_MIN_1e-015
			  20  14   0  12    0.43166      115.25229 @ 0.06562`_LIMIT_MIN_1e-015
			  20   0  14  12    0.43166      115.25229 @ 0.06562`_LIMIT_MIN_1e-015
			  24   2   4  24    0.43166      115.25229 @ 0.06562`_LIMIT_MIN_1e-015
			  24   4   2  24    0.43166      115.25229 @ 0.06562`_LIMIT_MIN_1e-015
			  18  15   7  24    0.43094      115.55594 @ 0.00344`_LIMIT_MIN_1e-015
			  18   7  15  24    0.43094      115.55594 @ 0.00344`_LIMIT_MIN_1e-015
			  21  11   6  24    0.43094      115.55594 @ 0.00344`_LIMIT_MIN_1e-015
			  21   6  11  24    0.43094      115.55594 @ 0.00344`_LIMIT_MIN_1e-015
			  20  10  10  24    0.43022      115.86037 @ 0.05137`_LIMIT_MIN_1e-015
			  22  10   4  24    0.43022      115.86037 @ 0.05137`_LIMIT_MIN_1e-015
			  22   4  10  24    0.43022      115.86037 @ 0.05137`_LIMIT_MIN_1e-015
			  20  14   2  24    0.43022      115.86037 @ 0.05137`_LIMIT_MIN_1e-015
			  20   2  14  24    0.43022      115.86037 @ 0.05137`_LIMIT_MIN_1e-015
			  17  13  12  24    0.42950      116.16558 @ 0.00872`_LIMIT_MIN_1e-015
			  16  11  15  24    0.42950      116.16558 @ 0.00872`_LIMIT_MIN_1e-015
			  17  12  13  24    0.42950      116.16558 @ 0.00872`_LIMIT_MIN_1e-015
			  16  15  11  24    0.42950      116.16558 @ 0.00872`_LIMIT_MIN_1e-015
			  20   9  11  24    0.42950      116.16558 @ 0.00872`_LIMIT_MIN_1e-015
			  20  11   9  24    0.42950      116.16558 @ 0.00872`_LIMIT_MIN_1e-015
			  19   4  15  24    0.42950      116.16558 @ 0.00872`_LIMIT_MIN_1e-015
			  19  15   4  24    0.42950      116.16558 @ 0.00872`_LIMIT_MIN_1e-015
			  23   8   3  24    0.42950      116.16558 @ 0.00872`_LIMIT_MIN_1e-015
			  23   3   8  24    0.42950      116.16558 @ 0.00872`_LIMIT_MIN_1e-015
			  24   5   1  24    0.42950      116.16558 @ 0.00872`_LIMIT_MIN_1e-015
			  24   1   5  24    0.42950      116.16558 @ 0.00872`_LIMIT_MIN_1e-015
			  17  14  11  24    0.42808      116.77841 @ 0.00000`_LIMIT_MIN_1e-015
			  17  11  14  24    0.42808      116.77841 @ 0.00000`_LIMIT_MIN_1e-015
			  19  14   7  24    0.42808      116.77841 @ 0.00000`_LIMIT_MIN_1e-015
			  19   7  14  24    0.42808      116.77841 @ 0.00000`_LIMIT_MIN_1e-015
			  22  11   1  24    0.42808      116.77841 @ 0.00000`_LIMIT_MIN_1e-015
			  22   1  11  24    0.42808      116.77841 @ 0.00000`_LIMIT_MIN_1e-015
		}
