# Supplementary material for: Remote and automated high-throughput powder diffraction measurements enabled by a robotic sample changer at SSRL beamline 2-1
Source: J Appl Crystallogr. 2023 Sep 20;56(Pt 5):1480–4. doi: 10.1107/S1600576723007148 (PMC10543666; doi:10.1107/S1600576723007148)
Supplement: Supplementary file 1 [file j-56-01480-sup1.zip › Example Data and Refinements/SSRL BL2-1 Sample 0188/BL21Robot_0188_peaks.inp]

'Auto_T(5)  
r_exp  21.2105002 r_exp_dash  35.0785315 r_wp  2.29898258 r_wp_dash  3.80212309 r_p  1.7308095 r_p_dash  3.22548901 weighted_Durbin_Watson  0.610818991 gof  0.10838889 
iters 20000000  
chi2_convergence_criteria 0.000001  
'do_errors  
  
xdd "BL21Robot_0188-2021-05-16-1306_scan2.xye"  
r_exp  21.2105002 r_exp_dash  35.0785315 r_wp  2.29898258 r_wp_dash  3.80212309 r_p  1.7308095 r_p_dash  3.22548901 weighted_Durbin_Watson  0.610818991 gof  0.10838889 
	bkg @  9.69214879` -6.85809341` -0.935149957`  3.2644664` -2.21037942`  0.767451337` -0.346999831`  0.516223618` -0.478799937`  0.355275109` -0.22933458`  0.0254815846`
	One_on_X(@, 52.204843`)  
	Simple_Axial_Model(@, 5.00479425`)  
	Rp 9999 
	Rs 700 
	start_X 2  
	finish_X 30.5  
	Zero_Error(, 0)  
	lam  
		ymin_on_ymax  0.0001  
		la  1 lo  0.7291367 lh   0.002  
	LP_Factor(90)  
	x_calculation_step 0.005  
	  
	' FWHM from Silicon refinement  
	gauss_fwhm  @  0.0295067897` min 0.0001  
	lor_fwhm @  0.0123190255` min 0.0001  
	 
	PV(@, @, @, @, 6.59404198`, 3.20132421`, 0.340478367`, 0.855251669`_LIMIT_MAX_1)  
  
xo_Is 
	phase_name "Diamond" 
	CS_G (@, 10000`_LIMIT_MIN_0.3)   
	Strain_L(@, 0.0001`_LIMIT_MIN_0.0001) 
	 
	xo @  20.4465123` I @  0.22088093`
	 
xo_Is 
	CS_L (@, 346.176302`)  
	Strain_G(@, 0.0943453574`)  
	 
	xo @  9.75573627` I @  0.0386828926`
	xo @  13.7991508` I @  0.847761273`
	xo @  14.9079022` I @  0.0207532794`
	xo @  15.9410693` I @  0.412555111`
	xo @  16.9126997` I @  0.0780253952`
	xo @  17.8332034` I @  0.016950462`
	xo @  18.7094252` I @  0.0608866322`
	xo @  19.5476072` I @  0.0160301978`
	xo @  20.3531927` I @  0.173778061`
	xo @  21.8775639` I @  0.0583567954`
	xo @  22.60337` I @  1.01375629`
	xo @  23.3074938` I @  0.0689426859`
	xo @  23.9921858` I @  0.0143515541`
	xo @  24.6588594` I @  0.170673582`
	xo @  25.3091137` I @  0.0433823846`
	xo @  25.94396` I @  0.154583833`
	xo @  26.5647805` I @  1.25417113`
	xo @  27.1724416` I @  0.248660363`
	xo @  27.7676209` I @  0.300956646`
	xo @  28.3517284` I @  0.115453225`
	xo @  28.9239446` I @  0.0636056085`
	xo @  29.4870836` I @  0.161480742`
	xo @  30.0402488` I @  0.0918428296`
 
	
