# Supplementary material for: Remote and automated high-throughput powder diffraction measurements enabled by a robotic sample changer at SSRL beamline 2-1
Source: J Appl Crystallogr. 2023 Sep 20;56(Pt 5):1480–4. doi: 10.1107/S1600576723007148 (PMC10543666; doi:10.1107/S1600576723007148)
Supplement: Supplementary file 1 [file j-56-01480-sup1.zip › Example Data and Refinements/SSRL BL2-1 Sample 0188/BL21Robot_0188_Rietveld.cif]

#######	Begin powder crystal structure	#######
data_Diamond
_pd_block_id	Diamond
_pd_block_diffractogram_id	BL21Robot_0188-2021-05-16-1306_scan2
_diffrn_measurement_device_type
;SSRL beam line 2-1
;
_pd_phase_name
;Diamond
;
_cell_length_a    3.563361
_cell_length_b    3.563361
_cell_length_c    3.563361
_cell_angle_alpha 90
_cell_angle_beta  90
_cell_angle_gamma 90
_cell_volume 45.24592
_cell_measurement_temperature	300
_diffrn_ambient_temperature	300
_exptl_crystal_density_diffrn	3.526373
_exptl_absorpt_coefficient_mu	0.2226968
_diffrn_radiation_wavelength	0.729136700
_cell_measurement_theta_min	1
_cell_measurement_theta_max	57.75
_space_group_name_H-M_alt
;Fd-3m
;
loop_
	_space_group_symop_id
	_space_group_symop_operation_xyz
	  1 'x, y, z '
	  2 '-x, z+1/2, -y+1/2 '
	  3 '-x+1/4, -y+1/4, -z+1/4 '
	  4 '-x+1/4, -z+1/4, -y+1/4 '
	  5 '-x+1/2, -z, y+1/2 '
	  6 '-x+1/2, y+1/2, -z '
	  7 '-x-1/4, z-1/4, y+1/4 '
	  8 '-x-1/4, y+1/4, z-1/4 '
	  9 '-y, -z+1/2, x+1/2 '
	 10 '-y, x+1/2, -z+1/2 '
	 11 '-y+1/4, -x+1/4, -z+1/4 '
	 12 '-y+1/4, -z+1/4, -x+1/4 '
	 13 '-y+1/2, -x, z+1/2 '
	 14 '-y+1/2, z+1/2, -x '
	 15 '-y-1/4, z+1/4, x-1/4 '
	 16 '-y-1/4, x-1/4, z+1/4 '
	 17 '-z, -x+1/2, y+1/2 '
	 18 '-z, y+1/2, -x+1/2 '
	 19 '-z+1/4, -x+1/4, -y+1/4 '
	 20 '-z+1/4, -y+1/4, -x+1/4 '
	 21 '-z+1/2, -y, x+1/2 '
	 22 '-z+1/2, x+1/2, -y '
	 23 '-z-1/4, y-1/4, x+1/4 '
	 24 '-z-1/4, x+1/4, y-1/4 '
	 25 'z, y, x '
	 26 'z, x, y '
	 27 'z+1/4, -y-1/4, x-1/4 '
	 28 'z+1/4, x-1/4, -y-1/4 '
	 29 'z+1/2, -x, -y+1/2 '
	 30 'z+1/2, -y+1/2, -x '
	 31 'z-1/4, -x-1/4, y+1/4 '
	 32 'z-1/4, y+1/4, -x-1/4 '
	 33 'y, z, x '
	 34 'y, x, z '
	 35 'y+1/4, -x-1/4, z-1/4 '
	 36 'y+1/4, z-1/4, -x-1/4 '
	 37 'y+1/2, -x+1/2, -z '
	 38 'y+1/2, -z, -x+1/2 '
	 39 'y-1/4, -z-1/4, x+1/4 '
	 40 'y-1/4, x+1/4, -z-1/4 '
	 41 'x, z, y '
	 42 '-x, -y+1/2, z+1/2 '
	 43 'x+1/4, -z-1/4, y-1/4 '
	 44 'x+1/4, y-1/4, -z-1/4 '
	 45 'x+1/2, -y, -z+1/2 '
	 46 'x+1/2, -z+1/2, -y '
	 47 'x-1/4, -y-1/4, z+1/4 '
	 48 'x-1/4, z+1/4, -y-1/4 '
	 49 'x+1/2, y+1/2, z '
	 50 '-x+1/2, z, -y+1/2 '
	 51 '-x-1/4, -y-1/4, -z+1/4 '
	 52 '-x-1/4, -z-1/4, -y+1/4 '
	 53 '-x, -z+1/2, y+1/2 '
	 54 '-x, y, -z '
	 55 '-x+1/4, z+1/4, y+1/4 '
	 56 '-x+1/4, y-1/4, z-1/4 '
	 57 '-y+1/2, -z, x+1/2 '
	 58 '-y+1/2, x, -z+1/2 '
	 59 '-y-1/4, -x-1/4, -z+1/4 '
	 60 '-y-1/4, -z-1/4, -x+1/4 '
	 61 '-y, -x+1/2, z+1/2 '
	 62 '-y, z, -x '
	 63 '-y+1/4, z-1/4, x-1/4 '
	 64 '-y+1/4, x+1/4, z+1/4 '
	 65 '-z+1/2, -x, y+1/2 '
	 66 '-z+1/2, y, -x+1/2 '
	 67 '-z-1/4, -x-1/4, -y+1/4 '
	 68 '-z-1/4, -y-1/4, -x+1/4 '
	 69 '-z, -y+1/2, x+1/2 '
	 70 '-z, x, -y '
	 71 '-z+1/4, y+1/4, x+1/4 '
	 72 '-z+1/4, x-1/4, y-1/4 '
	 73 'z+1/2, y+1/2, x '
	 74 'z+1/2, x+1/2, y '
	 75 'z-1/4, -y+1/4, x-1/4 '
	 76 'z-1/4, x+1/4, -y-1/4 '
	 77 'z, -x+1/2, -y+1/2 '
	 78 'z, -y, -x '
	 79 'z+1/4, -x+1/4, y+1/4 '
	 80 'z+1/4, y-1/4, -x-1/4 '
	 81 'y+1/2, z+1/2, x '
	 82 'y+1/2, x+1/2, z '
	 83 'y-1/4, -x+1/4, z-1/4 '
	 84 'y-1/4, z+1/4, -x-1/4 '
	 85 'y, -x, -z '
	 86 'y, -z+1/2, -x+1/2 '
	 87 'y+1/4, -z+1/4, x+1/4 '
	 88 'y+1/4, x-1/4, -z-1/4 '
	 89 'x+1/2, z+1/2, y '
	 90 '-x+1/2, -y, z+1/2 '
	 91 'x-1/4, -z+1/4, y-1/4 '
	 92 'x-1/4, y+1/4, -z-1/4 '
	 93 'x, -y+1/2, -z+1/2 '
	 94 'x, -z, -y '
	 95 'x+1/4, -y+1/4, z+1/4 '
	 96 'x+1/4, z-1/4, -y-1/4 '
	 97 'x+1/2, y, z+1/2 '
	 98 '-x+1/2, z+1/2, -y '
	 99 '-x-1/4, -y+1/4, -z-1/4 '
	100 '-x-1/4, -z+1/4, -y-1/4 '
	101 '-x, -z, y '
	102 '-x, y+1/2, -z+1/2 '
	103 '-x+1/4, z-1/4, y-1/4 '
	104 '-x+1/4, y+1/4, z+1/4 '
	105 '-y+1/2, -z+1/2, x '
	106 '-y+1/2, x+1/2, -z '
	107 '-y-1/4, -x+1/4, -z-1/4 '
	108 '-y-1/4, -z+1/4, -x-1/4 '
	109 '-y, -x, z '
	110 '-y, z+1/2, -x+1/2 '
	111 '-y+1/4, z+1/4, x+1/4 '
	112 '-y+1/4, x-1/4, z-1/4 '
	113 '-z+1/2, -x+1/2, y '
	114 '-z+1/2, y+1/2, -x '
	115 '-z-1/4, -x+1/4, -y-1/4 '
	116 '-z-1/4, -y+1/4, -x-1/4 '
	117 '-z, -y, x '
	118 '-z, x+1/2, -y+1/2 '
	119 '-z+1/4, y-1/4, x-1/4 '
	120 '-z+1/4, x+1/4, y+1/4 '
	121 'z+1/2, y, x+1/2 '
	122 'z+1/2, x, y+1/2 '
	123 'z-1/4, -y-1/4, x+1/4 '
	124 'z-1/4, x-1/4, -y+1/4 '
	125 'z, -x, -y '
	126 'z, -y+1/2, -x+1/2 '
	127 'z+1/4, -x-1/4, y-1/4 '
	128 'z+1/4, y+1/4, -x+1/4 '
	129 'y+1/2, z, x+1/2 '
	130 'y+1/2, x, z+1/2 '
	131 'y-1/4, -x-1/4, z+1/4 '
	132 'y-1/4, z-1/4, -x+1/4 '
	133 'y, -x+1/2, -z+1/2 '
	134 'y, -z, -x '
	135 'y+1/4, -z-1/4, x-1/4 '
	136 'y+1/4, x+1/4, -z+1/4 '
	137 'x+1/2, z, y+1/2 '
	138 '-x+1/2, -y+1/2, z '
	139 'x-1/4, -z-1/4, y+1/4 '
	140 'x-1/4, y-1/4, -z+1/4 '
	141 'x, -y, -z '
	142 'x, -z+1/2, -y+1/2 '
	143 'x+1/4, -y-1/4, z-1/4 '
	144 'x+1/4, z+1/4, -y+1/4 '
	145 'x, y+1/2, z+1/2 '
	146 '-x, z, -y '
	147 '-x+1/4, -y-1/4, -z-1/4 '
	148 '-x+1/4, -z-1/4, -y-1/4 '
	149 '-x+1/2, -z+1/2, y '
	150 '-x+1/2, y, -z+1/2 '
	151 '-x-1/4, z+1/4, y-1/4 '
	152 '-x-1/4, y-1/4, z+1/4 '
	153 '-y, -z, x '
	154 '-y, x, -z '
	155 '-y+1/4, -x-1/4, -z-1/4 '
	156 '-y+1/4, -z-1/4, -x-1/4 '
	157 '-y+1/2, -x+1/2, z '
	158 '-y+1/2, z, -x+1/2 '
	159 '-y-1/4, z-1/4, x+1/4 '
	160 '-y-1/4, x+1/4, z-1/4 '
	161 '-z, -x, y '
	162 '-z, y, -x '
	163 '-z+1/4, -x-1/4, -y-1/4 '
	164 '-z+1/4, -y-1/4, -x-1/4 '
	165 '-z+1/2, -y+1/2, x '
	166 '-z+1/2, x, -y+1/2 '
	167 '-z-1/4, y+1/4, x-1/4 '
	168 '-z-1/4, x-1/4, y+1/4 '
	169 'z, y+1/2, x+1/2 '
	170 'z, x+1/2, y+1/2 '
	171 'z+1/4, -y+1/4, x+1/4 '
	172 'z+1/4, x+1/4, -y+1/4 '
	173 'z+1/2, -x+1/2, -y '
	174 'z+1/2, -y, -x+1/2 '
	175 'z-1/4, -x+1/4, y-1/4 '
	176 'z-1/4, y-1/4, -x+1/4 '
	177 'y, z+1/2, x+1/2 '
	178 'y, x+1/2, z+1/2 '
	179 'y+1/4, -x+1/4, z+1/4 '
	180 'y+1/4, z+1/4, -x+1/4 '
	181 'y+1/2, -x, -z+1/2 '
	182 'y+1/2, -z+1/2, -x '
	183 'y-1/4, -z+1/4, x-1/4 '
	184 'y-1/4, x-1/4, -z+1/4 '
	185 'x, z+1/2, y+1/2 '
	186 '-x, -y, z '
	187 'x+1/4, -z+1/4, y+1/4 '
	188 'x+1/4, y+1/4, -z+1/4 '
	189 'x+1/2, -y+1/2, -z '
	190 'x+1/2, -z, -y+1/2 '
	191 'x-1/4, -y+1/4, z-1/4 '
	192 'x-1/4, z-1/4, -y+1/4 '
loop_
	_atom_site_label
	_atom_site_type_symbol
	_atom_site_site_symmetry_multiplicity
	_atom_site_fract_x
	_atom_site_fract_y
	_atom_site_fract_z
	_atom_site_occupancy
	_atom_site_B_iso_or_equiv
C1 C   8 0 0 0 1 -0.07396459
loop_
	_geom_bond_atom_site_label_1
	_geom_bond_atom_site_label_2
	_geom_bond_distance
	_geom_bond_site_symmetry_1
	_geom_bond_site_symmetry_2
	C1        C1        1.54298 1_555   8_555
	C1        C1        1.54298 1_555   7_555
	C1        C1        1.54298 1_555  27_555
	C1        C1        1.54298 1_555   3_555
	C1        C1        2.51968 1_555   6_545
	C1        C1        2.51968 1_555   2_554
	C1        C1        2.51968 1_555   5_455
	C1        C1        2.51968 1_555   2_545
	C1        C1        2.51968 1_555   6_455
	C1        C1        2.51968 1_555   5_554
	C1        C1        2.51968 1_555   6_555
	C1        C1        2.51968 1_555   6_445
	C1        C1        2.51968 1_555   2_555
	C1        C1        2.51968 1_555   5_454
	C1        C1        2.51968 1_555   5_555
	C1        C1        2.51968 1_555   2_544
	C1        C1        2.95458 1_555   3_455
	C1        C1        2.95458 1_555   3_554
	C1        C1        2.95458 1_555   3_545
	C1        C1        2.95458 1_555   8_655
	C1        C1        2.95458 1_555   7_565
	C1        C1        2.95458 1_555   7_655
	C1        C1        2.95458 1_555   8_556
	C1        C1        2.95458 1_555  27_565
	C1        C1        2.95458 1_555  27_556
	C1        C1        2.95458 1_555   8_545
	C1        C1        2.95458 1_555  27_455
	C1        C1        2.95458 1_555   7_554
	loop_
		_geom_angle_atom_site_label_1
		_geom_angle_atom_site_label_2
		_geom_angle_atom_site_label_3
		_geom_angle
		_geom_angle_site_symmetry_1
		_geom_angle_site_symmetry_2
		_geom_angle_site_symmetry_3
	C1        C1        C1         109.471   7_555 1_555   8_555
	C1        C1        C1         109.471  27_555 1_555   7_555
	C1        C1        C1         109.471  27_555 1_555   8_555
	C1        C1        C1         109.471   3_555 1_555  27_555
	C1        C1        C1         109.471   3_555 1_555   7_555
	C1        C1        C1         109.471   3_555 1_555   8_555
	C1        C1        C1         90.000    6_545 1_555   3_555
	C1        C1        C1         35.264    6_545 1_555  27_555
	C1        C1        C1         90.000    6_545 1_555   7_555
	C1        C1        C1         144.736   6_545 1_555   8_555
	C1        C1        C1         120.000   2_554 1_555   6_545
	C1        C1        C1         90.000    2_554 1_555   3_555
	C1        C1        C1         90.000    2_554 1_555  27_555
	C1        C1        C1         144.736   2_554 1_555   7_555
	C1        C1        C1         35.264    2_554 1_555   8_555
	C1        C1        C1         120.000   5_455 1_555   2_554
	C1        C1        C1         120.000   5_455 1_555   6_545
	C1        C1        C1         90.000    5_455 1_555   3_555
	C1        C1        C1         144.736   5_455 1_555  27_555
	C1        C1        C1         35.264    5_455 1_555   7_555
	C1        C1        C1         90.000    5_455 1_555   8_555
	C1        C1        C1         60.000    2_545 1_555   5_455
	C1        C1        C1         180.000   2_545 1_555   2_554
	C1        C1        C1         60.000    2_545 1_555   6_545
	C1        C1        C1         90.000    2_545 1_555   3_555
	C1        C1        C1         90.000    2_545 1_555  27_555
	C1        C1        C1         35.264    2_545 1_555   7_555
	C1        C1        C1         144.736   2_545 1_555   8_555
	C1        C1        C1         120.000   6_455 1_555   2_545
	C1        C1        C1         60.000    6_455 1_555   5_455
	C1        C1        C1         60.000    6_455 1_555   2_554
	C1        C1        C1         180.000   6_455 1_555   6_545
	C1        C1        C1         90.000    6_455 1_555   3_555
	C1        C1        C1         144.736   6_455 1_555  27_555
	C1        C1        C1         90.000    6_455 1_555   7_555
	C1        C1        C1         35.264    6_455 1_555   8_555
	C1        C1        C1         120.000   5_554 1_555   6_455
	C1        C1        C1         120.000   5_554 1_555   2_545
	C1        C1        C1         180.000   5_554 1_555   5_455
	C1        C1        C1         60.000    5_554 1_555   2_554
	C1        C1        C1         60.000    5_554 1_555   6_545
	C1        C1        C1         90.000    5_554 1_555   3_555
	C1        C1        C1         35.264    5_554 1_555  27_555
	C1        C1        C1         144.736   5_554 1_555   7_555
	C1        C1        C1         90.000    5_554 1_555   8_555
	C1        C1        C1         60.000    6_555 1_555   5_554
	C1        C1        C1         90.000    6_555 1_555   6_455
	C1        C1        C1         120.000   6_555 1_555   2_545
	C1        C1        C1         120.000   6_555 1_555   5_455
	C1        C1        C1         60.000    6_555 1_555   2_554
	C1        C1        C1         90.000    6_555 1_555   6_545
	C1        C1        C1         35.264    6_555 1_555   3_555
	C1        C1        C1         90.000    6_555 1_555  27_555
	C1        C1        C1         144.736   6_555 1_555   7_555
	C1        C1        C1         90.000    6_555 1_555   8_555
	C1        C1        C1         180.000   6_445 1_555   6_555
	C1        C1        C1         120.000   6_445 1_555   5_554
	C1        C1        C1         90.000    6_445 1_555   6_455
	C1        C1        C1         60.000    6_445 1_555   2_545
	C1        C1        C1         60.000    6_445 1_555   5_455
	C1        C1        C1         120.000   6_445 1_555   2_554
	C1        C1        C1         90.000    6_445 1_555   6_545
	C1        C1        C1         144.736   6_445 1_555   3_555
	C1        C1        C1         90.000    6_445 1_555  27_555
	C1        C1        C1         35.264    6_445 1_555   7_555
	C1        C1        C1         90.000    6_445 1_555   8_555
	C1        C1        C1         120.000   2_555 1_555   6_445
	C1        C1        C1         60.000    2_555 1_555   6_555
	C1        C1        C1         120.000   2_555 1_555   5_554
	C1        C1        C1         60.000    2_555 1_555   6_455
	C1        C1        C1         90.000    2_555 1_555   2_545
	C1        C1        C1         60.000    2_555 1_555   5_455
	C1        C1        C1         90.000    2_555 1_555   2_554
	C1        C1        C1         120.000   2_555 1_555   6_545
	C1        C1        C1         35.264    2_555 1_555   3_555
	C1        C1        C1         144.736   2_555 1_555  27_555
	C1        C1        C1         90.000    2_555 1_555   7_555
	C1        C1        C1         90.000    2_555 1_555   8_555
	C1        C1        C1         120.000   5_454 1_555   2_555
	C1        C1        C1         60.000    5_454 1_555   6_445
	C1        C1        C1         120.000   5_454 1_555   6_555
	C1        C1        C1         90.000    5_454 1_555   5_554
	C1        C1        C1         60.000    5_454 1_555   6_455
	C1        C1        C1         120.000   5_454 1_555   2_545
	C1        C1        C1         90.000    5_454 1_555   5_455
	C1        C1        C1         60.000    5_454 1_555   2_554
	C1        C1        C1         120.000   5_454 1_555   6_545
	C1        C1        C1         144.736   5_454 1_555   3_555
	C1        C1        C1         90.000    5_454 1_555  27_555
	C1        C1        C1         90.000    5_454 1_555   7_555
	C1        C1        C1         35.264    5_454 1_555   8_555
	C1        C1        C1         180.000   5_555 1_555   5_454
	C1        C1        C1         60.000    5_555 1_555   2_555
	C1        C1        C1         120.000   5_555 1_555   6_445
	C1        C1        C1         60.000    5_555 1_555   6_555
	C1        C1        C1         90.000    5_555 1_555   5_554
	C1        C1        C1         120.000   5_555 1_555   6_455
	C1        C1        C1         60.000    5_555 1_555   2_545
	C1        C1        C1         90.000    5_555 1_555   5_455
	C1        C1        C1         120.000   5_555 1_555   2_554
	C1        C1        C1         60.000    5_555 1_555   6_545
	C1        C1        C1         35.264    5_555 1_555   3_555
	C1        C1        C1         90.000    5_555 1_555  27_555
	C1        C1        C1         90.000    5_555 1_555   7_555
	C1        C1        C1         144.736   5_555 1_555   8_555
	C1        C1        C1         120.000   2_544 1_555   5_555
	C1        C1        C1         60.000    2_544 1_555   5_454
	C1        C1        C1         180.000   2_544 1_555   2_555
	C1        C1        C1         60.000    2_544 1_555   6_445
	C1        C1        C1         120.000   2_544 1_555   6_555
	C1        C1        C1         60.000    2_544 1_555   5_554
	C1        C1        C1         120.000   2_544 1_555   6_455
	C1        C1        C1         90.000    2_544 1_555   2_545
	C1        C1        C1         120.000   2_544 1_555   5_455
	C1        C1        C1         90.000    2_544 1_555   2_554
	C1        C1        C1         60.000    2_544 1_555   6_545
	C1        C1        C1         144.736   2_544 1_555   3_555
	C1        C1        C1         35.264    2_544 1_555  27_555
	C1        C1        C1         90.000    2_544 1_555   7_555
	C1        C1        C1         90.000    2_544 1_555   8_555
	C1        C1        C1         115.239   3_455 1_555   2_544
	C1        C1        C1         115.239   3_455 1_555   5_555
	C1        C1        C1         64.761    3_455 1_555   5_454
	C1        C1        C1         64.761    3_455 1_555   2_555
	C1        C1        C1         64.761    3_455 1_555   6_445
	C1        C1        C1         115.239   3_455 1_555   6_555
	C1        C1        C1         148.518   3_455 1_555   5_554
	C1        C1        C1         31.482    3_455 1_555   6_455
	C1        C1        C1         90.000    3_455 1_555   2_545
	C1        C1        C1         31.482    3_455 1_555   5_455
	C1        C1        C1         90.000    3_455 1_555   2_554
	C1        C1        C1         148.518   3_455 1_555   6_545
	C1        C1        C1         100.025   3_455 1_555   3_555
	C1        C1        C1         150.504   3_455 1_555  27_555
	C1        C1        C1         58.518    3_455 1_555   7_555
	C1        C1        C1         58.518    3_455 1_555   8_555
	C1        C1        C1         117.036   3_554 1_555   3_455
	C1        C1        C1         64.761    3_554 1_555   2_544
	C1        C1        C1         115.239   3_554 1_555   5_555
	C1        C1        C1         64.761    3_554 1_555   5_454
	C1        C1        C1         115.239   3_554 1_555   2_555
	C1        C1        C1         115.239   3_554 1_555   6_445
	C1        C1        C1         64.761    3_554 1_555   6_555
	C1        C1        C1         31.482    3_554 1_555   5_554
	C1        C1        C1         90.000    3_554 1_555   6_455
	C1        C1        C1         148.518   3_554 1_555   2_545
	C1        C1        C1         148.518   3_554 1_555   5_455
	C1        C1        C1         31.482    3_554 1_555   2_554
	C1        C1        C1         90.000    3_554 1_555   6_545
	C1        C1        C1         100.025   3_554 1_555   3_555
	C1        C1        C1         58.518    3_554 1_555  27_555
	C1        C1        C1         150.504   3_554 1_555   7_555
	C1        C1        C1         58.518    3_554 1_555   8_555
	C1        C1        C1         117.036   3_545 1_555   3_554
	C1        C1        C1         117.036   3_545 1_555   3_455
	C1        C1        C1         64.761    3_545 1_555   2_544
	C1        C1        C1         64.761    3_545 1_555   5_555
	C1        C1        C1         115.239   3_545 1_555   5_454
	C1        C1        C1         115.239   3_545 1_555   2_555
	C1        C1        C1         64.761    3_545 1_555   6_445
	C1        C1        C1         115.239   3_545 1_555   6_555
	C1        C1        C1         90.000    3_545 1_555   5_554
	C1        C1        C1         148.518   3_545 1_555   6_455
	C1        C1        C1         31.482    3_545 1_555   2_545
	C1        C1        C1         90.000    3_545 1_555   5_455
	C1        C1        C1         148.518   3_545 1_555   2_554
	C1        C1        C1         31.482    3_545 1_555   6_545
	C1        C1        C1         100.025   3_545 1_555   3_555
	C1        C1        C1         58.518    3_545 1_555  27_555
	C1        C1        C1         58.518    3_545 1_555   7_555
	C1        C1        C1         150.504   3_545 1_555   8_555
	C1        C1        C1         95.216    8_655 1_555   3_545
	C1        C1        C1         50.479    8_655 1_555   3_554
	C1        C1        C1         144.903   8_655 1_555   3_455
	C1        C1        C1         90.000    8_655 1_555   2_544
	C1        C1        C1         64.761    8_655 1_555   5_555
	C1        C1        C1         115.239   8_655 1_555   5_454
	C1        C1        C1         90.000    8_655 1_555   2_555
	C1        C1        C1         148.518   8_655 1_555   6_445
	C1        C1        C1         31.482    8_655 1_555   6_555
	C1        C1        C1         31.482    8_655 1_555   5_554
	C1        C1        C1         115.239   8_655 1_555   6_455
	C1        C1        C1         115.239   8_655 1_555   2_545
	C1        C1        C1         148.518   8_655 1_555   5_455
	C1        C1        C1         64.761    8_655 1_555   2_554
	C1        C1        C1         64.761    8_655 1_555   6_545
	C1        C1        C1         58.518    8_655 1_555   3_555
	C1        C1        C1         58.518    8_655 1_555  27_555
	C1        C1        C1         150.504   8_655 1_555   7_555
	C1        C1        C1         100.025   8_655 1_555   8_555
	C1        C1        C1         95.216    7_565 1_555   8_655
	C1        C1        C1         144.903   7_565 1_555   3_545
	C1        C1        C1         95.216    7_565 1_555   3_554
	C1        C1        C1         50.479    7_565 1_555   3_455
	C1        C1        C1         148.518   7_565 1_555   2_544
	C1        C1        C1         90.000    7_565 1_555   5_555
	C1        C1        C1         90.000    7_565 1_555   5_454
	C1        C1        C1         31.482    7_565 1_555   2_555
	C1        C1        C1         115.239   7_565 1_555   6_445
	C1        C1        C1         64.761    7_565 1_555   6_555
	C1        C1        C1         115.239   7_565 1_555   5_554
	C1        C1        C1         31.482    7_565 1_555   6_455
	C1        C1        C1         115.239   7_565 1_555   2_545
	C1        C1        C1         64.761    7_565 1_555   5_455
	C1        C1        C1         64.761    7_565 1_555   2_554
	C1        C1        C1         148.518   7_565 1_555   6_545
	C1        C1        C1         58.518    7_565 1_555   3_555
	C1        C1        C1         150.504   7_565 1_555  27_555
	C1        C1        C1         100.025   7_565 1_555   7_555
	C1        C1        C1         58.518    7_565 1_555   8_555
	C1        C1        C1         117.036   7_655 1_555   7_565
	C1        C1        C1         50.479    7_655 1_555   8_655
	C1        C1        C1         50.479    7_655 1_555   3_545
	C1        C1        C1         95.216    7_655 1_555   3_554
	C1        C1        C1         144.903   7_655 1_555   3_455
	C1        C1        C1         90.000    7_655 1_555   2_544
	C1        C1        C1         31.482    7_655 1_555   5_555
	C1        C1        C1         148.518   7_655 1_555   5_454
	C1        C1        C1         90.000    7_655 1_555   2_555
	C1        C1        C1         115.239   7_655 1_555   6_445
	C1        C1        C1         64.761    7_655 1_555   6_555
	C1        C1        C1         64.761    7_655 1_555   5_554
	C1        C1        C1         148.518   7_655 1_555   6_455
	C1        C1        C1         64.761    7_655 1_555   2_545
	C1        C1        C1         115.239   7_655 1_555   5_455
	C1        C1        C1         115.239   7_655 1_555   2_554
	C1        C1        C1         31.482    7_655 1_555   6_545
	C1        C1        C1         58.518    7_655 1_555   3_555
	C1        C1        C1         58.518    7_655 1_555  27_555
	C1        C1        C1         100.025   7_655 1_555   7_555
	C1        C1        C1         150.504   7_655 1_555   8_555
	C1        C1        C1         95.216    8_556 1_555   7_655
	C1        C1        C1         50.479    8_556 1_555   7_565
	C1        C1        C1         117.036   8_556 1_555   8_655
	C1        C1        C1         95.216    8_556 1_555   3_545
	C1        C1        C1         144.903   8_556 1_555   3_554
	C1        C1        C1         50.479    8_556 1_555   3_455
	C1        C1        C1         148.518   8_556 1_555   2_544
	C1        C1        C1         64.761    8_556 1_555   5_555
	C1        C1        C1         115.239   8_556 1_555   5_454
	C1        C1        C1         31.482    8_556 1_555   2_555
	C1        C1        C1         90.000    8_556 1_555   6_445
	C1        C1        C1         90.000    8_556 1_555   6_555
	C1        C1        C1         148.518   8_556 1_555   5_554
	C1        C1        C1         64.761    8_556 1_555   6_455
	C1        C1        C1         64.761    8_556 1_555   2_545
	C1        C1        C1         31.482    8_556 1_555   5_455
	C1        C1        C1         115.239   8_556 1_555   2_554
	C1        C1        C1         115.239   8_556 1_555   6_545
	C1        C1        C1         58.518    8_556 1_555   3_555
	C1        C1        C1         150.504   8_556 1_555  27_555
	C1        C1        C1         58.518    8_556 1_555   7_555
	C1        C1        C1         100.025   8_556 1_555   8_555
	C1        C1        C1         95.216   27_565 1_555   8_556
	C1        C1        C1         95.216   27_565 1_555   7_655
	C1        C1        C1         50.479   27_565 1_555   7_565
	C1        C1        C1         50.479   27_565 1_555   8_655
	C1        C1        C1         144.903  27_565 1_555   3_545
	C1        C1        C1         50.479   27_565 1_555   3_554
	C1        C1        C1         95.216   27_565 1_555   3_455
	C1        C1        C1         115.239  27_565 1_555   2_544
	C1        C1        C1         90.000   27_565 1_555   5_555
	C1        C1        C1         90.000   27_565 1_555   5_454
	C1        C1        C1         64.761   27_565 1_555   2_555
	C1        C1        C1         148.518  27_565 1_555   6_445
	C1        C1        C1         31.482   27_565 1_555   6_555
	C1        C1        C1         64.761   27_565 1_555   5_554
	C1        C1        C1         64.761   27_565 1_555   6_455
	C1        C1        C1         148.518  27_565 1_555   2_545
	C1        C1        C1         115.239  27_565 1_555   5_455
	C1        C1        C1         31.482   27_565 1_555   2_554
	C1        C1        C1         115.239  27_565 1_555   6_545
	C1        C1        C1         58.518   27_565 1_555   3_555
	C1        C1        C1         100.025  27_565 1_555  27_555
	C1        C1        C1         150.504  27_565 1_555   7_555
	C1        C1        C1         58.518   27_565 1_555   8_555
	C1        C1        C1         117.036  27_556 1_555  27_565
	C1        C1        C1         50.479   27_556 1_555   8_556
	C1        C1        C1         50.479   27_556 1_555   7_655
	C1        C1        C1         95.216   27_556 1_555   7_565
	C1        C1        C1         95.216   27_556 1_555   8_655
	C1        C1        C1         50.479   27_556 1_555   3_545
	C1        C1        C1         144.903  27_556 1_555   3_554
	C1        C1        C1         95.216   27_556 1_555   3_455
	C1        C1        C1         115.239  27_556 1_555   2_544
	C1        C1        C1         31.482   27_556 1_555   5_555
	C1        C1        C1         148.518  27_556 1_555   5_454
	C1        C1        C1         64.761   27_556 1_555   2_555
	C1        C1        C1         90.000   27_556 1_555   6_445
	C1        C1        C1         90.000   27_556 1_555   6_555
	C1        C1        C1         115.239  27_556 1_555   5_554
	C1        C1        C1         115.239  27_556 1_555   6_455
	C1        C1        C1         31.482   27_556 1_555   2_545
	C1        C1        C1         64.761   27_556 1_555   5_455
	C1        C1        C1         148.518  27_556 1_555   2_554
	C1        C1        C1         64.761   27_556 1_555   6_545
	C1        C1        C1         58.518   27_556 1_555   3_555
	C1        C1        C1         100.025  27_556 1_555  27_555
	C1        C1        C1         58.518   27_556 1_555   7_555
	C1        C1        C1         150.504  27_556 1_555   8_555
	C1        C1        C1         95.216    8_545 1_555  27_556
	C1        C1        C1         144.903   8_545 1_555  27_565
	C1        C1        C1         117.036   8_545 1_555   8_556
	C1        C1        C1         95.216    8_545 1_555   7_655
	C1        C1        C1         144.903   8_545 1_555   7_565
	C1        C1        C1         117.036   8_545 1_555   8_655
	C1        C1        C1         50.479    8_545 1_555   3_545
	C1        C1        C1         95.216    8_545 1_555   3_554
	C1        C1        C1         95.216    8_545 1_555   3_455
	C1        C1        C1         31.482    8_545 1_555   2_544
	C1        C1        C1         115.239   8_545 1_555   5_555
	C1        C1        C1         64.761    8_545 1_555   5_454
	C1        C1        C1         148.518   8_545 1_555   2_555
	C1        C1        C1         31.482    8_545 1_555   6_445
	C1        C1        C1         148.518   8_545 1_555   6_555
	C1        C1        C1         90.000    8_545 1_555   5_554
	C1        C1        C1         115.239   8_545 1_555   6_455
	C1        C1        C1         64.761    8_545 1_555   2_545
	C1        C1        C1         90.000    8_545 1_555   5_455
	C1        C1        C1         115.239   8_545 1_555   2_554
	C1        C1        C1         64.761    8_545 1_555   6_545
	C1        C1        C1         150.504   8_545 1_555   3_555
	C1        C1        C1         58.518    8_545 1_555  27_555
	C1        C1        C1         58.518    8_545 1_555   7_555
	C1        C1        C1         100.025   8_545 1_555   8_555
	C1        C1        C1         50.479   27_455 1_555   8_545
	C1        C1        C1         117.036  27_455 1_555  27_556
	C1        C1        C1         117.036  27_455 1_555  27_565
	C1        C1        C1         95.216   27_455 1_555   8_556
	C1        C1        C1         144.903  27_455 1_555   7_655
	C1        C1        C1         95.216   27_455 1_555   7_565
	C1        C1        C1         144.903  27_455 1_555   8_655
	C1        C1        C1         95.216   27_455 1_555   3_545
	C1        C1        C1         95.216   27_455 1_555   3_554
	C1        C1        C1         50.479   27_455 1_555   3_455
	C1        C1        C1         64.761   27_455 1_555   2_544
	C1        C1        C1         148.518  27_455 1_555   5_555
	C1        C1        C1         31.482   27_455 1_555   5_454
	C1        C1        C1         115.239  27_455 1_555   2_555
	C1        C1        C1         31.482   27_455 1_555   6_445
	C1        C1        C1         148.518  27_455 1_555   6_555
	C1        C1        C1         115.239  27_455 1_555   5_554
	C1        C1        C1         64.761   27_455 1_555   6_455
	C1        C1        C1         90.000   27_455 1_555   2_545
	C1        C1        C1         64.761   27_455 1_555   5_455
	C1        C1        C1         90.000   27_455 1_555   2_554
	C1        C1        C1         115.239  27_455 1_555   6_545
	C1        C1        C1         150.504  27_455 1_555   3_555
	C1        C1        C1         100.025  27_455 1_555  27_555
	C1        C1        C1         58.518   27_455 1_555   7_555
	C1        C1        C1         58.518   27_455 1_555   8_555
	C1        C1        C1         50.479    7_554 1_555  27_455
	C1        C1        C1         50.479    7_554 1_555   8_545
	C1        C1        C1         144.903   7_554 1_555  27_556
	C1        C1        C1         95.216    7_554 1_555  27_565
	C1        C1        C1         144.903   7_554 1_555   8_556
	C1        C1        C1         117.036   7_554 1_555   7_655
	C1        C1        C1         117.036   7_554 1_555   7_565
	C1        C1        C1         95.216    7_554 1_555   8_655
	C1        C1        C1         95.216    7_554 1_555   3_545
	C1        C1        C1         50.479    7_554 1_555   3_554
	C1        C1        C1         95.216    7_554 1_555   3_455
	C1        C1        C1         31.482    7_554 1_555   2_544
	C1        C1        C1         148.518   7_554 1_555   5_555
	C1        C1        C1         31.482    7_554 1_555   5_454
	C1        C1        C1         148.518   7_554 1_555   2_555
	C1        C1        C1         64.761    7_554 1_555   6_445
	C1        C1        C1         115.239   7_554 1_555   6_555
	C1        C1        C1         64.761    7_554 1_555   5_554
	C1        C1        C1         90.000    7_554 1_555   6_455
	C1        C1        C1         115.239   7_554 1_555   2_545
	C1        C1        C1         115.239   7_554 1_555   5_455
	C1        C1        C1         64.761    7_554 1_555   2_554
	C1        C1        C1         90.000    7_554 1_555   6_545
	C1        C1        C1         150.504   7_554 1_555   3_555
	C1        C1        C1         58.518    7_554 1_555  27_555
	C1        C1        C1         100.025   7_554 1_555   7_555
	C1        C1        C1         58.518    7_554 1_555   8_555
#######	End powder crystal structure	#######


#######	Begin powder crystal structure	#######
data_Er2O3
_pd_block_id	Er2O3
_pd_block_diffractogram_id	BL21Robot_0188-2021-05-16-1306_scan2
_diffrn_measurement_device_type
;SSRL beam line 2-1
;
_pd_phase_name
;Er2O3
;
_cell_length_a    10.53812
_cell_length_b    10.53812
_cell_length_c    10.53812
_cell_angle_alpha 90
_cell_angle_beta  90
_cell_angle_gamma 90
_cell_volume 1170.28
_cell_measurement_temperature	300
_diffrn_ambient_temperature	300
_exptl_crystal_density_diffrn	8.684192
_exptl_absorpt_coefficient_mu	61.55777
_diffrn_radiation_wavelength	0.729136700
_cell_measurement_theta_min	1
_cell_measurement_theta_max	57.75
_space_group_name_H-M_alt
;Ia-3
;
loop_
	_space_group_symop_id
	_space_group_symop_operation_xyz
	  1 'x, y, z '
	  2 '-x, y+1/2, -z+1/2 '
	  3 '-x+1/2, -y, z+1/2 '
	  4 '-x+1/2, y+1/2, z '
	  5 '-y, -z, -x '
	  6 '-y, z+1/2, -x+1/2 '
	  7 '-y+1/2, -z, x+1/2 '
	  8 '-y+1/2, z+1/2, x '
	  9 '-z, -x, -y '
	 10 '-z, x+1/2, -y+1/2 '
	 11 '-z+1/2, -x, y+1/2 '
	 12 '-z+1/2, x+1/2, y '
	 13 'z, -x+1/2, y+1/2 '
	 14 'z, x, y '
	 15 'z+1/2, -x+1/2, -y '
	 16 'z+1/2, x, -y+1/2 '
	 17 'y, -z+1/2, x+1/2 '
	 18 'y, z, x '
	 19 'y+1/2, -z+1/2, -x '
	 20 'y+1/2, z, -x+1/2 '
	 21 'x, -y+1/2, z+1/2 '
	 22 '-x, -y, -z '
	 23 'x+1/2, -y+1/2, -z '
	 24 'x+1/2, y, -z+1/2 '
	 25 'x+1/2, y+1/2, z+1/2 '
	 26 '-x+1/2, y, -z '
	 27 '-x, -y+1/2, z '
	 28 '-x, y, z+1/2 '
	 29 '-y+1/2, -z+1/2, -x+1/2 '
	 30 '-y+1/2, z, -x '
	 31 '-y, -z+1/2, x '
	 32 '-y, z, x+1/2 '
	 33 '-z+1/2, -x+1/2, -y+1/2 '
	 34 '-z+1/2, x, -y '
	 35 '-z, -x+1/2, y '
	 36 '-z, x, y+1/2 '
	 37 'z+1/2, -x, y '
	 38 'z+1/2, x+1/2, y+1/2 '
	 39 'z, -x, -y+1/2 '
	 40 'z, x+1/2, -y '
	 41 'y+1/2, -z, x '
	 42 'y+1/2, z+1/2, x+1/2 '
	 43 'y, -z, -x+1/2 '
	 44 'y, z+1/2, -x '
	 45 'x+1/2, -y, z '
	 46 '-x+1/2, -y+1/2, -z+1/2 '
	 47 'x, -y, -z+1/2 '
	 48 'x, y+1/2, -z '
loop_
	_atom_site_label
	_atom_site_type_symbol
	_atom_site_site_symmetry_multiplicity
	_atom_site_fract_x
	_atom_site_fract_y
	_atom_site_fract_z
	_atom_site_occupancy
	_atom_site_B_iso_or_equiv
Er1 Er+3   8 0 0.5 0 1 0.06055512
Er2 Er+3  24 0 0.25 0.2824709 1 0.01467143
O1 O-2  48 0.09736952 0.3593107 0.1307314 1 0.001876182
loop_
	_geom_bond_atom_site_label_1
	_geom_bond_atom_site_label_2
	_geom_bond_distance
	_geom_bond_site_symmetry_1
	_geom_bond_site_symmetry_2
	Er1       O1        2.26913 1_555  10_555
	Er1       O1        2.26913 1_555  22_565
	Er1       O1        2.26913 1_555  13_554
	Er1       O1        2.26913 1_555   1_555
	Er1       O1        2.26913 1_555  19_455
	Er1       O1        2.26913 1_555   8_555
	Er2       O1        2.22188 1_555   1_555
	Er2       O1        2.22188 1_555  27_555
	Er2       O1        2.26732 1_555  35_555
	Er2       O1        2.26732 1_555  14_555
	Er2       O1        2.31975 1_555  20_455
	Er2       O1        2.31975 1_555  29_555
	O1        Er2       2.22188 1_555   1_555
	O1        Er2       2.26732 1_555  18_555
	O1        Er1       2.26913 1_555   1_555
	O1        Er2       2.31975 1_555  12_555
	O1        O1        2.90334 1_555  29_555
	O1        O1        2.90334 1_555  33_555
	O1        O1        2.91773 1_555  13_554
	O1        O1        2.91773 1_555   8_555
	O1        O1        3.08532 1_555  27_555
	loop_
		_geom_angle_atom_site_label_1
		_geom_angle_atom_site_label_2
		_geom_angle_atom_site_label_3
		_geom_angle
		_geom_angle_site_symmetry_1
		_geom_angle_site_symmetry_2
		_geom_angle_site_symmetry_3
	O1        Er1       O1         80.020   22_565 1_555  10_555
	O1        Er1       O1         99.980   13_554 1_555  22_565
	O1        Er1       O1         180.000  13_554 1_555  10_555
	O1        Er1       O1         80.020    1_555 1_555  13_554
	O1        Er1       O1         180.000   1_555 1_555  22_565
	O1        Er1       O1         99.980    1_555 1_555  10_555
	O1        Er1       O1         99.980   19_455 1_555   1_555
	O1        Er1       O1         80.020   19_455 1_555  13_554
	O1        Er1       O1         80.020   19_455 1_555  22_565
	O1        Er1       O1         99.980   19_455 1_555  10_555
	O1        Er1       O1         180.000   8_555 1_555  19_455
	O1        Er1       O1         80.020    8_555 1_555   1_555
	O1        Er1       O1         99.980    8_555 1_555  13_554
	O1        Er1       O1         99.980    8_555 1_555  22_565
	O1        Er1       O1         80.020    8_555 1_555  10_555
	O1        Er2       O1         87.944   27_555 1_555   1_555
	O1        Er2       O1         110.133  35_555 1_555  27_555
	O1        Er2       O1         99.779   35_555 1_555   1_555
	O1        Er2       O1         138.151  14_555 1_555  35_555
	O1        Er2       O1         99.779   14_555 1_555  27_555
	O1        Er2       O1         110.133  14_555 1_555   1_555
	O1        Er2       O1         78.991   20_455 1_555  14_555
	O1        Er2       O1         78.526   20_455 1_555  35_555
	O1        Er2       O1         79.443   20_455 1_555  27_555
	O1        Er2       O1         165.673  20_455 1_555   1_555
	O1        Er2       O1         113.833  29_555 1_555  20_455
	O1        Er2       O1         78.526   29_555 1_555  14_555
	O1        Er2       O1         78.991   29_555 1_555  35_555
	O1        Er2       O1         165.673  29_555 1_555  27_555
	O1        Er2       O1         79.443   29_555 1_555   1_555
	Er2       O1        Er2        125.433  18_555 1_555   1_555
	Er1       O1        Er2        100.675   1_555 1_555  18_555
	Er1       O1        Er2        124.531   1_555 1_555   1_555
	Er2       O1        Er1        99.102   12_555 1_555   1_555
	Er2       O1        Er2        99.802   12_555 1_555  18_555
	Er2       O1        Er2        101.157  12_555 1_555   1_555
	O1        O1        Er2        49.936   29_555 1_555  12_555
	O1        O1        Er1        130.291  29_555 1_555   1_555
	O1        O1        Er2        120.068  29_555 1_555  18_555
	O1        O1        Er2        51.764   29_555 1_555   1_555
	O1        O1        O1         78.666   33_555 1_555  29_555
	O1        O1        Er2        48.793   33_555 1_555  12_555
	O1        O1        Er1        111.437  33_555 1_555   1_555
	O1        O1        Er2        51.538   33_555 1_555  18_555
	O1        O1        Er2        120.748  33_555 1_555   1_555
	O1        O1        O1         83.795   13_554 1_555  33_555
	O1        O1        O1         160.538  13_554 1_555  29_555
	O1        O1        Er2        111.430  13_554 1_555  12_555
	O1        O1        Er1        49.990   13_554 1_555   1_555
	O1        O1        Er2        51.299   13_554 1_555  18_555
	O1        O1        Er2        147.381  13_554 1_555   1_555
	O1        O1        O1         73.121    8_555 1_555  13_554
	O1        O1        O1         72.290    8_555 1_555  33_555
	O1        O1        O1         93.376    8_555 1_555  29_555
	O1        O1        Er2        49.710    8_555 1_555  12_555
	O1        O1        Er1        49.990    8_555 1_555   1_555
	O1        O1        Er2        99.549    8_555 1_555  18_555
	O1        O1        Er2        131.852   8_555 1_555   1_555
	O1        O1        O1         146.728  27_555 1_555   8_555
	O1        O1        O1         101.360  27_555 1_555  13_554
	O1        O1        O1         140.700  27_555 1_555  33_555
	O1        O1        O1         97.561   27_555 1_555  29_555
	O1        O1        Er2        147.174  27_555 1_555  12_555
	O1        O1        Er1        100.784  27_555 1_555   1_555
	O1        O1        Er2        101.840  27_555 1_555  18_555
	O1        O1        Er2        46.028   27_555 1_555   1_555
#######	End powder crystal structure	#######


#######	Begin powder diffraction data	#######
data_BL21Robot_0188-2021-05-16-1306_scan2
_pd_block_id	BL21Robot_0188-2021-05-16-1306_scan2
_pd_calc_method	Rietveld
_diffrn_radiation_probe	x-ray
_pd_instr_special_details
;SSRL beam line 2-1
;
_pd_meas_scan_method	step
_diffrn_radiation_wavelength	0.729136700
_diffrn_ambient_temperature	300
_refine_ls_goodness_of_fit_all	0.08919
_pd_proc_ls_prof_R_factor	0.01978
_pd_proc_ls_prof_wR_factor	0.02572
_pd_proc_ls_prof_wR_expected	0.28835
loop_
	_pd_phase_id
	_pd_phase_block_id
	_pd_phase_mass_%
1	Diamond	62.00744
2	Er2O3	37.99256
loop_
	_refln_index_h
	_refln_index_k
	_refln_index_l
	_pd_refln_phase_id
	_refln_d_spacing
	_refln_F_squared_calc
	_refln_F_squared_meas
   1    1    1 1    2.057307     0.214026     0.220458
   2    2    0 1    1.259838     0.273707     0.263126
   2    2    2 1    1.028654     0.000000     0.000000
   3    1    1 1    1.074394     0.221403     0.212188
   3    3    1 1    0.817491     0.171632     0.174556
   3    3    3 1    0.685769     0.049258     0.049572
   4    0    0 1    0.890840     0.092098     0.092107
   4    2    2 1    0.727368     0.311623     0.312176
   4    4    0 1    0.629919     0.135742     0.137149
   4    4    2 1    0.593893     0.000000     0.000000
   4    4    4 1    0.514327     0.069900     0.070336
   5    1    1 1    0.685769     0.147773     0.148715
   5    3    1 1    0.602318     0.258306     0.258543
   5    3    3 1    0.543407     0.113458     0.114712
   5    5    1 1    0.498970     0.100076     0.097330
   5    5    3 1    0.463910     0.088621     0.089010
   6    2    0 1    0.563417     0.238096     0.240315
   6    2    2 1    0.537197     0.000000     0.000000
   6    4    2 1    0.476174     0.370848     0.378640
   6    4    4 1    0.432121     0.000000     0.000000
   7    1    1 1    0.498970     0.100076     0.097330
   7    3    1 1    0.463910     0.177243     0.178019
   7    3    3 1    0.435334     0.078784     0.079524
   8    0    0 1    0.445420     0.041150     0.040980
   2    0    0 2    5.269062     0.000528     0.000534
   2    1    1 2    4.302171     0.039458     0.039134
   2    2    0 2    3.725789     0.000039     0.000039
   2    2    2 2    3.042094     0.852079     0.846196
   3    1    2 2    2.816432     0.007763     0.007942
   3    2    1 2    2.816432     0.011569     0.011835
   3    3    2 2    2.246735     0.060935     0.060557
   4    0    0 2    2.634531     0.414128     0.411631
   4    0    2 2    2.356396     0.011860     0.011671
   4    1    1 2    2.483859     0.076989     0.077309
   4    1    3 2    2.066696     0.082565     0.082251
   4    2    0 2    2.356396     0.005459     0.005372
   4    2    2 2    2.151085     0.016583     0.016240
   4    3    1 2    2.066696     0.091694     0.091345
   4    3    3 2    1.807273     0.070520     0.070580
   4    4    0 2    1.862895     1.009850     1.015442
   4    4    2 2    1.756354     0.001272     0.001294
   4    4    4 2    1.521047     0.299350     0.301441
   5    1    2 2    1.923989     0.028105     0.028161
   5    1    4 2    1.626068     0.071180     0.072711
   5    2    1 2    1.923989     0.030348     0.030409
   5    2    3 2    1.709509     0.027749     0.027961
   5    3    2 2    1.709509     0.025245     0.025438
   5    3    4 2    1.490316     0.063466     0.064148
   5    4    1 2    1.626068     0.082081     0.083846
   5    4    3 2    1.490316     0.049962     0.050499
   5    5    2 2    1.434057     0.009228     0.009240
   5    5    4 2    1.297153     0.048859     0.048500
   6    0    0 2    1.756354     0.013910     0.014150
   6    0    2 2    1.666224     0.019534     0.020097
   6    0    4 2    1.461375     0.008106     0.008043
   6    1    1 2    1.709509     0.119681     0.120595
   6    1    3 2    1.553761     0.122003     0.122650
   6    1    5 2    1.338343     0.079834     0.078879
   6    2    0 2    1.666224     0.023901     0.024590
   6    2    2 2    1.588682     1.251463     1.259303
   6    2    4 2    1.408216     0.082629     0.081865
   6    3    1 2    1.553761     0.126939     0.127612
   6    3    3 2    1.434057     0.078002     0.078106
   6    3    5 2    1.259547     0.087217     0.083517
   6    4    0 2    1.461375     0.055969     0.055537
   6    4    2 2    1.408216     0.010076     0.009982
   6    4    4 2    1.277935     0.039808     0.039361
   6    5    1 2    1.338343     0.084366     0.083357
   6    5    3 2    1.259547     0.086692     0.083014
   6    5    5 2    1.136355     0.098814     0.099373
   6    6    0 2    1.241930     0.000320     0.000317
   6    6    2 2    1.208806     0.653052     0.659991
   6    6    4 2    1.123368     0.012525     0.012544
   6    6    6 2    1.014031     0.102175     0.103620
   7    1    2 2    1.434057     0.043102     0.043159
   7    1    4 2    1.297153     0.050354     0.049985
   7    1    6 2    1.136355     0.058066     0.058395
   7    2    1 2    1.434057     0.030657     0.030697
   7    2    3 2    1.338343     0.006453     0.006376
   7    2    5 2    1.193207     0.010076     0.010061
   7    3    2 2    1.338343     0.003337     0.003297
   7    3    4 2    1.225032     0.052803     0.052720
   7    3    6 2    1.086924     0.101270     0.103307
   7    4    1 2    1.297153     0.055402     0.054996
   7    4    3 2    1.225032     0.052177     0.052096
   7    4    5 2    1.110816     0.045125     0.045759
   7    5    2 2    1.193207     0.006193     0.006184
   7    5    4 2    1.110816     0.054748     0.055517
   7    5    6 2    1.004771     0.082553     0.083666
   7    6    1 2    1.136355     0.067353     0.067734
   7    6    3 2    1.086924     0.092172     0.094025
   7    6    5 2    1.004771     0.076328     0.077357
   7    7    2 2    1.043430     0.024851     0.025250
   7    7    4 2    0.986986     0.040272     0.040552
   7    7    6 2    0.910355     0.047780     0.047952
   8    0    0 2    1.317265     0.267001     0.265440
   8    0    2 2    1.277935     0.066510     0.065765
   8    0    4 2    1.178198     0.271913     0.273980
   8    0    6 2    1.053812     0.120305     0.121929
   8    1    1 2    1.297153     0.113579     0.112746
   8    1    3 2    1.225032     0.096437     0.096286
   8    1    5 2    1.110816     0.071363     0.072365
   8    1    7 2    0.986986     0.074248     0.074765
   8    2    0 2    1.277935     0.046425     0.045904
   8    2    2 2    1.241930     0.107892     0.107021
   8    2    4 2    1.149803     0.044910     0.044892
   8    2    6 2    1.033348     0.020064     0.020212
   8    3    1 2    1.225032     0.087925     0.087788
   8    3    3 2    1.163741     0.093144     0.092699
   8    3    5 2    1.064511     0.100957     0.102094
   8    3    7 2    0.954077     0.073817     0.073971
   8    4    0 2    1.178198     0.272045     0.274112
   8    4    2 2    1.149803     0.059781     0.059756
   8    4    4 2    1.075543     0.515051     0.512903
   8    4    6 2    0.978440     0.150745     0.151275
   8    5    1 2    1.110816     0.083229     0.084398
   8    5    3 2    1.064511     0.081649     0.082568
   8    5    5 2    0.986986     0.085981     0.086580
   8    5    7 2    0.897065     0.070397     0.070027
   8    6    0 2    1.053812     0.009558     0.009687
   8    6    2 2    1.033348     0.220582     0.222207
   8    6    4 2    0.978440     0.000092     0.000092
   8    6    6 2    0.903637     0.065863     0.066190
   8    7    1 2    0.986986     0.081031     0.081596
   8    7    3 2    0.954077     0.073434     0.073587
   8    7    5 2    0.897065     0.056436     0.056139
   8    7    7 2    0.827953     0.059525     0.058814
   8    8    0 2    0.931447     0.138684     0.139645
   8    8    2 2    0.917226     0.000564     0.000563
   8    8    4 2    0.878177     0.139438     0.140479
   8    8    6 2    0.822889     0.021098     0.021095
   8    8    8 2    0.760524     0.012551     0.012363
   9    1    2 2    1.136355     0.011053     0.011116
   9    1    4 2    1.064511     0.045332     0.045842
   9    1    6 2    0.970113     0.072200     0.072104
   9    1    8 2    0.872141     0.063456     0.063615
   9    2    1 2    1.136355     0.008269     0.008316
   9    2    3 2    1.086924     0.013917     0.014197
   9    2    5 2    1.004771     0.022071     0.022368
   9    2    7 2    0.910355     0.015379     0.015435
   9    3    2 2    1.086924     0.013254     0.013520
   9    3    4 2    1.023553     0.040167     0.040834
   9    3    6 2    0.938811     0.063369     0.063218
   9    3    8 2    0.849186     0.066491     0.066630
   9    4    1 2    1.064511     0.035063     0.035457
   9    4    3 2    1.023553     0.053439     0.054326
   9    4    5 2    0.954077     0.044750     0.044843
   9    4    7 2    0.872141     0.027061     0.027129
   9    5    2 2    1.004771     0.018826     0.019079
   9    5    4 2    0.954077     0.039558     0.039641
   9    5    6 2    0.884340     0.048691     0.048402
   9    5    8 2    0.808237     0.056666     0.057684
   9    6    1 2    0.970113     0.081809     0.081701
   9    6    3 2    0.938811     0.058700     0.058559
   9    6    5 2    0.884340     0.043321     0.043064
   9    6    7 2    0.817917     0.048438     0.048919
   9    7    2 2    0.910355     0.012679     0.012725
   9    7    4 2    0.872141     0.036509     0.036600
   9    7    6 2    0.817917     0.049768     0.050263
   9    7    8 2    0.756593     0.049447     0.049418
   9    8    1 2    0.872141     0.082566     0.082773
   9    8    3 2    0.849186     0.046376     0.046472
   9    8    5 2    0.808237     0.048266     0.049133
   9    8    7 2    0.756593     0.068077     0.068037
   9    9    2 2    0.817917     0.004504     0.004549
   9    9    4 2    0.789866     0.028650     0.028588
   9    9    6 2    0.748912     0.058039     0.058099
   9    9    8 2    0.700986     0.050880     0.051806
  10    0    0 2    1.053812     0.041501     0.042061
  10    0    2 2    1.033348     0.080792     0.081387
  10    0    4 2    0.978440     0.047724     0.047892
  10    0    6 2    0.903637     0.017805     0.017894
  10    0    8 2    0.822889     0.005703     0.005702
  10    1    1 2    1.043430     0.057216     0.058133
  10    1    3 2    1.004771     0.063077     0.063928
  10    1    5 2    0.938811     0.070292     0.070124
  10    1    7 2    0.860434     0.053689     0.053596
  10    1    9 2    0.781138     0.032950     0.032859
  10    2    0 2    1.033348     0.071269     0.071795
  10    2    2 2    1.014031     0.446470     0.452786
  10    2    4 2    0.961995     0.214335     0.214953
  10    2    6 2    0.890634     0.210465     0.210680
  10    2    8 2    0.813034     0.336674     0.338296
  10    3    1 2    1.004771     0.062841     0.063688
  10    3    3 2    0.970113     0.062726     0.062644
  10    3    5 2    0.910355     0.049479     0.049658
  10    3    7 2    0.838368     0.045543     0.046006
  10    3    9 2    0.764516     0.050615     0.049501
  10    4    0 2    0.978440     0.119225     0.119644
  10    4    2 2    0.961995     0.078968     0.079195
  10    4    4 2    0.917226     0.144460     0.144303
  10    4    6 2    0.854755     0.021184     0.021025
  10    4    8 2    0.785465     0.022245     0.022424
  10    5    1 2    0.938811     0.065847     0.065690
  10    5    3 2    0.910355     0.052517     0.052706
  10    5    5 2    0.860434     0.039315     0.039247
  10    5    7 2    0.798893     0.043947     0.043673
  10    5    9 2    0.734226     0.053450     0.053582
  10    6    0 2    0.903637     0.024969     0.025093
  10    6    2 2    0.890634     0.210467     0.210682
  10    6    4 2    0.854755     0.065194     0.064705
  10    6    6 2    0.803524     0.092203     0.091631
  10    6    8 2    0.745158     0.190524     0.190221
  10    7    1 2    0.860434     0.056893     0.056795
  10    7    3 2    0.838368     0.042672     0.043106
  10    7    5 2    0.798893     0.043648     0.043376
  10    7    7 2    0.748912     0.045886     0.045933
  10    7    9 2    0.694863     0.036410     0.036638
  10    8    0 2    0.822889     0.184749     0.184723
  10    8    2 2    0.813034     0.007697     0.007734
  10    8    4 2    0.785465     0.267386     0.269533
  10    8    6 2    0.745158     0.005956     0.005947
  10    8    8 2    0.697904     0.103583     0.103592
  10    9    1 2    0.781138     0.040530     0.040419
  10    9    3 2    0.764516     0.043788     0.042824
  10    9    5 2    0.734226     0.047321     0.047439
  10    9    7 2    0.694863     0.038834     0.039076
  10    9    9 2    0.651047     0.027032     0.027693
  10   10    0 2    0.745158     0.000366     0.000365
  10   10    2 2    0.737816     0.053183     0.053097
  10   10    4 2    0.717028     0.007628     0.007656
  10   10    6 2    0.685973     0.005369     0.005394
  10   10    8 2    0.648577     0.035896     0.036423
  10   10   10 2    0.608419     0.001057     0.001032
  11    1    2 2    0.938811     0.002396     0.002390
  11    1    4 2    0.897065     0.037505     0.037307
  11    1    6 2    0.838368     0.075551     0.076320
  11    1    8 2    0.772693     0.053435     0.053008
  11    1   10 2    0.707273     0.030821     0.030989
  11    2    1 2    0.938811     0.006881     0.006865
  11    2    3 2    0.910355     0.015847     0.015904
  11    2    5 2    0.860434     0.014051     0.014027
  11    2    7 2    0.798893     0.006304     0.006265
  11    2    9 2    0.734226     0.006494     0.006511
  11    3    2 2    0.910355     0.025694     0.025787
  11    3    4 2    0.872141     0.034786     0.034873
  11    3    6 2    0.817917     0.036126     0.036485
  11    3    8 2    0.756593     0.051208     0.051178
  11    3   10 2    0.694863     0.044957     0.045238
  11    4    1 2    0.897065     0.035948     0.035759
  11    4    3 2    0.872141     0.033774     0.033859
  11    4    5 2    0.827953     0.032863     0.032471
  11    4    7 2    0.772693     0.030236     0.029994
  11    4    9 2    0.713732     0.024914     0.024802
  11    5    2 2    0.860434     0.020734     0.020698
  11    5    4 2    0.827953     0.028294     0.027956
  11    5    6 2    0.781138     0.036680     0.036579
  11    5    8 2    0.727200     0.056737     0.057193
  11    5   10 2    0.671886     0.041154     0.041953
  11    6    1 2    0.838368     0.062725     0.063364
  11    6    3 2    0.817917     0.046422     0.046883
  11    6    5 2    0.781138     0.043273     0.043154
  11    6    7 2    0.734226     0.049227     0.049350
  11    6    9 2    0.683085     0.043685     0.043575
  11    7    2 2    0.798893     0.003488     0.003467
  11    7    4 2    0.772693     0.028974     0.028742
  11    7    6 2    0.734226     0.056685     0.056826
  11    7    8 2    0.688899     0.047514     0.048063
  11    7   10 2    0.641330     0.029038     0.029297
  11    8    1 2    0.772693     0.055296     0.054854
  11    8    3 2    0.756593     0.053949     0.053917
  11    8    5 2    0.727200     0.048416     0.048806
  11    8    7 2    0.688899     0.044591     0.045106
  11    8    9 2    0.646134     0.043719     0.044112
  11    9    2 2    0.734226     0.003994     0.004004
  11    9    4 2    0.713732     0.031451     0.031310
  11    9    6 2    0.683085     0.048000     0.047878
  11    9    8 2    0.646134     0.032379     0.032670
  11    9   10 2    0.606401     0.027286     0.026648
  11   10    1 2    0.707273     0.035063     0.035255
  11   10    3 2    0.694863     0.039160     0.039404
  11   10    5 2    0.671886     0.038860     0.039616
  11   10    7 2    0.641330     0.032507     0.032797
  11   10    9 2    0.606401     0.027516     0.026872
  11   11    2 2    0.671886     0.008948     0.009122
  11   11    4 2    0.656075     0.021872     0.022335
  11   11    6 2    0.632035     0.033411     0.033353
  11   11    8 2    0.602424     0.038169     0.038183
  11   11   10 2    0.569836     0.026171     0.026415
  12    0    0 2    0.878177     0.074277     0.074832
  12    0    2 2    0.866228     0.108972     0.107962
  12    0    4 2    0.833112     0.118971     0.118875
  12    0    6 2    0.785465     0.162587     0.163893
  12    0    8 2    0.730687     0.031861     0.031906
  12    0   10 2    0.674634     0.231734     0.235187
  12    1    1 2    0.872141     0.023789     0.023849
  12    1    3 2    0.849186     0.024760     0.024812
  12    1    5 2    0.808237     0.031462     0.032027
  12    1    7 2    0.756593     0.023791     0.023777
  12    1    9 2    0.700986     0.011787     0.012001
  12    1   11 2    0.646134     0.016063     0.016208
  12    2    0 2    0.866228     0.098248     0.097338
  12    2    2 2    0.854755     0.196844     0.195368
  12    2    4 2    0.822889     0.109451     0.109435
  12    2    6 2    0.776881     0.073089     0.073236
  12    2    8 2    0.723761     0.023146     0.023275
  12    2   10 2    0.669171     0.007380     0.007491
  12    3    1 2    0.849186     0.027816     0.027874
  12    3    3 2    0.827953     0.026219     0.025906
  12    3    5 2    0.789866     0.017224     0.017187
  12    3    7 2    0.741460     0.019320     0.019141
  12    3    9 2    0.688899     0.028406     0.028734
  12    3   11 2    0.636631     0.016913     0.016942
  12    4    0 2    0.833112     0.118642     0.118546
  12    4    2 2    0.822889     0.139394     0.139375
  12    4    4 2    0.794341     0.133877     0.132903
  12    4    6 2    0.752723     0.231417     0.232043
  12    4    8 2    0.704108     0.034199     0.034325
  12    4   10 2    0.653547     0.350745     0.356325
  12    5    1 2    0.808237     0.025703     0.026164
  12    5    3 2    0.789866     0.024459     0.024406
  12    5    5 2    0.756593     0.017164     0.017154
  12    5    7 2    0.713732     0.017858     0.017778
  12    5    9 2    0.666489     0.024766     0.025078
  12    5   11 2    0.618820     0.017296     0.016929
  12    6    0 2    0.785465     0.029248     0.029483
  12    6    2 2    0.776881     0.294863     0.295457
  12    6    4 2    0.752723     0.044541     0.044662
  12    6    6 2    0.717028     0.161079     0.161686
  12    6    8 2    0.674634     0.000023     0.000024
  12    6   10 2    0.629773     0.029235     0.029782
  12    7    1 2    0.756593     0.021467     0.021454
  12    7    3 2    0.741460     0.018948     0.018772
  12    7    5 2    0.713732     0.024407     0.024298
  12    7    7 2    0.677416     0.020347     0.020387
  12    7    9 2    0.636631     0.010560     0.010578
  12    7   11 2    0.594701     0.014996     0.014791
  12    8    0 2    0.730687     0.032220     0.032266
  12    8    2 2    0.723761     0.028470     0.028629
  12    8    4 2    0.704108     0.033867     0.033992
  12    8    6 2    0.674634     0.084626     0.085887
  12    8    8 2    0.638968     0.000388     0.000388
  12    8   10 2    0.600465     0.160956     0.160778
  12    9    1 2    0.700986     0.019876     0.020238
  12    9    3 2    0.688899     0.016885     0.017080
  12    9    5 2    0.666489     0.019478     0.019724
  12    9    7 2    0.636631     0.018967     0.018999
  12    9    9 2    0.602424     0.012545     0.012550
  12    9   11 2    0.566533     0.012186     0.012340
  12   10    0 2    0.674634     0.004985     0.005060
  12   10    2 2    0.669171     0.435521     0.442072
  12   10    4 2    0.653547     0.000427     0.000434
  12   10    6 2    0.629773     0.240514     0.245014
  12   10    8 2    0.600465     0.013287     0.013273
  12   10   10 2    0.568178     0.114825     0.115828
  12   11    1 2    0.646134     0.016001     0.016145
  12   11    3 2    0.636631     0.019539     0.019573
  12   11    5 2    0.618820     0.013722     0.013431
  12   11    7 2    0.594701     0.012821     0.012646
  12   11    9 2    0.566533     0.018790     0.019029
  12   11   11 2    0.536376     0.012104     0.012006
  12   12    0 2    0.620965     0.003124     0.003099
  12   12    2 2    0.616697     0.000229     0.000226
  12   12    4 2    0.604403     0.000878     0.000853
  12   12    6 2    0.585451     0.011098     0.011057
  12   12    8 2    0.561684     0.015391     0.015436
  12   12   10 2    0.534992     0.068113     0.068190
  12   12   12 2    0.507016     0.015227     0.015529
  13    1    2 2    0.798893     0.010290     0.010226
  13    1    4 2    0.772693     0.026750     0.026536
  13    1    6 2    0.734226     0.044032     0.044141
  13    1    8 2    0.688899     0.050738     0.051324
  13    1   10 2    0.641330     0.032049     0.032335
  13    1   12 2    0.594701     0.012596     0.012424
  13    2    1 2    0.798893     0.013735     0.013650
  13    2    3 2    0.781138     0.007837     0.007816
  13    2    5 2    0.748912     0.003772     0.003776
  13    2    7 2    0.707273     0.005933     0.005966
  13    2    9 2    0.661221     0.011946     0.011991
  13    2   11 2    0.614596     0.008858     0.008752
  13    3    2 2    0.781138     0.008644     0.008620
  13    3    4 2    0.756593     0.030944     0.030926
  13    3    6 2    0.720371     0.043266     0.042892
  13    3    8 2    0.677416     0.040041     0.040121
  13    3   10 2    0.632035     0.033350     0.033292
  13    3   12 2    0.587267     0.017295     0.016997
  13    4    1 2    0.772693     0.036239     0.035949
  13    4    3 2    0.756593     0.021345     0.021332
  13    4    5 2    0.727200     0.022639     0.022821
  13    4    7 2    0.688899     0.031560     0.031924
  13    4    9 2    0.646134     0.023480     0.023691
  13    4   11 2    0.602424     0.014979     0.014985
  13    5    2 2    0.748912     0.006177     0.006184
  13    5    4 2    0.727200     0.028541     0.028770
  13    5    6 2    0.694863     0.044536     0.044814
  13    5    8 2    0.656075     0.039401     0.040236
  13    5   10 2    0.614596     0.030192     0.029828
  13    5   12 2    0.573198     0.015308     0.015333
  13    6    1 2    0.734226     0.035496     0.035584
  13    6    3 2    0.720371     0.048531     0.048110
  13    6    5 2    0.694863     0.053867     0.054204
  13    6    7 2    0.661221     0.039412     0.039561
  13    6    9 2    0.623132     0.026715     0.026442
  13    6   11 2    0.583653     0.027614     0.027426
  13    7    2 2    0.707273     0.007410     0.007450
  13    7    4 2    0.688899     0.022604     0.022865
  13    7    6 2    0.661221     0.039227     0.039376
  13    7    8 2    0.627536     0.043533     0.043432
  13    7   10 2    0.590949     0.027167     0.026387
  13    7   12 2    0.553871     0.010959     0.011064
  13    8    1 2    0.688899     0.033926     0.034317
  13    8    3 2    0.677416     0.060370     0.060491
  13    8    5 2    0.656075     0.051777     0.052874
  13    8    7 2    0.627536     0.027862     0.027798
  13    8    9 2    0.594701     0.032919     0.032469
  13    8   11 2    0.560095     0.043246     0.043842
  13    9    2 2    0.661221     0.009825     0.009862
  13    9    4 2    0.646134     0.020947     0.021135
  13    9    6 2    0.623132     0.030740     0.030426
  13    9    8 2    0.594701     0.038071     0.037551
  13    9   10 2    0.563286     0.027213     0.027600
  13    9   12 2    0.530903     0.011580     0.011634
  13   10    1 2    0.641330     0.042858     0.043240
  13   10    3 2    0.632035     0.025998     0.025953
  13   10    5 2    0.614596     0.022113     0.021847
  13   10    7 2    0.590949     0.030631     0.029751
  13   10    9 2    0.563286     0.032059     0.032515
  13   10   11 2    0.533619     0.024384     0.024284
  13   11    2 2    0.614596     0.006006     0.005934
  13   11    4 2    0.602424     0.020725     0.020733
  13   11    6 2    0.583653     0.030670     0.030461
  13   11    8 2    0.560095     0.030458     0.030877
  13   11   10 2    0.533619     0.024681     0.024580
  13   11   12 2    0.505846     0.012394     0.012665
  13   12    1 2    0.594701     0.023476     0.023155
  13   12    3 2    0.587267     0.007655     0.007523
  13   12    5 2    0.573198     0.008858     0.008873
  13   12    7 2    0.553871     0.020964     0.021165
  13   12    9 2    0.530903     0.014900     0.014969
  13   12   11 2    0.505846     0.006424     0.006564
  13   13    2 2    0.569836     0.003106     0.003135
  13   13    4 2    0.560095     0.018207     0.018458
  13   13    6 2    0.544913     0.031550     0.031630
  13   13    8 2    0.525594     0.027739     0.027888
  13   13   10 2    0.503531     0.020516     0.021193
  13   13   12 2    0.479998     0.010430     0.010396
  14    0    0 2    0.752723     0.054505     0.054652
  14    0    2 2    0.745158     0.090798     0.090654
  14    0    4 2    0.723761     0.060843     0.061182
  14    0    6 2    0.691862     0.045770     0.045656
  14    0    8 2    0.653547     0.015692     0.015942
  14    0   10 2    0.612516     0.003824     0.003824
  14    0   12 2    0.571510     0.001135     0.001133
  14    1    1 2    0.748912     0.007341     0.007348
  14    1    3 2    0.734226     0.002578     0.002584
  14    1    5 2    0.707273     0.001262     0.001269
  14    1    7 2    0.671886     0.004081     0.004160
  14    1    9 2    0.632035     0.007106     0.007094
  14    1   11 2    0.590949     0.003037     0.002950
  14    1   13 2    0.550837     0.000657     0.000655
  14    2    0 2    0.745158     0.092295     0.092148
  14    2    2 2    0.737816     0.175465     0.175182
  14    2    4 2    0.717028     0.226422     0.227276
  14    2    6 2    0.685973     0.076857     0.077211
  14    2    8 2    0.648577     0.361726     0.367037
  14    2   10 2    0.608419     0.007531     0.007351
  14    2   12 2    0.568178     0.430937     0.434703
  14    3    1 2    0.734226     0.002409     0.002415
  14    3    3 2    0.720371     0.005201     0.005156
  14    3    5 2    0.694863     0.006354     0.006394
  14    3    7 2    0.661221     0.002840     0.002851
  14    3    9 2    0.623132     0.001244     0.001231
  14    3   11 2    0.583653     0.003063     0.003042
  14    3   13 2    0.544913     0.004889     0.004901
  14    4    0 2    0.723761     0.117582     0.118237
  14    4    2 2    0.717028     0.128759     0.129245
  14    4    4 2    0.697904     0.186956     0.186971
  14    4    6 2    0.669171     0.037769     0.038337
  14    4    8 2    0.634320     0.058279     0.058805
  14    4   10 2    0.596604     0.003785     0.003703
  14    4   12 2    0.558519     0.004402     0.004480
  14    5    1 2    0.707273     0.001859     0.001869
  14    5    3 2    0.694863     0.005122     0.005154
  14    5    5 2    0.671886     0.006955     0.007090
  14    5    7 2    0.641330     0.003017     0.003043
  14    5    9 2    0.606401     0.000897     0.000876
  14    5   11 2    0.569836     0.002209     0.002230
  14    5   13 2    0.533619     0.005009     0.004989
  14    6    0 2    0.691862     0.034200     0.034115
  14    6    2 2    0.685973     0.076850     0.077203
  14    6    4 2    0.669171     0.120677     0.122492
  14    6    6 2    0.643718     0.016844     0.016946
  14    6    8 2    0.612516     0.195084     0.195108
  14    6   10 2    0.578355     0.000035     0.000035
  14    6   12 2    0.543462     0.297479     0.300796
  14    7    1 2    0.671886     0.004025     0.004103
  14    7    3 2    0.661221     0.003050     0.003062
  14    7    5 2    0.641330     0.002567     0.002590
  14    7    7 2    0.614596     0.003544     0.003501
  14    7    9 2    0.583653     0.003827     0.003801
  14    7   11 2    0.550837     0.001891     0.001885
  14    7   13 2    0.517920     0.001331     0.001332
  14    8    0 2    0.653547     0.198507     0.201665
  14    8    2 2    0.648577     0.027209     0.027609
  14    8    4 2    0.634320     0.281453     0.283992
  14    8    6 2    0.612516     0.005102     0.005103
  14    8    8 2    0.585451     0.127730     0.127263
  14    8   10 2    0.555408     0.013002     0.013109
  14    8   12 2    0.524291     0.049911     0.049983
  14    9    1 2    0.632035     0.004215     0.004208
  14    9    3 2    0.623132     0.002715     0.002687
  14    9    5 2    0.606401     0.001823     0.001781
  14    9    7 2    0.583653     0.002654     0.002636
  14    9    9 2    0.556957     0.004014     0.004082
  14    9   11 2    0.528228     0.002844     0.002833
  14    9   13 2    0.498995     0.001237     0.001207
  14   10    0 2    0.612516     0.005836     0.005836
  14   10    2 2    0.608419     0.007537     0.007357
  14   10    4 2    0.596604     0.018359     0.017962
  14   10    6 2    0.578355     0.000036     0.000035
  14   10    8 2    0.555408     0.084870     0.085568
  14   10   10 2    0.529561     0.030389     0.030303
  14   10   12 2    0.502385     0.122513     0.121934
  14   11    1 2    0.590949     0.003272     0.003178
  14   11    3 2    0.583653     0.002587     0.002570
  14   11    5 2    0.569836     0.002358     0.002380
  14   11    7 2    0.550837     0.002244     0.002237
  14   11    9 2    0.528228     0.002361     0.002352
  14   11   11 2    0.503531     0.002997     0.003096
  14   11   13 2    0.478019     0.002247     0.002247
  14   12    0 2    0.571510     0.225044     0.224693
  14   12    2 2    0.568178     0.001154     0.001165
  14   12    4 2    0.558519     0.376409     0.383034
  14   12    6 2    0.543462     0.009135     0.009237
  14   12    8 2    0.524291     0.204892     0.205188
  14   12   10 2    0.502385     0.031436     0.031287
  14   12   12 2    0.479006     0.082176     0.081773
  14   13    1 2    0.550837     0.003013     0.003003
  14   13    3 2    0.544913     0.001998     0.002003
  14   13    5 2    0.533619     0.001983     0.001975
  14   13    7 2    0.517920     0.002706     0.002708
  14   13    9 2    0.498995     0.002472     0.002411
  14   13   11 2    0.478019     0.001656     0.001657
  14   13   13 2    0.456029     0.001496     0.001493
  14   14    0 2    0.532256     0.000140     0.000140
  14   14    2 2    0.529561     0.000004     0.000004
  14   14    4 2    0.521715     0.003328     0.003331
  14   14    6 2    0.509379     0.013856     0.014087
  14   14    8 2    0.493493     0.022402     0.022058
  14   14   10 2    0.475095     0.041701     0.041390
  14   14   12 2    0.455178     0.075817     0.075015
  14   14   14 2    0.434585     0.029376     0.029946
  15    1    2 2    0.694863     0.016857     0.016962
  15    1    4 2    0.677416     0.023596     0.023643
  15    1    6 2    0.651047     0.025416     0.026038
  15    1    8 2    0.618820     0.038160     0.037351
  15    1   10 2    0.583653     0.034848     0.034611
  15    1   12 2    0.547851     0.014460     0.014373
  15    1   14 2    0.512988     0.001639     0.001654
  15    2    1 2    0.694863     0.009596     0.009656
  15    2    3 2    0.683085     0.006473     0.006457
  15    2    5 2    0.661221     0.004834     0.004852
  15    2    7 2    0.632035     0.005480     0.005471
  15    2    9 2    0.598525     0.006890     0.006767
  15    2   11 2    0.563286     0.007092     0.007193
  15    2   13 2    0.528228     0.004974     0.004955
  15    3    2 2    0.683085     0.001778     0.001774
  15    3    4 2    0.666489     0.022440     0.022723
  15    3    6 2    0.641330     0.050246     0.050694
  15    3    8 2    0.610457     0.040534     0.039691
  15    3   10 2    0.576620     0.021620     0.021441
  15    3   12 2    0.542023     0.009849     0.009807
  15    3   14 2    0.508193     0.002584     0.002637
  15    4    1 2    0.677416     0.023243     0.023290
  15    4    3 2    0.666489     0.024606     0.024916
  15    4    5 2    0.646134     0.022162     0.022361
  15    4    7 2    0.618820     0.018874     0.018474
  15    4    9 2    0.587267     0.019052     0.018724
  15    4   11 2    0.553871     0.018757     0.018937
  15    4   13 2    0.520441     0.014964     0.014903
  15    5    2 2    0.661221     0.002453     0.002462
  15    5    4 2    0.646134     0.024213     0.024431
  15    5    6 2    0.623132     0.045013     0.044553
  15    5    8 2    0.594701     0.032780     0.032332
  15    5   10 2    0.563286     0.021596     0.021903
  15    5   12 2    0.530903     0.013214     0.013276
  15    5   14 2    0.498995     0.002717     0.002650
  15    6    1 2    0.651047     0.033449     0.034268
  15    6    3 2    0.641330     0.037393     0.037726
  15    6    5 2    0.623132     0.039347     0.038945
  15    6    7 2    0.598525     0.034910     0.034288
  15    6    9 2    0.569836     0.027344     0.027599
  15    6   11 2    0.539177     0.022950     0.022791
  15    6   13 2    0.508193     0.023966     0.024457
  15    7    2 2    0.632035     0.011977     0.011956
  15    7    4 2    0.618820     0.021231     0.020781
  15    7    6 2    0.598525     0.024956     0.024511
  15    7    8 2    0.573198     0.031834     0.031887
  15    7   10 2    0.544913     0.028144     0.028215
  15    7   12 2    0.515436     0.013813     0.013948
  15    7   14 2    0.486087     0.002098     0.002091
  15    8    1 2    0.618820     0.039698     0.038856
  15    8    3 2    0.610457     0.035247     0.034514
  15    8    5 2    0.594701     0.036213     0.035718
  15    8    7 2    0.573198     0.037579     0.037642
  15    8    9 2    0.547851     0.030746     0.030559
  15    8   11 2    0.520441     0.024990     0.024890
  15    8   13 2    0.492414     0.026400     0.025948
  15    9    2 2    0.598525     0.009311     0.009145
  15    9    4 2    0.587267     0.015657     0.015387
  15    9    6 2    0.569836     0.024751     0.024981
  15    9    8 2    0.547851     0.038082     0.037851
  15    9   10 2    0.522998     0.025596     0.025874
  15    9   12 2    0.496772     0.007745     0.007440
  15    9   14 2    0.470339     0.001600     0.001630
  15   10    1 2    0.583653     0.030629     0.030420
  15   10    3 2    0.576620     0.027220     0.026994
  15   10    5 2    0.563286     0.022919     0.023245
  15   10    7 2    0.544913     0.022210     0.022266
  15   10    9 2    0.522998     0.025319     0.025593
  15   10   11 2    0.498995     0.025345     0.024721
  15   10   13 2    0.474133     0.019175     0.019100
  15   11    2 2    0.563286     0.004061     0.004119
  15   11    4 2    0.553871     0.017357     0.017524
  15   11    6 2    0.539177     0.028484     0.028286
  15   11    8 2    0.520441     0.028108     0.027995
  15   11   10 2    0.498995     0.021659     0.021127
  15   11   12 2    0.476064     0.009963     0.010206
  15   11   14 2    0.452651     0.001233     0.001210
  15   12    1 2    0.547851     0.012509     0.012434
  15   12    3 2    0.542023     0.013975     0.013915
  15   12    5 2    0.530903     0.011803     0.011858
  15   12    7 2    0.515436     0.009432     0.009525
  15   12    9 2    0.496772     0.011245     0.010802
  15   12   11 2    0.476064     0.012633     0.012943
  15   12   13 2    0.454331     0.009037     0.008985
  15   13    2 2    0.528228     0.003169     0.003157
  15   13    4 2    0.520441     0.018956     0.018880
  15   13    6 2    0.508193     0.026845     0.027394
  15   13    8 2    0.492414     0.019259     0.018930
  15   13   10 2    0.474133     0.018616     0.018543
  15   13   12 2    0.454331     0.013822     0.013743
  15   13   14 2    0.433848     0.001669     0.001681
  15   14    1 2    0.512988     0.001680     0.001695
  15   14    3 2    0.508193     0.002084     0.002127
  15   14    5 2    0.498995     0.003051     0.002976
  15   14    7 2    0.486087     0.002875     0.002866
  15   14    9 2    0.470339     0.001314     0.001338
  15   14   11 2    0.452651     0.000855     0.000839
  15   14   13 2    0.433848     0.001844     0.001857
  15   15    2 2    0.494579     0.002634     0.002595
  15   15    4 2    0.488169     0.012295     0.012316
  15   15    6 2    0.478019     0.025978     0.025987
  15   15    8 2    0.464817     0.026520     0.026781
  15   15   10 2    0.449347     0.014273     0.014166
  15   15   12 2    0.432384     0.006544     0.006544
  16    0    0 2    0.658633     0.041720     0.041724
  16    0    2 2    0.653547     0.088092     0.089493
  16    0    4 2    0.638968     0.057894     0.057872
  16    0    6 2    0.616697     0.135756     0.133891
  16    0    8 2    0.589099     0.013771     0.013394
  16    0   10 2    0.558519     0.184035     0.187274
  16    0   12 2    0.526906     0.000992     0.000993
  16    0   14 2    0.495672     0.205459     0.200312
  16    1    1 2    0.656075     0.000510     0.000520
  16    1    3 2    0.646134     0.000326     0.000329
  16    1    5 2    0.627536     0.001557     0.001553
  16    1    7 2    0.602424     0.001135     0.001135
  16    1    9 2    0.573198     0.000025     0.000025
  16    1   11 2    0.542023     0.000214     0.000213
  16    1   13 2    0.510574     0.002117     0.002118
  16    1   15 2    0.479998     0.000420     0.000419
  16    2    0 2    0.653547     0.075404     0.076604
  16    2    2 2    0.648577     0.160738     0.163098
  16    2    4 2    0.634320     0.113189     0.114211
  16    2    6 2    0.612516     0.075405     0.075414
  16    2    8 2    0.585451     0.024837     0.024746
  16    2   10 2    0.555408     0.009767     0.009847
  16    2   12 2    0.524291     0.001336     0.001338
  16    2   14 2    0.493493     0.000335     0.000330
  16    3    1 2    0.646134     0.000508     0.000513
  16    3    3 2    0.636631     0.001280     0.001282
  16    3    5 2    0.618820     0.000198     0.000194
  16    3    7 2    0.594701     0.000143     0.000141
  16    3    9 2    0.566533     0.001839     0.001862
  16    3   11 2    0.536376     0.000707     0.000701
  16    3   13 2    0.505846     0.000039     0.000040
  16    3   15 2    0.476064     0.000506     0.000519
  16    4    0 2    0.638968     0.058429     0.058406
  16    4    2 2    0.634320     0.122230     0.123333
  16    4    4 2    0.620965     0.067830     0.067296
  16    4    6 2    0.600465     0.192568     0.192355
  16    4    8 2    0.574902     0.014003     0.013857
  16    4   10 2    0.546376     0.304363     0.306548
  16    4   12 2    0.516674     0.000941     0.000940
  16    4   14 2    0.487125     0.324175     0.319350
  16    5    1 2    0.627536     0.000793     0.000791
  16    5    3 2    0.618820     0.000853     0.000835
  16    5    5 2    0.602424     0.000096     0.000096
  16    5    7 2    0.580105     0.000200     0.000198
  16    5    9 2    0.553871     0.001889     0.001907
  16    5   11 2    0.525594     0.000801     0.000806
  16    5   13 2    0.496772     0.000031     0.000030
  16    5   15 2    0.468477     0.000241     0.000242
  16    6    0 2    0.616697     0.043522     0.042924
  16    6    2 2    0.612516     0.249911     0.249942
  16    6    4 2    0.600465     0.030835     0.030801
  16    6    6 2    0.581871     0.126075     0.125082
  16    6    8 2    0.558519     0.005848     0.005950
  16    6   10 2    0.532256     0.046841     0.046915
  16    6   12 2    0.504685     0.006303     0.006469
  16    6   14 2    0.477038     0.006895     0.006895
  16    7    1 2    0.602424     0.001060     0.001061
  16    7    3 2    0.594701     0.000071     0.000070
  16    7    5 2    0.580105     0.000671     0.000664
  16    7    7 2    0.560095     0.001241     0.001258
  16    7    9 2    0.536376     0.000061     0.000061
  16    7   11 2    0.510574     0.000291     0.000291
  16    7   13 2    0.484032     0.001490     0.001473
  16    7   15 2    0.457747     0.000113     0.000113
  16    8    0 2    0.589099     0.013045     0.012687
  16    8    2 2    0.585451     0.034025     0.033901
  16    8    4 2    0.574902     0.014727     0.014573
  16    8    6 2    0.558519     0.078013     0.079386
  16    8    8 2    0.537771     0.001414     0.001402
  16    8   10 2    0.514208     0.155474     0.156616
  16    8   12 2    0.489220     0.016696     0.016552
  16    8   14 2    0.463915     0.186229     0.187494
  16    9    1 2    0.573198     0.000492     0.000493
  16    9    3 2    0.566533     0.000280     0.000284
  16    9    5 2    0.553871     0.000888     0.000896
  16    9    7 2    0.536376     0.000851     0.000844
  16    9    9 2    0.515436     0.000063     0.000064
  16    9   11 2    0.492414     0.000187     0.000184
  16    9   13 2    0.468477     0.001091     0.001095
  16    9   15 2    0.444524     0.000430     0.000428
  16   10    0 2    0.558519     0.002506     0.002550
  16   10    2 2    0.555408     0.350700     0.353586
  16   10    4 2    0.546376     0.006129     0.006173
  16   10    6 2    0.532256     0.237097     0.237469
  16   10    8 2    0.514208     0.011380     0.011464
  16   10   10 2    0.493493     0.087667     0.086320
  16   10   12 2    0.471279     0.026887     0.027107
  16   10   14 2    0.448532     0.054794     0.053877
  16   11    1 2    0.542023     0.000072     0.000072
  16   11    3 2    0.536376     0.001598     0.001585
  16   11    5 2    0.525594     0.000539     0.000542
  16   11    7 2    0.510574     0.000050     0.000050
  16   11    9 2    0.492414     0.000826     0.000812
  16   11   11 2    0.472225     0.000458     0.000464
  16   11   13 2    0.450990     0.000027     0.000027
  16   12    0 2    0.526906     0.001223     0.001224
  16   12    2 2    0.524291     0.001852     0.001855
  16   12    4 2    0.516674     0.001201     0.001199
  16   12    6 2    0.504685     0.020810     0.021356
  16   12    8 2    0.489220     0.016247     0.016106
  16   12   10 2    0.471279     0.059370     0.059855
  16   12   12 2    0.451818     0.060424     0.059848
  16   12   14 2    0.431658     0.099602     0.096822
  16   13    1 2    0.510574     0.000234     0.000234
  16   13    3 2    0.505846     0.000770     0.000786
  16   13    5 2    0.496772     0.000445     0.000428
  16   13    7 2    0.484032     0.000160     0.000158
  16   13    9 2    0.468477     0.000448     0.000449
  16   13   11 2    0.450990     0.000493     0.000488
  16   13   13 2    0.432384     0.000202     0.000202
  16   14    0 2    0.495672     0.000865     0.000844
  16   14    2 2    0.493493     0.386004     0.380071
  16   14    4 2    0.487125     0.004206     0.004143
  16   14    6 2    0.477038     0.249258     0.249253
  16   14    8 2    0.463915     0.015939     0.016047
  16   14   10 2    0.448532     0.142486     0.140102
  16   14   12 2    0.431658     0.067361     0.065481
  16   15    1 2    0.479998     0.001152     0.001149
  16   15    3 2    0.476064     0.000021     0.000022
  16   15    5 2    0.468477     0.000231     0.000232
  16   15    7 2    0.457747     0.001105     0.001106
  16   15    9 2    0.444524     0.000122     0.000122
  16   16    0 2    0.465724     0.000208     0.000213
  16   16    2 2    0.463915     0.000055     0.000056
  16   16    4 2    0.458613     0.001633     0.001649
  16   16    6 2    0.450166     0.006807     0.006776
  16   16    8 2    0.439088     0.029224     0.029348
  17    1    2 2    0.614596     0.006016     0.005944
  17    1    4 2    0.602424     0.022606     0.022615
  17    1    6 2    0.583653     0.029418     0.029218
  17    1    8 2    0.560095     0.027136     0.027510
  17    1   10 2    0.533619     0.027443     0.027331
  17    1   12 2    0.505846     0.014557     0.014875
  17    1   14 2    0.478019     0.000832     0.000832
  17    1   16 2    0.450990     0.000792     0.000783
  17    2    1 2    0.614596     0.004508     0.004454
  17    2    3 2    0.606401     0.005831     0.005695
  17    2    5 2    0.590949     0.008622     0.008375
  17    2    7 2    0.569836     0.006892     0.006956
  17    2    9 2    0.544913     0.002669     0.002676
  17    2   11 2    0.517920     0.002823     0.002825
  17    2   13 2    0.490278     0.006135     0.006065
  17    2   15 2    0.463019     0.004973     0.004996
  17    3    2 2    0.606401     0.006008     0.005868
  17    3    4 2    0.594701     0.016837     0.016607
  17    3    6 2    0.576620     0.031510     0.031249
  17    3    8 2    0.553871     0.037072     0.037427
  17    3   10 2    0.528228     0.020928     0.020847
  17    3   12 2    0.501247     0.008350     0.007996
  17    3   14 2    0.474133     0.003116     0.003104
  17    3   16 2    0.447722     0.000095     0.000094
  17    4    1 2    0.602424     0.015679     0.015685
  17    4    3 2    0.594701     0.024527     0.024191
  17    4    5 2    0.580105     0.021137     0.020927
  17    4    7 2    0.560095     0.012933     0.013111
  17    4    9 2    0.536376     0.015340     0.015216
  17    4   11 2    0.510574     0.018879     0.018887
  17    4   13 2    0.484032     0.012565     0.012420
  17    4   15 2    0.457747     0.009482     0.009491
  17    5    2 2    0.590949     0.005905     0.005736
  17    5    4 2    0.580105     0.015758     0.015601
  17    5    6 2    0.563286     0.030549     0.030984
  17    5    8 2    0.542023     0.036487     0.036330
  17    5   10 2    0.517920     0.019195     0.019208
  17    5   12 2    0.492414     0.007812     0.007678
  17    5   14 2    0.466636     0.003734     0.003753
  17    5   16 2    0.441393     0.000085     0.000085
  17    6    1 2    0.583653     0.036179     0.035933
  17    6    3 2    0.576620     0.028521     0.028285
  17    6    5 2    0.563286     0.023375     0.023708
  17    6    7 2    0.544913     0.026457     0.026524
  17    6    9 2    0.522998     0.030941     0.031276
  17    6   11 2    0.498995     0.025960     0.025322
  17    6   13 2    0.474133     0.018814     0.018741
  17    6   15 2    0.449347     0.018078     0.017943
  17    7    2 2    0.569836     0.004808     0.004852
  17    7    4 2    0.560095     0.019136     0.019400
  17    7    6 2    0.544913     0.027645     0.027714
  17    7    8 2    0.525594     0.025681     0.025820
  17    7   10 2    0.503531     0.022693     0.023442
  17    7   12 2    0.479998     0.012209     0.012170
  17    7   14 2    0.456029     0.001270     0.001268
  17    7   16 2    0.432384     0.000549     0.000549
  17    8    1 2    0.560095     0.041865     0.042442
  17    8    3 2    0.553871     0.022688     0.022905
  17    8    5 2    0.542023     0.025323     0.025213
  17    8    7 2    0.525594     0.039439     0.039652
  17    8    9 2    0.505846     0.029087     0.029721
  17    8   11 2    0.484032     0.017917     0.017710
  17    8   13 2    0.461241     0.024595     0.024692
  17    8   15 2    0.438328     0.027509     0.027508
  17    9    2 2    0.544913     0.004299     0.004310
  17    9    4 2    0.536376     0.018621     0.018471
  17    9    6 2    0.522998     0.025010     0.025281
  17    9    8 2    0.505846     0.022529     0.023021
  17    9   10 2    0.486087     0.023439     0.023364
  17    9   12 2    0.464817     0.012438     0.012560
  17    9   14 2    0.442950     0.000581     0.000572
  17   10    1 2    0.533619     0.018602     0.018526
  17   10    3 2    0.528228     0.027626     0.027520
  17   10    5 2    0.517920     0.028290     0.028309
  17   10    7 2    0.503531     0.019792     0.020444
  17   10    9 2    0.486087     0.017079     0.017025
  17   10   11 2    0.466636     0.019071     0.019169
  17   10   13 2    0.446114     0.018017     0.017673
  17   11    2 2    0.517920     0.005516     0.005520
  17   11    4 2    0.510574     0.013810     0.013815
  17   11    6 2    0.498995     0.022105     0.021561
  17   11    8 2    0.484032     0.026964     0.026653
  17   11   10 2    0.466636     0.019163     0.019261
  17   11   12 2    0.447722     0.008148     0.008102
  17   12    1 2    0.505846     0.006513     0.006656
  17   12    3 2    0.501247     0.017568     0.016823
  17   12    5 2    0.492414     0.014725     0.014473
  17   12    7 2    0.479998     0.005554     0.005536
  17   12    9 2    0.464817     0.008075     0.008154
  17   12   11 2    0.447722     0.013996     0.013916
  17   13    2 2    0.490278     0.005025     0.004967
  17   13    4 2    0.484032     0.011382     0.011250
  17   13    6 2    0.474133     0.021349     0.021265
  17   13    8 2    0.461241     0.027480     0.027588
  17   13   10 2    0.446114     0.015191     0.014901
  17   14    1 2    0.478019     0.004074     0.004076
  17   14    3 2    0.474133     0.000724     0.000721
  17   14    5 2    0.466636     0.000771     0.000775
  17   14    7 2    0.456029     0.002956     0.002951
  17   14    9 2    0.442950     0.002337     0.002302
  17   15    2 2    0.463019     0.002509     0.002521
  17   15    4 2    0.457747     0.012367     0.012379
  17   15    6 2    0.449347     0.022129     0.021963
  17   15    8 2    0.438328     0.020902     0.020902
  17   16    1 2    0.450990     0.000025     0.000025
  17   16    3 2    0.447722     0.001391     0.001383
  17   16    5 2    0.441393     0.001191     0.001179
  17   16    7 2    0.432384     0.000020     0.000020
  17   17    2 2    0.436819     0.002377     0.002431
  17   17    4 2    0.432384     0.012892     0.012892
  18    0    0 2    0.585451     0.024051     0.023963
  18    0    2 2    0.581871     0.058976     0.058512
  18    0    4 2    0.571510     0.046698     0.046625
  18    0    6 2    0.555408     0.022389     0.022573
  18    0    8 2    0.534992     0.007245     0.007253
  18    0   10 2    0.511776     0.003599     0.003626
  18    0   12 2    0.487125     0.000003     0.000003
  18    0   14 2    0.462127     0.000031     0.000031
  18    0   16 2    0.437572     0.000069     0.000069
  18    1    1 2    0.583653     0.013757     0.013663
  18    1    3 2    0.576620     0.005802     0.005754
  18    1    5 2    0.563286     0.004679     0.004746
  18    1    7 2    0.544913     0.009952     0.009977
  18    1    9 2    0.522998     0.011793     0.011921
  18    1   11 2    0.498995     0.006484     0.006324
  18    1   13 2    0.474133     0.003563     0.003549
  18    1   15 2    0.449347     0.004906     0.004869
  18    2    0 2    0.581871     0.052306     0.051894
  18    2    2 2    0.578355     0.130937     0.129152
  18    2    4 2    0.568178     0.144362     0.145623
  18    2    6 2    0.552348     0.057056     0.057131
  18    2    8 2    0.532256     0.231753     0.232117
  18    2   10 2    0.509379     0.009566     0.009725
  18    2   12 2    0.485056     0.313138     0.308377
  18    2   14 2    0.460360     0.000005     0.000005
  18    2   16 2    0.436071     0.289441     0.286490
  18    3    1 2    0.576620     0.005611     0.005564
  18    3    3 2    0.569836     0.012062     0.012174
  18    3    5 2    0.556957     0.012107     0.012313
  18    3    7 2    0.539177     0.005787     0.005747
  18    3    9 2    0.517920     0.004609     0.004613
  18    3   11 2    0.494579     0.007843     0.007726
  18    3   13 2    0.470339     0.008955     0.009119
  18    3   15 2    0.446114     0.005500     0.005395
  18    4    0 2    0.571510     0.089918     0.089777
  18    4    2 2    0.568178     0.072636     0.073271
  18    4    4 2    0.558519     0.093153     0.094792
  18    4    6 2    0.543462     0.030539     0.030880
  18    4    8 2    0.524291     0.037274     0.037328
  18    4   10 2    0.502385     0.000144     0.000144
  18    4   12 2    0.479006     0.003909     0.003890
  18    4   14 2    0.455178     0.002559     0.002532
  18    4   16 2    0.431658     0.000022     0.000021
  18    5    1 2    0.563286     0.005389     0.005466
  18    5    3 2    0.556957     0.011000     0.011187
  18    5    5 2    0.544913     0.012016     0.012047
  18    5    7 2    0.528228     0.006453     0.006428
  18    5    9 2    0.508193     0.004241     0.004328
  18    5   11 2    0.486087     0.006288     0.006268
  18    5   13 2    0.463019     0.008700     0.008741
  18    5   15 2    0.439853     0.006779     0.006770
  18    6    0 2    0.555408     0.023276     0.023467
  18    6    2 2    0.552348     0.057075     0.057149
  18    6    4 2    0.543462     0.064299     0.065016
  18    6    6 2    0.529561     0.020509     0.020450
  18    6    8 2    0.511776     0.142330     0.143401
  18    6   10 2    0.491343     0.000259     0.000255
  18    6   12 2    0.469405     0.198887     0.198600
  18    6   14 2    0.446916     0.004634     0.004628
  18    7    1 2    0.544913     0.010208     0.010234
  18    7    3 2    0.539177     0.005714     0.005674
  18    7    5 2    0.528228     0.005952     0.005929
  18    7    7 2    0.512988     0.009443     0.009529
  18    7    9 2    0.494579     0.008180     0.008058
  18    7   11 2    0.474133     0.004720     0.004702
  18    7   13 2    0.452651     0.004514     0.004428
  18    7   15 2    0.430936     0.006396     0.006289
  18    8    0 2    0.534992     0.115053     0.115183
  18    8    2 2    0.532256     0.018803     0.018833
  18    8    4 2    0.524291     0.206159     0.206457
  18    8    6 2    0.511776     0.000262     0.000264
  18    8    8 2    0.495672     0.084220     0.082110
  18    8   10 2    0.477038     0.006201     0.006201
  18    8   12 2    0.456886     0.025129     0.025099
  18    8   14 2    0.436071     0.028468     0.028177
  18    9    1 2    0.522998     0.008922     0.009019
  18    9    3 2    0.517920     0.006340     0.006344
  18    9    5 2    0.508193     0.005640     0.005755
  18    9    7 2    0.494579     0.006987     0.006883
  18    9    9 2    0.478019     0.007624     0.007627
  18    9   11 2    0.459484     0.006387     0.006412
  18    9   13 2    0.439853     0.004687     0.004681
  18   10    0 2    0.511776     0.001573     0.001585
  18   10    2 2    0.509379     0.009540     0.009698
  18   10    4 2    0.502385     0.013817     0.013751
  18   10    6 2    0.491343     0.000251     0.000247
  18   10    8 2    0.477038     0.046709     0.046708
  18   10   10 2    0.460360     0.011941     0.011835
  18   10   12 2    0.442170     0.101760     0.101034
  18   11    1 2    0.498995     0.006046     0.005897
  18   11    3 2    0.494579     0.008189     0.008066
  18   11    5 2    0.486087     0.006771     0.006749
  18   11    7 2    0.474133     0.004627     0.004609
  18   11    9 2    0.459484     0.005881     0.005903
  18   11   11 2    0.442950     0.007436     0.007324
  18   12    0 2    0.487125     0.170453     0.167916
  18   12    2 2    0.485056     0.000009     0.000009
  18   12    4 2    0.479006     0.256877     0.255617
  18   12    6 2    0.469405     0.003918     0.003913
  18   12    8 2    0.456886     0.143821     0.143649
  18   12   10 2    0.442170     0.044701     0.044382
  18   13    1 2    0.474133     0.007005     0.006977
  18   13    3 2    0.470339     0.005580     0.005682
  18   13    5 2    0.463019     0.005107     0.005131
  18   13    7 2    0.452651     0.006254     0.006135
  18   13    9 2    0.439853     0.006563     0.006553
  18   14    0 2    0.462127     0.000287     0.000291
  18   14    2 2    0.460360     0.000006     0.000006
  18   14    4 2    0.455178     0.000594     0.000588
  18   14    6 2    0.446916     0.004687     0.004680
  18   14    8 2    0.436071     0.018263     0.018077
  18   15    1 2    0.449347     0.005898     0.005854
  18   15    3 2    0.446114     0.004817     0.004726
  18   15    5 2    0.439853     0.005811     0.005802
  18   15    7 2    0.430936     0.006636     0.006525
  18   16    0 2    0.437572     0.150271     0.150463
  18   16    2 2    0.436071     0.000241     0.000238
  18   16    4 2    0.431658     0.252834     0.245777
  19    1    2 2    0.550837     0.001899     0.001893
  19    1    4 2    0.542023     0.016011     0.015942
  19    1    6 2    0.528228     0.033627     0.033497
  19    1    8 2    0.510574     0.028955     0.028967
  19    1   10 2    0.490278     0.016955     0.016761
  19    1   12 2    0.468477     0.008251     0.008283
  19    1   14 2    0.446114     0.002129     0.002088
  19    2    1 2    0.550837     0.004313     0.004298
  19    2    3 2    0.544913     0.004071     0.004081
  19    2    5 2    0.533619     0.006078     0.006054
  19    2    7 2    0.517920     0.007398     0.007403
  19    2    9 2    0.498995     0.003552     0.003464
  19    2   11 2    0.478019     0.001284     0.001284
  19    2   13 2    0.456029     0.003149     0.003144
  19    2   15 2    0.433848     0.007222     0.007273
  19    3    2 2    0.544913     0.010150     0.010175
  19    3    4 2    0.536376     0.017224     0.017085
  19    3    6 2    0.522998     0.018461     0.018661
  19    3    8 2    0.505846     0.024219     0.024748
  19    3   10 2    0.486087     0.024454     0.024376
  19    3   12 2    0.464817     0.012532     0.012655
  19    3   14 2    0.442950     0.001427     0.001406
  19    4    1 2    0.542023     0.017145     0.017071
  19    4    3 2    0.536376     0.014724     0.014605
  19    4    5 2    0.525594     0.015153     0.015234
  19    4    7 2    0.510574     0.016615     0.016622
  19    4    9 2    0.492414     0.013992     0.013753
  19    4   11 2    0.472225     0.010943     0.011088
  19    4   13 2    0.450990     0.011634     0.011505
  19    5    2 2    0.533619     0.007358     0.007328
  19    5    4 2    0.525594     0.014536     0.014615
  19    5    6 2    0.512988     0.020741     0.020930
  19    5    8 2    0.496772     0.028073     0.026968
  19    5   10 2    0.478019     0.021918     0.021925
  19    5   12 2    0.457747     0.008751     0.008760
  19    5   14 2    0.436819     0.001414     0.001446
  19    6    1 2    0.528228     0.027924     0.027817
  19    6    3 2    0.522998     0.027238     0.027533
  19    6    5 2    0.512988     0.021771     0.021970
  19    6    7 2    0.498995     0.018588     0.018131
  19    6    9 2    0.482003     0.023964     0.023515
  19    6   11 2    0.463019     0.028493     0.028628
  19    6   13 2    0.442950     0.019883     0.019585
  19    7    2 2    0.517920     0.001947     0.001948
  19    7    4 2    0.510574     0.013761     0.013766
  19    7    6 2    0.498995     0.029398     0.028675
  19    7    8 2    0.484032     0.027778     0.027457
  19    7   10 2    0.466636     0.016317     0.016401
  19    7   12 2    0.447722     0.006914     0.006874
  19    8    1 2    0.510574     0.026036     0.026047
  19    8    3 2    0.505846     0.030292     0.030953
  19    8    5 2    0.496772     0.026984     0.025922
  19    8    7 2    0.484032     0.021127     0.020883
  19    8    9 2    0.468477     0.023373     0.023462
  19    8   11 2    0.450990     0.027093     0.026792
  19    8   13 2    0.432384     0.021238     0.021239
  19    9    2 2    0.498995     0.003498     0.003412
  19    9    4 2    0.492414     0.015918     0.015646
  19    9    6 2    0.482003     0.023320     0.022882
  19    9    8 2    0.468477     0.019721     0.019796
  19    9   10 2    0.452651     0.017413     0.017082
  19    9   12 2    0.435326     0.011272     0.011396
  19   10    1 2    0.490278     0.018589     0.018376
  19   10    3 2    0.486087     0.019443     0.019381
  19   10    5 2    0.478019     0.022756     0.022764
  19   10    7 2    0.466636     0.022833     0.022951
  19   10    9 2    0.452651     0.016009     0.015705
  19   10   11 2    0.436819     0.011877     0.012145
  19   11    2 2    0.478019     0.004927     0.004928
  19   11    4 2    0.472225     0.012944     0.013116
  19   11    6 2    0.463019     0.019223     0.019314
  19   11    8 2    0.450990     0.021794     0.021552
  19   11   10 2    0.436819     0.017022     0.017407
  19   12    1 2    0.468477     0.010725     0.010766
  19   12    3 2    0.464817     0.007676     0.007751
  19   12    5 2    0.457747     0.009066     0.009075
  19   12    7 2    0.447722     0.012307     0.012237
  19   12    9 2    0.435326     0.008780     0.008877
  19   13    2 2    0.456029     0.003495     0.003489
  19   13    4 2    0.450990     0.009646     0.009538
  19   13    6 2    0.442950     0.019611     0.019317
  19   13    8 2    0.432384     0.026014     0.026015
  19   14    1 2    0.446114     0.002536     0.002488
  19   14    3 2    0.442950     0.001691     0.001666
  19   14    5 2    0.436819     0.000861     0.000881
  19   15    2 2    0.433848     0.004401     0.004432
  20    0    0 2    0.526906     0.043551     0.043561
  20    0    2 2    0.524291     0.039898     0.039956
  20    0    4 2    0.516674     0.056004     0.055928
  20    0    6 2    0.504685     0.062306     0.063941
  20    0    8 2    0.489220     0.023597     0.023393
  20    0   10 2    0.471279     0.113839     0.114769
  20    0   12 2    0.451818     0.003255     0.003224
  20    0   14 2    0.431658     0.121524     0.118132
  20    1    1 2    0.525594     0.018496     0.018596
  20    1    3 2    0.520441     0.021389     0.021303
  20    1    5 2    0.510574     0.016010     0.016017
  20    1    7 2    0.496772     0.014196     0.013637
  20    1    9 2    0.479998     0.020243     0.020178
  20    1   11 2    0.461241     0.017495     0.017564
  20    1   13 2    0.441393     0.010471     0.010371
  20    2    0 2    0.524291     0.037421     0.037475
  20    2    2 2    0.521715     0.069750     0.069828
  20    2    4 2    0.514208     0.039389     0.039679
  20    2    6 2    0.502385     0.024297     0.024182
  20    2    8 2    0.487125     0.007387     0.007277
  20    2   10 2    0.469405     0.000958     0.000956
  20    2   12 2    0.450166     0.001239     0.001234
  20    2   14 2    0.430217     0.003073     0.003038
  20    3    1 2    0.520441     0.021435     0.021349
  20    3    3 2    0.515436     0.014380     0.014520
  20    3    5 2    0.505846     0.017704     0.018090
  20    3    7 2    0.492414     0.021084     0.020723
  20    3    9 2    0.476064     0.014041     0.014385
  20    3   11 2    0.457747     0.012889     0.012902
  20    3   13 2    0.438328     0.016434     0.016434
  20    4    0 2    0.516674     0.055082     0.055007
  20    4    2 2    0.514208     0.047033     0.047379
  20    4    4 2    0.507016     0.089758     0.091539
  20    4    6 2    0.495672     0.099691     0.097194
  20    4    8 2    0.480997     0.021354     0.021278
  20    4   10 2    0.463915     0.159580     0.160664
  20    4   12 2    0.445317     0.002181     0.002176
  20    5    1 2    0.510574     0.017331     0.017338
  20    5    3 2    0.505846     0.016458     0.016818
  20    5    5 2    0.496772     0.020362     0.019561
  20    5    7 2    0.484032     0.018762     0.018545
  20    5    9 2    0.468477     0.011499     0.011544
  20    5   11 2    0.450990     0.012615     0.012475
  20    5   13 2    0.432384     0.017985     0.017986
  20    6    0 2    0.504685     0.009271     0.009514
  20    6    2 2    0.502385     0.119802     0.119236
  20    6    4 2    0.495672     0.016966     0.016541
  20    6    6 2    0.485056     0.064158     0.063183
  20    6    8 2    0.471279     0.000966     0.000973
  20    6   10 2    0.455178     0.010091     0.009984
  20    6   12 2    0.437572     0.010318     0.010331
  20    7    1 2    0.496772     0.012940     0.012431
  20    7    3 2    0.492414     0.022894     0.022502
  20    7    5 2    0.484032     0.018773     0.018556
  20    7    7 2    0.472225     0.011771     0.011928
  20    7    9 2    0.457747     0.014877     0.014892
  20    7   11 2    0.441393     0.015675     0.015526
  20    8    0 2    0.489220     0.025542     0.025320
  20    8    2 2    0.487125     0.008498     0.008371
  20    8    4 2    0.480997     0.019621     0.019551
  20    8    6 2    0.471279     0.029602     0.029844
  20    8    8 2    0.458613     0.002178     0.002200
  20    8   10 2    0.443735     0.082986     0.082278
  20    9    1 2    0.479998     0.016935     0.016881
  20    9    3 2    0.476064     0.016700     0.017109
  20    9    5 2    0.468477     0.013247     0.013298
  20    9    7 2    0.457747     0.013553     0.013566
  20    9    9 2    0.444524     0.017733     0.017675
  20   10    0 2    0.471279     0.001854     0.001869
  20   10    2 2    0.469405     0.205214     0.204918
  20   10    4 2    0.463915     0.002364     0.002380
  20   10    6 2    0.455178     0.117155     0.115917
  20   10    8 2    0.443735     0.010919     0.010826
  20   10   10 2    0.430217     0.054288     0.053677
  20   11    1 2    0.461241     0.020921     0.021004
  20   11    3 2    0.457747     0.009714     0.009724
  20   11    5 2    0.450990     0.011437     0.011309
  20   11    7 2    0.441393     0.018507     0.018331
  20   12    0 2    0.451818     0.002326     0.002304
  20   12    2 2    0.450166     0.000528     0.000526
  20   12    4 2    0.445317     0.003280     0.003272
  20   12    6 2    0.437572     0.003857     0.003862
  20   13    1 2    0.441393     0.014011     0.013877
  20   13    3 2    0.438328     0.013223     0.013223
  20   13    5 2    0.432384     0.014410     0.014410
  20   14    0 2    0.431658     0.002668     0.002594
  20   14    2 2    0.430217     0.237563     0.234889
  21    1    2 2    0.498995     0.003954     0.003857
  21    1    4 2    0.492414     0.011389     0.011194
  21    1    6 2    0.482003     0.024392     0.023934
  21    1    8 2    0.468477     0.029291     0.029403
  21    1   10 2    0.452651     0.014121     0.013853
  21    1   12 2    0.435326     0.005808     0.005872
  21    2    1 2    0.498995     0.003754     0.003662
  21    2    3 2    0.494579     0.005591     0.005507
  21    2    5 2    0.486087     0.003618     0.003607
  21    2    7 2    0.474133     0.002183     0.002174
  21    2    9 2    0.459484     0.004614     0.004631
  21    2   11 2    0.442950     0.005562     0.005479
  21    3    2 2    0.494579     0.003916     0.003857
  21    3    4 2    0.488169     0.015731     0.015757
  21    3    6 2    0.478019     0.020955     0.020962
  21    3    8 2    0.464817     0.019439     0.019630
  21    3   10 2    0.449347     0.020318     0.020166
  21    3   12 2    0.432384     0.011056     0.011056
  21    4    1 2    0.492414     0.016217     0.015940
  21    4    3 2    0.488169     0.010831     0.010849
  21    4    5 2    0.479998     0.011991     0.011952
  21    4    7 2    0.468477     0.015812     0.015873
  21    4    9 2    0.454331     0.012041     0.011971
  21    4   11 2    0.438328     0.008897     0.008897
  21    5    2 2    0.486087     0.004434     0.004420
  21    5    4 2    0.479998     0.016114     0.016062
  21    5    6 2    0.470339     0.018618     0.018957
  21    5    8 2    0.457747     0.017471     0.017489
  21    5   10 2    0.442950     0.022186     0.021853
  21    6    1 2    0.482003     0.021812     0.021402
  21    6    3 2    0.478019     0.020778     0.020785
  21    6    5 2    0.470339     0.022672     0.023085
  21    6    7 2    0.459484     0.022645     0.022730
  21    6    9 2    0.446114     0.017668     0.017332
  21    6   11 2    0.430936     0.015910     0.015643
  21    7    2 2    0.474133     0.004669     0.004651
  21    7    4 2    0.468477     0.011289     0.011332
  21    7    6 2    0.459484     0.019688     0.019763
  21    7    8 2    0.447722     0.024854     0.024711
  21    7   10 2    0.433848     0.015809     0.015921
  21    8    1 2    0.468477     0.019281     0.019355
  21    8    3 2    0.464817     0.029719     0.030012
  21    8    5 2    0.457747     0.025520     0.025546
  21    8    7 2    0.447722     0.016439     0.016345
  21    8    9 2    0.435326     0.020705     0.020933
  21    9    2 2    0.459484     0.003358     0.003370
  21    9    4 2    0.454331     0.009451     0.009396
  21    9    6 2    0.446114     0.021873     0.021456
  21    9    8 2    0.435326     0.026962     0.027259
  21   10    1 2    0.452651     0.019989     0.019610
  21   10    3 2    0.449347     0.016079     0.015959
  21   10    5 2    0.442950     0.015402     0.015171
  21   10    7 2    0.433848     0.017470     0.017595
  21   11    2 2    0.442950     0.002258     0.002224
  21   11    4 2    0.438328     0.012037     0.012037
  21   11    6 2    0.430936     0.020466     0.020123
  21   12    1 2    0.435326     0.011502     0.011629
  21   12    3 2    0.432384     0.005582     0.005582
  22    0    0 2    0.479006     0.012745     0.012683
  22    0    2 2    0.477038     0.017058     0.017058
  22    0    4 2    0.471279     0.004769     0.004808
  22    0    6 2    0.462127     0.004710     0.004772
  22    0    8 2    0.450166     0.000754     0.000751
  22    0   10 2    0.436071     0.000311     0.000308
  22    1    1 2    0.478019     0.017945     0.017951
  22    1    3 2    0.474133     0.028897     0.028784
  22    1    5 2    0.466636     0.027966     0.028110
  22    1    7 2    0.456029     0.018268     0.018237
  22    1    9 2    0.442950     0.016943     0.016689
  22    2    0 2    0.477038     0.014832     0.014832
  22    2    2 2    0.475095     0.159744     0.158552
  22    2    4 2    0.469405     0.046709     0.046642
  22    2    6 2    0.460360     0.092711     0.091888
  22    2    8 2    0.448532     0.102300     0.100589
  22    2   10 2    0.434585     0.028101     0.028646
  22    3    1 2    0.474133     0.028559     0.028447
  22    3    3 2    0.470339     0.017849     0.018174
  22    3    5 2    0.463019     0.018511     0.018598
  22    3    7 2    0.452651     0.025621     0.025134
  22    3    9 2    0.439853     0.022899     0.022866
  22    4    0 2    0.471279     0.018944     0.019099
  22    4    2 2    0.469405     0.019006     0.018979
  22    4    4 2    0.463915     0.044436     0.044738
  22    4    6 2    0.455178     0.001621     0.001604
  22    4    8 2    0.443735     0.001812     0.001796
  22    4   10 2    0.430217     0.004497     0.004447
  22    5    1 2    0.466636     0.027746     0.027889
  22    5    3 2    0.463019     0.018143     0.018228
  22    5    5 2    0.456029     0.017426     0.017396
  22    5    7 2    0.446114     0.023350     0.022906
  22    5    9 2    0.433848     0.023348     0.023514
  22    6    0 2    0.462127     0.002898     0.002936
  22    6    2 2    0.460360     0.092660     0.091838
  22    6    4 2    0.455178     0.015743     0.015577
  22    6    6 2    0.446916     0.040088     0.040036
  22    6    8 2    0.436071     0.051062     0.050541
  22    7    1 2    0.456029     0.018438     0.018407
  22    7    3 2    0.452651     0.025917     0.025425
  22    7    5 2    0.446114     0.022507     0.022078
  22    7    7 2    0.436819     0.016264     0.016631
  22    8    0 2    0.450166     0.063756     0.063468
  22    8    2 2    0.448532     0.000260     0.000256
  22    8    4 2    0.443735     0.068065     0.067484
  22    8    6 2    0.436071     0.003017     0.002986
  22    9    1 2    0.442950     0.018226     0.017953
  22    9    3 2    0.439853     0.022560     0.022528
  22    9    5 2    0.433848     0.021865     0.022021
  22   10    0 2    0.436071     0.000964     0.000954
  22   10    2 2    0.434585     0.028209     0.028757
  22   10    4 2    0.430217     0.000027     0.000026
  23    1    2 2    0.456029     0.004950     0.004942
  23    1    4 2    0.450990     0.012530     0.012391
  23    1    6 2    0.442950     0.016944     0.016690
  23    1    8 2    0.432384     0.019071     0.019072
  23    2    1 2    0.456029     0.003852     0.003846
  23    2    3 2    0.452651     0.004800     0.004709
  23    2    5 2    0.446114     0.002621     0.002571
  23    2    7 2    0.436819     0.001244     0.001272
  23    3    2 2    0.452651     0.001777     0.001743
  23    3    4 2    0.447722     0.010448     0.010388
  23    3    6 2    0.439853     0.023035     0.023002
  23    4    1 2    0.450990     0.011350     0.011224
  23    4    3 2    0.447722     0.012640     0.012568
  23    4    5 2    0.441393     0.011675     0.011564
  23    4    7 2    0.432384     0.009731     0.009732
  23    5    2 2    0.446114     0.003610     0.003541
  23    5    4 2    0.441393     0.011751     0.011640
  23    5    6 2    0.433848     0.018037     0.018165
  23    6    1 2    0.442950     0.018079     0.017809
  23    6    3 2    0.439853     0.016967     0.016943
  23    6    5 2    0.433848     0.020914     0.021063
  23    7    2 2    0.436819     0.005506     0.005630
  23    7    4 2    0.432384     0.012233     0.012234
  23    8    1 2    0.432384     0.021841     0.021842
  24    0    0 2    0.439088     0.049728     0.049939
  24    0    2 2    0.437572     0.006791     0.006800
  24    0    4 2    0.433114     0.085512     0.084789
  24    1    1 2    0.438328     0.021520     0.021520
  24    1    3 2    0.435326     0.017844     0.018040
  24    2    0 2    0.437572     0.005923     0.005931
  24    2    2 2    0.436071     0.011992     0.011870
  24    2    4 2    0.431658     0.005636     0.005479
  24    3    1 2    0.435326     0.016898     0.017084
  24    3    3 2    0.432384     0.024852     0.024853
  24    4    0 2    0.433114     0.087150     0.086413
  24    4    2 2    0.431658     0.006530     0.006348
loop_
	_pd_meas_2theta_scan
	_pd_proc_intensity_total
	_pd_proc_ls_weight
	_pd_calc_intensity_total
	_pd_proc_intensity_bkg_calc
   2.000000    34.549658     0.028944    35.142488     0.000000 
   2.005000    34.047164     0.029371    35.106825     0.000000 
   2.010000    35.729269     0.027988    35.071506     0.000000 
   2.015000    34.409998     0.029061    35.036530     0.000000 
   2.020000    35.171315     0.028432    35.001894     0.000000 
   2.025000    33.637018     0.029729    34.967598     0.000000 
   2.030000    34.465977     0.029014    34.933638     0.000000 
   2.035000    34.605347     0.028897    34.900014     0.000000 
   2.040000    34.188032     0.029250    34.866724     0.000000 
   2.045000    33.996201     0.029415    34.833766     0.000000 
   2.050000    33.838962     0.029552    34.801139     0.000000 
   2.055000    33.713847     0.029661    34.768840     0.000000 
   2.060000    34.011416     0.029402    34.736870     0.000000 
   2.065000    34.044752     0.029373    34.705225     0.000000 
   2.070000    35.371608     0.028271    34.673905     0.000000 
   2.075000    34.377753     0.029089    34.642909     0.000000 
   2.080000    33.534744     0.029820    34.612235     0.000000 
   2.085000    32.947453     0.030351    34.581881     0.000000 
   2.090000    34.269342     0.029181    34.551847     0.000000 
   2.095000    34.412201     0.029059    34.522131     0.000000 
   2.100000    34.706929     0.028813    34.492733     0.000000 
   2.105000    35.254744     0.028365    34.463651     0.000000 
   2.110000    33.621055     0.029743    34.434883     0.000000 
   2.115000    35.027950     0.028549    34.406430     0.000000 
   2.120000    34.318707     0.029139    34.378290     0.000000 
   2.125000    34.296822     0.029157    34.350462     0.000000 
   2.130000    34.325929     0.029132    34.322945     0.000000 
   2.135000    33.893604     0.029504    34.295739     0.000000 
   2.140000    34.463736     0.029016    34.268842     0.000000 
   2.145000    33.759733     0.029621    34.242254     0.000000 
   2.150000    33.464842     0.029882    34.215975     0.000000 
   2.155000    34.910441     0.028645    34.190003     0.000000 
   2.160000    33.883189     0.029513    34.164338     0.000000 
   2.165000    35.858878     0.027887    34.138979     0.000000 
   2.170000    33.625090     0.029740    34.113926     0.000000 
   2.175000    33.431589     0.029912    34.089179     0.000000 
   2.180000    34.372175     0.029093    34.064736     0.000000 
   2.185000    33.438985     0.029905    34.040599     0.000000 
   2.190000    33.985537     0.029424    34.016766     0.000000 
   2.195000    34.075051     0.029347    33.993237     0.000000 
   2.200000    33.662310     0.029707    33.970012     0.000000 
   2.205000    33.491808     0.029858    33.947090     0.000000 
   2.210000    33.829209     0.029560    33.924473     0.000000 
   2.215000    33.109934     0.030202    33.902160     0.000000 
   2.220000    33.946877     0.029458    33.880150     0.000000 
   2.225000    33.819891     0.029568    33.858444     0.000000 
   2.230000    34.348788     0.029113    33.837042     0.000000 
   2.235000    33.876995     0.029519    33.815945     0.000000 
   2.240000    33.213527     0.030108    33.795152     0.000000 
   2.245000    34.067792     0.029353    33.774664     0.000000 
   2.250000    33.962263     0.029444    33.754481     0.000000 
   2.255000    33.592611     0.029768    33.734604     0.000000 
   2.260000    33.639483     0.029727    33.715034     0.000000 
   2.265000    33.879602     0.029516    33.695770     0.000000 
   2.270000    35.128817     0.028467    33.676814     0.000000 
   2.275000    33.343183     0.029991    33.658167     0.000000 
   2.280000    33.954673     0.029451    33.639828     0.000000 
   2.285000    32.829206     0.030461    33.621800     0.000000 
   2.290000    33.624102     0.029741    33.604083     0.000000 
   2.295000    33.039762     0.030267    33.586678     0.000000 
   2.300000    33.959478     0.029447    33.569586     0.000000 
   2.305000    33.477006     0.029871    33.552809     0.000000 
   2.310000    33.825360     0.029564    33.536347     0.000000 
   2.315000    34.047300     0.029371    33.520203     0.000000 
   2.320000    33.203883     0.030117    33.504377     0.000000 
   2.325000    33.940007     0.029464    33.488871     0.000000 
   2.330000    32.689008     0.030591    33.473687     0.000000 
   2.335000    33.792420     0.029592    33.458827     0.000000 
   2.340000    33.297350     0.030032    33.444292     0.000000 
   2.345000    33.514236     0.029838    33.430084     0.000000 
   2.350000    33.043318     0.030263    33.416206     0.000000 
   2.355000    33.875582     0.029520    33.402659     0.000000 
   2.360000    33.317902     0.030014    33.389446     0.000000 
   2.365000    33.486695     0.029863    33.376569     0.000000 
   2.370000    33.397716     0.029942    33.364031     0.000000 
   2.375000    33.430234     0.029913    33.351834     0.000000 
   2.380000    33.263950     0.030063    33.339981     0.000000 
   2.385000    33.633638     0.029732    33.328474     0.000000 
   2.390000    32.980307     0.030321    33.317317     0.000000 
   2.395000    33.071952     0.030237    33.306513     0.000000 
   2.400000    33.009798     0.030294    33.296065     0.000000 
   2.405000    33.755825     0.029625    33.285976     0.000000 
   2.410000    32.594169     0.030680    33.276250     0.000000 
   2.415000    34.013766     0.029400    33.266891     0.000000 
   2.420000    33.877746     0.029518    33.257902     0.000000 
   2.425000    33.212083     0.030110    33.249287     0.000000 
   2.430000    34.635493     0.028872    33.241051     0.000000 
   2.435000    33.523444     0.029830    33.233197     0.000000 
   2.440000    33.339879     0.029994    33.225731     0.000000 
   2.445000    33.877154     0.029518    33.218656     0.000000 
   2.450000    32.819339     0.030470    33.211978     0.000000 
   2.455000    33.870812     0.029524    33.205702     0.000000 
   2.460000    33.118726     0.030194    33.199832     0.000000 
   2.465000    33.292075     0.030037    33.194374     0.000000 
   2.470000    33.592250     0.029769    33.189334     0.000000 
   2.475000    33.708261     0.029666    33.184718     0.000000 
   2.480000    33.522171     0.029831    33.180532     0.000000 
   2.485000    33.509746     0.029842    33.176781     0.000000 
   2.490000    33.703802     0.029670    33.173473     0.000000 
   2.495000    33.889845     0.029507    33.170615     0.000000 
   2.500000    33.203715     0.030117    33.168212     0.000000 
   2.505000    33.694721     0.029678    33.166273     0.000000 
   2.510000    33.409534     0.029932    33.164805     0.000000 
   2.515000    33.651427     0.029716    33.163816     0.000000 
   2.520000    33.958200     0.029448    33.163314     0.000000 
   2.525000    33.139558     0.030175    33.163308     0.000000 
   2.530000    33.585376     0.029775    33.163806     0.000000 
   2.535000    33.183415     0.030136    33.164817     0.000000 
   2.540000    32.647859     0.030630    33.166351     0.000000 
   2.545000    33.220161     0.030102    33.168418     0.000000 
   2.550000    33.283104     0.030045    33.171027     0.000000 
   2.555000    32.284611     0.030975    33.174189     0.000000 
   2.560000    33.529471     0.029825    33.177916     0.000000 
   2.565000    32.681829     0.030598    33.182218     0.000000 
   2.570000    33.735271     0.029643    33.187108     0.000000 
   2.575000    33.763016     0.029618    33.192597     0.000000 
   2.580000    33.362886     0.029973    33.198698     0.000000 
   2.585000    34.073998     0.029348    33.205425     0.000000 
   2.590000    33.737362     0.029641    33.212791     0.000000 
   2.595000    32.551055     0.030721    33.220809     0.000000 
   2.600000    33.687216     0.029685    33.229496     0.000000 
   2.605000    32.635628     0.030641    33.238866     0.000000 
   2.610000    33.771383     0.029611    33.248935     0.000000 
   2.615000    33.045048     0.030262    33.259720     0.000000 
   2.620000    34.343536     0.029118    33.271237     0.000000 
   2.625000    32.509587     0.030760    33.283505     0.000000 
   2.630000    33.722372     0.029654    33.296542     0.000000 
   2.635000    32.461854     0.030805    33.310367     0.000000 
   2.640000    33.824670     0.029564    33.325001     0.000000 
   2.645000    32.921001     0.030376    33.340463     0.000000 
   2.650000    32.891283     0.030403    33.356776     0.000000 
   2.655000    33.555856     0.029801    33.373962     0.000000 
   2.660000    34.147115     0.029285    33.392044     0.000000 
   2.665000    32.845937     0.030445    33.411047     0.000000 
   2.670000    32.555645     0.030717    33.430995     0.000000 
   2.675000    33.883767     0.029513    33.451915     0.000000 
   2.680000    33.548346     0.029808    33.473835     0.000000 
   2.685000    33.247134     0.030078    33.496782     0.000000 
   2.690000    32.801023     0.030487    33.520786     0.000000 
   2.695000    32.851367     0.030440    33.545878     0.000000 
   2.700000    33.034017     0.030272    33.572090     0.000000 
   2.705000    33.296240     0.030033    33.599455     0.000000 
   2.710000    33.279950     0.030048    33.628007     0.000000 
   2.715000    33.535572     0.029819    33.657783     0.000000 
   2.720000    32.167507     0.031087    33.688820     0.000000 
   2.725000    33.866146     0.029528    33.721157     0.000000 
   2.730000    33.938010     0.029465    33.754835     0.000000 
   2.735000    33.200165     0.030120    33.789896     0.000000 
   2.740000    33.836947     0.029553    33.826384     0.000000 
   2.745000    33.917239     0.029484    33.864344     0.000000 
   2.750000    33.534802     0.029820    33.903825     0.000000 
   2.755000    33.793432     0.029592    33.944876     0.000000 
   2.760000    33.588234     0.029772    33.987549     0.000000 
   2.765000    32.975535     0.030326    34.031897     0.000000 
   2.770000    33.235437     0.030088    34.077976     0.000000 
   2.775000    33.146444     0.030169    34.125845     0.000000 
   2.780000    34.070794     0.029351    34.175564     0.000000 
   2.785000    34.301061     0.029154    34.227197     0.000000 
   2.790000    33.735961     0.029642    34.280808     0.000000 
   2.795000    34.312495     0.029144    34.336467     0.000000 
   2.800000    33.915047     0.029485    34.394244     0.000000 
   2.805000    34.391255     0.029077    34.454213     0.000000 
   2.810000    33.786163     0.029598    34.516451     0.000000 
   2.815000    33.263666     0.030063    34.581037     0.000000 
   2.820000    34.906547     0.028648    34.648056     0.000000 
   2.825000    33.684646     0.029687    34.717592     0.000000 
   2.830000    34.581834     0.028917    34.789736     0.000000 
   2.835000    34.607904     0.028895    34.864581     0.000000 
   2.840000    34.749320     0.028778    34.942224     0.000000 
   2.845000    34.939216     0.028621    35.022764     0.000000 
   2.850000    35.358991     0.028281    35.106305     0.000000 
   2.855000    34.289937     0.029163    35.192957     0.000000 
   2.860000    34.079573     0.029343    35.282830     0.000000 
   2.865000    35.017945     0.028557    35.376041     0.000000 
   2.870000    34.452894     0.029025    35.472709     0.000000 
   2.875000    35.404053     0.028245    35.572958     0.000000 
   2.880000    35.232482     0.028383    35.676918     0.000000 
   2.885000    36.154963     0.027659    35.784721     0.000000 
   2.890000    35.948184     0.027818    35.896503     0.000000 
   2.895000    35.602913     0.028088    36.012406     0.000000 
   2.900000    36.329894     0.027526    36.132575     0.000000 
   2.905000    35.939960     0.027824    36.257160     0.000000 
   2.910000    36.080195     0.027716    36.386315     0.000000 
   2.915000    35.454621     0.028205    36.520198     0.000000 
   2.920000    36.973517     0.027046    36.658970     0.000000 
   2.925000    36.520068     0.027382    36.802797     0.000000 
   2.930000    37.141599     0.026924    36.951847     0.000000 
   2.935000    37.200790     0.026881    37.106292     0.000000 
   2.940000    36.963014     0.027054    37.266307     0.000000 
   2.945000    37.533107     0.026643    37.432067     0.000000 
   2.950000    37.290762     0.026816    37.603752     0.000000 
   2.955000    37.130444     0.026932    37.781539     0.000000 
   2.960000    37.502278     0.026665    37.965608     0.000000 
   2.965000    37.701164     0.026524    38.156135     0.000000 
   2.970000    38.155993     0.026208    38.353298     0.000000 
   2.975000    38.881190     0.025719    38.557267     0.000000 
   2.980000    38.241381     0.026150    38.768210     0.000000 
   2.985000    38.529816     0.025954    38.986288     0.000000 
   2.990000    40.329828     0.024796    39.211652     0.000000 
   2.995000    39.441700     0.025354    39.444444     0.000000 
   3.000000    39.457304     0.025344    39.684790     0.000000 
   3.005000    40.535881     0.024670    39.932802     0.000000 
   3.010000    40.639616     0.024607    40.188572     0.000000 
   3.015000    41.046185     0.024363    40.452169     0.000000 
   3.020000    41.626062     0.024023    40.723636     0.000000 
   3.025000    42.409584     0.023580    41.002984     0.000000 
   3.030000    41.255174     0.024239    41.290188     0.000000 
   3.035000    41.257187     0.024238    41.585183     0.000000 
   3.040000    42.156615     0.023721    41.887858     0.000000 
   3.045000    41.876984     0.023879    42.198049     0.000000 
   3.050000    43.503624     0.022987    42.515534     0.000000 
   3.055000    43.694547     0.022886    42.840028     0.000000 
   3.060000    44.931594     0.022256    43.171170     0.000000 
   3.065000    43.210626     0.023142    43.508526     0.000000 
   3.070000    43.808922     0.022826    43.851571     0.000000 
   3.075000    44.571112     0.022436    44.199692     0.000000 
   3.080000    44.340835     0.022553    44.552173     0.000000 
   3.085000    44.874636     0.022284    44.908197     0.000000 
   3.090000    45.693146     0.021885    45.266832     0.000000 
   3.095000    46.815422     0.021360    45.627035     0.000000 
   3.100000    46.313662     0.021592    45.987640     0.000000 
   3.105000    46.045425     0.021718    46.347366     0.000000 
   3.110000    47.245427     0.021166    46.704809     0.000000 
   3.115000    47.258935     0.021160    47.058448     0.000000 
   3.120000    47.756977     0.020939    47.406653     0.000000 
   3.125000    48.061420     0.020807    47.747688     0.000000 
   3.130000    48.520001     0.020610    48.079726     0.000000 
   3.135000    47.445453     0.021077    48.400862     0.000000 
   3.140000    48.604320     0.020574    48.709132     0.000000 
   3.145000    48.349573     0.020683    49.002534     0.000000 
   3.150000    48.815212     0.020485    49.279054     0.000000 
   3.155000    49.077812     0.020376    49.536693     0.000000 
   3.160000    48.754121     0.020511    49.773496     0.000000 
   3.165000    49.595029     0.020163    49.987587     0.000000 
   3.170000    50.539467     0.019787    50.177197     0.000000 
   3.175000    49.453606     0.020221    50.340702     0.000000 
   3.180000    49.982765     0.020007    50.476651     0.000000 
   3.185000    51.039918     0.019593    50.583799     0.000000 
   3.190000    50.601938     0.019762    50.661129     0.000000 
   3.195000    50.034382     0.019986    50.707877     0.000000 
   3.200000    50.771295     0.019696    50.723550     0.000000 
   3.205000    50.511779     0.019797    50.707933     0.000000 
   3.210000    50.101564     0.019959    50.661098     0.000000 
   3.215000    49.717648     0.020114    50.583401     0.000000 
   3.220000    49.416632     0.020236    50.475473     0.000000 
   3.225000    50.562057     0.019778    50.338206     0.000000 
   3.230000    50.384829     0.019847    50.172735     0.000000 
   3.235000    50.813549     0.019680    49.980411     0.000000 
   3.240000    50.211757     0.019916    49.762777     0.000000 
   3.245000    49.479728     0.020210    49.521532     0.000000 
   3.250000    49.426100     0.020232    49.258503     0.000000 
   3.255000    49.188532     0.020330    48.975609     0.000000 
   3.260000    49.796529     0.020082    48.674829     0.000000 
   3.265000    48.548469     0.020598    48.358175     0.000000 
   3.270000    47.839082     0.020903    48.027655     0.000000 
   3.275000    48.424697     0.020651    47.685257     0.000000 
   3.280000    47.014193     0.021270    47.332914     0.000000 
   3.285000    47.487301     0.021058    46.972495     0.000000 
   3.290000    47.632175     0.020994    46.605780     0.000000 
   3.295000    45.906103     0.021784    46.234454     0.000000 
   3.300000    46.311886     0.021593    45.860092     0.000000 
   3.305000    45.471272     0.021992    45.484155     0.000000 
   3.310000    44.401256     0.022522    45.107984     0.000000 
   3.315000    44.370908     0.022537    44.732803     0.000000 
   3.320000    45.081980     0.022182    44.359714     0.000000 
   3.325000    44.500967     0.022471    43.989702     0.000000 
   3.330000    44.328302     0.022559    43.623641     0.000000 
   3.335000    45.050073     0.022198    43.262295     0.000000 
   3.340000    43.861956     0.022799    42.906326     0.000000 
   3.345000    43.209736     0.023143    42.556302     0.000000 
   3.350000    42.467152     0.023548    42.212700     0.000000 
   3.355000    42.112655     0.023746    41.875916     0.000000 
   3.360000    41.855502     0.023892    41.546270     0.000000 
   3.365000    41.210156     0.024266    41.224015     0.000000 
   3.370000    40.815337     0.024501    40.909342     0.000000 
   3.375000    40.347657     0.024785    40.602386     0.000000 
   3.380000    39.904907     0.025060    40.303235     0.000000 
   3.385000    39.790605     0.025132    40.011930     0.000000 
   3.390000    39.648572     0.025222    39.728479     0.000000 
   3.395000    39.123779     0.025560    39.452851     0.000000 
   3.400000    39.593875     0.025256    39.184990     0.000000 
   3.405000    38.234637     0.026154    38.924815     0.000000 
   3.410000    38.351246     0.026075    38.672222     0.000000 
   3.415000    37.670046     0.026546    38.427090     0.000000 
   3.420000    37.908161     0.026380    38.189285     0.000000 
   3.425000    37.714703     0.026515    37.958659     0.000000 
   3.430000    37.332940     0.026786    37.735054     0.000000 
   3.435000    37.136726     0.026928    37.518306     0.000000 
   3.440000    36.583981     0.027334    37.308245     0.000000 
   3.445000    35.947657     0.027818    37.104695     0.000000 
   3.450000    35.861982     0.027885    36.907478     0.000000 
   3.455000    36.114313     0.027690    36.716416     0.000000 
   3.460000    35.870049     0.027878    36.531329     0.000000 
   3.465000    35.612376     0.028080    36.352038     0.000000 
   3.470000    35.582773     0.028103    36.178365     0.000000 
   3.475000    35.188708     0.028418    36.010133     0.000000 
   3.480000    34.475016     0.029007    35.847169     0.000000 
   3.485000    35.172517     0.028431    35.689301     0.000000 
   3.490000    35.102950     0.028488    35.536362     0.000000 
   3.495000    34.180492     0.029256    35.388187     0.000000 
   3.500000    35.365748     0.028276    35.244616     0.000000 
   3.505000    34.805621     0.028731    35.105493     0.000000 
   3.510000    34.658013     0.028853    34.970664     0.000000 
   3.515000    34.354351     0.029108    34.839982     0.000000 
   3.520000    35.186593     0.028420    34.713301     0.000000 
   3.525000    34.103145     0.029323    34.590483     0.000000 
   3.530000    32.962286     0.030338    34.471392     0.000000 
   3.535000    33.484758     0.029864    34.355896     0.000000 
   3.540000    33.736277     0.029642    34.243868     0.000000 
   3.545000    33.670189     0.029700    34.135186     0.000000 
   3.550000    33.463801     0.029883    34.029730     0.000000 
   3.555000    32.876238     0.030417    33.927387     0.000000 
   3.560000    33.494283     0.029856    33.828045     0.000000 
   3.565000    33.471386     0.029876    33.731598     0.000000 
   3.570000    33.195361     0.030125    33.637942     0.000000 
   3.575000    33.610558     0.029753    33.546978     0.000000 
   3.580000    33.499070     0.029852    33.458611     0.000000 
   3.585000    33.281120     0.030047    33.372749     0.000000 
   3.590000    32.921399     0.030375    33.289302     0.000000 
   3.595000    31.972989     0.031276    33.208185     0.000000 
   3.600000    33.305129     0.030025    33.129317     0.000000 
   3.605000    32.911992     0.030384    33.052617     0.000000 
   3.610000    32.884553     0.030409    32.978009     0.000000 
   3.615000    33.361313     0.029975    32.905421     0.000000 
   3.620000    32.667401     0.030612    32.834782     0.000000 
   3.625000    32.882486     0.030411    32.766024     0.000000 
   3.630000    32.582666     0.030691    32.699082     0.000000 
   3.635000    32.905931     0.030390    32.633893     0.000000 
   3.640000    31.916525     0.031332    32.570397     0.000000 
   3.645000    32.980605     0.030321    32.508536     0.000000 
   3.650000    32.605543     0.030670    32.448254     0.000000 
   3.655000    31.386561     0.031861    32.389497     0.000000 
   3.660000    32.164620     0.031090    32.332215     0.000000 
   3.665000    31.647266     0.031598    32.276357     0.000000 
   3.670000    32.205425     0.031051    32.221876     0.000000 
   3.675000    32.150391     0.031104    32.168727     0.000000 
   3.680000    31.936041     0.031313    32.116864     0.000000 
   3.685000    32.342070     0.030919    32.066247     0.000000 
   3.690000    31.278054     0.031971    32.016833     0.000000 
   3.695000    31.635381     0.031610    31.968584     0.000000 
   3.700000    32.189075     0.031066    31.921463     0.000000 
   3.705000    32.069739     0.031182    31.875433     0.000000 
   3.710000    31.905116     0.031343    31.830459     0.000000 
   3.715000    31.679799     0.031566    31.786507     0.000000 
   3.720000    32.191111     0.031064    31.743547     0.000000 
   3.725000    31.846195     0.031401    31.701545     0.000000 
   3.730000    32.758026     0.030527    31.660473     0.000000 
   3.735000    31.887051     0.031361    31.620302     0.000000 
   3.740000    31.559465     0.031686    31.581003     0.000000 
   3.745000    32.681218     0.030599    31.542551     0.000000 
   3.750000    31.782788     0.031464    31.504920     0.000000 
   3.755000    32.146255     0.031108    31.468084     0.000000 
   3.760000    31.476579     0.031770    31.432021     0.000000 
   3.765000    32.388034     0.030876    31.396706     0.000000 
   3.770000    32.566816     0.030706    31.362119     0.000000 
   3.775000    31.262918     0.031987    31.328237     0.000000 
   3.780000    31.794682     0.031452    31.295039     0.000000 
   3.785000    32.420630     0.030845    31.262507     0.000000 
   3.790000    31.201327     0.032050    31.230621     0.000000 
   3.795000    31.863064     0.031384    31.199362     0.000000 
   3.800000    31.874292     0.031373    31.168713     0.000000 
   3.805000    31.679040     0.031567    31.138656     0.000000 
   3.810000    31.239724     0.032011    31.109174     0.000000 
   3.815000    31.790334     0.031456    31.080253     0.000000 
   3.820000    31.654031     0.031592    31.051875     0.000000 
   3.825000    31.286036     0.031963    31.024026     0.000000 
   3.830000    31.260392     0.031989    30.996693     0.000000 
   3.835000    31.566642     0.031679    30.969859     0.000000 
   3.840000    31.297253     0.031952    30.943513     0.000000 
   3.845000    31.696481     0.031549    30.917641     0.000000 
   3.850000    31.562518     0.031683    30.892231     0.000000 
   3.855000    31.180347     0.032071    30.867269     0.000000 
   3.860000    32.265174     0.030993    30.842745     0.000000 
   3.865000    31.379137     0.031868    30.818646     0.000000 
   3.870000    31.827097     0.031420    30.794963     0.000000 
   3.875000    30.814427     0.032452    30.771683     0.000000 
   3.880000    31.574311     0.031671    30.748797     0.000000 
   3.885000    31.065865     0.032190    30.726295     0.000000 
   3.890000    31.006024     0.032252    30.704166     0.000000 
   3.895000    30.883053     0.032380    30.682402     0.000000 
   3.900000    31.815258     0.031431    30.660992     0.000000 
   3.905000    31.693480     0.031552    30.639929     0.000000 
   3.910000    31.546626     0.031699    30.619204     0.000000 
   3.915000    31.234010     0.032016    30.598808     0.000000 
   3.920000    31.655033     0.031591    30.578734     0.000000 
   3.925000    31.489072     0.031757    30.558973     0.000000 
   3.930000    31.606435     0.031639    30.539517     0.000000 
   3.935000    30.828144     0.032438    30.520360     0.000000 
   3.940000    31.093597     0.032161    30.501494     0.000000 
   3.945000    31.770572     0.031476    30.482913     0.000000 
   3.950000    31.546433     0.031699    30.464609     0.000000 
   3.955000    31.718178     0.031528    30.446576     0.000000 
   3.960000    31.419835     0.031827    30.428808     0.000000 
   3.965000    30.857043     0.032408    30.411297     0.000000 
   3.970000    31.355435     0.031892    30.394040     0.000000 
   3.975000    30.770593     0.032499    30.377029     0.000000 
   3.980000    31.196516     0.032055    30.360258     0.000000 
   3.985000    30.616468     0.032662    30.343723     0.000000 
   3.990000    30.862374     0.032402    30.327418     0.000000 
   3.995000    30.284269     0.033020    30.311338     0.000000 
   4.000000    31.275173     0.031974    30.295478     0.000000 
   4.005000    30.714585     0.032558    30.279832     0.000000 
   4.010000    30.964620     0.032295    30.264396     0.000000 
   4.015000    31.674214     0.031571    30.249165     0.000000 
   4.020000    30.824039     0.032442    30.234136     0.000000 
   4.025000    30.877650     0.032386    30.219302     0.000000 
   4.030000    30.247963     0.033060    30.204661     0.000000 
   4.035000    30.680888     0.032594    30.190207     0.000000 
   4.040000    31.456281     0.031790    30.175937     0.000000 
   4.045000    30.702954     0.032570    30.161847     0.000000 
   4.050000    30.986013     0.032273    30.147933     0.000000 
   4.055000    30.610729     0.032668    30.134191     0.000000 
   4.060000    31.061807     0.032194    30.120618     0.000000 
   4.065000    30.892547     0.032370    30.107209     0.000000 
   4.070000    31.088950     0.032166    30.093962     0.000000 
   4.075000    31.238015     0.032012    30.080873     0.000000 
   4.080000    30.927970     0.032333    30.067939     0.000000 
   4.085000    30.891242     0.032372    30.055156     0.000000 
   4.090000    30.748523     0.032522    30.042522     0.000000 
   4.095000    30.692439     0.032581    30.030033     0.000000 
   4.100000    30.639272     0.032638    30.017686     0.000000 
   4.105000    30.854136     0.032411    30.005479     0.000000 
   4.110000    30.442560     0.032849    29.993408     0.000000 
   4.115000    30.780601     0.032488    29.981471     0.000000 
   4.120000    30.551816     0.032731    29.969665     0.000000 
   4.125000    30.157673     0.033159    29.957987     0.000000 
   4.130000    30.855792     0.032409    29.946436     0.000000 
   4.135000    30.846452     0.032419    29.935008     0.000000 
   4.140000    30.178363     0.033136    29.923701     0.000000 
   4.145000    30.937058     0.032324    29.912512     0.000000 
   4.150000    30.371055     0.032926    29.901439     0.000000 
   4.155000    30.342058     0.032958    29.890481     0.000000 
   4.160000    30.913769     0.032348    29.879633     0.000000 
   4.165000    30.621621     0.032657    29.868896     0.000000 
   4.170000    30.541910     0.032742    29.858266     0.000000 
   4.175000    30.586409     0.032694    29.847741     0.000000 
   4.180000    30.425822     0.032867    29.837319     0.000000 
   4.185000    30.165203     0.033151    29.826999     0.000000 
   4.190000    30.832947     0.032433    29.816778     0.000000 
   4.195000    30.267129     0.033039    29.806654     0.000000 
   4.200000    30.073856     0.033251    29.796626     0.000000 
   4.205000    30.586008     0.032695    29.786692     0.000000 
   4.210000    30.814155     0.032453    29.776849     0.000000 
   4.215000    30.922279     0.032339    29.767097     0.000000 
   4.220000    30.344015     0.032955    29.757434     0.000000 
   4.225000    30.254115     0.033053    29.747857     0.000000 
   4.230000    30.033593     0.033296    29.738366     0.000000 
   4.235000    30.368908     0.032928    29.728958     0.000000 
   4.240000    29.982700     0.033353    29.719632     0.000000 
   4.245000    30.545642     0.032738    29.710387     0.000000 
   4.250000    30.218056     0.033093    29.701222     0.000000 
   4.255000    29.978732     0.033357    29.692134     0.000000 
   4.260000    30.323716     0.032977    29.683122     0.000000 
   4.265000    30.025327     0.033305    29.674185     0.000000 
   4.270000    30.254680     0.033053    29.665321     0.000000 
   4.275000    29.872066     0.033476    29.656530     0.000000 
   4.280000    30.384150     0.032912    29.647810     0.000000 
   4.285000    30.889883     0.032373    29.639159     0.000000 
   4.290000    29.770763     0.033590    29.630576     0.000000 
   4.295000    29.831319     0.033522    29.622061     0.000000 
   4.300000    30.263842     0.033043    29.613612     0.000000 
   4.305000    30.563626     0.032719    29.605227     0.000000 
   4.310000    29.887683     0.033459    29.596906     0.000000 
   4.315000    30.235855     0.033073    29.588647     0.000000 
   4.320000    29.881640     0.033465    29.580449     0.000000 
   4.325000    30.342623     0.032957    29.572312     0.000000 
   4.330000    30.394428     0.032901    29.564234     0.000000 
   4.335000    30.440995     0.032850    29.556214     0.000000 
   4.340000    30.126846     0.033193    29.548252     0.000000 
   4.345000    30.400331     0.032894    29.540345     0.000000 
   4.350000    30.037258     0.033292    29.532494     0.000000 
   4.355000    30.501936     0.032785    29.524696     0.000000 
   4.360000    30.477219     0.032811    29.516952     0.000000 
   4.365000    30.010661     0.033321    29.509260     0.000000 
   4.370000    29.596125     0.033788    29.501620     0.000000 
   4.375000    29.754474     0.033608    29.494030     0.000000 
   4.380000    30.645215     0.032632    29.486489     0.000000 
   4.385000    30.588530     0.032692    29.478998     0.000000 
   4.390000    30.198675     0.033114    29.471554     0.000000 
   4.395000    30.220784     0.033090    29.464157     0.000000 
   4.400000    30.651282     0.032625    29.456807     0.000000 
   4.405000    30.013785     0.033318    29.449502     0.000000 
   4.410000    30.274593     0.033031    29.442242     0.000000 
   4.415000    29.599701     0.033784    29.435026     0.000000 
   4.420000    30.513034     0.032773    29.427853     0.000000 
   4.425000    30.187146     0.033127    29.420722     0.000000 
   4.430000    29.977892     0.033358    29.413633     0.000000 
   4.435000    29.677502     0.033696    29.406585     0.000000 
   4.440000    29.926393     0.033415    29.399578     0.000000 
   4.445000    29.945201     0.033394    29.392610     0.000000 
   4.450000    29.793649     0.033564    29.385681     0.000000 
   4.455000    29.150560     0.034305    29.378790     0.000000 
   4.460000    29.666547     0.033708    29.371937     0.000000 
   4.465000    29.585764     0.033800    29.365121     0.000000 
   4.470000    30.511309     0.032775    29.358341     0.000000 
   4.475000    30.022407     0.033308    29.351597     0.000000 
   4.480000    29.634362     0.033745    29.344888     0.000000 
   4.485000    29.623855     0.033757    29.338214     0.000000 
   4.490000    29.547679     0.033844    29.331573     0.000000 
   4.495000    29.609060     0.033773    29.324966     0.000000 
   4.500000    30.263735     0.033043    29.318392     0.000000 
   4.505000    29.806642     0.033550    29.311850     0.000000 
   4.510000    30.090751     0.033233    29.305340     0.000000 
   4.515000    29.720327     0.033647    29.298861     0.000000 
   4.520000    29.792722     0.033565    29.292412     0.000000 
   4.525000    29.849857     0.033501    29.285994     0.000000 
   4.530000    30.219865     0.033091    29.279605     0.000000 
   4.535000    29.760605     0.033601    29.273246     0.000000 
   4.540000    30.240568     0.033068    29.266915     0.000000 
   4.545000    30.218837     0.033092    29.260612     0.000000 
   4.550000    29.371470     0.034047    29.254337     0.000000 
   4.555000    29.719397     0.033648    29.248089     0.000000 
   4.560000    30.011408     0.033321    29.241867     0.000000 
   4.565000    30.437571     0.032854    29.235672     0.000000 
   4.570000    29.823599     0.033530    29.229503     0.000000 
   4.575000    30.240188     0.033069    29.223359     0.000000 
   4.580000    29.459771     0.033945    29.217240     0.000000 
   4.585000    30.124211     0.033196    29.211146     0.000000 
   4.590000    30.407062     0.032887    29.205076     0.000000 
   4.595000    30.053425     0.033274    29.199029     0.000000 
   4.600000    29.654160     0.033722    29.193006     0.000000 
   4.605000    29.586510     0.033799    29.187006     0.000000 
   4.610000    28.961523     0.034529    29.181028     0.000000 
   4.615000    29.983181     0.033352    29.175072     0.000000 
   4.620000    29.676458     0.033697    29.169138     0.000000 
   4.625000    29.639768     0.033738    29.163225     0.000000 
   4.630000    30.395519     0.032900    29.157334     0.000000 
   4.635000    30.614363     0.032664    29.151463     0.000000 
   4.640000    29.263583     0.034172    29.145612     0.000000 
   4.645000    29.758114     0.033604    29.139781     0.000000 
   4.650000    29.937188     0.033403    29.133970     0.000000 
   4.655000    29.891156     0.033455    29.128177     0.000000 
   4.660000    29.449525     0.033956    29.122404     0.000000 
   4.665000    29.746351     0.033618    29.116649     0.000000 
   4.670000    29.873924     0.033474    29.110913     0.000000 
   4.675000    29.799791     0.033557    29.105194     0.000000 
   4.680000    29.496937     0.033902    29.099493     0.000000 
   4.685000    29.499026     0.033899    29.093809     0.000000 
   4.690000    29.853110     0.033497    29.088143     0.000000 
   4.695000    29.844138     0.033507    29.082493     0.000000 
   4.700000    29.728110     0.033638    29.076859     0.000000 
   4.705000    28.971180     0.034517    29.071241     0.000000 
   4.710000    29.888388     0.033458    29.065639     0.000000 
   4.715000    30.041151     0.033288    29.060053     0.000000 
   4.720000    29.154152     0.034300    29.054481     0.000000 
   4.725000    29.745664     0.033618    29.048925     0.000000 
   4.730000    29.727596     0.033639    29.043383     0.000000 
   4.735000    29.355545     0.034065    29.037856     0.000000 
   4.740000    29.959702     0.033378    29.032343     0.000000 
   4.745000    29.725083     0.033642    29.026844     0.000000 
   4.750000    29.807484     0.033549    29.021358     0.000000 
   4.755000    30.067101     0.033259    29.015886     0.000000 
   4.760000    29.234125     0.034207    29.010426     0.000000 
   4.765000    29.573062     0.033815    29.004980     0.000000 
   4.770000    29.308938     0.034119    28.999546     0.000000 
   4.775000    29.107995     0.034355    28.994125     0.000000 
   4.780000    29.635007     0.033744    28.988715     0.000000 
   4.785000    29.371634     0.034046    28.983318     0.000000 
   4.790000    30.000520     0.033333    28.977932     0.000000 
   4.795000    30.264848     0.033042    28.972558     0.000000 
   4.800000    29.385428     0.034030    28.967195     0.000000 
   4.805000    29.665135     0.033710    28.961843     0.000000 
   4.810000    29.537049     0.033856    28.956501     0.000000 
   4.815000    29.868076     0.033481    28.951170     0.000000 
   4.820000    29.706318     0.033663    28.945850     0.000000 
   4.825000    29.678900     0.033694    28.940540     0.000000 
   4.830000    29.268732     0.034166    28.935239     0.000000 
   4.835000    29.015770     0.034464    28.929948     0.000000 
   4.840000    29.585719     0.033800    28.924667     0.000000 
   4.845000    29.155260     0.034299    28.919395     0.000000 
   4.850000    29.418687     0.033992    28.914133     0.000000 
   4.855000    30.089961     0.033234    28.908879     0.000000 
   4.860000    29.672285     0.033701    28.903634     0.000000 
   4.865000    29.282197     0.034150    28.898397     0.000000 
   4.870000    28.552838     0.035023    28.893169     0.000000 
   4.875000    29.466140     0.033937    28.887949     0.000000 
   4.880000    29.194757     0.034253    28.882737     0.000000 
   4.885000    29.357575     0.034063    28.877533     0.000000 
   4.890000    29.198741     0.034248    28.872336     0.000000 
   4.895000    29.440086     0.033967    28.867147     0.000000 
   4.900000    29.437556     0.033970    28.861965     0.000000 
   4.905000    29.053158     0.034420    28.856791     0.000000 
   4.910000    29.238439     0.034202    28.851623     0.000000 
   4.915000    29.394118     0.034020    28.846462     0.000000 
   4.920000    29.414804     0.033996    28.841308     0.000000 
   4.925000    28.849753     0.034662    28.836160     0.000000 
   4.930000    29.931312     0.033410    28.831019     0.000000 
   4.935000    29.191468     0.034257    28.825883     0.000000 
   4.940000    29.311564     0.034116    28.820754     0.000000 
   4.945000    29.061367     0.034410    28.815631     0.000000 
   4.950000    29.445254     0.033961    28.810513     0.000000 
   4.955000    28.479295     0.035113    28.805401     0.000000 
   4.960000    29.076912     0.034392    28.800294     0.000000 
   4.965000    29.769098     0.033592    28.795192     0.000000 
   4.970000    29.478524     0.033923    28.790096     0.000000 
   4.975000    29.675209     0.033698    28.785004     0.000000 
   4.980000    28.902317     0.034599    28.779918     0.000000 
   4.985000    29.348072     0.034074    28.774836     0.000000 
   4.990000    29.027368     0.034450    28.769758     0.000000 
   4.995000    29.323148     0.034103    28.764685     0.000000 
   5.000000    29.023892     0.034454    28.759617     0.000000 
   5.005000    28.708282     0.034833    28.754552     0.000000 
   5.010000    29.373880     0.034044    28.749492     0.000000 
   5.015000    29.304018     0.034125    28.744435     0.000000 
   5.020000    28.923889     0.034573    28.739382     0.000000 
   5.025000    28.941067     0.034553    28.734333     0.000000 
   5.030000    28.777846     0.034749    28.729287     0.000000 
   5.035000    29.053677     0.034419    28.724245     0.000000 
   5.040000    29.557057     0.033833    28.719206     0.000000 
   5.045000    28.740415     0.034794    28.714170     0.000000 
   5.050000    28.436077     0.035167    28.709137     0.000000 
   5.055000    29.195880     0.034251    28.704107     0.000000 
   5.060000    29.076263     0.034392    28.699080     0.000000 
   5.065000    28.337266     0.035289    28.694055     0.000000 
   5.070000    29.128088     0.034331    28.689034     0.000000 
   5.075000    29.179609     0.034271    28.684014     0.000000 
   5.080000    28.986625     0.034499    28.678997     0.000000 
   5.085000    29.160006     0.034294    28.673982     0.000000 
   5.090000    29.218891     0.034224    28.668970     0.000000 
   5.095000    29.473521     0.033929    28.663959     0.000000 
   5.100000    29.279144     0.034154    28.658950     0.000000 
   5.105000    28.765111     0.034764    28.653944     0.000000 
   5.110000    29.357548     0.034063    28.648938     0.000000 
   5.115000    28.939056     0.034555    28.643935     0.000000 
   5.120000    28.437249     0.035165    28.638933     0.000000 
   5.125000    29.223963     0.034218    28.633932     0.000000 
   5.130000    29.177598     0.034273    28.628933     0.000000 
   5.135000    29.505890     0.033892    28.623935     0.000000 
   5.140000    28.071133     0.035624    28.618938     0.000000 
   5.145000    28.936635     0.034558    28.613942     0.000000 
   5.150000    29.184984     0.034264    28.608948     0.000000 
   5.155000    28.098897     0.035589    28.603954     0.000000 
   5.160000    29.129889     0.034329    28.598960     0.000000 
   5.165000    28.932559     0.034563    28.593968     0.000000 
   5.170000    29.022810     0.034456    28.588976     0.000000 
   5.175000    29.222408     0.034220    28.583984     0.000000 
   5.180000    29.017519     0.034462    28.578993     0.000000 
   5.185000    28.716651     0.034823    28.574002     0.000000 
   5.190000    28.980778     0.034506    28.569012     0.000000 
   5.195000    28.559848     0.035014    28.564021     0.000000 
   5.200000    28.994008     0.034490    28.559031     0.000000 
   5.205000    27.968615     0.035754    28.554041     0.000000 
   5.210000    28.208886     0.035450    28.549050     0.000000 
   5.215000    28.976725     0.034510    28.544060     0.000000 
   5.220000    28.552690     0.035023    28.539069     0.000000 
   5.225000    28.933269     0.034562    28.534078     0.000000 
   5.230000    28.737280     0.034798    28.529086     0.000000 
   5.235000    28.689284     0.034856    28.524094     0.000000 
   5.240000    28.877774     0.034629    28.519101     0.000000 
   5.245000    28.813521     0.034706    28.514108     0.000000 
   5.250000    29.002441     0.034480    28.509114     0.000000 
   5.255000    28.644880     0.034910    28.504119     0.000000 
   5.260000    28.361904     0.035259    28.499124     0.000000 
   5.265000    28.813741     0.034706    28.494127     0.000000 
   5.270000    29.197854     0.034249    28.489130     0.000000 
   5.275000    28.495174     0.035094    28.484131     0.000000 
   5.280000    28.630710     0.034928    28.479131     0.000000 
   5.285000    28.527170     0.035054    28.474130     0.000000 
   5.290000    28.825083     0.034692    28.469128     0.000000 
   5.295000    27.846960     0.035911    28.464125     0.000000 
   5.300000    27.930735     0.035803    28.459120     0.000000 
   5.305000    29.035457     0.034441    28.454113     0.000000 
   5.310000    27.901468     0.035840    28.449105     0.000000 
   5.315000    28.792335     0.034731    28.444096     0.000000 
   5.320000    28.623075     0.034937    28.439084     0.000000 
   5.325000    28.773535     0.034754    28.434071     0.000000 
   5.330000    27.960311     0.035765    28.429056     0.000000 
   5.335000    28.353430     0.035269    28.424040     0.000000 
   5.340000    27.998335     0.035716    28.419021     0.000000 
   5.345000    28.298501     0.035338    28.414001     0.000000 
   5.350000    27.880026     0.035868    28.408978     0.000000 
   5.355000    28.199308     0.035462    28.403954     0.000000 
   5.360000    28.332510     0.035295    28.398927     0.000000 
   5.365000    27.990768     0.035726    28.393898     0.000000 
   5.370000    28.264220     0.035380    28.388866     0.000000 
   5.375000    28.250639     0.035397    28.383833     0.000000 
   5.380000    28.262880     0.035382    28.378797     0.000000 
   5.385000    28.221609     0.035434    28.373758     0.000000 
   5.390000    28.055081     0.035644    28.368718     0.000000 
   5.395000    27.817769     0.035948    28.363674     0.000000 
   5.400000    28.031706     0.035674    28.358628     0.000000 
   5.405000    28.481957     0.035110    28.353580     0.000000 
   5.410000    28.354645     0.035268    28.348528     0.000000 
   5.415000    27.850539     0.035906    28.343474     0.000000 
   5.420000    28.257099     0.035389    28.338417     0.000000 
   5.425000    28.439393     0.035162    28.333357     0.000000 
   5.430000    28.222980     0.035432    28.328295     0.000000 
   5.435000    27.600802     0.036231    28.323229     0.000000 
   5.440000    28.502664     0.035084    28.318161     0.000000 
   5.445000    27.764934     0.036017    28.313089     0.000000 
   5.450000    28.159196     0.035512    28.308014     0.000000 
   5.455000    28.283461     0.035356    28.302936     0.000000 
   5.460000    28.184120     0.035481    28.297855     0.000000 
   5.465000    28.055832     0.035643    28.292771     0.000000 
   5.470000    27.677473     0.036130    28.287683     0.000000 
   5.475000    27.732109     0.036059    28.282593     0.000000 
   5.480000    27.993791     0.035722    28.277498     0.000000 
   5.485000    28.553617     0.035022    28.272401     0.000000 
   5.490000    27.911935     0.035827    28.267300     0.000000 
   5.495000    27.967169     0.035756    28.262195     0.000000 
   5.500000    28.057047     0.035642    28.257087     0.000000 
   5.505000    27.925229     0.035810    28.251975     0.000000 
   5.510000    27.830700     0.035932    28.246860     0.000000 
   5.515000    27.884189     0.035863    28.241741     0.000000 
   5.520000    28.389492     0.035224    28.236618     0.000000 
   5.525000    27.952206     0.035775    28.231491     0.000000 
   5.530000    28.207972     0.035451    28.226361     0.000000 
   5.535000    27.615021     0.036212    28.221227     0.000000 
   5.540000    27.906679     0.035834    28.216089     0.000000 
   5.545000    27.531257     0.036322    28.210947     0.000000 
   5.550000    27.610610     0.036218    28.205801     0.000000 
   5.555000    27.764904     0.036017    28.200652     0.000000 
   5.560000    27.724458     0.036069    28.195498     0.000000 
   5.565000    27.679899     0.036127    28.190340     0.000000 
   5.570000    27.887488     0.035858    28.185178     0.000000 
   5.575000    27.662258     0.036150    28.180012     0.000000 
   5.580000    27.702558     0.036098    28.174842     0.000000 
   5.585000    27.522325     0.036334    28.169667     0.000000 
   5.590000    27.323998     0.036598    28.164489     0.000000 
   5.595000    27.681768     0.036125    28.159306     0.000000 
   5.600000    27.623369     0.036201    28.154119     0.000000 
   5.605000    27.338440     0.036579    28.148927     0.000000 
   5.610000    27.828559     0.035934    28.143731     0.000000 
   5.615000    27.526178     0.036329    28.138531     0.000000 
   5.620000    28.242958     0.035407    28.133326     0.000000 
   5.625000    27.571979     0.036269    28.128117     0.000000 
   5.630000    27.853223     0.035902    28.122903     0.000000 
   5.635000    27.461997     0.036414    28.117685     0.000000 
   5.640000    27.669859     0.036140    28.112462     0.000000 
   5.645000    27.746768     0.036040    28.107235     0.000000 
   5.650000    27.359998     0.036550    28.102003     0.000000 
   5.655000    27.852388     0.035904    28.096766     0.000000 
   5.660000    27.533014     0.036320    28.091524     0.000000 
   5.665000    27.448714     0.036432    28.086278     0.000000 
   5.670000    27.452222     0.036427    28.081028     0.000000 
   5.675000    27.786927     0.035988    28.075772     0.000000 
   5.680000    27.161207     0.036817    28.070512     0.000000 
   5.685000    27.528613     0.036326    28.065246     0.000000 
   5.690000    27.620868     0.036205    28.059976     0.000000 
   5.695000    27.075192     0.036934    28.054701     0.000000 
   5.700000    27.902537     0.035839    28.049422     0.000000 
   5.705000    27.293138     0.036639    28.044137     0.000000 
   5.710000    27.611657     0.036217    28.038847     0.000000 
   5.715000    26.877017     0.037207    28.033552     0.000000 
   5.720000    26.488420     0.037752    28.028252     0.000000 
   5.725000    27.277241     0.036661    28.022948     0.000000 
   5.730000    26.991601     0.037049    28.017638     0.000000 
   5.735000    27.311635     0.036614    28.012323     0.000000 
   5.740000    27.342812     0.036573    28.007003     0.000000 
   5.745000    26.954125     0.037100    28.001678     0.000000 
   5.750000    27.047322     0.036972    27.996347     0.000000 
   5.755000    26.732578     0.037408    27.991012     0.000000 
   5.760000    26.832476     0.037268    27.985671     0.000000 
   5.765000    27.554046     0.036292    27.980325     0.000000 
   5.770000    27.198751     0.036766    27.974974     0.000000 
   5.775000    27.307877     0.036619    27.969617     0.000000 
   5.780000    26.964634     0.037086    27.964255     0.000000 
   5.785000    26.806735     0.037304    27.958888     0.000000 
   5.790000    27.201238     0.036763    27.953516     0.000000 
   5.795000    27.088711     0.036916    27.948138     0.000000 
   5.800000    27.061452     0.036953    27.942754     0.000000 
   5.805000    27.570763     0.036270    27.937366     0.000000 
   5.810000    26.926157     0.037139    27.931972     0.000000 
   5.815000    27.234630     0.036718    27.926572     0.000000 
   5.820000    26.659289     0.037510    27.921167     0.000000 
   5.825000    27.100082     0.036900    27.915757     0.000000 
   5.830000    27.083074     0.036923    27.910341     0.000000 
   5.835000    27.648455     0.036168    27.904919     0.000000 
   5.840000    27.738042     0.036052    27.899492     0.000000 
   5.845000    27.533981     0.036319    27.894059     0.000000 
   5.850000    27.032390     0.036993    27.888621     0.000000 
   5.855000    26.979696     0.037065    27.883177     0.000000 
   5.860000    26.822742     0.037282    27.877727     0.000000 
   5.865000    27.148512     0.036834    27.872272     0.000000 
   5.870000    27.344747     0.036570    27.866811     0.000000 
   5.875000    27.007692     0.037026    27.861345     0.000000 
   5.880000    27.377035     0.036527    27.855873     0.000000 
   5.885000    27.294044     0.036638    27.850395     0.000000 
   5.890000    27.134576     0.036853    27.844911     0.000000 
   5.895000    27.247980     0.036700    27.839422     0.000000 
   5.900000    26.969897     0.037078    27.833926     0.000000 
   5.905000    26.793866     0.037322    27.828426     0.000000 
   5.910000    27.357573     0.036553    27.822919     0.000000 
   5.915000    27.488553     0.036379    27.817406     0.000000 
   5.920000    27.045399     0.036975    27.811888     0.000000 
   5.925000    27.030726     0.036995    27.806363     0.000000 
   5.930000    26.950114     0.037106    27.800833     0.000000 
   5.935000    27.274827     0.036664    27.795297     0.000000 
   5.940000    26.927657     0.037137    27.789755     0.000000 
   5.945000    27.528169     0.036326    27.784208     0.000000 
   5.950000    26.755028     0.037376    27.778654     0.000000 
   5.955000    27.286408     0.036648    27.773094     0.000000 
   5.960000    26.771604     0.037353    27.767529     0.000000 
   5.965000    27.298732     0.036632    27.761957     0.000000 
   5.970000    26.882531     0.037199    27.756380     0.000000 
   5.975000    27.787726     0.035987    27.750796     0.000000 
   5.980000    27.237269     0.036714    27.745206     0.000000 
   5.985000    27.569596     0.036272    27.739611     0.000000 
   5.990000    27.299928     0.036630    27.734009     0.000000 
   5.995000    27.437549     0.036446    27.728402     0.000000 
   6.000000    26.706308     0.037444    27.722788     0.000000 
   6.005000    26.865875     0.037222    27.717168     0.000000 
   6.010000    27.669487     0.036141    27.711542     0.000000 
   6.015000    26.957101     0.037096    27.705910     0.000000 
   6.020000    27.434101     0.036451    27.700272     0.000000 
   6.025000    26.867699     0.037219    27.694628     0.000000 
   6.030000    27.260267     0.036683    27.688978     0.000000 
   6.035000    27.091670     0.036912    27.683321     0.000000 
   6.040000    26.881634     0.037200    27.677659     0.000000 
   6.045000    27.311181     0.036615    27.671990     0.000000 
   6.050000    26.934018     0.037128    27.666315     0.000000 
   6.055000    27.115436     0.036879    27.660634     0.000000 
   6.060000    27.394904     0.036503    27.654947     0.000000 
   6.065000    27.490619     0.036376    27.649253     0.000000 
   6.070000    27.140374     0.036845    27.643554     0.000000 
   6.075000    27.789862     0.035984    27.637848     0.000000 
   6.080000    26.499572     0.037736    27.632135     0.000000 
   6.085000    27.087144     0.036918    27.626417     0.000000 
   6.090000    27.143571     0.036841    27.620692     0.000000 
   6.095000    28.019105     0.035690    27.614961     0.000000 
   6.100000    26.876730     0.037207    27.609224     0.000000 
   6.105000    27.849094     0.035908    27.603481     0.000000 
   6.110000    27.456825     0.036421    27.597731     0.000000 
   6.115000    27.437188     0.036447    27.591975     0.000000 
   6.120000    27.291265     0.036642    27.586212     0.000000 
   6.125000    27.065321     0.036948    27.580444     0.000000 
   6.130000    27.478808     0.036392    27.574669     0.000000 
   6.135000    27.120417     0.036873    27.568887     0.000000 
   6.140000    27.279936     0.036657    27.563100     0.000000 
   6.145000    27.565892     0.036277    27.557305     0.000000 
   6.150000    27.924566     0.035811    27.551505     0.000000 
   6.155000    27.111537     0.036885    27.545698     0.000000 
   6.160000    27.139495     0.036847    27.539885     0.000000 
   6.165000    27.930653     0.035803    27.534066     0.000000 
   6.170000    27.413623     0.036478    27.528240     0.000000 
   6.175000    26.972117     0.037075    27.522407     0.000000 
   6.180000    27.081043     0.036926    27.516569     0.000000 
   6.185000    27.842000     0.035917    27.510724     0.000000 
   6.190000    27.369745     0.036537    27.504872     0.000000 
   6.195000    27.483379     0.036386    27.499014     0.000000 
   6.200000    27.175562     0.036798    27.493150     0.000000 
   6.205000    27.414402     0.036477    27.487279     0.000000 
   6.210000    27.269682     0.036671    27.481402     0.000000 
   6.215000    27.023744     0.037004    27.475518     0.000000 
   6.220000    27.229392     0.036725    27.469628     0.000000 
   6.225000    27.789134     0.035985    27.463731     0.000000 
   6.230000    28.363338     0.035257    27.457828     0.000000 
   6.235000    27.260220     0.036683    27.451919     0.000000 
   6.240000    27.130246     0.036859    27.446003     0.000000 
   6.245000    27.852631     0.035903    27.440080     0.000000 
   6.250000    27.717832     0.036078    27.434151     0.000000 
   6.255000    27.381278     0.036521    27.428216     0.000000 
   6.260000    28.088774     0.035601    27.422274     0.000000 
   6.265000    27.905441     0.035835    27.416326     0.000000 
   6.270000    27.923295     0.035812    27.410371     0.000000 
   6.275000    27.324876     0.036597    27.404409     0.000000 
   6.280000    26.982191     0.037061    27.398441     0.000000 
   6.285000    27.515051     0.036344    27.392467     0.000000 
   6.290000    27.881289     0.035866    27.386486     0.000000 
   6.295000    27.671189     0.036139    27.380498     0.000000 
   6.300000    27.190226     0.036778    27.374504     0.000000 
   6.305000    27.329145     0.036591    27.368504     0.000000 
   6.310000    27.719261     0.036076    27.362497     0.000000 
   6.315000    27.462514     0.036413    27.356483     0.000000 
   6.320000    27.542871     0.036307    27.350463     0.000000 
   6.325000    26.895571     0.037181    27.344436     0.000000 
   6.330000    27.118189     0.036876    27.338403     0.000000 
   6.335000    26.902228     0.037172    27.332476     0.000000 
   6.340000    27.297534     0.036633    27.326502     0.000000 
   6.345000    27.223021     0.036734    27.320451     0.000000 
   6.350000    27.597714     0.036235    27.314392     0.000000 
   6.355000    27.387641     0.036513    27.308327     0.000000 
   6.360000    27.235371     0.036717    27.302256     0.000000 
   6.365000    27.184128     0.036786    27.296178     0.000000 
   6.370000    27.221553     0.036736    27.290093     0.000000 
   6.375000    26.798771     0.037315    27.284002     0.000000 
   6.380000    27.118321     0.036875    27.277905     0.000000 
   6.385000    26.382046     0.037905    27.271801     0.000000 
   6.390000    26.998647     0.037039    27.265690     0.000000 
   6.395000    27.712116     0.036085    27.259572     0.000000 
   6.400000    27.305385     0.036623    27.253449     0.000000 
   6.405000    26.688485     0.037469    27.247318     0.000000 
   6.410000    27.085586     0.036920    27.241181     0.000000 
   6.415000    27.315241     0.036610    27.235037     0.000000 
   6.420000    26.958136     0.037095    27.228887     0.000000 
   6.425000    27.114910     0.036880    27.222731     0.000000 
   6.430000    26.541932     0.037676    27.216567     0.000000 
   6.435000    26.469246     0.037780    27.210397     0.000000 
   6.440000    26.820701     0.037285    27.204221     0.000000 
   6.445000    26.480367     0.037764    27.198038     0.000000 
   6.450000    26.564833     0.037644    27.191848     0.000000 
   6.455000    26.602008     0.037591    27.185652     0.000000 
   6.460000    26.854053     0.037238    27.179449     0.000000 
   6.465000    27.050753     0.036968    27.173240     0.000000 
   6.470000    27.033639     0.036991    27.167024     0.000000 
   6.475000    26.410103     0.037864    27.160801     0.000000 
   6.480000    26.815969     0.037291    27.154572     0.000000 
   6.485000    25.936267     0.038556    27.148337     0.000000 
   6.490000    26.587619     0.037611    27.142094     0.000000 
   6.495000    26.331570     0.037977    27.135845     0.000000 
   6.500000    26.367010     0.037926    27.129590     0.000000 
   6.505000    26.672338     0.037492    27.123328     0.000000 
   6.510000    26.821732     0.037283    27.117059     0.000000 
   6.515000    26.748189     0.037386    27.110784     0.000000 
   6.520000    26.112865     0.038295    27.104503     0.000000 
   6.525000    26.156754     0.038231    27.098214     0.000000 
   6.530000    26.017642     0.038435    27.091919     0.000000 
   6.535000    26.385552     0.037900    27.085618     0.000000 
   6.540000    26.351730     0.037948    27.079310     0.000000 
   6.545000    26.283377     0.038047    27.072995     0.000000 
   6.550000    26.361843     0.037934    27.066674     0.000000 
   6.555000    26.315460     0.038000    27.060346     0.000000 
   6.560000    25.948563     0.038538    27.054012     0.000000 
   6.565000    26.170378     0.038211    27.047671     0.000000 
   6.570000    25.939805     0.038551    27.041324     0.000000 
   6.575000    26.490085     0.037750    27.034970     0.000000 
   6.580000    26.238645     0.038112    27.028609     0.000000 
   6.585000    26.526070     0.037699    27.022242     0.000000 
   6.590000    25.945636     0.038542    27.015868     0.000000 
   6.595000    26.141937     0.038253    27.009488     0.000000 
   6.600000    25.940327     0.038550    27.003101     0.000000 
   6.605000    25.887734     0.038628    26.996708     0.000000 
   6.610000    25.980258     0.038491    26.990308     0.000000 
   6.615000    26.061653     0.038371    26.983902     0.000000 
   6.620000    26.220892     0.038138    26.977489     0.000000 
   6.625000    26.257023     0.038085    26.971069     0.000000 
   6.630000    26.156121     0.038232    26.964643     0.000000 
   6.635000    25.539369     0.039155    26.958211     0.000000 
   6.640000    25.498003     0.039219    26.951771     0.000000 
   6.645000    25.921283     0.038578    26.945326     0.000000 
   6.650000    25.730152     0.038865    26.938874     0.000000 
   6.655000    26.114999     0.038292    26.932415     0.000000 
   6.660000    25.918009     0.038583    26.925950     0.000000 
   6.665000    25.650423     0.038986    26.919478     0.000000 
   6.670000    25.707887     0.038899    26.913000     0.000000 
   6.675000    26.126394     0.038275    26.906515     0.000000 
   6.680000    25.899986     0.038610    26.900023     0.000000 
   6.685000    26.488937     0.037752    26.893526     0.000000 
   6.690000    25.943852     0.038545    26.887021     0.000000 
   6.695000    25.438539     0.039310    26.880511     0.000000 
   6.700000    25.590254     0.039077    26.873993     0.000000 
   6.705000    25.907151     0.038599    26.867469     0.000000 
   6.710000    25.376772     0.039406    26.860939     0.000000 
   6.715000    25.762845     0.038816    26.854402     0.000000 
   6.720000    25.760673     0.038819    26.847859     0.000000 
   6.725000    25.741415     0.038848    26.841309     0.000000 
   6.730000    25.432257     0.039320    26.834753     0.000000 
   6.735000    26.023251     0.038427    26.828190     0.000000 
   6.740000    25.224266     0.039644    26.821621     0.000000 
   6.745000    25.927307     0.038569    26.815046     0.000000 
   6.750000    26.190844     0.038181    26.808464     0.000000 
   6.755000    26.164054     0.038220    26.801875     0.000000 
   6.760000    26.084303     0.038337    26.795280     0.000000 
   6.765000    25.677342     0.038945    26.788679     0.000000 
   6.770000    25.447144     0.039297    26.782071     0.000000 
   6.775000    25.460352     0.039277    26.775456     0.000000 
   6.780000    25.196180     0.039689    26.768836     0.000000 
   6.785000    25.857972     0.038673    26.762209     0.000000 
   6.790000    25.184709     0.039707    26.755575     0.000000 
   6.795000    25.575146     0.039100    26.748935     0.000000 
   6.800000    25.618507     0.039034    26.742289     0.000000 
   6.805000    25.451247     0.039291    26.735636     0.000000 
   6.810000    25.696295     0.038916    26.728977     0.000000 
   6.815000    25.891754     0.038622    26.722311     0.000000 
   6.820000    25.121971     0.039806    26.715639     0.000000 
   6.825000    25.078101     0.039875    26.708960     0.000000 
   6.830000    25.621311     0.039030    26.702276     0.000000 
   6.835000    25.818357     0.038732    26.695585     0.000000 
   6.840000    25.427727     0.039327    26.688887     0.000000 
   6.845000    25.566680     0.039113    26.682183     0.000000 
   6.850000    25.460937     0.039276    26.675473     0.000000 
   6.855000    25.528819     0.039171    26.668756     0.000000 
   6.860000    25.506689     0.039205    26.662033     0.000000 
   6.865000    25.085909     0.039863    26.655304     0.000000 
   6.870000    25.837003     0.038704    26.648568     0.000000 
   6.875000    24.721983     0.040450    26.641827     0.000000 
   6.880000    25.908838     0.038597    26.635078     0.000000 
   6.885000    25.356008     0.039438    26.628324     0.000000 
   6.890000    25.189989     0.039698    26.621563     0.000000 
   6.895000    25.255981     0.039595    26.614796     0.000000 
   6.900000    25.222444     0.039647    26.608022     0.000000 
   6.905000    25.382292     0.039398    26.601242     0.000000 
   6.910000    25.181863     0.039711    26.594456     0.000000 
   6.915000    25.205301     0.039674    26.587664     0.000000 
   6.920000    24.728928     0.040438    26.580865     0.000000 
   6.925000    25.102502     0.039837    26.574060     0.000000 
   6.930000    25.546193     0.039145    26.567249     0.000000 
   6.935000    24.912082     0.040141    26.560432     0.000000 
   6.940000    25.372868     0.039412    26.553608     0.000000 
   6.945000    25.391199     0.039384    26.546778     0.000000 
   6.950000    24.874010     0.040203    26.539942     0.000000 
   6.955000    25.253264     0.039599    26.533100     0.000000 
   6.960000    25.611243     0.039045    26.526251     0.000000 
   6.965000    25.074396     0.039881    26.519396     0.000000 
   6.970000    25.027292     0.039956    26.512535     0.000000 
   6.975000    24.841151     0.040256    26.505668     0.000000 
   6.980000    24.965006     0.040056    26.498795     0.000000 
   6.985000    25.400630     0.039369    26.491915     0.000000 
   6.990000    25.037410     0.039940    26.485030     0.000000 
   6.995000    24.944149     0.040090    26.478138     0.000000 
   7.000000    25.059067     0.039906    26.471240     0.000000 
   7.005000    25.285657     0.039548    26.464335     0.000000 
   7.010000    25.160683     0.039745    26.457425     0.000000 
   7.015000    25.016040     0.039974    26.450509     0.000000 
   7.020000    25.274964     0.039565    26.443586     0.000000 
   7.025000    24.920226     0.040128    26.436657     0.000000 
   7.030000    24.781427     0.040353    26.429723     0.000000 
   7.035000    24.818400     0.040293    26.422782     0.000000 
   7.040000    25.060113     0.039904    26.415835     0.000000 
   7.045000    24.671709     0.040532    26.408882     0.000000 
   7.050000    24.717658     0.040457    26.401922     0.000000 
   7.055000    25.391776     0.039383    26.394957     0.000000 
   7.060000    24.816761     0.040295    26.387986     0.000000 
   7.065000    25.609378     0.039048    26.381009     0.000000 
   7.070000    24.989840     0.040016    26.374025     0.000000 
   7.075000    24.785160     0.040347    26.367036     0.000000 
   7.080000    25.007394     0.039988    26.360041     0.000000 
   7.085000    24.920796     0.040127    26.353039     0.000000 
   7.090000    24.852402     0.040238    26.346032     0.000000 
   7.095000    24.517142     0.040788    26.339018     0.000000 
   7.100000    25.250710     0.039603    26.331999     0.000000 
   7.105000    24.724524     0.040446    26.324974     0.000000 
   7.110000    25.329232     0.039480    26.317942     0.000000 
   7.115000    25.184946     0.039706    26.310905     0.000000 
   7.120000    24.887139     0.040181    26.303862     0.000000 
   7.125000    25.367130     0.039421    26.296813     0.000000 
   7.130000    24.869522     0.040210    26.289758     0.000000 
   7.135000    25.261777     0.039585    26.282697     0.000000 
   7.140000    24.710295     0.040469    26.275630     0.000000 
   7.145000    24.930074     0.040112    26.268557     0.000000 
   7.150000    25.467057     0.039266    26.261479     0.000000 
   7.155000    24.542086     0.040746    26.254394     0.000000 
   7.160000    25.052379     0.039916    26.247304     0.000000 
   7.165000    24.444209     0.040909    26.240208     0.000000 
   7.170000    24.797649     0.040326    26.233106     0.000000 
   7.175000    24.811742     0.040303    26.225998     0.000000 
   7.180000    24.768241     0.040374    26.218885     0.000000 
   7.185000    24.951299     0.040078    26.211765     0.000000 
   7.190000    24.658765     0.040554    26.204640     0.000000 
   7.195000    24.828823     0.040276    26.197509     0.000000 
   7.200000    25.099477     0.039841    26.190372     0.000000 
   7.205000    25.324966     0.039487    26.183230     0.000000 
   7.210000    24.746433     0.040410    26.176082     0.000000 
   7.215000    24.839990     0.040258    26.168928     0.000000 
   7.220000    24.977702     0.040036    26.161768     0.000000 
   7.225000    24.779843     0.040355    26.154603     0.000000 
   7.230000    25.500153     0.039215    26.147432     0.000000 
   7.235000    24.992781     0.040012    26.140256     0.000000 
   7.240000    24.541835     0.040747    26.133074     0.000000 
   7.245000    24.507221     0.040804    26.125886     0.000000 
   7.250000    24.943447     0.040091    26.118692     0.000000 
   7.255000    24.813960     0.040300    26.111493     0.000000 
   7.260000    24.738693     0.040423    26.104289     0.000000 
   7.265000    25.393065     0.039381    26.097078     0.000000 
   7.270000    24.884695     0.040185    26.089863     0.000000 
   7.275000    24.779326     0.040356    26.082641     0.000000 
   7.280000    24.974248     0.040041    26.075415     0.000000 
   7.285000    24.741337     0.040418    26.068182     0.000000 
   7.290000    24.536656     0.040755    26.060945     0.000000 
   7.295000    25.159142     0.039747    26.053701     0.000000 
   7.300000    25.057322     0.039908    26.046453     0.000000 
   7.305000    24.708023     0.040473    26.039199     0.000000 
   7.310000    24.308040     0.041139    26.031939     0.000000 
   7.315000    24.819146     0.040291    26.024674     0.000000 
   7.320000    25.185944     0.039705    26.017404     0.000000 
   7.325000    24.925290     0.040120    26.010129     0.000000 
   7.330000    24.692707     0.040498    26.002848     0.000000 
   7.335000    24.812796     0.040302    25.995562     0.000000 
   7.340000    25.095657     0.039848    25.988270     0.000000 
   7.345000    24.240675     0.041253    25.980973     0.000000 
   7.350000    24.918058     0.040132    25.973671     0.000000 
   7.355000    24.557050     0.040722    25.966364     0.000000 
   7.360000    24.925585     0.040119    25.959052     0.000000 
   7.365000    24.993538     0.040010    25.951735     0.000000 
   7.370000    24.734069     0.040430    25.944412     0.000000 
   7.375000    25.142615     0.039773    25.937084     0.000000 
   7.380000    24.500088     0.040816    25.929751     0.000000 
   7.385000    24.453711     0.040894    25.922414     0.000000 
   7.390000    24.297675     0.041156    25.915071     0.000000 
   7.395000    25.004611     0.039993    25.907723     0.000000 
   7.400000    24.776981     0.040360    25.900370     0.000000 
   7.405000    24.893553     0.040171    25.893013     0.000000 
   7.410000    24.177108     0.041361    25.885650     0.000000 
   7.415000    25.021294     0.039966    25.878283     0.000000 
   7.420000    24.994884     0.040008    25.870911     0.000000 
   7.425000    24.819500     0.040291    25.863534     0.000000 
   7.430000    25.082166     0.039869    25.856152     0.000000 
   7.435000    25.092447     0.039853    25.848766     0.000000 
   7.440000    24.255196     0.041228    25.841375     0.000000 
   7.445000    25.078646     0.039875    25.833979     0.000000 
   7.450000    24.580124     0.040683    25.826579     0.000000 
   7.455000    24.411485     0.040964    25.819174     0.000000 
   7.460000    24.723121     0.040448    25.811765     0.000000 
   7.465000    24.608419     0.040636    25.804352     0.000000 
   7.470000    24.927668     0.040116    25.796934     0.000000 
   7.475000    24.827929     0.040277    25.789511     0.000000 
   7.480000    24.358210     0.041054    25.782085     0.000000 
   7.485000    25.140911     0.039776    25.774654     0.000000 
   7.490000    24.858847     0.040227    25.767220     0.000000 
   7.495000    24.557127     0.040721    25.759781     0.000000 
   7.500000    25.344800     0.039456    25.752338     0.000000 
   7.505000    25.017266     0.039972    25.744892     0.000000 
   7.510000    24.763596     0.040382    25.737441     0.000000 
   7.515000    25.208341     0.039669    25.729987     0.000000 
   7.520000    24.829199     0.040275    25.722529     0.000000 
   7.525000    24.737170     0.040425    25.715067     0.000000 
   7.530000    24.820685     0.040289    25.707602     0.000000 
   7.535000    24.965882     0.040055    25.700134     0.000000 
   7.540000    24.624025     0.040611    25.692662     0.000000 
   7.545000    24.992191     0.040012    25.685188     0.000000 
   7.550000    24.697747     0.040490    25.677710     0.000000 
   7.555000    25.150785     0.039760    25.670229     0.000000 
   7.560000    24.336732     0.041090    25.662745     0.000000 
   7.565000    25.022493     0.039964    25.655259     0.000000 
   7.570000    24.871728     0.040206    25.647770     0.000000 
   7.575000    24.986593     0.040021    25.640279     0.000000 
   7.580000    25.395464     0.039377    25.632786     0.000000 
   7.585000    25.525488     0.039177    25.625290     0.000000 
   7.590000    24.633094     0.040596    25.617793     0.000000 
   7.595000    25.214812     0.039659    25.610294     0.000000 
   7.600000    25.029962     0.039952    25.602794     0.000000 
   7.605000    24.815357     0.040298    25.595292     0.000000 
   7.610000    24.570132     0.040700    25.587789     0.000000 
   7.615000    24.924709     0.040121    25.580286     0.000000 
   7.620000    24.620345     0.040617    25.572782     0.000000 
   7.625000    24.793606     0.040333    25.565278     0.000000 
   7.630000    25.050088     0.039920    25.557774     0.000000 
   7.635000    25.017213     0.039972    25.550270     0.000000 
   7.640000    24.931209     0.040110    25.542767     0.000000 
   7.645000    24.335865     0.041092    25.535266     0.000000 
   7.650000    24.928267     0.040115    25.527766     0.000000 
   7.655000    24.907772     0.040148    25.520268     0.000000 
   7.660000    25.058763     0.039906    25.512772     0.000000 
   7.665000    24.815075     0.040298    25.505280     0.000000 
   7.670000    25.066552     0.039894    25.497791     0.000000 
   7.675000    25.126519     0.039799    25.490306     0.000000 
   7.680000    25.528717     0.039172    25.482826     0.000000 
   7.685000    25.322923     0.039490    25.475352     0.000000 
   7.690000    25.029443     0.039953    25.467884     0.000000 
   7.695000    25.505224     0.039208    25.460423     0.000000 
   7.700000    24.744742     0.040413    25.452970     0.000000 
   7.705000    25.257181     0.039593    25.445527     0.000000 
   7.710000    25.157739     0.039749    25.438093     0.000000 
   7.715000    25.046379     0.039926    25.430671     0.000000 
   7.720000    25.111886     0.039822    25.423262     0.000000 
   7.725000    24.963079     0.040059    25.415867     0.000000 
   7.730000    24.805984     0.040313    25.408489     0.000000 
   7.735000    25.266320     0.039578    25.401127     0.000000 
   7.740000    24.732651     0.040432    25.393786     0.000000 
   7.745000    24.989346     0.040017    25.386467     0.000000 
   7.750000    25.231289     0.039633    25.379172     0.000000 
   7.755000    25.126493     0.039799    25.371904     0.000000 
   7.760000    24.411552     0.040964    25.364666     0.000000 
   7.765000    25.372374     0.039413    25.357463     0.000000 
   7.770000    25.146886     0.039766    25.350297     0.000000 
   7.775000    24.641850     0.040581    25.343173     0.000000 
   7.780000    25.304317     0.039519    25.336096     0.000000 
   7.785000    25.462292     0.039274    25.329072     0.000000 
   7.790000    24.925366     0.040120    25.322107     0.000000 
   7.795000    25.196169     0.039689    25.315209     0.000000 
   7.800000    25.670588     0.038955    25.308386     0.000000 
   7.805000    25.121000     0.039807    25.301648     0.000000 
   7.810000    24.743738     0.040414    25.295006     0.000000 
   7.815000    25.275409     0.039564    25.288473     0.000000 
   7.820000    25.478658     0.039249    25.282065     0.000000 
   7.825000    25.495155     0.039223    25.275799     0.000000 
   7.830000    24.707027     0.040474    25.269696     0.000000 
   7.835000    25.178161     0.039717    25.263781     0.000000 
   7.840000    24.917067     0.040133    25.258084     0.000000 
   7.845000    25.523923     0.039179    25.252640     0.000000 
   7.850000    25.473839     0.039256    25.247492     0.000000 
   7.855000    24.957263     0.040068    25.242690     0.000000 
   7.860000    25.356630     0.039437    25.238299     0.000000 
   7.865000    25.096949     0.039845    25.234397     0.000000 
   7.870000    25.311309     0.039508    25.231078     0.000000 
   7.875000    25.259591     0.039589    25.228468     0.000000 
   7.880000    25.465913     0.039268    25.226726     0.000000 
   7.885000    25.516628     0.039190    25.226071     0.000000 
   7.890000    25.435208     0.039316    25.226821     0.000000 
   7.895000    24.980225     0.040032    25.229470     0.000000 
   7.900000    25.992636     0.038472    25.234830     0.000000 
   7.905000    25.375259     0.039408    25.244270     0.000000 
   7.910000    25.739194     0.038851    25.260060     0.000000 
   7.915000    25.214922     0.039659    25.285803     0.000000 
   7.920000    25.456004     0.039283    25.326805     0.000000 
   7.925000    25.016579     0.039973    25.390147     0.000000 
   7.930000    25.600189     0.039062    25.484123     0.000000 
   7.935000    25.618841     0.039034    25.616777     0.000000 
   7.940000    26.126622     0.038275    25.793480     0.000000 
   7.945000    26.359294     0.037937    26.013644     0.000000 
   7.950000    26.515319     0.037714    26.266520     0.000000 
   7.955000    26.494358     0.037744    26.525674     0.000000 
   7.960000    27.399535     0.036497    26.744289     0.000000 
   7.965000    27.254281     0.036691    26.862273     0.000000 
   7.970000    27.043883     0.036977    26.836782     0.000000 
   7.975000    26.937685     0.037123    26.674606     0.000000 
   7.980000    26.924731     0.037141    26.426073     0.000000 
   7.985000    26.436541     0.037826    26.149497     0.000000 
   7.990000    26.266166     0.038072    25.886753     0.000000 
   7.995000    25.909132     0.038596    25.660196     0.000000 
   8.000000    25.738112     0.038853    25.477876     0.000000 
   8.005000    25.895170     0.038617    25.338719     0.000000 
   8.010000    25.573229     0.039103    25.236506     0.000000 
   8.015000    25.655096     0.038979    25.162975     0.000000 
   8.020000    25.313832     0.039504    25.110031     0.000000 
   8.025000    26.069797     0.038359    25.070987     0.000000 
   8.030000    25.074063     0.039882    25.040950     0.000000 
   8.035000    25.798878     0.038761    25.016659     0.000000 
   8.040000    25.542211     0.039151    24.996079     0.000000 
   8.045000    25.696132     0.038916    24.977994     0.000000 
   8.050000    25.258962     0.039590    24.961677     0.000000 
   8.055000    25.889449     0.038626    24.946684     0.000000 
   8.060000    25.334817     0.039471    24.932723     0.000000 
   8.065000    25.041483     0.039934    24.919590     0.000000 
   8.070000    24.604173     0.040644    24.907135     0.000000 
   8.075000    25.105940     0.039831    24.895242     0.000000 
   8.080000    25.362771     0.039428    24.883818     0.000000 
   8.085000    24.931314     0.040110    24.872790     0.000000 
   8.090000    25.731419     0.038863    24.862096     0.000000 
   8.095000    25.471306     0.039260    24.851689     0.000000 
   8.100000    25.364203     0.039426    24.841527     0.000000 
   8.105000    25.573282     0.039103    24.831575     0.000000 
   8.110000    25.520112     0.039185    24.821807     0.000000 
   8.115000    25.492335     0.039227    24.813732     0.000000 
   8.120000    24.885647     0.040184    24.811920     0.000000 
   8.125000    25.222695     0.039647    24.802627     0.000000 
   8.130000    25.181940     0.039711    24.793441     0.000000 
   8.135000    25.631376     0.039015    24.784350     0.000000 
   8.140000    25.410381     0.039354    24.775342     0.000000 
   8.145000    25.606816     0.039052    24.766408     0.000000 
   8.150000    25.483213     0.039242    24.757541     0.000000 
   8.155000    25.199904     0.039683    24.748733     0.000000 
   8.160000    25.322585     0.039490    24.739978     0.000000 
   8.165000    25.786803     0.038780    24.731270     0.000000 
   8.170000    25.821646     0.038727    24.722604     0.000000 
   8.175000    25.374240     0.039410    24.713977     0.000000 
   8.180000    25.741618     0.038848    24.705384     0.000000 
   8.185000    25.245979     0.039610    24.696822     0.000000 
   8.190000    25.068351     0.039891    24.688288     0.000000 
   8.195000    25.439503     0.039309    24.679779     0.000000 
   8.200000    25.285105     0.039549    24.671294     0.000000 
   8.205000    25.364436     0.039425    24.662829     0.000000 
   8.210000    25.013282     0.039979    24.654383     0.000000 
   8.215000    25.651529     0.038984    24.645955     0.000000 
   8.220000    25.397391     0.039374    24.637542     0.000000 
   8.225000    25.414485     0.039348    24.629143     0.000000 
   8.230000    25.474588     0.039255    24.620757     0.000000 
   8.235000    24.905134     0.040152    24.612383     0.000000 
   8.240000    25.682252     0.038937    24.604020     0.000000 
   8.245000    25.062623     0.039900    24.595666     0.000000 
   8.250000    24.760483     0.040387    24.587321     0.000000 
   8.255000    25.459635     0.039278    24.578984     0.000000 
   8.260000    25.413925     0.039349    24.570655     0.000000 
   8.265000    25.368851     0.039418    24.562332     0.000000 
   8.270000    25.435819     0.039315    24.554015     0.000000 
   8.275000    25.354547     0.039441    24.545703     0.000000 
   8.280000    25.609637     0.039048    24.537397     0.000000 
   8.285000    25.403103     0.039365    24.529095     0.000000 
   8.290000    25.842817     0.038695    24.520797     0.000000 
   8.295000    25.384979     0.039393    24.512502     0.000000 
   8.300000    25.452537     0.039289    24.504211     0.000000 
   8.305000    25.292409     0.039538    24.495923     0.000000 
   8.310000    24.902736     0.040156    24.487637     0.000000 
   8.315000    25.591761     0.039075    24.479353     0.000000 
   8.320000    25.452628     0.039289    24.471072     0.000000 
   8.325000    25.335790     0.039470    24.462792     0.000000 
   8.330000    25.154204     0.039755    24.454514     0.000000 
   8.335000    25.526592     0.039175    24.446237     0.000000 
   8.340000    24.639881     0.040585    24.437961     0.000000 
   8.345000    24.933976     0.040106    24.429687     0.000000 
   8.350000    25.123766     0.039803    24.421413     0.000000 
   8.355000    24.886522     0.040182    24.413139     0.000000 
   8.360000    25.844677     0.038693    24.404866     0.000000 
   8.365000    24.935866     0.040103    24.396593     0.000000 
   8.370000    25.556853     0.039128    24.388321     0.000000 
   8.375000    25.445791     0.039299    24.380049     0.000000 
   8.380000    25.054079     0.039914    24.371776     0.000000 
   8.385000    24.954699     0.040073    24.363504     0.000000 
   8.390000    25.709211     0.038897    24.355231     0.000000 
   8.395000    25.664350     0.038965    24.346958     0.000000 
   8.400000    25.704359     0.038904    24.338684     0.000000 
   8.405000    25.146764     0.039767    24.330410     0.000000 
   8.410000    25.461545     0.039275    24.322136     0.000000 
   8.415000    24.993537     0.040010    24.313861     0.000000 
   8.420000    25.022828     0.039964    24.305585     0.000000 
   8.425000    25.458207     0.039280    24.297309     0.000000 
   8.430000    25.652717     0.038982    24.289032     0.000000 
   8.435000    25.697651     0.038914    24.280754     0.000000 
   8.440000    25.387975     0.039389    24.272476     0.000000 
   8.445000    24.790398     0.040338    24.264196     0.000000 
   8.450000    25.378971     0.039403    24.255916     0.000000 
   8.455000    25.341804     0.039460    24.247635     0.000000 
   8.460000    24.818614     0.040292    24.239353     0.000000 
   8.465000    25.292732     0.039537    24.231070     0.000000 
   8.470000    24.729014     0.040438    24.222786     0.000000 
   8.475000    24.861317     0.040223    24.214501     0.000000 
   8.480000    24.673566     0.040529    24.206214     0.000000 
   8.485000    25.305434     0.039517    24.197927     0.000000 
   8.490000    24.850027     0.040241    24.189639     0.000000 
   8.495000    25.081885     0.039869    24.181350     0.000000 
   8.500000    24.629219     0.040602    24.173060     0.000000 
   8.505000    24.849299     0.040243    24.164769     0.000000 
   8.510000    25.079205     0.039874    24.156477     0.000000 
   8.515000    24.717616     0.040457    24.148184     0.000000 
   8.520000    25.094526     0.039849    24.139890     0.000000 
   8.525000    25.205064     0.039675    24.131595     0.000000 
   8.530000    25.046564     0.039926    24.123299     0.000000 
   8.535000    24.879474     0.040194    24.115002     0.000000 
   8.540000    25.009124     0.039985    24.106704     0.000000 
   8.545000    24.316209     0.041125    24.098405     0.000000 
   8.550000    24.742337     0.040417    24.090105     0.000000 
   8.555000    24.713907     0.040463    24.081804     0.000000 
   8.560000    24.886670     0.040182    24.073502     0.000000 
   8.565000    25.073607     0.039883    24.065200     0.000000 
   8.570000    24.589491     0.040668    24.056896     0.000000 
   8.575000    24.765567     0.040379    24.048592     0.000000 
   8.580000    24.482593     0.040845    24.040287     0.000000 
   8.585000    24.600963     0.040649    24.031981     0.000000 
   8.590000    24.726935     0.040442    24.023674     0.000000 
   8.595000    24.659408     0.040552    24.015367     0.000000 
   8.600000    24.960304     0.040064    24.007059     0.000000 
   8.605000    24.711351     0.040467    23.998750     0.000000 
   8.610000    24.421165     0.040948    23.990441     0.000000 
   8.615000    24.554296     0.040726    23.982131     0.000000 
   8.620000    24.931341     0.040110    23.973820     0.000000 
   8.625000    24.875980     0.040199    23.965509     0.000000 
   8.630000    24.695452     0.040493    23.957197     0.000000 
   8.635000    24.949245     0.040081    23.948885     0.000000 
   8.640000    24.096141     0.041500    23.940573     0.000000 
   8.645000    23.917621     0.041810    23.932260     0.000000 
   8.650000    24.250566     0.041236    23.923947     0.000000 
   8.655000    24.774899     0.040363    23.915633     0.000000 
   8.660000    24.313348     0.041130    23.907320     0.000000 
   8.665000    24.474475     0.040859    23.899006     0.000000 
   8.670000    23.908762     0.041826    23.890692     0.000000 
   8.675000    24.707566     0.040473    23.882378     0.000000 
   8.680000    24.558974     0.040718    23.874064     0.000000 
   8.685000    24.724735     0.040445    23.865750     0.000000 
   8.690000    24.356081     0.041058    23.857436     0.000000 
   8.695000    24.512730     0.040795    23.849122     0.000000 
   8.700000    24.699585     0.040487    23.840808     0.000000 
   8.705000    24.861436     0.040223    23.832495     0.000000 
   8.710000    24.214694     0.041297    23.824181     0.000000 
   8.715000    24.655265     0.040559    23.815869     0.000000 
   8.720000    24.778869     0.040357    23.807556     0.000000 
   8.725000    23.838144     0.041950    23.799244     0.000000 
   8.730000    24.524541     0.040775    23.790933     0.000000 
   8.735000    24.221590     0.041285    23.782622     0.000000 
   8.740000    24.152274     0.041404    23.774312     0.000000 
   8.745000    24.155993     0.041398    23.766003     0.000000 
   8.750000    23.746415     0.042112    23.757695     0.000000 
   8.755000    24.302495     0.041148    23.749388     0.000000 
   8.760000    24.296959     0.041157    23.741081     0.000000 
   8.765000    24.431905     0.040930    23.732776     0.000000 
   8.770000    24.461095     0.040881    23.724472     0.000000 
   8.775000    24.772211     0.040368    23.716169     0.000000 
   8.780000    24.315905     0.041125    23.707867     0.000000 
   8.785000    23.974328     0.041711    23.699567     0.000000 
   8.790000    24.364550     0.041043    23.691269     0.000000 
   8.795000    24.355700     0.041058    23.682972     0.000000 
   8.800000    24.273603     0.041197    23.674676     0.000000 
   8.805000    24.129717     0.041443    23.666383     0.000000 
   8.810000    24.430313     0.040933    23.658091     0.000000 
   8.815000    24.799411     0.040324    23.649802     0.000000 
   8.820000    24.248636     0.041239    23.641514     0.000000 
   8.825000    24.475453     0.040857    23.633229     0.000000 
   8.830000    24.623415     0.040612    23.624946     0.000000 
   8.835000    24.429562     0.040934    23.616666     0.000000 
   8.840000    24.069552     0.041546    23.608388     0.000000 
   8.845000    24.608340     0.040637    23.600113     0.000000 
   8.850000    24.275657     0.041194    23.591841     0.000000 
   8.855000    24.835044     0.040266    23.583571     0.000000 
   8.860000    24.176486     0.041363    23.575305     0.000000 
   8.865000    24.982626     0.040028    23.567042     0.000000 
   8.870000    24.355863     0.041058    23.558782     0.000000 
   8.875000    24.711509     0.040467    23.550526     0.000000 
   8.880000    24.187807     0.041343    23.542273     0.000000 
   8.885000    24.099279     0.041495    23.534025     0.000000 
   8.890000    24.294639     0.041161    23.525780     0.000000 
   8.895000    24.381764     0.041014    23.517539     0.000000 
   8.900000    24.347561     0.041072    23.509303     0.000000 
   8.905000    24.773071     0.040366    23.501071     0.000000 
   8.910000    24.190594     0.041338    23.492843     0.000000 
   8.915000    23.931346     0.041786    23.484620     0.000000 
   8.920000    24.776293     0.040361    23.476403     0.000000 
   8.925000    24.552058     0.040730    23.468190     0.000000 
   8.930000    23.880484     0.041875    23.459983     0.000000 
   8.935000    24.752429     0.040400    23.451781     0.000000 
   8.940000    24.342052     0.041081    23.443585     0.000000 
   8.945000    24.084502     0.041520    23.435395     0.000000 
   8.950000    24.064980     0.041554    23.427211     0.000000 
   8.955000    24.186784     0.041345    23.419034     0.000000 
   8.960000    24.362428     0.041047    23.410863     0.000000 
   8.965000    24.175073     0.041365    23.402699     0.000000 
   8.970000    24.297030     0.041157    23.394542     0.000000 
   8.975000    24.577837     0.040687    23.386393     0.000000 
   8.980000    23.863271     0.041905    23.378251     0.000000 
   8.985000    24.471891     0.040863    23.370117     0.000000 
   8.990000    24.050542     0.041579    23.361991     0.000000 
   8.995000    24.541939     0.040747    23.353874     0.000000 
   9.000000    24.210502     0.041304    23.345765     0.000000 
   9.005000    24.301724     0.041149    23.337666     0.000000 
   9.010000    24.730422     0.040436    23.329576     0.000000 
   9.015000    23.940243     0.041771    23.321495     0.000000 
   9.020000    24.535606     0.040757    23.313425     0.000000 
   9.025000    24.605219     0.040642    23.305365     0.000000 
   9.030000    24.199114     0.041324    23.297316     0.000000 
   9.035000    24.203089     0.041317    23.289277     0.000000 
   9.040000    24.136586     0.041431    23.281251     0.000000 
   9.045000    24.336790     0.041090    23.273236     0.000000 
   9.050000    24.283470     0.041180    23.265233     0.000000 
   9.055000    24.299101     0.041154    23.257243     0.000000 
   9.060000    24.262609     0.041216    23.249267     0.000000 
   9.065000    24.310607     0.041134    23.241304     0.000000 
   9.070000    24.177637     0.041361    23.233355     0.000000 
   9.075000    24.349554     0.041069    23.225420     0.000000 
   9.080000    24.399859     0.040984    23.217501     0.000000 
   9.085000    24.642292     0.040581    23.209597     0.000000 
   9.090000    24.489138     0.040834    23.201710     0.000000 
   9.095000    24.754440     0.040397    23.193839     0.000000 
   9.100000    23.724990     0.042150    23.185986     0.000000 
   9.105000    24.573844     0.040694    23.178150     0.000000 
   9.110000    24.461943     0.040880    23.170333     0.000000 
   9.115000    23.968014     0.041722    23.162535     0.000000 
   9.120000    24.203201     0.041317    23.154757     0.000000 
   9.125000    24.416280     0.040956    23.147000     0.000000 
   9.130000    24.371976     0.041031    23.139264     0.000000 
   9.135000    23.938927     0.041773    23.131550     0.000000 
   9.140000    24.408218     0.040970    23.123859     0.000000 
   9.145000    24.790985     0.040337    23.116192     0.000000 
   9.150000    23.903710     0.041835    23.108550     0.000000 
   9.155000    23.749685     0.042106    23.100933     0.000000 
   9.160000    23.751239     0.042103    23.093342     0.000000 
   9.165000    23.916874     0.041811    23.085779     0.000000 
   9.170000    24.088413     0.041514    23.078244     0.000000 
   9.175000    24.100901     0.041492    23.070739     0.000000 
   9.180000    24.255158     0.041228    23.063264     0.000000 
   9.185000    24.129762     0.041443    23.055821     0.000000 
   9.190000    23.635320     0.042310    23.048411     0.000000 
   9.195000    24.486504     0.040839    23.041035     0.000000 
   9.200000    24.268679     0.041205    23.033695     0.000000 
   9.205000    24.101747     0.041491    23.026392     0.000000 
   9.210000    24.214025     0.041298    23.019127     0.000000 
   9.215000    24.073029     0.041540    23.011902     0.000000 
   9.220000    24.121048     0.041458    23.004718     0.000000 
   9.225000    24.276413     0.041192    22.997578     0.000000 
   9.230000    24.032120     0.041611    22.990482     0.000000 
   9.235000    24.231575     0.041268    22.983433     0.000000 
   9.240000    24.115662     0.041467    22.976433     0.000000 
   9.245000    24.078546     0.041531    22.969483     0.000000 
   9.250000    23.775887     0.042059    22.962586     0.000000 
   9.255000    24.372257     0.041030    22.955743     0.000000 
   9.260000    23.959538     0.041737    22.948958     0.000000 
   9.265000    23.817841     0.041985    22.942232     0.000000 
   9.270000    23.869500     0.041894    22.935568     0.000000 
   9.275000    24.420742     0.040949    22.928969     0.000000 
   9.280000    24.056536     0.041569    22.922438     0.000000 
   9.285000    24.698810     0.040488    22.915977     0.000000 
   9.290000    24.107672     0.041481    22.909590     0.000000 
   9.295000    23.468344     0.042611    22.903280     0.000000 
   9.300000    23.602689     0.042368    22.897051     0.000000 
   9.305000    23.497102     0.042558    22.890905     0.000000 
   9.310000    23.683603     0.042223    22.884848     0.000000 
   9.315000    24.021440     0.041629    22.878883     0.000000 
   9.320000    23.402317     0.042731    22.873014     0.000000 
   9.325000    24.119880     0.041460    22.867247     0.000000 
   9.330000    23.898836     0.041843    22.861585     0.000000 
   9.335000    23.321198     0.042879    22.856035     0.000000 
   9.340000    23.935631     0.041779    22.850601     0.000000 
   9.345000    23.538013     0.042484    22.845289     0.000000 
   9.350000    23.839384     0.041947    22.840106     0.000000 
   9.355000    23.863928     0.041904    22.835058     0.000000 
   9.360000    23.272073     0.042970    22.830152     0.000000 
   9.365000    23.143578     0.043209    22.825395     0.000000 
   9.370000    23.638840     0.042303    22.820796     0.000000 
   9.375000    23.633665     0.042313    22.816362     0.000000 
   9.380000    23.880822     0.041875    22.812103     0.000000 
   9.385000    23.382601     0.042767    22.808029     0.000000 
   9.390000    23.436250     0.042669    22.804148     0.000000 
   9.395000    23.046027     0.043391    22.800473     0.000000 
   9.400000    22.959063     0.043556    22.797015     0.000000 
   9.405000    23.264260     0.042984    22.793787     0.000000 
   9.410000    23.369056     0.042792    22.790802     0.000000 
   9.415000    23.300411     0.042918    22.788074     0.000000 
   9.420000    23.501189     0.042551    22.785619     0.000000 
   9.425000    24.200744     0.041321    22.783454     0.000000 
   9.430000    23.242051     0.043025    22.781597     0.000000 
   9.435000    23.583143     0.042403    22.780066     0.000000 
   9.440000    23.158638     0.043180    22.778884     0.000000 
   9.445000    23.028245     0.043425    22.778072     0.000000 
   9.450000    23.297004     0.042924    22.777655     0.000000 
   9.455000    23.443401     0.042656    22.777659     0.000000 
   9.460000    23.698530     0.042197    22.778114     0.000000 
   9.465000    23.544639     0.042473    22.779051     0.000000 
   9.470000    23.597317     0.042378    22.780502     0.000000 
   9.475000    22.959392     0.043555    22.782506     0.000000 
   9.480000    23.345084     0.042836    22.785103     0.000000 
   9.485000    23.731566     0.042138    22.788337     0.000000 
   9.490000    23.498930     0.042555    22.792256     0.000000 
   9.495000    23.417162     0.042704    22.796912     0.000000 
   9.500000    23.394475     0.042745    22.802364     0.000000 
   9.505000    23.392688     0.042748    22.808676     0.000000 
   9.510000    23.620040     0.042337    22.815918     0.000000 
   9.515000    23.332094     0.042859    22.824168     0.000000 
   9.520000    23.477552     0.042594    22.833511     0.000000 
   9.525000    23.296197     0.042925    22.844043     0.000000 
   9.530000    23.378957     0.042774    22.855868     0.000000 
   9.535000    23.133691     0.043227    22.869106     0.000000 
   9.540000    23.457573     0.042630    22.883886     0.000000 
   9.545000    23.056062     0.043373    22.900356     0.000000 
   9.550000    23.324229     0.042874    22.918680     0.000000 
   9.555000    23.735639     0.042131    22.939042     0.000000 
   9.560000    23.362251     0.042804    22.961652     0.000000 
   9.565000    23.442416     0.042658    22.986745     0.000000 
   9.570000    23.219039     0.043068    23.014587     0.000000 
   9.575000    23.632922     0.042314    23.045483     0.000000 
   9.580000    23.156030     0.043185    23.079778     0.000000 
   9.585000    23.689049     0.042214    23.117871     0.000000 
   9.590000    23.088617     0.043311    23.160215     0.000000 
   9.595000    23.022236     0.043436    23.207338     0.000000 
   9.600000    23.434720     0.042672    23.259850     0.000000 
   9.605000    23.746615     0.042111    23.318273     0.000000 
   9.610000    23.216225     0.043073    23.383806     0.000000 
   9.615000    23.936079     0.041778    23.457238     0.000000 
   9.620000    23.905673     0.041831    23.539714     0.000000 
   9.625000    23.614049     0.042348    23.632591     0.000000 
   9.630000    23.839738     0.041947    23.737497     0.000000 
   9.635000    24.294263     0.041162    23.856380     0.000000 
   9.640000    23.984433     0.041694    23.991595     0.000000 
   9.645000    24.264717     0.041212    24.146009     0.000000 
   9.650000    24.424349     0.040943    24.323137     0.000000 
   9.655000    24.311933     0.041132    24.527339     0.000000 
   9.660000    24.930206     0.040112    24.764106     0.000000 
   9.665000    25.395106     0.039378    25.040517     0.000000 
   9.670000    25.225368     0.039643    25.366064     0.000000 
   9.675000    26.083788     0.038338    25.754205     0.000000 
   9.680000    26.421087     0.037849    26.225369     0.000000 
   9.685000    27.409254     0.036484    26.812542     0.000000 
   9.690000    27.837045     0.035923    27.570902     0.000000 
   9.695000    28.791888     0.034732    28.592709     0.000000 
   9.700000    30.303998     0.032999    30.026925     0.000000 
   9.705000    33.262699     0.030064    32.099318     0.000000 
   9.710000    36.512978     0.027388    35.123214     0.000000 
   9.715000    40.139484     0.024913    39.486148     0.000000 
   9.720000    46.371264     0.021565    45.597348     0.000000 
   9.725000    54.061222     0.018498    53.788482     0.000000 
   9.730000    63.875591     0.015655    64.171473     0.000000 
   9.735000    76.278104     0.013110    76.458264     0.000000 
   9.740000    87.334591     0.011450    89.729641     0.000000 
   9.745000    98.395620     0.010163   102.167594     0.000000 
   9.750000   106.865630     0.009358   111.029818     0.000000 
   9.755000   109.398804     0.009141   113.546744     0.000000 
   9.760000   105.481586     0.009480   108.757548     0.000000 
   9.765000    96.913951     0.010318    98.360940     0.000000 
   9.770000    85.121097     0.011748    85.332935     0.000000 
   9.775000    73.046909     0.013690    72.186789     0.000000 
   9.780000    60.579362     0.016507    60.425203     0.000000 
   9.785000    52.567414     0.019023    50.727122     0.000000 
   9.790000    43.918599     0.022769    43.224157     0.000000 
   9.795000    38.611380     0.025899    37.712744     0.000000 
   9.800000    34.792319     0.028742    33.820527     0.000000 
   9.805000    32.248725     0.031009    31.135272     0.000000 
   9.810000    29.933271     0.033408    29.289006     0.000000 
   9.815000    28.269959     0.035373    27.996532     0.000000 
   9.820000    27.822207     0.035943    27.059031     0.000000 
   9.825000    26.761546     0.037367    26.348619     0.000000 
   9.830000    26.233337     0.038119    25.787420     0.000000 
   9.835000    25.336606     0.039469    25.329135     0.000000 
   9.840000    25.036744     0.039941    24.945898     0.000000 
   9.845000    24.506251     0.040806    24.620129     0.000000 
   9.850000    24.379376     0.041018    24.339969     0.000000 
   9.855000    24.053912     0.041573    24.096874     0.000000 
   9.860000    23.962065     0.041733    23.884368     0.000000 
   9.865000    23.419480     0.042699    23.697379     0.000000 
   9.870000    23.370371     0.042789    23.531855     0.000000 
   9.875000    23.263970     0.042985    23.384514     0.000000 
   9.880000    23.055157     0.043374    23.252674     0.000000 
   9.885000    22.958278     0.043557    23.134125     0.000000 
   9.890000    22.833641     0.043795    23.027034     0.000000 
   9.895000    22.862747     0.043739    22.929870     0.000000 
   9.900000    22.865072     0.043735    22.841349     0.000000 
   9.905000    22.380846     0.044681    22.760385     0.000000 
   9.910000    22.612555     0.044223    22.686058     0.000000 
   9.915000    22.935475     0.043601    22.617580     0.000000 
   9.920000    22.871451     0.043723    22.554278     0.000000 
   9.925000    22.391585     0.044660    22.495573     0.000000 
   9.930000    22.571312     0.044304    22.440963     0.000000 
   9.935000    22.073768     0.045303    22.390013     0.000000 
   9.940000    22.483777     0.044477    22.342344     0.000000 
   9.945000    22.524391     0.044396    22.297623     0.000000 
   9.950000    22.431299     0.044581    22.255561     0.000000 
   9.955000    22.397027     0.044649    22.215901     0.000000 
   9.960000    22.246521     0.044951    22.178417     0.000000 
   9.965000    22.328934     0.044785    22.142910     0.000000 
   9.970000    22.759889     0.043937    22.109200     0.000000 
   9.975000    21.702290     0.046078    22.077131     0.000000 
   9.980000    22.325653     0.044792    22.046560     0.000000 
   9.985000    22.278509     0.044886    22.017361     0.000000 
   9.990000    22.514136     0.044417    21.989421     0.000000 
   9.995000    22.224286     0.044996    21.962638     0.000000 
  10.000000    22.035863     0.045381    21.936920     0.000000 
  10.005000    22.210221     0.045024    21.912184     0.000000 
  10.010000    21.639067     0.046213    21.888355     0.000000 
  10.015000    21.372110     0.046790    21.865364     0.000000 
  10.020000    21.858479     0.045749    21.843151     0.000000 
  10.025000    21.920959     0.045618    21.821658     0.000000 
  10.030000    22.325802     0.044791    21.800835     0.000000 
  10.035000    21.806930     0.045857    21.780635     0.000000 
  10.040000    22.195047     0.045055    21.761015     0.000000 
  10.045000    22.067691     0.045315    21.741935     0.000000 
  10.050000    21.880197     0.045703    21.723361     0.000000 
  10.055000    21.558946     0.046384    21.705258     0.000000 
  10.060000    21.997862     0.045459    21.687597     0.000000 
  10.065000    21.635305     0.046221    21.670350     0.000000 
  10.070000    21.423347     0.046678    21.653490     0.000000 
  10.075000    21.842272     0.045783    21.636995     0.000000 
  10.080000    21.557433     0.046388    21.620841     0.000000 
  10.085000    21.099626     0.047394    21.605009     0.000000 
  10.090000    21.460052     0.046598    21.589480     0.000000 
  10.095000    21.668519     0.046150    21.574236     0.000000 
  10.100000    21.789474     0.045894    21.559261     0.000000 
  10.105000    21.973457     0.045509    21.544540     0.000000 
  10.110000    21.720416     0.046040    21.530059     0.000000 
  10.115000    21.793669     0.045885    21.515804     0.000000 
  10.120000    21.897402     0.045668    21.501764     0.000000 
  10.125000    21.536433     0.046433    21.487927     0.000000 
  10.130000    21.290082     0.046970    21.474282     0.000000 
  10.135000    21.418843     0.046688    21.460819     0.000000 
  10.140000    21.702369     0.046078    21.447529     0.000000 
  10.145000    21.384458     0.046763    21.434404     0.000000 
  10.150000    21.577258     0.046345    21.421435     0.000000 
  10.155000    21.782564     0.045908    21.408614     0.000000 
  10.160000    21.270764     0.047013    21.395934     0.000000 
  10.165000    21.639412     0.046212    21.383388     0.000000 
  10.170000    21.494130     0.046524    21.370970     0.000000 
  10.175000    21.289453     0.046972    21.358674     0.000000 
  10.180000    21.566029     0.046369    21.346495     0.000000 
  10.185000    22.099094     0.045251    21.334426     0.000000 
  10.190000    21.726120     0.046028    21.322463     0.000000 
  10.195000    21.535381     0.046435    21.310602     0.000000 
  10.200000    20.820630     0.048029    21.298837     0.000000 
  10.205000    21.236253     0.047089    21.287164     0.000000 
  10.210000    20.913047     0.047817    21.275580     0.000000 
  10.215000    21.442488     0.046636    21.264080     0.000000 
  10.220000    21.351829     0.046834    21.252661     0.000000 
  10.225000    21.306813     0.046933    21.241320     0.000000 
  10.230000    21.355696     0.046826    21.230053     0.000000 
  10.235000    21.289754     0.046971    21.218858     0.000000 
  10.240000    21.181547     0.047211    21.207730     0.000000 
  10.245000    20.990338     0.047641    21.196669     0.000000 
  10.250000    21.157465     0.047265    21.185670     0.000000 
  10.255000    21.408700     0.046710    21.174732     0.000000 
  10.260000    20.937404     0.047761    21.163852     0.000000 
  10.265000    21.262329     0.047032    21.153029     0.000000 
  10.270000    20.982009     0.047660    21.142258     0.000000 
  10.275000    21.152665     0.047275    21.131540     0.000000 
  10.280000    21.047001     0.047513    21.120871     0.000000 
  10.285000    21.261058     0.047034    21.110250     0.000000 
  10.290000    20.940808     0.047754    21.099676     0.000000 
  10.295000    21.437821     0.046647    21.089146     0.000000 
  10.300000    21.284507     0.046983    21.078658     0.000000 
  10.305000    20.962255     0.047705    21.068212     0.000000 
  10.310000    21.190574     0.047191    21.057806     0.000000 
  10.315000    20.985959     0.047651    21.047438     0.000000 
  10.320000    20.908687     0.047827    21.037108     0.000000 
  10.325000    20.770315     0.048146    21.026813     0.000000 
  10.330000    21.723395     0.046033    21.016553     0.000000 
  10.335000    20.932704     0.047772    21.006326     0.000000 
  10.340000    20.572298     0.048609    20.996132     0.000000 
  10.345000    21.217816     0.047130    20.985969     0.000000 
  10.350000    20.850635     0.047960    20.975836     0.000000 
  10.355000    20.929400     0.047780    20.965733     0.000000 
  10.360000    21.281467     0.046989    20.955657     0.000000 
  10.365000    20.846962     0.047969    20.945609     0.000000 
  10.370000    20.851901     0.047957    20.935588     0.000000 
  10.375000    21.123763     0.047340    20.925592     0.000000 
  10.380000    20.645312     0.048437    20.915621     0.000000 
  10.385000    20.890516     0.047869    20.905674     0.000000 
  10.390000    21.283325     0.046985    20.895750     0.000000 
  10.395000    20.843301     0.047977    20.885850     0.000000 
  10.400000    20.848480     0.047965    20.875971     0.000000 
  10.405000    20.550802     0.048660    20.866113     0.000000 
  10.410000    20.942697     0.047749    20.856276     0.000000 
  10.415000    20.812179     0.048049    20.846459     0.000000 
  10.420000    21.042215     0.047524    20.836662     0.000000 
  10.425000    21.223519     0.047118    20.826883     0.000000 
  10.430000    21.054621     0.047496    20.804488     0.000000 
  10.435000    20.744605     0.048205    20.794763     0.000000 
  10.440000    20.806442     0.048062    20.785056     0.000000 
  10.445000    20.740778     0.048214    20.775365     0.000000 
  10.450000    21.000648     0.047618    20.765691     0.000000 
  10.455000    21.251737     0.047055    20.756033     0.000000 
  10.460000    20.343856     0.049155    20.746390     0.000000 
  10.465000    20.812861     0.048047    20.736762     0.000000 
  10.470000    21.101127     0.047391    20.727149     0.000000 
  10.475000    20.020876     0.049948    20.717550     0.000000 
  10.480000    20.841433     0.047981    20.707965     0.000000 
  10.485000    20.992035     0.047637    20.698393     0.000000 
  10.490000    20.828661     0.048011    20.688835     0.000000 
  10.495000    20.780549     0.048122    20.679289     0.000000 
  10.500000    20.916194     0.047810    20.669756     0.000000 
  10.505000    20.625227     0.048484    20.660236     0.000000 
  10.510000    21.099075     0.047395    20.650727     0.000000 
  10.515000    20.735959     0.048225    20.641230     0.000000 
  10.520000    20.590120     0.048567    20.631744     0.000000 
  10.525000    20.814175     0.048044    20.622269     0.000000 
  10.530000    20.886924     0.047877    20.612805     0.000000 
  10.535000    20.773415     0.048138    20.603351     0.000000 
  10.540000    20.786846     0.048107    20.593908     0.000000 
  10.545000    20.343834     0.049155    20.584475     0.000000 
  10.550000    20.446821     0.048907    20.575051     0.000000 
  10.555000    20.763285     0.048162    20.565637     0.000000 
  10.560000    20.365405     0.049103    20.556233     0.000000 
  10.565000    21.140490     0.047303    20.546837     0.000000 
  10.570000    20.785470     0.048111    20.537451     0.000000 
  10.575000    20.792804     0.048094    20.528073     0.000000 
  10.580000    20.715230     0.048274    20.518704     0.000000 
  10.585000    20.444721     0.048912    20.509343     0.000000 
  10.590000    20.086395     0.049785    20.499991     0.000000 
  10.595000    20.614779     0.048509    20.490646     0.000000 
  10.600000    20.573103     0.048607    20.481309     0.000000 
  10.605000    20.162037     0.049598    20.471980     0.000000 
  10.610000    20.564005     0.048629    20.462659     0.000000 
  10.615000    20.478754     0.048831    20.453344     0.000000 
  10.620000    20.771235     0.048144    20.444037     0.000000 
  10.625000    20.898346     0.047851    20.434737     0.000000 
  10.630000    20.653619     0.048418    20.425444     0.000000 
  10.635000    20.402004     0.049015    20.416158     0.000000 
  10.640000    20.497333     0.048787    20.406879     0.000000 
  10.645000    20.332525     0.049182    20.397606     0.000000 
  10.650000    20.508067     0.048761    20.388339     0.000000 
  10.655000    20.596127     0.048553    20.379079     0.000000 
  10.660000    20.256269     0.049367    20.369824     0.000000 
  10.665000    20.256283     0.049367    20.360576     0.000000 
  10.670000    20.465168     0.048864    20.351334     0.000000 
  10.675000    20.277518     0.049316    20.342098     0.000000 
  10.680000    20.300317     0.049260    20.332867     0.000000 
  10.685000    20.807867     0.048059    20.323642     0.000000 
  10.690000    20.177302     0.049561    20.314423     0.000000 
  10.695000    20.180417     0.049553    20.305208     0.000000 
  10.700000    20.275600     0.049320    20.296000     0.000000 
  10.705000    20.089824     0.049776    20.286796     0.000000 
  10.710000    20.056313     0.049860    20.277598     0.000000 
  10.715000    20.134535     0.049666    20.268405     0.000000 
  10.720000    20.428291     0.048952    20.259217     0.000000 
  10.725000    20.357631     0.049122    20.250033     0.000000 
  10.730000    20.404528     0.049009    20.240855     0.000000 
  10.735000    19.910605     0.050224    20.231681     0.000000 
  10.740000    20.303107     0.049254    20.222512     0.000000 
  10.745000    20.274742     0.049322    20.213348     0.000000 
  10.750000    20.476869     0.048836    20.204188     0.000000 
  10.755000    20.210585     0.049479    20.195033     0.000000 
  10.760000    20.151150     0.049625    20.185882     0.000000 
  10.765000    19.978156     0.050055    20.176735     0.000000 
  10.770000    20.323482     0.049204    20.167593     0.000000 
  10.775000    20.114221     0.049716    20.158455     0.000000 
  10.780000    20.164981     0.049591    20.149321     0.000000 
  10.785000    20.344290     0.049154    20.140191     0.000000 
  10.790000    20.429654     0.048948    20.131065     0.000000 
  10.795000    20.204387     0.049494    20.121944     0.000000 
  10.800000    20.096081     0.049761    20.112826     0.000000 
  10.805000    20.467586     0.048858    20.103712     0.000000 
  10.810000    20.399455     0.049021    20.094602     0.000000 
  10.815000    19.823681     0.050445    20.085496     0.000000 
  10.820000    21.032464     0.047546    20.076394     0.000000 
  10.825000    20.565412     0.048625    20.067295     0.000000 
  10.830000    20.291079     0.049283    20.058200     0.000000 
  10.835000    20.090864     0.049774    20.049109     0.000000 
  10.840000    20.039081     0.049902    20.040021     0.000000 
  10.845000    20.049787     0.049876    20.030937     0.000000 
  10.850000    19.953516     0.050116    20.021856     0.000000 
  10.855000    19.849942     0.050378    20.012779     0.000000 
  10.860000    19.651052     0.050888    20.003705     0.000000 
  10.865000    19.547818     0.051157    19.994635     0.000000 
  10.870000    19.951831     0.050121    19.985568     0.000000 
  10.875000    20.126683     0.049685    19.976505     0.000000 
  10.880000    20.350180     0.049140    19.967444     0.000000 
  10.885000    19.819490     0.050455    19.958388     0.000000 
  10.890000    20.257983     0.049363    19.949334     0.000000 
  10.895000    20.139084     0.049655    19.940284     0.000000 
  10.900000    19.821676     0.050450    19.931237     0.000000 
  10.905000    19.799525     0.050506    19.922193     0.000000 
  10.910000    20.060112     0.049850    19.913152     0.000000 
  10.915000    19.873130     0.050319    19.904114     0.000000 
  10.920000    20.003992     0.049990    19.895080     0.000000 
  10.925000    19.778333     0.050560    19.886049     0.000000 
  10.930000    19.711238     0.050732    19.877021     0.000000 
  10.935000    19.762249     0.050602    19.867996     0.000000 
  10.940000    20.084067     0.049791    19.858974     0.000000 
  10.945000    20.006431     0.049984    19.849955     0.000000 
  10.950000    19.878915     0.050305    19.840939     0.000000 
  10.955000    20.160720     0.049601    19.831926     0.000000 
  10.960000    20.218124     0.049461    19.822917     0.000000 
  10.965000    19.874911     0.050315    19.813910     0.000000 
  10.970000    19.722224     0.050704    19.804907     0.000000 
  10.975000    19.895667     0.050262    19.795906     0.000000 
  10.980000    20.085237     0.049788    19.786909     0.000000 
  10.985000    19.959316     0.050102    19.777915     0.000000 
  10.990000    19.625780     0.050953    19.768923     0.000000 
  10.995000    19.970457     0.050074    19.759935     0.000000 
  11.000000    20.141799     0.049648    19.750950     0.000000 
  11.005000    19.491361     0.051305    19.741968     0.000000 
  11.010000    19.903522     0.050242    19.732990     0.000000 
  11.015000    19.824523     0.050443    19.724014     0.000000 
  11.020000    20.123455     0.049693    19.715042     0.000000 
  11.025000    19.877318     0.050309    19.706073     0.000000 
  11.030000    19.316773     0.051768    19.697108     0.000000 
  11.035000    19.083262     0.052402    19.688145     0.000000 
  11.040000    19.885734     0.050287    19.679187     0.000000 
  11.045000    19.843047     0.050395    19.670231     0.000000 
  11.050000    19.790611     0.050529    19.661280     0.000000 
  11.055000    19.475991     0.051345    19.652332     0.000000 
  11.060000    19.380580     0.051598    19.643388     0.000000 
  11.065000    19.807286     0.050486    19.634448     0.000000 
  11.070000    20.027309     0.049932    19.625512     0.000000 
  11.075000    19.727023     0.050692    19.616580     0.000000 
  11.080000    19.343313     0.051697    19.607653     0.000000 
  11.085000    20.084748     0.049789    19.598731     0.000000 
  11.090000    19.613391     0.050986    19.589813     0.000000 
  11.095000    19.677750     0.050819    19.580901     0.000000 
  11.100000    19.725237     0.050696    19.571994     0.000000 
  11.105000    19.344600     0.051694    19.563093     0.000000 
  11.110000    19.455700     0.051399    19.554199     0.000000 
  11.115000    19.480795     0.051333    19.545312     0.000000 
  11.120000    20.094028     0.049766    19.536432     0.000000 
  11.125000    20.312607     0.049231    19.527561     0.000000 
  11.130000    19.744141     0.050648    19.518699     0.000000 
  11.135000    20.174595     0.049567    19.509848     0.000000 
  11.140000    19.419975     0.051493    19.501008     0.000000 
  11.145000    19.827400     0.050435    19.492181     0.000000 
  11.150000    20.193625     0.049521    19.483369     0.000000 
  11.155000    19.718400     0.050714    19.474574     0.000000 
  11.160000    20.046649     0.049884    19.465799     0.000000 
  11.165000    19.708582     0.050739    19.457048     0.000000 
  11.170000    19.380482     0.051598    19.448325     0.000000 
  11.175000    19.157418     0.052199    19.439635     0.000000 
  11.180000    19.204659     0.052071    19.430987     0.000000 
  11.185000    19.258013     0.051926    19.422391     0.000000 
  11.190000    19.133180     0.052265    19.413868     0.000000 
  11.195000    20.041420     0.049897    19.405445     0.000000 
  11.200000    19.350445     0.051678    19.397172     0.000000 
  11.205000    19.606697     0.051003    19.389133     0.000000 
  11.210000    19.580494     0.051071    19.381455     0.000000 
  11.215000    19.393516     0.051564    19.374326     0.000000 
  11.220000    19.012834     0.052596    19.367993     0.000000 
  11.225000    19.634250     0.050931    19.362747     0.000000 
  11.230000    19.510452     0.051255    19.358868     0.000000 
  11.235000    19.527080     0.051211    19.356544     0.000000 
  11.240000    19.745320     0.050645    19.355765     0.000000 
  11.245000    19.216157     0.052040    19.356180     0.000000 
  11.250000    19.191972     0.052105    19.356921     0.000000 
  11.255000    19.316356     0.051770    19.356447     0.000000 
  11.260000    19.694506     0.050776    19.352712     0.000000 
  11.265000    19.433980     0.051456    19.344071     0.000000 
  11.270000    19.623757     0.050959    19.330438     0.000000 
  11.275000    19.422038     0.051488    19.313359     0.000000 
  11.280000    19.588711     0.051050    19.294899     0.000000 
  11.285000    19.474367     0.051350    19.276662     0.000000 
  11.290000    19.426863     0.051475    19.259570     0.000000 
  11.295000    19.371276     0.051623    19.244010     0.000000 
  11.300000    19.522806     0.051222    19.230014     0.000000 
  11.305000    19.379206     0.051602    19.217407     0.000000 
  11.310000    19.372067     0.051621    19.205912     0.000000 
  11.315000    19.571162     0.051096    19.195237     0.000000 
  11.320000    19.261915     0.051916    19.185130     0.000000 
  11.325000    19.776350     0.050565    19.175398     0.000000 
  11.330000    18.544017     0.053926    19.165907     0.000000 
  11.335000    19.222093     0.052023    19.156572     0.000000 
  11.340000    19.458569     0.051391    19.147342     0.000000 
  11.345000    19.444078     0.051430    19.138184     0.000000 
  11.350000    19.357044     0.051661    19.129081     0.000000 
  11.355000    18.916890     0.052863    19.120020     0.000000 
  11.360000    19.096856     0.052365    19.110993     0.000000 
  11.365000    19.187020     0.052119    19.101994     0.000000 
  11.370000    19.172657     0.052158    19.093019     0.000000 
  11.375000    19.127766     0.052280    19.084064     0.000000 
  11.380000    19.508394     0.051260    19.075126     0.000000 
  11.385000    19.358315     0.051657    19.066203     0.000000 
  11.390000    19.334655     0.051721    19.057303     0.000000 
  11.395000    19.241224     0.051972    19.039275     0.000000 
  11.400000    19.360239     0.051652    19.030442     0.000000 
  11.405000    19.188500     0.052115    19.021618     0.000000 
  11.410000    19.077228     0.052419    19.012802     0.000000 
  11.415000    19.597695     0.051026    19.003993     0.000000 
  11.420000    19.472874     0.051353    18.995190     0.000000 
  11.425000    19.076237     0.052421    18.986393     0.000000 
  11.430000    18.999166     0.052634    18.977601     0.000000 
  11.435000    18.949002     0.052773    18.968814     0.000000 
  11.440000    18.931592     0.052822    18.960032     0.000000 
  11.445000    18.785197     0.053233    18.951254     0.000000 
  11.450000    19.120710     0.052299    18.942480     0.000000 
  11.455000    18.676810     0.053542    18.933710     0.000000 
  11.460000    18.655686     0.053603    18.924943     0.000000 
  11.465000    19.387284     0.051580    18.916180     0.000000 
  11.470000    19.107346     0.052336    18.907420     0.000000 
  11.475000    18.801677     0.053187    18.898663     0.000000 
  11.480000    19.578165     0.051077    18.889908     0.000000 
  11.485000    19.099738     0.052357    18.881157     0.000000 
  11.490000    19.067808     0.052444    18.872409     0.000000 
  11.495000    19.297330     0.051821    18.863663     0.000000 
  11.500000    18.987330     0.052667    18.854920     0.000000 
  11.505000    19.158549     0.052196    18.846179     0.000000 
  11.510000    19.170897     0.052162    18.837441     0.000000 
  11.515000    18.764190     0.053293    18.828705     0.000000 
  11.520000    18.706591     0.053457    18.819971     0.000000 
  11.525000    18.878321     0.052971    18.811240     0.000000 
  11.530000    19.127466     0.052281    18.802512     0.000000 
  11.535000    18.974043     0.052704    18.793785     0.000000 
  11.540000    19.158715     0.052196    18.785061     0.000000 
  11.545000    18.805652     0.053176    18.776338     0.000000 
  11.550000    18.624632     0.053692    18.767618     0.000000 
  11.555000    18.905262     0.052895    18.758900     0.000000 
  11.560000    19.154845     0.052206    18.750185     0.000000 
  11.565000    19.055244     0.052479    18.741471     0.000000 
  11.570000    18.911136     0.052879    18.732759     0.000000 
  11.575000    19.088183     0.052388    18.724050     0.000000 
  11.580000    18.775474     0.053261    18.715342     0.000000 
  11.585000    18.627830     0.053683    18.706637     0.000000 
  11.590000    18.783988     0.053237    18.697933     0.000000 
  11.595000    18.864794     0.053009    18.689232     0.000000 
  11.600000    19.064759     0.052453    18.680533     0.000000 
  11.605000    18.885543     0.052951    18.671835     0.000000 
  11.610000    18.901336     0.052906    18.663140     0.000000 
  11.615000    19.142064     0.052241    18.654447     0.000000 
  11.620000    19.138010     0.052252    18.645755     0.000000 
  11.625000    18.832573     0.053099    18.637066     0.000000 
  11.630000    18.765448     0.053289    18.628378     0.000000 
  11.635000    19.129140     0.052276    18.619693     0.000000 
  11.640000    18.929618     0.052827    18.611010     0.000000 
  11.645000    18.216298     0.054896    18.602328     0.000000 
  11.650000    18.735305     0.053375    18.593649     0.000000 
  11.655000    18.711974     0.053442    18.584971     0.000000 
  11.660000    18.910114     0.052882    18.576296     0.000000 
  11.665000    18.806926     0.053172    18.567622     0.000000 
  11.670000    18.577507     0.053829    18.558950     0.000000 
  11.675000    18.145506     0.055110    18.550281     0.000000 
  11.680000    18.872325     0.052988    18.541613     0.000000 
  11.685000    18.868834     0.052997    18.532948     0.000000 
  11.690000    19.065470     0.052451    18.524284     0.000000 
  11.695000    18.569927     0.053851    18.515622     0.000000 
  11.700000    19.026338     0.052559    18.506963     0.000000 
  11.705000    18.654354     0.053607    18.498305     0.000000 
  11.710000    18.648814     0.053623    18.489649     0.000000 
  11.715000    18.164405     0.055053    18.480995     0.000000 
  11.720000    19.011292     0.052600    18.472344     0.000000 
  11.725000    18.969450     0.052716    18.463694     0.000000 
  11.730000    18.962111     0.052737    18.455046     0.000000 
  11.735000    18.281606     0.054700    18.446400     0.000000 
  11.740000    18.484422     0.054100    18.437757     0.000000 
  11.745000    18.831422     0.053103    18.429115     0.000000 
  11.750000    18.802550     0.053184    18.420475     0.000000 
  11.755000    18.905584     0.052894    18.411837     0.000000 
  11.760000    18.831934     0.053101    18.403202     0.000000 
  11.765000    19.016350     0.052586    18.394568     0.000000 
  11.770000    18.704126     0.053464    18.385936     0.000000 
  11.775000    18.775468     0.053261    18.377307     0.000000 
  11.780000    18.475310     0.054126    18.368679     0.000000 
  11.785000    18.695534     0.053489    18.360053     0.000000 
  11.790000    18.455481     0.054184    18.351430     0.000000 
  11.795000    18.817526     0.053142    18.342808     0.000000 
  11.800000    18.556355     0.053890    18.334189     0.000000 
  11.805000    18.649832     0.053620    18.325571     0.000000 
  11.810000    18.516369     0.054006    18.316956     0.000000 
  11.815000    18.794347     0.053207    18.308343     0.000000 
  11.820000    18.499148     0.054057    18.299732     0.000000 
  11.825000    18.953689     0.052760    18.291122     0.000000 
  11.830000    18.296013     0.054657    18.282515     0.000000 
  11.835000    18.726577     0.053400    18.273910     0.000000 
  11.840000    18.368719     0.054440    18.265307     0.000000 
  11.845000    18.388852     0.054381    18.256706     0.000000 
  11.850000    18.683841     0.053522    18.248108     0.000000 
  11.855000    18.703008     0.053467    18.239511     0.000000 
  11.860000    18.486587     0.054093    18.230916     0.000000 
  11.865000    18.708234     0.053452    18.222324     0.000000 
  11.870000    18.737549     0.053369    18.213733     0.000000 
  11.875000    18.357180     0.054475    18.205145     0.000000 
  11.880000    18.272145     0.054728    18.196559     0.000000 
  11.885000    18.628002     0.053683    18.187975     0.000000 
  11.890000    18.348473     0.054500    18.179393     0.000000 
  11.895000    18.675605     0.053546    18.170813     0.000000 
  11.900000    18.058251     0.055376    18.162235     0.000000 
  11.905000    18.324257     0.054572    18.153660     0.000000 
  11.910000    18.236922     0.054834    18.145087     0.000000 
  11.915000    18.458817     0.054175    18.136515     0.000000 
  11.920000    18.397093     0.054356    18.127946     0.000000 
  11.925000    18.061432     0.055367    18.119379     0.000000 
  11.930000    18.542519     0.053930    18.110814     0.000000 
  11.935000    18.442888     0.054221    18.102252     0.000000 
  11.940000    18.221610     0.054880    18.093691     0.000000 
  11.945000    18.125519     0.055171    18.085133     0.000000 
  11.950000    18.555112     0.053894    18.076577     0.000000 
  11.955000    18.383229     0.054397    18.068023     0.000000 
  11.960000    18.400756     0.054346    18.059471     0.000000 
  11.965000    18.646753     0.053629    18.050922     0.000000 
  11.970000    18.519657     0.053997    18.042374     0.000000 
  11.975000    18.394518     0.054364    18.033829     0.000000 
  11.980000    18.519382     0.053997    18.025286     0.000000 
  11.985000    18.461160     0.054168    18.016745     0.000000 
  11.990000    18.911225     0.052879    18.008207     0.000000 
  11.995000    18.607724     0.053741    17.999670     0.000000 
  12.000000    18.613072     0.053726    17.991136     0.000000 
  12.005000    18.456780     0.054181    17.982604     0.000000 
  12.010000    18.267657     0.054742    17.974075     0.000000 
  12.015000    18.521130     0.053992    17.965547     0.000000 
  12.020000    18.087442     0.055287    17.957022     0.000000 
  12.025000    18.531565     0.053962    17.948499     0.000000 
  12.030000    18.279317     0.054707    17.939979     0.000000 
  12.035000    18.622375     0.053699    17.931460     0.000000 
  12.040000    18.759125     0.053307    17.922944     0.000000 
  12.045000    18.268839     0.054738    17.914430     0.000000 
  12.050000    18.432775     0.054251    17.905918     0.000000 
  12.055000    18.573495     0.053840    17.897409     0.000000 
  12.060000    18.574770     0.053836    17.888902     0.000000 
  12.065000    18.787119     0.053228    17.880397     0.000000 
  12.070000    18.391293     0.054374    17.871895     0.000000 
  12.075000    18.128962     0.055160    17.863394     0.000000 
  12.080000    18.719254     0.053421    17.854897     0.000000 
  12.085000    18.495386     0.054068    17.846401     0.000000 
  12.090000    18.626050     0.053688    17.837908     0.000000 
  12.095000    18.297832     0.054651    17.829417     0.000000 
  12.100000    17.893296     0.055887    17.820928     0.000000 
  12.105000    18.578578     0.053825    17.812441     0.000000 
  12.110000    18.843080     0.053070    17.803957     0.000000 
  12.115000    18.233845     0.054843    17.795476     0.000000 
  12.120000    18.451532     0.054196    17.786996     0.000000 
  12.125000    18.224354     0.054872    17.778519     0.000000 
  12.130000    18.480770     0.054110    17.770044     0.000000 
  12.135000    18.311980     0.054609    17.803642     0.000000 
  12.140000    18.156364     0.055077    17.850639     0.000000 
  12.145000    18.062156     0.055364    17.842762     0.000000 
  12.150000    18.201052     0.054942    17.834893     0.000000 
  12.155000    18.167755     0.055043    17.827032     0.000000 
  12.160000    17.911662     0.055830    17.819179     0.000000 
  12.165000    18.362496     0.054459    17.811333     0.000000 
  12.170000    18.332369     0.054548    17.803496     0.000000 
  12.175000    17.888017     0.055903    17.795667     0.000000 
  12.180000    18.261205     0.054761    17.787846     0.000000 
  12.185000    18.350330     0.054495    17.780033     0.000000 
  12.190000    18.147618     0.055104    17.772229     0.000000 
  12.195000    17.632593     0.056713    17.764432     0.000000 
  12.200000    17.699906     0.056497    17.756645     0.000000 
  12.205000    18.504662     0.054040    17.748866     0.000000 
  12.210000    17.975138     0.055632    17.741096     0.000000 
  12.215000    17.947039     0.055719    17.733334     0.000000 
  12.220000    18.315930     0.054597    17.725581     0.000000 
  12.225000    18.472372     0.054135    17.717837     0.000000 
  12.230000    18.703566     0.053466    17.710102     0.000000 
  12.235000    18.028324     0.055468    17.702377     0.000000 
  12.240000    18.114214     0.055205    17.694660     0.000000 
  12.245000    18.010815     0.055522    17.686953     0.000000 
  12.250000    18.089148     0.055282    17.679255     0.000000 
  12.255000    17.969116     0.055651    17.671566     0.000000 
  12.260000    18.175852     0.055018    17.663887     0.000000 
  12.265000    17.787742     0.056218    17.656218     0.000000 
  12.270000    18.004231     0.055542    17.648558     0.000000 
  12.275000    18.147057     0.055105    17.640908     0.000000 
  12.280000    17.848093     0.056028    17.633269     0.000000 
  12.285000    18.596692     0.053773    17.625639     0.000000 
  12.290000    18.736010     0.053373    17.618019     0.000000 
  12.295000    18.146140     0.055108    17.610410     0.000000 
  12.300000    18.401491     0.054343    17.602811     0.000000 
  12.305000    18.286416     0.054685    17.595222     0.000000 
  12.310000    18.350887     0.054493    17.587644     0.000000 
  12.315000    18.302528     0.054637    17.580077     0.000000 
  12.320000    18.099600     0.055250    17.572521     0.000000 
  12.325000    17.978756     0.055621    17.564975     0.000000 
  12.330000    17.957240     0.055688    17.557441     0.000000 
  12.335000    17.970018     0.055648    17.549918     0.000000 
  12.340000    18.072204     0.055334    17.542406     0.000000 
  12.345000    18.197499     0.054953    17.534905     0.000000 
  12.350000    17.674953     0.056577    17.527416     0.000000 
  12.355000    18.042446     0.055425    17.519939     0.000000 
  12.360000    18.295128     0.054659    17.512474     0.000000 
  12.365000    17.659125     0.056628    17.505020     0.000000 
  12.370000    18.478816     0.054116    17.497579     0.000000 
  12.375000    17.979029     0.055620    17.490149     0.000000 
  12.380000    18.345022     0.054511    17.482733     0.000000 
  12.385000    17.952721     0.055702    17.475328     0.000000 
  12.390000    18.192002     0.054969    17.467936     0.000000 
  12.395000    18.360799     0.054464    17.460558     0.000000 
  12.400000    17.815062     0.056132    17.453192     0.000000 
  12.405000    18.216216     0.054896    17.445839     0.000000 
  12.410000    18.143265     0.055117    17.438499     0.000000 
  12.415000    18.016470     0.055505    17.431173     0.000000 
  12.420000    17.651755     0.056652    17.423860     0.000000 
  12.425000    17.939046     0.055744    17.416562     0.000000 
  12.430000    17.763783     0.056294    17.409277     0.000000 
  12.435000    17.865333     0.055974    17.402006     0.000000 
  12.440000    18.397203     0.054356    17.394749     0.000000 
  12.445000    17.835907     0.056067    17.387507     0.000000 
  12.450000    18.145377     0.055110    17.380279     0.000000 
  12.455000    17.888075     0.055903    17.373067     0.000000 
  12.460000    17.489644     0.057177    17.365869     0.000000 
  12.465000    17.950898     0.055708    17.358686     0.000000 
  12.470000    17.900792     0.055863    17.351519     0.000000 
  12.475000    17.865175     0.055975    17.344367     0.000000 
  12.480000    18.207041     0.054924    17.337231     0.000000 
  12.485000    17.979959     0.055617    17.330111     0.000000 
  12.490000    17.600445     0.056817    17.323007     0.000000 
  12.495000    18.254134     0.054782    17.315920     0.000000 
  12.500000    17.338829     0.057674    17.308849     0.000000 
  12.505000    17.610268     0.056785    17.301795     0.000000 
  12.510000    17.921368     0.055799    17.294758     0.000000 
  12.515000    17.799094     0.056183    17.287738     0.000000 
  12.520000    17.869513     0.055961    17.280736     0.000000 
  12.525000    17.786303     0.056223    17.273752     0.000000 
  12.530000    17.596104     0.056831    17.266785     0.000000 
  12.535000    17.664261     0.056611    17.259837     0.000000 
  12.540000    18.002139     0.055549    17.252907     0.000000 
  12.545000    17.543632     0.057001    17.245996     0.000000 
  12.550000    17.872015     0.055953    17.239104     0.000000 
  12.555000    17.866853     0.055970    17.232231     0.000000 
  12.560000    17.599327     0.056820    17.225378     0.000000 
  12.565000    17.851294     0.056018    17.218545     0.000000 
  12.570000    18.095995     0.055261    17.211731     0.000000 
  12.575000    17.885374     0.055912    17.204938     0.000000 
  12.580000    17.658456     0.056630    17.198166     0.000000 
  12.585000    17.233958     0.058025    17.191415     0.000000 
  12.590000    17.725605     0.056416    17.184685     0.000000 
  12.595000    17.494559     0.057161    17.177977     0.000000 
  12.600000    17.401472     0.057466    17.171290     0.000000 
  12.605000    17.323841     0.057724    17.164626     0.000000 
  12.610000    17.591274     0.056846    17.157984     0.000000 
  12.615000    17.674939     0.056577    17.151366     0.000000 
  12.620000    17.588866     0.056854    17.144770     0.000000 
  12.625000    17.300925     0.057800    17.138198     0.000000 
  12.630000    17.563168     0.056937    17.131650     0.000000 
  12.635000    17.380875     0.057535    17.125127     0.000000 
  12.640000    17.549870     0.056980    17.118628     0.000000 
  12.645000    17.848005     0.056029    17.112154     0.000000 
  12.650000    17.041977     0.058679    17.105706     0.000000 
  12.655000    17.451710     0.057301    17.099284     0.000000 
  12.660000    17.557125     0.056957    17.092888     0.000000 
  12.665000    17.740496     0.056368    17.086519     0.000000 
  12.670000    17.419861     0.057406    17.080177     0.000000 
  12.675000    17.409788     0.057439    17.073863     0.000000 
  12.680000    17.652054     0.056651    17.067576     0.000000 
  12.685000    17.349702     0.057638    17.061318     0.000000 
  12.690000    17.220515     0.058070    17.055090     0.000000 
  12.695000    17.110998     0.058442    17.048890     0.000000 
  12.700000    17.850804     0.056020    17.042721     0.000000 
  12.705000    17.316927     0.057747    17.036582     0.000000 
  12.710000    17.624510     0.056739    17.030474     0.000000 
  12.715000    16.917399     0.059111    17.024397     0.000000 
  12.720000    17.560460     0.056946    17.018353     0.000000 
  12.725000    17.228730     0.058043    17.012341     0.000000 
  12.730000    17.410906     0.057435    17.006362     0.000000 
  12.735000    16.883792     0.059228    17.000417     0.000000 
  12.740000    17.127811     0.058385    16.994506     0.000000 
  12.745000    17.412463     0.057430    16.988630     0.000000 
  12.750000    17.354095     0.057623    16.982790     0.000000 
  12.755000    16.996114     0.058837    16.976986     0.000000 
  12.760000    17.143646     0.058331    16.971219     0.000000 
  12.765000    16.819418     0.059455    16.965489     0.000000 
  12.770000    17.220537     0.058070    16.959797     0.000000 
  12.775000    17.144811     0.058327    16.954144     0.000000 
  12.780000    16.819605     0.059454    16.948531     0.000000 
  12.785000    16.736465     0.059750    16.942958     0.000000 
  12.790000    16.772614     0.059621    16.937425     0.000000 
  12.795000    17.113279     0.058434    16.931935     0.000000 
  12.800000    17.315687     0.057751    16.926487     0.000000 
  12.805000    17.302745     0.057794    16.921083     0.000000 
  12.810000    17.013441     0.058777    16.915723     0.000000 
  12.815000    16.943791     0.059019    16.910408     0.000000 
  12.820000    16.990440     0.058857    16.905139     0.000000 
  12.825000    16.865713     0.059292    16.899916     0.000000 
  12.830000    17.040143     0.058685    16.894742     0.000000 
  12.835000    16.910041     0.059136    16.889616     0.000000 
  12.840000    17.284397     0.057856    16.884539     0.000000 
  12.845000    17.036621     0.058697    16.879513     0.000000 
  12.850000    16.766106     0.059644    16.874539     0.000000 
  12.855000    17.066872     0.058593    16.869618     0.000000 
  12.860000    16.942715     0.059022    16.864750     0.000000 
  12.865000    17.086496     0.058526    16.859937     0.000000 
  12.870000    16.913295     0.059125    16.855180     0.000000 
  12.875000    16.842519     0.059374    16.850480     0.000000 
  12.880000    17.577347     0.056891    16.845838     0.000000 
  12.885000    16.908547     0.059142    16.841256     0.000000 
  12.890000    16.634933     0.060114    16.836734     0.000000 
  12.895000    16.899397     0.059174    16.832275     0.000000 
  12.900000    16.676195     0.059966    16.827878     0.000000 
  12.905000    17.467323     0.057250    16.823547     0.000000 
  12.910000    17.011751     0.058783    16.819282     0.000000 
  12.915000    17.035873     0.058700    16.815077     0.000000 
  12.920000    17.379484     0.057539    16.810948     0.000000 
  12.925000    16.766342     0.059643    16.806890     0.000000 
  12.930000    16.973377     0.058916    16.802904     0.000000 
  12.935000    17.130412     0.058376    16.798992     0.000000 
  12.940000    16.922469     0.059093    16.795155     0.000000 
  12.945000    16.873832     0.059263    16.791395     0.000000 
  12.950000    16.586894     0.060289    16.787714     0.000000 
  12.955000    16.594847     0.060260    16.784113     0.000000 
  12.960000    16.958909     0.058966    16.780595     0.000000 
  12.965000    17.198339     0.058145    16.777161     0.000000 
  12.970000    16.598074     0.060248    16.773814     0.000000 
  12.975000    16.903221     0.059160    16.770555     0.000000 
  12.980000    16.799987     0.059524    16.767387     0.000000 
  12.985000    17.004162     0.058809    16.764311     0.000000 
  12.990000    16.878109     0.059248    16.761331     0.000000 
  12.995000    16.758479     0.059671    16.758447     0.000000 
  13.000000    16.647383     0.060070    16.755663     0.000000 
  13.005000    16.485070     0.060661    16.752981     0.000000 
  13.010000    16.866582     0.059289    16.750404     0.000000 
  13.015000    16.635797     0.060111    16.747933     0.000000 
  13.020000    16.912577     0.059128    16.745573     0.000000 
  13.025000    16.645529     0.060076    16.743325     0.000000 
  13.030000    16.420867     0.060898    16.741192     0.000000 
  13.035000    16.542228     0.060451    16.739178     0.000000 
  13.040000    16.643394     0.060084    16.737286     0.000000 
  13.045000    16.876624     0.059254    16.735518     0.000000 
  13.050000    16.690617     0.059914    16.733877     0.000000 
  13.055000    16.704893     0.059863    16.732369     0.000000 
  13.060000    16.618863     0.060173    16.730994     0.000000 
  13.065000    16.894855     0.059190    16.729758     0.000000 
  13.070000    16.398166     0.060982    16.728665     0.000000 
  13.075000    16.504546     0.060589    16.727717     0.000000 
  13.080000    16.678612     0.059957    16.726919     0.000000 
  13.085000    16.374880     0.061069    16.726275     0.000000 
  13.090000    16.788386     0.059565    16.725789     0.000000 
  13.095000    16.762703     0.059656    16.725466     0.000000 
  13.100000    16.624005     0.060154    16.725310     0.000000 
  13.105000    16.535087     0.060477    16.725327     0.000000 
  13.110000    16.587333     0.060287    16.725520     0.000000 
  13.115000    16.828588     0.059423    16.725896     0.000000 
  13.120000    16.532699     0.060486    16.726459     0.000000 
  13.125000    16.544859     0.060442    16.727215     0.000000 
  13.130000    16.842255     0.059374    16.728169     0.000000 
  13.135000    16.610227     0.060204    16.729328     0.000000 
  13.140000    16.853404     0.059335    16.730698     0.000000 
  13.145000    16.689271     0.059919    16.732285     0.000000 
  13.150000    16.884278     0.059227    16.734095     0.000000 
  13.155000    16.902457     0.059163    16.736136     0.000000 
  13.160000    16.356074     0.061139    16.738414     0.000000 
  13.165000    16.934017     0.059053    16.740938     0.000000 
  13.170000    16.416606     0.060914    16.743714     0.000000 
  13.175000    16.313957     0.061297    16.746751     0.000000 
  13.180000    16.446030     0.060805    16.750058     0.000000 
  13.185000    16.592564     0.060268    16.753642     0.000000 
  13.190000    16.581080     0.060310    16.757513     0.000000 
  13.195000    16.889019     0.059210    16.761681     0.000000 
  13.200000    16.439283     0.060830    16.766155     0.000000 
  13.205000    16.537664     0.060468    16.770946     0.000000 
  13.210000    16.805881     0.059503    16.776063     0.000000 
  13.215000    16.405144     0.060956    16.781519     0.000000 
  13.220000    16.219654     0.061654    16.787325     0.000000 
  13.225000    16.534076     0.060481    16.793493     0.000000 
  13.230000    16.641346     0.060091    16.800036     0.000000 
  13.235000    16.718689     0.059813    16.808162     0.000000 
  13.240000    16.508555     0.060575    16.816183     0.000000 
  13.245000    16.959075     0.058965    16.823943     0.000000 
  13.250000    16.581169     0.060309    16.832134     0.000000 
  13.255000    16.380678     0.061048    16.840773     0.000000 
  13.260000    16.413677     0.060925    16.849876     0.000000 
  13.265000    16.274381     0.061446    16.859460     0.000000 
  13.270000    16.600896     0.060238    16.869543     0.000000 
  13.275000    16.683152     0.059941    16.880144     0.000000 
  13.280000    16.215304     0.061670    16.891284     0.000000 
  13.285000    16.290345     0.061386    16.902982     0.000000 
  13.290000    16.669916     0.059988    16.915262     0.000000 
  13.295000    16.474692     0.060699    16.928146     0.000000 
  13.300000    16.337852     0.061208    16.941658     0.000000 
  13.305000    16.535074     0.060478    16.955823     0.000000 
  13.310000    17.315475     0.057752    16.970669     0.000000 
  13.315000    16.785099     0.059577    16.986224     0.000000 
  13.320000    16.663828     0.060010    17.002516     0.000000 
  13.325000    16.547345     0.060433    17.019578     0.000000 
  13.330000    16.704858     0.059863    17.037441     0.000000 
  13.335000    16.645494     0.060076    17.056141     0.000000 
  13.340000    16.312712     0.061302    17.075714     0.000000 
  13.345000    16.786931     0.059570    17.096198     0.000000 
  13.350000    16.584460     0.060297    17.117635     0.000000 
  13.355000    16.523187     0.060521    17.140066     0.000000 
  13.360000    17.207304     0.058115    17.163537     0.000000 
  13.365000    16.690461     0.059914    17.188097     0.000000 
  13.370000    16.956126     0.058976    17.213796     0.000000 
  13.375000    16.707758     0.059852    17.240687     0.000000 
  13.380000    17.121663     0.058406    17.268828     0.000000 
  13.385000    17.171557     0.058236    17.298280     0.000000 
  13.390000    16.767364     0.059640    17.329106     0.000000 
  13.395000    17.205164     0.058122    17.361374     0.000000 
  13.400000    17.224839     0.058056    17.395158     0.000000 
  13.405000    16.870523     0.059275    17.430533     0.000000 
  13.410000    17.238449     0.058010    17.467583     0.000000 
  13.415000    16.687533     0.059925    17.506393     0.000000 
  13.420000    17.178541     0.058212    17.547059     0.000000 
  13.425000    17.212612     0.058097    17.589678     0.000000 
  13.430000    16.921347     0.059097    17.634357     0.000000 
  13.435000    17.321084     0.057733    17.681209     0.000000 
  13.440000    17.110205     0.058445    17.730356     0.000000 
  13.445000    17.190212     0.058173    17.781927     0.000000 
  13.450000    17.403715     0.057459    17.836062     0.000000 
  13.455000    17.503113     0.057133    17.892910     0.000000 
  13.460000    17.306700     0.057781    17.952632     0.000000 
  13.465000    17.075538     0.058563    18.015400     0.000000 
  13.470000    17.630496     0.056720    18.081399     0.000000 
  13.475000    17.457012     0.057284    18.150830     0.000000 
  13.480000    17.634821     0.056706    18.223908     0.000000 
  13.485000    17.378789     0.057541    18.300866     0.000000 
  13.490000    17.530872     0.057042    18.381956     0.000000 
  13.495000    17.815590     0.056131    18.467449     0.000000 
  13.500000    17.626568     0.056733    18.557641     0.000000 
  13.505000    18.243669     0.054814    18.652853     0.000000 
  13.510000    17.744369     0.056356    18.753431     0.000000 
  13.515000    18.421058     0.054286    18.859756     0.000000 
  13.520000    17.842888     0.056045    18.972239     0.000000 
  13.525000    18.457447     0.054179    19.091330     0.000000 
  13.530000    18.253389     0.054784    19.217523     0.000000 
  13.535000    18.615683     0.053718    19.351354     0.000000 
  13.540000    18.861603     0.053018    19.493415     0.000000 
  13.545000    18.626120     0.053688    19.644354     0.000000 
  13.550000    19.037136     0.052529    19.804885     0.000000 
  13.555000    19.006529     0.052613    19.975794     0.000000 
  13.560000    18.912929     0.052874    20.157950     0.000000 
  13.565000    19.231068     0.051999    20.352314     0.000000 
  13.570000    19.735294     0.050671    20.559951     0.000000 
  13.575000    19.360859     0.051651    20.782046     0.000000 
  13.580000    19.829000     0.050431    21.019917     0.000000 
  13.585000    19.772855     0.050574    21.275036     0.000000 
  13.590000    19.736166     0.050668    21.549051     0.000000 
  13.595000    20.521901     0.048728    21.843809     0.000000 
  13.600000    20.881013     0.047890    22.161388     0.000000 
  13.605000    21.008941     0.047599    22.504132     0.000000 
  13.610000    20.952076     0.047728    22.874692     0.000000 
  13.615000    21.196327     0.047178    23.276075     0.000000 
  13.620000    21.997882     0.045459    23.711704     0.000000 
  13.625000    21.607609     0.046280    24.185488     0.000000 
  13.630000    22.890855     0.043686    24.701907     0.000000 
  13.635000    22.935744     0.043600    25.266111     0.000000 
  13.640000    23.651907     0.042280    25.884048     0.000000 
  13.645000    24.762781     0.040383    26.562615     0.000000 
  13.650000    24.705553     0.040477    27.309838     0.000000 
  13.655000    25.598755     0.039064    28.135108     0.000000 
  13.660000    26.728721     0.037413    29.049461     0.000000 
  13.665000    27.116627     0.036878    30.065933     0.000000 
  13.670000    28.534255     0.035046    31.200005     0.000000 
  13.675000    29.570783     0.033817    32.470171     0.000000 
  13.680000    30.749861     0.032520    33.898658     0.000000 
  13.685000    32.479827     0.030788    35.512362     0.000000 
  13.690000    33.580596     0.029779    37.344082     0.000000 
  13.695000    35.648886     0.028051    39.434211     0.000000 
  13.700000    37.802582     0.026453    41.833184     0.000000 
  13.705000    40.366096     0.024773    44.605360     0.000000 
  13.710000    44.231103     0.022609    47.835755     0.000000 
  13.715000    48.012087     0.020828    51.642612     0.000000 
  13.720000    52.208682     0.019154    56.201358     0.000000 
  13.725000    59.392717     0.016837    61.789212     0.000000 
  13.730000    66.818332     0.014966    68.863100     0.000000 
  13.735000    76.870780     0.013009    78.183246     0.000000 
  13.740000    89.855708     0.011129    90.984627     0.000000 
  13.745000   109.059784     0.009169   109.171853     0.000000 
  13.750000   134.467918     0.007437   135.468896     0.000000 
  13.755000   172.957547     0.005782   173.406110     0.000000 
  13.760000   223.540696     0.004473   227.003253     0.000000 
  13.765000   290.568470     0.003442   300.042764     0.000000 
  13.770000   388.174236     0.002576   394.923312     0.000000 
  13.775000   500.838589     0.001997   511.161655     0.000000 
  13.780000   638.502567     0.001566   643.538205     0.000000 
  13.785000   776.631742     0.001288   779.771989     0.000000 
  13.790000   886.879484     0.001128   898.527929     0.000000 
  13.795000   962.932352     0.001038   971.831717     0.000000 
  13.800000   969.254719     0.001032   977.032743     0.000000 
  13.805000   907.524183     0.001102   912.251632     0.000000 
  13.810000   796.159474     0.001256   797.976299     0.000000 
  13.815000   666.665791     0.001500   662.536502     0.000000 
  13.820000   539.174236     0.001855   528.600321     0.000000 
  13.825000   413.584774     0.002418   409.623154     0.000000 
  13.830000   320.754784     0.003118   311.638301     0.000000 
  13.835000   252.265940     0.003964   235.655085     0.000000 
  13.840000   188.595293     0.005302   179.571448     0.000000 
  13.845000   149.749146     0.006678   139.713982     0.000000 
  13.850000   119.077047     0.008398   112.037507     0.000000 
  13.855000    96.507561     0.010362    92.912810     0.000000 
  13.860000    82.385770     0.012138    79.496250     0.000000 
  13.865000    70.333976     0.014218    69.776206     0.000000 
  13.870000    61.585757     0.016238    62.437231     0.000000 
  13.875000    55.049714     0.018165    56.665540     0.000000 
  13.880000    49.845467     0.020062    51.971622     0.000000 
  13.885000    44.688252     0.022377    48.059597     0.000000 
  13.890000    42.359349     0.023608    44.743621     0.000000 
  13.895000    39.353198     0.025411    41.899550     0.000000 
  13.900000    36.381548     0.027486    39.438823     0.000000 
  13.905000    34.476527     0.029005    37.294784     0.000000 
  13.910000    32.990144     0.030312    35.415380     0.000000 
  13.915000    30.665646     0.032610    33.759020     0.000000 
  13.920000    29.241630     0.034198    32.291982     0.000000 
  13.925000    28.417917     0.035189    30.986645     0.000000 
  13.930000    27.296983     0.036634    29.820204     0.000000 
  13.935000    26.427391     0.037840    28.773703     0.000000 
  13.940000    25.497416     0.039220    27.831284     0.000000 
  13.945000    24.346158     0.041074    26.979606     0.000000 
  13.950000    23.870866     0.041892    26.207383     0.000000 
  13.955000    23.560755     0.042443    25.505017     0.000000 
  13.960000    22.699462     0.044054    24.864309     0.000000 
  13.965000    22.488030     0.044468    24.278219     0.000000 
  13.970000    21.618826     0.046256    23.740681     0.000000 
  13.975000    21.658436     0.046171    23.246441     0.000000 
  13.980000    21.794605     0.045883    22.790934     0.000000 
  13.985000    21.172138     0.047232    22.370181     0.000000 
  13.990000    21.079012     0.047441    21.980694     0.000000 
  13.995000    19.992870     0.050018    21.619415     0.000000 
  14.000000    20.135076     0.049665    21.283645     0.000000 
  14.005000    19.350182     0.051679    20.971002     0.000000 
  14.010000    19.450555     0.051412    20.679374     0.000000 
  14.015000    19.240359     0.051974    20.406883     0.000000 
  14.020000    18.774815     0.053263    20.151857     0.000000 
  14.025000    19.184721     0.052125    19.912800     0.000000 
  14.030000    18.819659     0.053136    19.688375     0.000000 
  14.035000    18.516373     0.054006    19.477379     0.000000 
  14.040000    18.005909     0.055537    19.278732     0.000000 
  14.045000    18.099929     0.055249    19.091460     0.000000 
  14.050000    18.090079     0.055279    18.914681     0.000000 
  14.055000    17.742157     0.056363    18.747598     0.000000 
  14.060000    17.941853     0.055736    18.589489     0.000000 
  14.065000    17.571653     0.056910    18.439697     0.000000 
  14.070000    17.482324     0.057201    18.297623     0.000000 
  14.075000    17.367595     0.057578    18.162722     0.000000 
  14.080000    17.474007     0.057228    18.034496     0.000000 
  14.085000    17.608330     0.056791    17.912490     0.000000 
  14.090000    17.120663     0.058409    17.796286     0.000000 
  14.095000    17.018634     0.058759    17.685501     0.000000 
  14.100000    16.869159     0.059280    17.579783     0.000000 
  14.105000    16.798496     0.059529    17.478808     0.000000 
  14.110000    16.768877     0.059634    17.382279     0.000000 
  14.115000    16.883884     0.059228    17.289919     0.000000 
  14.120000    17.098215     0.058486    17.201474     0.000000 
  14.125000    16.417345     0.060911    17.116709     0.000000 
  14.130000    16.424247     0.060886    17.035406     0.000000 
  14.135000    16.620967     0.060165    16.957364     0.000000 
  14.140000    16.973610     0.058915    16.882395     0.000000 
  14.145000    16.761980     0.059659    16.810325     0.000000 
  14.150000    16.895383     0.059188    16.740991     0.000000 
  14.155000    16.381066     0.061046    16.674244     0.000000 
  14.160000    16.352224     0.061154    16.609942     0.000000 
  14.165000    16.582397     0.060305    16.547955     0.000000 
  14.170000    16.795893     0.059538    16.488160     0.000000 
  14.175000    16.233456     0.061601    16.430443     0.000000 
  14.180000    16.185780     0.061783    16.374696     0.000000 
  14.185000    16.150120     0.061919    16.320821     0.000000 
  14.190000    16.294993     0.061369    16.268722     0.000000 
  14.195000    16.432890     0.060854    16.218311     0.000000 
  14.200000    16.126877     0.062008    16.169507     0.000000 
  14.205000    16.041172     0.062340    16.122232     0.000000 
  14.210000    16.101791     0.062105    16.076412     0.000000 
  14.215000    16.099390     0.062114    16.031979     0.000000 
  14.220000    15.966577     0.062631    15.988868     0.000000 
  14.225000    16.005203     0.062480    15.947019     0.000000 
  14.230000    15.705860     0.063671    15.906374     0.000000 
  14.235000    15.489859     0.064558    15.866880     0.000000 
  14.240000    15.696961     0.063707    15.828484     0.000000 
  14.245000    15.431007     0.064805    15.791140     0.000000 
  14.250000    15.686780     0.063748    15.754800     0.000000 
  14.255000    15.717233     0.063624    15.719423     0.000000 
  14.260000    15.745076     0.063512    15.684967     0.000000 
  14.265000    15.750455     0.063490    15.684459     0.000000 
  14.270000    15.716727     0.063626    15.653947     0.000000 
  14.275000    15.802047     0.063283    15.622244     0.000000 
  14.280000    15.752246     0.063483    15.591322     0.000000 
  14.285000    15.451657     0.064718    15.561149     0.000000 
  14.290000    15.247772     0.065583    15.531695     0.000000 
  14.295000    15.556788     0.064281    15.502934     0.000000 
  14.300000    15.635080     0.063959    15.474837     0.000000 
  14.305000    15.615837     0.064038    15.447380     0.000000 
  14.310000    15.289162     0.065406    15.420539     0.000000 
  14.315000    15.412613     0.064882    15.394291     0.000000 
  14.320000    15.324396     0.065255    15.368613     0.000000 
  14.325000    15.647573     0.063908    15.343486     0.000000 
  14.330000    15.403442     0.064921    15.318888     0.000000 
  14.335000    15.548858     0.064313    15.294802     0.000000 
  14.340000    15.265869     0.065506    15.271210     0.000000 
  14.345000    15.230922     0.065656    15.248093     0.000000 
  14.350000    15.073252     0.066343    15.225437     0.000000 
  14.355000    15.105684     0.066200    15.203225     0.000000 
  14.360000    15.163195     0.065949    15.181442     0.000000 
  14.365000    15.349810     0.065147    15.160075     0.000000 
  14.370000    15.287920     0.065411    15.139110     0.000000 
  14.375000    15.263846     0.065514    15.118533     0.000000 
  14.380000    15.412225     0.064884    15.098332     0.000000 
  14.385000    14.947001     0.066903    15.078497     0.000000 
  14.390000    15.415804     0.064868    15.059014     0.000000 
  14.395000    15.287335     0.065414    15.039875     0.000000 
  14.400000    15.078406     0.066320    15.021067     0.000000 
  14.405000    15.256512     0.065546    15.002583     0.000000 
  14.410000    15.698821     0.063699    14.984411     0.000000 
  14.415000    15.265477     0.065507    14.966544     0.000000 
  14.420000    14.989923     0.066711    14.948972     0.000000 
  14.425000    14.994158     0.066693    14.931688     0.000000 
  14.430000    15.200495     0.065787    14.914683     0.000000 
  14.435000    14.895048     0.067136    14.897951     0.000000 
  14.440000    15.244182     0.065599    14.881484     0.000000 
  14.445000    15.353302     0.065133    14.865275     0.000000 
  14.450000    14.795305     0.067589    14.849319     0.000000 
  14.455000    15.350758     0.065143    14.833608     0.000000 
  14.460000    15.146005     0.066024    14.818138     0.000000 
  14.465000    15.311753     0.065309    14.802902     0.000000 
  14.470000    15.141200     0.066045    14.787896     0.000000 
  14.475000    14.649236     0.068263    14.773114     0.000000 
  14.480000    14.979981     0.066756    14.758552     0.000000 
  14.485000    14.976337     0.066772    14.744205     0.000000 
  14.490000    15.238814     0.065622    14.730070     0.000000 
  14.495000    15.252603     0.065563    14.716141     0.000000 
  14.500000    15.322091     0.065265    14.702417     0.000000 
  14.505000    14.927873     0.066989    14.688892     0.000000 
  14.510000    15.261914     0.065523    14.675565     0.000000 
  14.515000    15.000026     0.066667    14.662432     0.000000 
  14.520000    14.988063     0.066720    14.649491     0.000000 
  14.525000    15.147277     0.066018    14.636740     0.000000 
  14.530000    15.020546     0.066575    14.624175     0.000000 
  14.535000    14.946052     0.066907    14.611796     0.000000 
  14.540000    14.911370     0.067063    14.599600     0.000000 
  14.545000    14.905548     0.067089    14.587587     0.000000 
  14.550000    15.068961     0.066362    14.575756     0.000000 
  14.555000    15.083607     0.066297    14.564105     0.000000 
  14.560000    15.126414     0.066110    14.552634     0.000000 
  14.565000    14.755836     0.067770    14.541343     0.000000 
  14.570000    14.803914     0.067550    14.530232     0.000000 
  14.575000    15.050568     0.066443    14.519302     0.000000 
  14.580000    15.051932     0.066437    14.508554     0.000000 
  14.585000    15.347527     0.065157    14.497989     0.000000 
  14.590000    14.902984     0.067101    14.487608     0.000000 
  14.595000    14.916711     0.067039    14.477413     0.000000 
  14.600000    14.824068     0.067458    14.467408     0.000000 
  14.605000    14.683454     0.068104    14.457595     0.000000 
  14.610000    14.394062     0.069473    14.447977     0.000000 
  14.615000    14.709534     0.067983    14.438559     0.000000 
  14.620000    14.954669     0.066869    14.429346     0.000000 
  14.625000    14.925941     0.066997    14.420343     0.000000 
  14.630000    14.985352     0.066732    14.411555     0.000000 
  14.635000    14.808173     0.067530    14.402991     0.000000 
  14.640000    14.761855     0.067742    14.394658     0.000000 
  14.645000    14.804607     0.067547    14.386564     0.000000 
  14.650000    14.440752     0.069248    14.378720     0.000000 
  14.655000    14.665261     0.068188    14.371138     0.000000 
  14.660000    14.679157     0.068124    14.363828     0.000000 
  14.665000    14.725580     0.067909    14.356806     0.000000 
  14.670000    14.760001     0.067751    14.350088     0.000000 
  14.675000    15.009257     0.066626    14.343690     0.000000 
  14.680000    14.698386     0.068035    14.337632     0.000000 
  14.685000    15.019267     0.066581    14.331938     0.000000 
  14.690000    15.026173     0.066551    14.326631     0.000000 
  14.695000    14.783700     0.067642    14.321740     0.000000 
  14.700000    14.781459     0.067652    14.317296     0.000000 
  14.705000    14.920575     0.067022    14.313335     0.000000 
  14.710000    14.952809     0.066877    14.309897     0.000000 
  14.715000    14.734477     0.067868    14.307028     0.000000 
  14.720000    14.481376     0.069054    14.304780     0.000000 
  14.725000    14.851049     0.067335    14.303211     0.000000 
  14.730000    14.708778     0.067987    14.302390     0.000000 
  14.735000    14.558935     0.068686    14.302393     0.000000 
  14.740000    14.743717     0.067826    14.303310     0.000000 
  14.745000    14.520349     0.068869    14.305242     0.000000 
  14.750000    14.706005     0.067999    14.308308     0.000000 
  14.755000    14.813806     0.067505    14.312646     0.000000 
  14.760000    14.788740     0.067619    14.318416     0.000000 
  14.765000    14.444647     0.069230    14.325807     0.000000 
  14.770000    14.942015     0.066925    14.335039     0.000000 
  14.775000    14.900060     0.067114    14.346375     0.000000 
  14.780000    14.845577     0.067360    14.360127     0.000000 
  14.785000    15.120416     0.066136    14.376667     0.000000 
  14.790000    14.699976     0.068027    14.396443     0.000000 
  14.795000    14.668882     0.068172    14.420001     0.000000 
  14.800000    14.737734     0.067853    14.448004     0.000000 
  14.805000    14.913999     0.067051    14.481273     0.000000 
  14.810000    15.261778     0.065523    14.520839     0.000000 
  14.815000    15.126157     0.066111    14.568028     0.000000 
  14.820000    15.062117     0.066392    14.624619     0.000000 
  14.825000    15.102403     0.066215    14.693132     0.000000 
  14.830000    14.827446     0.067442    14.777388     0.000000 
  14.835000    15.539134     0.064354    14.883516     0.000000 
  14.840000    15.394191     0.064960    15.021677     0.000000 
  14.845000    15.909427     0.062856    15.208678     0.000000 
  14.850000    16.356348     0.061138    15.471414     0.000000 
  14.855000    16.131403     0.061991    15.850459     0.000000 
  14.860000    16.759911     0.059666    16.402239     0.000000 
  14.865000    17.369853     0.057571    17.197391     0.000000 
  14.870000    18.840713     0.053077    18.312752     0.000000 
  14.875000    20.250387     0.049382    19.815453     0.000000 
  14.880000    22.226134     0.044992    21.739573     0.000000 
  14.885000    24.399265     0.040985    24.056764     0.000000 
  14.890000    27.006393     0.037028    26.639978     0.000000 
  14.895000    29.580273     0.033806    29.218507     0.000000 
  14.900000    32.222155     0.031035    31.348413     0.000000 
  14.905000    33.114951     0.030198    32.492458     0.000000 
  14.910000    32.986923     0.030315    32.286916     0.000000 
  14.915000    31.497335     0.031749    30.801941     0.000000 
  14.920000    29.015308     0.034465    28.482788     0.000000 
  14.925000    26.985784     0.037057    25.854666     0.000000 
  14.930000    23.659904     0.042266    23.312131     0.000000 
  14.935000    21.671426     0.046144    21.081688     0.000000 
  14.940000    19.893939     0.050267    19.259431     0.000000 
  14.945000    18.579488     0.053823    17.853469     0.000000 
  14.950000    17.068302     0.058588    16.818084     0.000000 
  14.955000    16.342653     0.061190    16.081601     0.000000 
  14.960000    16.004793     0.062481    15.567824     0.000000 
  14.965000    15.775942     0.063388    15.209676     0.000000 
  14.970000    15.726482     0.063587    14.955217     0.000000 
  14.975000    15.241271     0.065611    14.767975     0.000000 
  14.980000    15.201848     0.065781    14.624188     0.000000 
  14.985000    14.965123     0.066822    14.509168     0.000000 
  14.990000    14.533484     0.068807    14.414058     0.000000 
  14.995000    14.986362     0.066727    14.333483     0.000000 
  15.000000    14.805380     0.067543    14.264043     0.000000 
  15.005000    14.594695     0.068518    14.203457     0.000000 
  15.010000    14.665498     0.068187    14.150088     0.000000 
  15.015000    14.789068     0.067618    14.102701     0.000000 
  15.020000    14.299866     0.069931    14.060327     0.000000 
  15.025000    14.459057     0.069161    14.022193     0.000000 
  15.030000    14.467655     0.069120    13.987669     0.000000 
  15.035000    14.473733     0.069091    13.956239     0.000000 
  15.040000    14.292116     0.069969    13.927476     0.000000 
  15.045000    14.309211     0.069885    13.901025     0.000000 
  15.050000    14.508583     0.068925    13.876588     0.000000 
  15.055000    13.780136     0.072568    13.853914     0.000000 
  15.060000    14.086799     0.070988    13.832792     0.000000 
  15.065000    14.547883     0.068739    13.813040     0.000000 
  15.070000    14.052131     0.071164    13.794505     0.000000 
  15.075000    14.172844     0.070557    13.777053     0.000000 
  15.080000    13.914726     0.071866    13.760571     0.000000 
  15.085000    14.053209     0.071158    13.744958     0.000000 
  15.090000    13.998673     0.071435    13.730130     0.000000 
  15.095000    13.973978     0.071562    13.716011     0.000000 
  15.100000    14.127531     0.070784    13.702536     0.000000 
  15.105000    14.143457     0.070704    13.689646     0.000000 
  15.110000    14.019123     0.071331    13.677291     0.000000 
  15.115000    13.841974     0.072244    13.665427     0.000000 
  15.120000    13.726818     0.072850    13.654013     0.000000 
  15.125000    13.687776     0.073058    13.643015     0.000000 
  15.130000    13.873125     0.072082    13.632401     0.000000 
  15.135000    13.879378     0.072049    13.622144     0.000000 
  15.140000    13.989166     0.071484    13.612218     0.000000 
  15.145000    13.932377     0.071775    13.602602     0.000000 
  15.150000    13.723113     0.072870    13.593274     0.000000 
  15.155000    13.776968     0.072585    13.584219     0.000000 
  15.160000    14.305198     0.069905    13.575419     0.000000 
  15.165000    14.015324     0.071350    13.566860     0.000000 
  15.170000    13.777194     0.072584    13.558529     0.000000 
  15.175000    14.024824     0.071302    13.550415     0.000000 
  15.180000    13.781010     0.072564    13.542507     0.000000 
  15.185000    13.862693     0.072136    13.534795     0.000000 
  15.190000    13.711109     0.072934    13.527272     0.000000 
  15.195000    14.125915     0.070792    13.519928     0.000000 
  15.200000    13.882733     0.072032    13.512759     0.000000 
  15.205000    13.674747     0.073127    13.505756     0.000000 
  15.210000    13.603504     0.073510    13.498915     0.000000 
  15.215000    13.445956     0.074372    13.492231     0.000000 
  15.220000    14.148581     0.070678    13.485700     0.000000 
  15.225000    13.566034     0.073714    13.482635     0.000000 
  15.230000    13.850319     0.072201    13.478847     0.000000 
  15.235000    14.031351     0.071269    13.472785     0.000000 
  15.240000    13.674623     0.073128    13.466862     0.000000 
  15.245000    13.940169     0.071735    13.461077     0.000000 
  15.250000    13.734449     0.072810    13.455427     0.000000 
  15.255000    14.037996     0.071235    13.449910     0.000000 
  15.260000    13.571524     0.073684    13.444526     0.000000 
  15.265000    13.883003     0.072031    13.439273     0.000000 
  15.270000    13.463707     0.074274    13.434151     0.000000 
  15.275000    13.796949     0.072480    13.429159     0.000000 
  15.280000    14.139868     0.070722    13.424296     0.000000 
  15.285000    13.857851     0.072161    13.419563     0.000000 
  15.290000    13.658997     0.073212    13.414961     0.000000 
  15.295000    13.898689     0.071949    13.410488     0.000000 
  15.300000    13.917077     0.071854    13.406147     0.000000 
  15.305000    13.741776     0.072771    13.401937     0.000000 
  15.310000    13.537530     0.073869    13.397861     0.000000 
  15.315000    13.385363     0.074708    13.393919     0.000000 
  15.320000    13.722026     0.072876    13.390112     0.000000 
  15.325000    13.623850     0.073401    13.386444     0.000000 
  15.330000    13.539812     0.073856    13.382914     0.000000 
  15.335000    13.303166     0.075170    13.379527     0.000000 
  15.340000    13.760341     0.072673    13.376283     0.000000 
  15.345000    13.860518     0.072147    13.373185     0.000000 
  15.350000    13.897169     0.071957    13.370237     0.000000 
  15.355000    13.737554     0.072793    13.367442     0.000000 
  15.360000    13.379219     0.074743    13.364801     0.000000 
  15.365000    13.260560     0.075412    13.362320     0.000000 
  15.370000    13.714250     0.072917    13.360001     0.000000 
  15.375000    13.433376     0.074441    13.357848     0.000000 
  15.380000    13.404966     0.074599    13.355867     0.000000 
  15.385000    13.708551     0.072947    13.354060     0.000000 
  15.390000    14.056198     0.071143    13.352433     0.000000 
  15.395000    13.663368     0.073188    13.350991     0.000000 
  15.400000    13.544277     0.073832    13.349739     0.000000 
  15.405000    13.585568     0.073608    13.348683     0.000000 
  15.410000    13.556490     0.073765    13.347829     0.000000 
  15.415000    13.881256     0.072040    13.347182     0.000000 
  15.420000    13.260548     0.075412    13.346750     0.000000 
  15.425000    13.710847     0.072935    13.346539     0.000000 
  15.430000    13.189563     0.075818    13.346557     0.000000 
  15.435000    13.466906     0.074256    13.346812     0.000000 
  15.440000    13.743202     0.072763    13.347312     0.000000 
  15.445000    13.785299     0.072541    13.348065     0.000000 
  15.450000    13.316485     0.075095    13.349081     0.000000 
  15.455000    13.589597     0.073586    13.350369     0.000000 
  15.460000    13.890597     0.071991    13.352190     0.000000 
  15.465000    13.634205     0.073345    13.257353     0.000000 
  15.470000    13.674100     0.073131    13.260097     0.000000 
  15.475000    13.602001     0.073519    13.263153     0.000000 
  15.480000    13.539547     0.073858    13.266533     0.000000 
  15.485000    13.502586     0.074060    13.270251     0.000000 
  15.490000    13.696285     0.073013    13.274321     0.000000 
  15.495000    13.767538     0.072635    13.278758     0.000000 
  15.500000    14.134218     0.070750    13.283578     0.000000 
  15.505000    13.335043     0.074990    13.288799     0.000000 
  15.510000    13.603223     0.073512    13.294437     0.000000 
  15.515000    13.845974     0.072223    13.300512     0.000000 
  15.520000    13.611753     0.073466    13.307045     0.000000 
  15.525000    13.620220     0.073420    13.314056     0.000000 
  15.530000    13.411903     0.074561    13.321568     0.000000 
  15.535000    13.229506     0.075589    13.329605     0.000000 
  15.540000    13.872727     0.072084    13.338193     0.000000 
  15.545000    13.505327     0.074045    13.347359     0.000000 
  15.550000    13.665976     0.073174    13.357133     0.000000 
  15.555000    13.737631     0.072793    13.367545     0.000000 
  15.560000    13.355610     0.074875    13.378627     0.000000 
  15.565000    13.892894     0.071979    13.390416     0.000000 
  15.570000    13.592399     0.073571    13.402949     0.000000 
  15.575000    13.320908     0.075070    13.416266     0.000000 
  15.580000    13.754388     0.072704    13.430410     0.000000 
  15.585000    14.003817     0.071409    13.445426     0.000000 
  15.590000    13.949663     0.071686    13.461365     0.000000 
  15.595000    13.821870     0.072349    13.478279     0.000000 
  15.600000    13.715399     0.072911    13.496224     0.000000 
  15.605000    13.658363     0.073215    13.515262     0.000000 
  15.610000    13.641643     0.073305    13.535458     0.000000 
  15.615000    13.840647     0.072251    13.556883     0.000000 
  15.620000    13.604833     0.073503    13.579613     0.000000 
  15.625000    13.810691     0.072408    13.603730     0.000000 
  15.630000    13.502776     0.074059    13.629322     0.000000 
  15.635000    13.725326     0.072858    13.656487     0.000000 
  15.640000    13.413097     0.074554    13.685326     0.000000 
  15.645000    13.813492     0.072393    13.715955     0.000000 
  15.650000    13.877216     0.072061    13.748494     0.000000 
  15.655000    13.972077     0.071571    13.783077     0.000000 
  15.660000    14.064707     0.071100    13.819848     0.000000 
  15.665000    14.218905     0.070329    13.858966     0.000000 
  15.670000    14.062528     0.071111    13.900604     0.000000 
  15.675000    14.166788     0.070588    13.944950     0.000000 
  15.680000    13.992529     0.071467    13.992210     0.000000 
  15.685000    14.229708     0.070276    14.042613     0.000000 
  15.690000    14.234370     0.070252    14.096406     0.000000 
  15.695000    14.190897     0.070468    14.153865     0.000000 
  15.700000    14.398844     0.069450    14.215292     0.000000 
  15.705000    14.393397     0.069476    14.281023     0.000000 
  15.710000    14.171569     0.070564    14.351429     0.000000 
  15.715000    14.486039     0.069032    14.426920     0.000000 
  15.720000    14.497532     0.068977    14.507955     0.000000 
  15.725000    14.380824     0.069537    14.595045     0.000000 
  15.730000    14.622926     0.068386    14.688760     0.000000 
  15.735000    15.154749     0.065986    14.789738     0.000000 
  15.740000    14.693984     0.068055    14.898698     0.000000 
  15.745000    14.965799     0.066819    15.016447     0.000000 
  15.750000    15.078546     0.066319    15.143898     0.000000 
  15.755000    15.254973     0.065552    15.282085     0.000000 
  15.760000    15.071315     0.066351    15.432182     0.000000 
  15.765000    15.608053     0.064069    15.595528     0.000000 
  15.770000    15.676616     0.063789    15.773653     0.000000 
  15.775000    15.589430     0.064146    15.968313     0.000000 
  15.780000    15.992005     0.062531    16.181534     0.000000 
  15.785000    16.003471     0.062486    16.415655     0.000000 
  15.790000    16.479868     0.060680    16.673395     0.000000 
  15.795000    16.553389     0.060411    16.957925     0.000000 
  15.800000    17.163132     0.058264    17.272962     0.000000 
  15.805000    17.163768     0.058262    17.622884     0.000000 
  15.810000    17.376603     0.057549    18.012872     0.000000 
  15.815000    18.213557     0.054904    18.449095     0.000000 
  15.820000    18.444102     0.054218    18.938940     0.000000 
  15.825000    18.853533     0.053040    19.491308     0.000000 
  15.830000    19.776794     0.050564    20.117009     0.000000 
  15.835000    20.409362     0.048997    20.829281     0.000000 
  15.840000    21.031569     0.047548    21.644539     0.000000 
  15.845000    22.547983     0.044350    22.583530     0.000000 
  15.850000    23.380872     0.042770    23.673274     0.000000 
  15.855000    24.209190     0.041307    24.950646     0.000000 
  15.860000    26.548613     0.037667    26.469169     0.000000 
  15.865000    28.211694     0.035446    28.311795     0.000000 
  15.870000    31.917484     0.031331    30.613711     0.000000 
  15.875000    35.498378     0.028170    33.599712     0.000000 
  15.880000    39.759652     0.025151    37.638608     0.000000 
  15.885000    45.694339     0.021885    43.310133     0.000000 
  15.890000    54.142720     0.018470    51.466640     0.000000 
  15.895000    65.472425     0.015274    63.254802     0.000000 
  15.900000    80.967847     0.012351    80.049932     0.000000 
  15.905000   103.947580     0.009620   103.259577     0.000000 
  15.910000   133.912973     0.007468   133.981081     0.000000 
  15.915000   171.732422     0.005823   172.535991     0.000000 
  15.920000   216.059387     0.004628   217.908552     0.000000 
  15.925000   265.677351     0.003764   267.050772     0.000000 
  15.930000   310.848742     0.003217   314.035168     0.000000 
  15.935000   343.178023     0.002914   349.731254     0.000000 
  15.940000   357.381520     0.002798   364.159133     0.000000 
  15.945000   344.289166     0.002905   352.407509     0.000000 
  15.950000   313.868118     0.003186   318.572823     0.000000 
  15.955000   269.570647     0.003710   272.373276     0.000000 
  15.960000   220.633613     0.004532   223.158250     0.000000 
  15.965000   175.779399     0.005689   177.197566     0.000000 
  15.970000   135.453771     0.007383   137.817597     0.000000 
  15.975000   106.338310     0.009404   106.225684     0.000000 
  15.980000    83.237405     0.012014    82.221175     0.000000 
  15.985000    68.951857     0.014503    64.769748     0.000000 
  15.990000    56.093915     0.017827    52.481040     0.000000 
  15.995000    46.072084     0.021705    43.966051     0.000000 
  16.000000    40.666018     0.024591    38.049134     0.000000 
  16.005000    35.399466     0.028249    33.846112     0.000000 
  16.010000    31.724649     0.031521    30.749921     0.000000 
  16.015000    28.638960     0.034917    28.371606     0.000000 
  16.020000    26.642138     0.037535    26.473074     0.000000 
  16.025000    24.527727     0.040770    24.911051     0.000000 
  16.030000    22.974741     0.043526    23.597925     0.000000 
  16.035000    21.722099     0.046036    22.477545     0.000000 
  16.040000    20.873570     0.047907    21.511530     0.000000 
  16.045000    20.193862     0.049520    20.671941     0.000000 
  16.050000    18.897783     0.052916    19.937434     0.000000 
  16.055000    18.456614     0.054181    19.291169     0.000000 
  16.060000    17.830753     0.056083    18.719590     0.000000 
  16.065000    17.638824     0.056693    18.211646     0.000000 
  16.070000    16.829570     0.059419    17.758241     0.000000 
  16.075000    16.366633     0.061100    17.351836     0.000000 
  16.080000    16.205690     0.061707    16.986137     0.000000 
  16.085000    15.825146     0.063191    16.655861     0.000000 
  16.090000    15.463274     0.064669    16.356550     0.000000 
  16.095000    15.403206     0.064922    16.084419     0.000000 
  16.100000    15.097436     0.066236    15.836241     0.000000 
  16.105000    15.198057     0.065798    15.609250     0.000000 
  16.110000    14.896416     0.067130    15.401068     0.000000 
  16.115000    14.702145     0.068017    15.209636     0.000000 
  16.120000    14.315536     0.069854    15.033171     0.000000 
  16.125000    14.218512     0.070331    14.870120     0.000000 
  16.130000    13.971881     0.071572    14.719123     0.000000 
  16.135000    13.607531     0.073489    14.578990     0.000000 
  16.140000    13.999328     0.071432    14.449270     0.000000 
  16.145000    13.795573     0.072487    14.328409     0.000000 
  16.150000    13.835121     0.072280    14.215059     0.000000 
  16.155000    13.601531     0.073521    14.109054     0.000000 
  16.160000    13.578316     0.073647    14.009746     0.000000 
  16.165000    13.492660     0.074114    13.916559     0.000000 
  16.170000    13.342250     0.074950    13.828974     0.000000 
  16.175000    13.352948     0.074890    13.746530     0.000000 
  16.180000    13.207973     0.075712    13.668809     0.000000 
  16.185000    13.009551     0.076867    13.595437     0.000000 
  16.190000    13.538614     0.073863    13.526075     0.000000 
  16.195000    13.159025     0.075993    13.460417     0.000000 
  16.200000    12.968232     0.077112    13.398186     0.000000 
  16.205000    12.985204     0.077011    13.339130     0.000000 
  16.210000    12.841555     0.077872    13.283020     0.000000 
  16.215000    12.885016     0.077610    13.229647     0.000000 
  16.220000    13.081070     0.076446    13.178821     0.000000 
  16.225000    13.214575     0.075674    13.130367     0.000000 
  16.230000    12.730592     0.078551    13.084127     0.000000 
  16.235000    12.804882     0.078095    13.039955     0.000000 
  16.240000    12.378961     0.080782    12.997715     0.000000 
  16.245000    12.565583     0.079582    12.957286     0.000000 
  16.250000    12.865737     0.077726    12.918554     0.000000 
  16.255000    12.574880     0.079524    12.881414     0.000000 
  16.260000    12.540868     0.079739    12.845769     0.000000 
  16.265000    12.192807     0.082016    12.811531     0.000000 
  16.270000    12.645920     0.079077    12.778616     0.000000 
  16.275000    12.679044     0.078870    12.746949     0.000000 
  16.280000    12.484360     0.080100    12.716459     0.000000 
  16.285000    12.101811     0.082632    12.687080     0.000000 
  16.290000    12.515178     0.079903    12.658751     0.000000 
  16.295000    12.338416     0.081048    12.631415     0.000000 
  16.300000    12.139369     0.082377    12.605020     0.000000 
  16.305000    12.364685     0.080875    12.579515     0.000000 
  16.310000    12.394339     0.080682    12.554857     0.000000 
  16.315000    12.270301     0.081498    12.531000     0.000000 
  16.320000    12.226296     0.081791    12.507907     0.000000 
  16.325000    12.445357     0.080351    12.485539     0.000000 
  16.330000    12.337888     0.081051    12.463861     0.000000 
  16.335000    11.941387     0.083742    12.442841     0.000000 
  16.340000    12.417970     0.080528    12.422449     0.000000 
  16.345000    12.023389     0.083171    12.402655     0.000000 
  16.350000    12.142617     0.082355    12.383434     0.000000 
  16.355000    12.234000     0.081739    12.364759     0.000000 
  16.360000    12.077940     0.082796    12.346607     0.000000 
  16.365000    12.276811     0.081454    12.328957     0.000000 
  16.370000    12.109227     0.082582    12.311787     0.000000 
  16.375000    12.054990     0.082953    12.295078     0.000000 
  16.380000    11.863855     0.084290    12.278812     0.000000 
  16.385000    12.135175     0.082405    12.262972     0.000000 
  16.390000    11.951968     0.083668    12.247541     0.000000 
  16.395000    12.040322     0.083054    12.232505     0.000000 
  16.400000    12.028936     0.083133    12.217849     0.000000 
  16.405000    11.858386     0.084329    12.203561     0.000000 
  16.410000    12.210339     0.081898    12.189627     0.000000 
  16.415000    12.080716     0.082777    12.176036     0.000000 
  16.420000    12.205472     0.081930    12.162777     0.000000 
  16.425000    12.006631     0.083287    12.149841     0.000000 
  16.430000    11.733623     0.085225    12.137217     0.000000 
  16.435000    11.818820     0.084611    12.124897     0.000000 
  16.440000    12.192086     0.082020    12.112872     0.000000 
  16.445000    11.970899     0.083536    12.101135     0.000000 
  16.450000    11.791566     0.084806    12.089679     0.000000 
  16.455000    11.934873     0.083788    12.078498     0.000000 
  16.460000    11.712198     0.085381    12.067585     0.000000 
  16.465000    11.855325     0.084350    12.056936     0.000000 
  16.470000    11.790904     0.084811    12.046544     0.000000 
  16.475000    11.849010     0.084395    12.036406     0.000000 
  16.480000    11.571316     0.086421    12.026519     0.000000 
  16.485000    12.213244     0.081878    12.016877     0.000000 
  16.490000    11.749082     0.085113    12.007480     0.000000 
  16.495000    11.999425     0.083337    11.998323     0.000000 
  16.500000    11.874575     0.084214    11.989405     0.000000 
  16.505000    11.576677     0.086381    11.980725     0.000000 
  16.510000    11.653533     0.085811    11.972282     0.000000 
  16.515000    11.695567     0.085502    11.964074     0.000000 
  16.520000    11.727958     0.085266    11.956102     0.000000 
  16.525000    11.764440     0.085002    11.948367     0.000000 
  16.530000    11.934590     0.083790    11.940869     0.000000 
  16.535000    12.039751     0.083058    11.933610     0.000000 
  16.540000    11.859595     0.084320    11.926592     0.000000 
  16.545000    11.838382     0.084471    11.919818     0.000000 
  16.550000    11.710881     0.085391    11.913290     0.000000 
  16.555000    11.757214     0.085054    11.907014     0.000000 
  16.560000    11.701872     0.085456    11.900992     0.000000 
  16.565000    11.752157     0.085091    11.895232     0.000000 
  16.570000    11.645117     0.085873    11.889738     0.000000 
  16.575000    11.908999     0.083970    11.884517     0.000000 
  16.580000    11.275399     0.088689    11.879585     0.000000 
  16.585000    11.633064     0.085962    11.873071     0.000000 
  16.590000    11.714273     0.085366    11.868732     0.000000 
  16.595000    11.437093     0.087435    11.864703     0.000000 
  16.600000    11.708489     0.085408    11.860996     0.000000 
  16.605000    11.456802     0.087284    11.857624     0.000000 
  16.610000    11.865687     0.084277    11.854601     0.000000 
  16.615000    12.158079     0.082250    11.851944     0.000000 
  16.620000    11.558048     0.086520    11.849670     0.000000 
  16.625000    11.712026     0.085382    11.847797     0.000000 
  16.630000    11.602600     0.086188    11.846349     0.000000 
  16.635000    11.431158     0.087480    11.845347     0.000000 
  16.640000    11.580782     0.086350    11.844819     0.000000 
  16.645000    11.735730     0.085210    11.844792     0.000000 
  16.650000    11.592017     0.086266    11.845297     0.000000 
  16.655000    11.468494     0.087195    11.846371     0.000000 
  16.660000    11.672586     0.085671    11.848050     0.000000 
  16.665000    11.599639     0.086210    11.850378     0.000000 
  16.670000    11.777165     0.084910    11.853401     0.000000 
  16.675000    11.747408     0.085125    11.857172     0.000000 
  16.680000    11.486607     0.087058    11.861748     0.000000 
  16.685000    11.319084     0.088346    11.867194     0.000000 
  16.690000    11.243162     0.088943    11.873582     0.000000 
  16.695000    11.611011     0.086125    11.880991     0.000000 
  16.700000    11.471160     0.087175    11.889511     0.000000 
  16.705000    11.921515     0.083882    11.899243     0.000000 
  16.710000    11.527251     0.086751    11.910300     0.000000 
  16.715000    11.695726     0.085501    11.922808     0.000000 
  16.720000    11.907367     0.083982    11.936912     0.000000 
  16.725000    11.761806     0.085021    11.952775     0.000000 
  16.730000    11.874213     0.084216    11.970581     0.000000 
  16.735000    11.862855     0.084297    11.990541     0.000000 
  16.740000    11.784898     0.084854    12.012895     0.000000 
  16.745000    11.801038     0.084738    12.037921     0.000000 
  16.750000    11.812802     0.084654    12.065935     0.000000 
  16.755000    11.783684     0.084863    12.097305     0.000000 
  16.760000    11.866370     0.084272    12.132457     0.000000 
  16.765000    11.781536     0.084879    12.171888     0.000000 
  16.770000    11.973376     0.083519    12.216178     0.000000 
  16.775000    11.927049     0.083843    12.266011     0.000000 
  16.780000    12.001424     0.083323    12.322193     0.000000 
  16.785000    12.003852     0.083307    12.385685     0.000000 
  16.790000    12.313120     0.081214    12.457632     0.000000 
  16.795000    12.322588     0.081152    12.539413     0.000000 
  16.800000    12.408735     0.080588    12.632699     0.000000 
  16.805000    12.073815     0.082824    12.739528     0.000000 
  16.810000    12.672826     0.078909    12.862423     0.000000 
  16.815000    12.746599     0.078452    13.004555     0.000000 
  16.820000    12.881983     0.077628    13.170036     0.000000 
  16.825000    12.811138     0.078057    13.364425     0.000000 
  16.830000    13.270955     0.075353    13.595706     0.000000 
  16.835000    13.879757     0.072047    13.876104     0.000000 
  16.840000    14.552616     0.068716    14.225338     0.000000 
  16.845000    14.658466     0.068220    14.675992     0.000000 
  16.850000    15.448596     0.064731    15.281463     0.000000 
  16.855000    16.351046     0.061158    16.126043     0.000000 
  16.860000    17.746409     0.056349    17.334908     0.000000 
  16.865000    19.299364     0.051815    19.079277     0.000000 
  16.870000    21.671563     0.046143    21.569891     0.000000 
  16.875000    25.364511     0.039425    25.031827     0.000000 
  16.880000    30.405550     0.032889    29.656959     0.000000 
  16.885000    35.383662     0.028262    35.535907     0.000000 
  16.890000    43.237403     0.023128    42.573803     0.000000 
  16.895000    50.734248     0.019711    50.387837     0.000000 
  16.900000    59.352602     0.016848    58.183058     0.000000 
  16.905000    65.232985     0.015330    64.673471     0.000000 
  16.910000    69.200001     0.014451    68.300719     0.000000 
  16.915000    68.842419     0.014526    67.964985     0.000000 
  16.920000    63.569114     0.015731    63.779281     0.000000 
  16.925000    57.146384     0.017499    56.977268     0.000000 
  16.930000    48.800336     0.020492    49.101866     0.000000 
  16.935000    40.702696     0.024568    41.360808     0.000000 
  16.940000    34.402020     0.029068    34.476771     0.000000 
  16.945000    29.002316     0.034480    28.780896     0.000000 
  16.950000    24.400138     0.040983    24.333556     0.000000 
  16.955000    21.234890     0.047092    21.023561     0.000000 
  16.960000    18.884594     0.052953    18.650180     0.000000 
  16.965000    16.856817     0.059323    16.988314     0.000000 
  16.970000    16.074731     0.062209    15.832480     0.000000 
  16.975000    15.300052     0.065359    15.018694     0.000000 
  16.980000    14.739727     0.067844    14.428697     0.000000 
  16.985000    13.939366     0.071739    13.983664     0.000000 
  16.990000    13.537104     0.073871    13.634001     0.000000 
  16.995000    13.011847     0.076853    13.349524     0.000000 
  17.000000    12.882542     0.077624    13.111929     0.000000 
  17.005000    12.884611     0.077612    12.910659     0.000000 
  17.010000    12.681125     0.078857    12.739268     0.000000 
  17.015000    12.373898     0.080815    12.587708     0.000000 
  17.020000    12.219456     0.081837    12.454835     0.000000 
  17.025000    12.355819     0.080934    12.337589     0.000000 
  17.030000    11.874703     0.084213    12.233529     0.000000 
  17.035000    12.000639     0.083329    12.140680     0.000000 
  17.040000    11.586148     0.086310    12.057418     0.000000 
  17.045000    11.845349     0.084421    11.982403     0.000000 
  17.050000    11.801164     0.084737    11.914520     0.000000 
  17.055000    11.447761     0.087353    11.852835     0.000000 
  17.060000    11.606573     0.086158    11.796558     0.000000 
  17.065000    11.582452     0.086338    11.745024     0.000000 
  17.070000    11.340316     0.088181    11.697665     0.000000 
  17.075000    11.714468     0.085365    11.653995     0.000000 
  17.080000    11.442993     0.087390    11.613597     0.000000 
  17.085000    11.334078     0.088229    11.576110     0.000000 
  17.090000    11.536633     0.086680    11.541223     0.000000 
  17.095000    10.986806     0.091018    11.508664     0.000000 
  17.100000    11.567842     0.086447    11.478197     0.000000 
  17.105000    11.468022     0.087199    11.449614     0.000000 
  17.110000    11.553296     0.086555    11.422732     0.000000 
  17.115000    11.388108     0.087811    11.397391     0.000000 
  17.120000    11.258009     0.088826    11.373449     0.000000 
  17.125000    10.853874     0.092133    11.350779     0.000000 
  17.130000    10.714124     0.093335    11.329270     0.000000 
  17.135000    11.255446     0.088846    11.308821     0.000000 
  17.140000    11.110507     0.090005    11.289344     0.000000 
  17.145000    11.175997     0.089477    11.270757     0.000000 
  17.150000    11.111458     0.089997    11.252990     0.000000 
  17.155000    11.083854     0.090221    11.235977     0.000000 
  17.160000    11.402782     0.087698    11.219660     0.000000 
  17.165000    10.977502     0.091095    11.203987     0.000000 
  17.170000    11.209482     0.089210    11.188908     0.000000 
  17.175000    11.139272     0.089772    11.174382     0.000000 
  17.180000    11.223273     0.089101    11.160369     0.000000 
  17.185000    11.053502     0.090469    11.146833     0.000000 
  17.190000    10.888776     0.091838    11.133741     0.000000 
  17.195000    11.471946     0.087169    11.121063     0.000000 
  17.200000    10.864123     0.092046    11.108772     0.000000 
  17.205000    11.192717     0.089344    11.096842     0.000000 
  17.210000    10.897480     0.091764    11.085252     0.000000 
  17.215000    10.932851     0.091467    11.073980     0.000000 
  17.220000    11.144997     0.089726    11.063005     0.000000 
  17.225000    10.964868     0.091200    11.052311     0.000000 
  17.230000    10.929486     0.091496    11.041881     0.000000 
  17.235000    10.944124     0.091373    11.031700     0.000000 
  17.240000    11.009143     0.090834    11.021753     0.000000 
  17.245000    10.643271     0.093956    11.012028     0.000000 
  17.250000    10.957126     0.091265    11.002512     0.000000 
  17.255000    10.904309     0.091707    10.993194     0.000000 
  17.260000    10.980825     0.091068    10.984065     0.000000 
  17.265000    10.738110     0.093126    10.975113     0.000000 
  17.270000    10.730930     0.093189    10.966330     0.000000 
  17.275000    10.734799     0.093155    10.957708     0.000000 
  17.280000    10.875566     0.091949    10.949240     0.000000 
  17.285000    10.934100     0.091457    10.940917     0.000000 
  17.290000    10.838173     0.092266    10.932733     0.000000 
  17.295000    10.725183     0.093239    10.924681     0.000000 
  17.300000    10.821766     0.092406    10.916757     0.000000 
  17.305000    10.638943     0.093994    10.908953     0.000000 
  17.310000    10.973144     0.091132    10.901266     0.000000 
  17.315000    10.580586     0.094513    10.893691     0.000000 
  17.320000    10.734038     0.093162    10.886222     0.000000 
  17.325000    10.844150     0.092216    10.878856     0.000000 
  17.330000    11.112452     0.089989    10.871588     0.000000 
  17.335000    10.810444     0.092503    10.864416     0.000000 
  17.340000    10.618529     0.094175    10.857336     0.000000 
  17.345000    10.779640     0.092767    10.850344     0.000000 
  17.350000    10.692757     0.093521    10.843438     0.000000 
  17.355000    10.820918     0.092414    10.836614     0.000000 
  17.360000    10.797423     0.092615    10.829871     0.000000 
  17.365000    10.513517     0.095116    10.823205     0.000000 
  17.370000    10.869401     0.092001    10.816616     0.000000 
  17.375000    10.454343     0.095654    10.810099     0.000000 
  17.380000    10.457268     0.095627    10.803655     0.000000 
  17.385000    10.756751     0.092965    10.797280     0.000000 
  17.390000    10.578879     0.094528    10.790973     0.000000 
  17.395000    10.736927     0.093137    10.784734     0.000000 
  17.400000    10.384531     0.096297    10.778559     0.000000 
  17.405000    10.554576     0.094746    10.772450     0.000000 
  17.410000    10.607814     0.094270    10.766403     0.000000 
  17.415000    10.598955     0.094349    10.760418     0.000000 
  17.420000    10.827459     0.092358    10.754495     0.000000 
  17.425000    10.796073     0.092626    10.748633     0.000000 
  17.430000    10.675558     0.093672    10.742831     0.000000 
  17.435000    10.563290     0.094667    10.737088     0.000000 
  17.440000    10.371018     0.096423    10.731405     0.000000 
  17.445000    10.770373     0.092847    10.725780     0.000000 
  17.450000    10.501452     0.095225    10.720215     0.000000 
  17.455000    10.308664     0.097006    10.714709     0.000000 
  17.460000    10.728823     0.093207    10.709262     0.000000 
  17.465000    10.843626     0.092220    10.703874     0.000000 
  17.470000    10.601833     0.094323    10.698546     0.000000 
  17.475000    10.568791     0.094618    10.693279     0.000000 
  17.480000    10.812234     0.092488    10.688073     0.000000 
  17.485000    10.486064     0.095365    10.682928     0.000000 
  17.490000    10.508172     0.095164    10.677847     0.000000 
  17.495000    10.512446     0.095125    10.672830     0.000000 
  17.500000    10.582106     0.094499    10.667878     0.000000 
  17.505000    10.523977     0.095021    10.662994     0.000000 
  17.510000    10.377893     0.096359    10.658179     0.000000 
  17.515000    10.371675     0.096416    10.653435     0.000000 
  17.520000    10.455798     0.095641    10.648764     0.000000 
  17.525000    10.267876     0.097391    10.644168     0.000000 
  17.530000    10.373779     0.096397    10.639651     0.000000 
  17.535000    10.410604     0.096056    10.635216     0.000000 
  17.540000    10.562053     0.094679    10.630866     0.000000 
  17.545000    10.310685     0.096987    10.626605     0.000000 
  17.550000    10.525922     0.095004    10.622437     0.000000 
  17.555000    10.613190     0.094222    10.618367     0.000000 
  17.560000    10.500479     0.095234    10.614399     0.000000 
  17.565000    10.151617     0.098506    10.610540     0.000000 
  17.570000    10.584461     0.094478    10.606796     0.000000 
  17.575000    10.461833     0.095586    10.603174     0.000000 
  17.580000    10.319474     0.096904    10.599681     0.000000 
  17.585000    10.357851     0.096545    10.596325     0.000000 
  17.590000    10.740411     0.093106    10.593118     0.000000 
  17.595000    10.308665     0.097006    10.590068     0.000000 
  17.600000    10.315342     0.096943    10.587187     0.000000 
  17.605000    10.475153     0.095464    10.584488     0.000000 
  17.610000    10.406326     0.096095    10.581987     0.000000 
  17.615000    10.372128     0.096412    10.579698     0.000000 
  17.620000    10.592973     0.094402    10.577837     0.000000 
  17.625000    10.281823     0.097259    10.541155     0.000000 
  17.630000    10.416376     0.096003    10.539827     0.000000 
  17.635000    10.081169     0.099195    10.538796     0.000000 
  17.640000    10.276196     0.097312    10.538092     0.000000 
  17.645000    10.285425     0.097225    10.537747     0.000000 
  17.650000    10.334064     0.096767    10.537798     0.000000 
  17.655000    10.464398     0.095562    10.538289     0.000000 
  17.660000    10.367605     0.096454    10.539267     0.000000 
  17.665000    10.309984     0.096993    10.540787     0.000000 
  17.670000    10.509483     0.095152    10.542914     0.000000 
  17.675000    10.049899     0.099503    10.545722     0.000000 
  17.680000    10.189388     0.098141    10.549297     0.000000 
  17.685000    10.152691     0.098496    10.553737     0.000000 
  17.690000    10.087154     0.099136    10.559160     0.000000 
  17.695000    10.387323     0.096271    10.565702     0.000000 
  17.700000    10.164149     0.098385    10.573526     0.000000 
  17.705000    10.151255     0.098510    10.582825     0.000000 
  17.710000    10.315575     0.096941    10.593827     0.000000 
  17.715000    10.388897     0.096257    10.606809     0.000000 
  17.720000    10.226284     0.097787    10.622106     0.000000 
  17.725000    10.335350     0.096755    10.640125     0.000000 
  17.730000    10.354232     0.096579    10.661372     0.000000 
  17.735000    10.321592     0.096884    10.686482     0.000000 
  17.740000    10.362370     0.096503    10.716281     0.000000 
  17.745000    10.425060     0.095923    10.751889     0.000000 
  17.750000    10.493399     0.095298    10.794922     0.000000 
  17.755000    10.528338     0.094982    10.847859     0.000000 
  17.760000    10.591580     0.094415    10.914706     0.000000 
  17.765000    10.889186     0.091834    11.002063     0.000000 
  17.770000    10.536671     0.094907    11.120702     0.000000 
  17.775000    10.868151     0.092012    11.287535     0.000000 
  17.780000    11.314617     0.088381    11.527544     0.000000 
  17.785000    11.750555     0.085102    11.874725     0.000000 
  17.790000    12.071183     0.082842    12.370739     0.000000 
  17.795000    12.842980     0.077864    13.059930     0.000000 
  17.800000    13.495865     0.074097    13.980024     0.000000 
  17.805000    14.899205     0.067118    15.148877     0.000000 
  17.810000    16.226791     0.061626    16.548144     0.000000 
  17.815000    17.729950     0.056402    18.103595     0.000000 
  17.820000    19.465420     0.051373    19.661474     0.000000 
  17.825000    20.830818     0.048006    20.972962     0.000000 
  17.830000    21.813131     0.045844    21.732912     0.000000 
  17.835000    21.554640     0.046394    21.715748     0.000000 
  17.840000    20.521330     0.048730    20.926198     0.000000 
  17.845000    19.158671     0.052196    19.594305     0.000000 
  17.850000    17.796980     0.056189    18.024383     0.000000 
  17.855000    16.083486     0.062176    16.462759     0.000000 
  17.860000    14.575546     0.068608    15.060469     0.000000 
  17.865000    13.820429     0.072357    13.889778     0.000000 
  17.870000    12.792019     0.078174    12.967708     0.000000 
  17.875000    12.192027     0.082021    12.275598     0.000000 
  17.880000    11.610930     0.086126    11.775363     0.000000 
  17.885000    11.306196     0.088447    11.422637     0.000000 
  17.890000    10.737837     0.093129    11.175945     0.000000 
  17.895000    11.256666     0.088836    11.001561     0.000000 
  17.900000    10.860193     0.092079    10.874769     0.000000 
  17.905000    10.372603     0.096408    10.778866     0.000000 
  17.910000    10.144769     0.098573    10.703231     0.000000 
  17.915000    10.457882     0.095622    10.641359     0.000000 
  17.920000    10.179617     0.098236    10.589303     0.000000 
  17.925000    10.231461     0.097738    10.544614     0.000000 
  17.930000    10.032710     0.099674    10.505695     0.000000 
  17.935000    10.041656     0.099585    10.471437     0.000000 
  17.940000    10.011643     0.099884    10.441020     0.000000 
  17.945000    10.070494     0.099300    10.413814     0.000000 
  17.950000    10.436828     0.095815    10.389317     0.000000 
  17.955000    10.230558     0.097746    10.367123     0.000000 
  17.960000    10.262378     0.097443    10.346899     0.000000 
  17.965000     9.961969     0.100382    10.328371     0.000000 
  17.970000    10.222188     0.097826    10.311310     0.000000 
  17.975000    10.357694     0.096547    10.295525     0.000000 
  17.980000     9.778219     0.102268    10.280855     0.000000 
  17.985000    10.070472     0.099300    10.267163     0.000000 
  17.990000     9.790503     0.102140    10.254333     0.000000 
  17.995000     9.927938     0.100726    10.242265     0.000000 
  18.000000     9.812178     0.101914    10.230875     0.000000 
  18.005000    10.117222     0.098841    10.220089     0.000000 
  18.010000    10.132747     0.098690    10.209843     0.000000 
  18.015000     9.888183     0.101131    10.200081     0.000000 
  18.020000    10.076666     0.099239    10.190757     0.000000 
  18.025000    10.091651     0.099092    10.181826     0.000000 
  18.030000     9.785274     0.102194    10.173253     0.000000 
  18.035000     9.702531     0.103066    10.165004     0.000000 
  18.040000     9.810366     0.101933    10.157051     0.000000 
  18.045000     9.864954     0.101369    10.149367     0.000000 
  18.050000    10.026468     0.099736    10.141931     0.000000 
  18.055000    10.014537     0.099855    10.134723     0.000000 
  18.060000     9.657952     0.103542    10.127723     0.000000 
  18.065000     9.761749     0.102441    10.120916     0.000000 
  18.070000     9.720636     0.102874    10.114289     0.000000 
  18.075000     9.884853     0.101165    10.107826     0.000000 
  18.080000     9.898745     0.101023    10.101518     0.000000 
  18.085000     9.671279     0.103399    10.095353     0.000000 
  18.090000     9.581960     0.104363    10.089322     0.000000 
  18.095000     9.915963     0.100847    10.083417     0.000000 
  18.100000     9.493832     0.105332    10.077630     0.000000 
  18.105000     9.751522     0.102548    10.071953     0.000000 
  18.110000    10.003215     0.099968    10.066381     0.000000 
  18.115000     9.673338     0.103377    10.060908     0.000000 
  18.120000     9.746101     0.102605    10.055529     0.000000 
  18.125000     9.672205     0.103389    10.050239     0.000000 
  18.130000     9.632627     0.103814    10.045033     0.000000 
  18.135000     9.981683     0.100184    10.039908     0.000000 
  18.140000     9.509528     0.105158    10.034860     0.000000 
  18.145000     9.789616     0.102149    10.029887     0.000000 
  18.150000     9.751621     0.102547    10.024985     0.000000 
  18.155000     9.721486     0.102865    10.020152     0.000000 
  18.160000     9.670899     0.103403    10.015385     0.000000 
  18.165000     9.970609     0.100295    10.010683     0.000000 
  18.170000     9.506882     0.105187    10.006043     0.000000 
  18.175000     9.916486     0.100842    10.001464     0.000000 
  18.180000     9.838474     0.101642     9.996944     0.000000 
  18.185000     9.856768     0.101453     9.992483     0.000000 
  18.190000     9.697808     0.103116     9.988079     0.000000 
  18.195000     9.769315     0.102361     9.983731     0.000000 
  18.200000     9.737306     0.102698     9.979439     0.000000 
  18.205000     9.632054     0.103820     9.975201     0.000000 
  18.210000     9.573968     0.104450     9.971018     0.000000 
  18.215000     9.725108     0.102827     9.966889     0.000000 
  18.220000     9.559830     0.104604     9.962813     0.000000 
  18.225000     9.831403     0.101715     9.958792     0.000000 
  18.230000     9.619984     0.103950     9.954824     0.000000 
  18.235000     9.553963     0.104669     9.950910     0.000000 
  18.240000     9.657493     0.103547     9.947051     0.000000 
  18.245000     9.632579     0.103814     9.943246     0.000000 
  18.250000     9.734311     0.102729     9.939497     0.000000 
  18.255000     9.564002     0.104559     9.935804     0.000000 
  18.260000     9.624414     0.103902     9.932168     0.000000 
  18.265000     9.819936     0.101834     9.928590     0.000000 
  18.270000     9.831851     0.101710     9.925070     0.000000 
  18.275000     9.529733     0.104935     9.921611     0.000000 
  18.280000     9.644777     0.103683     9.918214     0.000000 
  18.285000     9.938178     0.100622     9.914879     0.000000 
  18.290000     9.428270     0.106064     9.911610     0.000000 
  18.295000     9.608942     0.104070     9.908407     0.000000 
  18.300000     9.540832     0.104813     9.905273     0.000000 
  18.305000     9.475007     0.105541     9.902210     0.000000 
  18.310000     9.301311     0.107512     9.899220     0.000000 
  18.315000     9.512143     0.105129     9.896306     0.000000 
  18.320000     9.803189     0.102008     9.893471     0.000000 
  18.325000     9.814373     0.101891     9.890718     0.000000 
  18.330000     9.549902     0.104713     9.888049     0.000000 
  18.335000     9.679113     0.103315     9.885470     0.000000 
  18.340000     9.528520     0.104948     9.882983     0.000000 
  18.345000     9.660156     0.103518     9.880592     0.000000 
  18.350000     9.527782     0.104956     9.878303     0.000000 
  18.355000     9.554382     0.104664     9.876119     0.000000 
  18.360000     9.408177     0.106291     9.874046     0.000000 
  18.365000     9.535772     0.104868     9.872090     0.000000 
  18.370000     9.574050     0.104449     9.870257     0.000000 
  18.375000     9.823983     0.101792     9.868553     0.000000 
  18.380000     9.635679     0.103781     9.866985     0.000000 
  18.385000     9.647603     0.103653     9.865561     0.000000 
  18.390000     9.613213     0.104023     9.864288     0.000000 
  18.395000     9.767023     0.102385     9.863177     0.000000 
  18.400000     9.343481     0.107026     9.862236     0.000000 
  18.405000     9.351382     0.106936     9.861476     0.000000 
  18.410000     9.187851     0.108839     9.860909     0.000000 
  18.415000     9.372750     0.106692     9.860545     0.000000 
  18.420000     9.381925     0.106588     9.860400     0.000000 
  18.425000     9.686249     0.103239     9.860488     0.000000 
  18.430000     9.652142     0.103604     9.860824     0.000000 
  18.435000     9.562277     0.104578     9.861426     0.000000 
  18.440000     9.459284     0.105716     9.862313     0.000000 
  18.445000     9.574925     0.104439     9.863505     0.000000 
  18.450000     9.710170     0.102985     9.865026     0.000000 
  18.455000     9.626419     0.103881     9.866901     0.000000 
  18.460000     9.373912     0.106679     9.869157     0.000000 
  18.465000     9.308630     0.107427     9.871824     0.000000 
  18.470000     9.649547     0.103632     9.874937     0.000000 
  18.475000     9.607808     0.104082     9.878531     0.000000 
  18.480000     9.581121     0.104372     9.882650     0.000000 
  18.485000     9.361054     0.106826     9.887337     0.000000 
  18.490000     9.588828     0.104288     9.892645     0.000000 
  18.495000     9.695934     0.103136     9.898630     0.000000 
  18.500000     9.733038     0.102743     9.905355     0.000000 
  18.505000     9.487004     0.105407     9.912892     0.000000 
  18.510000     9.614270     0.104012     9.921321     0.000000 
  18.515000     9.949668     0.100506     9.930732     0.000000 
  18.520000     9.499707     0.105266     9.941227     0.000000 
  18.525000     9.836348     0.101664     9.952922     0.000000 
  18.530000     9.622649     0.103921     9.965947     0.000000 
  18.535000     9.748168     0.102583     9.980454     0.000000 
  18.540000     9.665472     0.103461     9.996614     0.000000 
  18.545000     9.970494     0.100296    10.014624     0.000000 
  18.550000     9.874492     0.101271    10.034711     0.000000 
  18.555000     9.770522     0.102349    10.057139     0.000000 
  18.560000     9.707568     0.103012    10.082214     0.000000 
  18.565000     9.737358     0.102697    10.110294     0.000000 
  18.570000     9.657267     0.103549    10.141797     0.000000 
  18.575000     9.902323     0.100986    10.177219     0.000000 
  18.580000    10.001300     0.099987    10.217145     0.000000 
  18.585000     9.855663     0.101465    10.262276     0.000000 
  18.590000    10.008329     0.099917    10.313448     0.000000 
  18.595000    10.197439     0.098064    10.371675     0.000000 
  18.600000     9.986037     0.100140    10.438208     0.000000 
  18.605000    10.142498     0.098595    10.508813     0.000000 
  18.610000    10.150908     0.098513    10.596877     0.000000 
  18.615000     9.975790     0.100243    10.699108     0.000000 
  18.620000    10.641890     0.093968    10.818809     0.000000 
  18.625000    10.375077     0.096385    10.960685     0.000000 
  18.630000    11.030378     0.090659    11.131882     0.000000 
  18.635000    11.023827     0.090713    11.348385     0.000000 
  18.640000    11.496527     0.086983    11.624146     0.000000 
  18.645000    11.581310     0.086346    11.985891     0.000000 
  18.650000    12.366366     0.080864    12.486418     0.000000 
  18.655000    13.237015     0.075546    13.198320     0.000000 
  18.660000    13.508269     0.074029    14.222120     0.000000 
  18.665000    15.224228     0.065685    15.683996     0.000000 
  18.670000    17.091929     0.058507    17.723107     0.000000 
  18.675000    20.785166     0.048111    20.465771     0.000000 
  18.680000    24.277743     0.041190    23.986938     0.000000 
  18.685000    28.488200     0.035102    28.261886     0.000000 
  18.690000    33.215431     0.030106    33.109067     0.000000 
  18.695000    38.411132     0.026034    38.121257     0.000000 
  18.700000    42.751016     0.023391    42.603053     0.000000 
  18.705000    45.818975     0.021825    45.619123     0.000000 
  18.710000    45.494555     0.021981    46.323018     0.000000 
  18.715000    44.616031     0.022413    44.479765     0.000000 
  18.720000    41.112222     0.024324    40.652548     0.000000 
  18.725000    35.537998     0.028139    35.800766     0.000000 
  18.730000    30.337711     0.032962    30.779632     0.000000 
  18.735000    25.855500     0.038676    26.148584     0.000000 
  18.740000    21.735318     0.046008    22.200157     0.000000 
  18.745000    18.353089     0.054487    19.034615     0.000000 
  18.750000    16.832927     0.059407    16.623501     0.000000 
  18.755000    14.937089     0.066947    14.862164     0.000000 
  18.760000    13.717554     0.072899    13.613811     0.000000 
  18.765000    12.933921     0.077316    12.742504     0.000000 
  18.770000    11.940657     0.083747    12.132812     0.000000 
  18.775000    11.319355     0.088344    11.697213     0.000000 
  18.780000    11.299497     0.088500    11.374940     0.000000 
  18.785000    10.795174     0.092634    11.126560     0.000000 
  18.790000    10.898071     0.091759    10.927646     0.000000 
  18.795000    10.325313     0.096849    10.763367     0.000000 
  18.800000     9.931089     0.100694    10.624627     0.000000 
  18.805000    10.177726     0.098254    10.505615     0.000000 
  18.810000    10.203654     0.098004    10.402386     0.000000 
  18.815000     9.861518     0.101404    10.312088     0.000000 
  18.820000     9.871162     0.101305    10.232552     0.000000 
  18.825000     9.701594     0.103076    10.162073     0.000000 
  18.830000     9.772396     0.102329    10.099273     0.000000 
  18.835000     9.713116     0.102954    10.043031     0.000000 
  18.840000     9.696898     0.103126     9.992420     0.000000 
  18.845000     9.657373     0.103548     9.946672     0.000000 
  18.850000     9.444405     0.105883     9.905142     0.000000 
  18.855000     9.589703     0.104279     9.867290     0.000000 
  18.860000     9.728101     0.102795     9.832658     0.000000 
  18.865000     9.289422     0.107649     9.800857     0.000000 
  18.870000     9.422163     0.106133     9.771555     0.000000 
  18.875000     9.422026     0.106134     9.744466     0.000000 
  18.880000     9.594421     0.104227     9.719345     0.000000 
  18.885000     9.035069     0.110680     9.695979     0.000000 
  18.890000     9.388377     0.106515     9.674183     0.000000 
  18.895000     9.320144     0.107294     9.653797     0.000000 
  18.900000     9.092064     0.109986     9.634678     0.000000 
  18.905000     9.136756     0.109448     9.616704     0.000000 
  18.910000     8.966322     0.111528     9.599765     0.000000 
  18.915000     9.362368     0.106811     9.583765     0.000000 
  18.920000     9.451534     0.105803     9.568619     0.000000 
  18.925000     9.324102     0.107249     9.554251     0.000000 
  18.930000     9.306648     0.107450     9.540594     0.000000 
  18.935000     9.323280     0.107258     9.527587     0.000000 
  18.940000     9.248090     0.108130     9.515176     0.000000 
  18.945000     9.247866     0.108133     9.503312     0.000000 
  18.950000     9.140400     0.109404     9.491953     0.000000 
  18.955000     8.914956     0.112171     9.481060     0.000000 
  18.960000     9.015463     0.110921     9.470595     0.000000 
  18.965000     9.072524     0.110223     9.460529     0.000000 
  18.970000     9.053111     0.110459     9.450831     0.000000 
  18.975000     9.182754     0.108900     9.441475     0.000000 
  18.980000     9.208939     0.108590     9.432438     0.000000 
  18.985000     8.951021     0.111719     9.423697     0.000000 
  18.990000     9.158867     0.109184     9.415232     0.000000 
  18.995000     9.021694     0.110844     9.407026     0.000000 
  19.000000     9.144179     0.109359     9.399061     0.000000 
  19.005000     8.929474     0.111989     9.391323     0.000000 
  19.010000     8.928527     0.112001     9.383797     0.000000 
  19.015000     9.359286     0.106846     9.376470     0.000000 
  19.020000     9.056427     0.110419     9.369332     0.000000 
  19.025000     9.389528     0.106502     9.362370     0.000000 
  19.030000     9.032944     0.110706     9.355575     0.000000 
  19.035000     9.109686     0.109773     9.348937     0.000000 
  19.040000     9.144838     0.109351     9.342449     0.000000 
  19.045000     8.819138     0.113390     9.336102     0.000000 
  19.050000     9.206588     0.108618     9.329888     0.000000 
  19.055000     8.997272     0.111145     9.323802     0.000000 
  19.060000     9.130840     0.109519     9.317837     0.000000 
  19.065000     9.138448     0.109428     9.311986     0.000000 
  19.070000     9.304343     0.107477     9.306246     0.000000 
  19.075000     9.144477     0.109356     9.300610     0.000000 
  19.080000     8.801514     0.113617     9.295075     0.000000 
  19.085000     9.317922     0.107320     9.289636     0.000000 
  19.090000     9.005402     0.111044     9.284289     0.000000 
  19.095000     8.889582     0.112491     9.279030     0.000000 
  19.100000     9.270017     0.107875     9.273857     0.000000 
  19.105000     8.800088     0.113635     9.268765     0.000000 
  19.110000     9.122422     0.109620     9.263753     0.000000 
  19.115000     9.029397     0.110749     9.258818     0.000000 
  19.120000     9.024656     0.110808     9.253956     0.000000 
  19.125000     9.107218     0.109803     9.249167     0.000000 
  19.130000     8.964463     0.111552     9.244448     0.000000 
  19.135000     8.887053     0.112523     9.239797     0.000000 
  19.140000     9.026278     0.110788     9.235212     0.000000 
  19.145000     8.904321     0.112305     9.230693     0.000000 
  19.150000     8.959953     0.111608     9.226237     0.000000 
  19.155000     9.125693     0.109581     9.221844     0.000000 
  19.160000     9.070090     0.110252     9.217513     0.000000 
  19.165000     9.241257     0.108210     9.213242     0.000000 
  19.170000     9.029311     0.110750     9.209032     0.000000 
  19.175000     8.820935     0.113367     9.204881     0.000000 
  19.180000     9.113157     0.109731     9.200789     0.000000 
  19.185000     8.947688     0.111761     9.196757     0.000000 
  19.190000     8.670815     0.115329     9.192783     0.000000 
  19.195000     9.080660     0.110124     9.188869     0.000000 
  19.200000     8.867862     0.112767     9.185013     0.000000 
  19.205000     8.785728     0.113821     9.181217     0.000000 
  19.210000     8.890395     0.112481     9.177482     0.000000 
  19.215000     8.825430     0.113309     9.173807     0.000000 
  19.220000     8.800266     0.113633     9.170194     0.000000 
  19.225000     8.797834     0.113664     9.166644     0.000000 
  19.230000     8.867097     0.112776     9.163159     0.000000 
  19.235000     8.707157     0.114848     9.159739     0.000000 
  19.240000     8.913105     0.112194     9.156386     0.000000 
  19.245000     8.850602     0.112987     9.153103     0.000000 
  19.250000     9.050963     0.110485     9.149892     0.000000 
  19.255000     8.944242     0.111804     9.146756     0.000000 
  19.260000     9.113984     0.109722     9.143696     0.000000 
  19.265000     9.048603     0.110514     9.140717     0.000000 
  19.270000     8.804185     0.113582     9.137822     0.000000 
  19.275000     8.853486     0.112950     9.135015     0.000000 
  19.280000     8.973942     0.111434     9.132301     0.000000 
  19.285000     8.830728     0.113241     9.129683     0.000000 
  19.290000     9.009875     0.110989     9.127169     0.000000 
  19.295000     8.821080     0.113365     9.124763     0.000000 
  19.300000     8.773251     0.113983     9.122472     0.000000 
  19.305000     8.630507     0.115868     9.120305     0.000000 
  19.310000     8.876100     0.112662     9.118269     0.000000 
  19.315000     8.733851     0.114497     9.116373     0.000000 
  19.320000     8.771859     0.114001     9.114629     0.000000 
  19.325000     8.904013     0.112309     9.113047     0.000000 
  19.330000     8.862028     0.112841     9.111640     0.000000 
  19.335000     8.678892     0.115222     9.110424     0.000000 
  19.340000     9.043529     0.110576     9.109413     0.000000 
  19.345000     9.100602     0.109883     9.108627     0.000000 
  19.350000     8.922658     0.112074     9.108085     0.000000 
  19.355000     8.864105     0.112815     9.107812     0.000000 
  19.360000     8.989459     0.111241     9.119455     0.000000 
  19.365000     8.574978     0.116618     9.123482     0.000000 
  19.370000     8.904003     0.112309     9.124328     0.000000 
  19.375000     8.814344     0.113451     9.125574     0.000000 
  19.380000     8.777691     0.113925     9.127265     0.000000 
  19.385000     9.053252     0.110458     9.129451     0.000000 
  19.390000     8.973890     0.111434     9.132192     0.000000 
  19.395000     8.623592     0.115961     9.135557     0.000000 
  19.400000     8.756800     0.114197     9.139626     0.000000 
  19.405000     8.864083     0.112815     9.144494     0.000000 
  19.410000     8.933344     0.111940     9.150270     0.000000 
  19.415000     9.072648     0.110221     9.157085     0.000000 
  19.420000     8.891245     0.112470     9.165094     0.000000 
  19.425000     8.845292     0.113054     9.174482     0.000000 
  19.430000     9.003616     0.111066     9.185470     0.000000 
  19.435000     8.663598     0.115425     9.198328     0.000000 
  19.440000     8.905122     0.112295     9.213384     0.000000 
  19.445000     8.746314     0.114334     9.231047     0.000000 
  19.450000     8.887523     0.112517     9.251833     0.000000 
  19.455000     9.010021     0.110988     9.276419     0.000000 
  19.460000     9.144999     0.109349     9.305740     0.000000 
  19.465000     9.145061     0.109349     9.341166     0.000000 
  19.470000     9.194619     0.108759     9.384828     0.000000 
  19.475000     9.226082     0.108388     9.440185     0.000000 
  19.480000     9.166762     0.109090     9.512914     0.000000 
  19.485000     9.408154     0.106291     9.612165     0.000000 
  19.490000     9.407831     0.106294     9.752057     0.000000 
  19.495000     9.610389     0.104054     9.953007     0.000000 
  19.500000    10.005074     0.099949    10.242157     0.000000 
  19.505000    10.496192     0.095273    10.651902     0.000000 
  19.510000    10.829407     0.092341    11.215611     0.000000 
  19.515000    11.772747     0.084942    11.960191     0.000000 
  19.520000    12.394531     0.080681    12.895908     0.000000 
  19.525000    13.992409     0.071467    14.004138     0.000000 
  19.530000    15.119649     0.066139    15.221597     0.000000 
  19.535000    16.236308     0.061590    16.427864     0.000000 
  19.540000    17.051515     0.058646    17.428912     0.000000 
  19.545000    17.597060     0.056828    17.994685     0.000000 
  19.550000    18.159339     0.055068    17.961311     0.000000 
  19.555000    16.854021     0.059333    17.338727     0.000000 
  19.560000    15.612816     0.064050    16.302886     0.000000 
  19.565000    14.774936     0.067682    15.082995     0.000000 
  19.570000    13.408391     0.074580    13.865225     0.000000 
  19.575000    12.434129     0.080424    12.765845     0.000000 
  19.580000    11.478493     0.087119    11.842212     0.000000 
  19.585000    10.826836     0.092363    11.109679     0.000000 
  19.590000    10.229599     0.097756    10.555937     0.000000 
  19.595000     9.957231     0.100430    10.153094     0.000000 
  19.600000     9.847755     0.101546     9.867630     0.000000 
  19.605000     9.277098     0.107792     9.667537     0.000000 
  19.610000     9.274943     0.107817     9.526297     0.000000 
  19.615000     9.147147     0.109324     9.424134     0.000000 
  19.620000     9.192841     0.108780     9.347464     0.000000 
  19.625000     9.098154     0.109912     9.287525     0.000000 
  19.630000     8.774646     0.113965     9.238894     0.000000 
  19.635000     8.865352     0.112799     9.198267     0.000000 
  19.640000     9.166379     0.109094     9.163602     0.000000 
  19.645000     8.484740     0.117859     9.133579     0.000000 
  19.650000     8.921908     0.112084     9.107296     0.000000 
  19.655000     9.078031     0.110156     9.084092     0.000000 
  19.660000     8.802509     0.113604     9.063463     0.000000 
  19.665000     8.698106     0.114968     9.045012     0.000000 
  19.670000     8.835789     0.113176     9.028415     0.000000 
  19.675000     8.869786     0.112742     9.013409     0.000000 
  19.680000     8.816686     0.113421     8.999777     0.000000 
  19.685000     8.764394     0.114098     8.987338     0.000000 
  19.690000     8.836552     0.113166     8.975940     0.000000 
  19.695000     9.029059     0.110754     8.965455     0.000000 
  19.700000     8.651918     0.115581     8.955775     0.000000 
  19.705000     8.920626     0.112100     8.946810     0.000000 
  19.710000     8.724356     0.114622     8.938479     0.000000 
  19.715000     8.792765     0.113730     8.930717     0.000000 
  19.720000     8.755691     0.114211     8.923466     0.000000 
  19.725000     8.992707     0.111201     8.916675     0.000000 
  19.730000     8.759273     0.114165     8.910301     0.000000 
  19.735000     8.682875     0.115169     8.904307     0.000000 
  19.740000     8.901881     0.112336     8.898660     0.000000 
  19.745000     8.528012     0.117261     8.893331     0.000000 
  19.750000     8.840546     0.113115     8.888296     0.000000 
  19.755000     8.636978     0.115781     8.883532     0.000000 
  19.760000     8.934989     0.111920     8.879019     0.000000 
  19.765000     8.560114     0.116821     8.874742     0.000000 
  19.770000     8.568976     0.116700     8.870685     0.000000 
  19.775000     8.519968     0.117371     8.866835     0.000000 
  19.780000     8.756337     0.114203     8.863181     0.000000 
  19.785000     9.034651     0.110685     8.859711     0.000000 
  19.790000     8.770902     0.114013     8.856419     0.000000 
  19.795000     8.753441     0.114241     8.853295     0.000000 
  19.800000     8.863307     0.112825     8.850333     0.000000 
  19.805000     8.836046     0.113173     8.847527     0.000000 
  19.810000     8.815973     0.113430     8.844871     0.000000 
  19.815000     8.832908     0.113213     8.842363     0.000000 
  19.820000     8.746887     0.114326     8.839997     0.000000 
  19.825000     8.678567     0.115226     8.837771     0.000000 
  19.830000     8.632696     0.115839     8.835683     0.000000 
  19.835000     8.670242     0.115337     8.833730     0.000000 
  19.840000     8.756259     0.114204     8.831910     0.000000 
  19.845000     8.597167     0.116317     8.830224     0.000000 
  19.850000     8.830549     0.113243     8.828670     0.000000 
  19.855000     8.703294     0.114899     8.827248     0.000000 
  19.860000     8.926697     0.112024     8.825959     0.000000 
  19.865000     8.864146     0.112814     8.824802     0.000000 
  19.870000     8.656195     0.115524     8.823780     0.000000 
  19.875000     8.741704     0.114394     8.822893     0.000000 
  19.880000     8.700073     0.114942     8.822143     0.000000 
  19.885000     8.797293     0.113671     8.821533     0.000000 
  19.890000     8.573234     0.116642     8.821064     0.000000 
  19.895000     8.634674     0.115812     8.820739     0.000000 
  19.900000     8.864300     0.112812     8.820562     0.000000 
  19.905000     8.797639     0.113667     8.820536     0.000000 
  19.910000     8.789940     0.113766     8.820665     0.000000 
  19.915000     8.515933     0.117427     8.820954     0.000000 
  19.920000     8.478254     0.117949     8.821406     0.000000 
  19.925000     8.843271     0.113080     8.822027     0.000000 
  19.930000     8.772141     0.113997     8.822823     0.000000 
  19.935000     8.650874     0.115595     8.823799     0.000000 
  19.940000     8.863098     0.112827     8.824963     0.000000 
  19.945000     8.812414     0.113476     8.826320     0.000000 
  19.950000     8.791803     0.113742     8.827878     0.000000 
  19.955000     8.780260     0.113892     8.829645     0.000000 
  19.960000     8.892945     0.112449     8.831631     0.000000 
  19.965000     8.728560     0.114566     8.833843     0.000000 
  19.970000     8.563798     0.116771     8.836292     0.000000 
  19.975000     8.488021     0.117813     8.838989     0.000000 
  19.980000     8.745738     0.114341     8.841944     0.000000 
  19.985000     8.406707     0.118953     8.845170     0.000000 
  19.990000     8.741943     0.114391     8.848679     0.000000 
  19.995000     8.734944     0.114483     8.852487     0.000000 
  20.000000     8.548444     0.116980     8.856607     0.000000 
  20.005000     8.859654     0.112871     8.861056     0.000000 
  20.010000     8.899709     0.112363     8.865851     0.000000 
  20.015000     8.574098     0.116630     8.871010     0.000000 
  20.020000     8.822324     0.113349     8.876553     0.000000 
  20.025000     8.949376     0.111740     8.882501     0.000000 
  20.030000     8.821470     0.113360     8.888878     0.000000 
  20.035000     8.688134     0.115100     8.895709     0.000000 
  20.040000     8.749709     0.114290     8.903019     0.000000 
  20.045000     8.898605     0.112377     8.910838     0.000000 
  20.050000     8.785899     0.113819     8.919197     0.000000 
  20.055000     8.653209     0.115564     8.928129     0.000000 
  20.060000     8.870491     0.112733     8.937672     0.000000 
  20.065000     9.026512     0.110785     8.947864     0.000000 
  20.070000     8.808905     0.113521     8.958749     0.000000 
  20.075000     9.006931     0.111026     8.970372     0.000000 
  20.080000     9.077641     0.110161     8.982786     0.000000 
  20.085000     8.811552     0.113487     8.996046     0.000000 
  20.090000     9.019138     0.110875     9.010211     0.000000 
  20.095000     8.806800     0.113549     9.025348     0.000000 
  20.100000     9.041203     0.110605     9.041529     0.000000 
  20.105000     8.858145     0.112890     9.058835     0.000000 
  20.110000     9.198869     0.108709     9.077351     0.000000 
  20.115000     9.046224     0.110543     9.097174     0.000000 
  20.120000     8.908495     0.112252     9.118411     0.000000 
  20.125000     9.116203     0.109695     9.141177     0.000000 
  20.130000     9.210039     0.108577     9.165604     0.000000 
  20.135000     8.915816     0.112160     9.191835     0.000000 
  20.140000     9.086129     0.110058     9.220029     0.000000 
  20.145000     9.365330     0.106777     9.251638     0.000000 
  20.150000     9.460549     0.105702     9.285592     0.000000 
  20.155000     9.258824     0.108005     9.320852     0.000000 
  20.160000     9.128767     0.109544     9.358931     0.000000 
  20.165000     9.288230     0.107663     9.400111     0.000000 
  20.170000     9.245620     0.108159     9.444712     0.000000 
  20.175000     9.324062     0.107249     9.493098     0.000000 
  20.180000     9.559447     0.104609     9.545681     0.000000 
  20.185000     9.586717     0.104311     9.602934     0.000000 
  20.190000     9.502490     0.105236     9.665397     0.000000 
  20.195000     9.624190     0.103905     9.733691     0.000000 
  20.200000     9.393259     0.106459     9.808534     0.000000 
  20.205000     9.623199     0.103916     9.890758     0.000000 
  20.210000     9.925188     0.100754     9.981332     0.000000 
  20.215000     9.911295     0.100895    10.081391     0.000000 
  20.220000     9.918151     0.100825    10.192270     0.000000 
  20.225000    10.206201     0.097980    10.315547     0.000000 
  20.230000    10.048390     0.099518    10.453101     0.000000 
  20.235000    10.247946     0.097581    10.607180     0.000000 
  20.240000    10.353329     0.096587    10.780497     0.000000 
  20.245000    10.891975     0.091811    10.976358     0.000000 
  20.250000    10.642883     0.093960    11.198851     0.000000 
  20.255000    11.342776     0.088162    11.453148     0.000000 
  20.260000    11.233706     0.089018    11.746024     0.000000 
  20.265000    11.861402     0.084307    12.086825     0.000000 
  20.270000    12.309788     0.081236    12.489256     0.000000 
  20.275000    12.909937     0.077460    12.974623     0.000000 
  20.280000    13.378884     0.074745    13.577360     0.000000 
  20.285000    14.026515     0.071294    14.353667     0.000000 
  20.290000    15.484669     0.064580    15.393487     0.000000 
  20.295000    16.776386     0.059608    16.834521     0.000000 
  20.300000    19.161726     0.052187    18.874363     0.000000 
  20.305000    22.435482     0.044572    21.773687     0.000000 
  20.310000    25.507494     0.039204    25.841295     0.000000 
  20.315000    31.633588     0.031612    31.392837     0.000000 
  20.320000    38.580021     0.025920    38.680230     0.000000 
  20.325000    47.723015     0.020954    47.796003     0.000000 
  20.330000    57.618169     0.017356    58.558972     0.000000 
  20.335000    69.494635     0.014390    70.378966     0.000000 
  20.340000    81.322205     0.012297    82.099722     0.000000 
  20.345000    91.726887     0.010902    91.912457     0.000000 
  20.350000    96.734994     0.010338    97.655061     0.000000 
  20.355000    96.403078     0.010373    97.758146     0.000000 
  20.360000    90.334740     0.011070    92.259254     0.000000 
  20.365000    82.211360     0.012164    82.779171     0.000000 
  20.370000    71.119713     0.014061    71.492634     0.000000 
  20.375000    58.638623     0.017054    60.205914     0.000000 
  20.380000    49.703214     0.020119    50.080586     0.000000 
  20.385000    41.891879     0.023871    41.734275     0.000000 
  20.390000    35.758083     0.027966    35.419543     0.000000 
  20.395000    33.435279     0.029909    31.205932     0.000000 
  20.400000    31.374801     0.031873    29.179012     0.000000 
  20.405000    32.641875     0.030635    29.653691     0.000000 
  20.410000    35.693504     0.028016    33.344509     0.000000 
  20.415000    42.957060     0.023279    41.368333     0.000000 
  20.420000    54.529454     0.018339    54.957181     0.000000 
  20.425000    74.276599     0.013463    74.769333     0.000000 
  20.430000   100.286762     0.009971   100.006728     0.000000 
  20.435000   131.210895     0.007621   127.531809     0.000000 
  20.440000   160.427424     0.006233   151.277224     0.000000 
  20.445000   175.757244     0.005690   163.190498     0.000000 
  20.450000   171.489466     0.005831   158.006723     0.000000 
  20.455000   146.559128     0.006823   138.052828     0.000000 
  20.460000   110.942610     0.009014   110.798712     0.000000 
  20.465000    79.372421     0.012599    83.360490     0.000000 
  20.470000    55.194328     0.018118    60.107015     0.000000 
  20.475000    42.909151     0.023305    42.726818     0.000000 
  20.480000    30.403607     0.032891    30.995329     0.000000 
  20.485000    23.873660     0.041887    23.683319     0.000000 
  20.490000    20.424510     0.048961    19.343323     0.000000 
  20.495000    17.497964     0.057150    16.779881     0.000000 
  20.500000    15.683558     0.063761    15.193879     0.000000 
  20.505000    14.488757     0.069019    14.127064     0.000000 
  20.510000    13.433893     0.074439    13.343988     0.000000 
  20.515000    12.849780     0.077822    12.730451     0.000000 
  20.520000    12.707062     0.078696    12.230233     0.000000 
  20.525000    12.010034     0.083264    11.812915     0.000000 
  20.530000    11.651104     0.085829    11.459659     0.000000 
  20.535000    10.954489     0.091287    11.157410     0.000000 
  20.540000    11.044218     0.090545    10.896489     0.000000 
  20.545000    10.706717     0.093399    10.669467     0.000000 
  20.550000    10.456238     0.095637    10.470534     0.000000 
  20.555000    10.447887     0.095713    10.295082     0.000000 
  20.560000    10.124450     0.098771    10.139420     0.000000 
  20.565000    10.131394     0.098703    10.000564     0.000000 
  20.570000     9.719088     0.102890     9.876076     0.000000 
  20.575000     9.892948     0.101082     9.763950     0.000000 
  20.580000     9.605260     0.104110     9.662525     0.000000 
  20.585000     9.479587     0.105490     9.570412     0.000000 
  20.590000     9.464874     0.105654     9.486443     0.000000 
  20.595000     9.685174     0.103251     9.409633     0.000000 
  20.600000     9.021242     0.110849     9.339141     0.000000 
  20.605000     9.496863     0.105298     9.274250     0.000000 
  20.610000     9.029155     0.110752     9.214343     0.000000 
  20.615000     9.167413     0.109082     9.158886     0.000000 
  20.620000     9.012178     0.110961     9.107418     0.000000 
  20.625000     8.945909     0.111783     9.059535     0.000000 
  20.630000     9.214593     0.108524     9.014885     0.000000 
  20.635000     8.735668     0.114473     8.973159     0.000000 
  20.640000     8.815017     0.113443     8.934085     0.000000 
  20.645000     9.161755     0.109149     8.897420     0.000000 
  20.650000     9.106990     0.109806     8.862953     0.000000 
  20.655000     8.901719     0.112338     8.830492     0.000000 
  20.660000     8.787197     0.113802     8.799867     0.000000 
  20.665000     8.790856     0.113755     8.770928     0.000000 
  20.670000     8.993435     0.111192     8.743538     0.000000 
  20.675000     8.780295     0.113891     8.717574     0.000000 
  20.680000     8.792843     0.113729     8.692927     0.000000 
  20.685000     8.723939     0.114627     8.669496     0.000000 
  20.690000     8.544555     0.117034     8.647192     0.000000 
  20.695000     8.825868     0.113303     8.625932     0.000000 
  20.700000     8.696507     0.114989     8.605642     0.000000 
  20.705000     8.777117     0.113933     8.586255     0.000000 
  20.710000     8.501060     0.117632     8.567708     0.000000 
  20.715000     8.573310     0.116641     8.549944     0.000000 
  20.720000     8.363116     0.119573     8.532913     0.000000 
  20.725000     8.703451     0.114897     8.516566     0.000000 
  20.730000     8.577107     0.116589     8.500859     0.000000 
  20.735000     8.517461     0.117406     8.485754     0.000000 
  20.740000     8.792815     0.113729     8.471212     0.000000 
  20.745000     8.219468     0.121662     8.457199     0.000000 
  20.750000     8.767058     0.114063     8.443685     0.000000 
  20.755000     8.311098     0.120321     8.430639     0.000000 
  20.760000     8.552529     0.116924     8.418035     0.000000 
  20.765000     8.500321     0.117643     8.405847     0.000000 
  20.770000     8.498643     0.117666     8.394053     0.000000 
  20.775000     8.413737     0.118853     8.382630     0.000000 
  20.780000     8.527682     0.117265     8.371560     0.000000 
  20.785000     8.666074     0.115393     8.360821     0.000000 
  20.790000     8.443401     0.118436     8.350399     0.000000 
  20.795000     8.376044     0.119388     8.340275     0.000000 
  20.800000     8.560668     0.116813     8.330434     0.000000 
  20.805000     8.098203     0.123484     8.320863     0.000000 
  20.810000     8.614813     0.116079     8.311548     0.000000 
  20.815000     8.657133     0.115512     8.302477     0.000000 
  20.820000     8.475377     0.117989     8.293637     0.000000 
  20.825000     8.218997     0.121669     8.285017     0.000000 
  20.830000     8.368099     0.119501     8.276608     0.000000 
  20.835000     8.075040     0.123838     8.268400     0.000000 
  20.840000     8.285657     0.120690     8.260383     0.000000 
  20.845000     8.410652     0.118897     8.252548     0.000000 
  20.850000     8.166781     0.122447     8.244888     0.000000 
  20.855000     8.325574     0.120112     8.237395     0.000000 
  20.860000     8.356335     0.119670     8.230062     0.000000 
  20.865000     8.134120     0.122939     8.237790     0.000000 
  20.870000     8.551121     0.116944     8.256937     0.000000 
  20.875000     8.217317     0.121694     8.250281     0.000000 
  20.880000     8.240648     0.121350     8.243761     0.000000 
  20.885000     8.545220     0.117024     8.237372     0.000000 
  20.890000     8.412064     0.118877     8.231110     0.000000 
  20.895000     8.402715     0.119009     8.224968     0.000000 
  20.900000     8.340818     0.119892     8.218943     0.000000 
  20.905000     7.958466     0.125652     8.213029     0.000000 
  20.910000     8.297837     0.120513     8.207224     0.000000 
  20.915000     8.402273     0.119015     8.201522     0.000000 
  20.920000     8.188675     0.122120     8.195920     0.000000 
  20.925000     8.068532     0.123938     8.190414     0.000000 
  20.930000     8.339074     0.119917     8.185002     0.000000 
  20.935000     8.084769     0.123689     8.179679     0.000000 
  20.940000     8.264096     0.121005     8.174444     0.000000 
  20.945000     8.067620     0.123952     8.169291     0.000000 
  20.950000     8.173249     0.122350     8.164220     0.000000 
  20.955000     8.426937     0.118667     8.159228     0.000000 
  20.960000     7.963290     0.125576     8.154311     0.000000 
  20.965000     8.244750     0.121289     8.149467     0.000000 
  20.970000     8.290965     0.120613     8.144695     0.000000 
  20.975000     8.166745     0.122448     8.139991     0.000000 
  20.980000     8.086263     0.123667     8.135355     0.000000 
  20.985000     8.278901     0.120789     8.130783     0.000000 
  20.990000     8.104790     0.123384     8.126274     0.000000 
  20.995000     8.317252     0.120232     8.121826     0.000000 
  21.000000     7.938319     0.125971     8.117437     0.000000 
  21.005000     8.168586     0.122420     8.113106     0.000000 
  21.010000     8.266397     0.120972     8.108831     0.000000 
  21.015000     8.210288     0.121798     8.104610     0.000000 
  21.020000     8.179368     0.122259     8.100443     0.000000 
  21.025000     8.350708     0.119750     8.096327     0.000000 
  21.030000     8.258921     0.121081     8.092261     0.000000 
  21.035000     8.054162     0.124159     8.088245     0.000000 
  21.040000     8.169137     0.122412     8.084277     0.000000 
  21.045000     8.000166     0.124997     8.080355     0.000000 
  21.050000     8.088676     0.123630     8.076479     0.000000 
  21.055000     8.192989     0.122056     8.072647     0.000000 
  21.060000     8.056910     0.124117     8.068859     0.000000 
  21.065000     8.094081     0.123547     8.065113     0.000000 
  21.070000     8.104208     0.123393     8.061409     0.000000 
  21.075000     8.099980     0.123457     8.057746     0.000000 
  21.080000     7.993396     0.125103     8.054123     0.000000 
  21.085000     7.964047     0.125564     8.050539     0.000000 
  21.090000     8.037679     0.124414     8.046993     0.000000 
  21.095000     7.867468     0.127106     8.043484     0.000000 
  21.100000     8.187887     0.122132     8.040013     0.000000 
  21.105000     8.270351     0.120914     8.036578     0.000000 
  21.110000     8.206582     0.121853     8.033178     0.000000 
  21.115000     7.984807     0.125238     8.029813     0.000000 
  21.120000     8.117631     0.123189     8.026483     0.000000 
  21.125000     8.180108     0.122248     8.023186     0.000000 
  21.130000     8.013664     0.124787     8.019923     0.000000 
  21.135000     7.904476     0.126511     8.016693     0.000000 
  21.140000     8.130428     0.122995     8.013495     0.000000 
  21.145000     8.122032     0.123122     8.010329     0.000000 
  21.150000     8.221092     0.121638     8.007194     0.000000 
  21.155000     8.262856     0.121024     8.004090     0.000000 
  21.160000     8.150360     0.122694     8.001017     0.000000 
  21.165000     8.135518     0.122918     7.997975     0.000000 
  21.170000     7.988057     0.125187     7.994962     0.000000 
  21.175000     8.059911     0.124071     7.991980     0.000000 
  21.180000     8.150187     0.122697     7.989026     0.000000 
  21.185000     8.032435     0.124495     7.986102     0.000000 
  21.190000     8.118366     0.123177     7.983207     0.000000 
  21.195000     7.878515     0.126927     7.980341     0.000000 
  21.200000     8.323879     0.120136     7.977503     0.000000 
  21.205000     8.058695     0.124090     7.974693     0.000000 
  21.210000     8.107615     0.123341     7.971911     0.000000 
  21.215000     8.031355     0.124512     7.969158     0.000000 
  21.220000     7.946782     0.125837     7.966432     0.000000 
  21.225000     7.924443     0.126192     7.963735     0.000000 
  21.230000     8.052451     0.124186     7.961065     0.000000 
  21.235000     8.009588     0.124850     7.958422     0.000000 
  21.240000     8.108979     0.123320     7.955807     0.000000 
  21.245000     7.933430     0.126049     7.953220     0.000000 
  21.250000     8.233226     0.121459     7.950660     0.000000 
  21.255000     7.907555     0.126461     7.948131     0.000000 
  21.260000     8.111196     0.123286     7.944715     0.000000 
  21.265000     8.018402     0.124713     7.942244     0.000000 
  21.270000     7.951840     0.125757     7.939800     0.000000 
  21.275000     8.015227     0.124763     7.937383     0.000000 
  21.280000     8.342580     0.119867     7.934995     0.000000 
  21.285000     8.034956     0.124456     7.932635     0.000000 
  21.290000     8.096110     0.123516     7.930303     0.000000 
  21.295000     8.036203     0.124437     7.927999     0.000000 
  21.300000     8.141962     0.122821     7.925723     0.000000 
  21.305000     8.243190     0.121312     7.923477     0.000000 
  21.310000     8.117970     0.123184     7.921259     0.000000 
  21.315000     8.007262     0.124887     7.919071     0.000000 
  21.320000     8.278289     0.120798     7.916912     0.000000 
  21.325000     8.221053     0.121639     7.914783     0.000000 
  21.330000     8.144078     0.122789     7.912684     0.000000 
  21.335000     8.051313     0.124203     7.910615     0.000000 
  21.340000     8.198785     0.121969     7.908578     0.000000 
  21.345000     8.226339     0.121561     7.906572     0.000000 
  21.350000     8.137198     0.122892     7.904597     0.000000 
  21.355000     8.220319     0.121650     7.902655     0.000000 
  21.360000     8.012462     0.124806     7.900746     0.000000 
  21.365000     8.158954     0.122565     7.898871     0.000000 
  21.370000     7.881660     0.126877     7.897029     0.000000 
  21.375000     7.999355     0.125010     7.895222     0.000000 
  21.380000     8.124106     0.123090     7.893450     0.000000 
  21.385000     7.932112     0.126070     7.891714     0.000000 
  21.390000     8.199129     0.121964     7.890015     0.000000 
  21.395000     7.885056     0.126822     7.888353     0.000000 
  21.400000     8.117621     0.123189     7.886729     0.000000 
  21.405000     8.143212     0.122802     7.885145     0.000000 
  21.410000     8.142976     0.122805     7.883602     0.000000 
  21.415000     7.986930     0.125205     7.882099     0.000000 
  21.420000     8.040299     0.124373     7.880638     0.000000 
  21.425000     7.922140     0.126229     7.879221     0.000000 
  21.430000     8.328076     0.120076     7.877849     0.000000 
  21.435000     7.948896     0.125804     7.876523     0.000000 
  21.440000     8.071126     0.123898     7.875243     0.000000 
  21.445000     8.098764     0.123476     7.874013     0.000000 
  21.450000     7.800495     0.128197     7.872832     0.000000 
  21.455000     8.089117     0.123623     7.871703     0.000000 
  21.460000     8.125531     0.123069     7.870628     0.000000 
  21.465000     8.037508     0.124417     7.869608     0.000000 
  21.470000     7.988737     0.125176     7.868645     0.000000 
  21.475000     7.928444     0.126128     7.867742     0.000000 
  21.480000     8.190461     0.122093     7.866899     0.000000 
  21.485000     7.880860     0.126890     7.866121     0.000000 
  21.490000     8.075357     0.123834     7.865408     0.000000 
  21.495000     8.200768     0.121940     7.864764     0.000000 
  21.500000     8.027369     0.124574     7.864192     0.000000 
  21.505000     8.001806     0.124972     7.863694     0.000000 
  21.510000     8.017190     0.124732     7.863274     0.000000 
  21.515000     8.170876     0.122386     7.862934     0.000000 
  21.520000     7.989253     0.125168     7.862680     0.000000 
  21.525000     8.132950     0.122957     7.862514     0.000000 
  21.530000     8.266048     0.120977     7.862440     0.000000 
  21.535000     8.084262     0.123697     7.862571     0.000000 
  21.540000     8.299618     0.120487     7.847638     0.000000 
  21.545000     7.988013     0.125188     7.848006     0.000000 
  21.550000     7.892382     0.126704     7.848484     0.000000 
  21.555000     8.142928     0.122806     7.849079     0.000000 
  21.560000     7.975958     0.125377     7.849796     0.000000 
  21.565000     8.060661     0.124059     7.852035     0.000000 
  21.570000     8.136539     0.122902     7.854323     0.000000 
  21.575000     7.949557     0.125793     7.855468     0.000000 
  21.580000     8.111429     0.123283     7.856766     0.000000 
  21.585000     8.127230     0.123043     7.858228     0.000000 
  21.590000     7.867668     0.127102     7.859863     0.000000 
  21.595000     7.982846     0.125269     7.861682     0.000000 
  21.600000     8.388715     0.119208     7.863698     0.000000 
  21.605000     7.805852     0.128109     7.865923     0.000000 
  21.610000     8.207571     0.121839     7.868372     0.000000 
  21.615000     7.725232     0.129446     7.871061     0.000000 
  21.620000     7.796127     0.128269     7.874006     0.000000 
  21.625000     8.235826     0.121421     7.877227     0.000000 
  21.630000     8.366878     0.119519     7.880744     0.000000 
  21.635000     7.783528     0.128476     7.884579     0.000000 
  21.640000     8.065194     0.123990     7.888758     0.000000 
  21.645000     7.817336     0.127921     7.893308     0.000000 
  21.650000     8.196643     0.122001     7.898260     0.000000 
  21.655000     8.009171     0.124857     7.903648     0.000000 
  21.660000     7.947188     0.125831     7.909510     0.000000 
  21.665000     7.902671     0.126539     7.915887     0.000000 
  21.670000     8.215740     0.121718     7.922828     0.000000 
  21.675000     8.111510     0.123282     7.930384     0.000000 
  21.680000     8.197312     0.121991     7.938615     0.000000 
  21.685000     8.349743     0.119764     7.947588     0.000000 
  21.690000     8.159507     0.122556     7.957378     0.000000 
  21.695000     7.999243     0.125012     7.968072     0.000000 
  21.700000     8.417332     0.118802     7.979765     0.000000 
  21.705000     7.939096     0.125959     7.992570     0.000000 
  21.710000     8.457040     0.118245     8.006613     0.000000 
  21.715000     8.101747     0.123430     8.022040     0.000000 
  21.720000     8.394699     0.119123     8.039020     0.000000 
  21.725000     8.518989     0.117385     8.057747     0.000000 
  21.730000     8.375068     0.119402     8.078449     0.000000 
  21.735000     8.472274     0.118032     8.101390     0.000000 
  21.740000     8.237115     0.121402     8.126881     0.000000 
  21.745000     8.470557     0.118056     8.155290     0.000000 
  21.750000     8.363775     0.119563     8.187051     0.000000 
  21.755000     8.205668     0.121867     8.222683     0.000000 
  21.760000     8.423839     0.118711     8.262811     0.000000 
  21.765000     8.463429     0.118155     8.308189     0.000000 
  21.770000     8.334234     0.119987     8.359741     0.000000 
  21.775000     8.541944     0.117069     8.418618     0.000000 
  21.780000     8.618867     0.116025     8.486291     0.000000 
  21.785000     8.689548     0.115081     8.564713     0.000000 
  21.790000     8.652711     0.115571     8.656631     0.000000 
  21.795000     9.088045     0.110035     8.766143     0.000000 
  21.800000     9.326125     0.107226     8.899702     0.000000 
  21.805000     9.203708     0.108652     9.067780     0.000000 
  21.810000     9.342739     0.107035     9.287397     0.000000 
  21.815000     9.688683     0.103213     9.585511     0.000000 
  21.820000    10.244575     0.097613    10.002807     0.000000 
  21.825000    10.825603     0.092374    10.596712     0.000000 
  21.830000    11.328687     0.088271    11.441620     0.000000 
  21.835000    12.847310     0.077837    12.623912     0.000000 
  21.840000    14.057565     0.071136    14.229710     0.000000 
  21.845000    17.008295     0.058795    16.324880     0.000000 
  21.850000    19.595046     0.051033    18.928647     0.000000 
  21.855000    22.155575     0.045135    21.982567     0.000000 
  21.860000    26.145231     0.038248    25.314286     0.000000 
  21.865000    28.732574     0.034804    28.596338     0.000000 
  21.870000    31.495495     0.031751    31.325766     0.000000 
  21.875000    32.390619     0.030873    32.907601     0.000000 
  21.880000    32.549661     0.030722    32.908386     0.000000 
  21.885000    30.854706     0.032410    31.328133     0.000000 
  21.890000    28.385626     0.035229    28.600310     0.000000 
  21.895000    24.890513     0.040176    25.319890     0.000000 
  21.900000    21.478277     0.046559    21.989825     0.000000 
  21.905000    18.715811     0.053431    18.937581     0.000000 
  21.910000    16.092083     0.062142    16.335513     0.000000 
  21.915000    14.089928     0.070973    14.242065     0.000000 
  21.920000    12.934802     0.077311    12.638016     0.000000 
  21.925000    11.638923     0.085919    11.457502     0.000000 
  21.930000    10.875241     0.091952    10.614404     0.000000 
  21.935000    10.201065     0.098029    10.022347     0.000000 
  21.940000     9.864350     0.101375     9.606940     0.000000 
  21.945000     9.711494     0.102971     9.310762     0.000000 
  21.950000     9.139490     0.109415     9.093131     0.000000 
  21.955000     9.180392     0.108928     8.927095     0.000000 
  21.960000     8.911412     0.112216     8.795637     0.000000 
  21.965000     8.671559     0.115320     8.688290     0.000000 
  21.970000     8.725348     0.114609     8.598605     0.000000 
  21.975000     8.754697     0.114224     8.522489     0.000000 
  21.980000     8.528321     0.117256     8.457202     0.000000 
  21.985000     8.244202     0.121297     8.400791     0.000000 
  21.990000     8.255114     0.121137     8.351793     0.000000 
  21.995000     8.677705     0.115238     8.309063     0.000000 
  22.000000     8.390947     0.119176     8.271680     0.000000 
  22.005000     8.362044     0.119588     8.238895     0.000000 
  22.010000     8.340534     0.119896     8.210091     0.000000 
  22.015000     8.438759     0.118501     8.184753     0.000000 
  22.020000     8.202080     0.121920     8.162452     0.000000 
  22.025000     7.940614     0.125935     8.142829     0.000000 
  22.030000     8.255663     0.121129     8.125577     0.000000 
  22.035000     8.331366     0.120028     8.110438     0.000000 
  22.040000     8.043315     0.124327     8.097193     0.000000 
  22.045000     8.146500     0.122752     8.085653     0.000000 
  22.050000     8.276931     0.120818     8.075657     0.000000 
  22.055000     8.123601     0.123098     8.067067     0.000000 
  22.060000     8.198468     0.121974     8.059764     0.000000 
  22.065000     8.104550     0.123387     8.053645     0.000000 
  22.070000     8.249432     0.121220     8.048647     0.000000 
  22.075000     8.433982     0.118568     8.035872     0.000000 
  22.080000     8.019234     0.124700     8.032868     0.000000 
  22.085000     8.008804     0.124863     8.030759     0.000000 
  22.090000     8.155739     0.122613     8.029496     0.000000 
  22.095000     8.281314     0.120754     8.029035     0.000000 
  22.100000     8.128651     0.123022     8.029342     0.000000 
  22.105000     8.490409     0.117780     8.030384     0.000000 
  22.110000     8.085691     0.123675     8.032138     0.000000 
  22.115000     8.100098     0.123455     8.034581     0.000000 
  22.120000     8.040242     0.124374     8.037695     0.000000 
  22.125000     7.799858     0.128207     8.041469     0.000000 
  22.130000     8.273445     0.120869     8.045890     0.000000 
  22.135000     8.240877     0.121346     8.050952     0.000000 
  22.140000     8.205337     0.121872     8.056650     0.000000 
  22.145000     8.360975     0.119603     8.062983     0.000000 
  22.150000     8.065952     0.123978     8.069952     0.000000 
  22.155000     8.331285     0.120029     8.077559     0.000000 
  22.160000     8.233474     0.121455     8.085811     0.000000 
  22.165000     8.097319     0.123498     8.094715     0.000000 
  22.170000     8.220588     0.121646     8.104283     0.000000 
  22.175000     7.948073     0.125817     8.114525     0.000000 
  22.180000     8.119868     0.123155     8.125458     0.000000 
  22.185000     7.991738     0.125129     8.137098     0.000000 
  22.190000     8.252103     0.121181     8.149464     0.000000 
  22.195000     8.104980     0.123381     8.162578     0.000000 
  22.200000     8.458895     0.118219     8.176464     0.000000 
  22.205000     8.469494     0.118071     8.191149     0.000000 
  22.210000     8.380123     0.119330     8.206661     0.000000 
  22.215000     8.306021     0.120395     8.223032     0.000000 
  22.220000     8.222659     0.121615     8.240298     0.000000 
  22.225000     8.344781     0.119835     8.258496     0.000000 
  22.230000     8.202762     0.121910     8.277666     0.000000 
  22.235000     8.415696     0.118826     8.297853     0.000000 
  22.240000     8.502714     0.117610     8.319423     0.000000 
  22.245000     8.591473     0.116394     8.342017     0.000000 
  22.250000     8.462491     0.118169     8.365561     0.000000 
  22.255000     8.623732     0.115959     8.390338     0.000000 
  22.260000     8.337316     0.119943     8.416413     0.000000 
  22.265000     8.412384     0.118872     8.443856     0.000000 
  22.270000     8.379555     0.119338     8.472743     0.000000 
  22.275000     8.572901     0.116647     8.503158     0.000000 
  22.280000     8.605921     0.116199     8.535187     0.000000 
  22.285000     8.602394     0.116247     8.568929     0.000000 
  22.290000     8.545387     0.117022     8.604486     0.000000 
  22.295000     8.791529     0.113746     8.641972     0.000000 
  22.300000     8.910153     0.112232     8.681509     0.000000 
  22.305000     8.568726     0.116703     8.723229     0.000000 
  22.310000     8.686133     0.115126     8.767278     0.000000 
  22.315000     8.711843     0.114786     8.813812     0.000000 
  22.320000     8.941883     0.111833     8.863001     0.000000 
  22.325000     8.929343     0.111990     8.915033     0.000000 
  22.330000     8.858274     0.112889     8.970111     0.000000 
  22.335000     8.963436     0.111564     9.028458     0.000000 
  22.340000     9.121777     0.109628     9.090316     0.000000 
  22.345000     9.149547     0.109295     9.155955     0.000000 
  22.350000     8.974010     0.111433     9.225667     0.000000 
  22.355000     9.156710     0.109210     9.299775     0.000000 
  22.360000     9.217642     0.108488     9.378636     0.000000 
  22.365000     9.111341     0.109753     9.462644     0.000000 
  22.370000     9.243936     0.108179     9.552232     0.000000 
  22.375000     9.512604     0.105124     9.647884     0.000000 
  22.380000     9.435938     0.105978     9.750136     0.000000 
  22.385000     9.668605     0.103428     9.859584     0.000000 
  22.390000     9.601912     0.104146     9.976893     0.000000 
  22.395000     9.869765     0.101320    10.102810     0.000000 
  22.400000     9.929806     0.100707    10.238167     0.000000 
  22.405000    10.006930     0.099931    10.383904     0.000000 
  22.410000    10.547541     0.094809    10.541079     0.000000 
  22.415000    10.425395     0.095920    10.710886     0.000000 
  22.420000    10.713272     0.093342    10.894681     0.000000 
  22.425000    10.598088     0.094357    11.094005     0.000000 
  22.430000    11.180527     0.089441    11.310617     0.000000 
  22.435000    10.930343     0.091488    11.546529     0.000000 
  22.440000    11.485425     0.087067    11.804053     0.000000 
  22.445000    11.691784     0.085530    12.085857     0.000000 
  22.450000    11.608635     0.086143    12.395028     0.000000 
  22.455000    12.339456     0.081041    12.735156     0.000000 
  22.460000    12.396044     0.080671    13.110433     0.000000 
  22.465000    13.027559     0.076760    13.525779     0.000000 
  22.470000    13.269050     0.075363    13.986992     0.000000 
  22.475000    13.659491     0.073209    14.500948     0.000000 
  22.480000    14.449063     0.069209    15.075843     0.000000 
  22.485000    15.080235     0.066312    15.721513     0.000000 
  22.490000    15.885325     0.062951    16.449857     0.000000 
  22.495000    16.677056     0.059963    17.275433     0.000000 
  22.500000    17.767373     0.056283    18.216344     0.000000 
  22.505000    18.410303     0.054317    19.295708     0.000000 
  22.510000    19.646903     0.050899    20.544242     0.000000 
  22.515000    21.829001     0.045811    22.005028     0.000000 
  22.520000    23.421081     0.042697    23.742261     0.000000 
  22.525000    25.978981     0.038493    25.856761     0.000000 
  22.530000    29.014579     0.034465    28.511733     0.000000 
  22.535000    33.698662     0.029675    31.971853     0.000000 
  22.540000    38.273326     0.026128    36.655835     0.000000 
  22.545000    44.531048     0.022456    43.195696     0.000000 
  22.550000    55.489253     0.018022    52.485013     0.000000 
  22.555000    68.628141     0.014571    65.685960     0.000000 
  22.560000    85.614196     0.011680    84.157410     0.000000 
  22.565000   107.773839     0.009279   109.271816     0.000000 
  22.570000   141.007374     0.007092   142.110868     0.000000 
  22.575000   182.557400     0.005478   183.059675     0.000000 
  22.580000   235.709445     0.004243   231.329365     0.000000 
  22.585000   292.959625     0.003413   284.406248     0.000000 
  22.590000   347.795820     0.002875   337.423569     0.000000 
  22.595000   394.542924     0.002535   382.770867     0.000000 
  22.600000   423.433270     0.002362   411.086725     0.000000 
  22.605000   420.644697     0.002377   414.851204     0.000000 
  22.610000   395.389971     0.002529   392.908551     0.000000 
  22.615000   354.286536     0.002823   351.328826     0.000000 
  22.620000   295.220830     0.003387   299.496341     0.000000 
  22.625000   238.880750     0.004186   245.767719     0.000000 
  22.630000   190.077745     0.005261   195.776602     0.000000 
  22.635000   146.584952     0.006822   152.622472     0.000000 
  22.640000   112.982358     0.008851   117.510191     0.000000 
  22.645000    89.588127     0.011162    90.328000     0.000000 
  22.650000    69.386943     0.014412    70.141376     0.000000 
  22.655000    56.235071     0.017782    55.620560     0.000000 
  22.660000    46.313443     0.021592    45.376604     0.000000 
  22.665000    39.331271     0.025425    38.179085     0.000000 
  22.670000    34.331611     0.029128    33.056634     0.000000 
  22.675000    29.919868     0.033423    29.307898     0.000000 
  22.680000    26.509112     0.037723    26.460959     0.000000 
  22.685000    24.278890     0.041188    24.214495     0.000000 
  22.690000    21.572108     0.046356    22.382067     0.000000 
  22.695000    20.739215     0.048218    20.848971     0.000000 
  22.700000    18.892250     0.052932    19.542996     0.000000 
  22.705000    17.517164     0.057087    18.416448     0.000000 
  22.710000    16.638106     0.060103    17.435863     0.000000 
  22.715000    15.701649     0.063688    16.576383     0.000000 
  22.720000    15.035397     0.066510    15.818718     0.000000 
  22.725000    14.383793     0.069523    15.147444     0.000000 
  22.730000    13.803027     0.072448    14.550001     0.000000 
  22.735000    13.562708     0.073732    14.016033     0.000000 
  22.740000    12.871456     0.077691    13.536928     0.000000 
  22.745000    12.619568     0.079242    13.105473     0.000000 
  22.750000    12.168222     0.082181    12.715595     0.000000 
  22.755000    11.611811     0.086119    12.362147     0.000000 
  22.760000    11.654114     0.085807    12.040751     0.000000 
  22.765000    11.122384     0.089909    11.747661     0.000000 
  22.770000    11.181224     0.089436    11.479662     0.000000 
  22.775000    11.074187     0.090300    11.233976     0.000000 
  22.780000    10.577976     0.094536    11.008200     0.000000 
  22.785000    10.028600     0.099715    10.800243     0.000000 
  22.790000    10.088339     0.099124    10.608281     0.000000 
  22.795000     9.956206     0.100440    10.430716     0.000000 
  22.800000    10.266679     0.097402    10.266145     0.000000 
  22.805000     9.866101     0.101357    10.113330     0.000000 
  22.810000     9.766971     0.102386     9.971178     0.000000 
  22.815000     9.805009     0.101989     9.838720     0.000000 
  22.820000     9.312676     0.107381     9.715094     0.000000 
  22.825000     9.259323     0.107999     9.599531     0.000000 
  22.830000     9.219406     0.108467     9.491346     0.000000 
  22.835000     9.211130     0.108564     9.389924     0.000000 
  22.840000     9.179563     0.108938     9.294713     0.000000 
  22.845000     9.047694     0.110525     9.205217     0.000000 
  22.850000     9.154604     0.109235     9.120988     0.000000 
  22.855000     8.984036     0.111309     9.041623     0.000000 
  22.860000     8.826123     0.113300     8.966756     0.000000 
  22.865000     8.736197     0.114466     8.896055     0.000000 
  22.870000     8.727825     0.114576     8.829219     0.000000 
  22.875000     8.799507     0.113643     8.765975     0.000000 
  22.880000     8.797948     0.113663     8.706071     0.000000 
  22.885000     8.497423     0.117683     8.649282     0.000000 
  22.890000     8.487465     0.117821     8.595398     0.000000 
  22.895000     8.520769     0.117360     8.544229     0.000000 
  22.900000     8.716444     0.114726     8.497041     0.000000 
  22.905000     8.471025     0.118049     8.455191     0.000000 
  22.910000     8.610255     0.116141     8.411210     0.000000 
  22.915000     8.711054     0.114797     8.369327     0.000000 
  22.920000     8.521606     0.117349     8.329418     0.000000 
  22.925000     8.203906     0.121893     8.291369     0.000000 
  22.930000     8.222396     0.121619     8.255073     0.000000 
  22.935000     8.325292     0.120116     8.220434     0.000000 
  22.940000     8.164217     0.122486     8.187362     0.000000 
  22.945000     8.246940     0.121257     8.155772     0.000000 
  22.950000     8.049035     0.124238     8.125590     0.000000 
  22.955000     8.253114     0.121166     8.096744     0.000000 
  22.960000     8.051275     0.124204     8.069170     0.000000 
  22.965000     8.231661     0.121482     8.042805     0.000000 
  22.970000     8.091021     0.123594     8.017596     0.000000 
  22.975000     8.147132     0.122743     7.993490     0.000000 
  22.980000     8.120841     0.123140     7.970442     0.000000 
  22.985000     8.067941     0.123947     7.948406     0.000000 
  22.990000     8.120199     0.123150     7.927345     0.000000 
  22.995000     8.146401     0.122754     7.907221     0.000000 
  23.000000     7.785035     0.128452     7.888001     0.000000 
  23.005000     8.114166     0.123241     7.869656     0.000000 
  23.010000     7.933433     0.126049     7.852159     0.000000 
  23.015000     8.191912     0.122072     7.835486     0.000000 
  23.020000     8.010815     0.124831     7.819615     0.000000 
  23.025000     7.887522     0.126783     7.804529     0.000000 
  23.030000     7.878982     0.126920     7.790212     0.000000 
  23.035000     7.851935     0.127357     7.776651     0.000000 
  23.040000     7.745222     0.129112     7.763836     0.000000 
  23.045000     7.813359     0.127986     7.751760     0.000000 
  23.050000     7.677593     0.130249     7.740418     0.000000 
  23.055000     7.926177     0.126164     7.729809     0.000000 
  23.060000     7.850100     0.127387     7.719936     0.000000 
  23.065000     7.819806     0.127880     7.710802     0.000000 
  23.070000     7.780484     0.128527     7.702416     0.000000 
  23.075000     7.696164     0.129935     7.694791     0.000000 
  23.080000     7.765119     0.128781     7.687943     0.000000 
  23.085000     7.718045     0.129566     7.681893     0.000000 
  23.090000     7.697426     0.129914     7.676666     0.000000 
  23.095000     7.633320     0.131005     7.672294     0.000000 
  23.100000     7.865012     0.127145     7.668812     0.000000 
  23.105000     7.778548     0.128559     7.666265     0.000000 
  23.110000     7.691829     0.130008     7.664705     0.000000 
  23.115000     7.967408     0.125511     7.664190     0.000000 
  23.120000     7.741119     0.129180     7.664791     0.000000 
  23.125000     7.954941     0.125708     7.666588     0.000000 
  23.130000     7.759501     0.128874     7.669675     0.000000 
  23.135000     7.860251     0.127222     7.674162     0.000000 
  23.140000     7.997754     0.125035     7.680175     0.000000 
  23.145000     8.018464     0.124712     7.687861     0.000000 
  23.150000     7.818200     0.127907     7.697393     0.000000 
  23.155000     7.829234     0.127726     7.708969     0.000000 
  23.160000     7.925921     0.126168     7.722826     0.000000 
  23.165000     7.640338     0.130884     7.739239     0.000000 
  23.170000     7.859967     0.127227     7.758533     0.000000 
  23.175000     8.138644     0.122871     7.781094     0.000000 
  23.180000     8.011267     0.124824     7.807380     0.000000 
  23.185000     7.804649     0.128129     7.837941     0.000000 
  23.190000     7.771848     0.128670     7.873437     0.000000 
  23.195000     8.167655     0.122434     7.914670     0.000000 
  23.200000     8.053566     0.124169     7.962626     0.000000 
  23.205000     8.378723     0.119350     8.018540     0.000000 
  23.210000     8.385202     0.119258     8.084005     0.000000 
  23.215000     8.418314     0.118789     8.161169     0.000000 
  23.220000     8.227985     0.121536     8.253095     0.000000 
  23.225000     8.394735     0.119122     8.364423     0.000000 
  23.230000     8.545173     0.117025     8.502510     0.000000 
  23.235000     9.075374     0.110188     8.679287     0.000000 
  23.240000     8.967828     0.111510     8.913983     0.000000 
  23.245000     9.523072     0.105008     9.236634     0.000000 
  23.250000     9.744376     0.102623     9.691805     0.000000 
  23.255000    10.314637     0.096950    10.341190     0.000000 
  23.260000    11.230533     0.089043    11.263050     0.000000 
  23.265000    12.524832     0.079841    12.546099     0.000000 
  23.270000    14.436343     0.069270    14.276083     0.000000 
  23.275000    16.465745     0.060732    16.514883     0.000000 
  23.280000    19.540838     0.051175    19.273750     0.000000 
  23.285000    22.364940     0.044713    22.482393     0.000000 
  23.290000    26.999731     0.037037    25.953224     0.000000 
  23.295000    29.487073     0.033913    29.341757     0.000000 
  23.300000    32.369804     0.030893    32.130864     0.000000 
  23.305000    33.746045     0.029633    33.721226     0.000000 
  23.310000    33.882325     0.029514    33.686151     0.000000 
  23.315000    32.039982     0.031211    32.034650     0.000000 
  23.320000    28.321195     0.035309    29.204796     0.000000 
  23.325000    24.853465     0.040236    25.795868     0.000000 
  23.330000    22.173959     0.045098    22.319238     0.000000 
  23.335000    18.514833     0.054011    19.113390     0.000000 
  23.340000    16.138573     0.061963    16.361282     0.000000 
  23.345000    13.832692     0.072293    14.129893     0.000000 
  23.350000    12.479485     0.080132    12.405767     0.000000 
  23.355000    11.481796     0.087094    11.125811     0.000000 
  23.360000    10.222319     0.097825    10.203889     0.000000 
  23.365000     9.791973     0.102124     9.551483     0.000000 
  23.370000     9.443596     0.105892     9.090851     0.000000 
  23.375000     8.580386     0.116545     8.760901     0.000000 
  23.380000     8.695279     0.115005     8.517618     0.000000 
  23.385000     8.594984     0.116347     8.331391     0.000000 
  23.390000     8.295727     0.120544     8.183287     0.000000 
  23.395000     8.361693     0.119593     8.061562     0.000000 
  23.400000     7.947670     0.125823     7.958970     0.000000 
  23.405000     8.142405     0.122814     7.870933     0.000000 
  23.410000     7.729978     0.129366     7.794420     0.000000 
  23.415000     7.835875     0.127618     7.727303     0.000000 
  23.420000     7.725122     0.129448     7.667995     0.000000 
  23.425000     7.877529     0.126943     7.615267     0.000000 
  23.430000     7.659690     0.130554     7.568134     0.000000 
  23.435000     7.587101     0.131803     7.525792     0.000000 
  23.440000     7.395391     0.135219     7.487579     0.000000 
  23.445000     7.433141     0.134533     7.452941     0.000000 
  23.450000     7.313153     0.136740     7.421418     0.000000 
  23.455000     7.442712     0.134360     7.392617     0.000000 
  23.460000     7.436391     0.134474     7.366209     0.000000 
  23.465000     7.239637     0.138128     7.341911     0.000000 
  23.470000     7.637586     0.130931     7.319481     0.000000 
  23.475000     7.343319     0.136178     7.298713     0.000000 
  23.480000     7.454825     0.134141     7.279426     0.000000 
  23.485000     7.565879     0.132172     7.261465     0.000000 
  23.490000     7.286645     0.137237     7.244695     0.000000 
  23.495000     7.327021     0.136481     7.228998     0.000000 
  23.500000     7.450890     0.134212     7.214269     0.000000 
  23.505000     7.279719     0.137368     7.200418     0.000000 
  23.510000     7.208869     0.138718     7.187365     0.000000 
  23.515000     7.521949     0.132944     7.175037     0.000000 
  23.520000     7.208020     0.138734     7.163372     0.000000 
  23.525000     7.139962     0.140057     7.152315     0.000000 
  23.530000     7.191782     0.139048     7.141814     0.000000 
  23.535000     7.414308     0.134874     7.131825     0.000000 
  23.540000     7.094578     0.140953     7.122592     0.000000 
  23.545000     7.302955     0.136931     7.114609     0.000000 
  23.550000     7.246277     0.138002     7.105939     0.000000 
  23.555000     7.109019     0.140666     7.097642     0.000000 
  23.560000     7.306499     0.136864     7.089693     0.000000 
  23.565000     7.182996     0.139218     7.082068     0.000000 
  23.570000     7.283342     0.137300     7.074744     0.000000 
  23.575000     7.108302     0.140681     7.067703     0.000000 
  23.580000     7.163166     0.139603     7.060926     0.000000 
  23.585000     7.376574     0.135564     7.054397     0.000000 
  23.590000     7.181796     0.139241     7.048102     0.000000 
  23.595000     7.162228     0.139621     7.042025     0.000000 
  23.600000     7.488575     0.133537     7.036157     0.000000 
  23.605000     7.066278     0.141517     7.030484     0.000000 
  23.610000     7.036132     0.142124     7.025003     0.000000 
  23.615000     7.140779     0.140041     7.017169     0.000000 
  23.620000     7.195197     0.138982     7.012040     0.000000 
  23.625000     7.246882     0.137990     7.007069     0.000000 
  23.630000     7.089194     0.141060     7.002252     0.000000 
  23.635000     7.087734     0.141089     6.997579     0.000000 
  23.640000     6.986349     0.143136     6.993047     0.000000 
  23.645000     6.800778     0.147042     6.988648     0.000000 
  23.650000     7.153631     0.139789     6.984379     0.000000 
  23.655000     6.967160     0.143531     6.980234     0.000000 
  23.660000     7.249396     0.137943     6.976210     0.000000 
  23.665000     6.996580     0.142927     6.972304     0.000000 
  23.670000     7.170389     0.139462     6.968511     0.000000 
  23.675000     7.152019     0.139821     6.964829     0.000000 
  23.680000     7.103652     0.140773     6.961256     0.000000 
  23.685000     7.012625     0.142600     6.957789     0.000000 
  23.690000     6.939541     0.144102     6.954427     0.000000 
  23.695000     7.183435     0.139209     6.951169     0.000000 
  23.700000     6.898776     0.144953     6.948013     0.000000 
  23.705000     7.259168     0.137757     6.944959     0.000000 
  23.710000     7.019543     0.142459     6.942006     0.000000 
  23.715000     7.056957     0.141704     6.939155     0.000000 
  23.720000     7.074849     0.141346     6.936406     0.000000 
  23.725000     7.118801     0.140473     6.933760     0.000000 
  23.730000     7.240396     0.138114     6.931218     0.000000 
  23.735000     7.171711     0.139437     6.928783     0.000000 
  23.740000     7.154820     0.139766     6.926455     0.000000 
  23.745000     7.190894     0.139065     6.924238     0.000000 
  23.750000     7.061159     0.141620     6.922135     0.000000 
  23.755000     7.200039     0.138888     6.920150     0.000000 
  23.760000     7.102595     0.140794     6.918287     0.000000 
  23.765000     7.063259     0.141578     6.916552     0.000000 
  23.770000     7.197142     0.138944     6.914951     0.000000 
  23.775000     6.953902     0.143804     6.913491     0.000000 
  23.780000     7.159031     0.139684     6.912179     0.000000 
  23.785000     6.922513     0.144456     6.911025     0.000000 
  23.790000     7.163185     0.139603     6.910040     0.000000 
  23.795000     6.896826     0.144994     6.909235     0.000000 
  23.800000     6.991769     0.143025     6.908624     0.000000 
  23.805000     7.272306     0.137508     6.908222     0.000000 
  23.810000     6.987696     0.143109     6.908048     0.000000 
  23.815000     6.938979     0.144113     6.908121     0.000000 
  23.820000     7.201593     0.138858     6.908467     0.000000 
  23.825000     7.131272     0.140227     6.909111     0.000000 
  23.830000     7.061458     0.141614     6.910085     0.000000 
  23.835000     7.099567     0.140854     6.911425     0.000000 
  23.840000     6.997623     0.142906     6.913174     0.000000 
  23.845000     7.106167     0.140723     6.915380     0.000000 
  23.850000     7.230709     0.138299     6.918103     0.000000 
  23.855000     7.234659     0.138224     6.921408     0.000000 
  23.860000     7.116390     0.140521     6.925378     0.000000 
  23.865000     7.111063     0.140626     6.930106     0.000000 
  23.870000     7.268369     0.137582     6.935707     0.000000 
  23.875000     7.273658     0.137482     6.942318     0.000000 
  23.880000     7.237275     0.138174     6.950104     0.000000 
  23.885000     7.095918     0.140926     6.959272     0.000000 
  23.890000     7.200669     0.138876     6.970078     0.000000 
  23.895000     7.159331     0.139678     6.982856     0.000000 
  23.900000     7.093397     0.140976     6.998060     0.000000 
  23.905000     7.315836     0.136690     7.016346     0.000000 
  23.910000     7.344141     0.136163     7.038712     0.000000 
  23.915000     7.267594     0.137597     7.066754     0.000000 
  23.920000     7.152579     0.139810     7.103050     0.000000 
  23.925000     7.537857     0.132664     7.151737     0.000000 
  23.930000     7.503824     0.133265     7.219209     0.000000 
  23.935000     7.572344     0.132060     7.314846     0.000000 
  23.940000     7.492746     0.133462     7.451448     0.000000 
  23.945000     7.781500     0.128510     7.644989     0.000000 
  23.950000     8.276817     0.120819     7.913224     0.000000 
  23.955000     8.478673     0.117943     8.272832     0.000000 
  23.960000     9.020922     0.110853     8.735131     0.000000 
  23.965000     9.587710     0.104300     9.300724     0.000000 
  23.970000    10.084081     0.099166     9.953370     0.000000 
  23.975000    10.850415     0.092162    10.652924     0.000000 
  23.980000    11.349734     0.088108    11.327681     0.000000 
  23.985000    12.147463     0.082322    11.872317     0.000000 
  23.990000    12.114093     0.082548    12.168320     0.000000 
  23.995000    12.553957     0.079656    12.136292     0.000000 
  24.000000    11.802325     0.084729    11.785262     0.000000 
  24.005000    11.227296     0.089069    11.206115     0.000000 
  24.010000    10.541033     0.094867    10.517473     0.000000 
  24.015000    10.133657     0.098681     9.818966     0.000000 
  24.020000     9.122325     0.109621     9.176271     0.000000 
  24.025000     8.821203     0.113363     8.624846     0.000000 
  24.030000     8.250562     0.121204     8.177550     0.000000 
  24.035000     7.946203     0.125846     7.831512     0.000000 
  24.040000     7.839318     0.127562     7.574137     0.000000 
  24.045000     7.690340     0.130033     7.388309     0.000000 
  24.050000     7.440440     0.134401     7.256444     0.000000 
  24.055000     7.367579     0.135730     7.163074     0.000000 
  24.060000     7.336259     0.136309     7.096012     0.000000 
  24.065000     7.163129     0.139604     7.046447     0.000000 
  24.070000     7.150622     0.139848     7.008429     0.000000 
  24.075000     7.186129     0.139157     6.978141     0.000000 
  24.080000     6.998272     0.142892     6.953206     0.000000 
  24.085000     7.296414     0.137054     6.932155     0.000000 
  24.090000     7.224506     0.138418     6.914062     0.000000 
  24.095000     7.253837     0.137858     6.898315     0.000000 
  24.100000     7.158058     0.139703     6.884483     0.000000 
  24.105000     7.253054     0.137873     6.872250     0.000000 
  24.110000     7.081179     0.141219     6.861369     0.000000 
  24.115000     7.216306     0.138575     6.851643     0.000000 
  24.120000     7.142491     0.140007     6.842912     0.000000 
  24.125000     7.369117     0.135701     6.835044     0.000000 
  24.130000     6.931537     0.144268     6.827929     0.000000 
  24.135000     7.073655     0.141370     6.821476     0.000000
[truncated: 1,187,790 more chars]
