# Supplementary material for: Remote and automated high-throughput powder diffraction measurements enabled by a robotic sample changer at SSRL beamline 2-1
Source: J Appl Crystallogr. 2023 Sep 20;56(Pt 5):1480–4. doi: 10.1107/S1600576723007148 (PMC10543666; doi:10.1107/S1600576723007148)
Supplement: Supplementary file 1 [file j-56-01480-sup1.zip › Example Data and Refinements/SSRL BL2-1 Sample 0188/BL21Robot_0188_Rietveld.inp]

'Auto_T(5)  
r_exp  28.8353851 r_exp_dash  52.1280636 r_wp  2.57172937 r_wp_dash  4.64912371 r_p  1.9778071 r_p_dash  4.08972535 weighted_Durbin_Watson  0.506854393 gof  0.0891865799
iters 20000000  
chi2_convergence_criteria 0.000001  
'do_errors  
#include C:/Topas-6/cif.inc
  
xdd "BL21Robot_0188-2021-05-16-1306_scan2.xye"  
local CIF_DIFFRACTOGRAM_BLOCK_ID ="BL21Robot_0188-2021-05-16-1306_scan2";
local CIF_DIFFRACTOMETER_NAME = "SSRL beam line 2-1";
local CIF_TEMP = 300;
local CIF_SCAN_METHOD = step;
r_exp  28.8353851 r_exp_dash  52.1280636 r_wp  2.57172937 r_wp_dash  4.64912371 r_p  1.9778071 r_p_dash  4.08972535 weighted_Durbin_Watson  0.506854393 gof  0.0891865799
	bkg @  7.13314162` -2.59593986`  3.10669291` -1.41047446` -0.372049874`  1.60033008` -1.8406878`  1.80512357` -1.32505214`  0.731370049` -0.384384989`  0.163262722` -0.00511925295` -0.00308651421`  0.0592162685`
	One_on_X(@, 57.22720`)  
	Simple_Axial_Model(@, 0.00010`_LIMIT_MIN_0.0001)  
	Rp 9999 
	Rs 700 
	start_X 2  
	finish_X 115.5
	Zero_Error(@, 0.03196`)  
	lam  
		ymin_on_ymax  0.0001  
		la  1 lo  0.7291367 lh   0.002  
	LP_Factor(90)  
	x_calculation_step 0.005  
	  
	' FWHM from Silicon refinement  
	gauss_fwhm  @  0.02792422` min 0.0001  
	lor_fwhm @  0.0001`_LIMIT_MIN_0.0001 min 0.0001  
	 
	PV(@, @, @, @, 11.60433`, 3.20124`, 0.36118`, 0.00961`_LIMIT_MIN_0)  
  
str 
	local CIF_PHASE_ID  1.00000`
	local CIF_PHASE_BLOCK_ID ="Diamond";
	phase_name "Diamond" 
	CS_G (@, 10000.00000`_LIMIT_MIN_0.3)   
	Strain_L(@, 0.07555`) 
	scale @  9.03806408e-005`
	MVW( 96.086, 45.246`, 62.007`) 
	Cubic(@  3.563361`) 
	space_group "Fd-3m" 
 
	site C1 x 0 y 0 z 0 occ C 1 beq @ -0.07396`
	 
str 
	local CIF_PHASE_ID  2.00000`
	local CIF_PHASE_BLOCK_ID ="Er2O3";
	phase_name "Er2O3"
	CS_L (@, 167.90634`)  
	Strain_G(@, 0.09704`)  
	scale @  3.36130735e-008`
	volume  1170.280` 
	Cubic(@  10.538123`) 
	space_group "Ia-3" 
 
	site Er1 x 0 y 0.5 z 0 occ Er+3 1 beq @  0.06056`
	site Er2 x 0 y 0.25 z @  0.28247` occ Er+3 1 beq @  0.01467`
	site O1 x @  0.09737` y @  0.35931` z @  0.13073` occ O-2 1 beq @  0.00188`
	 
	Out_pdCIF("BL21Robot_0188_Rietveld.cif")
