# Supplementary material for: Remote and automated high-throughput powder diffraction measurements enabled by a robotic sample changer at SSRL beamline 2-1
Source: J Appl Crystallogr. 2023 Sep 20;56(Pt 5):1480–4. doi: 10.1107/S1600576723007148 (PMC10543666; doi:10.1107/S1600576723007148)
Supplement: Supplementary file 1 [file j-56-01480-sup1.zip › Example Data and Refinements/SSRL BL2-1 Sample 0911/BL21Robot_0911-2022-07-08-2348_scan2.xye]

/* SSRL BL2-1 Automated Data Collection 
# Sample ID: SSRL BL2-1 Sample 0911 
# Sample Composition:  Li2CO3 
# Proposal:  93H0 
# User:  Kevin Stone 
# Capillary Inner Diameter (in):  0.024 
# Capillary Outer Diameter (in):  0.027999999999999997 
# Sample Notes:  Lithium Carbonate - Sigma Aldrich item 255823-100G 
# Scan Command:  ascan tth 3 113.55 110 1 
# Sample Transmission:  0.931175 
# Wavelength:  0.7298197 
*/ 
   0.5   73.2046314   8.55597051 
 0.505   74.9274807   8.65606612 
  0.51   82.9804613   9.10936119 
 0.515   76.4089115   8.74121911 
  0.52    73.668366   8.58302779 
 0.525   79.0723012   8.89226075 
  0.53   72.3148585   8.50381435 
 0.535   75.8384366   8.70852666 
  0.54   79.2946154    8.9047524 
 0.545   72.1416789   8.49362578 
  0.55   79.9026773   8.93882975 
 0.555   78.7401076   8.87356228 
  0.56    69.519435   8.33783155 
 0.565   77.8101877   8.82100831 
  0.57   68.6874178   8.28778727 
 0.575    72.541747    8.5171443 
  0.58   84.1877837   9.17539011 
 0.585   80.8632622   8.99240025 
  0.59   75.4119541   8.68400565 
 0.595   81.1179826    9.0065522 
   0.6   73.3317402   8.56339537 
 0.605     73.94854   8.59933369 
  0.61   77.1689616   8.78458659 
 0.615   73.1942054   8.55536121 
  0.62   80.0585651    8.9475452 
 0.625   81.5168508   9.02866827 
  0.63   74.5242056   8.63274033 
 0.635   80.1302595   8.95155068 
  0.64   73.6077722    8.5794972 
 0.645   68.0600074   8.24984893 
  0.65   76.8661123   8.76733211 
 0.655    74.269811   8.61799345 
  0.66   73.3410912   8.56394134 
 0.665   76.5183318   8.74747574 
  0.67   73.5079886   8.57367999 
 0.675   74.7871283   8.64795515 
  0.68   77.9350217   8.82808143 
 0.685   68.4867689   8.27567332 
  0.69   74.1374334   8.61030972 
 0.695   74.9060235    8.6548266 
   0.7   70.2521028   8.38165275 
 0.705   74.7071396   8.64332919 
  0.71   71.6308686   8.46350215 
 0.715   72.0774932   8.48984648 
  0.72   73.6503534   8.58197841 
 0.725    71.571578    8.4599987 
  0.73   68.8526269    8.2977483 
 0.735    77.378532   8.79650681 
  0.74   69.6459983    8.3454178 
 0.745   72.2159464   8.49799661 
  0.75   72.7295407   8.52816163 
 0.755   69.9942933   8.36625922 
  0.76   70.0923705   8.37211864 
 0.765   72.7087853   8.52694467 
  0.77   69.8819717   8.35954375 
 0.775   67.6360329    8.2241129 
  0.78   70.9133881   8.42100873 
 0.785   67.3879822   8.20901834 
  0.79   72.4638793   8.51257184 
 0.795   67.1370002   8.19371712 
   0.8   72.2298172   8.49881269 
 0.805    71.762856     8.471296 
  0.81   69.6095767   8.34323539 
 0.815    72.210459   8.49767374 
  0.82   71.6112879   8.46234529 
 0.825   71.6118012   8.46237562 
  0.83   70.8361065   8.41641886 
 0.835   73.2289429   8.55739112 
  0.84    68.822589    8.2959381 
 0.845   72.6390782   8.52285623 
  0.85   70.0993694   8.37253662 
 0.855   68.0860583   8.25142765 
  0.86   69.3774396   8.32931207 
 0.865   65.3396061   8.08329178 
  0.87   72.4013819   8.50890016 
 0.875   70.4887804   8.39575967 
  0.88   70.5855656   8.40152162 
 0.885   72.3106475   8.50356675 
  0.89    74.528226   8.63297318 
 0.895   68.1734198   8.25671968 
   0.9   74.1210203   8.60935655 
 0.905   71.1943354   8.43767358 
  0.91   69.8128291   8.35540718 
 0.915   70.6695943   8.40652094 
  0.92   72.9111028   8.53879984 
 0.925   70.3704428   8.38870925 
  0.93   73.1793779    8.5544946 
 0.935   71.4601847   8.45341261 
  0.94   72.7068877   8.52683339 
 0.945   75.3908358   8.68278963 
  0.95   70.0315071   8.36848297 
 0.955   74.0339901   8.60430068 
  0.96   72.5402486   8.51705633 
 0.965   68.1393312   8.25465512 
  0.97   73.0074002    8.5444368 
 0.975   73.8880242   8.59581434 
  0.98   71.7899899   8.47289738 
 0.985    72.871959   8.53650742 
  0.99   72.9420101   8.54060947 
 0.995   72.1390392   8.49347039 
   1.0    74.464965   8.62930849 
 1.005   73.4550719   8.57059344 
  1.01    73.914028   8.59732679 
 1.015   73.6608605   8.58259055 
  1.02   71.8484699   8.47634767 
 1.025   75.0584252   8.66362656 
  1.03   73.3454205   8.56419409 
 1.035   70.7209202   8.40957313 
  1.04   74.9732562   8.65870985 
 1.045   73.9840828   8.60140005 
  1.05   71.5720582   8.46002708 
 1.055   73.4372088   8.56955126 
  1.06    73.264845   8.55948859 
 1.065   73.3158651    8.5624684 
  1.07   77.4705655   8.80173651 
 1.075   71.8560683   8.47679587 
  1.08   75.2907864   8.67702636 
 1.085   76.7431295    8.7603156 
  1.09   71.1696977   8.43621347 
 1.095   74.1549749   8.61132829 
   1.1   74.0413314   8.60472727 
 1.105   73.0793353   8.54864523 
  1.11   76.6430729   8.75460296 
 1.115   74.4412837   8.62793623 
  1.12   73.7409274   8.58725377 
 1.125   75.5176723   8.69009047 
  1.13   73.9970882   8.60215602 
 1.135   76.6734453   8.75633744 
  1.14   76.3063985   8.73535337 
 1.145   74.0895943   8.60753126 
  1.15   75.5301588   8.69080887 
 1.155   77.4024761    8.7978677 
  1.16   72.0608641   8.48886707 
 1.165   76.7483692   8.76061466 
  1.17    76.198491    8.7291747 
 1.175   74.4782501   8.63007822 
  1.18   73.8293413    8.5924002 
 1.185   75.3755962   8.68191201 
  1.19   75.4337624   8.68526122 
 1.195   78.3995204   8.85435037 
   1.2   76.1320949   8.72537076 
 1.205   76.7208262   8.75904254 
  1.21   76.4330149   8.74259772 
 1.215   74.8205862   8.64988937 
  1.22   75.4745618   8.68760967 
 1.225   78.3978749   8.85425745 
  1.23   73.6716248   8.58321762 
 1.235   76.2224817   8.73054876 
  1.24   78.6242181   8.86702984 
 1.245   74.1309768   8.60993477 
  1.25   76.4791193   8.74523409 
 1.255   78.6080212   8.86611647 
  1.26   77.9698385   8.83005314 
 1.265   78.4008817   8.85442724 
  1.27   76.5628718   8.75002125 
 1.275   76.9685261   8.77317081 
  1.28   79.7676912   8.93127601 
 1.285   76.3864924   8.73993663 
  1.29   80.3031068   8.96120007 
 1.295   79.0414676   8.89052684 
   1.3   77.6321508   8.81091089 
 1.305   78.6499945   8.86848322 
  1.31   76.3079869   8.73544429 
 1.315   76.7087344   8.75835226 
  1.32   77.5145584   8.80423525 
 1.325   77.4333362   8.79962136 
  1.33   78.0007548    8.8318036 
 1.335    75.985144   8.71694579 
  1.34   76.4786363   8.74520648 
 1.345   77.0147888   8.77580702 
  1.35   79.7019328    8.9275939 
 1.355   75.9356086     8.714104 
  1.36   80.9282727   8.99601427 
 1.365   81.4682996   9.02597915 
  1.37   77.3771552   8.79642855 
 1.375   80.3278334   8.96257961 
  1.38   77.8960794   8.82587556 
 1.385   78.3332524   8.85060746 
  1.39   80.4797996   8.97105343 
 1.395   78.3816346   8.85334031 
   1.4   76.9257038   8.77072995 
 1.405   81.3795621   9.02106214 
  1.41   75.3219248   8.67882047 
 1.415     80.37981   8.96547879 
  1.42   79.6763761   8.92616245 
 1.425   78.4808691   8.85894289 
  1.43    77.698941   8.81470028 
 1.435   79.1317283   8.89560163 
  1.44   78.3524612   8.85169256 
 1.445   77.5398519   8.80567158 
  1.45   76.7624185   8.76141647 
 1.455   77.5822373   8.80807796 
  1.46   79.5622582   8.91976783 
 1.465   78.5757507    8.8642964 
  1.47   77.0347052   8.77694167 
 1.475   79.6038775   8.92210051 
  1.48   81.5986911   9.03319938 
 1.485   80.9699569   8.99833078 
  1.49   81.2509558   9.01393121 
 1.495    84.232915   9.17784915 
   1.5   82.0364967   9.05740011 
 1.505   81.4065079   9.02255551 
  1.51   81.2161081   9.01199801 
 1.515   83.7666288   9.15241109 
  1.52   81.0454463   9.00252444 
 1.525   83.9035363   9.15988735 
  1.53   83.0530573   9.11334501 
 1.535   83.4739531   9.13640811 
  1.54   84.5807411   9.19677884 
 1.545   84.1106642   9.17118663 
  1.55   84.0231284   9.16641306 
 1.555   83.9321257   9.16144779 
  1.56   82.1348321   9.06282694 
 1.565   83.7493033   9.15146455 
  1.57   81.9728121   9.05388381 
 1.575   82.9139566   9.10571011 
  1.58   82.8809204   9.10389589 
 1.585   84.5108153   9.19297641 
  1.59   85.4296484   9.24281604 
 1.595   85.5754429   9.25069959 
   1.6   82.7134663   9.09469441 
 1.605   82.9756748   9.10909846 
  1.61   88.5388829   9.40951023 
 1.615   85.5197484   9.24768881 
  1.62   82.7653887    9.0975485 
 1.625   82.8707186   9.10333558 
  1.63   83.5038181   9.13804235 
 1.635   83.4671235   9.13603434 
  1.64   83.1844179   9.12054921 
 1.645   84.7576269   9.20639054 
  1.65   83.0237743   9.11173827 
 1.655   86.3294436   9.29136392 
  1.66   83.4666502   9.13600844 
 1.665   84.1419305   9.17289107 
  1.67   86.7885316   9.31603626 
 1.675   82.6155765   9.08931111 
  1.68   84.3381722   9.18358166 
 1.685   85.9006514   9.26826043 
  1.69   83.9427203   9.16202599 
 1.695   84.1029228   9.17076457 
   1.7   83.7980691   9.15412853 
 1.705   86.9536225   9.32489263 
  1.71   83.2654888   9.12499254 
 1.715   82.0009581   9.05543804 
  1.72   82.9001784   9.10495351 
 1.725   87.8142793   9.37092735 
  1.73   85.5488623    9.2492628 
 1.735   87.8718597   9.37399913 
  1.74   85.4798368   9.24553064 
 1.745   88.7348694   9.41991876 
  1.75   85.2036884    9.2305844 
 1.755   86.0308625   9.27528234 
  1.76   83.9211487   9.16084869 
 1.765   85.7426302   9.25973165 
  1.77   84.8102515   9.20924815 
 1.775   88.1550001   9.38908942 
  1.78   81.5899076   9.03271319 
 1.785   85.6943148   9.25712238 
  1.79   85.2828362   9.23487066 
 1.795   86.5653161   9.30404837 
   1.8   83.3126823   9.12757812 
 1.805   85.4418392   9.24347549 
  1.81   84.3439218   9.18389469 
 1.815   83.1820319    9.1204184 
  1.82   86.1765724   9.28313376 
 1.825   83.5307284   9.13951467 
  1.83   85.7657455   9.26097973 
 1.835   86.3070297   9.29015768 
  1.84   86.0965143   9.27882074 
 1.845    86.184101   9.28353925 
  1.85   87.2378947   9.34012284 
 1.855   83.9733007   9.16369471 
  1.86   84.8220381   9.20988806 
 1.865   87.1056746   9.33304209 
  1.87   86.5206183     9.301646 
 1.875    87.011131   9.32797572 
  1.88   86.5396107   9.30266686 
 1.885   87.4160044   9.34965263 
  1.89   85.8993463   9.26819002 
 1.895   88.7334083   9.41984121 
   1.9   86.2363559   9.28635321 
 1.905   87.3436055   9.34578009 
  1.91   83.3182489   9.12788305 
 1.915   85.9086547   9.26869218 
  1.92   88.3543869   9.39970143 
 1.925   87.4168417   9.34969741 
  1.93   86.2784558   9.28861969 
 1.935   88.1227557   9.38737214 
  1.94   85.5496351   9.24930458 
 1.945   85.8644705   9.26630835 
  1.95   86.2406664   9.28658529 
 1.955   84.4652285   9.19049664 
  1.96   89.9531175   9.48436174 
 1.965   84.6098002   9.19835856 
  1.97   87.4687313   9.35247194 
 1.975   85.8592902   9.26602882 
  1.98   84.9974947   9.21940858 
 1.985   88.8514106   9.42610262 
  1.99   84.9281553   9.21564731 
 1.995   87.4821388    9.3531887 
   2.0    86.010176   9.27416713 
 2.005   87.1666183   9.33630646 
  2.01   87.3784873   9.34764608 
 2.015   86.8881121    9.3213793 
  2.02   85.4491628   9.24387163 
 2.025   86.6635414   9.30932551 
  2.03   86.8718261   9.32050568 
 2.035   86.8262679   9.31806138 
  2.04   87.6231137   9.36072186 
 2.045   86.1122716    9.2796698 
  2.05   84.9280843   9.21564345 
 2.055   84.0632284   9.16860013 
  2.06   87.9294608   9.37707101 
 2.065   86.1176595    9.2799601 
  2.07   87.8619529    9.3734707 
 2.075   86.2431191   9.28671735 
  2.08   88.7842615   9.42254008 
 2.085   88.8370111   9.42533878 
  2.09   86.5619438   9.30386714 
 2.095   84.6527641   9.20069367 
   2.1   83.9588952   9.16290866 
 2.105   83.3489728   9.12956586 
  2.11   85.0279796   9.22106174 
 2.115   86.7217332   9.31245044 
  2.12   86.6425729   9.30819923 
 2.125   83.5988116   9.14323857 
  2.13   87.8475439   9.37270206 
 2.135   83.9827563   9.16421062 
  2.14   87.4887255    9.3535408 
 2.145   86.0790391   9.27787902 
  2.15   83.6549092   9.14630577 
 2.155    87.931819   9.37719676 
  2.16   87.8402965   9.37231543 
 2.165   84.0490826   9.16782867 
  2.17   82.6069235    9.0888351 
 2.175   86.2376188   9.28642121 
  2.18   84.3818311   9.18595837 
 2.185   83.7430528   9.15112303 
  2.19   84.6802645   9.20218803 
 2.195   85.7608349    9.2607146 
   2.2    84.723047   9.20451232 
 2.205   84.7823409   9.20773267 
  2.21   87.4078987   9.34921915 
 2.215   86.1771099   9.28316271 
  2.22   86.2031512   9.28456521 
 2.225   86.0152545   9.27444093 
  2.23   87.2352923   9.33998353 
 2.235   83.8813439   9.15867588 
  2.24   84.0154107   9.16599207 
 2.245   83.4259705   9.13378183 
  2.25   85.4616744   9.24454836 
 2.255    84.117035   9.17153395 
  2.26   86.2784993   9.28862203 
 2.265   86.1899516   9.28385435 
  2.27   81.6728901   9.03730547 
 2.275    85.527372   9.24810099 
  2.28   84.0495081   9.16785188 
 2.285   85.0444814   9.22195648 
  2.29   86.2337874   9.28621491 
 2.295   85.6930096   9.25705188 
   2.3   84.5441515   9.19478937 
 2.305   85.4227283   9.24244168 
  2.31   84.2513237   9.17885198 
 2.315   83.2157118   9.12226462 
  2.32   83.4714336   9.13627022 
 2.325   86.0237453   9.27489867 
  2.33   85.7257784   9.25882165 
 2.335   84.3697381   9.18530011 
  2.34   84.9307647   9.21578888 
 2.345   83.3380941   9.12897004 
  2.35   84.1891092   9.17546234 
 2.355   82.6012762   9.08852443 
  2.36   85.0059194   9.21986548 
 2.365   86.6109934   9.30650275 
  2.37   85.4649381   9.24472488 
 2.375   85.3082624    9.2362472 
  2.38    83.841049    9.1564758 
 2.385   83.7758492   9.15291479 
  2.39   85.0761688   9.22367436 
 2.395   84.3049511   9.18177276 
   2.4   80.6655633   8.98140096 
 2.405   83.5563731   9.14091752 
  2.41   84.8869997   9.21341412 
 2.415    83.874188   9.15828521 
  2.42   84.4356106   9.18888516 
 2.425   81.5971772   9.03311558 
  2.43    83.870038   9.15805864 
 2.435    84.957297   9.21722827 
  2.44   82.9139839   9.10571161 
 2.445   79.4656046   8.91434824 
  2.45    86.581465   9.30491617 
 2.455   83.9387604   9.16180989 
  2.46   84.5031863   9.19256147 
 2.465   82.6853236   9.09314707 
  2.47   81.5937663   9.03292678 
 2.475   83.5850991   9.14248867 
  2.48   82.1712813   9.06483763 
 2.485   85.8827024   9.26729207 
  2.49   81.3530821   9.01959434 
 2.495   83.3526499   9.12976724 
   2.5   83.2409607   9.12364843 
 2.505   82.8638078   9.10295599 
  2.51   80.0678085   8.94806172 
 2.515   84.5316133   9.19410753 
  2.52   83.1025871   9.11606204 
 2.525   84.1123907   9.17128076 
  2.53   83.0841477   9.11505061 
 2.535   83.4673457    9.1360465 
  2.54   83.3417576    9.1291707 
 2.545   81.4738245    9.0262852 
  2.55   83.2654167   9.12498859 
 2.555   83.0321471   9.11219771 
  2.56   84.1546326   9.17358341 
 2.565   81.0074852   9.00041584 
  2.57   82.2546099   9.06943272 
 2.575   83.2914673   9.12641591 
  2.58   83.4226182   9.13359831 
 2.585   81.9850909   9.05456188 
  2.59   84.2059839   9.17638185 
 2.595   84.6187928   9.19884736 
   2.6   82.2577241   9.06960441 
 2.605   82.7407789   9.09619585 
  2.61   81.6152404   9.03411536 
 2.615   83.5907791    9.1427993 
  2.62   81.7841058   9.04345652 
 2.625   83.9543651   9.16266146 
  2.63   82.5109908   9.08355606 
 2.635   83.3039308   9.12709871 
  2.64   83.4640157   9.13586426 
 2.645   82.7121044   9.09461953 
  2.65   83.4078066   9.13278745 
 2.655   83.1591908   9.11916612 
  2.66   83.2225989    9.1226421 
 2.665    82.091933   9.06045987 
  2.67   82.8209721   9.10060285 
 2.675   82.8694469   9.10326573 
  2.68   84.2243903   9.17738472 
 2.685    82.244672   9.06888483 
  2.69   81.5547141   9.03076487 
 2.695   83.6513294   9.14611007 
   2.7   83.9601401    9.1629766 
 2.705   83.1290917   9.11751565 
  2.71    81.477437   9.02648531 
 2.715   82.1453993   9.06340992 
  2.72   80.5656755   8.97583843 
 2.725    82.128991   9.06250468 
  2.73   82.7038243    9.0941643 
 2.735   83.8020104    9.1543438 
  2.74   83.2153776    9.1222463 
 2.745   80.4290461   8.96822424 
  2.75   81.6295102    9.0349051 
 2.755   83.1496559   9.11864331 
  2.76   81.9882465   9.05473614 
 2.765   81.2953336   9.01639249 
  2.77   83.4848405   9.13700391 
 2.775   81.6787656   9.03763053 
  2.78   83.0671538   9.11411838 
 2.785   82.8881632   9.10429367 
  2.79   80.6042317   8.97798595 
 2.795   83.6507481   9.14607829 
   2.8   83.5565178   9.14092543 
 2.805   82.2247049    9.0677839 
  2.81   82.2205772    9.0675563 
 2.815   81.8388268   9.04648146 
  2.82   81.0700021   9.00388817 
 2.825   82.7886049   9.09882437 
  2.83   83.2750584   9.12551688 
 2.835   81.8173871   9.04529641 
  2.84   82.7952754   9.09919092 
 2.845   81.3011935   9.01671745 
  2.85   83.2620264   9.12480281 
 2.855   80.8160608   8.98977535 
  2.86   81.4610785   9.02557912 
 2.865   81.6718164   9.03724606 
  2.87   83.1307277   9.11760537 
 2.875   81.1006279    9.0055887 
  2.88   82.7798178   9.09834149 
 2.885   80.7931606   8.98850158 
  2.89   81.1340341   9.00744326 
 2.895   83.3790698   9.13121404 
   2.9   78.8084274   8.87741107 
 2.905     81.38512   9.02137018 
  2.91   82.0447727   9.05785696 
 2.915   79.8965926   8.93848939 
  2.92   80.9473822   8.99707631 
 2.925   80.4739561   8.97072773 
  2.93   81.3519273   9.01953032 
 2.935   83.0434504   9.11281792 
  2.94   79.3715261   8.90906988 
 2.945   81.1519662   9.00843861 
  2.95   79.5054097   8.91658061 
 2.955   82.0194892   9.05646119 
  2.96   82.5871183    9.0877455 
 2.965   83.3047217   9.12714203 
  2.97   81.1776029   9.00986142 
 2.975   81.9537588   9.05283154 
  2.98   80.8916098   8.99397631 
 2.985    79.807363   8.93349668 
  2.99   80.9073441   8.99485098 
 2.995   81.1852424   9.01028537 
   3.0   80.1152379   8.95071159 
 3.005   80.6824951   8.98234352 
  3.01   81.1282287     9.007121 
 3.015   82.0967656   9.06072655 
  3.02   81.6632765   9.03677356 
 3.025   80.4687112    8.9704354 
  3.03   79.3307438   8.90678077 
 3.035   80.8259948   8.99032785 
  3.04   81.1955506   9.01085738 
 3.045   79.2895174   8.90446615 
  3.05   81.3495341   9.01939766 
 3.055     81.83413   9.04622186 
  3.06   79.8291673   8.93471697 
 3.065   79.5976819    8.9217533 
  3.07   82.4648582   9.08101637 
 3.075   78.7969005   8.87676182 
  3.08   82.8642429   9.10297989 
 3.085   79.1912171   8.89894472 
  3.09   82.5315035   9.08468511 
 3.095   80.2092755   8.95596313 
   3.1   82.1978633   9.06630373 
 3.105    81.040087   9.00222678 
  3.11   79.5605257   8.91967072 
 3.115     80.94241   8.99679998 
  3.12   80.2467078   8.95805268 
 3.125   81.0350901   9.00194924 
  3.13   81.4833368   9.02681211 
 3.135   80.4505593   8.96942358 
  3.14   80.4637897   8.97016107 
 3.145   79.0544181   8.89125515 
  3.15   79.4672112   8.91443836 
 3.155   79.4356004   8.91266517 
  3.16   79.5924224   8.92145854 
 3.165   80.3773995   8.96534436 
  3.17   80.6944236   8.98300749 
 3.175   80.3818266   8.96559126 
  3.18   78.9407799    8.8848624 
 3.185   78.7582954   8.87458705 
  3.19   81.4652251   9.02580883 
 3.195   81.1852716   9.01028699 
   3.2   80.6008641    8.9777984 
 3.205   81.1553916   9.00862873 
  3.21   80.3004649   8.96105267 
 3.215   79.7703641   8.93142565 
  3.22   78.2550247   8.84618702 
 3.225   80.5037356    8.9723874 
  3.23   79.2994435    8.9050235 
 3.235   80.4905746   8.97165395 
  3.24   79.2137256    8.9002093 
 3.245   80.1342089   8.95177127 
  3.25   79.2764139   8.90373034 
 3.255   80.4721642   8.97062786 
  3.26   79.6753088   8.92610266 
 3.265    81.214394    9.0119029 
  3.27   79.8107701   8.93368737 
 3.275   79.1858718   8.89864438 
  3.28   79.7725051   8.93154551 
 3.285   80.4392491   8.96879307 
  3.29   80.3756176   8.96524498 
 3.295   80.1719958   8.95388161 
   3.3   79.7192216   8.92856212 
 3.305   79.1378233    8.8959442 
  3.31   82.9407578   9.10718166 
 3.315   80.5335515   8.97404878 
  3.32   79.6218236   8.92310616 
 3.325   79.7704487   8.93143039 
  3.33    78.745362   8.87385835 
 3.335   80.9755923   8.99864391 
  3.34   82.8405724   9.10167965 
 3.345   79.2599366   8.90280499 
  3.35   78.9181939   8.88359127 
 3.355   79.5247154   8.91766311 
  3.36   80.9648656   8.99804788 
 3.365   79.6573238   8.92509517 
  3.37   79.0097968   8.88874551 
 3.375   79.8537652    8.9360934 
  3.38   80.6815288   8.98228973 
 3.385   79.7864204   8.93232447 
  3.39   80.4608058   8.96999475 
 3.395   79.9434162   8.94110822 
   3.4   79.4752802   8.91489093 
 3.405   78.6229887   8.86696051 
  3.41   79.9380378   8.94080745 
 3.415   80.0165938   8.94519948 
  3.42   78.5135859   8.86078924 
 3.425   80.0053731   8.94457227 
  3.43   80.0418062   8.94660864 
 3.435   81.7281662   9.04036317 
  3.44   77.9409903   8.82841947 
 3.445   76.7754751   8.76216156 
  3.45   77.8730733   8.82457213 
 3.455   78.5573901   8.86326069 
  3.46   78.6449736   8.86820014 
 3.465   79.9209438   8.93985144 
  3.47   79.5641133   8.91987182 
 3.475   77.2826246   8.79105367 
  3.48   77.2225424   8.78763577 
 3.485   80.5495465   8.97493992 
  3.49   79.4759556   8.91492881 
 3.495   78.5601273   8.86341511 
   3.5   77.7626633   8.81831409 
 3.505   79.8759298   8.93733348 
  3.51   77.6811394   8.81369045 
 3.515    75.438171   8.68551501 
  3.52   78.7352402   8.87328801 
 3.525   78.8713392   8.88095373 
  3.53   77.3871169   8.79699477 
 3.535    77.994429   8.83144546 
  3.54   79.9012029   8.93874728 
 3.545   78.7708189   8.87529261 
  3.55   78.4267137   8.85588582 
 3.555   79.7135887   8.92824668 
  3.56   78.7042605   8.87154217 
 3.565   80.3275805   8.96256551 
  3.57   79.4720793    8.9147114 
 3.575   79.1487528   8.89655848 
  3.58   76.9389334   8.77148411 
 3.585   76.9550583   8.77240322 
  3.59    79.108298   8.89428457 
 3.595   79.0516842   8.89110141 
   3.6   77.3105982   8.79264455 
 3.605   79.0095334   8.88873069 
  3.61   77.3227221   8.79333396 
 3.615   78.8653616   8.88061719 
  3.62   78.6232488   8.86697518 
 3.625   79.2033727   8.89962767 
  3.63   77.6711362   8.81312295 
 3.635   81.4095563   9.02272444 
  3.64   77.7023284   8.81489242 
 3.645   78.8477553   8.87962585 
  3.65   78.8382344   8.87908973 
 3.655   77.7189162   8.81583327 
  3.66   78.5878897   8.86498109 
 3.665   77.6716512   8.81315217 
  3.67   78.6462652   8.86827296 
 3.675   78.5368612   8.86210253 
  3.68   79.1164425   8.89474241 
 3.685   78.3189476    8.8497993 
  3.69   77.3245892   8.79344013 
 3.695   79.3792341   8.90950246 
   3.7   78.1954084   8.84281677 
 3.705   77.5024566   8.80354795 
  3.71   78.9991994   8.88814938 
 3.715   78.6966756   8.87111468 
  3.72   78.6093627   8.86619212 
 3.725   77.1753897   8.78495246 
  3.73   78.6585976   8.86896824 
 3.735   75.9015113   8.71214734 
  3.74   79.0630207    8.8917389 
 3.745   78.2130716   8.84381544 
  3.75   77.1293752   8.78233313 
 3.755    77.259427   8.78973418 
  3.76   78.0443903   8.83427362 
 3.765   76.0625875   8.72138679 
  3.77   76.8666223    8.7673612 
 3.775   76.9536551   8.77232325 
  3.78   78.1233603   8.83874201 
 3.785   78.4132575   8.85512606 
  3.79   76.6761515   8.75649196 
 3.795   76.7881497   8.76288478 
   3.8   75.2017656   8.67189515 
 3.805   76.4329357   8.74259319 
  3.81   75.9140165     8.712865 
 3.815    78.343411   8.85118133 
  3.82   76.0188353    8.7188781 
 3.825   78.1639267   8.84103652 
  3.83   78.2228201   8.84436657 
 3.835   76.3708737   8.73904306 
  3.84   76.8155994   8.76445089 
 3.845   78.3013934   8.84880746 
  3.85     77.81426   8.82123914 
 3.855   78.2768468   8.84742035 
  3.86   77.9688241    8.8299957 
 3.865   77.4198488   8.79885497 
  3.87   80.1040321   8.95008559 
 3.875   77.6796484   8.81360587 
  3.88   77.1655084   8.78439004 
 3.885   77.6289323   8.81072825 
  3.89   75.3308474    8.6793345 
 3.895   77.5658591   8.80714818 
   3.9   77.4947663   8.80311117 
 3.905   77.1567718   8.78389275 
  3.91   76.0128373   8.71853412 
 3.915    76.319404   8.73609776 
  3.92   77.6945253    8.8144498 
 3.925   79.1061547   8.89416408 
  3.93   77.1688321   8.78457922 
 3.935   77.2138267   8.78713985 
  3.94   77.5880376   8.80840721 
 3.945   77.2530819   8.78937324 
  3.95   75.7040458   8.70080719 
 3.955   78.0664458   8.83552182 
  3.96   78.0829606   8.83645634 
 3.965   77.4711736   8.80177105 
  3.97    76.292086   8.73453411 
 3.975   77.4697923   8.80169258 
  3.98   75.8891869      8.71144 
 3.985   77.5322151   8.80523794 
  3.99   76.3127389   8.73571628 
 3.995    78.577974   8.86442181 
   4.0   78.0154937   8.83263798 
 4.005   75.5198345   8.69021487 
  4.01   75.4694846   8.68731745 
 4.015   76.3726888   8.73914692 
  4.02   76.2640662   8.73292999 
 4.025   78.1322871   8.83924697 
  4.03   77.3978898   8.79760705 
 4.035   79.2934392   8.90468636 
  4.04   76.3531393   8.73802834 
 4.045    78.621104   8.86685423 
  4.05   77.1658502    8.7844095 
 4.055   75.7436044   8.70308017 
  4.06   77.2685635   8.79025389 
 4.065   76.9165701   8.77020924 
  4.07   77.0035012   8.77516389 
 4.075   76.6919412   8.75739351 
  4.08   78.0748689   8.83599846 
 4.085   77.1455595   8.78325449 
  4.09   77.4349496   8.79971304 
 4.095   76.8204933   8.76473007 
   4.1    77.165066   8.78436486 
 4.105   76.1721858   8.72766783 
  4.11   75.7414008   8.70295357 
 4.115   77.4008147   8.79777328 
  4.12   76.3283233   8.73660823 
 4.125   78.1616301   8.84090664 
  4.13    78.624961   8.86707173 
 4.135   77.3047377   8.79231128 
  4.14   75.0719491   8.66440703 
 4.145    76.292542   8.73456021 
  4.15    77.728456   8.81637431 
 4.155   76.9988078   8.77489645 
  4.16   76.8572026   8.76682398 
 4.165   77.4208622   8.79891256 
  4.17   77.1999462   8.78634999 
 4.175   77.8892683   8.82548969 
  4.18    76.211847   8.72993969 
 4.185   75.6885326   8.69991567 
  4.19   78.9881523   8.88752791 
 4.195   75.3537927   8.68065624 
   4.2   76.0128606   8.71853546 
 4.205   75.5368365   8.69119304 
  4.21   75.9860407   8.71699723 
 4.215   77.2307217   8.78810115 
  4.22   76.6681061   8.75603255 
 4.225   76.1793488   8.72807819 
  4.23   75.9509825   8.71498609 
 4.235   77.1495779   8.78348325 
  4.24    77.032001   8.77678762 
 4.245   74.4483998   8.62834862 
  4.25   78.3991078   8.85432707 
 4.255   76.3275363   8.73656318 
  4.26   76.4947131   8.74612561 
 4.265    77.224384   8.78774055 
  4.27   79.3909812   8.91016168 
 4.275    78.154252   8.84048935 
  4.28   76.6242296    8.7535267 
 4.285   77.3235056   8.79337851 
  4.29   77.8599963   8.82383116 
 4.295   76.0700354   8.72181377 
   4.3   77.6038088    8.8093024 
 4.305   76.7126309   8.75857471 
  4.31   77.7980233   8.82031878 
 4.315    77.122069   8.78191716 
  4.32    76.250638   8.73216113 
 4.325   77.6029314    8.8092526 
  4.33   77.1321625   8.78249181 
 4.335   79.0998079   8.89380728 
  4.34   76.1759852   8.72788549 
 4.345   76.1438563   8.72604471 
  4.35   78.3767817   8.85306623 
 4.355   77.5863521   8.80831154 
  4.36   75.8237587   8.70768389 
 4.365    75.528208   8.69069664 
  4.37   75.8295797   8.70801813 
 4.375   76.5373126    8.7485606 
  4.38   78.6961914   8.87108739 
 4.385   77.7839421   8.81952051 
  4.39   78.0665091    8.8355254 
 4.395   78.8779697   8.88132702 
   4.4   78.8215301   8.87814902 
 4.405   77.9217038   8.82732711 
  4.41   77.3568541   8.79527453 
 4.415   77.8008818   8.82048081 
  4.42   75.1517352   8.66901005 
 4.425   78.6521038   8.86860214 
  4.43     76.35741   8.73827271 
 4.435   75.7052262   8.70087502 
  4.44   76.2169024   8.73022923 
 4.445   77.5973709   8.80893699 
  4.45   77.3993234   8.79768853 
 4.455    77.596887   8.80890952 
  4.46   76.6896755   8.75726415 
 4.465   78.9989283   8.88813413 
  4.47   77.9150527   8.82695036 
 4.475   77.5052624   8.80370731 
  4.48   76.2269092   8.73080232 
 4.485   76.7297097   8.75954963 
  4.49   77.1280222    8.7822561 
 4.495   77.7634465   8.81835849 
   4.5   79.1926234   8.89902373 
 4.505   76.5089335   8.74693852 
  4.51   76.8029463   8.76372902 
 4.515   76.9756967   8.77357947 
  4.52   76.8674542   8.76740864 
 4.525    77.769015   8.81867422 
  4.53   77.4494858   8.80053895 
 4.535   76.7166448   8.75880385 
  4.54   77.8618193   8.82393446 
 4.545   77.1533376   8.78369727 
  4.55   78.2797962   8.84758703 
 4.555   80.5157305    8.9730558 
  4.56   77.9242835   8.82747323 
 4.565    77.288294   8.79137611 
  4.57   79.6550137   8.92496575 
 4.575    76.564426   8.75011006 
  4.58   78.7213412   8.87250479 
 4.585   78.4472418   8.85704475 
  4.59   77.9754369   8.83037014 
 4.595   78.5746104   8.86423208 
   4.6   77.6620834   8.81260934 
 4.605   79.2435742   8.90188599 
  4.61   78.0871282   8.83669215 
 4.615    78.192056   8.84262721 
  4.62   78.0184983   8.83280807 
 4.625   78.7717016   8.87534233 
  4.63    77.683263   8.81381092 
 4.635   77.4810244   8.80233062 
  4.64   78.7983211   8.87684184 
 4.645   78.2025657   8.84322146 
  4.65   77.2299372   8.78805651 
 4.655   80.0433145   8.94669294 
  4.66   77.6831466   8.81380432 
 4.665   78.5689892     8.863915 
  4.67   78.0743602   8.83596968 
 4.675   78.0376726    8.8338934 
  4.68    78.018905   8.83283109 
 4.685   80.4446343   8.96909328 
  4.69   80.2592923   8.95875507 
 4.695   79.7239819    8.9288287 
   4.7   79.7831248   8.93213999 
 4.705   78.3942092   8.85405044 
  4.71   78.6840667   8.87040398 
 4.715   78.0199209   8.83288859 
  4.72   80.1916376   8.95497837 
 4.725   78.8985445   8.88248527 
  4.73    78.745304   8.87385508 
 4.735   78.7178681   8.87230906 
  4.74   76.9588158   8.77261739 
 4.745   75.5960167   8.69459698 
  4.75   77.6823926   8.81376155 
 4.755   78.0964664   8.83722051 
  4.76    79.663824   8.92545931 
 4.765   78.0185253   8.83280959 
  4.77   77.5509973   8.80630441 
 4.775   78.7655878   8.87499791 
  4.78   79.4991586   8.91623006 
 4.785   80.5452417   8.97470009 
  4.79   79.5479685   8.91896678 
 4.795   78.7806964   8.87584905 
   4.8   77.8954247   8.82583847 
 4.805   78.7197321   8.87241411 
  4.81   78.8507482   8.87979438 
 4.815   78.0193762   8.83285776 
  4.82   78.9053757   8.88286979 
 4.825   79.2883773   8.90440213 
  4.83   80.0832319   8.94892351 
 4.835   80.3249105   8.96241655 
  4.84   79.0565345   8.89137416 
 4.845   77.9453955   8.82866896 
  4.85   78.5846897    8.8648006 
 4.855   78.7960905    8.8767162 
  4.86    80.390008   8.96604751 
 4.865   79.7660046   8.93118159 
  4.87   78.8481758   8.87964953 
 4.875   78.9105139     8.883159 
  4.88   78.9507792    8.8854251 
 4.885   79.9376942   8.94078823 
  4.89   79.2300073   8.90112393 
 4.895   78.9455398   8.88513026 
   4.9    78.727215   8.87283579 
 4.905   78.4913172   8.85953256 
  4.91   79.2933755   8.90468278 
 4.915   81.2661117   9.01477186 
  4.92   78.6347395    8.8676231 
 4.925   77.8792981   8.82492482 
  4.93   79.5442962   8.91876091 
 4.935   77.4548239   8.80084223 
  4.94   78.0313621   8.83353622 
 4.945   78.3239962   8.85008453 
  4.95   79.1410293    8.8961244 
 4.955   78.6740933   8.86984179 
  4.96   79.7578214   8.93072345 
 4.965   77.6422454   8.81148373 
  4.97   77.8677191   8.82426876 
 4.975   78.6779462   8.87005897 
  4.98   78.8858228   8.88176913 
 4.985   78.5040046   8.86024856 
  4.99   77.7618196   8.81826624 
 4.995   79.0172919   8.88916711 
   5.0   80.4814617   8.97114607 
 5.005   80.2721162   8.95947075 
  5.01   77.8006825   8.82046951 
 5.015   79.7935859   8.93272556 
  5.02   78.9170374   8.88352618 
 5.025   79.2675632    8.9032333 
  5.03   80.0711474   8.94824828 
 5.035   79.4276561   8.91221948 
  5.04   79.5922074   8.92144648 
 5.045    81.141309   9.00784708 
  5.05   78.7477634   8.87399366 
 5.055   77.8285567   8.82204946 
  5.06   79.5381445   8.91841603 
 5.065   79.2075593   8.89986288 
  5.07   78.3396317   8.85096784 
 5.075   78.4437246    8.8568462 
  5.08   79.3961315   8.91045069 
 5.085   80.3072565   8.96143161 
  5.09   79.6046281   8.92214257 
 5.095   79.8015937   8.93317377 
   5.1   80.8849484   8.99360597 
 5.105   78.6209461   8.86684533 
  5.11   79.0798874    8.8926873 
 5.115   79.5761353   8.92054569 
  5.12   78.1070247   8.83781787 
 5.125   79.6272227   8.92340869 
  5.13   79.4017413   8.91076547 
 5.135   81.3401211   9.01887582 
  5.14   81.2046815   9.01136402 
 5.145   80.0076918   8.94470189 
  5.15   81.0164778   9.00091539 
 5.155    80.673719   8.98185498 
  5.16    79.876444   8.93736225 
 5.165   79.7423936   8.92985966 
  5.17   79.3767349    8.9093622 
 5.175   77.9332195   8.82797936 
  5.18   82.7364279   9.09595668 
 5.185   79.9623253   8.94216558 
  5.19   79.0293937   8.88984779 
 5.195   78.6007067   8.86570396 
   5.2   80.7672996    8.9870629 
 5.205   80.7955949   8.98863699 
  5.21   80.4016247    8.9666953 
 5.215   82.0396006   9.05757145 
  5.22   77.9436183    8.8285683 
 5.225   78.5260338   8.86149162 
  5.23   81.6433856   9.03567295 
 5.235   80.8351568   8.99083738 
  5.24   80.6414611   8.98005908 
 5.245   79.3527179   8.90801425 
  5.25   80.0438543    8.9467231 
 5.255   81.5857895   9.03248523 
  5.26   78.7782328   8.87571027 
 5.265   79.7752487   8.93169909 
  5.27   79.3746857    8.9092472 
 5.275   78.7259587     8.872765 
  5.28   79.4797625   8.91514231 
 5.285   79.6665864   8.92561406 
  5.29   79.8150298   8.93392577 
 5.295   79.5322492   8.91808551 
   5.3   78.6859488   8.87051006 
 5.305   79.6261681    8.9233496 
  5.31   78.5152688    8.8608842 
 5.315   79.1140774   8.89460946 
  5.32   80.1634362   8.95340361 
 5.325   80.4608391   8.96999661 
  5.33   80.3822229   8.96561336 
 5.335   79.8326107   8.93490967 
  5.34   79.2165063   8.90036551 
 5.345   79.8731197   8.93717627 
  5.35   80.1686061   8.95369231 
 5.355   78.3364572   8.85078851 
  5.36   79.2744095   8.90361778 
 5.365   80.1203211   8.95099554 
  5.37   80.0353543   8.94624806 
 5.375   80.7061908   8.98366244 
  5.38   79.4615093   8.91411854 
 5.385   79.2928531   8.90465345 
  5.39   81.9033123   9.05004488 
 5.395   79.4291296   8.91230215 
   5.4   80.5736063    8.9762802 
 5.405   79.2921632   8.90461471 
  5.41   79.3379245   8.90718387 
 5.415   80.5772934   8.97648558 
  5.42   78.5721773   8.86409484 
 5.425   79.0078334   8.88863507 
  5.43   80.3575552   8.96423757 
 5.435   79.0398975   8.89043854 
  5.44   80.8639023   8.99243584 
 5.445   77.5873501   8.80836819 
  5.45   78.1273288    8.8389665 
 5.455   79.3881037   8.91000021 
  5.46   79.0103778   8.88877819 
 5.465   78.9997122   8.88817823 
  5.47   76.2931529   8.73459518 
 5.475   79.8784773     8.937476 
  5.48   79.7408766   8.92977472 
 5.485    78.266085   8.84681213 
  5.49   76.3822101   8.73969165 
 5.495   80.0373264   8.94635828 
   5.5    78.235806   8.84510068 
 5.505   77.7097694   8.81531448 
  5.51   78.2681671   8.84692981 
 5.515   78.8009492   8.87698987 
  5.52   78.5927211   8.86525359 
 5.525   77.1484746   8.78342044 
  5.53   79.0745485   8.89238711 
 5.535   78.4766442   8.85870443 
  5.54    79.600223   8.92189571 
 5.545   77.8844092    8.8252144 
  5.55   78.7892175   8.87632906 
 5.555   78.9951041   8.88791899 
  5.56   78.4125652   8.85508697 
 5.565   78.8638084   8.88052974 
  5.57   79.3552477   8.90815625 
 5.575   77.3607282   8.79549477 
  5.58   81.4704812       9.0261 
 5.585   77.9842685    8.8308702 
  5.59   78.1360496   8.83945981 
 5.595   78.8355905   8.87894084 
   5.6   78.7854922   8.87611921 
 5.605   78.1575196   8.84067416 
  5.61   78.0568961   8.83498139 
 5.615   78.9362631   8.88460821 
  5.62   79.0064035   8.88855463 
 5.625    76.928584   8.77089414 
  5.63   77.1217069   8.78189655 
 5.635   79.5658107   8.91996697 
  5.64   79.3734328   8.90917688 
 5.645   77.5292456   8.80506932 
  5.65   78.7802333   8.87582296 
 5.655   78.4988047   8.85995512 
  5.66   77.7875522   8.81972518 
 5.665   78.7039515   8.87152476 
  5.67   76.9508979   8.77216609 
 5.675   76.7731917   8.76203125 
  5.68   78.6122575   8.86635537 
 5.685   78.1482469   8.84014971 
  5.69   78.0529971   8.83476073 
 5.695   78.4894825   8.85942902 
   5.7   79.0191935   8.88927407 
 5.705    75.876777    8.7107277 
  5.71   77.9378229   8.82824008 
 5.715   78.2799584   8.84759619 
  5.72   79.1051761   8.89410907 
 5.725   77.5979789    8.8089715 
  5.73   77.3930482   8.79733188 
 5.735   78.5831164   8.86471186 
  5.74   77.0953937   8.78039827 
 5.745   78.6404472   8.86794492 
  5.75   78.0217817   8.83299393 
 5.755   77.3929255    8.7973249 
  5.76   78.6570995   8.86888378 
 5.765   77.4316171   8.79952369 
  5.77   76.5185158   8.74748626 
 5.775   77.9071869   8.82650479 
  5.78   76.6194356   8.75325286 
 5.785   76.8674795   8.76741008 
  5.79   76.3717247   8.73909175 
 5.795   76.5669063   8.75025179 
   5.8   77.5270042   8.80494203 
 5.805   76.7859959   8.76276189 
  5.81   76.5345791   8.74840438 
 5.815   76.0238517   8.71916577 
  5.82    78.228494   8.84468733 
 5.825   77.3565582   8.79525771 
  5.83   76.9546469   8.77237978 
 5.835   78.2319299   8.84488157 
  5.84   77.8847484   8.82523362 
 5.845   76.1986508   8.72918386 
  5.85   76.2331566    8.7311601 
 5.855   76.0154801   8.71868569 
  5.86   77.5915498   8.80860658 
 5.865    78.913957    8.8833528 
  5.87   77.5254284   8.80485255 
 5.875    76.453959   8.74379546 
  5.88   76.9623261   8.77281745 
 5.885   75.2072911   8.67221374 
  5.89   76.7885153   8.76290564 
 5.895   78.2279617   8.84465724 
   5.9   79.1106906   8.89441907 
 5.905   77.4147596   8.79856577 
  5.91    76.719619   8.75897363 
 5.915   79.2392209   8.90164147 
  5.92   78.0111096    8.8323898 
 5.925   77.3065378   8.79241365 
  5.93   78.5730919   8.86414643 
 5.935   77.6611301   8.81255525 
  5.94    76.819394   8.76466737 
 5.945   76.7992183   8.76351632 
  5.95   78.1649315   8.84109335 
 5.955   77.2751471   8.79062837 
  5.96   75.5886928    8.6941758 
 5.965   77.7499798    8.8175949 
  5.97      75.7416   8.70296501 
 5.975   76.3807061    8.7396056 
  5.98   75.9351399   8.71407711 
 5.985   76.5753314   8.75073319 
  5.99   77.2286382    8.7879826 
 5.995   76.0152761   8.71867399 
   6.0   76.0137971   8.71858917 
 6.005   77.2559056   8.78953387 
  6.01   76.0360903   8.71986756 
 6.015   77.8270237   8.82196258 
  6.02   78.3982714   8.85427984 
 6.025   77.7307849   8.81650639 
  6.03    76.623187   8.75346714 
 6.035   76.3177003   8.73600024 
  6.04    75.192525   8.67136235 
 6.045   77.0367877   8.77706031 
  6.05   76.5836173   8.75120662 
 6.055   77.8686659    8.8243224 
  6.06   77.6535407   8.81212464 
 6.065   76.3112366   8.73563029 
  6.07   77.8078285   8.82087459 
 6.075   76.6880771   8.75717289 
  6.08   75.2368251   8.67391636 
 6.085   76.0735523   8.72201538 
  6.09   76.8518866   8.76652078 
 6.095   76.2533745   8.73231782 
   6.1   76.5195951   8.74754795 
 6.105   75.5647584   8.69279923 
  6.11   75.9098202   8.71262419 
 6.115   77.7016874   8.81485606 
  6.12    74.328614   8.62140441 
 6.125   76.1862829    8.7284754 
  6.13   78.8455724   8.87950293 
 6.135   77.1500313   8.78350905 
  6.14   77.9700228   8.83006358 
 6.145   76.5708863    8.7504792 
  6.15   76.6901951   8.75729382 
 6.155   75.8786068   8.71083273 
  6.16   76.9227134   8.77055947 
 6.165   75.0856817   8.66519946 
  6.17   75.0878035   8.66532189 
 6.175   76.5500893   8.74929079 
  6.18   77.1777039   8.78508417 
 6.185   75.1599998   8.66948671 
  6.19   76.4790327   8.74522914 
 6.195    76.499674   8.74640921 
   6.2   76.8151026   8.76442255 
 6.205   76.5682951   8.75033114 
  6.21   77.7702593   8.81874477 
 6.215   75.7928412   8.70590841 
  6.22   76.9540486   8.77234567 
 6.225   76.8051391   8.76385413 
  6.23   76.8685635    8.7674719 
 6.235   77.5984842   8.80900018 
  6.24    75.388317   8.68264458 
 6.245   75.7208077   8.70177038 
  6.25   75.8666271   8.71014507 
 6.255   76.7556664   8.76103112 
  6.26   77.8034438   8.82062604 
 6.265   76.7336737    8.7597759 
  6.27   77.4964032   8.80320415 
 6.275   76.8593926   8.76694888 
  6.28   77.0815789   8.77961155 
 6.285    76.093743   8.72317276 
  6.29   76.3074257   8.73541216 
 6.295   78.3750118   8.85296627 
   6.3   76.9784788   8.77373802 
 6.305   76.7923412   8.76312394 
  6.31     77.52714   8.80494974 
 6.315   77.5349654   8.80539411 
  6.32   75.8432282   8.70880177 
 6.325   77.0338427   8.77689254 
  6.33   77.4467926   8.80038594 
 6.335   77.8197159   8.82154838 
  6.34   77.3041054   8.79227533 
 6.345   76.6183258   8.75318947 
  6.35   77.4262851   8.79922071 
 6.355   76.8052064   8.76385796 
  6.36     76.56288   8.75002171 
 6.365   78.3790161   8.85319242 
  6.37   76.8133401     8.764322 
 6.375   75.7527713    8.7036068 
  6.38   76.0689065   8.72174905 
 6.385   76.9562897   8.77247341 
  6.39   78.0769243   8.83611477 
 6.395    77.201092   8.78641519 
   6.4   76.7271329   8.75940254 
 6.405    78.499854   8.86001433 
  6.41   77.4832071    8.8024546 
 6.415   76.7940154   8.76321947 
  6.42   79.7380908   8.92961874 
 6.425   77.3555761   8.79520188 
  6.43   76.2045726   8.72952304 
 6.435   76.9892621   8.77435252 
  6.44   77.3730578   8.79619564 
 6.445   76.9183333   8.77030976 
  6.45     77.42532   8.79916587 
 6.455   79.0282974   8.88978613 
  6.46   77.8900662    8.8255349 
 6.465   76.1349684   8.72553542 
  6.47   77.9699458   8.83005922 
 6.475   76.7079263   8.75830613 
  6.48   76.9112123   8.76990378 
 6.485   76.5127714    8.7471579 
  6.49    78.455182   8.85749299 
 6.495   78.1808751   8.84199497 
   6.5   76.8889791    8.7686361 
 6.505    78.097779   8.83729478 
  6.51   78.5462878   8.86263436 
 6.515    76.646027   8.75477167 
  6.52   77.5495862   8.80622429 
 6.525   78.3392858    8.8509483 
  6.53    76.312776    8.7357184 
 6.535   78.3899105   8.85380768 
  6.54   78.0068183   8.83214687 
 6.545   77.9216563   8.82732441 
  6.55   78.1691359   8.84133112 
 6.555   76.8296603   8.76525301 
  6.56   76.4728226   8.74487407 
 6.565   78.0085883   8.83224707 
  6.57   77.4258895   8.79919823 
 6.575   77.1900907   8.78578913 
  6.58   78.6107672   8.86627132 
 6.585   77.2254271    8.7877999 
  6.59   77.2569056   8.78959075 
 6.595   78.1018292   8.83752393 
   6.6   78.8765839   8.88124901 
 6.605   77.3031167    8.7922191 
  6.61   76.9651253   8.77297699 
 6.615   79.5935882   8.92152387 
  6.62   77.3898846   8.79715207 
 6.625   77.1886892   8.78570937 
  6.63   75.9439975   8.71458533 
 6.635   77.9849724   8.83091006 
  6.64   76.2627777   8.73285622 
 6.645    77.491152   8.80290589 
  6.65   77.7463422   8.81738863 
 6.655   76.4698119   8.74470193 
  6.66   78.4660721    8.8581077 
 6.665   76.9599767   8.77268355 
  6.67   77.5632677   8.80700106 
 6.675   77.0697852   8.77893986 
  6.68   76.6433983   8.75462154 
 6.685   78.6025887    8.8658101 
  6.69   77.8320445   8.82224713 
 6.695   77.1814634   8.78529814 
   6.7   78.4065137   8.85474527 
 6.705    79.086382   8.89305246 
  6.71   76.7413244   8.76021258 
 6.715    78.598285   8.86556738 
  6.72   78.3579011   8.85199983 
 6.725   78.0021775   8.83188414 
  6.73   77.1119662   8.78134193 
 6.735   76.7916046   8.76308191 
  6.74   78.8451233   8.87947765 
 6.745   76.4154164   8.74159118 
  6.75   79.0977319   8.89369057 
 6.755   77.7245793   8.81615445 
  6.76   78.3482966   8.85145732 
 6.765   78.5773665   8.86438754 
  6.77    78.383573   8.85344978 
 6.775   77.5151561    8.8042692 
  6.78   78.3950135   8.85409586 
 6.785   78.7332002   8.87317306 
  6.79    78.303835   8.84894541 
 6.795   78.7548778    8.8743945 
   6.8    77.189909   8.78577879 
 6.805   77.9625633   8.82964117 
  6.81   78.0957998    8.8371828 
 6.815   77.7276084   8.81632624 
  6.82   78.7712171   8.87531504 
 6.825   78.0738717   8.83594204 
  6.83    79.165724   8.89751224 
 6.835   79.8783067   8.93746646 
  6.84   78.3710562   8.85274286 
 6.845   78.7923104   8.87650328 
  6.85     79.12744   8.89536059 
 6.855    78.522651   8.86130075 
  6.86   78.5629054   8.86357182 
 6.865    79.402631   8.91081539 
  6.87    77.715455   8.81563696 
 6.875   77.7274359   8.81631646 
  6.88   78.2320324   8.84488736 
 6.885    78.636648   8.86773072 
  6.89   79.5439575   8.91874193 
 6.895   79.1311533   8.89556931 
   6.9   78.3949945   8.85409479 
 6.905   78.4799231    8.8588895 
  6.91   77.1605265   8.78410647 
 6.915   79.0889132   8.89319477 
  6.92   78.1924672   8.84265046 
 6.925   79.9315823   8.94044643 
  6.93   78.4602608   8.85777968 
 6.935    80.011931   8.94493885 
  6.94   80.0660955     8.947966 
 6.945   77.7474543   8.81745169 
  6.95   78.6000132   8.86566485 
 6.955   79.1336039   8.89570705 
  6.96   77.9904074   8.83121778 
 6.965   77.3310598   8.79380804 
  6.97   76.0522634   8.72079488 
 6.975   79.4123434   8.91136035 
  6.98   78.5329885   8.86188403 
 6.985    77.581964   8.80806244 
  6.99    79.619137   8.92295562 
 6.995   79.3031761   8.90523307 
   7.0   79.1233294   8.89512953 
 7.005   79.5192851   8.91735864 
  7.01   79.0285873   8.88980244 
 7.015    79.199909   8.89943307 
  7.02   79.6142756   8.92268321 
 7.025    79.415516   8.91153836 
  7.03   79.8674289   8.93685789 
 7.035   79.1387842   8.89599821 
  7.04   78.3942354   8.85405192 
 7.045   79.7090246   8.92799107 
  7.05   79.1568879   8.89701568 
 7.055    80.159384   8.95317731 
  7.06   78.5043664   8.86026898 
 7.065   79.1729649   8.89791913 
  7.07   78.4936951   8.85966676 
 7.075   78.2953234   8.84846447 
  7.08   79.8463678   8.93567948 
 7.085   79.2820763   8.90404831 
  7.09   78.7955001   8.87668295 
 7.095   79.1465515   8.89643476 
   7.1   77.0913931   8.78017045 
 7.105   79.8814849   8.93764426 
  7.11   78.3719248   8.85279192 
 7.115   79.7678923   8.93128727 
  7.12   80.2933729   8.96065694 
 7.125   80.3840069   8.96571285 
  7.13    80.814577   8.98969282 
 7.135   80.3713986   8.96500968 
  7.14   78.1055565   8.83773481 
 7.145   79.0440161   8.89067017 
  7.15   81.0939547   9.00521819 
 7.155   79.1973362   8.89928852 
  7.16   77.6358784   8.81112243 
 7.165   79.0271469   8.88972142 
  7.17   80.4556984   8.96971005 
 7.175   78.9549684   8.88566083 
  7.18   78.9031848   8.88274647 
 7.185   79.9392328   8.94087427 
  7.19   78.9007702   8.88261055 
 7.195   79.6512751    8.9247563 
   7.2   80.2042356   8.95568175 
 7.205   80.0684866   8.94809961 
  7.21   77.5915591    8.8086071 
 7.215   79.5555782   8.91939338 
  7.22   78.5896084   8.86507803 
 7.225   78.9656042   8.88625929 
  7.23   79.8702836    8.9370176 
 7.235   81.0538455   9.00299092 
  7.24   79.4004984   8.91069573 
 7.245   81.3162893   9.01755451 
  7.25   81.1122479   9.00623384 
 7.255    79.643381   8.92431403 
  7.26   81.4641032   9.02574669 
 7.265   80.1958867   8.95521562 
  7.27   80.0773448   8.94859457 
 7.275   79.2872754   8.90434026 
  7.28   80.1141296   8.95064968 
 7.285   79.5920286   8.92143647 
  7.29   79.5596341   8.91962074 
 7.295   79.4793865   8.91512123 
   7.3   79.3085216    8.9055332 
 7.305   81.4924536   9.02731708 
  7.31   79.1501377   8.89663631 
 7.315   79.5297293   8.91794423 
  7.32   80.5954992    8.9774996 
 7.325   80.2023863    8.9555785 
  7.33   80.1050977   8.95014512 
 7.335   81.2783064   9.01544821 
  7.34   79.7517534   8.93038372 
 7.345    79.993812   8.94392598 
  7.35   78.5579705   8.86329343 
 7.355   79.6196473   8.92298421 
  7.36   79.3498265   8.90785196 
 7.365   79.1511107     8.896691 
  7.37   80.2624693   8.95893237 
 7.375   80.4217859   8.96781946 
  7.38   80.8562068   8.99200794 
 7.385   81.9249493   9.05124021 
  7.39   79.5207341   8.91743988 
 7.395   79.7452111   8.93001742 
   7.4   79.6512715    8.9247561 
 7.405   80.4271857   8.96812052 
  7.41   81.0449414    9.0024964 
 7.415   80.7978611   8.98876305 
  7.42   81.6755592   9.03745314 
 7.425   80.3147005   8.96184694 
  7.43   79.7666531   8.93121789 
 7.435   80.7510788    8.9861604 
  7.44   80.1749898   8.95404879 
 7.445   81.1094979   9.00608116 
  7.45   80.6965938   8.98312829 
 7.455   81.6011579   9.03333592 
  7.46   80.1908904   8.95493665 
 7.465   78.6996431   8.87128193 
  7.47   81.5732364   9.03179032 
 7.475   80.3870844   8.96588447 
  7.48   81.2738492   9.01520101 
 7.485   82.7190589   9.09500187 
  7.49   80.2088061   8.95593692 
 7.495     81.70366   9.03900769 
   7.5   80.5711579   8.97614382 
 7.505   81.3807962   9.02113054 
  7.51   81.3438545    9.0190828 
 7.515   80.2723885   8.95948595 
  7.52   80.0572661   8.94747261 
 7.525   80.9797734   8.99887623 
  7.53   80.5477797   8.97484149 
 7.535   81.2541768   9.01410987 
  7.54   79.1993172   8.89939982 
 7.545   80.2551973   8.95852651 
  7.55   80.2188908   8.95649992 
 7.555   82.2878356   9.07126428 
  7.56   81.2014744   9.01118607 
 7.565   81.7009059   9.03885534 
  7.57   82.5743099   9.08704077 
 7.575   80.7097724   8.98386177 
  7.58   81.4908157   9.02722636 
 7.585   80.0536597   8.94727108 
  7.59   80.1505965   8.95268655 
 7.595   81.0168888   9.00093822 
   7.6   80.5781863   8.97653532 
 7.605   83.2192802    9.1224602 
  7.61     81.51035   9.02830826 
 7.615   82.3318676   9.07369096 
  7.62    80.842564    8.9912493 
 7.625   82.4890019   9.08234562 
  7.63   82.5824369   9.08748793 
 7.635    80.624826   8.97913281 
  7.64   81.3146012   9.01746091 
 7.645   82.5814655   9.08743448 
  7.65    81.629247   9.03489053 
 7.655   80.0240082   8.94561391 
  7.66   81.4128957   9.02290949 
 7.665   81.1895764   9.01052587 
  7.67   82.4190928   9.07849618 
 7.675   83.5486457   9.14049483 
  7.68   81.8653594    9.0479478 
 7.685   81.4719006   9.02617863 
  7.69   82.1968335   9.06624694 
 7.695   82.3445928   9.07439214 
   7.7   84.9204031    9.2152267 
 7.705   82.1928653   9.06602809 
  7.71   82.3278722   9.07347079 
 7.715   82.2511715   9.06924316 
  7.72   83.1315587   9.11765094 
 7.725   81.9157769    9.0507335 
  7.73     81.69871   9.03873387 
 7.735   80.9330209   8.99627817 
  7.74    81.620611    9.0344126 
 7.745    80.329251    8.9626587 
  7.75    82.874984   9.10356985 
 7.755   81.6940627   9.03847679 
  7.76   81.6279042   9.03481623 
 7.765   82.4249524   9.07881889 
  7.77   82.6736077   9.09250283 
 7.775   82.8386621   9.10157471 
  7.78   81.8203556    9.0454605 
 7.785   83.3481003   9.12951807 
  7.79   83.7965614   9.15404618 
 7.795   81.1903592    9.0105693 
   7.8   82.7174557   9.09491373 
 7.805   81.8264821   9.04579914 
  7.81   83.9764813   9.16386825 
 7.815   81.2973792   9.01650593 
  7.82   81.8419548   9.04665434 
 7.825   81.1870407   9.01038516 
  7.83   82.3377187   9.07401337 
 7.835   82.9585877    9.1081605 
  7.84   83.1302374   9.11757848 
 7.845   82.2648591   9.06999775 
  7.85   83.5143459   9.13861838 
 7.855   82.8027371   9.09960093 
  7.86    82.371849   9.07589384 
 7.865   81.1871179   9.01038944 
  7.87   80.6383544    8.9798861 
 7.875   83.3295181   9.12850032 
  7.88   82.5308577   9.08464956 
 7.885   83.7994751   9.15420532 
  7.89   83.1266198    9.1173801 
 7.895   83.1881279   9.12075259 
   7.9   80.5772403   8.97648262 
 7.905   82.5385702   9.08507403 
  7.91   84.0537234   9.16808177 
 7.915    82.757862   9.09713483 
  7.92    83.806027   9.15456318 
 7.925   83.4068299   9.13273398 
  7.93   83.6365587   9.14530255 
 7.935   83.4574968   9.13550748 
  7.94   83.1991837   9.12135865 
 7.945   84.5490015    9.1950531 
  7.95   81.7332771   9.04064583 
 7.955   84.0443915   9.16757283 
  7.96   82.6817554   9.09295086 
 7.965   83.9590498    9.1629171 
  7.97   83.6135497   9.14404449 
 7.975   82.3645014   9.07548904 
  7.98   83.5926766   9.14290307 
 7.985   84.8928126   9.21372957 
  7.99   82.9386559   9.10706626 
 7.995   84.1196531   9.17167668 
   8.0   83.9558106   9.16274034 
 8.005   83.9247935   9.16104762 
  8.01   83.1798048   9.12029631 
 8.015   83.8827496   9.15875262 
  8.02   83.2146209   9.12220483 
 8.025    84.399147   9.18690083 
  8.03   82.8280084   9.10098942 
 8.035    84.254807   9.17904172 
  8.04   83.1371013   9.11795489 
 8.045   86.4380648   9.29720736 
  8.05   83.2012821   9.12147368 
 8.055   84.0034468   9.16533943 
  8.06   83.4292544   9.13396159 
 8.065   83.9430919   9.16204627 
  8.07   83.7301863   9.15042001 
 8.075   82.3785001   9.07626025 
  8.08   82.7008506    9.0940008 
 8.085   84.1962767   9.17585292 
  8.09   83.8083283   9.15468887 
 8.095    85.965505   9.27175847 
   8.1   81.9061314   9.05020063 
 8.105   83.4442593   9.13478294 
  8.11   84.7130598   9.20396979 
 8.115   84.1749022   9.17468813 
  8.12    84.020285   9.16625796 
 8.125   85.4774944   9.24540396 
  8.13   83.8542594   9.15719714 
 8.135   83.6961193   9.14855832 
  8.14   85.9486787   9.27085103 
 8.145   82.1650405    9.0644934 
  8.15   82.5901946   9.08791476 
 8.155     85.75039   9.26015064 
  8.16    83.747065   9.15134225 
 8.165   85.4760843    9.2453277 
  8.17   84.3365785   9.18349489 
 8.175   84.8315999   9.21040715 
  8.18   84.8100104   9.20923506 
 8.185   83.9090469   9.16018815 
  8.19   83.7819178    9.1532463 
 8.195   84.7580115   9.20641144 
   8.2   83.1131051   9.11663891 
 8.205   83.4395722   9.13452638 
  8.21   86.3520004   9.29257771 
 8.215   82.3720801   9.07590657 
  8.22   83.7858457   9.15346086 
 8.225   84.4721459   9.19087297 
  8.23   84.9949529   9.21927073 
 8.235   84.4404032   9.18914595 
  8.24   83.9872615   9.16445642 
 8.245   83.4835754   9.13693469 
  8.25   84.7229219   9.20450552 
 8.255   85.1545342   9.22792145 
  8.26   84.3117883   9.18214508 
 8.265   85.8329962   9.26460988 
  8.27   85.7877368   9.26216696 
 8.275   83.1330063   9.11773033 
  8.28   83.5933804   9.14294156 
 8.285   83.8381059   9.15631508 
  8.29   84.6122566   9.19849208 
 8.295   86.7205198   9.31238529 
   8.3    84.146076   9.17311703 
 8.305   84.2829057   9.18057219 
  8.31   84.8476143   9.21127648 
 8.315   83.8020518   9.15434606 
  8.32   86.8491041   9.31928667 
 8.325   84.0547431   9.16813739 
  8.33   83.2884001   9.12624786 
 8.335   84.0987873   9.17053909 
  8.34   84.2353315   9.17798079 
 8.345   85.1370604   9.22697461 
  8.35   86.3605802   9.29303934 
 8.355    85.138815   9.22706969 
  8.36    83.242284   9.12372095 
 8.365   84.6392719   9.19996043 
  8.37   83.9295893   9.16130937 
 8.375   86.3976837   9.29503543 
  8.38   84.7557317   9.20628762 
 8.385   85.0355323   9.22147127 
  8.39   86.5606046   9.30379517 
 8.395   84.9056418   9.21442574 
   8.4   85.1765417   9.22911381 
 8.405   86.7237232   9.31255729 
  8.41   86.1501751   9.28171186 
 8.415   83.9935815   9.16480123 
  8.42   86.9632154   9.32540698 
 8.425   86.2279642   9.28590137 
  8.43   85.2434495   9.23273792 
 8.435   86.0185504   9.27461861 
  8.44   84.6901928   9.20272747 
 8.445   86.3045864   9.29002618 
  8.45   86.4693121   9.29888768 
 8.455    85.517087   9.24754492 
  8.46   85.8170229   9.26374778 
 8.465   84.3004748     9.181529 
  8.47   84.3546801   9.18448039 
 8.475   85.0549206   9.22252246 
  8.48   85.0590689   9.22274736 
 8.485   85.7528641   9.26028424 
  8.49   85.0103516   9.22010583 
 8.495   84.8762381   9.21283008 
   8.5    87.254312   9.34100166 
 8.505   85.4206908   9.24233146 
  8.51   85.0487003   9.22218522 
 8.515   86.4005055   9.29518722 
  8.52   84.8196358   9.20975764 
 8.525   85.3135108   9.23653132 
  8.53    87.331954   9.34515672 
 8.535   86.7168918    9.3121905 
  8.54   85.4899013   9.24607491 
 8.545   87.7270318   9.36627097 
  8.55   86.3003563    9.2897985 
 8.555   86.9495227   9.32467279 
  8.56   88.2048354   9.39174294 
 8.565   85.3517462   9.23860088 
  8.57   87.0050126   9.32764775 
 8.575   85.0280724   9.22106677 
  8.58   85.9020111   9.26833378 
 8.585    88.013103   9.38152989 
  8.59   87.3161292   9.34430999 
 8.595   86.8055459   9.31694939 
   8.6   88.0570951   9.38387421 
 8.605   85.9859896   9.27286308 
  8.61   86.9619776   9.32534062 
 8.615   87.8042615   9.37039281 
  8.62   87.4690126   9.35248697 
 8.625   86.4289701   9.29671825 
  8.63   87.2994785     9.343419 
 8.635   87.2620568   9.34141621 
  8.64   87.5212157   9.35527742 
 8.645   89.2080211   9.44499979 
  8.65   88.7531673   9.42088994 
 8.655   88.1641975    9.3895792 
  8.66   87.9198305    9.3765575 
 8.665   86.5023154    9.3006621 
  8.67   89.4754273   9.45914517 
 8.675   87.2309807   9.33975271 
  8.68   87.6398518   9.36161588 
 8.685   89.6415446   9.46792187 
  8.69   86.8393218   9.31876181 
 8.695   87.3845032   9.34796786 
   8.7   88.9838666   9.43312602 
 8.705    87.988056   9.38019488 
  8.71   89.5096706   9.46095506 
 8.715   87.4484527   9.35138774 
  8.72   87.9062913    9.3758355 
 8.725   88.7694178   9.42175238 
  8.73   87.7993599   9.37013126 
 8.735    88.447758   9.40466682 
  8.74    88.545358    9.4098543 
 8.745   88.5436809   9.40976519 
  8.75   88.9143653   9.42944141 
 8.755   89.8727296   9.48012287 
  8.76   90.4351937   9.50974204 
 8.765   87.7661133   9.36835702 
  8.77   89.8835056    9.4806912 
 8.775   90.2086138   9.49782153 
  8.78   89.9931155   9.48647013 
 8.785   89.5528993   9.46323937 
  8.79   88.8111629   9.42396747 
 8.795   89.0687904   9.43762631 
   8.8    90.364055     9.506001 
 8.805   89.8899137   9.48102915 
  8.81   90.2685364   9.50097555 
 8.815   89.4186601   9.45614404 
  8.82   88.9883015   9.43336109 
 8.825   90.3291486    9.5041648 
  8.83   88.5057445   9.40774917 
 8.835   90.3060999   9.50295217 
  8.84   89.9080108   9.48198348 
 8.845    89.229835   9.44615451 
  8.85    91.668486   9.57436609 
 8.855    88.578925   9.41163774 
  8.86   90.5411289   9.51531024 
 8.865   90.6376913   9.52038294 
  8.87   89.7688461   9.47464227 
 8.875   90.3851035   9.50710805 
  8.88    90.576142   9.51714989 
 8.885   91.4757256   9.56429431 
  8.89   88.4555545   9.40508131 
 8.895   89.5183825   9.46141546 
   8.9   89.6300543   9.46731505 
 8.905   90.4429198   9.51014826 
  8.91   91.9720022   9.59020345 
 8.915    89.217672   9.44551068 
  8.92   90.4050986   9.50815958 
 8.925   89.8471489    9.4787736 
  8.93   89.9955696   9.48659948 
 8.935   90.2511035   9.50005808 
  8.94   90.5454646   9.51553806 
 8.945   89.7337326   9.47278906 
  8.95   89.2657691   9.44805636 
 8.955   90.7776754   9.52773191 
  8.96   90.8095629   9.52940517 
 8.965   91.0011334   9.53945142 
  8.97   91.4996093   9.56554281 
 8.975   91.5249325   9.56686639 
  8.98    91.968628   9.59002753 
 8.985   89.5270367   9.46187279 
  8.99   89.8338563   9.47807239 
 8.995   89.1709611   9.44303771 
   9.0   90.9972736   9.53924911 
 9.005   90.9206776   9.53523348 
  9.01   90.8134819    9.5296108 
 9.015   89.5960348    9.4655182 
  9.02   90.2824154   9.50170592 
 9.025   91.0466218   9.54183535 
  9.03   89.7796846   9.47521423 
 9.035   90.6869107   9.52296754 
  9.04   90.4799846   9.51209675 
 9.045   89.3926825   9.45477036 
  9.05   91.6234132   9.57201197 
 9.055   90.4410108   9.51004789 
  9.06   89.8495221   9.47889878 
 9.065   89.5007924   9.46048584 
  9.07   89.5168415   9.46133402 
 9.075   89.5318135   9.46212521 
  9.08   89.2543806   9.44745366 
 9.085    88.664691   9.41619302 
  9.09    89.888304   9.48094426 
 9.095   90.8442867   9.53122692 
   9.1   89.2568432   9.44758399 
 9.105   90.6411315   9.52056361 
  9.11    87.861088   9.37342456 
 9.115   87.8839756   9.37464536 
  9.12   88.2170185   9.39239152 
 9.125   88.4399789   9.40425323 
  9.13   90.3556423    9.5055585 
 9.135   87.7703866   9.36858509 
  9.14   87.6838447   9.36396522 
 9.145   88.3514334   9.39954432 
  9.15   87.2350205   9.33996898 
 9.155   88.2616761   9.39476855 
  9.16   88.0287081   9.38236154 
 9.165   89.4569105   9.45816634 
  9.17   86.7211811    9.3124208 
 9.175   87.7870492   9.36947433 
  9.18    87.350161   9.34613081 
 9.185   87.5074597    9.3545422 
  9.19   87.3919436   9.34836583 
 9.195   86.4785639   9.29938513 
   9.2   86.9899608   9.32684088 
 9.205   87.1351012   9.33461843 
  9.21    88.064584   9.38427322 
 9.215    86.403409   9.29534341 
  9.22   87.8332448   9.37193923 
 9.225   89.9857164   9.48608014 
  9.23   87.1775479   9.33689177 
 9.235   86.7370089   9.31327058 
  9.24   86.9502619   9.32471243 
 9.245   86.2726359   9.28830641 
  9.25   86.3663519   9.29334987 
 9.255    85.186253   9.22963991 
  9.26    85.830229   9.26446054 
 9.265   85.1819594   9.22940732 
  9.27   88.2861598   9.39607151 
 9.275   86.3281069   9.29129199 
  9.28   87.2746513   9.34209031 
 9.285   85.7418028   9.25968697 
  9.29   85.4768686   9.24537012 
 9.295   85.9514901   9.27100265 
   9.3   85.3420442   9.23807579 
 9.305   85.5192165   9.24766005 
  9.31    85.152858   9.22783062 
 9.315   84.4477825   9.18954746 
  9.32   86.4656728   9.29869199 
 9.325   85.7601435   9.26067727 
  9.33   84.4346971   9.18883546 
 9.335   85.2733471   9.23435689 
  9.34   84.7045619   9.20350813 
 9.345   83.2873681   9.12619133 
  9.35    83.373848    9.1309281 
 9.355   84.7715228    9.2071452 
  9.36   84.0188149   9.16617777 
 9.365   83.0814106   9.11490047 
  9.37   84.1466606   9.17314889 
 9.375   86.3318387   9.29149281 
  9.38   84.2847361   9.18067187 
 9.385   84.0943059   9.17029476 
  9.39   83.5750437   9.14193873 
 9.395   83.4896064   9.13726471 
   9.4   83.0776923    9.1146965 
 9.405   82.8877152   9.10426906 
  9.41   83.7755596   9.15289897 
 9.415   83.4220956    9.1335697 
  9.42   83.7628164   9.15220281 
 9.425   84.0737939   9.16917629 
  9.43   82.1099342   9.06145321 
 9.435    84.487565   9.19171175 
  9.44   83.0765787   9.11463541 
 9.445   82.3545471   9.07494061 
  9.45   82.0753184   9.05954294 
 9.455   83.4984574   9.13774903 
  9.46   82.2047809   9.06668522 
 9.465   82.7631535   9.09742565 
  9.47   82.9945359   9.11013369 
 9.475    82.485121   9.08213196 
  9.48   81.9859305   9.05460825 
 9.485   81.7203993   9.03993359 
  9.49   82.0312181    9.0571087 
 9.495   82.3872262   9.07674094 
   9.5   83.7577844    9.1519279 
 9.505   82.3862319   9.07668617 
  9.51   82.7475602    9.0965686 
 9.515   82.2163688   9.06732424 
  9.52   80.6574251    8.9809479 
 9.525   83.0285495    9.1120003 
  9.53   82.0265696   9.05685208 
 9.535   81.1622356   9.00900858 
  9.54   82.3525675   9.07483154 
 9.545   81.0523623   9.00290854 
  9.55   83.6308983   9.14499307 
 9.555   82.6045804    9.0887062 
  9.56   83.7169484   9.14969663 
 9.565   81.9668527    9.0535547 
  9.57   83.9726901   9.16366139 
 9.575   81.8052131   9.04462344 
  9.58   81.7953855   9.04408014 
 9.585   82.1422733   9.06323746 
  9.59   82.3079271   9.07237164 
 9.595   82.0909529   9.06040578 
   9.6    81.624875   9.03464858 
 9.605   82.2577367    9.0696051 
  9.61   81.3223864   9.01789257 
 9.615   82.0291583   9.05699499 
  9.62   82.3655563   9.07554716 
 9.625   83.9407219   9.16191694 
  9.63    82.072131   9.05936703 
 9.635   82.1986803   9.06634878 
  9.64   83.0592852    9.1136867 
 9.645   82.8780978   9.10374087 
  9.65   82.2701445   9.07028911 
 9.655   81.3666688   9.02034749 
  9.66   82.8593644   9.10271192 
 9.665   80.7073981   8.98372963 
  9.67    79.260655   8.90284533 
 9.675   80.1903018   8.95490378 
  9.68   80.9542697   8.99745907 
 9.685   81.1960557    9.0108854 
  9.69   80.4469635   8.96922313 
 9.695    81.399486   9.02216637 
   9.7   80.2211358   8.95662525 
 9.705   80.8298075   8.99053989 
  9.71   78.5379982   8.86216668 
 9.715   82.0261591   9.05682942 
  9.72   80.2271958   8.95696354 
 9.725   78.0869616   8.83668273 
  9.73   81.0203227   9.00112897 
 9.735   80.4180606   8.96761176 
  9.74   80.4048378   8.96687447 
 9.745   79.9926648   8.94386185 
  9.75   79.4499125   8.91346804 
 9.755   78.7770655   8.87564451 
  9.76   80.2440646   8.95790515 
 9.765   80.1480909   8.95254662 
  9.77   79.4185703   8.91170973 
 9.775   81.0145459   9.00080807 
  9.78   80.2699632    8.9593506 
 9.785   80.0466536   8.94687954 
  9.79   80.2381806   8.95757672 
 9.795   81.2039061     9.011321 
   9.8   79.6624279    8.9253811 
 9.805   78.8778896   8.88132251 
  9.81   78.4846217   8.85915468 
 9.815   79.6982841   8.92738954 
  9.82   78.4382411   8.85653663 
 9.825   80.3558157   8.96414055 
  9.83   79.9503178   8.94149416 
 9.835    79.729264   8.92912448 
  9.84   77.8998281   8.82608793 
 9.845   77.9008486   8.82614574 
  9.85   80.3965227    8.9664108 
 9.855   77.9875616   8.83105665 
  9.86   78.3671799   8.85252393 
 9.865   78.0757781   8.83604991 
  9.87   79.4230089   8.91195876 
 9.875   78.3159174   8.84962809 
  9.88   78.1515559   8.84033687 
 9.885   78.0806999   8.83632842 
  9.89   78.4954555   8.85976611 
 9.895   79.0835175   8.89289141 
   9.9   79.0626795   8.89171971 
 9.905   78.6649689   8.86932742 
  9.91    79.314978   8.90589569 
 9.915   79.2078861   8.89988124 
  9.92   78.9348012   8.88452594 
 9.925   78.6983267   8.87120774 
  9.93   80.3136779   8.96178988 
 9.935   77.6971844   8.81460064 
  9.94   78.4581723   8.85766178 
 9.945   78.6767626   8.86999226 
  9.95   78.7763286     8.875603 
 9.955   79.1339785   8.89572811 
  9.96   79.1987967   8.89937058 
 9.965   80.9723838   8.99846564 
  9.97    79.339947    8.9072974 
 9.975    81.334881   9.01858531 
  9.98   81.8609016   9.04770146 
 9.985   82.1479844   9.06355253 
  9.99   80.8743429   8.99301634 
 9.995   83.1999567   9.12140103 
  10.0   82.1413352   9.06318571 
10.005   84.0079949   9.16558754 
 10.01   86.9831138   9.32647381 
10.015   89.0123455   9.43463542 
 10.02   93.2606646   9.65715613 
10.025   106.496901   10.3197336 
 10.03   134.265383    11.587294 
10.035   186.145356   13.6435097 
 10.04   281.374324    16.774216 
10.045   523.982458   22.8906631 
 10.05   803.534677   28.3466872 
10.055    1422.1022   37.7107703 
 10.06   1985.38834   44.5576968 
10.065   2362.15424   48.6019983 
 10.07   2486.30143   49.8628261 
10.075   2116.57598   46.0062602 
 10.08   1681.92754   41.0113099 
10.085   986.494826   31.4085152 
 10.09   621.854972   24.9370201 
10.095   325.599036    18.044363 
  10.1   193.372865   13.9058572 
10.105   135.721082   11.6499391 
 10.11   105.008416   10.2473614 
10.115   94.8196304   9.73753718 
 10.12   90.0621276   9.49010683 
10.125   85.9538193   9.27112827 
 10.13   82.8944927   9.10464127 
10.135   83.4123026   9.13303359 
 10.14   81.4536564   9.02516794 
10.145   79.5360987   8.91830133 
 10.15    80.224086   8.95678994 
10.155    78.306535   8.84909798 
 10.16   79.0104366    8.8887815 
10.165   76.5538523   8.74950583 
 10.17    76.381775   8.73966676 
10.175   76.0805867   8.72241863 
 10.18   76.8985979   8.76918456 
10.185   76.0550988   8.72095745 
 10.19   75.7038093    8.7007936 
10.195   75.9162232   8.71299163 
  10.2   75.7930431   8.70592001 
10.205   76.7171759   8.75883416 
 10.21   74.2665175   8.61780236 
10.215   74.1852884    8.6130882 
 10.22   76.0225641   8.71909193 
10.225   74.4867779   8.63057228 
 10.23   74.2100708   8.61452673 
10.235   74.8157475   8.64960967 
 10.24   74.1381149   8.61034929 
10.245   75.0488316   8.66307287 
 10.25   73.8377985   8.59289233 
10.255   74.6006363   8.63716599 
 10.26   75.5524211   8.69208957 
10.265   73.7281414   8.58650927 
 10.27   71.5299671   8.45753907 
10.275   73.2465338   8.55841888 
 10.28   73.7178234   8.58590842 
10.285   72.6226113   8.52189012 
 10.29   74.5650096   8.63510334 
10.295   73.4283144   8.56903229 
  10.3   71.6016761   8.46177736 
10.305   72.7401851   8.52878568 
 10.31   72.4751449   8.51323352 
10.315   73.0664341   8.54789062 
 10.32   70.7436027   8.41092163 
10.325    71.320489   8.44514589 
 10.33   72.4737513   8.51315167 
10.335    72.420875   8.51004554 
 10.34   71.6118888    8.4623808 
10.345   71.3099652    8.4445228 
 10.35   71.5534855   8.45892934 
10.355   72.2632141   8.50077727 
 10.36   70.9734615   8.42457486 
10.365   72.1081658   8.49165271 
 10.37   71.1617847   8.43574447 
10.375   72.2574069   8.50043569 
 10.38   72.5785932   8.51930708 
10.385   70.6259209   8.40392295 
 10.39   71.3891383   8.44920933 
10.395   70.9594502   8.42374324 
  10.4   71.1139243   8.43290723 
10.405   71.6330659   8.46363196 
 10.41    72.018781   8.48638798 
10.415   71.5962699   8.46145791 
 10.42    71.203845   8.43823708 
10.425   72.2170139   8.49805942 
 10.43   71.2761923   8.44252286 
10.435   70.5583813   8.39990365 
 10.44   71.4243049   8.45129013 
10.445   70.3258661   8.38605188 
 10.45   71.0269925   8.42775133 
10.455    71.562999   8.45949165 
 10.46   70.6489022   8.40529013 
10.465   69.0173113   8.30766581 
 10.47   69.6518287   8.34576711 
10.475   70.9087126   8.42073112 
 10.48   69.2014554   8.31874121 
10.485   69.7871078   8.35386783 
 10.49   69.1880964   8.31793823 
10.495   70.3624076    8.3882303 
  10.5   71.5224613   8.45709532 
10.505   68.8940212   8.30024224 
 10.51   69.4719289   8.33498224 
10.515   69.4621925   8.33439815 
 10.52   69.9850235    8.3657052 
10.525   69.5590512   8.34020691 
 10.53   69.4099162   8.33126138 
10.535   69.6407308    8.3451022 
 10.54   68.9983346   8.30652362 
10.545   69.7383113   8.35094673 
 10.55   69.7393369   8.35100814 
10.555   70.2912651   8.38398862 
 10.56   69.1923475   8.31819376 
10.565   69.4129862   8.33144563 
 10.57    70.371288   8.38875962 
10.575   69.7441132    8.3512941 
 10.58   68.9818433   8.30553089 
10.585   70.1766806    8.3771523 
 10.59   69.5594253   8.34022933 
10.595   70.0229798   8.36797346 
  10.6     68.50496   8.27677232 
10.605   69.1518261    8.3157577 
 10.61   69.0503882   8.30965632 
10.615   69.0271613   8.30825862 
 10.62   69.1210167   8.31390502 
10.625   68.8350237   8.29668751 
 10.63   69.3275583   8.32631721 
10.635   69.7770941   8.35326847 
 10.64   68.6820626   8.28746419 
10.645   70.1269304   8.37418237 
 10.65   68.9036847   8.30082434 
10.655   68.3288815   8.26612857 
 10.66   67.9403184   8.24259173 
10.665   69.0028072   8.30679284 
 10.67   67.7968571   8.23388469 
10.675   67.6732233   8.22637364 
 10.68   69.0947019   8.31232229 
10.685   67.4939322   8.21546908 
 10.69   69.1017212   8.31274451 
10.695   67.7242631   8.22947526 
  10.7    67.136787   8.19370411 
10.705   67.4135406   8.21057492 
 10.71   66.2175326    8.1374156 
10.715   66.7609105     8.170735 
 10.72   68.1072371   8.25271089 
10.725   68.1146283   8.25315869 
 10.73   69.5687992   8.34079128 
10.735    69.213405   8.31945942 
 10.74   67.5649294   8.21978889 
10.745   67.6497867   8.22494904 
 10.75   67.8824207   8.23907887 
10.755   67.8425533   8.23665911 
 10.76   67.7352466   8.23014256 
10.765   67.9154524    8.2410832 
 10.77    65.602891   8.09956116 
10.775   68.3269844   8.26601382 
 10.78   67.7710394   8.23231677 
10.785   68.3959887   8.27018674 
 10.79    67.276529   8.20222708 
10.795   67.1140504   8.19231655 
  10.8   68.6349358   8.28462044 
10.805   66.3447405   8.14522808 
 10.81   68.2552126   8.26167129 
10.815   67.5092014   8.21639832 
 10.82   67.7995056   8.23404552 
10.825   66.8837861    8.1782508 
 10.83   66.5227679   8.15614908 
10.835   66.1951974   8.13604311 
 10.84   67.0173919   8.18641508 
10.845   66.9105428   8.17988648 
 10.85   66.9218258   8.18057613 
10.855   67.6851833   8.22710054 
 10.86   67.9804319   8.24502468 
10.865   67.2004798   8.19758988 
 10.87   67.6320602   8.22387137 
10.875   65.5694624   8.09749729 
 10.88   65.3988558    8.0869559 
10.885   69.0890282     8.311981 
 10.89   66.2051943   8.13665744 
10.895   66.1065193   8.13059157 
  10.9   67.5306032    8.2177006 
10.905   66.9389373   8.18162193 
 10.91   66.4713994   8.15299941 
10.915   67.2862144   8.20281747 
 10.92   66.7140633   8.16786773 
10.925   65.9662719   8.12196232 
 10.93    66.426234   8.15022908 
10.935   68.0580551   8.24973061 
 10.94   66.6255815   8.16244948 
10.945   66.5978536    8.1607508 
 10.95   66.4372566   8.15090526 
10.955   66.5116129   8.15546521 
 10.96   67.7599596    8.2316438 
10.965     67.13553    8.1936274 
 10.97   67.8672626   8.23815893 
10.975   68.4807854    8.2753118 
 10.98   68.3047485   8.26466869 
10.985   70.3923921   8.39001741 
 10.99   70.7828673   8.41325545 
10.995   72.7516134   8.52945563 
  11.0   77.2193938   8.78745662 
11.005   89.9353913   9.48342719 
 11.01   110.077887   10.4918009 
11.015   141.360184   11.8894989 
 11.02   210.323408   14.5025311 
11.025    272.83687   16.5177744 
 11.03   332.762499   18.2417789 
11.035    393.66552    19.841006 
 11.04    402.17928    20.054408 
11.045   390.670586   19.7653886 
 11.05   337.593077   18.3737061 
11.055   296.768496     17.22697 
 11.06    250.28789   15.8204896 
11.065   222.061008   14.9017116 
 11.07   199.246526   14.1154711 
11.075   171.875565   13.1101322 
 11.08   149.479893    12.226197 
11.085   128.294386   11.3267112 
 11.09   108.414993   10.4122521 
11.095   98.9421701   9.94696788 
  11.1   87.2459377   9.34055339 
11.105   81.0936862   9.00520329 
 11.11    77.221512   8.78757714 
11.115   73.7155976    8.5857788 
 11.12   71.7419629   8.47006275 
11.125   70.0616589   8.37028428 
 11.13    69.602478   8.34280996 
11.135   68.1143357   8.25314096 
 11.14   68.7169392   8.28956809 
11.145   68.0563626   8.24962803 
 11.15   67.9476212   8.24303471 
11.155   65.8080862   8.11221833 
 11.16   66.9425793   8.18184449 
11.165   65.5451172    8.0959939 
 11.17   66.5495014   8.15778778 
11.175   65.6255478   8.10095969 
 11.18   65.7318444   8.10751777 
11.185   65.2008174   8.07470231 
 11.19   66.0852667   8.12928451 
11.195   64.9849765   8.06132598 
  11.2   63.8981961   7.99363472 
11.205   66.0754675   8.12868178 
 11.21   65.5852353   8.09847117 
11.215   65.5354978   8.09539979 
 11.22   66.2973871   8.14232074 
11.225   65.6861123   8.10469693 
 11.23   64.9546476   8.05944462 
11.235   65.0419927   8.06486161 
 11.24   65.4836258   8.09219536 
11.245   64.8674042   8.05403031 
 11.25   62.8312837   7.92661868 
11.255      66.0034   8.12424766 
 11.26   64.3263623   8.02037171 
11.265   65.1084387   8.06898003 
 11.27    65.277894   8.07947362 
11.275   63.5751612   7.97340336 
 11.28   65.0748955   8.06690123 
11.285   64.6234317   8.03887005 
 11.29   64.6150041   8.03834586 
11.295   63.6632113   7.97892294 
  11.3   64.3254727   8.02031624 
11.305   63.4757262   7.96716551 
 11.31   64.6309742   8.03933917 
11.315   65.1268115   8.07011843 
 11.32   64.6415199   8.03999502 
11.325   64.1431685   8.00894303 
 11.33   63.9372679   7.99607828 
11.335   64.9089237   8.05660746 
 11.34   63.8159186   7.98848663 
11.345   64.0780497   8.00487662 
 11.35   65.0322701   8.06425881 
11.355   63.1177915   7.94467064 
 11.36   64.6012455      8.03749 
11.365    64.036309   8.00226899 
 11.37   62.3397578   7.89555304 
11.375   63.7517668   7.98447035 
 11.38   64.6795589   8.04236028 
11.385   63.9144933   7.99465404 
 11.39   64.3439006   8.02146499 
11.395   62.4910953   7.90513095 
  11.4   64.7620587   8.04748773 
11.405   64.7410697   8.04618355 
 11.41   63.0918193    7.9430359 
11.415   63.9763935   7.99852446 
 11.42   64.1148773   8.00717661 
11.425   63.3694289   7.96049175 
 11.43    63.869249   7.99182389 
11.435   63.6658433   7.97908787 
 11.44   63.7168411   7.98228295 
11.445   63.4210684   7.96373458 
 11.45   62.4613125   7.90324696 
11.455   65.0393299   8.06469652 
 11.46    63.277573   7.95472017 
11.465   63.2734953   7.95446386 
 11.47   61.3618219    7.8333787 
11.475   64.4156353   8.02593517 
 11.48   64.0748885   8.00467916 
11.485   65.1721619   8.07292772 
 11.49   63.9960222   7.99975138 
11.495   63.0562991   7.94079965 
  11.5   62.8780502    7.9295681 
11.505   61.9927452   7.87354718 
 11.51   63.3340454   7.95826899 
11.515   63.0410301   7.93983817 
 11.52    62.980706   7.93603843 
11.525   63.6550737   7.97841298 
 11.53   63.7916383   7.98696678 
11.535   63.0229602   7.93870016 
 11.54   64.2792124   8.01743178 
11.545   61.7448619   7.85778989 
 11.55   63.1883071   7.94910732 
11.555     63.96765   7.99797787 
 11.56   63.3953757   7.96212131 
11.565   62.8417398   7.92727821 
 11.57   61.6877921   7.85415763 
11.575   62.9972889   7.93708315 
 11.58     63.34168   7.95874865 
11.585   62.5526267   7.90902185 
 11.59   63.9064188   7.99414904 
11.595   63.4587513   7.96610013 
  11.6   62.9210187   7.93227702 
11.605   63.0192817   7.93846847 
 11.61   64.0143954   8.00089966 
11.615   62.7801722   7.92339398 
 11.62   64.2262251   8.01412659 
11.625   62.7687882   7.92267557 
 11.63   63.1926554   7.94938082 
11.635   61.7567092   7.85854371 
 11.64    62.077485   7.87892664 
11.645   62.5124608    7.9064822 
 11.65   62.4853457   7.90476728 
11.655   61.7322883   7.85698977 
 11.66   62.4517006   7.90263884 
11.665    64.993223   8.06183745 
 11.67   64.1097929   8.00685911 
11.675   62.9654562   7.93507758 
 11.68   62.4706983   7.90384073 
11.685   63.1535078   7.94691813 
 11.69   62.6971278    7.9181518 
11.695   62.8489609   7.92773365 
  11.7   62.5646739   7.90978343 
11.705   63.4029187   7.96259497 
 11.71   62.6911273   7.91777288 
11.715   63.9749736   7.99843569 
 11.72   64.1021559    8.0063822 
11.725   62.6559834   7.91555326 
 11.73   63.9242828   7.99526628 
11.735   62.1142477   7.88125927 
 11.74   63.7557304   7.98471855 
11.745   62.1463099   7.88329309 
 11.75   62.8768924   7.92949509 
11.755   64.8325483   8.05186614 
 11.76    63.472872   7.96698638 
11.765   62.6401825   7.91455511 
 11.77   63.4796807   7.96741368 
11.775    61.726567   7.85662567 
 11.78   62.4595718   7.90313684 
11.785   64.2190308   8.01367773 
 11.79   63.5082503   7.96920638 
11.795   63.0342737   7.93941268 
  11.8   62.2725644   7.89129675 
11.805   63.1272875   7.94526824 
 11.81   62.5347806   7.90789356 
11.815   62.5786609   7.91066754 
 11.82   62.7661648   7.92251001 
11.825   62.6871993   7.91752482 
 11.83   62.8597927   7.92841679 
11.835    61.653943   7.85200249 
 11.84    62.586652    7.9111726 
11.845   62.9509788   7.93416529 
 11.85   61.7350242   7.85716388 
11.855   63.2872896   7.95533089 
 11.86   62.8733854   7.92927395 
11.865   61.7008039   7.85498593 
 11.87   62.1328207   7.88243749 
11.875    64.491123   8.03063653 
 11.88    62.989794   7.93661099 
11.885   62.0703079   7.87847116 
 11.89   62.6859256   7.91744439 
11.895   64.6695397   8.04173736 
  11.9   63.6618836   7.97883974 
11.905   63.4820613   7.96756307 
 11.91   63.7234289   7.98269559 
11.915   63.8119516   7.98823833 
 11.92   62.9765247   7.93577499 
11.925   62.8698826   7.92905307 
 11.93    62.084116   7.87934743 
11.935   61.9838858   7.87298455 
 11.94   62.1455298   7.88324361 
11.945   62.2227037   7.88813689 
 11.95   61.7157768   7.85593895 
11.955   62.9743566   7.93563838 
 11.96   62.2278749   7.88846468 
11.965    63.555733   7.97218496 
 11.97   61.5428092   7.84492251 
11.975   61.5835113   7.84751625 
 11.98   63.8366555   7.98978444 
11.985   61.6338085   7.85072026 
 11.99   63.6106621   7.97562926 
11.995    63.490379   7.96808503 
  12.0   62.6622229   7.91594738 
12.005    63.345804   7.95900773 
 12.01   62.0307807   7.87596221 
12.015   62.0725826   7.87861552 
 12.02   62.4894271   7.90502543 
12.025   63.2372082   7.95218261 
 12.03   61.9856855   7.87309885 
12.035   64.2644917   8.01651368 
 12.04   61.9900286   7.87337467 
12.045   63.6031185   7.97515633 
 12.05   63.4481096   7.96543217 
12.055   63.1168232    7.9446097 
 12.06   62.5486822   7.90877248 
12.065   63.7004196   7.98125426 
 12.07   62.5127361   7.90649961 
12.075   64.0248394   8.00155231 
 12.08   61.0396966   7.81279058 
12.085   62.5722319   7.91026118 
 12.09   63.1264889   7.94521799 
12.095    61.983369   7.87295173 
  12.1    62.951863   7.93422101 
12.105   63.1088367   7.94410704 
 12.11   63.0756652   7.94201896 
12.115   63.5234048   7.97015714 
 12.12   62.7899518   7.92401109 
12.125   62.7494826    7.9214571 
 12.13   63.0474462    7.9402422 
12.135   62.1767443   7.88522316 
 12.14   61.1458972   7.81958421 
12.145    61.989979   7.87337151 
 12.15   62.6662579   7.91620224 
12.155   63.8055073   7.98783496 
 12.16   61.7649778   7.85906978 
12.165   60.9556384    7.8074092 
 12.17   62.6240376   7.91353509 
12.175   61.1679918   7.82099685 
 12.18   62.3683977   7.89736651 
12.185   62.0335155   7.87613582 
 12.19    62.920562   7.93224823 
12.195   60.8357953   7.79973047 
  12.2   63.0913107   7.94300389 
12.205   62.5531621    7.9090557 
 12.21   62.7485545   7.92139852 
12.215   62.0853056   7.87942292 
 12.22   63.2344934   7.95201191 
12.225   61.5070128   7.84264068 
 12.23   62.9976846   7.93710808 
12.235   60.8200302   7.79871978 
 12.24   61.0157339   7.81125687 
12.245   63.4841529   7.96769433 
 12.25   61.8645085   7.86539945 
12.255   63.2383678   7.95225552 
 12.26   62.1999547   7.88669479 
12.265   61.3341183    7.8316102 
 12.27   62.3638805    7.8970805 
12.275   62.6810073   7.91713378 
 12.28   62.2268295   7.88839841 
12.285   63.3542904   7.95954084 
 12.29   62.4621781   7.90330172 
12.295   62.7054637   7.91867815 
  12.3   62.0074009   7.87447781 
12.305   62.9675015   7.93520645 
 12.31   62.4732309   7.90400094 
12.315   62.7473875   7.92132486 
 12.32   61.9036624   7.86788805 
12.325   63.4943818    7.9683362 
 12.33   62.1640409    7.8844176 
12.335    62.643315     7.914753 
 12.34   62.5227314   7.90713168 
12.345   62.9597022     7.934715 
 12.35   61.1376489   7.81905678 
12.355   62.6855445   7.91742032 
 12.36   62.3466647   7.89599042 
12.365   62.5302876   7.90760947 
 12.37   61.3174987   7.83054907 
12.375     62.43254   7.90142645 
 12.38   62.0430004   7.87673793 
12.385   61.1507734   7.81989599 
 12.39   62.1989204   7.88662922 
12.395   63.7724683   7.98576661 
  12.4   62.5061086   7.90608048 
12.405   62.9843552   7.93626834 
 12.41   63.4697334    7.9667894 
12.415   62.6419669   7.91466783 
 12.42   61.9845768   7.87302844 
12.425   64.0302074   8.00188774 
 12.43   61.8387931   7.86376457 
12.435   62.5678981   7.90998724 
 12.44   61.6484024   7.85164966 
12.445   62.0334986   7.87613475 
 12.45   63.1047219   7.94384805 
12.455   62.3433959   7.89578343 
 12.46   61.8801351   7.86639276 
12.465   62.4589936   7.90310026 
 12.47   61.9120139   7.86841877 
12.475    62.789761   7.92399905 
 12.48   61.7105694   7.85560751 
12.485   62.1330053   7.88244919 
 12.49   61.5075479   7.84267479 
12.495   60.8930514   7.80339999 
  12.5   62.8600744   7.92843455 
12.505   62.3812056   7.89817736 
 12.51   61.8138809   7.86218042 
12.515   61.6741661   7.85329015 
 12.52   62.3413419   7.89565335 
12.525   61.4546509   7.83930169 
 12.53   60.5304267   7.78013025 
12.535   61.9242364   7.86919541 
 12.54   60.0990919   7.75236041 
12.545   62.4417999   7.90201239 
 12.55   63.0867347   7.94271583 
12.555   61.6607541   7.85243619 
 12.56   62.6638825    7.9160522 
12.565   62.4666845   7.90358682 
 12.57   62.3821708   7.89823846 
12.575   61.0401897   7.81282213 
 12.58   61.5427895   7.84492126 
12.585    61.939073   7.87013805 
 12.59   61.5137539   7.84307044 
12.595   62.5343982   7.90786938 
  12.6   61.9420745   7.87032874 
12.605   61.7347579   7.85714693 
 12.61   61.4287968   7.83765251 
12.615   60.8945964   7.80349898 
 12.62   62.0334475    7.8761315 
12.625   62.3835097   7.89832322 
 12.63   60.9685842   7.80823822 
12.635   61.0810571    7.8154371 
 12.64   60.9516006    7.8071506 
12.645   61.4097109   7.83643483 
 12.65   60.5051731   7.77850713 
12.655   59.6392933   7.72264808 
 12.66   61.6808581    7.8537162 
12.665    60.514188   7.77908658 
 12.67   61.0168811    7.8113303 
12.675   60.5738165   7.78291825 
 12.68   60.5517905    7.7815031 
12.685    60.640309   7.78718878 
 12.69   60.4751693   7.77657825 
12.695   60.6379307   7.78703606 
  12.7   59.9423175   7.74224241 
12.705   60.8351137   7.79968677 
 12.71   59.8072226   7.73351296 
12.715   61.5024554   7.84235012 
 12.72   60.3147712   7.76625851 
12.725   60.6869228   7.79018118 
 12.73   60.9299411   7.80576333 
12.735   60.6474084    7.7876446 
 12.74   60.2172248   7.75997582 
12.745   61.2339589   7.82521302 
 12.75   60.3241382   7.76686154 
12.755   59.4759543    7.7120655 
 12.76   59.9918099   7.74543801 
12.765   59.9591598   7.74333002 
 12.77   60.4424134    7.7744719 
12.775   60.3870537   7.77091074 
 12.78   59.9760381    7.7444198 
12.785   60.8833606   7.80277903 
 12.79   59.9911587   7.74539597 
12.795    59.534676   7.71587169 
  12.8   60.8001808   7.79744707 
12.805   60.0264752   7.74767547 
 12.81   60.5017161   7.77828491 
12.815   60.8663703   7.80169022 
 12.82   60.3350279   7.76756255 
12.825    60.522319   7.77960918 
 12.83   59.8816186   7.73832143 
12.835   60.4548619   7.77527246 
 12.84   60.8464206   7.80041156 
12.845   59.2915911   7.70010332 
 12.85   59.1897113   7.69348499 
12.855    60.237526   7.76128378 
 12.86   59.6553336   7.72368653 
12.865   60.0906925   7.75181866 
 12.87   59.8095818   7.73366548 
12.875   59.7764242   7.73152147 
 12.88   59.3108943   7.70135666 
12.885   59.7312256    7.7285979 
 12.89   58.6100997   7.65572333 
12.895   60.6230054   7.78607766 
  12.9   59.4072381   7.70760911 
12.905   60.4321109   7.77380929 
 12.91   59.2341039   7.69636952 
12.915   59.7174324   7.72770551 
 12.92   58.5229943    7.6500323 
12.925   59.0462478   7.68415563 
 12.93   59.3601381   7.70455308 
12.935   58.8578281   7.67188556 
 12.94   58.2209397   7.63026472 
12.945    59.003744   7.68138946 
 12.95   58.9598983    7.6785349 
12.955   60.0079126   7.74647743 
 12.96   58.9925468   7.68066057 
12.965   59.3138733   7.70155006 
 12.97   59.1637761   7.69179928 
12.975   58.8045635   7.66841337 
 12.98   59.4331319   7.70928868 
12.985   58.2225086   7.63036752 
 12.99   58.7074699      7.66208 
12.995   58.4455387   7.64496819 
  13.0   59.0880961   7.68687818 
13.005   58.7103274   7.66226646 
 13.01   58.0252107   7.61742809 
13.015   59.0437391   7.68399239 
 13.02   57.4062388   7.57669049 
13.025   58.8831282   7.67353427 
 13.03   59.2882117   7.69988388 
13.035   57.7652778   7.60034722 
 13.04   58.7401746   7.66421389 
13.045   59.3317715   7.70271196 
 13.05   56.8831902   7.54209455 
13.055   58.3801492   7.64069036 
 13.06   58.3510775    7.6387877 
13.065   56.9936496   7.54941386 
 13.07   59.1000325   7.68765455 
13.075   58.1448464   7.62527681 
 13.08   58.2560197   7.63256312 
13.085   58.0010075   7.61583925 
 13.09   57.1161485   7.55752264 
13.095   58.6265341   7.65679659 
  13.1     57.44843   7.57947426 
13.105   57.5362486   7.58526523 
 13.11   56.6821535   7.52875511 
13.115   57.3385503   7.57222228 
 13.12   58.1955265   7.62859925 
13.125   58.5276805   7.65033859 
 13.13    57.274397     7.567985 
13.135   57.3568535   7.57343076 
 13.14    57.939811   7.61182048 
13.145   57.3663254   7.57405608 
 13.15   56.1439134   7.49292422 
13.155   57.8187966   7.60386721 
 13.16     57.57245   7.58765115 
13.165   56.8541168   7.54016689 
 13.17   57.3708445   7.57435439 
13.175   55.9209557   7.47803154 
 13.18   58.2721205   7.63361779 
13.185   57.8667657   7.60702082 
 13.19   56.3271166   7.50513935 
13.195   58.3603556   7.63939498 
  13.2   56.8597274   7.54053894 
13.205   57.6664818   7.59384499 
 13.21   56.6370792   7.52576104 
13.215   56.4736724    7.5148967 
 13.22   56.8161054   7.53764588 
13.225   57.0943782    7.5560822 
 13.23   57.2447775   7.56602786 
13.235   57.5097973   7.58352143 
 13.24   56.9674828   7.54768062 
13.245   56.3017839   7.50345147 
 13.25   56.3893127   7.50928177 
13.255   56.8901069   7.54255308 
 13.26   55.8766804    7.4750706 
13.265   56.5584458   7.52053494 
 13.27   55.4342666   7.44541917 
13.275    57.187503   7.56224193 
 13.28   57.0722063    7.5546149 
13.285    56.844117   7.53950377 
 13.29   56.3879046   7.50918801 
13.295   55.7662587   7.46768094 
  13.3   55.9116343   7.47740826 
13.305   56.7935083   7.53614678 
 13.31   55.5709851    7.4545949 
13.315    56.344977   7.50632913 
 13.32   57.3080077   7.57020526 
13.325   56.7400698   7.53260047 
 13.33   55.1887644   7.42891408 
13.335   56.2247821   7.49831862 
 13.34   56.0332543   7.48553634 
13.345   55.5386451   7.45242545 
 13.35   56.5564278   7.52040078 
13.355   54.4851406   7.38140506 
 13.36    55.621159   7.45795944 
13.365   55.7051592    7.4635889 
 13.37   55.8649799   7.47428792 
13.375   54.8674833   7.40725883 
 13.38    56.491621    7.5160908 
13.385   55.7206594   7.46462721 
 13.39   55.3957817   7.44283425 
13.395   55.4894964   7.44912723 
  13.4   56.1243323   7.49161747 
13.405   55.6402233   7.45923745 
 13.41   55.7662304   7.46767905 
13.415    55.150521   7.42633968 
 13.42   54.5737762    7.3874066 
13.425   55.4109839   7.44385544 
 13.43   56.0850785   7.48899716 
13.435   54.8454938   7.40577435 
 13.44    55.260238   7.43372302 
13.445   54.5564513   7.38623391 
 13.45   54.6232974   7.39075756 
13.455   55.1426829   7.42581194 
 13.46   55.5584064   7.45375116 
13.465   55.6421441    7.4593662 
 13.47   54.2714663   7.36691701 
13.475    53.956986   7.34554191 
 13.48   54.5506614   7.38584195 
13.485   55.2803292   7.43507426 
 13.49    53.675043   7.32632534 
13.495   55.4278754   7.44498995 
  13.5   55.2287783   7.43160671 
13.505   55.2419473   7.43249267 
 13.51   56.1881353   7.49587455 
13.515   56.9900097   7.54917279 
 13.52   54.1933948   7.36161632 
13.525   54.3880064   7.37482247 
 13.53    53.780789   7.33353864 
13.535   54.0780049   7.35377487 
 13.54   55.6462774   7.45964325 
13.545   54.6244751   7.39083724 
 13.55   56.8253046   7.53825607 
13.555   55.3884876   7.44234423 
 13.56   53.9265675   7.34347108 
13.565     56.25545   7.50036332 
 13.57   54.5289711   7.38437344 
13.575   55.4462038   7.44622078 
 13.58    54.680565   7.39463082 
13.585   55.2637016   7.43395599 
 13.59   54.7797138   7.40133189 
13.595   54.3576612   7.37276483 
  13.6    54.710584   7.39666033 
13.605   54.7938338   7.40228572 
 13.61   53.4539908   7.31122362 
13.615   53.9382632   7.34426737 
 13.62   54.8438055   7.40566037 
13.625   54.1807593   7.36075807 
 13.63   54.8071874   7.40318765 
13.635   55.8459689   7.47301605 
 13.64   55.3392859   7.43903797 
13.645   54.9116455   7.41023923 
 13.65   54.9783419   7.41473816 
13.655   55.1706999   7.42769816 
 13.66   54.1352243   7.35766432 
13.665   56.6739209   7.52820834 
 13.67   55.3427071   7.43926792 
13.675   55.7185535   7.46448615 
 13.68   56.5931372   7.52284103 
13.685   54.7646747   7.40031585 
 13.69   56.5057642   7.51703161 
13.695    56.983312   7.54872916 
  13.7   55.8087222   7.47052355 
13.705   56.6560604   7.52702201 
 13.71   57.3359655    7.5720516 
13.715    56.897835   7.54306536 
 13.72   57.1537037   7.56000686 
13.725   59.2513104   7.69748728 
 13.73   58.5480011   7.65166656 
13.735   58.4478166   7.64511718 
 13.74   60.7655301   7.79522483 
13.745   60.3217904    7.7667104 
 13.75   61.6914978   7.85439353 
13.755   62.6292099   7.91386188 
 13.76   64.6770425   8.04220383 
13.765   65.4395562   8.08947194 
 13.77    69.714841   8.34954137 
13.775   75.3539353   8.68066445 
 13.78   81.1012501   9.00562325 
13.785   92.2789578   9.60619372 
 13.79   102.931178   10.1455004 
13.795   121.987829   11.0448101 
  13.8   156.117806   12.4947111 
13.805   183.160197    13.533669 
 13.81   239.484324   15.4752811 
13.815   294.425568   17.1588335 
 13.82   342.346771   18.5026152 
13.825   418.117506   20.4479218 
 13.83   448.612254   21.1804687 
13.835   476.194781   21.8218877 
 13.84   463.285067   21.5240579 
13.845   436.747132   20.8984959 
 13.85   398.126633   19.9531109 
13.855   336.082589   18.3325554 
 13.86    295.53667     17.19118 
13.865   245.560423   15.6703677 
 13.87   200.543929   14.1613534 
13.875   174.852946   13.2231973 
 13.88   146.437595   12.1011403 
13.885   123.356582   11.1066008 
 13.89   114.063457   10.6800495 
13.895   98.9328868   9.94650123 
  13.9   88.9794462   9.43289172 
13.905   83.2922739   9.12646009 
 13.91   76.1393493   8.72578646 
13.915   71.4381868   8.45211138 
 13.92   69.6289445     8.344396 
13.925   66.3176089   8.14356242 
 13.93   64.7462362   8.04650459 
13.935    62.187928   7.88593228 
 13.94   60.7142068   7.79193216 
13.945   59.7477963   7.72966987 
 13.95   59.9512461     7.742819 
13.955   58.2274932   7.63069415 
 13.96   58.6186663    7.6562828 
13.965   56.3461104   7.50640462 
 13.97   56.5657612   7.52102129 
13.975   55.0599043   7.42023614 
 13.98    55.299055   7.43633344 
13.985   55.6117051    7.4573256 
 13.99   55.2663871    7.4341366 
13.995   55.4745969   7.44812707 
  14.0   56.0241863   7.48493062 
14.005   54.4212818   7.37707813 
 14.01   54.6665274   7.39368159 
14.015   54.4476237    7.3788633 
 14.02   55.2513905   7.43312791 
14.025   52.8686719   7.27108464 
 14.03   54.9922144   7.41567356 
14.035   53.4344661   7.30988824 
 14.04    52.449302   7.24218903 
14.045   53.7883129    7.3340516 
 14.05   53.4160906   7.30863124 
14.055    53.538838   7.31702385 
 14.06   54.6766283   7.39436463 
14.065   52.9078798    7.2737803 
 14.07   54.0558943   7.35227137 
14.075   52.6189028   7.25388881 
 14.08   54.5752828   7.38750856 
14.085   54.5313923   7.38453738 
 14.09   54.0753099   7.35359163 
14.095   54.1138432    7.3562112 
  14.1   55.7368469   7.46571141 
14.105   58.7525188   7.66501917 
 14.11   58.1313655    7.6243928 
14.115   58.7744238   7.66644792 
 14.12   59.2354077   7.69645423 
14.125   60.9045867   7.80413907 
 14.13   57.3756592   7.57467222 
14.135   55.6863571    7.4623292 
 14.14    55.271546   7.43448357 
14.145   55.2139922   7.43061183 
 14.15   53.9905367   7.34782531 
14.155   55.0898758   7.42225544 
 14.16   53.8965365   7.34142606 
14.165   53.1554547   7.29077874 
 14.17   54.3777781   7.37412898 
14.175   54.5614068   7.38656935 
 14.18      53.4057   7.30792036 
14.185   54.5679344    7.3870112 
 14.19    54.356282    7.3726713 
14.195   53.6798702   7.32665478 
  14.2    55.645569   7.45959577 
14.205   56.2297037   7.49864679 
 14.21   56.5748257   7.52162387 
14.215   56.7225188   7.53143538 
 14.22   57.8466953    7.6057015 
14.225   56.5015694   7.51675259 
 14.23   57.0215681   7.55126268 
14.235   58.7468733   7.66465089 
 14.24   61.0135325   7.81111596 
14.245   61.3180775   7.83058602 
 14.25   63.0112314   7.93796142 
14.255   64.7624457   8.04751177 
 14.26   67.0292778     8.187141 
14.265   69.0506154      8.30967 
 14.27   75.0847555   8.66514602 
14.275   80.6389915   8.97992158 
 14.28   86.5016815   9.30062802 
14.285   95.5399213   9.77445248 
 14.29   107.551077   10.3706835 
14.295   121.617642   11.0280389 
  14.3   148.391718    12.181614 
14.305   173.657558   13.1779193 
 14.31    204.65278   14.3056905 
14.315   268.385376   16.3824716 
 14.32   317.610156   17.8216205 
14.325   410.063209   20.2500175 
 14.33   517.713337   22.7533149 
14.335   608.923439   24.6763741 
 14.34   772.125958   27.7871546 
14.345   916.041335   30.2661748 
 14.35   1036.97777   32.2021392 
14.355   1213.26499   34.8319535 
 14.36   1294.83721   35.9838465 
14.365   1376.31919   37.0987762 
 14.37   1387.57294   37.2501402 
14.375   1337.30879   36.5692328 
 14.38   1263.59148   35.5470319 
14.385   1069.11873    32.697381 
 14.39   948.210398   30.7930252 
14.395   745.911588    27.311382 
  14.4   587.176474   24.2317245 
14.405   495.375637   22.2570357 
 14.41   359.553503   18.9618961 
14.415   287.055682   16.9427177 
 14.42   240.477801   15.5073467 
14.425   184.657503   13.5888742 
 14.43   159.759888   12.6396158 
14.435   138.746784   11.7790825 
 14.44   115.572781   10.7504782 
14.445   104.549187   10.2249297 
 14.45   93.5512794   9.67219103 
14.455   87.9391678   9.37758859 
 14.46    81.783537   9.04342507 
14.465   75.5887349   8.69417822 
 14.47    70.333781   8.38652378 
14.475   68.4194425   8.27160459 
 14.48   66.0694742   8.12831312 
14.485     62.04631   7.87694801 
 14.49    61.938532   7.87010368 
14.495   60.0007586   7.74601566 
  14.5   61.2887179   7.82871113 
14.505   59.1648184   7.69186703 
 14.51   58.2457896   7.63189292 
14.515   56.7633818   7.53414771 
 14.52   57.3886301   7.57552837 
14.525   55.4172386   7.44427556 
 14.53   55.5758521   7.45492134 
14.535   55.8500429   7.47328863 
 14.54   54.3851293    7.3746274 
14.545   53.7210354   7.32946351 
 14.55   53.3489475   7.30403639 
14.555   54.8205117    7.4040875 
 14.56   53.5722852   7.31930906 
14.565   53.2130221   7.29472564 
 14.57   52.9171751   7.27441923 
14.575   54.3675317   7.37343419 
 14.58    54.086131   7.35432736 
14.585   53.0213067   7.28157309 
 14.59   53.4340496   7.30985975 
14.595   53.8865499   7.34074587 
  14.6   53.1764485   7.29221835 
14.605    52.663464   7.25695969 
 14.61    51.752687   7.19393404 
14.615   54.1499039   7.35866183 
 14.62   51.9295086   7.20621319 
14.625    52.022482   7.21266123 
 14.63   52.9564132   7.27711572 
14.635   53.0913484   7.28638102 
 14.64    51.382791   7.16817906 
14.645   52.3014369   7.23197324 
 14.65   53.8792234   7.34024682 
14.655   52.5203026   7.24708925 
 14.66   53.2197246   7.29518503 
14.665   52.3214903   7.23335955 
 14.67   52.4991141   7.24562724 
14.675   53.2345942   7.29620409 
 14.68   52.6209509   7.25402998 
14.685   54.1106927   7.35599706 
 14.69   52.4189754   7.24009498 
14.695   54.1432679   7.35821091 
  14.7   53.7755895   7.33318413 
14.705   53.4523281   7.31110991 
 14.71   54.5530965   7.38600681 
14.715   54.3661387   7.37333972 
 14.72   54.4056577   7.37601909 
14.725   55.4746348   7.44812962 
 14.73   56.0822762   7.48881006 
14.735    56.827666    7.5384127 
 14.74   57.4345571   7.57855904 
14.745   58.1509501   7.62567703 
 14.75   57.9832942   7.61467624 
14.755   59.1777283   7.69270617 
 14.76   60.2378993   7.76130783 
14.765   61.1331034   7.81876611 
 14.77   63.8781285    7.9923794 
14.775   65.9445944   8.12062771 
 14.78   67.3577957   8.20717952 
14.785   69.9913119   8.36608104 
 14.79   73.8312141   8.59250918 
14.795   76.4463918   8.74336273 
  14.8   81.6289745   9.03487546 
14.805   88.6258248     9.414129 
 14.81   93.6282743   9.67617044 
14.815   107.706894   10.3781932 
 14.82   118.561879   10.8886123 
14.825   130.919627   11.4420115 
 14.83   159.034188   12.6108758 
14.835   179.631482    13.402667 
 14.84   211.097309   14.5291882 
14.845   266.210161   16.3159481 
 14.85   312.743223   17.6845476 
14.855   376.168933    19.395075 
 14.86    487.13977    22.071243 
14.865   563.281821    23.733559 
 14.87   701.745376   26.4904771 
14.875   860.481053   29.3339573 
 14.88   977.020549   31.2573279 
14.885   1178.85181   34.3344114 
 14.89   1307.77193   36.1631295 
14.895   1401.65235   37.4386478 
  14.9   1509.74794    38.855475 
14.905   1508.54909   38.8400449 
 14.91   1518.18808   38.9639331 
14.915   1413.14265   37.5917897 
 14.92   1326.84432   36.4258743 
14.925   1196.76591   34.5943045 
 14.93   1024.12552   32.0019612 
14.935   920.454715   30.3389966 
 14.94   785.475067   28.0263281 
14.945   653.233558   25.5584342 
 14.95   586.071319   24.2089099 
14.955   476.756976   21.8347653 
 14.96    408.71407    20.216678 
14.965   359.420191   18.9583805 
 14.97   286.068647    16.913564 
14.975   253.363277   15.9173891 
 14.98   218.528592   14.7827126 
14.985   181.323915   13.4656569 
 14.99   162.426913   12.7446817 
14.995   144.961238    12.039985 
  15.0   125.443841   11.2001715 
15.005   115.457352   10.7451083 
 15.01   101.473356   10.0733984 
15.015   92.4103764   9.61303159 
 15.02   86.9731143   9.32593772 
15.025   80.9247681   8.99581948 
 15.03   76.2890129   8.73435819 
15.035   72.0796647   8.48997436 
 15.04   70.3755316   8.38901255 
15.045   66.3723608   8.14692339 
 15.05   64.4161039   8.02596436 
15.055   62.1192861   7.88157891 
 15.06   62.1516054   7.88362895 
15.065   60.2897717   7.76464885 
 15.07   58.5297489   7.65047377 
15.075   57.6788582   7.59465985 
 15.08   56.3005063   7.50336633 
15.085   56.3043948   7.50362545 
 15.09   55.1032179   7.42315417 
15.095   53.6174476   7.32239357 
  15.1   53.5330751   7.31663003 
15.105   53.5759189   7.31955729 
 15.11    53.017307   7.28129844 
15.115   52.7727841   7.26448788 
 15.12   51.0826097   7.14720992 
15.125   51.8558576   7.20110113 
 15.13   51.0039535   7.14170522 
15.135   51.6412425   7.18618414 
 15.14   52.9036928   7.27349247 
15.145   50.7973321   7.12722471 
 15.15   50.6956812   7.12008997 
15.155   51.2656553   7.16000386 
 15.16   50.1222009   7.07970345 
15.165   50.0585891   7.07520947 
 15.17   49.5108823   7.03639697 
15.175   50.8483499   7.13080289 
 15.18    49.455743   7.03247773 
15.185   49.7278637   7.05179861 
 15.19   50.1522772   7.08182725 
15.195   50.2951255   7.09190563 
  15.2   50.2069996   7.08568978 
15.205   51.1715797   7.15343132 
 15.21   49.0635349   7.00453674 
15.215   49.9973116   7.07087771 
 15.22   51.3546536   7.16621613 
15.225   50.2364554   7.08776801 
 15.23   50.6423448    7.1163435 
15.235   49.0811039   7.00579074 
 15.24    49.913069   7.06491819 
15.245   50.9225976   7.13600712 
 15.25   51.3904283   7.16871176 
15.255   52.0704126   7.21598314 
 15.26   52.9331025    7.2755139 
15.265   52.1775539   7.22340321 
 15.27   51.7959025   7.19693702 
15.275   51.8394228   7.19995992 
 15.28   49.9961857   7.07079809 
15.285   50.8569725   7.13140747 
 15.29   49.8143854   7.05793068 
15.295   50.3629422    7.0966853 
  15.3   49.9364367   7.06657178 
15.305    47.675878   6.90477212 
 15.31   48.5582644   6.96837603 
15.315   49.0372561   7.00266064 
 15.32   47.6648928   6.90397659 
15.325   48.6203666    6.9728306 
 15.33   47.7096608   6.90721802 
15.335   47.5537768   6.89592465 
 15.34   46.7645599   6.83846181 
15.345   48.5692883   6.96916697 
 15.35   47.3096846   6.87820359 
15.355   46.3203912   6.80590855 
 15.36   46.8746509   6.84650648 
15.365   46.3816181   6.81040513 
 15.37   47.4542294   6.88870302 
15.375   46.1091427   6.79037132 
 15.38   47.4803639   6.89059968 
15.385   45.8996566   6.77492853 
 15.39   46.2955056   6.80408007 
15.395   46.7967422   6.84081444 
  15.4   46.5531875   6.82298963 
15.405   45.5724778   6.75073906 
 15.41   46.8175035   6.84233173 
15.415    46.430945   6.81402561 
 15.42   44.8265732   6.69526498 
15.425   46.3882753   6.81089387 
 15.43    46.147398   6.79318761 
15.435   45.8791287   6.77341337 
 15.44   46.7718973   6.83899826 
15.445   46.6728815   6.83175537 
 15.45   45.4951085   6.74500619 
15.455   45.3035631   6.73079216 
 15.46   45.2367582   6.72582769 
15.465   44.4632784   6.66807906 
 15.47   45.8224939   6.76923141 
15.475   46.2447081   6.80034617 
 15.48   45.0714589   6.71352805 
15.485   46.1474617   6.79319231 
 15.49   45.0101772   6.70896245 
15.495   45.0248726   6.71005757 
  15.5   44.9658175   6.70565563 
15.505   45.9267797   6.77692996 
 15.51   45.6849463   6.75906401 
15.515   45.1928957   6.72256616 
 15.52   45.1049851    6.7160245 
15.525   45.4296049   6.74014873 
 15.53   44.8824051    6.6994332 
15.535   45.2969148   6.73029827 
 15.54   45.1938237   6.72263517 
15.545   44.1881355    6.6474157 
 15.55   46.0774221   6.78803522 
15.555    43.553158   6.59948164 
 15.56    45.440042   6.74092294 
15.565   45.1280703   6.71774294 
 15.57   44.2285358    6.6504538 
15.575    45.244384   6.72639458 
 15.58   44.6223529   6.67999647 
15.585   44.7182378   6.68716964 
 15.59   45.1170032   6.71691918 
15.595    44.733047   6.68827683 
  15.6   45.0332333   6.71068054 
15.605    44.361966   6.66047791 
 15.61   44.5162174   6.67204746 
15.615   44.5236391   6.67260362 
 15.62   44.8368311   6.69603099 
15.625   44.5096472   6.67155508 
 15.63   44.9690294   6.70589512 
15.635   44.8657156   6.69818748 
 15.64   44.5740327   6.67637871 
15.645   44.8958499   6.70043654 
 15.65   44.7387105   6.68870021 
15.655   44.1332782    6.6432882 
 15.66   44.9288845    6.7029012 
15.665   44.4908454   6.67014583 
 15.67    43.618865   6.60445796 
15.675   45.7242474   6.76197068 
 15.68   44.5005883   6.67087613 
15.685   45.1515959   6.71949372 
 15.69   44.4730376   6.66881081 
15.695   45.2139285   6.72413032 
  15.7   45.7834723   6.76634852 
15.705   46.4303753   6.81398381 
 15.71   48.6927581   6.97801964 
15.715   50.1722461   7.08323698 
 15.72   51.7993861   7.19717904 
15.725   54.3734621   7.37383632 
 15.73   56.8474961   7.53972785 
15.735   54.1686697    7.3599368 
 15.74   52.5422949   7.24860641 
15.745   51.7990191   7.19715354 
 15.75   48.3921673   6.95644789 
15.755    47.421499   6.88632696 
 15.76   47.0425923   6.85876026 
15.765   44.9733526   6.70621746 
 15.77    45.350273   6.73426113 
15.775   45.3829577   6.73668744 
 15.78   44.0155311   6.63442018 
15.785   43.5421717   6.59864923 
 15.79   45.4722421   6.74331092 
15.795   44.7493603   6.68949626 
  15.8   44.5271743   6.67286852 
15.805   45.2209351    6.7246513 
 15.81   45.5672096   6.75034885 
15.815   44.7494793   6.68950516 
 15.82   45.6462678   6.75620217 
15.825   45.9080352   6.77554686 
 15.83   45.6961218   6.75989067 
15.835   46.1366928   6.79239963 
 15.84    46.368836   6.80946665 
15.845   46.4144045   6.81281179 
 15.85   46.6408103   6.82940776 
15.855   47.6501725   6.90291044 
 15.86    49.164198   7.01171862 
15.865   49.4873618   7.03472543 
 15.87   49.8598241   7.06114892 
15.875   51.5861654   7.18235096 
 15.88   52.2910208   7.23125306 
15.885   55.6649234   7.46089293 
 15.89   59.4621841   7.71117268 
15.895   63.5826687   7.97387413 
  15.9   69.7060653   8.34901583 
15.905     77.45266   8.80071929 
 15.91   89.2592674   9.44771229 
15.915   100.853168   10.0425678 
 15.92   122.938429   11.0877603 
15.925   143.061011   11.9608115 
 15.93   174.526779   13.2108584 
15.935   224.105513   14.9701541 
 15.94    266.14118    16.313834 
15.945   331.339245   18.2027263 
 15.95   402.018636   20.0504024 
15.955   460.017799   21.4480255 
 15.96   532.291406   23.0714414 
15.965   574.482973   23.9683744 
 15.97   604.588795   24.5883874 
15.975   589.084285   24.2710586 
 15.98    557.34907   23.6082416 
15.985   515.994891   22.7155209 
 15.99   426.740507   20.6576985 
15.995   383.189782   19.5752339 
  16.0   313.074164   17.6939019 
16.005   245.399057   15.6652181 
 16.01   214.222475   14.6363409 
16.015   170.840472   13.0705957 
 16.02   138.618657   11.7736425 
16.025   122.244012   11.0564014 
 16.03   100.162308   10.0081121 
16.035   89.4993535    9.4604098 
 16.04   78.5544066   8.86309238 
16.045   69.5916293   8.34215975 
 16.05   64.7402863   8.04613487 
16.055   61.4659816   7.84002434 
 16.06   56.3541031     7.506937 
16.065   56.8115212   7.53734179 
 16.07   52.6022959   7.25274402 
16.075   50.1064171   7.07858863 
 16.08   49.8911336    7.0633656 
16.085   47.7918572    6.9131655 
 16.09   47.7226614   6.90815905 
16.095    47.712334   6.90741152 
  16.1    45.883609   6.77374409 
16.105   45.7311952   6.76248439 
 16.11   45.4370421   6.74070042 
16.115   44.3335345   6.65834322 
 16.12   45.4462415   6.74138276 
16.125   44.7677908   6.69087369 
 16.13    44.607985   6.67892095 
16.135   43.7161279   6.61181729 
 16.14   44.5701772   6.67608997 
16.145   43.2399833   6.57571162 
 16.15   44.5223157   6.67250445 
16.155   44.3140514      6.65688 
 16.16   41.6637811   6.45474873 
16.165   43.9391806   6.62866356 
 16.17   43.6405467    6.6060992 
16.175   42.4950901   6.51882582 
 16.18     44.00135   6.63335134 
16.185   43.2276718   6.57477542 
 16.19   43.9160814   6.62692096 
16.195   43.8189554   6.61958876 
  16.2   41.7554111    6.4618427 
16.205   43.0242056   6.55928392 
 16.21   43.3992433    6.5878102 
16.215   43.0059496   6.55789216 
 16.22   43.0654103   6.56242412 
16.225   42.7578424   6.53894811 
 16.23   42.4530504   6.51560054 
16.235   42.8782824   6.54815107 
 16.24   42.7797357   6.54062197 
16.245   42.2864855   6.50280597 
 16.25   42.2920843   6.50323644 
16.255   42.7563121    6.5388311 
 16.26   42.1980724   6.49600434 
16.265   42.1498394   6.49229077 
 16.27   42.4235308   6.51333484 
16.275   43.6377065   6.60588423 
 16.28   43.0893715    6.5642495 
16.285   41.5566848   6.44644745 
 16.29   43.2059617    6.5731242 
16.295   42.8099611   6.54293215 
  16.3    43.302033   6.58042803 
16.305   44.1545694   6.64489047 
 16.31   42.6087382   6.52753692 
16.315   43.2251527   6.57458384 
 16.32   43.8686181   6.62333889 
16.325   43.2924506   6.57969989 
 16.33   42.9391542   6.55279743 
16.335   43.2962024   6.57998498 
 16.34   41.8880009   6.47209401 
16.345   42.2698096   6.50152363 
 16.35   42.8131392   6.54317501 
16.355   41.3196708   6.42803786 
 16.36   41.7086672   6.45822477 
16.365   41.9356941   6.47577749 
 16.37   40.8555969    6.3918383 
16.375     41.87071   6.47075807 
 16.38   41.8575123   6.46973819 
16.385   42.9856339   6.55634303 
 16.39   40.8024069   6.38767617 
16.395   41.5980706   6.44965663 
  16.4   42.8794264   6.54823842 
16.405   42.3509501   6.50776076 
 16.41   42.7957569    6.5418466 
16.415   40.7021275    6.3798219 
 16.42   41.2657936    6.4238457 
16.425   41.3648357   6.43155003 
 16.43   42.2880371   6.50292528 
16.435   41.7566847   6.46194125 
 16.44   40.9338077    6.3979534 
16.445   42.3718277   6.50936462 
 16.45   42.3916451   6.51088666 
16.455   41.2948598   6.42610767 
 16.46   41.5628256   6.44692373 
16.465   41.4494377   6.43812377 
 16.47   41.5580523   6.44655352 
16.475   41.3859735   6.43319311 
 16.48   42.4011069   6.51161324 
16.485    41.320275   6.42808486 
 16.49   42.5854282   6.52575116 
16.495   40.4184994   6.35755451 
  16.5   40.9822277   6.40173631 
16.505   41.6865819   6.45651469 
 16.51   41.5030309    6.4422846 
16.515   41.9657829   6.47810026 
 16.52   40.7413485   6.38289499 
16.525   40.6521931   6.37590723 
 16.53   41.5414441   6.44526525 
16.535   41.5326399   6.44458222 
 16.54   42.1144032    6.4895611 
16.545   41.1823625   6.41734855 
 16.55   40.3658045   6.35340889 
16.555   41.1306374   6.41331719 
 16.56   41.9611501   6.47774267 
16.565   41.5033716   6.44231105 
 16.57   40.6899369   6.37886643 
16.575   40.6109007   6.37266825 
 16.58   41.6737333    6.4555196 
16.585   41.4765197   6.44022668 
 16.59   41.2178969   6.42011658 
16.595   41.4416523   6.43751911 
  16.6   41.1561121   6.41530297 
16.605   42.1642595   6.49340123 
 16.61   41.7841473   6.46406585 
16.615   41.2116454   6.41962969 
 16.62   40.9771601   6.40134049 
16.625   41.6741642   6.45555297 
 16.63   40.9989431    6.4030417 
16.635   41.7061568   6.45803041 
 16.64    40.383946   6.35483643 
16.645   42.7952696   6.54180936 
 16.65   40.1966569   6.34008335 
16.655   41.7143048   6.45866122 
 16.66    42.364816   6.50882601 
16.665    42.221673   6.49782063 
 16.67   40.6785059   6.37797036 
16.675   41.2575223   6.42320187 
 16.68   42.3000568   6.50384938 
16.685    41.689845   6.45676738 
 16.69   41.7121098   6.45849129 
16.695    41.677756   6.45583116 
  16.7   42.0530772    6.4848344 
16.705   42.5091604   6.51990494 
 16.71   42.2048326   6.49652465 
16.715    42.658307   6.53133271 
 16.72   42.5102273   6.51998675 
16.725   43.5010009   6.59552886 
 16.73   43.3818757   6.58649191 
16.735    43.342995    6.5835397 
 16.74   43.3131112   6.58126972 
16.745   42.0587565   6.48527228 
 16.75   43.4774929    6.5937465 
16.755   41.5086759   6.44272271 
 16.76   43.8598587   6.62267761 
16.765   42.9590102   6.55431233 
 16.77    42.881996   6.54843462 
16.775   42.2594318   6.50072548 
 16.78   42.6337234   6.52945046 
16.785   43.2067472   6.57318394 
 16.79   43.7138629   6.61164601 
16.795   42.9613761   6.55449282 
  16.8   43.5263188    6.5974479 
16.805    43.488332   6.59456837 
 16.81   43.9871585   6.63228155 
16.815   44.5965498   6.67806482 
 16.82   44.8189026   6.69469212 
16.825   46.4466856   6.81518053 
 16.83   48.1399546   6.93829623 
16.835   54.4156353   7.37669542 
 16.84   68.4837219   8.27548922 
16.845   87.8784474   9.37435051 
 16.85   124.950379   11.1781206 
16.855   213.052074   14.5963034 
 16.86   297.913134   17.2601603 
16.865   423.983235   20.5908532 
 16.87   569.902214   23.8726248 
16.875    625.80383   25.0160714 
 16.88   620.120206   24.9022129 
16.885   493.724231   22.2199062 
 16.89   395.916885   19.8976603 
16.895   237.930193    15.424986 
  16.9   151.875894   12.3237938 
16.905   112.416801    10.602679 
 16.91    72.817564   8.53332081 
16.915   59.9609115   7.74344313 
 16.92   51.4142122   7.17037044 
16.925   48.4743625   6.96235323 
 16.93    46.372215   6.80971475 
16.935   45.1216424    6.7172645 
 16.94   43.1273038   6.56713817 
16.945   43.2720031   6.57814587 
 16.95   42.2182783   6.49755941 
16.955   42.3123526   6.50479459 
 16.96   42.3341365   6.50646882 
16.965   42.0694775   6.48609879 
 16.97   42.2592883   6.50071445 
16.975   42.5007239   6.51925793 
 16.98   42.0717159   6.48627134 
16.985   41.6435745   6.45318328 
 16.99   42.0966007   6.48818933 
16.995   41.3822629    6.4329047 
  17.0   41.4229492   6.43606628 
17.005   40.9326994   6.39786678 
 17.01   41.4017524   6.43441935 
17.015   41.6953256   6.45719177 
 17.02   40.9494065   6.39917233 
17.025   39.8329088   6.31133178 
 17.03   40.0981488   6.33230991 
17.035   41.1526113   6.41503011 
 17.04   41.3048701    6.4268865 
17.045    41.388569   6.43339483 
 17.05   41.3861785   6.43320904 
17.055   41.4131283   6.43530328 
 17.06   40.7460823    6.3832658 
17.065   40.0654719   6.32972921 
 17.07   41.0575988   6.40762037 
17.075   40.9477393   6.39904206 
 17.08   41.9584129   6.47753139 
17.085   40.8570949   6.39195548 
 17.09   43.0481014    6.5611052 
17.095   41.5961284   6.44950606 
  17.1   41.4691174   6.43965196 
17.105    42.022666   6.48248918 
 17.11   42.4479627   6.51521011 
17.115   41.2647802   6.42376682 
 17.12   41.6526537   6.45388671 
17.125   41.7185552   6.45899026 
 17.13   42.3862341   6.51047111 
17.135   42.4127696    6.5125087 
 17.14   44.7026365   6.68600303 
17.145   43.3635036   6.58509709 
 17.15   42.5824618   6.52552387 
17.155   43.7025044   6.61078698 
 17.16   44.8712817   6.69860297 
17.165   45.8442959   6.77084159 
 17.17   45.4887776   6.74453687 
17.175   46.9008449   6.84841916 
 17.18   48.6162943   6.97253858 
17.185   49.8591493   7.06110114 
 17.19   51.1346662   7.15085073 
17.195   53.1939642   7.29341924 
  17.2   58.5597279   7.65243281 
17.205    62.399063   7.89930776 
 17.21   69.8640302   8.35847057 
17.215   82.7981143   9.09934692 
 17.22   99.4622284   9.97307517 
17.225   114.269578   10.6896949 
 17.23    150.60153   12.2719815 
17.235   193.672681   13.9166332 
 17.24   240.082604   15.4945992 
17.245   338.308048   18.3931522 
 17.25   418.272089   20.4517014 
17.255   535.132884   23.1329394 
 17.26   695.071932   26.3642169 
17.265   797.749484   28.2444594 
 17.27   929.196378   30.4827226 
17.275   988.407409   31.4389473 
 17.28   987.721527   31.4280373 
17.285   900.073562    30.001226 
 17.29   783.865327    27.997595 
17.295   655.532016   25.6033595 
  17.3   484.077607   22.0017637 
17.305   386.119515    19.649924 
 17.31   300.372911   17.3312697 
17.315   204.812297   14.3112647 
 17.32   164.665502   12.8322057 
17.325   125.343287   11.1956816 
 17.33   97.2468858   9.86138356 
17.335   84.6184451   9.19882846 
 17.34   72.6010227   8.52062338 
17.345    64.921475   8.05738636 
 17.35    59.087046   7.68680987 
17.355   55.0266478   7.41799486 
 17.36   52.4080146     7.239338 
17.365   51.1267265   7.15029555 
 17.37    48.636008   6.97395211 
17.375   47.9173829   6.92223828 
 17.38   46.7067167   6.83423124 
17.385    45.082366   6.71434033 
 17.39   44.9674953   6.70578073 
17.395   44.6046893   6.67867422 
  17.4   43.4799892   6.59393579 
17.405   44.5603451   6.67535356 
 17.41   43.4754371    6.5935906 
17.415   43.9606026   6.63027922 
 17.42   41.8769449   6.47123983 
17.425   40.9330152   6.39789147 
 17.43   42.1676038   6.49365874 
17.435   42.1366166   6.49127234 
 17.44   41.7636063   6.46247679 
17.445   41.7404244   6.46068297 
 17.45   41.6592607   6.45439855 
17.455   41.4367699   6.43713989 
 17.46   41.6257208   6.45179981 
17.465   40.6725341   6.37750218 
 17.47   41.7471541   6.46120376 
17.475   40.8969625    6.3950733 
 17.48   40.5452582   6.36751586 
17.485   40.9087325   6.39599347 
 17.49   40.1211212   6.33412355 
17.495   40.5535171   6.36816435 
  17.5   39.2208512   6.26265528 
17.505   40.2740955   6.34618748 
 17.51   39.9055333   6.31708265 
17.515   41.2805869   6.42499704 
 17.52   40.2121626   6.34130607 
17.525   40.4597134   6.36079503 
 17.53   40.9919774   6.40249775 
17.535   37.9791971   6.16272643 
 17.54   39.4647878   6.28210059 
17.545    40.310634    6.3490656 
 17.55   40.3758769   6.35420152 
17.555   39.1827129   6.25960964 
 17.56   39.1760926   6.25908081 
17.565   38.8711655   6.23467445 
 17.57   39.1314065   6.25551009 
17.575   39.7533451   6.30502539 
 17.58   39.1028511   6.25322725 
17.585   39.1208174   6.25466365 
 17.59   39.5916823   6.29219217 
17.595   39.2464702   6.26470033 
  17.6   39.4780836   6.28315873 
17.605    38.392979   6.19620682 
 17.61     38.84458   6.23254202 
17.615   38.3310644   6.19120863 
 17.62   39.9290296   6.31894213 
17.625   39.2314464   6.26350113 
 17.63   39.7795261   6.30710124 
17.635   39.0324714   6.24759725 
 17.64    38.900475   6.23702453 
17.645   38.9828188   6.24362225 
 17.65    39.220666    6.2626405 
17.655    40.028643   6.32681935 
 17.66   38.5711927   6.21057104 
17.665   38.8284553   6.23124829 
 17.67   38.4183055   6.19825019 
17.675    38.936704    6.2399282 
 17.68     38.63078   6.21536644 
17.685   38.2980664   6.18854316 
 17.69    37.542617   6.12720303 
17.695   37.8949588   6.15588814 
  17.7   38.6536968   6.21720973 
17.705   38.6979857   6.22077051 
 17.71   38.3432106   6.19218948 
17.715   39.3445516   6.27252355 
 17.72   39.1225456   6.25480181 
17.725   38.4972963   6.20461895 
 17.73   39.3149129   6.27016052 
17.735   39.0191506   6.24653108 
 17.74   38.5265796    6.2069783 
17.745    38.752219   6.22512803 
 17.75    38.958065   6.24163961 
17.755   38.6047316   6.21327061 
 17.76   38.2544126   6.18501516 
17.765   38.2908647   6.18796127 
 17.77   38.7438935   6.22445929 
17.775   38.4754448   6.20285779 
 17.78   39.0713183   6.25070543 
17.785   38.6020909    6.2130581 
 17.79   37.8693463   6.15380747 
17.795   38.9603564   6.24182316 
  17.8   37.6408881   6.13521704 
17.805   37.9649904   6.16157369 
 17.81   38.5958551   6.21255625 
17.815   38.1406743   6.17581365 
 17.82    37.788446   6.14723076 
17.825   37.8130599   6.14923246 
 17.83   37.5973595   6.13166857 
17.835   37.6246231   6.13389135 
 17.84   38.8801893   6.23539808 
17.845    38.182614    6.1792082 
 17.85   37.8321094    6.1507812 
17.855   37.9422335   6.15972674 
 17.86   37.3626033   6.11249567 
17.865   37.6788304   6.13830843 
 17.87   38.6178891   6.21432933 
17.875   37.2508585   6.10334814 
 17.88   37.7903018    6.1473817 
17.885   38.3003945   6.18873125 
 17.89   37.2804013   6.10576787 
17.895   37.7948622   6.14775261 
  17.9   37.2660412   6.10459181 
17.905   37.1582079   6.09575327 
 17.91   38.0152148   6.16564796 
17.915   38.1194046    6.1740914 
 17.92   37.9843462   6.16314418 
17.925   37.3302076   6.10984514 
 17.93   37.4078384   6.11619477 
17.935   37.8330576   6.15085828 
 17.94   37.5020084   6.12388834 
17.945   38.0349778   6.16725042 
 17.95   38.2820994   6.18725298 
17.955   37.2748371    6.1053122 
 17.96   36.4958985   6.04118353 
17.965   38.6821251   6.21949557 
 17.97   37.6544365   6.13632109 
17.975   38.2570819   6.18523095 
 17.98   38.0306223    6.1668973 
17.985   37.8137636   6.14928968 
 17.99   36.9123454    6.0755531 
17.995   37.2843222   6.10608895 
  18.0   37.9151243   6.15752582 
18.005   37.4673124   6.12105485 
 18.01   36.8861075   6.07339341 
18.015   37.4117289    6.1165128 
 18.02   37.9479037   6.16018699 
18.025   38.1780208   6.17883652 
 18.03    38.142712   6.17597863 
18.035   37.2296922    6.1016139 
 18.04   37.6624875   6.13697706 
18.045   38.1278324   6.17477387 
 18.05   37.2351868   6.10206414 
18.055   37.7746498   6.14610851 
 18.06    37.069005   6.08843207 
18.065   37.5926969   6.13128836 
 18.07   37.4496454   6.11961154 
18.075   36.9180635   6.07602366 
 18.08   38.0696514   6.17006089 
18.085   37.9532232   6.16061874 
 18.09   36.7115473   6.05900548 
18.095   37.4571191   6.12022214 
  18.1   37.6127688   6.13292498 
18.105    38.400268   6.19679498 
 18.11   37.7511596   6.14419723 
18.115   36.6060381    6.0502924 
 18.12   37.5396675   6.12696234 
18.125   36.7362672   6.06104506 
 18.13   37.7412878   6.14339383 
18.135   36.4654868   6.03866598 
 18.14   37.0120147   6.08375005 
18.145   36.6118297     6.050771 
 18.15   36.0498214   6.00415035 
18.155   37.7475562   6.14390399 
 18.16   37.4798996   6.12208295 
18.165   37.4072053   6.11614301 
 18.17   36.6560468   6.05442374 
18.175   37.9160081   6.15759759 
 18.18     37.62371   6.13381692 
18.185   36.4262955   6.03542007 
 18.19   37.0922028   6.09033684 
18.195    37.486685    6.1226371 
  18.2   37.8195112     6.149757 
18.205   36.4259511   6.03539154 
 18.21   37.7774653   6.14633755 
18.215   37.8994079    6.1562495 
 18.22   36.9204607   6.07622093 
18.225   36.6401854    6.0531137 
 18.23   36.5129288   6.04259288 
18.235   37.3342128    6.1101729 
 18.24   36.9463044   6.07834718 
18.245   37.0246254   6.08478639 
 18.25   37.6346405   6.13470785 
18.255   37.1036081   6.09127311 
 18.26   38.8363845    6.2318845 
18.265   37.2342827   6.10199006 
 18.27   37.7537818   6.14441061 
18.275     37.16507    6.0963161 
 18.28   36.8249187   6.06835387 
18.285   38.6726487   6.21873369 
 18.29   37.9021716   6.15647396 
18.295   38.1741902   6.17852654 
  18.3   37.9563147   6.16086964 
18.305    37.419363   6.11713683 
 18.31   38.9556919    6.2414495 
18.315   38.0755996    6.1705429 
 18.32   37.8324085   6.15080552 
18.325   38.3373907   6.19171952 
 18.33    39.058423   6.24967383 
18.335   37.0048467   6.08316091 
 18.34   38.0682053    6.1699437 
18.345   39.3170767   6.27033306 
 18.35   38.5546184   6.20923654 
18.355   39.1641195   6.25812428 
 18.36   39.6798034   6.29919069 
18.365   39.7215171   6.30250086 
 18.37   39.6540694   6.29714772 
18.375   40.2499792   6.34428713 
 18.38    40.086392   6.33138152 
18.385   40.9138551   6.39639391 
 18.39   43.0025628   6.55763393 
18.395   43.7098853   6.61134519 
  18.4   46.3751165   6.80992779 
18.405    48.416324   6.95818396 
 18.41   53.3777472   7.30600761 
18.415   60.8538939   7.80089058 
 18.42   73.9578543   8.59987525 
18.425   85.2103149   9.23094334 
 18.43   120.495564   10.9770471 
18.435   158.797179   12.6014753 
 18.44   204.004391   14.2830106 
18.445   286.468972   16.9253943 
 18.45   338.094138   18.3873363 
18.455   392.207157   19.8042207 
 18.46   433.829206   20.8285671 
18.465    433.32963    20.816571 
 18.47   402.008873   20.0501589 
18.475   343.968699   18.5463932 
 18.48   299.935525   17.3186468 
18.485    220.47598   14.8484336 
 18.49   178.681239   13.3671702 
18.495   142.553369   11.9395715 
  18.5   106.219624   10.3062905 
18.505    91.476412   9.56433019 
 18.51   73.9761516   8.60093899 
18.515   64.2630292   8.01642247 
 18.52   59.7547534   7.73011989 
18.525   54.5106984   7.38313608 
 18.53     49.49735   7.03543531 
18.535   46.8104344   6.84181514 
 18.54   45.4512153   6.74175165 
18.545   44.3088065   6.65648605 
 18.55   42.2697453   6.50151869 
18.555   43.2058202   6.57311343 
 18.56    43.670144   6.60833898 
18.565   43.0480668   6.56110256 
 18.57   43.9287709   6.62787831 
18.575   46.7725934   6.83904916 
 18.58   49.3686047   7.02627958 
18.585   58.4965484   7.64830363 
 18.59   69.5090506    8.3372088 
18.595   98.8971623   9.94470524 
  18.6   144.842488   12.0350525 
18.605   192.014868    13.856943 
 18.61   270.963168   16.4609589 
18.615   342.735021    18.513104 
 18.62   374.843334   19.3608712 
18.625   393.805584   19.8445354 
 18.63   364.507663   19.0920838 
18.635   317.209664   17.8103808 
 18.64    222.70723   14.9233787 
18.645   169.855562   13.0328647 
 18.65   117.185673   10.8252332 
18.655   79.9641379   8.94226693 
 18.66   63.6980753    7.9811074 
18.665   51.7827965   7.19602644 
 18.67   45.3914994   6.73732138 
18.675   41.9697723   6.47840816 
 18.68   41.6406251   6.45295476 
18.685   39.8303096   6.31112586 
 18.69    39.192813   6.26041636 
18.695   38.8035943   6.22925311 
  18.7   37.4539076   6.11995977 
18.705    37.739194   6.14322342 
 18.71   37.1745241   6.09709145 
18.715   37.2186139   6.10070602 
 18.72   37.0962111    6.0906659 
18.725   36.3116328   6.02591344 
 18.73   35.8489194   5.98739671 
18.735   37.0326405   6.08544497 
 18.74   36.6694049   6.05552681 
18.745   36.6911474    6.0573218 
 18.75   36.6233942   6.05172654 
18.755    36.745602   6.06181508 
 18.76   36.0532587   6.00443658 
18.765   36.4279016   6.03555313 
 18.77   36.5458997   6.04532048 
18.775   35.8822106   5.99017617 
 18.78   36.6055324   6.05025061 
18.785   36.8527477    6.0706464 
 18.79   37.3841718   6.11425971 
18.795   36.1599076   6.01331087 
  18.8   35.7316438   5.97759515 
18.805   36.5180583   6.04301732 
 18.81   36.0375352   6.00312712 
18.815   36.7664274   6.06353258 
 18.82   35.4999502   5.95818347 
18.825   35.4208926    5.9515454 
 18.83   35.9728742   5.99773909 
18.835   35.2832566   5.93997109 
 18.84   35.7153872    5.9762352 
18.845   35.8993927   5.99161019 
 18.85    36.066406   6.00553128 
18.855   35.1574028   5.92936783 
 18.86   35.9770095   5.99808382 
18.865   36.1939777   6.01614309 
 18.87   34.3766154   5.86315746 
18.875   34.7668912   5.89634558 
 18.88   35.5089473   5.95893844 
18.885   35.1200452   5.92621677 
 18.89   35.9734462   5.99778677 
18.895   34.7613911   5.89587916 
  18.9   35.4187507   5.95136545 
18.905   35.0800899   5.92284475 
 18.91   35.6777818   5.97308813 
18.915   34.2878909    5.8555863 
 18.92   35.8703606   5.98918697 
18.925   35.3428613   5.94498623 
 18.93   35.7477791   5.97894465 
18.935   34.5702795   5.87964961 
 18.94   35.7696749   5.98077544 
18.945   35.1445568   5.92828447 
 18.95   35.6822382   5.97346115 
18.955   35.3676066   5.94706706 
 18.96   35.9735073   5.99779187 
18.965    34.578387   5.88033902 
 18.97   35.6381641   5.96977086 
18.975   34.8849541   5.90634863 
 18.98   35.0604582   5.92118723 
18.985    34.726218   5.89289555 
 18.99    35.797872   5.98313229 
18.995   34.6289188   5.88463413 
  19.0   35.4867909   5.95707905 
19.005   34.9944538   5.91561103 
 19.01   35.8320364   5.98598667 
19.015   36.0950659   6.00791693 
 19.02   35.7386424   5.97818053 
19.025   36.6144814   6.05099012 
 19.03   35.6695775   5.97240132 
19.035   34.8434689   5.90283566 
 19.04   35.4689127   5.95557828 
19.045   36.0967407   6.00805631 
 19.05   35.5795464   5.96485929 
19.055   35.4075792   5.95042681 
 19.06   34.9300262   5.91016296 
19.065   36.1891738   6.01574383 
 19.07   34.7368881   5.89380082 
19.075   34.8262469    5.9013767 
 19.08   35.0822042   5.92302323 
19.085   35.2159762   5.93430503 
 19.09   34.8056081   5.89962779 
19.095   35.6653548   5.97204779 
  19.1   34.8638412   5.90456105 
19.105   35.1315079   5.92718381 
 19.11   34.8058361   5.89964712 
19.115   34.6085077    5.8828996 
 19.12   35.5029803   5.95843774 
19.125   34.6168843    5.8836115 
 19.13   34.2320238   5.85081394 
19.135   34.0771762   5.83756595 
 19.14   35.7877687   5.98228792 
19.145   34.2845414   5.85530028 
 19.15    35.076355   5.92252945 
19.155   34.8888377   5.90667739 
 19.16   34.8025594   5.89936941 
19.165   33.9418638   5.82596463 
 19.17   34.4714383   5.87123823 
19.175   34.0415136   5.83451057 
 19.18   34.5292075   5.87615584 
19.185   33.9948145   5.83050722 
 19.19   33.9862532     5.829773 
19.195   33.8588539   5.81883613 
  19.2   34.2832675    5.8551915 
19.205     34.36861   5.86247473 
 19.21   34.2904472   5.85580457 
19.215   33.9078025   5.82304066 
 19.22   34.4046297   5.86554599 
19.225    34.182112   5.84654701 
 19.23   34.9098845   5.90845872 
19.235   34.4810102   5.87205332 
 19.24   34.6828669   5.88921616 
19.245   33.9006296   5.82242472 
 19.25   34.4065066   5.86570598 
19.255   33.9326278   5.82517191 
 19.26   34.9907245   5.91529581 
19.265   35.2813813   5.93981324 
 19.27   33.7856681   5.81254403 
19.275   34.5625729   5.87899421 
 19.28   34.5090384   5.87443941 
19.285   34.1052523   5.83997023 
 19.29   34.0009714   5.83103519 
19.295   33.9726587   5.82860693 
  19.3   34.3728052   5.86283253 
19.305   34.3114804   5.85760022 
 19.31   34.7156015   5.89199469 
19.315   34.3576827   5.86154269 
 19.32   34.5540851   5.87827229 
19.325   34.9376647   5.91080914 
 19.33   34.1340866   5.84243842 
19.335   34.3150158   5.85790199 
 19.34   35.1170926   5.92596765 
19.345   33.6636516   5.80203857 
 19.35   34.8455211   5.90300949 
19.355    33.674502   5.80297355 
 19.36   34.3255638   5.85880225 
19.365   34.7353683   5.89367189 
 19.37   34.0604379    5.8361321 
19.375   34.4216044   5.86699279 
 19.38   33.7485467   5.80934994 
19.385   34.1473368   5.84357227 
 19.39   34.2048844    5.8484942 
19.395     34.53492    5.8766419 
  19.4   33.8707474   5.81985803 
19.405   34.4284484   5.86757602 
 19.41   34.6252473   5.88432216 
19.415   34.1867258   5.84694157 
 19.42   33.1765406   5.75990804 
19.425   33.9155455   5.82370548 
 19.43   34.4595709    5.8702275 
19.435   34.0625572   5.83631367 
 19.44   33.9817376    5.8293857 
19.445     33.61786   5.79809107 
 19.45   34.6982593   5.89052284 
19.455   33.3455034   5.77455655 
 19.46   34.5529875   5.87817893 
19.465   33.7411781    5.8087157 
 19.47   33.8697394   5.81977143 
19.475   33.9283877   5.82480796 
 19.48   33.9236192   5.82439861 
19.485   34.0274006   5.83330101 
 19.49   33.8813446   5.82076839 
19.495   34.2014724    5.8482025 
  19.5   33.9531119   5.82692988 
19.505   33.8014051   5.81389758 
 19.51   33.4086364   5.78002045 
19.515    34.683767   5.88929257 
 19.52   33.7371695   5.80837064 
19.525   34.1991998   5.84800819 
 19.53   33.8777488    5.8204595 
19.535   34.2212022   5.84988907 
 19.54   34.0043276   5.83132297 
19.545   34.0634206   5.83638763 
 19.55   34.0121641   5.83199486 
19.555   33.6268592   5.79886706 
 19.56   33.8871311   5.82126542 
19.565   33.0229936   5.74656364 
 19.57   33.5058414   5.78842305 
19.575   33.4012244   5.77937924 
 19.58   34.0763407   5.83749439 
19.585   33.6255056   5.79875034 
 19.59   34.0658783   5.83659818 
19.595    34.147907   5.84362105 
  19.6   33.6680602   5.80241848 
19.605   33.4337858   5.78219559 
 19.61   33.2034061   5.76223968 
19.615   33.8736149   5.82010437 
 19.62   33.0233839   5.74659759 
19.625   34.5710464   5.87971482 
 19.63    34.560367   5.87880659 
19.635   33.9433852   5.82609519 
 19.64   33.7609449   5.81041693 
19.645   33.2647573   5.76756078 
 19.65   33.3729164   5.77692967 
19.655   33.9765901   5.82894417 
 19.66    33.132681   5.75609946 
19.665   32.8238196   5.72920759 
 19.67    33.569196   5.79389299 
19.675   34.1364359   5.84263947 
 19.68   32.9854319   5.74329451 
19.685   33.9877499   5.82990136 
 19.69   33.2309275   5.76462726 
19.695   32.9756001   5.74243852 
  19.7   32.8571476   5.73211545 
19.705   34.6087715   5.88292202 
 19.71   34.2923723   5.85596894 
19.715   34.0755637   5.83742783 
 19.72   32.9430952   5.73960758 
19.725   34.4125065   5.86621739 
 19.73   34.4171119   5.86660992 
19.735   32.8382406   5.73046601 
 19.74   33.8459602    5.8177281 
19.745   33.8751693   5.82023791 
 19.75   33.6417626   5.80015194 
19.755   34.1070703   5.84012588 
 19.76   34.6572054   5.88703706 
19.765   34.3049307   5.85704112 
 19.77   34.9735582   5.91384462 
19.775   34.6055065   5.88264451 
 19.78   35.7268518   5.97719431 
19.785   35.9734356   5.99778589 
 19.79   36.0706228   6.00588235 
19.795   36.4448947   6.03696072 
  19.8    37.195548    6.0988153 
19.805   36.8562599   6.07093567 
 19.81   38.9360516   6.23987593 
19.815   41.2433658    6.4220998 
 19.82   42.3385278   6.50680627 
19.825   47.4614259   6.88922535 
 19.83   52.7237418   7.26111161 
19.835   57.2237611   7.56463886 
 19.84   66.6373683   8.16317146 
19.845   77.7734922   8.81892806 
 19.85   88.8805784   9.42764967 
19.855   103.677143   10.1821974 
 19.86   112.736513   10.6177452 
19.865   119.404737   10.9272475 
 19.87   118.050729   10.8651152 
19.875   109.868981   10.4818405 
 19.88   101.345118   10.0670312 
19.885   82.5415903   9.08524025 
 19.89   73.8259612   8.59220351 
19.895   62.8847695   7.92999177 
  19.9   53.5057696   7.31476381 
19.905   48.1837586    6.9414522 
 19.91   43.6927982   6.61005281 
19.915    40.955556    6.3996528 
 19.92   38.9473824    6.2407838 
19.925   38.3793991    6.1951109 
 19.93   36.5093624   6.04229778 
19.935   37.2821904   6.10591438 
 19.94   36.4857237   6.04034135 
19.945   35.3303011   5.94392977 
 19.95   34.9568605    5.9124327 
19.955   34.8843741   5.90629953 
 19.96   35.1066748   5.92508859 
19.965   34.0792638   5.83774475 
 19.97   33.7785463   5.81193138 
19.975   33.8925045   5.82172693 
 19.98    33.937051   5.82555156 
19.985   33.9475145   5.82644956 
 19.99   34.5057032   5.87415553 
19.995   34.4551989    5.8698551 
  20.0    34.277134   5.85466771 
20.005   34.5048734    5.8740849 
 20.01   33.6938303   5.80463869 
20.015   33.2879871   5.76957425 
 20.02   34.1810836   5.84645906 
20.025   33.6270829   5.79888635 
 20.03   34.5634245   5.87906663 
20.035   34.0616274   5.83623401 
 20.04   33.7734884   5.81149623 
20.045   33.8575543   5.81872445 
 20.05   33.7794008   5.81200488 
20.055   33.4120282   5.78031385 
 20.06   33.8023427   5.81397822 
20.065   33.1604731    5.7585131 
 20.07   32.9004797   5.73589398 
20.075   33.4703891   5.78535989 
 20.08    33.395348   5.77887082 
20.085   32.9670511    5.7416941 
 20.09   34.4820378   5.87214082 
20.095   33.8024736   5.81398947 
  20.1   34.1559942   5.84431298 
20.105   34.1110939   5.84047035 
 20.11   34.0052314   5.83140046 
20.115   34.9101611   5.90848213 
 20.12   34.0573282   5.83586568 
20.125    35.412897   5.95087363 
 20.13   35.7485358   5.97900793 
20.135   34.8992736   5.90756071 
 20.14   34.0365545   5.83408558 
20.145   35.5062423   5.95871146 
 20.15     36.30601   6.02544687 
20.155   36.0811065   6.00675507 
 20.16   38.9401802   6.24020674 
20.165   39.9792224   6.32291249 
 20.17   44.3761206    6.6615404 
20.175   59.8054623   7.73339914 
 20.18   80.1741845   8.95400383 
20.185   102.780912   10.1380921 
 20.19   155.324646   12.4629309 
20.195   200.986867   14.1769837 
  20.2   242.696959   15.5787342 
20.205   266.186025   16.3152084 
 20.21   264.786604   16.2722649 
20.215   231.598729   15.2183682 
 20.22   163.965438    12.804899 
20.225   133.295767   11.5453786 
 20.23   86.2671917   9.28801334 
20.235   64.3473866   8.02168228 
 20.24   51.2801591   7.16101663 
20.245   42.0250119   6.48267012 
 20.25   39.3492641   6.27289918 
20.255   37.8223969   6.14999161 
 20.26   36.2013477   6.01675558 
20.265   34.9098957   5.90845967 
 20.27   35.6332397    5.9693584 
20.275   34.5602901   5.87880006 
 20.28   34.3603246   5.86176804 
20.285     34.29752   5.85640846 
 20.29   33.4027508   5.77951129 
20.295   34.8767812   5.90565671 
  20.3   33.6640543   5.80207327 
20.305   31.8934556   5.64742912 
 20.31   33.4364848   5.78242897 
20.315   33.3745466   5.77707076 
 20.32   33.1586752   5.75835699 
20.325   33.1914762   5.76120441 
 20.33   33.2241322   5.76403784 
20.335   33.7342624   5.80812038 
 20.34   34.3209959    5.8584124 
20.345   32.6476595   5.71381305 
 20.35   33.3845006   5.77793221 
20.355   32.9494422   5.74016047 
 20.36   33.8321965   5.81654506 
20.365   33.6345889   5.79953351 
 20.37   33.1936959   5.76139704 
20.375   33.8614725   5.81906114 
 20.38   33.4812196   5.78629584 
20.385   32.7757771   5.72501329 
 20.39   33.0561606   5.74944872 
20.395   34.1694687   5.84546565 
  20.4    32.781475    5.7255109 
20.405   33.7015438   5.80530308 
 20.41   33.4704936   5.78536893 
20.415   32.9040894   5.73620863 
 20.42   33.3899622   5.77840482 
20.425   32.9351021   5.73891123 
 20.43   32.8224243   5.72908582 
20.435   32.8857099   5.73460634 
 20.44   33.5051496   5.78836329 
20.445    32.450005   5.69649059 
 20.45   33.4710622   5.78541807 
20.455   33.0920482   5.75256884 
 20.46   33.9387495   5.82569734 
20.465   33.0476554   5.74870902 
 20.47   33.4506104   5.78365027 
20.475   33.0861167   5.75205326 
 20.48   33.3350239    5.7736491 
20.485   33.6137248   5.79773445 
 20.49    33.823307   5.81578086 
20.495   32.8680537   5.73306669 
  20.5   33.9699494   5.82837451 
20.505    34.147109   5.84355277 
 20.51    33.266012   5.76766955 
20.515   32.2105367   5.67543273 
 20.52   32.7346144   5.72141717 
20.525   32.2900439   5.68243292 
 20.53   33.4417678   5.78288577 
20.535   33.1213819   5.75511789 
 20.54   33.3236548   5.77266445 
20.545   32.0593981   5.66210192 
 20.55   33.5039077   5.78825602 
20.555   33.1548273   5.75802286 
 20.56   33.2163487   5.76336262 
20.565   33.2106302   5.76286649 
 20.57   32.9089822   5.73663509 
20.575   33.1235663   5.75530766 
 20.58   32.5366549   5.70409107 
20.585   33.0284134   5.74703519 
 20.59   33.8022401   5.81396939 
20.595    33.570899   5.79403996 
  20.6   33.1853248   5.76067051 
20.605   33.3364468   5.77377232 
 20.61   33.6733636   5.80287546 
20.615   33.9228932   5.82433629 
 20.62   32.6899304   5.71751086 
20.625   32.1435786   5.66953072 
 20.63   33.4461671   5.78326612 
20.635   33.4905421   5.78710136 
 20.64   32.8445114   5.73101312 
20.645   33.2828498   5.76912903 
 20.65   33.2645458   5.76754244 
20.655   32.7872054    5.7260113 
 20.66   33.7590518   5.81025402 
20.665   33.5050433   5.78835411 
 20.67   33.3254265    5.7728179 
20.675   33.2047469   5.76235602 
 20.68    32.212785    5.6756308 
20.685   31.8920543   5.64730505 
 20.69   32.3941154   5.69158285 
20.695   32.6145506   5.71091504 
  20.7   32.7794726   5.72533603 
20.705   33.7343415    5.8081272 
 20.71   33.0865261   5.75208885 
20.715   33.7214917    5.8070209 
 20.72   32.4273897   5.69450522 
20.725   33.4322362   5.78206159 
 20.73   32.8045448   5.72752519 
20.735   32.8041833   5.72749363 
 20.74   32.7643866   5.72401839 
20.745   33.2078782   5.76262772 
 20.75   33.3545641   5.77534103 
20.755   33.3340668   5.77356621 
 20.76   32.9308739   5.73854284 
20.765   33.6969892   5.80491079 
 20.77   33.8909155   5.82159046 
20.775   33.6113266   5.79752763 
 20.78   34.1059754   5.84003214 
20.785   33.8760598   5.82031441 
 20.79   34.0715628   5.83708513 
20.795   34.0579368   5.83591782 
  20.8   33.8694801   5.81974914 
20.805   34.7722431   5.89679939 
 20.81   34.9729989   5.91379733 
20.815   34.8285173   5.90156905 
 20.82   36.7833362   6.06492673 
20.825   35.4206716   5.95152683 
 20.83   36.0564634   6.00470344 
20.835   37.9484998   6.16023537 
 20.84   38.8508861    6.2330479 
20.845   40.0069669   6.32510608 
 20.85   39.6455819   6.29647377 
20.855   42.8246264   6.54405275 
 20.86   43.5376744   6.59830845 
20.865   46.6775483   6.83209692 
 20.87   48.1592025   6.93968317 
20.875   50.1983597   7.08508008 
 20.88   52.4310743   7.24093049 
20.885   54.8747359   7.40774837 
 20.89   58.2892989   7.63474288 
20.895   60.0392849   7.74850211 
  20.9   61.4663326   7.84004672 
20.905   62.3344149   7.89521469 
 20.91   62.3328955   7.89511846 
20.915   61.9707907   7.87215286 
 20.92    59.932907   7.74163465 
20.925   59.1762265   7.69260856 
 20.93   55.7038303   7.46349987 
20.935   53.5136927   7.31530537 
 20.94   51.0310853    7.1436045 
20.945   47.0190763   6.85704574 
 20.95   46.4258196   6.81364951 
20.955    43.271105   6.57807761 
 20.96   39.9694991   6.32214355 
20.965   38.9176814   6.23840375 
 20.97   38.0487604   6.16836773 
20.975   36.7535386   6.06246968 
 20.98   36.0047699   6.00039748 
20.985   34.8728585   5.90532459 
 20.99   34.6936121   5.89012836 
20.995   35.3982874   5.94964599 
  21.0   34.9848581   5.91479992 
21.005   34.5679154   5.87944856 
 21.01   33.7882943   5.81276994 
21.015   33.4573071   5.78422917 
 21.02   34.3976681   5.86495252 
21.025   32.6752439   5.71622637 
 21.03   33.1762649   5.75988411 
21.035   33.5050787   5.78835716 
 21.04   32.6941164   5.71787691 
21.045    33.311803   5.77163781 
 21.05   33.7386334   5.80849665 
21.055    32.628906   5.71217174 
 21.06   32.7721541   5.72469685 
21.065   32.9560568    5.7407366 
 21.07    33.063689   5.75010339 
21.075   33.2420937    5.7655957 
 21.08   32.1631769   5.67125885 
21.085   32.2818014   5.68170761 
 21.09   32.7059712   5.71891346 
21.095   32.9894491   5.74364423 
  21.1     32.74271   5.72212461 
21.105   32.6282181   5.71211153 
 21.11   33.3718266   5.77683535 
21.115   32.5124722   5.70197091 
 21.12   32.1977351   5.67430481 
21.125   32.6317233   5.71241834 
 21.13   32.7067328   5.71898004 
21.135   32.1090174   5.66648193 
 21.14   32.4667942   5.69796404 
21.145   32.6011757   5.70974393 
 21.15   32.1728848   5.67211467 
21.155   32.6767026   5.71635396 
 21.16   32.8875162   5.73476383 
21.165   33.0383054   5.74789573 
 21.17   32.0647457   5.66257413 
21.175   32.9447421   5.73975105 
 21.18   32.8075863    5.7277907 
21.185   33.1726372   5.75956918 
 21.19    32.739941   5.72188264 
21.195   32.8679764   5.73305995 
  21.2   32.2962723   5.68298093 
21.205   32.8628179   5.73261004 
 21.21   32.2505768   5.67895913 
21.215   31.7669331    5.6362162 
 21.22   33.0959032   5.75290389 
21.225   32.3155331   5.68467528 
 21.23   32.6569006   5.71462165 
21.235   32.1229685   5.66771281 
 21.24   32.0274685   5.65928163 
21.245   32.7444979   5.72228083 
 21.25   33.2279947   5.76437288 
21.255   32.5617655   5.70629174 
 21.26   33.5030548   5.78818234 
21.265   33.3286915   5.77310068 
 21.27   32.0872592   5.66456169 
21.275   32.6019549   5.70981216 
 21.28   33.0633615   5.75007491 
21.285   31.5450968   5.61650219 
 21.29   32.6262137   5.71193607 
21.295   31.6509281   5.62591575 
  21.3   33.4536349   5.78391173 
21.305   32.2530672   5.67917839 
 21.31   32.2785826   5.68142434 
21.315   31.8229685   5.64118503 
 21.32   31.9327577   5.65090769 
21.325   32.6458022   5.71365051 
 21.33   32.0940433   5.66516048 
21.335   31.8715341   5.64548794 
 21.34   32.1306727   5.66839243 
21.345   33.1942685   5.76144673 
 21.35   31.7509808   5.63480086 
21.355   32.1377958   5.66902071 
 21.36   31.9630024   5.65358314 
21.365   32.7857017   5.72587999 
 21.37   32.7037547   5.71871967 
21.375   32.4782284   5.69896731 
 21.38   32.7523443   5.72296639 
21.385   32.7177653   5.71994452 
 21.39    32.279173    5.6814763 
21.395   32.0954532   5.66528492 
  21.4   31.7928332   5.63851338 
21.405    33.256747   5.76686631 
 21.41   32.2433339    5.6783214 
21.415   32.7728567   5.72475823 
 21.42   32.1136091   5.66688707 
21.425   32.9630878   5.74134895 
 21.43   33.5191875   5.78957577 
21.435   32.8993571   5.73579612 
 21.44   33.1479862   5.75742878 
21.445   32.1163485   5.66712877 
 21.45   32.9031448   5.73612629 
21.455   32.8994393   5.73580328 
 21.46   32.3001824   5.68332494 
21.465   32.0063968   5.65741962 
 21.47   32.2801737   5.68156437 
21.475   31.9322897   5.65086628 
 21.48   32.4015268   5.69223391 
21.485   32.2596611    5.6797589 
 21.49    32.139545   5.66917498 
21.495   32.3362467   5.68649688 
  21.5   32.8664761    5.7329291 
21.505    32.813988    5.7283495 
 21.51   32.7297037     5.720988 
21.515    31.483713   5.61103493 
 21.52   32.5264693   5.70319817 
21.525    32.080471   5.66396248 
 21.53   31.6306738   5.62411538 
21.535   32.3966836   5.69180846 
 21.54   31.7489797   5.63462329 
21.545   32.2517291   5.67906058 
 21.55   32.6453971   5.71361507 
21.555   32.4799034   5.69911427 
 21.56   31.2558635   5.59069436 
21.565   32.5677959   5.70682012 
 21.57   32.4726385   5.69847686 
21.575   31.3144592   5.59593238 
 21.58   32.1441475   5.66958089 
21.585   32.0971751   5.66543688 
 21.59    32.244199   5.67839757 
21.595   32.3267801   5.68566444 
  21.6   32.7432069   5.72216802 
21.605   32.1660517    5.6715123 
 21.61    32.096794   5.66540325 
21.615   31.9242674    5.6501564 
 21.62   31.9945441   5.65637199 
21.625   32.2739976   5.68102082 
 21.63   31.9931303   5.65624701 
21.635    31.986961   5.65570164 
 21.64   32.7081373   5.71910284 
21.645    31.372585   5.60112355 
 21.65   32.3530892    5.6879776 
21.655     32.36683   5.68918535 
 21.66    31.641412   5.62506995 
21.665    32.074436    5.6634297 
 21.67   31.9899029   5.65596172 
21.675   32.1657881   5.67148906 
 21.68   31.9392878   5.65148545 
21.685   31.8998516   5.64799536 
 21.69   32.0706064    5.6630916 
21.695   31.5751669   5.61917849 
  21.7    30.986127    5.5665184 
21.705    32.308558   5.68406175 
 21.71   31.3631219   5.60027873 
21.715   31.6122262   5.62247509 
 21.72   31.6835683   5.62881589 
21.725   31.4860438   5.61124262 
 21.73   31.2295118   5.58833713 
21.735   32.3243026   5.68544656 
 21.74   31.7522718   5.63491542 
21.745   32.2091906   5.67531414 
 21.75   31.8309829   5.64189533 
21.755   30.8772192   5.55672738 
 21.76   31.4220548   5.60553787 
21.765   32.0093982   5.65768488 
 21.77   31.0781223   5.57477553 
21.775   31.7570613   5.63534039 
 21.78   31.0649778   5.57359649 
21.785   32.2647201   5.68020423 
 21.79   31.3399871   5.59821285 
21.795    31.528146   5.61499297 
  21.8   30.9264019   5.56115113 
21.805   32.0593243    5.6620954 
 21.81   31.4189051   5.60525692 
21.815   31.1393911   5.58026801 
 21.82   32.2674141   5.68044137 
21.825   32.1763916   5.67242379 
 21.83   32.0824228   5.66413478 
21.835    31.393371   5.60297876 
 21.84   31.3703004   5.60091961 
21.845   31.5325368   5.61538394 
 21.85   31.4507695   5.60809856 
21.855   31.4162731   5.60502213 
 21.86    31.950941   5.65251634 
21.865   32.0060788   5.65739152 
 21.87   32.3033885     5.683607 
21.875   32.1657468   5.67148542 
 21.88   31.7964126   5.63883078 
21.885   31.2630402   5.59133617 
 21.89   31.9573845   5.65308628 
21.895   32.3329075   5.68620326 
  21.9   31.2676501   5.59174839 
21.905   31.9068557   5.64861538 
 21.91   31.9977168   5.65665244 
21.915     32.79216   5.72644392 
 21.92   32.7681276   5.72434516 
21.925    33.484695   5.78659615 
 21.93   33.1775936   5.75999944 
21.935   33.6763784   5.80313522 
 21.94   33.8330008    5.8166142 
21.945   34.2345196   5.85102723 
 21.95   35.1234885   5.92650728 
21.955   35.3515742   5.94571898 
 21.96   36.1632701   6.01359045 
21.965    36.558613   6.04637189 
 21.97   37.3505931   6.11151316 
21.975   38.2283858   6.18291079 
 21.98   39.7686566    6.3062395 
21.985   40.3349216     6.350978 
 21.99   42.1193894   6.48994526 
21.995   42.9297719   6.55208149 
  22.0   43.7816813   6.61677273 
22.005   46.5321747    6.8214496 
 22.01   46.4165961   6.81297263 
22.015   46.9760302    6.8539062 
 22.02   46.9626189   6.85292776 
22.025   46.5802688    6.8249739 
 22.03   47.4338467   6.88722344 
22.035   45.6831003   6.75892745 
 22.04   46.7306756   6.83598388 
22.045    44.288294   6.65494508 
 22.05   43.7055568   6.61101783 
22.055   43.1280419   6.56719437 
 22.06   41.1040342   6.41124279 
22.065   39.9936629   6.32405431 
 22.07   39.4261613    6.2790255 
22.075   38.0686745   6.16998172 
 22.08   37.3360971   6.11032709 
22.085   37.2557768   6.10375104 
 22.09   37.0559773    6.0873621 
22.095   36.2457128   6.02044125 
  22.1   35.3286914   5.94379436 
22.105     34.80981    5.8999839 
 22.11   34.2337598    5.8509623 
22.115   34.1866316   5.84693352 
 22.12   33.1624408   5.75868395 
22.125   33.8011479   5.81387546 
 22.13   32.1513708   5.67021788 
22.135   32.8273432   5.72951509 
 22.14   33.5348489   5.79092815 
22.145   32.6358074    5.7127758 
 22.15   33.3530737   5.77521201 
22.155   34.1906404   5.84727632 
 22.16   33.1628815   5.75872221 
22.165   33.7491206   5.80939933 
 22.17   35.2259985    5.9351494 
22.175   36.2395902   6.01993274 
 22.18   37.1221205   6.09279251 
22.185   37.2703469   6.10494446 
 22.19   40.0617437   6.32943471 
22.195   41.2522424   6.42279086 
  22.2   44.7451659   6.68918275 
22.205   47.1328776   6.86533886 
 22.21   50.1089834    7.0787699 
22.215   52.9895433   7.27939168 
 22.22   52.6656391   7.25710956 
22.225   55.0999047   7.42293101 
 22.23   54.6679942   7.39378078 
22.235   54.6303092   7.39123191 
 22.24   52.9020928   7.27338249 
22.245   48.3752839   6.95523428 
 22.25   46.9470647   6.85179281 
22.255   43.6083351   6.60366073 
 22.26   42.1999763   6.49615089 
22.265   40.2121694    6.3413066 
 22.27   37.5680904    6.1292814 
22.275   35.8304169   5.98585139 
 22.28   35.4427993   5.95338553 
22.285      33.7288   5.80765012 
 22.29    33.287111   5.76949833 
22.295   33.1712756   5.75945098 
  22.3   32.5533874   5.70555759 
22.305   33.3232559    5.7726299 
 22.31   32.9624011   5.74128915 
22.315    32.251446   5.67903566 
 22.32   32.1099605   5.66656514 
22.325   32.7522446   5.72295768 
 22.33     31.37816    5.6016212 
22.335   33.1272848   5.75563071 
 22.34   31.3469543   5.59883508 
22.345     32.50289   5.70113059 
 22.35   33.4623291   5.78466327 
22.355   33.3488078   5.77484266 
 22.36   32.4698099   5.69822866 
22.365   32.2988698   5.68320946 
 22.37   33.3396536   5.77405002 
22.375   33.4183402   5.78085981 
 22.38   33.4565807   5.78416638 
22.385   32.9427107   5.73957409 
 22.39   33.9889389   5.83000333 
22.395   34.3584419   5.86160745 
  22.4   34.5541782   5.87828021 
22.405   34.6741182   5.88847334 
 22.41   34.5960431   5.88184011 
22.415   35.0289304   5.91852434 
 22.42   35.2979275   5.94120589 
22.425   36.4418352   6.03670732 
 22.43   36.8113403   6.06723498 
22.435   37.5342251   6.12651819 
 22.44   39.1211601   6.25469104 
22.445   39.5649223   6.29006536 
 22.45   41.0371925   6.40602783 
22.455   43.5775477   6.60132924 
 22.46   43.2263411   6.57467422 
22.465   48.0056651   6.92861206 
 22.47   50.2962977   7.09198827 
22.475   55.8672376   7.47443895 
 22.48    64.642569   8.04006026 
22.485   69.4155356   8.33159862 
 22.49   81.2694173    9.0149552 
22.495   97.9146561   9.89518348 
  22.5    108.69049   10.4254732 
22.505   137.203151   11.7133749 
 22.51   164.418132   12.8225634 
22.515    180.63433   13.4400272 
 22.52   228.258361   15.1082216 
22.525   254.568649   15.9552076 
 22.53   278.329675   16.6832154 
22.535   305.042598   17.4654687 
 22.54   313.083732   17.6941723 
22.545    318.61895   17.8499005 
 22.55   306.786087   17.5153101 
22.555   299.395939   17.3030616 
 22.56   281.022114   16.7637142 
22.565   259.713027   16.1156144 
 22.57   247.200715   15.7226179 
22.575   227.874251   15.0955043 
 22.58   210.881291   14.5217523 
22.585    202.87028   14.2432539 
 22.59   178.389475   13.3562523 
22.595     163.9302   12.8035229 
  22.6     148.4371   12.1834765 
22.605   126.726435   11.2572837 
 22.61   119.414014    10.927672 
22.615   100.277784   10.0138796 
 22.62   87.9882209   9.38020367 
22.625   81.4398963   9.02440559 
 22.63   71.9548096   8.48261809 
22.635   63.9304453   7.99565165 
 22.64   59.2530953   7.69760322 
22.645   53.7489597    7.3313682 
 22.65   49.7206868   7.05128973 
22.655   47.4478698   6.88824141 
 22.66   42.4796106   6.51763842 
22.665   41.1864665   6.41766831 
 22.67   39.6217609   6.29458187 
22.675   38.0071247   6.16499186 
 22.68   36.0046074   6.00038394 
22.685   36.0054058   6.00045046 
 22.69   34.8738377   5.90540749 
22.695   34.1365444   5.84264875 
  22.7   33.6676783   5.80238557 
22.705   33.3782446   5.77739082 
 22.71   33.1503051   5.75763017 
22.715   33.2365018   5.76511073 
 22.72   33.0371248   5.74779304 
22.725   32.1305022   5.66837739 
 22.73    31.706576   5.63085926 
22.735    31.557343   5.61759227 
 22.74    31.957521   5.65309836 
22.745   31.5832614    5.6198987 
 22.75   31.1443887   5.58071579 
22.755   31.2643667    5.5914548 
 22.76   30.5599234   5.52810306 
22.765    30.945495   5.56286752 
 22.77   31.2259163   5.58801542 
22.775   31.1502319   5.58123928 
 22.78   29.9481023   5.47248594 
22.785   30.6538683   5.53659357 
 22.79   30.2229694   5.49754213 
22.795     31.01641   5.56923783 
  22.8    30.725606   5.54306828 
22.805   30.5526663   5.52744664 
 22.81   30.5289755   5.52530321 
22.815   31.0313533   5.57057926 
 22.82    30.289674   5.50360555 
22.825    29.438007   5.42568032 
 22.83   29.4750048   5.42908877 
22.835   30.2124959   5.49658948 
 22.84   29.9616514   5.47372372 
22.845   29.3922383    5.4214609 
 22.85   30.2040819   5.49582405 
22.855   30.8878189   5.55768107 
 22.86   30.3598048   5.50997321 
22.865   30.3855621   5.51231005 
 22.87   30.6551355     5.536708 
22.875   30.3508235   5.50915814 
 22.88     31.12976   5.57940499 
22.885   31.1916942   5.58495248 
 22.89   29.3438568   5.41699703 
22.895   29.9639919   5.47393752 
  22.9   29.7704564   5.45623097 
22.905   29.4780166   5.42936613 
 22.91   29.4830082    5.4298258 
22.915   28.4766509   5.33635183 
 22.92    29.716786   5.45131048 
22.925   29.7051623   5.45024424 
 22.93   28.8050292   5.36703169 
22.935   29.5075526   5.43208548 
 22.94   30.2327093    5.4984279 
22.945   29.2598515   5.40923761 
 22.95   29.3084326   5.41372631 
22.955   30.1485874   5.49077293 
 22.96   29.4922306   5.43067497 
22.965    29.577187   5.43849124 
 22.97   28.5571337   5.34388751 
22.975   29.4578637   5.42750989 
 22.98   30.0016525   5.47737643 
22.985   30.5215366      5.52463 
 22.99   29.2341848    5.4068646 
22.995   29.9779136     5.475209 
  23.0   29.3200174   5.41479616 
23.005   29.2700325    5.4101786 
 23.01   29.5487266   5.43587405 
23.015   29.3580768    5.4183094 
 23.02   30.3591687   5.50991549 
23.025     29.18768   5.40256236 
 23.03   30.2412673   5.49920606 
23.035    29.596157   5.44023501 
 23.04   28.6471034   5.35229889 
23.045   29.2624114   5.40947422 
 23.05   29.6855152   5.44844154 
23.055   30.4598629   5.51904547 
 23.06   29.4638008   5.42805681 
23.065   29.4980835   5.43121381 
 23.07   29.7678192   5.45598929 
23.075   29.7350755   5.45298776 
 23.08     29.98079   5.47547167 
23.085   29.8726091   5.46558406 
 23.09   30.3662128   5.51055467 
23.095   31.4343041   5.60663037 
  23.1   31.0732324   5.57433695 
23.105   31.5907748   5.62056712 
 23.11   31.1332146   5.57971456 
23.115   32.0336601   5.65982863 
 23.12   32.7322919    5.7212142 
23.125   33.3798369   5.77752862 
 23.13   33.7799846   5.81205511 
23.135   35.0991676   5.92445505 
 23.14   34.4588752   5.87016824 
23.145   36.0174076   6.00145046 
 23.15   38.5224129   6.20664264 
23.155   38.1330964   6.17520011 
 23.16   40.8477404    6.3912237 
23.165   42.7797145   6.54062034 
 23.17   44.7158646   6.68699219 
23.175   48.0252939   6.93002842 
 23.18   51.0021744   7.14158066 
23.185   55.2739534   7.43464548 
 23.19    61.440932   7.83842663 
23.195   64.5847642   8.03646466 
  23.2   70.1892391   8.37790183 
23.205   76.0829125   8.72255195 
 23.21   78.2960814    8.8485073 
23.215   83.4154348   9.13320507 
 23.22   88.6272555   9.41420498 
23.225   88.9723409   9.43251509 
 23.23   91.9254825   9.58777777 
23.235   93.0216778   9.64477464 
 23.24   92.6452164   9.62523851 
23.245   89.1824648   9.44364679 
 23.25   84.2614912   9.17940582 
23.255   81.2573327   9.01428492 
 23.26   73.6038754    8.5792701 
23.265   68.8843162   8.29965759 
 23.27   63.4715074   7.96690074 
23.275   56.1769857    7.4951308 
 23.28   51.4576419   7.17339821 
23.285    48.607056   6.97187608 
 23.29   44.2457278   6.65174622 
23.295    41.691844   6.45692217 
  23.3   40.0687584   6.32998882 
23.305   36.7766839   6.06437828 
 23.31   36.9928951   6.08217849 
23.315   34.2535412   5.85265249 
 23.32   34.0386908   5.83426866 
23.325   33.5393887   5.79132012 
 23.33    32.157593   5.67076653 
23.335   31.4987926   5.61237852 
 23.34   31.5726089   5.61895088 
23.345   31.0281109   5.57028822 
 23.35   31.0065845   5.56835564 
23.355   30.9623117   5.56437883 
 23.36   29.6210475   5.44252217 
23.365   30.9080716   5.55950282 
 23.37   30.0483345   5.48163612 
23.375   29.5215463   5.43337338 
 23.38   29.6644868   5.44651143 
23.385   29.8958704   5.46771162 
 23.39   29.3081655   5.41370165 
23.395   29.0540307    5.3901791 
  23.4   29.0141671   5.38648003 
23.405   28.4736234   5.33606816 
 23.41     28.69936   5.35717836 
23.415   28.5068741   5.33918291 
 23.42   29.3752442   5.41989338 
23.425    29.235886   5.40702192 
 23.43   29.1664395   5.40059622 
23.435   29.4675915   5.42840598 
 23.44   28.8626054   5.37239289 
23.445   28.8950261   5.37540939 
 23.45   28.2122208   5.31151775 
23.455   28.4892145   5.33752888 
 23.46   28.4379494   5.33272439 
23.465   28.6552136   5.35305648 
 23.47   28.3769981   5.32700649 
23.475   28.8786774   5.37388848 
 23.48   28.8130719   5.36778091 
23.485    28.552546   5.34345825 
 23.49   28.4854766   5.33717871 
23.495   28.5185563    5.3402768 
  23.5   28.6321554    5.3509023 
23.505   28.8731513    5.3733743 
 23.51   27.9573597   5.28747196 
23.515   27.7914054   5.27175544 
 23.52   28.4764512   5.33633312 
23.525   27.6034602   5.25389952 
 23.53   28.0653306   5.29767219 
23.535   28.2793451   5.31783275 
 23.54   28.7029802   5.35751624 
23.545   27.7684177   5.26957472 
 23.55   28.2816609   5.31805048 
23.555   27.8992174   5.28197098 
 23.56   26.8711911   5.18374296 
23.565   27.9574637    5.2874818 
 23.57   28.1110512   5.30198559 
23.575   27.5895594   5.25257645 
 23.58   28.5910031   5.34705555 
23.585   27.1321617   5.20885416 
 23.59   28.5041316   5.33892607 
23.595   28.0317034   5.29449747 
  23.6   27.8140348   5.27390128 
23.605   28.8736725   5.37342279 
 23.61   28.4768041   5.33636619 
23.615   27.9895794   5.29051788 
 23.62    28.865205   5.37263483 
23.625   28.9467808   5.38022126 
 23.63   28.6698867   5.35442683 
23.635   28.4440833   5.33329948 
 23.64   27.6305311   5.25647516 
23.645   28.4351046   5.33245765 
 23.65   28.9805302   5.38335678 
23.655   28.1035141   5.30127477 
 23.66   28.5632632   5.34446098 
23.665   27.5945143   5.25304809 
 23.67   28.2498936   5.31506289 
23.675   28.0900932    5.3000088 
 23.68   27.7686563   5.26959735 
23.685   27.8722312    5.2794158 
 23.69   28.2093812   5.31125044 
23.695   27.9178605   5.28373547 
  23.7   28.6733376   5.35474907 
23.705   28.6588135   5.35339271 
 23.71   28.1110248    5.3019831 
23.715   28.1534618   5.30598358 
 23.72   28.1711704   5.30765206 
23.725   28.7746015   5.36419625 
 23.73   29.5036701    5.4317281 
23.735   29.2310988   5.40657922 
 23.74   30.0671293   5.48335019 
23.745   29.4654067   5.42820474 
 23.75   28.4263755    5.3316391 
23.755    29.411121    5.4232021 
 23.76   28.5552046   5.34370701 
23.765   28.4371014   5.33264488 
 23.77   28.6792438   5.35530053 
23.775   28.1806457   5.30854459 
 23.78   28.4808113   5.33674164 
23.785   27.5079335   5.24480061 
 23.79   28.3959621   5.32878617 
23.795    28.014466   5.29286936 
  23.8   28.4000276   5.32916763 
23.805   27.9654414   5.28823613 
 23.81   27.7835973   5.27101483 
23.815   28.3675343   5.32611812 
 23.82   27.9116687   5.28314951 
23.825   27.8159463   5.27408251 
 23.83   28.1860265   5.30905138 
23.835   28.4787022   5.33654404 
 23.84   27.7830513   5.27096303 
23.845   27.3125711   5.22614304 
 23.85   27.9041827   5.28244098 
23.855   26.7403638   5.17110857 
 23.86   28.1396225    5.3046793 
23.865   28.0539139   5.29659456 
 23.87   28.1510906   5.30576013 
23.875   28.4763737   5.33632586 
 23.88   27.2443523   5.21961227 
23.885   28.3078825   5.32051524 
 23.89   28.1372097   5.30445187 
23.895   28.0259697   5.29395596 
  23.9   27.9631956   5.28802379 
23.905    27.757308   5.26852048 
 23.91     27.15233   5.21078976 
23.915   28.1936011   5.30976469 
 23.92    28.049002   5.29613085 
23.925   27.4297484   5.23734173 
 23.93   27.1664638    5.2121458 
23.935   27.3110209   5.22599473 
 23.94   28.0885481   5.29986302 
23.945   27.6004479   5.25361284 
 23.95   27.7939633   5.27199804 
23.955   27.4242603   5.23681777 
 23.96    27.090863   5.20488838 
23.965    27.593389   5.25294099 
 23.97    28.591503    5.3471023 
23.975   27.3274471   5.22756608 
 23.98   27.6844078   5.26159746 
23.985   27.4710161      5.24128 
 23.99   27.8174136   5.27422161 
23.995   27.4970847   5.24376627 
  24.0   26.7143249   5.16859022 
24.005   25.9535767   5.09446531 
 24.01   27.6259307   5.25603755 
24.015   27.3642154   5.23108167 
 24.02   27.7289877    5.2658321 
24.025    27.739474   5.26682769 
 24.03   27.7596794   5.26874553 
24.035   28.1416128    5.3048669 
 24.04   27.0950343   5.20528907 
24.045   26.9562188   5.19193787 
 24.05   27.0253796     5.198594 
24.055     27.70685   5.26372967 
 24.06   27.5362232   5.24749685 
24.065    27.720606   5.26503618 
 24.07   27.8622627   5.27847163 
24.075   27.0900673   5.20481193 
 24.08   27.6803261   5.26120957 
24.085   27.0558808   5.20152677 
 24.09   27.8470188   5.27702746 
24.095   27.8751584   5.27969302 
  24.1   26.7826839   5.17519892 
24.105   27.6596599   5.25924518 
 24.11   27.5001802   5.24406142 
24.115   28.3427095   5.32378714 
 24.12    27.716892   5.26468346 
24.125   28.4543056   5.33425773 
 24.13   28.0534573   5.29655146 
24.135   28.5485386   5.34308325 
 24.14   28.6179175   5.34957171 
24.145    29.273856   5.41053195 
 24.15   28.9538573   5.38087886 
24.155   28.8247761   5.36887102 
 24.16   28.2334552   5.31351627 
24.165   28.4509883   5.33394678 
 24.17   27.3178467   5.22664775 
24.175   28.0902817   5.30002657 
 24.18   27.8324058   5.27564269 
24.185   27.7764903   5.27034062 
 24.19    27.684051   5.26156355 
24.195   28.4942686    5.3380023 
  24.2   27.3106506    5.2259593 
24.205   28.5658031    5.3446986 
 24.21   28.0963368   5.30059778 
24.215   28.3953555   5.32872926 
 24.22   27.2152804   5.21682666 
24.225    27.802142   5.27277365 
 24.23   27.3967124   5.23418689 
24.235   27.2660503   5.22169037 
 24.24   27.0628663   5.20219822 
24.245    27.408528   5.23531546 
 24.25    27.151088   5.21067059 
24.255   27.7303666   5.26596303 
 24.26   26.7037602   5.16756811 
24.265   27.4263655   5.23701876 
 24.27   27.8377127   5.27614563 
24.275    27.257303    5.2208527 
 24.28   27.0776283   5.20361685 
24.285   26.9979497   5.19595513 
 24.29   27.8439207    5.2767339 
24.295   26.3938427   5.13749382 
  24.3   27.2963435   5.22459028 
24.305   27.7903295   5.27165339 
 24.31   26.9001432    5.1865348 
24.315   27.4601839   5.24024655 
 24.32   26.9426569   5.19063164 
24.325   26.4174183   5.13978777 
 24.33   27.7978244   5.27236421 
24.335   27.4341731   5.23776413 
 24.34   27.1141045   5.20712055 
24.345   26.9418804   5.19055685 
 24.35   27.1922525   5.21461911 
24.355   27.9381372   5.28565391 
 24.36   27.8041376   5.27296289 
24.365   27.5546372   5.24925111 
 24.37   27.3511485   5.22983255 
24.375    27.070562   5.20293782 
 24.38   26.9398293   5.19035926 
24.385   27.1732154   5.21279343 
 24.39   26.5692357   5.15453545 
24.395   26.4362298   5.14161743 
  24.4   27.0831158    5.2041441 
24.405   27.2049713    5.2158385 
 24.41    27.169719   5.21245806 
24.415   26.9016788   5.18668283 
 24.42   27.0077725   5.19690028 
24.425   27.6185354     5.255334 
 24.43   26.8737956   5.18399417 
24.435   27.7672606   5.26946493 
 24.44   27.1606703      5.21159 
24.445   27.2095329   5.21627577 
 24.45    26.765895   5.17357661 
24.455   26.6461925   5.16199501 
 24.46   27.2942625   5.22439111 
24.465    27.547903   5.24860962 
 24.47   27.3101747   5.22591377 
24.475   27.5611676    5.2498731 
 24.48   26.3945222   5.13755995 
24.485     27.19414   5.21480009 
 24.49   27.5435127   5.24819137 
24.495   26.9437491   5.19073686 
  24.5    27.019754    5.1980529 
24.505   26.2106082   5.11962969 
 24.51   26.4722153   5.14511568 
24.515   26.5614536   5.15378051 
 24.52   26.8526932   5.18195844 
24.525   27.3419514   5.22895318 
 24.53   27.5891492    5.2525374 
24.535   26.1880729   5.11742835 
 24.54   26.3888221   5.13700517 
24.545   26.7913183   5.17603307 
 24.55   27.3955083   5.23407186 
24.555   27.5411916   5.24797023 
 24.56    27.039142    5.1999175 
24.565   26.5722748   5.15483024 
 24.57   27.2718993   5.22225041 
24.575   26.8074569    5.1775918 
 24.58   26.1043344    5.1092401 
24.585   27.0847031    5.2042966 
 24.59   27.5356437   5.24744163 
24.595   27.1545785   5.21100552 
  24.6   26.7055675   5.16774298 
24.605   27.0850329   5.20432828 
 24.61    27.163001    5.2118136 
24.615   26.7672921   5.17371163 
 24.62   26.5144875   5.14922203 
24.625   27.1147679   5.20718426 
 24.63   26.7245075   5.16957518 
24.635   26.6672041   5.16402983 
 24.64   27.1758381   5.21304499 
24.645   27.4857688   5.24268717 
 24.65   26.6718295   5.16447766 
24.655   26.9855078   5.19475772 
 24.66   27.7988423   5.27246074 
24.665   27.5822712   5.25188264 
 24.67   26.6292372   5.16035243 
24.675   27.9917479   5.29072282 
 24.68    26.803788   5.17723748 
24.685   26.4538213   5.14332784 
 24.69   26.6390845   5.16130647 
24.695   26.8737742   5.18399211 
  24.7   26.3857023    5.1367015 
24.705   27.3968234    5.2341975 
 24.71   26.9999566   5.19614825 
24.715   27.5098974   5.24498783 
 24.72   26.4452673   5.14249621 
24.725   27.3969564    5.2342102 
 24.73    26.629506   5.16037848 
24.735   27.4026068   5.23474993 
 24.74   26.3905692   5.13717522 
24.745   26.9894091   5.19513321 
 24.75   26.9697789   5.19324358 
24.755   27.4407414   5.23839111 
 24.76   27.1061465   5.20635636 
24.765   26.9649869   5.19278219 
 24.77   27.2115662   5.21647066 
24.775   26.9629683   5.19258783 
 24.78   27.0096512   5.19708103 
24.785   26.5301708   5.15074469 
 24.79   27.3374566   5.22852336 
24.795   26.4928533   5.14712087 
  24.8   27.6850455   5.26165806 
24.805   27.3729818   5.23191951 
 24.81   27.0211941   5.19819143 
24.815    26.800959   5.17696427 
 24.82   27.1991421   5.21527968 
24.825    26.800678   5.17693713 
 24.83   26.0954565   5.10837122 
24.835   26.6952545   5.16674506 
 24.84   26.9511739     5.191452 
24.845   26.7267526   5.16979231 
 24.85    26.919511   5.18840159 
24.855   26.9024031   5.18675265 
 24.86   26.7788638   5.17482984 
24.865   26.4658263   5.14449476 
 24.87    26.081142   5.10696994 
24.875   27.5510745   5.24891174 
 24.88   26.4221632   5.14024934 
24.885   27.4377001   5.23810081 
 24.89   26.7775709   5.17470491 
24.895   26.5543859   5.15309479 
  24.9   26.6821094   5.16547282 
24.905   26.6453326   5.16191172 
 24.91    26.232659   5.12178279 
24.915   27.1169502    5.2073938 
 24.92   28.2832751   5.31820224 
24.925   27.3143101   5.22630942 
 24.93   27.5525489    5.2490522 
24.935   26.3000118   5.12835371 
 24.94   27.2140594   5.21670964 
24.945   26.7846945   5.17539317 
 24.95   27.1668577   5.21218358 
24.955   27.2966749   5.22462198 
 24.96   27.2741675   5.22246757 
24.965   26.4833131   5.14619404 
 24.97   26.3865286   5.13678193 
24.975   27.0103477   5.19714804 
 24.98   27.0606055   5.20198092 
24.985   26.7518515    5.1722192 
 24.99   27.0580562   5.20173588 
24.995   26.4676716    5.1446741 
  25.0   26.7558106   5.17260192 
25.005   27.2893435   5.22392032 
 25.01   26.5936193   5.15690016 
25.015   26.9684855   5.19311905 
 25.02   27.2544415   5.22057865 
25.025    26.765971   5.17358396 
 25.03   26.6587807   5.16321419 
25.035   26.2596269   5.12441479 
 25.04    26.560255   5.15366423 
25.045   26.4215493   5.14018962 
 25.05   27.8507259    5.2773787 
25.055     27.27097   5.22216143 
 25.06   27.1728147     5.212755 
25.065   26.8816284    5.1847496 
 25.07   27.0059834   5.19672814 
25.075   26.5061304   5.14841047 
 25.08   27.0719941   5.20307545 
25.085    26.696875   5.16690188 
 25.09    26.915052   5.18797186 
25.095   27.0916812   5.20496697 
  25.1   26.7540573   5.17243244 
25.105   26.5565839   5.15330805 
 25.11   27.4099774   5.23545389 
25.115   27.3830659   5.23288313 
 25.12   25.6667558   5.06623685 
25.125   26.2634403   5.12478685 
 25.13   26.4805012   5.14592083 
25.135   26.8923656   5.18578496 
 25.14    26.915837   5.18804751 
25.145   26.7838996   5.17531638 
 25.15   25.6651194   5.06607535 
25.155   26.7016375   5.16736272 
 25.16   26.9491333   5.19125547 
25.165   27.5810151   5.25176304 
 25.17   26.6513745   5.16249693 
25.175   27.0251299   5.19856999 
 25.18    27.325836   5.22741198 
25.185   26.9303762   5.18944855 
 25.19   26.6807514   5.16534137 
25.195   26.7249858   5.16962144 
  25.2   26.5708305   5.15469014 
25.205    28.260905   5.31609867 
 25.21    26.572736   5.15487498 
25.215   26.2270781   5.12123794 
 25.22   26.7823049   5.17516231 
25.225   26.6086093   5.15835336 
 25.23   26.4008513   5.13817587 
25.235   26.6936192    5.1665868 
 25.24   26.6577672   5.16311604 
25.245   27.2548616   5.22061889 
 25.25   27.3150106   5.22637643 
25.255   26.7406602   5.17113723 
 25.26   27.1684789    5.2123391 
25.265   26.8715469   5.18377728 
 25.27   27.3011176   5.22504714 
25.275   27.6740641   5.26061442 
 25.28   27.1470113   5.21027939 
25.285   26.3777681   5.13592913 
 25.29   27.0956703   5.20535016 
25.295   27.4566746    5.2399117 
  25.3   26.9831288   5.19452874 
25.305   26.9105341   5.18753642 
 25.31   26.9331242   5.18971331 
25.315   26.2890289    5.1272828 
 25.32   27.4413896   5.23845298 
25.325   26.8975774   5.18628744 
 25.33   26.8343806   5.18019118 
25.335   27.2120768    5.2165196 
 25.34   26.5435824   5.15204643 
25.345   27.2356546   5.21877904 
 25.35   26.9074041   5.18723473 
25.355   26.9724134   5.19349722 
 25.36   26.6301614   5.16044198 
25.365   27.3847158   5.23304078 
 25.37   26.9364619   5.19003486 
25.375   26.2784719   5.12625321 
 25.38    27.301041   5.22503981 
25.385   27.0368334   5.19969551 
 25.39    26.753828   5.17241027 
25.395     25.81871   5.08121146 
  25.4   26.3664077   5.13482305 
25.405   27.6141527     5.254917 
 25.41    26.659135    5.1632485 
25.415   26.7787797   5.17482171 
 25.42   26.8213507   5.17893336 
25.425   26.4982371   5.14764384 
 25.43   26.5373475   5.15144131 
25.435   26.7760054   5.17455364 
 25.44   27.9408539   5.28591089 
25.445   27.2304459   5.21827998 
 25.45   26.9418006   5.19054917 
25.455   26.5489734   5.15256959 
 25.46    26.433855   5.14138648 
25.465   26.6514031   5.16249969 
 25.47   26.3674754   5.13492701 
25.475   27.6159336   5.25508645 
 25.48   26.6259528   5.16003419 
25.485   26.9827382   5.19449114 
 25.49   26.2409619   5.12259328 
25.495   26.1084114   5.10963906 
  25.5   26.6121744   5.15869891 
25.505   26.5844993   5.15601583 
 25.51   27.1217133   5.20785112 
25.515   26.4088499   5.13895417 
 25.52   27.2628165    5.2213807 
25.525   26.3608137    5.1342783 
 25.53    26.758842   5.17289494 
25.535   26.3000252   5.12835502 
 25.54   27.1101585   5.20674164 
25.545   27.4644749   5.24065596 
 25.55   27.2136603   5.21667138 
25.555   27.2165582   5.21694913 
 25.56   26.2991965   5.12827422 
25.565   27.2762437   5.22266634 
 25.57   26.9446813   5.19082665 
25.575   26.6593493   5.16326924 
 25.58   26.6663774   5.16394979 
25.585    27.322539   5.22709661 
 25.59   26.9886751   5.19506257 
25.595   27.0859611   5.20441746 
  25.6   27.0136594   5.19746663 
25.605   26.9348999   5.18988438 
 25.61   26.8827448   5.18485726 
25.615   27.2288024    5.2181225 
 25.62   27.1934303   5.21473205 
25.625   27.0041086   5.19654776 
 25.63   26.8619125   5.18284791 
25.635   27.5224664   5.24618589 
 25.64   27.0758073   5.20344187 
25.645   27.7946057   5.27205896 
 25.65   27.3885974   5.23341164 
25.655   26.9892082   5.19511388 
 25.66   27.1970573    5.2150798 
25.665    27.079785   5.20382407 
 25.67   28.0439774   5.29565647 
25.675   26.7025548   5.16745148 
 25.68   27.5502851   5.24883654 
25.685   27.6059223   5.25413383 
 25.69   26.4825884   5.14612363 
25.695   27.2809801   5.22311977 
  25.7   26.9625899   5.19255139 
25.705   26.6255686   5.15999696 
 25.71   26.6781823   5.16509267 
25.715   26.3455108   5.13278782 
 25.72   27.8192686   5.27439746 
25.725   27.4366829   5.23800371 
 25.73   26.5727007   5.15487155 
25.735   27.0468456   5.20065819 
 25.74   26.6782328   5.16509756 
25.745   27.3929955   5.23383182 
 25.75   27.0504383   5.20100359 
25.755   27.2759211   5.22263545 
 25.76   26.3934171    5.1374524 
25.765    26.763448   5.17334012 
 25.77   26.8929102   5.18583746 
25.775   26.5949677    5.1570309 
 25.78   25.9496332   5.09407825 
25.785   27.6693652   5.26016779 
 25.79   27.4013109   5.23462615 
25.795   26.7985092   5.17672765 
  25.8   26.6662559   5.16393803 
25.805   26.0541164    5.1043233 
 25.81   27.0164149   5.19773171 
25.815   26.0370619   5.10265244 
 25.82   26.4022672   5.13831366 
25.825   27.2740652   5.22245778 
 25.83   26.0410267   5.10304092 
25.835   27.1418189   5.20978108 
 25.84   26.8506174   5.18175814 
25.845   26.7717518   5.17414261 
 25.85   27.0176219   5.19784781 
25.855   26.9815393   5.19437574 
 25.86   26.6309966    5.1605229 
25.865   26.6590111   5.16323649 
 25.87   26.9333951    5.1897394 
25.875   27.5797375   5.25164141 
 25.88    27.250973   5.22024645 
25.885   27.5189916   5.24585471 
 25.89   26.5500621   5.15267524 
25.895   27.1684567   5.21233697 
  25.9   27.6020785   5.25376803 
25.905   26.2364487   5.12215274 
 25.91   27.8979926   5.28185503 
25.915   27.3026082   5.22518977 
 25.92    27.536126   5.24748759 
25.925   27.1553783   5.21108226 
 25.93   26.3879199   5.13691736 
25.935   27.1872057   5.21413518 
 25.94   27.7092159    5.2639544 
25.945   27.8749456   5.27967287 
 25.95   27.5346869   5.24735047 
25.955   27.9588066   5.28760878 
 25.96   27.0304044   5.19907726 
25.965   28.4706219    5.3357869 
 25.97   27.8295722   5.27537413 
25.975   28.0495228   5.29618002 
 25.98    29.535958   5.43469944 
25.985   30.2954429   5.50412962 
 25.99   31.8177821   5.64072532 
25.995   36.1354245   6.01127478 
  26.0   43.7273616   6.61266676 
26.005   51.6542837   7.18709147 
 26.01   71.2198417   8.43918489 
26.015   95.3527819    9.7648749 
 26.02   116.255911   10.7822034 
26.025   152.321683   12.3418671 
 26.03   167.978382   12.9606474 
26.035    181.51779   13.4728538 
 26.04   171.820379   13.1080273 
26.045   154.403092   12.4259041 
 26.05    129.63327   11.3856607 
26.055   94.6052589   9.72652347 
 26.06   74.5732467   8.63558028 
26.065   56.0801851   7.48867045 
 26.07   44.0451252   6.63665015 
26.075   38.0247717   6.16642293 
 26.08   33.4182845     5.780855 
26.085   30.5612876   5.52822644 
 26.09   29.5693796   5.43777341 
26.095   28.3953154   5.32872549 
  26.1    28.549019    5.3431282 
26.105   28.7974848    5.3663288 
 26.11   28.0588525   5.29706074 
26.115   28.1465206   5.30532945 
 26.12   27.8134285   5.27384381 
26.125   27.1794485   5.21339127 
 26.13   27.8879526   5.28090453 
26.135   28.0703356   5.29814455 
 26.14   26.5947236   5.15700723 
26.145   26.6761485   5.16489579 
 26.15   27.0905152   5.20485496 
26.155   27.1725623   5.21273079 
 26.16   26.8839349   5.18497203 
26.165   26.8126524   5.17809351 
 26.17   26.8894722   5.18550597 
26.175   27.1818543   5.21362199 
 26.18   26.3267682   5.13096172 
26.185   27.0070092   5.19682684 
 26.19   26.3589031   5.13409224 
26.195   27.1077128   5.20650678 
  26.2   27.6783236   5.26101925 
26.205   26.7099769   5.16816958 
 26.21   26.9231769   5.18875485 
26.215   26.4258704   5.14060992 
 26.22   26.5693439   5.15454595 
26.225    26.348411   5.13307033 
 26.23   27.1223425   5.20791153 
26.235   26.1517533    5.1138785 
 26.24    26.591367   5.15668178 
26.245   26.8731343   5.18393039 
 26.25   27.5107383     5.245068 
26.255   27.5557068   5.24935299 
 26.26   26.9945033   5.19562347 
26.265   28.1042467   5.30134385 
 26.27    27.286824   5.22367916 
26.275   26.9805153   5.19427717 
 26.28   28.1547215   5.30610229 
26.285   27.9640466   5.28810425 
 26.29   26.9768718   5.19392643 
26.295   28.2026259   5.31061445 
  26.3   27.2839051   5.22339977 
26.305   27.2498534   5.22013921 
 26.31   27.3912506   5.23366512 
26.315   28.4512425   5.33397061 
 26.32   27.8375892   5.27613393 
26.325   28.2559887   5.31563625 
 26.33   27.2838985   5.22339913 
26.335   27.7739612   5.27010068 
 26.34   28.7485373   5.36176625 
26.345    29.248027    5.4081445 
 26.35    29.828308   5.46152982 
26.355   29.2983157   5.41279186 
 26.36   30.7187867   5.54245313 
26.365   30.9800106   5.56596897 
 26.37   31.5670777   5.61845866 
26.375   33.6100729    5.7974195 
 26.38   34.7643067   5.89612642 
26.385   38.5234786    6.2067285 
 26.39   42.1510644   6.49238511 
26.395   47.7589269   6.91078338 
  26.4   57.0701488   7.55447873 
26.405   67.5420428   8.21839661 
 26.41     75.47776   8.68779374 
26.415   96.3381111   9.81519796 
 26.42   114.392164   10.6954273 
26.425   132.798422   11.5238198 
 26.43   158.659376   12.5960063 
26.435   174.798207   13.2211273 
 26.44   192.884894   13.8883006 
26.445   198.019569   14.0719426 
 26.45   197.467236   14.0523036 
26.455   182.751269   13.5185528 
 26.46   160.155664   12.6552623 
26.465   144.700991   12.0291725 
 26.47   112.246581   10.5946487 
26.475   91.4003995   9.56035562 
 26.48   77.7953048   8.82016467 
26.485   61.2947823   7.82909843 
 26.49   53.2018616   7.29396063 
26.495   48.4189636   6.95837363 
  26.5   41.4996904   6.44202533 
26.505   39.7755994   6.30678994 
 26.51   38.1560068   6.17705487 
26.515   36.9651947   6.07990088 
 26.52   36.5195795   6.04314318 
26.525    36.241317   6.02007616 
 26.53   36.1222775   6.01018116 
26.535   36.3303907   6.02746968 
 26.54   37.3727902    6.1133289 
26.545   37.8221319   6.14997008 
 26.55   38.2997971   6.18868298 
26.555   39.6904098   6.30003252 
 26.56   41.4935102   6.44154563 
26.565   42.7359348   6.53727273 
 26.57   47.3504942   6.88116954 
26.575   49.6436918   7.04582797 
 26.58   52.5276191   7.24759402 
26.585   56.4591873   7.51393288 
 26.59   59.2074506   7.69463778 
26.595   61.6138485   7.84944893 
  26.6   64.2976582   8.01858206 
26.605   66.1311795   8.13210794 
 26.61   67.4917368   8.21533546 
26.615    68.837322   8.29682602 
 26.62   68.2233739   8.25974418 
26.625   67.6264448   8.22352995 
 26.63   66.0172397   8.12509937 
26.635   64.4151747   8.02590647 
 26.64   62.9379138   7.93334191 
26.645   63.3155823   7.95710892 
 26.65   63.6649855   7.97903412 
26.655   63.5249302   7.97025283 
 26.66   64.4032843   8.02516569 
26.665   64.8270047   8.05152189 
 26.67   66.5103598   8.15538839 
26.675   68.9503325   8.30363369 
 26.68   70.0534323   8.36979285 
26.685   72.4997301   8.51467734 
 26.69   76.1247469   8.72494968 
26.695   77.6784804   8.81353961 
  26.7   80.0771005   8.94858092 
26.705    80.114956   8.95069584 
 26.71   79.3916063   8.91019676 
26.715   79.9341062   8.94058757 
 26.72   78.3899285    8.8538087 
26.725   73.2738423   8.56001416 
 26.73    75.007153     8.660667 
26.735    70.819296   8.41542013 
 26.74   68.2933402   8.26397847 
26.745   66.9961322   8.18511651 
 26.75   65.8819904   8.11677217 
26.755   63.4462063   7.96531269 
 26.76   63.3579861   7.95977299 
26.765   62.3072073   7.89349145 
 26.77   62.1752949   7.88513126 
26.775   62.6045675   7.91230481 
 26.78   64.7432771   8.04632072 
26.785   64.9707736     8.060445 
 26.79   66.3166694   8.14350474 
26.795   71.2822403   8.44288104 
  26.8   72.7745937   8.53080264 
26.805   76.9293253    8.7709364 
 26.81    81.527233   9.02924321 
26.815   82.7750546   9.09807972 
 26.82   88.6372315   9.41473481 
26.825   90.5868654   9.51771324 
 26.83   94.5053863   9.72138808 
26.835   98.7467328   9.93713906 
 26.84   99.5881265   9.97938507 
26.845   99.1464127   9.95722917 
 26.85   97.4357125   9.87095297 
26.855   96.6241984   9.82976085 
 26.86   91.8320842   9.58290583 
26.865   84.1655618   9.17417908 
 26.87   81.8304046   9.04601595 
26.875   74.9751774   8.65882079 
 26.88   69.9895829    8.3659777 
26.885   67.7948833   8.23376483 
 26.89   64.0475471   8.00297114 
26.895   62.3194459   7.89426665 
  26.9   64.6304458    8.0393063 
26.905   67.1124082   8.19221632 
 26.91   70.7739587     8.412726 
26.915   77.3968226    8.7975464 
 26.92   88.9964486   9.43379291 
26.925   99.2366229   9.96175802 
 26.93   113.650286   10.6606888 
26.935   131.882047   11.4839909 
 26.94   142.415776   11.9338081 
26.945    158.04834   12.5717278 
 26.95   165.086271   12.8485902 
26.955   170.999618   13.0766822 
 26.96   174.916936   13.2256167 
26.965   174.534236   13.2111406 
 26.97   175.454999   13.2459427 
26.975    169.59264   13.0227739 
 26.98   166.597523   12.9072663 
26.985   162.316118   12.7403343 
 26.99   152.208352   12.3372749 
26.995   146.746109   12.1138808 
  27.0   135.727974   11.6502349 
27.005   121.447343    11.020315 
 27.01   111.635038   10.5657484 
27.015   97.1330122   9.85560816 
 27.02   86.9436541    9.3243581 
27.025   79.0201039   8.88932528 
 27.03   66.5839528   8.15989907 
27.035   59.3601917   7.70455655 
 27.04    53.928565   7.34360709 
27.045   47.9651828   6.92569006 
 27.05   45.8924907   6.77439966 
27.055   41.2091306   6.41943383 
 27.06   37.7783152   6.14640669 
27.065   37.1262201   6.09312893 
 27.07   35.3535882   5.94588834 
27.075   35.1605482   5.92963306 
 27.08   34.0882518   5.83851452 
27.085   32.6850735    5.7170861 
 27.09   31.9211544   5.64988092 
27.095   32.0501457   5.66128481 
  27.1   31.0655518   5.57364798 
27.105   31.7037784   5.63061084 
 27.11   31.8730873    5.6456255 
27.115   31.1614367   5.58224298 
 27.12     31.35452   5.59951069 
27.125   31.7115084   5.63129722 
 27.13   30.8778179   5.55678125 
27.135   31.7239303   5.63240005 
 27.14   33.1541771   5.75796641 
27.145   32.0243229    5.6590037 
 27.15   32.8193678   5.72881906 
27.155   34.9518331   5.91200754 
 27.16   34.6074505   5.88280975 
27.165   35.1912624   5.93222238 
 27.17    36.505893   6.04201067 
27.175   39.2617237   6.26591763 
 27.18   40.6296827   6.37414172 
27.185   42.7794083   6.54059693 
 27.19   43.6824937   6.60927331 
27.195   46.9537222   6.85227861 
  27.2   49.2319763   7.01655017 
27.205   54.1820467   7.36084551 
 27.21   57.9688263   7.61372618 
27.215   61.4204689   7.83712121 
 27.22    67.410084   8.21036442 
27.225   74.7764005   8.64733488 
 27.23    83.349092   9.12957239 
27.235   88.8180034    9.4243304 
 27.24   100.985824   10.0491703 
27.245   109.031381   10.4418093 
 27.25   119.112886    10.913885 
27.255   131.899919    11.484769 
 27.26   141.619081   11.9003815 
27.265   152.778446   12.3603578 
 27.27   162.470077    12.746375 
27.275   171.772941   13.1062176 
 27.28   179.463403   13.3963951 
27.285   184.440092   13.5808723 
 27.29   191.044622   13.8218892 
27.295    187.62204   13.6975195 
  27.3   182.106856   13.4946973 
27.305   180.972573   13.4526047 
 27.31   165.665056   12.8710938 
27.315   157.409999   12.5463142 
 27.32   144.444725   12.0185159 
27.325    126.71716   11.2568717 
 27.33   120.057528   10.9570766 
27.335   105.615723   10.2769511 
 27.34   94.6166423   9.72710863 
27.345   92.1956887   9.60185861 
 27.35   79.8923966   8.93825467 
27.355   74.3711445   8.62387062 
 27.36   71.0987738   8.43200888 
27.365   63.9495168   7.99684418 
 27.37   58.9116673   7.67539363 
27.375    55.994678   7.48295917 
 27.38   50.4959763   7.10605209 
27.385   48.7699745   6.98355028 
 27.39   45.9455564   6.77831516 
27.395   41.5685837   6.44737029 
  27.4   41.2194049   6.42023403 
27.405   38.8762167   6.23507953 
 27.41   37.1424163   6.09445784 
27.415   36.7591304   6.06293084 
 27.42   35.0588727   5.92105335 
27.425    33.441118   5.78282959 
 27.43   33.2749691   5.76844599 
27.435   32.5223346   5.70283567 
 27.44   32.2591868   5.67971714 
27.445   31.2257484    5.5880004 
 27.45   30.5535726   5.52752861 
27.455   30.6038975   5.53207895 
 27.46   29.6535253   5.44550505 
27.465   29.5468021   5.43569702 
 27.47   30.2454634   5.49958756 
27.475   29.2365226   5.40708079 
 27.48   29.0168682   5.38673075 
27.485   28.5175415   5.34018179 
 27.49   28.1981346   5.31019158 
27.495   28.1212463   5.30294695 
  27.5   28.7761839   5.36434375 
27.505   28.3928561   5.32849473 
 27.51   27.9997218   5.29147634 
27.515   28.3666145   5.32603178 
 27.52   26.6723518   5.16452822 
27.525   27.8793029    5.2800855 
 27.53    27.817824   5.27426051 
27.535   27.9075996   5.28276439 
 27.54   27.6847606   5.26163098 
27.545    27.221543   5.21742686 
 27.55   27.3503375   5.22975501 
27.555   27.3039468   5.22531787 
 27.56   27.4627184   5.24048837 
27.565   26.6026764   5.15777824 
 27.57   27.4401583   5.23833545 
27.575   26.6548909   5.16283748 
 27.58   27.3405438   5.22881859 
27.585   26.9907776   5.19526492 
 27.59   26.5839777   5.15596525 
27.595   27.1529329   5.21084762 
  27.6    26.217279   5.12028114 
27.605    28.254479   5.31549424 
 27.61   27.1858938   5.21400938 
27.615   26.3994751   5.13804195 
 27.62   27.0064914   5.19677702 
27.625   26.9007252    5.1865909 
 27.63   26.8023063   5.17709439 
27.635   26.9413097   5.19050187 
 27.64   26.9065293    5.1871504 
27.645   26.8882578   5.18538888 
 27.65   27.0018061   5.19632621 
27.655   27.3658733   5.23124013 
 27.66   26.8435464   5.18107579 
27.665   27.8392018   5.27628675 
 27.67   26.6604815   5.16337888 
27.675   26.6827835   5.16553806 
 27.68   27.1735352   5.21282411 
27.685   27.1169649   5.20739521 
 27.69   27.4795308   5.24209221 
27.695   27.3239382   5.22723045 
  27.7   26.8364691   5.18039276 
27.705   27.3400168   5.22876819 
 27.71   27.3426591   5.22902085 
27.715    27.406307   5.23510334 
 27.72   27.9312938   5.28500651 
27.725   27.4897643   5.24306821 
 27.73   27.2055468   5.21589367 
27.735    28.299575   5.31973448 
 27.74   28.2081488   5.31113442 
27.745   28.5622929    5.3443702 
 27.75   29.9121685   5.46920182 
27.755   28.9388366   5.37948293 
 27.76   29.4748588   5.42907532 
27.765   29.6993939   5.44971503 
 27.77   30.9490613   5.56318805 
27.775   31.5225271   5.61449259 
 27.78   32.3405139   5.68687206 
27.785   33.9841043   5.82958869 
 27.79   34.2606752   5.85326193 
27.795   36.3469223   6.02884087 
  27.8   39.0938127   6.25250452 
27.805   40.1487784   6.33630637 
 27.81    44.892967   6.70022141 
27.815   47.6205708   6.90076596 
 27.82   50.6527512   7.11707462 
27.825   56.7098062   7.53059136 
 27.83   60.8694072   7.80188485 
27.835   66.2728165   8.14081178 
 27.84   74.8314756   8.65051881 
27.845   78.8795542   8.88141622 
 27.85   85.9070549   9.26860588 
27.855    92.767711   9.63159961 
 27.86   97.1543661   9.85669144 
27.865   100.958852   10.0478282 
 27.87   102.956976   10.1467717 
27.875   103.386606   10.1679204 
 27.88   102.144311   10.1066469 
27.885   96.9233883   9.84496767 
 27.89   95.6181427   9.77845298 
27.895   86.3687809   9.29348056 
  27.9   84.9791447   9.21841335 
27.905   79.6512614   8.92475554 
 27.91   74.0646109   8.60607988 
27.915    69.333752   8.32668914 
 27.92   64.9415962   8.05863489 
27.925    59.759504   7.73042716 
 27.93   58.1459049   7.62534622 
27.935   56.8892976   7.54249942 
 27.94    55.098679   7.42284844 
27.945   56.1347771   7.49231453 
 27.95   58.1358505   7.62468691 
27.955   63.2822965   7.95501706 
 27.96   68.3170474   8.26541272 
27.965   79.4924789   8.91585548 
 27.97   93.2398554   9.65607868 
27.975     100.3935   10.0196557 
 27.98   116.309847   10.7847043 
27.985    125.36616   11.1967031 
 27.99   129.793605   11.3926996 
27.995   126.264047   11.2367276 
  28.0   120.647601   10.9839702 
28.005   109.903505   10.4834872 
 28.01   97.3477502   9.86649635 
28.015   91.6799536   9.57496494 
 28.02   81.3632187   9.02015625 
28.025   77.7032296   8.81494354 
 28.03   72.5036254   8.51490607 
28.035   68.8556162   8.29792843 
 28.04   65.8005504   8.11175384 
28.045    63.566558   7.97286385 
 28.05   58.3065336    7.6358715 
28.055   57.6005245   7.58950094 
 28.06   54.3547243   7.37256565 
28.065   50.7244008   7.12210649 
 28.07   49.9847137   7.06998682 
28.075   46.1827807    6.7957914 
 28.08   45.2943459   6.73010742 
28.085    44.034323   6.63583627 
 28.09    40.919936   6.39686924 
28.095   39.8228861    6.3105377 
  28.1   39.4239133   6.27884649 
28.105   36.9434526   6.07811258 
 28.11   36.6926115   6.05744265 
28.115   35.9841753   5.99868113 
 28.12   35.3884018   5.94881516 
28.125   33.8613338   5.81904922 
 28.13    34.256897   5.85293918 
28.135   33.4305227   5.78191342 
 28.14   32.5218383   5.70279215 
28.145   33.4734087   5.78562086 
 28.15   33.1283619   5.75572428 
28.155   33.6251634   5.79872084 
 28.16   34.2508663   5.85242397 
28.165   35.2862362    5.9402219 
 28.17    35.242366   5.93652811 
28.175   36.3292123   6.02737192 
 28.18   36.7301649   6.06054163 
28.185   35.9245653   5.99371048 
 28.19   36.5407316   6.04489302 
28.195   36.7922616    6.0656625 
  28.2   37.1362944   6.09395556 
28.205   36.4126628   6.03429058 
 28.21   36.8772868   6.07266719 
28.215   36.3005215   6.02499141 
 28.22   35.9179722   5.99316045 
28.225   35.5064301   5.95872722 
 28.23   32.9335779   5.73877843 
28.235   33.1549086   5.75802992 
 28.24   32.5101439   5.70176673 
28.245   32.2539172   5.67925323 
 28.25   31.9528285    5.6526833 
28.255   30.5808178   5.52999257 
 28.26   30.3092281   5.50538174 
28.265   30.6646034   5.53756295 
 28.27    29.112726     5.395621 
28.275   28.7504318   5.36194292 
 28.28   29.1507436   5.39914286 
28.285    28.663897   5.35386748 
 28.29    27.799524   5.27252539 
28.295   27.7259488   5.26554354 
  28.3   27.6316742   5.25658389 
28.305   27.3809685   5.23268273 
 28.31   27.1346108   5.20908924 
28.315   26.7338724   5.17048087 
 28.32   26.5097335   5.14876038 
28.325   27.2757101   5.22261526 
 28.33   26.9947024   5.19564264 
28.335   26.7488195   5.17192609 
 28.34   27.0745156   5.20331774 
28.345   26.8779001   5.18439004 
 28.35   27.2459218   5.21976262 
28.355   26.6751371   5.16479788 
 28.36   27.0733283   5.20320366 
28.365   26.4163794    5.1396867 
 28.37   27.1691677   5.21240517 
28.375   26.6638585   5.16370589 
 28.38   25.9097462   5.09016171 
28.385   26.0100436   5.10000428 
 28.39   26.1304594    5.1117961 
28.395   26.1158135   5.11036334 
  28.4   26.2724723   5.12566799 
28.405   25.7213868   5.07162566 
 28.41   25.4973987    5.0494949 
28.415   25.2315878    5.0231054 
 28.42   26.1960492   5.11820762 
28.425   25.7392998   5.07339135 
 28.43   26.0848713   5.10733505 
28.435   25.3230631   5.03220261 
 28.44   26.2130137   5.11986461 
28.445   25.7040073   5.06991196 
 28.45   26.5556175   5.15321429 
28.455   25.9137078   5.09055084 
 28.46   25.6873091    5.0682649 
28.465   25.8964472    5.0888552 
 28.47   25.6899452   5.06852495 
28.475   25.9356762   5.09270814 
 28.48   25.2561261   5.02554734 
28.485   26.3840317   5.13653889 
 28.49   25.9649584   5.09558225 
28.495   25.4891084   5.04867393 
  28.5   25.4698244   5.04676376 
28.505   25.1241674   5.01240136 
 28.51   25.0918627   5.00917785 
28.515   24.9722745   4.99722668 
 28.52   25.8475389    5.0840475 
28.525   25.7817587   5.07757409 
 28.53   25.4038754   5.04022573 
28.535    25.637263   5.06332529 
 28.54   26.1239982   5.11116407 
28.545   25.5694022   5.05661964 
 28.55   25.6746534   5.06701622 
28.555   26.3839797   5.13653382 
 28.56   25.8625378   5.08552238 
28.565   25.0832127   5.00831436 
 28.57   25.6304295   5.06265044 
28.575   26.0858509   5.10743095 
 28.58   25.2155388   5.02150762 
28.585   25.6594415   5.06551493 
 28.59   26.4260661   5.14062896 
28.595   25.6277802   5.06238879 
  28.6   25.5696285   5.05664202 
28.605   25.9798956   5.09704774 
 28.61   26.5328144    5.1510013 
28.615   26.7094473   5.16811835 
 28.62   26.5556126   5.15321382 
28.625   26.0004445    5.0990631 
 28.63   26.8746208   5.18407376 
28.635   26.9740655   5.19365628 
 28.64   27.0967317   5.20545211 
28.645   27.1097436    5.2067018 
 28.65   27.1096358   5.20669144 
28.655   27.5468153     5.248506 
 28.66   28.5244675   5.34083023 
28.665   28.9752234   5.38286387 
 28.67   29.1297296   5.39719646 
28.675   29.1815204   5.40199226 
 28.68   30.1276335    5.4888645 
28.685    30.459196   5.51898505 
 28.69   30.5781752   5.52975363 
28.695    32.730676   5.72107298 
  28.7   32.9738402   5.74228528 
28.705   35.2850664   5.94012343 
 28.71   36.1202423   6.01001184 
28.715    37.167139   6.09648579 
 28.72   38.6843935   6.21967792 
28.725   40.2240078   6.34223996 
 28.73   42.1923855    6.4955666 
28.735   45.5510366   6.74915081 
 28.74   46.8361893   6.84369705 
28.745   49.6542629    7.0465781 
 28.75   53.1416591   7.28983258 
28.755   55.5355127   7.45221529 
 28.76   57.7598894   7.59999273 
28.765   61.9874363   7.87321004 
 28.77   64.7028119   8.04380581 
28.775   69.0198083    8.3078161 
 28.78   72.2560116   8.50035362 
28.785   74.3050372   8.62003696 
 28.79   76.8736818   8.76776378 
28.795   78.1096951   8.83796895 
  28.8   81.2820513    9.0156559 
28.805    83.025847   9.11185201 
 28.81   82.8882108   9.10429628 
28.815   81.7736865   9.04288043 
 28.82   80.6803362   8.98222334 
28.825   79.6190783   8.92295233 
 28.83    77.263315   8.78995535 
28.835   75.0008347   8.66030223 
 28.84   72.3480929   8.50576821 
28.845   69.7205859   8.34988538 
 28.85   68.2696464   8.26254479 
28.855   66.0909502   8.12963408 
 28.86   64.5682778   8.03543887 
28.865   64.8349418   8.05201476 
 28.87   66.1072324   8.13063542 
28.875   67.3845521   8.20880942 
 28.88    69.265033   8.32256169 
28.885   72.4567017   8.51215024 
 28.89   78.5165408   8.86095597 
28.895   80.1490534   8.95260037 
  28.9    86.003435    9.2738037 
28.905    89.044095   9.43631788 
 28.91   91.2144785   9.55062713 
28.915   90.4920301    9.5127299 
 28.92   89.1657645   9.44276255 
28.925   85.7769327    9.2615837 
 28.93   77.3835404   8.79679148 
28.935   70.4694368    8.3946076 
 28.94   65.5751304   8.09784727 
28.945   57.0618903   7.55393211 
 28.95   52.8270685    7.2682232 
28.955   47.3584585   6.88174821 
 28.96   44.2752186   6.65396263 
28.965   41.2637236   6.42368458 
 28.97   37.3194003   6.10896066 
28.975   36.0138874   6.00115717 
 28.98    33.862273   5.81912992 
28.985   31.7517221   5.63486664 
 28.99    31.491373   5.61171748 
28.995    30.371201   5.51100725 
  29.0   29.8200303   5.46077195 
29.005   27.7487133   5.26770474 
 29.01   28.2342364   5.31358979 
29.015   27.4428509   5.23859246 
 29.02   28.0218313   5.29356508 
29.025   27.4466437   5.23895445 
 29.03   26.9127315   5.18774821 
29.035   26.8451721   5.18123268 
 29.04   27.6438955   5.25774624 
29.045   27.0146269    5.1975597 
 29.05   27.3698841   5.23162347 
29.055   27.6969151   5.26278587 
 29.06   28.9133209   5.37711084 
29.065   29.0574575   5.39049696 
 29.07     31.89061   5.64717717 
29.075   32.1892463   5.67355676 
 29.08   35.8427184   5.98687885 
29.085   39.0464926   6.24871928 
 29.09   39.8557729   6.31314287 
29.095   43.9188718   6.62713149 
  29.1   45.3898775   6.73720102 
29.105   44.1156748   6.64196317 
 29.11    42.584648   6.52569138 
29.115   40.2019129   6.34049784 
 29.12    39.043259   6.24846053 
29.125   35.0937739   5.92399982 
 29.13   33.4876213   5.78684899 
29.135    31.134208   5.57980358 
 29.14   28.6364027   5.35129916 
29.145   28.3719179   5.32652963 
 29.15   26.9369174   5.19007875 
29.155   26.7597204   5.17297984 
 29.16   25.5768142   5.05735249 
29.165   25.7269028   5.07216944 
 29.17   26.0569266   5.10459858 
29.175    25.811668   5.08051848 
 29.18   26.4992291   5.14774019 
29.185    26.475494   5.14543428 
 29.19   25.6979872   5.06931822 
29.195   26.4045516   5.13853594 
  29.2   24.0035977   4.89934666 
29.205    25.082291   5.00822234 
 29.21   25.5353219   5.05324865 
29.215   25.9524627   5.09435596 
 29.22   25.3467595   5.03455653 
29.225   25.2873102   5.02864894 
 29.23    25.407673   5.04060245 
29.235   25.5393438   5.05364658 
 29.24   24.9056889   4.99055998 
29.245     24.66943   4.96683299 
 29.25   25.4201782   5.04184274 
29.255   24.9181657   4.99180986 
 29.26   25.9853935   5.09758703 
29.265   25.1462484   5.01460352 
 29.27   26.2138966   5.11995084 
29.275    25.405831   5.04041973 
 29.28   26.3660471   5.13478793 
29.285    25.108354   5.01082369 
 29.29   25.8017129   5.07953865 
29.295   25.8107484   5.08042798 
  29.3   26.3041751   5.12875961 
29.305   26.8298294   5.17975187 
 29.31    25.291853   5.02910062 
29.315     27.01141   5.19725024 
 29.32     26.81358   5.17818308 
29.325   26.8051924   5.17737311 
 29.33    27.373661   5.23198442 
29.335   27.7680154   5.26953655 
 29.34   29.2377761   5.40719669 
29.345   28.0121499   5.29265056 
 29.35   28.7731817   5.36406391 
29.355   30.0730897   5.48389366 
 29.36   30.0793881    5.4844679 
29.365   31.4850589   5.61115487 
 29.37   32.0376454   5.66018069 
29.375   33.4990022   5.78783226 
 29.38   34.1571719   5.84441373 
29.385   34.4346604   5.86810535 
 29.39   35.6021091    5.9667503 
29.395   36.9106938   6.07541717 
  29.4   38.4658164   6.20208162 
29.405   39.5268993   6.28704217 
 29.41   40.5840154   6.37055848 
29.415    41.557845   6.44653744 
 29.42    41.639802   6.45289098 
29.425   42.9042891   6.55013657 
 29.43   42.4376311   6.51441717 
29.435   43.1113492   6.56592333 
 29.44   43.1646276   6.56997927 
29.445    42.579332   6.52528406 
 29.45   42.2522865   6.50017588 
29.455    40.929715   6.39763355 
 29.46   40.1179186   6.33387074 
29.465   39.0097087   6.24577527 
 29.47   37.6370277   6.13490242 
29.475   36.2876751   6.02392523 
 29.48   36.6138616    6.0509389 
29.485   34.8529209   5.90363625 
 29.49   33.2203471   5.76370949 
29.495   33.4925813   5.78727754 
  29.5   32.9211369   5.73769439 
29.505   31.4297542   5.60622459 
 29.51   32.6527675   5.71426001 
29.515   31.7820152   5.63755401 
 29.52   32.2896578   5.68239895 
29.525   31.3238091   5.59676774 
 29.53   30.4503164   5.51818053 
29.535   30.2219972    5.4974537 
 29.54   30.4113587   5.51464946 
29.545   29.8208583   5.46084776 
 29.55   29.7655339   5.45577987 
29.555   29.6217726   5.44258878 
 29.56   29.1991202   5.40362103 
29.565     29.55396   5.43635539 
 29.57   28.5910291   5.34705798 
29.575   28.8168994   5.36813742 
 29.58   28.9113729   5.37692969 
29.585   29.5947985   5.44011015 
 29.59   27.8268771   5.27511868 
29.595   28.7855931    5.3652207 
  29.6    28.385876   5.32783972 
29.605   29.1802298   5.40187281 
 29.61   29.8426668    5.4628442 
29.615   32.1111005   5.66666573 
 29.62   33.3764334   5.77723406 
29.625   36.8067745    6.0668587 
 29.63   41.5423835   6.44533812 
29.635   44.7904834   6.69256927 
 29.64   56.6937149   7.52952289 
29.645   64.3639109   8.02271219 
 29.65    80.413313   8.96734705 
29.655   101.955397   10.0972965 
 29.66   113.369181   10.6474965 
29.665   138.560078   11.7711545 
 29.67   158.254588    12.579928 
29.675   164.156038   12.8123393 
 29.68    172.34703   13.1281008 
29.685   165.887245   12.8797222 
 29.69   163.888403   12.8018906 
29.695   136.883513   11.6997228 
  29.7   121.873983    11.039655 
29.705    102.42432   10.1204901 
 29.71    77.545007   8.80596429 
29.715   69.0993256   8.31260041 
 29.72   55.2295865   7.43166109 
29.725   43.5011449   6.59553977 
 29.73   41.6040221   6.45011799 
29.735   35.6230369   5.96850374 
 29.74     31.96168    5.6534662 
29.745   31.7886038   5.63813833 
 29.75   29.2925789    5.4122619 
29.755   27.9951829   5.29104743 
 29.76   27.2962065   5.22457716 
29.765   27.2948008   5.22444263 
 29.77   26.5324556   5.15096647 
29.775   26.3907036    5.1371883 
 29.78   26.2128292    5.1198466 
29.785   25.4048624   5.04032364 
 29.79   25.3623024   5.03609992 
29.795   25.8013606   5.07950398 
  29.8   25.4729569   5.04707409 
29.805   26.1622508   5.11490477 
 29.81   25.4053059   5.04036764 
29.815   25.0821213   5.00820539 
 29.82   25.2737909   5.02730453 
29.825    25.212097   5.02116491 
 29.83   25.1358429   5.01356589 
29.835   25.1884275   5.01880738 
 29.84   25.3492814   5.03480699 
29.845   25.0161811   5.00161785 
 29.85   23.8666162   4.88534709 
29.855   24.4384593   4.94352701 
 29.86   25.1392335   5.01390402 
29.865   25.0437744   5.00437553 
 29.87   24.9613396   4.99613247 
29.875   25.2339959    5.0233451 
 29.88   24.8258159   4.98255114 
29.885   24.8320018   4.98317186 
 29.89   24.7375682   4.97368759 
29.895   24.5764216   4.95746121 
  29.9   25.8786947   5.08711064 
29.905   24.6350279    4.9633686 
 29.91   24.5621261   4.95601918 
29.915   25.1955977   5.01952166 
 29.92   24.6039323   4.96023511 
29.925   25.5075411   5.05049909 
 29.93   25.7204081   5.07152917 
29.935   24.8486297   4.98483999 
 29.94   25.9634067   5.09542998 
29.945   25.4883036   5.04859422 
 29.95   25.0901398   5.00900587 
29.955   25.6168203   5.06130618 
 29.96    25.743208    5.0737765 
29.965   26.1869043   5.11731417 
 29.97   26.4499342   5.14294995 
29.975   25.7339766    5.0728667 
 29.98   26.4987765   5.14769623 
29.985   26.8306262   5.17982878 
 29.99   26.8252192   5.17930682 
29.995   26.7902917    5.1759339 
  30.0   28.0459523   5.29584293 
30.005   27.8223098   5.27468576 
 30.01   27.2749467   5.22254217 
30.015    28.636739   5.35133058 
 30.02   28.0605908   5.29722482 
30.025   28.3841061   5.32767361 
 30.03   29.9058526   5.46862438 
30.035   29.3591263   5.41840625 
 30.04   30.4750563   5.52042175 
30.045   30.2737684   5.50216034 
 30.05   28.9607954   5.38152352 
30.055   30.4558292   5.51868003 
 30.06   30.7839508   5.54832865 
30.065   29.5783124   5.43859471 
 30.07   29.6335184   5.44366773 
30.075   30.1868127    5.4942527 
 30.08    29.819797   5.46075059 
30.085   30.6725035   5.53827623 
 30.09   29.4016149    5.4223256 
30.095   29.4547635   5.42722429 
  30.1   28.9174248   5.37749242 
30.105   28.3769696   5.32700381 
 30.11   28.5802044   5.34604568 
30.115   28.5092542   5.33940579 
 30.12   27.8043684   5.27298477 
30.125   27.4034174   5.23482735 
 30.13   26.7701628   5.17398907 
30.135    27.682915    5.2614556 
 30.14   27.2758014   5.22262399 
30.145   26.9277834   5.18919873 
 30.15   27.0590898   5.20183523 
30.155   26.7987265   5.17674864 
 30.16   24.8920854   4.98919687 
30.165    26.830132   5.17978108 
 30.17   26.2870288   5.12708775 
30.175   26.0920588   5.10803864 
 30.18   25.6980331   5.06932275 
30.185   25.2519577    5.0251326 
 30.19   24.4117416   4.94082398 
30.195   25.4214104   5.04196494 
  30.2   24.6850124   4.96840139 
30.205   25.6466661   5.06425375 
 30.21   25.5846062    5.0581228 
30.215   25.8534592    5.0846297 
 30.22   25.2242737    5.0223773 
30.225   24.4975956   4.94950458 
 30.23   25.9033333   5.08953174 
30.235   25.2954551   5.02945873 
 30.24   25.4921787   5.04897798 
30.245   25.7743965   5.07684907 
 30.25   25.9269126   5.09184766 
30.255   26.1443411   5.11315374 
 30.26   26.0303882   5.10199845 
30.265   26.4432494   5.14230001 
 30.27   27.0089887   5.19701729 
30.275   27.5989935   5.25347442 
 30.28   27.8274628    5.2751742 
30.285   29.1388459   5.39804093 
 30.29   27.9171674   5.28366988 
30.295   29.4721966   5.42883013 
  30.3   30.2410436   5.49918573 
30.305   30.8208565   5.55165349 
 30.31   32.7285903   5.72089069 
30.315   33.5196063   5.78961193 
 30.32   35.4376629   5.95295413 
30.325   36.5788449   6.04804472 
 30.33   38.3143703   6.18986028 
30.335   42.2900628   6.50308102 
 30.34   44.2005183   6.64834704 
30.345   47.1795737   6.86873887 
 30.35   50.6893156   7.11964294 
30.355   53.0945118    7.2865981 
 30.36   55.6979535   7.46310616 
30.365   58.6487642   7.65824811 
 30.37   61.4157557   7.83682051 
30.375   63.2083261   7.95036641 
 30.38   64.5914109   8.03687818 
30.385    62.499942   7.90569048 
 30.39    66.739022   8.16939545 
30.395   64.8379619    8.0522023 
  30.4   64.5163074   8.03220439 
30.405   60.3700139   7.76981428 
 30.41   57.5047719   7.58319008 
30.415   54.8670444    7.4072292 
 30.42    49.817162   7.05812737 
30.425   46.2017975   6.79719041 
 30.43   45.6770834   6.75848233 
30.435   40.1812623   6.33886917 
 30.44   37.9885531   6.16348547 
30.445    35.637566   5.96972076 
 30.45   33.4490938   5.78351915 
30.455    32.351197   5.68781127 
 30.46   31.4038098   5.60391022 
30.465   30.4185441   5.51530091 
 30.47   30.8634957   5.55549239 
30.475   31.8371235    5.6424395 
 30.48   33.2731507   5.76828837 
30.485   35.1452022   5.92833891 
 30.49   39.2057177   6.26144693 
30.495    42.373134   6.50946495 
  30.5   44.8041374   6.69358928 
30.505   46.0956059   6.78937449 
 30.51   45.7412287   6.76322621 
30.515   45.4728008   6.74335234 
 30.52    40.055478   6.32893972 
30.525   37.9722751    6.1621648 
 30.53    34.160858   5.84472908 
30.535   30.7924757   5.54909683 
 30.54   29.3157464   5.41440176 
30.545   26.5014194   5.14795293 
 30.55   26.6185381   5.15931566 
30.555   25.5219179    5.0519222 
 30.56    25.076198   5.00761401 
30.565   25.1448075   5.01445984 
 30.57   25.4844928   5.04821679 
30.575   24.6465997   4.96453419 
 30.58   24.1337646   4.91261281 
30.585   24.4622066   4.94592829 
 30.59   24.9908131   4.99908123 
30.595   25.2524916   5.02518573 
  30.6   24.3181838   4.93134706 
30.605   24.0959141   4.90875891 
 30.61   24.3691137   4.93650825 
30.615   24.4894659   4.94868325 
 30.62   24.3742952   4.93703303 
30.625   25.5663632   5.05631914 
 30.63   24.5580054   4.95560344 
30.635   24.2746203   4.92692807 
 30.64   24.0532765   4.90441399 
30.645   24.4078699   4.94043215 
 30.65   24.4932815   4.94906875 
30.655   24.5042758   4.95017937 
 30.66   24.0646934   4.90557778 
30.665   25.2223198   5.02218277 
 30.67   24.8344484   4.98341734 
30.675   24.9049326    4.9904842 
 30.68   25.1538373   5.01536013 
30.685   25.7396265   5.07342355 
 30.69   25.5592932   5.05561996 
30.695   25.9378629   5.09292282 
  30.7   26.4681039   5.14471612 
30.705   26.5969338   5.15722152 
 30.71   27.8670932   5.27892917 
30.715   29.5368515   5.43478164 
 30.72   30.2874955   5.50340763 
30.725   31.5713579   5.61883955 
 30.73   34.6272821   5.88449506 
30.735   35.0900945   5.92368926 
 30.74   37.5871697    6.1308376 
30.745   41.3418341   6.42976159 
 30.75   42.1607597   6.49313173 
30.755   44.7679904   6.69088861 
 30.76   48.1755224   6.94085891 
30.765   48.0960149   6.93512905 
 30.77   48.3564742   6.95388195 
30.775   47.7991837   6.91369537 
 30.78    47.365909   6.88228952 
30.785   44.6417259    6.6814464 
 30.79   43.4195398   6.58935048 
30.795    40.959431   6.39995555 
  30.8   38.2167992   6.18197373 
30.805   36.1683169   6.01401005 
 30.81   33.6425382   5.80021881 
30.815   31.4805999   5.61075752 
 30.82   31.6157746   5.62279065 
30.825   29.3091956   5.41379678 
 30.83   27.9331678    5.2851838 
30.835   27.3771142   5.23231442 
 30.84    26.898383   5.18636511 
30.845   25.3448816   5.03437003 
 30.85   26.0572289   5.10462819 
30.855   25.4841635   5.04818418 
 30.86   24.9702411   4.99702323 
30.865   25.0726773   5.00726245 
 30.87   24.0311487   4.90215756 
30.875   24.9975455   4.99975454 
 30.88   24.8309142   4.98306273 
30.885   23.7921366   4.87771838 
 30.89   24.1657436   4.91586652 
30.895   24.3931406   4.93894124 
  30.9   24.0831107   4.90745461 
30.905   24.1416183   4.91341208 
 30.91   24.7882267   4.97877764 
30.915   23.8282826   4.88142219 
 30.92   24.2199553   4.92137738 
30.925   23.9015978   4.88892604 
 30.93   23.4899125    4.8466393 
30.935   23.7972981   4.87824744 
 30.94    24.125514     4.911773 
30.945   23.6997462   4.86823851 
 30.95    24.778565   4.97780725 
30.955   23.5220926     4.849958 
 30.96   23.9647311   4.89537855 
30.965   23.7607474    4.8744997 
 30.97   23.9144673   4.89024205 
30.975   24.4275637   4.94242488 
 30.98   23.0211489   4.79803595 
30.985    24.602152   4.96005565 
 30.99    23.778251    4.8762948 
30.995   23.6966391   4.86791938 
  31.0   24.2869972   4.92818397 
31.005   23.4847454   4.84610621 
 31.01   24.5108167      4.95084 
31.015    24.516708   4.95143495 
 31.02   24.1232199   4.91153946 
31.025   24.2198919   4.92137094 
 31.03   23.3894428   4.83626331 
31.035   23.5477195   4.85259926 
 31.04   24.0750483   4.90663309 
31.045   23.7824512   4.87672546 
 31.05     23.84916   4.88356017 
31.055   23.2779959   4.82472755 
 31.06   23.7110602   4.86940039 
31.065   24.2892727   4.92841483 
 31.07   23.9385474   4.89270349 
31.075   23.9802873   4.89696715 
 31.08   24.3100475   4.93052203 
31.085   22.8785333   4.78315098 
 31.09   23.2733272   4.82424369 
31.095   24.2821894   4.92769616 
  31.1   24.2548943   4.92492582 
31.105   23.6135881   4.85938146 
 31.11   23.5898167   4.85693491 
31.115   24.4012595    4.9397631 
 31.12   24.1166139   4.91086692 
31.125   24.5499716   4.95479279 
 31.13   23.7827061   4.87675159 
31.135   24.0817346   4.90731439 
 31.14   24.1101301   4.91020673 
31.145    24.620381   4.96189288 
 31.15   23.5656509   4.85444651 
31.155   24.1115939   4.91035579 
 31.16   24.5139343   4.95115485 
31.165   24.2248719   4.92187687 
 31.17   24.2868985   4.92817396 
31.175    23.928578   4.89168458 
 31.18   24.4164126   4.94129665 
31.185   24.3521899    4.9347938 
 31.19   24.3860909    4.9382275 
31.195   25.4653747   5.04632288 
  31.2   24.7085475   4.97076931 
31.205   24.9537278   4.99537063 
 31.21   24.9968209   4.99968208 
31.215   25.8223768   5.08157228 
 31.22   25.4347971   5.04329228 
31.225   26.3272319   5.13100691 
 31.23   26.6651847    5.1638343 
31.235   28.4765714   5.33634439 
 31.24   28.6652028   5.35398943 
31.245   29.6565253   5.44578051 
 31.25   31.1400388   5.58032605 
31.255   32.4750645   5.69868972 
 31.26   34.2053771   5.84853632 
31.265   36.9905161   6.08198291 
 31.27    39.210882   6.26185931 
31.275   42.5296601   6.52147683 
 31.28   44.4042865   6.66365414 
31.285   46.1857468   6.79600962 
 31.29   47.7765963   6.91206165 
31.295   49.4159835   7.02965031 
  31.3   49.3831765   7.02731645 
31.305   48.8135663   6.98667062 
 31.31   48.1848869   6.94153347 
31.315   45.4867814   6.74438888 
 31.32   44.7740816   6.69134378 
31.325   44.0563009   6.63749206 
 31.33   41.6038849   6.45010735 
31.335   41.7405613   6.46069356 
 31.34   40.5035774   6.36424209 
31.345   40.3953832   6.35573624 
 31.35   40.4146753   6.35725375 
31.355   40.4705026   6.36164307 
 31.36   40.3242858   6.35014061 
31.365    40.981624   6.40168915 
 31.37     40.92108   6.39695865 
31.375   40.9393223   6.39838435 
 31.38   40.2732647   6.34612202 
31.385   38.8438883   6.23248653 
 31.39   38.1075911   6.17313462 
31.395   36.1069761   6.00890806 
  31.4   33.1948164   5.76149429 
31.405   32.5967334    5.7093549 
 31.41   31.0515256   5.57238957 
31.415   29.8608282   5.46450622 
 31.42   30.4185587   5.51530223 
31.425   29.1474434   5.39883722 
 31.43   28.5170204     5.340133 
31.435   27.2174809   5.21703756 
 31.44   26.8563091   5.18230732 
31.445   25.8103117   5.08038499 
 31.45   25.8890867   5.08813195 
31.455   25.9243566   5.09159667 
 31.46   24.7169518   4.97161461 
31.465   24.7386544   4.97379678 
 31.47   24.4428859    4.9439747 
31.475   24.0757409   4.90670367 
 31.48   24.4750588   4.94722738 
31.485   24.5804786   4.95787037 
 31.49   24.1138955   4.91059014 
31.495   24.8152429   4.98149002 
  31.5   23.2793577   4.82486867 
31.505   24.8900043    4.9889883 
 31.51   24.5501752   4.95481334 
31.515   24.0738097   4.90650688 
 31.52   24.4199972   4.94165936 
31.525   24.5115163   4.95091066 
 31.53   24.4962664   4.94937031 
31.535   24.0355508   4.90260653 
 31.54   24.9037468    4.9903654 
31.545   24.6199526   4.96184972 
 31.55   24.6205952   4.96191447 
31.555   24.0596056   4.90505919 
 31.56   23.9102274   4.88980853 
31.565    24.659048   4.96578776 
 31.57   25.0724953   5.00724428 
31.575   25.4089254   5.04072668 
 31.58   24.9253552   4.99252994 
31.585   25.0486067   5.00485831 
 31.59   25.6725388   5.06680756 
31.595   25.1009578   5.01008561 
  31.6   25.5312341   5.05284415 
31.605   25.6312713   5.06273358 
 31.61   25.5390841   5.05362089 
31.615    26.050594   5.10397825 
 31.62   26.3129194   5.12961201 
31.625   28.2236852   5.31259684 
 31.63   27.9546974   5.28722019 
31.635   29.0676758   5.39144468 
 31.64   28.2605772   5.31606783 
31.645   29.6821664   5.44813421 
 31.65   30.3346452   5.50768964 
31.655   30.8701714   5.55609318 
 31.66   31.9985098   5.65672253 
31.665   33.9629469   5.82777375 
 31.67   33.1987869   5.76183885 
31.675   35.6378241   5.96974238 
 31.68   36.9437979   6.07814099 
31.685   37.2291879   6.10157257 
 31.69   37.4251473   6.11760961 
31.695   37.8784407   6.15454634 
  31.7   38.4941758   6.20436748 
31.705   39.2109503   6.26186476 
 31.71   37.0755174   6.08896685 
31.715   39.2333985   6.26365696 
 31.72   38.2549102   6.18505539 
31.725   36.7949011   6.06588008 
 31.73   36.4359525   6.03622005 
31.735   34.8008139   5.89922147 
 31.74   34.6237039   5.88419101 
31.745   33.6068155   5.79713856 
 31.75   32.8532162   5.73177252 
31.755   33.1877756   5.76088323 
 31.76   31.3700103   5.60089371 
31.765   29.9038931   5.46844522 
 31.77   30.6573812    5.5369108 
31.775   29.0139294   5.38645796 
 31.78   28.2781807   5.31772327 
31.785   29.6244205   5.44283203 
 31.79    28.200971   5.31045865 
31.795   27.6327939   5.25669039 
  31.8   27.3813052    5.2327149 
31.805   26.9629865   5.19258958 
 31.81    26.640512   5.16144476 
31.815   26.4030425   5.13838909 
 31.82   26.1854472    5.1171718 
31.825   25.6580248   5.06537509 
 31.83   25.5135998   5.05109887 
31.835   24.8190323   4.98187037 
 31.84   25.6565574   5.06523024 
31.845   25.5656419    5.0562478 
 31.85   24.7706043   4.97700756 
31.855   24.9952228   4.99952226 
 31.86    24.742937   4.97422728 
31.865   24.3710529   4.93670466 
 31.87   24.6397605   4.96384534 
31.875   24.2377094   4.92318082 
 31.88   24.2083137   4.92019448 
31.885    23.981051   4.89704513 
 31.89   24.3011173   4.92961634 
31.895   24.5211773   4.95188623 
  31.9   24.5087478   4.95063105 
31.905   24.5245803   4.95222983 
 31.91   24.3267925   4.93221984 
31.915   23.5036524   4.84805656 
 31.92   23.9875842   4.89771214 
31.925   24.4486786   4.94456051 
 31.93   23.6229388   4.86034348 
31.935   24.1354011   4.91277937 
 31.94   23.9580354   4.89469461 
31.945   23.8768951   4.88639899 
 31.95   24.1705192   4.91635222 
31.955   23.8513413    4.8837835 
 31.96   24.3338657   4.93293682 
31.965   24.9202577    4.9920194 
 31.97   24.2010755   4.91945887 
31.975    24.911029   4.99109497 
 31.98   24.1243864   4.91165821 
31.985    23.957023    4.8945912 
 31.99   24.0909975   4.90825809 
31.995   24.6641408   4.96630052 
  32.0   23.7869068   4.87718226 
32.005   24.1432994   4.91358316 
 32.01   24.3073524   4.93024872 
32.015   23.6865388   4.86688184 
 32.02   24.1266074    4.9118843 
32.025   24.1469217   4.91395174 
 32.03   23.1885459   4.81544867 
32.035   23.8518022   4.88383068 
 32.04   23.8424942   4.88287765 
32.045   24.0716918   4.90629104 
 32.05   24.2299239   4.92239006 
32.055   24.4417132   4.94385611 
 32.06    24.234523    4.9228572 
32.065   24.3463381   4.93420085 
 32.07   24.0086975   4.89986709 
32.075   24.2333603    4.9227391 
 32.08   24.5335569   4.95313606 
32.085   24.6568151   4.96556292 
 32.09   24.0819648   4.90733785 
32.095    24.629356    4.9627972 
  32.1   23.8544787    4.8841047 
32.105    24.491545   4.94889331 
 32.11   24.3457729   4.93414358 
32.115   24.9143122   4.99142386 
 32.12   25.2400235   5.02394502 
32.125    25.273033   5.02722915 
 32.13   25.2452162   5.02446179 
32.135   25.3250357    5.0323986 
 32.14   27.1669112   5.21218872 
32.145   26.5595308   5.15359397 
 32.15   26.9365171   5.19004018 
32.155   26.9340599   5.18980346 
 32.16   27.7409967   5.26697225 
32.165   28.3362805   5.32318331 
 32.17     28.98116   5.38341528 
32.175   29.6764157   5.44760641 
 32.18   30.3453066   5.50865742 
32.185   31.1718347   5.58317425 
 32.19   31.9327506   5.65090706 
32.195   34.8094752   5.89995553 
  32.2   35.2942538   5.94089671 
32.205   37.2175217   6.10061651 
 32.21   38.7102154    6.2217534 
32.215   40.2058573   6.34080888 
 32.22   42.7239142   6.53635328 
32.225   45.2755422   6.72871029 
 32.23   46.5135272   6.82008264 
32.235   48.4508767   6.96066639 
 32.24   49.8304757   7.05907045 
32.245   52.0754515   7.21633227 
 32.25   52.6021524   7.25273413 
32.255   53.1212749   7.28843432 
 32.26   53.3596878   7.30477158 
32.265   53.4218377    7.3090244 
 32.27   52.0163249   7.21223439 
32.275   50.3260931    7.0940886 
 32.28   47.8783056   6.91941512 
32.285   46.0857756    6.7886505 
 32.29   43.9046648   6.62605952 
32.295   41.6613206   6.45455813 
  32.3   40.7617331   6.38449161 
32.305   38.5244109    6.2068036 
 32.31   36.8015981   6.06643207 
32.315    36.571108   6.04740507 
 32.32   33.9602647   5.82754363 
32.325   32.8325743   5.72997158 
 32.33   32.4245843   5.69425889 
32.335   32.0399747   5.66038644 
 32.34   30.6070789   5.53236649 
32.345   30.1985723   5.49532276 
 32.35   28.8985972   5.37574154 
32.355   28.6462354    5.3522178 
 32.36   28.1597918   5.30658005 
32.365   28.0605891   5.29722466 
 32.37   27.9818864   5.28979077 
32.375   27.8545532    5.2777413 
 32.38   27.3569932    5.2303913 
32.385   28.0204336   5.29343307 
 32.39   27.7732774   5.27003581 
32.395   27.5234978   5.24628419 
  32.4   27.8222717   5.27468215 
32.405   27.9448884    5.2862925 
 32.41   27.4846261   5.24257819 
32.415   28.2183826   5.31209776 
 32.42   28.5375711   5.34205682 
32.425    28.789401   5.36557556 
 32.43   29.9900513   5.47631731 
32.435   29.9195775   5.46987911 
 32.44   29.8360426   5.46223788 
32.445   30.4877423   5.52157064 
 32.45   31.2562218   5.59072641 
32.455   30.7362515   5.54402845 
 32.46   31.2466286   5.58986839 
32.465   31.1456677   5.58083037 
 32.47   32.9823977   5.74303036 
32.475   32.6124382   5.71073009 
 32.48   32.6017023   5.70979004 
32.485   33.3767657   5.77726282 
 32.49   33.2805271   5.76892772 
32.495   33.5909044   5.79576608 
  32.5   33.2781486   5.76872157 
32.505   32.8603245   5.73239257 
 32.51   32.4701685   5.69826013 
32.515   32.3268415   5.68566984 
 32.52   31.7832003   5.63765911 
32.525   31.0209087    5.5696417 
 32.53   30.0399822   5.48087422 
32.535   30.2943916   5.50403412 
 32.54   28.6279387   5.35050827 
32.545    28.960576   5.38150314 
 32.55   28.1509235   5.30574439 
32.555   27.4775842   5.24190654 
 32.56   26.9640612   5.19269306 
32.565   27.1980656   5.21517647 
 32.57   26.9885787   5.19505329 
32.575   25.8342003   5.08273551 
 32.58   25.7454273    5.0739952 
32.585   25.0230616   5.00230563 
 32.59    26.347065   5.13293921 
32.595   25.2510855   5.02504582 
  32.6   25.4364948    5.0434606 
32.605   25.2126531   5.02122028 
 32.61   24.5974775   4.95958441 
32.615   24.1341195   4.91264893 
 32.62   24.8586298   4.98584293 
32.625   24.7744611   4.97739501 
 32.63   24.9632342   4.99632206 
32.635   24.2773774   4.92720787 
 32.64   24.4417082    4.9438556 
32.645   24.0463069   4.90370339 
 32.65    24.632757   4.96313983 
32.655   24.4614518   4.94585198 
 32.66   23.9311897   4.89195152 
32.665   23.8914645   4.88788957 
 32.67   24.2337019    4.9227738 
32.675   24.8805264   4.98803833 
 32.68   24.6741242   4.96730552 
32.685   23.9702891   4.89594619 
 32.69   24.7552294   4.97546273 
32.695   24.1305085    4.9122814 
  32.7   24.5055977   4.95031289 
32.705   23.8452789    4.8831628 
 32.71    24.338494   4.93340592 
32.715   24.2311674   4.92251637 
 32.72   24.3718029   4.93678062 
32.725   23.4739921   4.84499661 
 32.73   23.2557091   4.82241735 
32.735   24.2286073   4.92225632 
 32.74   23.9491483    4.8937867 
32.745   24.0460769   4.90367994 
 32.75   24.0206425   4.90108585 
32.755   24.4986427   4.94961036 
 32.76   23.2873891    4.8257009 
32.765   24.3405224    4.9336115 
 32.77   24.7142859   4.97134649 
32.775   24.3022289   4.92972909 
 32.78   23.8250638   4.88109248 
32.785   24.0991494   4.90908845 
 32.79   24.3898709   4.93861022 
32.795   24.1151035   4.91071313 
  32.8   24.5805844   4.95788103 
32.805    24.360089   4.93559409 
 32.81   24.7304226    4.9729692 
32.815   24.4065877   4.94030239 
 32.82   24.3951772   4.93914741 
32.825   24.6529755   4.96517628 
 32.83   24.6688531   4.96677492 
32.835   24.6739888    4.9672919 
 32.84   24.1510637   4.91437318 
32.845   25.1816863   5.01813573 
 32.85   24.8781637   4.98780149 
32.855    25.048229   5.00482057 
 32.86   25.2776844   5.02769175 
32.865   25.2908586   5.02900175 
 32.87   25.8145013   5.08079731 
32.875   25.7932516    5.0787057 
 32.88   26.8016167   5.17702779 
32.885    26.648883   5.16225561 
 32.89   26.9522216   5.19155291 
32.895   28.3760935   5.32692158 
  32.9   28.2453385   5.31463437 
32.905   29.8449345   5.46305176 
 32.91   29.8544576   5.46392328 
32.915   31.1438769   5.58066993 
 32.92   32.5751162   5.70746145 
32.925   32.2076594   5.67517924 
 32.93   33.1199549   5.75499391 
32.935   33.7993812   5.81372352 
 32.94   34.8923644   5.90697591 
32.945   35.6688737   5.97234239 
 32.95   37.2719936   6.10507933 
32.955   37.8440221   6.15174952 
 32.96   39.2046997   6.26136564 
32.965   40.2279851   6.34255351 
 32.97   42.7343327    6.5371502 
32.975   44.8802649   6.69927346 
 32.98   47.0629216    6.8602421 
32.985   48.6413593   6.97433576 
 32.99   50.8963816      7.13417 
32.995    53.780251   7.33350196 
  33.0   55.9075626   7.47713599 
33.005   58.0951019   7.62201429 
 33.01   58.4514025   7.64535169 
33.015   60.3791489   7.77040211 
 33.02    58.804458   7.66840648 
33.025   59.6509041   7.72339978 
 33.03   57.5833806   7.58837141 
33.035   53.6275229   7.32308152 
 33.04   53.6887544   7.32726105 
33.045   50.8007393   7.12746373 
 33.05   49.3867911   7.02757363 
33.055   49.1696127   7.01210473 
 33.06   48.4354261   6.95955646 
33.065   49.4956521   7.03531464 
 33.07   51.4472636   7.17267479 
33.075   54.6436422    7.3921338 
 33.08   59.4271926   7.70890346 
33.085   64.9794757   8.06098479 
 33.09   75.8834261   8.71110935 
33.095   80.3550568   8.96409822 
  33.1   94.4641108   9.71926493 
33.105   103.261397   10.1617615 
 33.11    108.37627   10.4103924 
33.115   113.000111    10.630151 
 33.12   114.264625   10.6894633 
33.125   111.118352    10.541269 
 33.13   101.365814   10.0680591 
33.135   96.7272884   9.83500322 
 33.14   87.7152334   9.36564111 
33.145   74.7426058    8.6453806 
 33.15   69.2886761   8.32398199 
33.155   61.9605374    7.8715016 
 33.16     53.29348   7.30023835 
33.165   50.1364552   7.08071008 
 33.17   43.1496059   6.56883596 
33.175   39.7795755   6.30710516 
 33.18   37.4055065   6.11600413 
33.185   34.3776816   5.86324838 
 33.19    32.063622    5.6624749 
33.195   31.0069044   5.56838436 
  33.2   29.1953209   5.40326947 
33.205   27.6151795    5.2550147 
 33.21   28.8995898   5.37583387 
33.215   27.2588343   5.22099936 
 33.22   26.8406894   5.18080007 
33.225   26.3655361   5.13473818 
 33.23   25.8409452   5.08339898 
33.235   25.8752202   5.08676914 
 33.24   25.4807586   5.04784693 
33.245   25.1271372    5.0126976 
 33.25   25.7605677   5.07548694 
33.255   25.5203163   5.05176368 
 33.26   24.9264067   4.99263524 
33.265   25.2197412   5.02192605 
 33.27   24.7091035   4.97082524 
33.275   23.8954831   4.88830063 
 33.28   25.2724946   5.02717561 
33.285   24.6078409   4.96062908 
 33.29   24.3285354   4.93239652 
33.295   24.6319216   4.96305567 
  33.3    25.219538   5.02190581 
33.305   24.7960072   4.97955893 
 33.31   24.4881416   4.94854944 
33.315   24.6413785   4.96400831 
 33.32    24.628725   4.96273362 
33.325   24.3773083   4.93733818 
 33.33   24.5086341   4.95061957 
33.335   24.6642577   4.96631229 
 33.34   24.6409273   4.96396286 
33.345   24.8848922   4.98847594 
 33.35    23.674521   4.86564703 
33.355    24.226929   4.92208584 
 33.36   24.4131091   4.94096236 
33.365   24.7643846   4.97638268 
 33.37   25.0199478   5.00199438 
33.375   25.1229074   5.01227567 
 33.38    24.768409   4.97678701 
33.385   24.8274245   4.98271257 
 33.39   24.9390009   4.99389636 
33.395   24.3053675   4.93004742 
  33.4   25.3689467   5.03675954 
33.405   24.6025492   4.96009569 
 33.41   24.8237791   4.98234675 
33.415   24.7210185   4.97202358 
 33.42   24.8992173   4.98991156 
33.425    25.263671   5.02629794 
 33.43   25.6137785   5.06100568 
33.435    26.291217   5.12749617 
 33.44   26.9709791   5.19335914 
33.445   26.6367387   5.16107922 
 33.45   27.6671792      5.25996 
33.455   27.9722032   5.28887542 
 33.46    29.818355   5.46061856 
33.465   33.1473624   5.75737461 
 33.47   33.9023312   5.82257084 
33.475   39.0438883   6.24851089 
 33.48   45.9656317   6.77979585 
33.485   48.2266331   6.94453981 
 33.49   61.0581731   7.81397294 
33.495   72.5220955   8.51599057 
  33.5   79.3555553   8.90817351 
33.505   95.5387259   9.77439133 
 33.51   102.811224    10.139587 
33.515   106.303719   10.3103695 
 33.52   109.566337    10.467394 
33.525   105.406066   10.2667457 
 33.53   99.1936565   9.95960122 
33.535   87.2431908   9.34040635 
 33.54   82.1601575   9.06422405 
33.545   71.2228562   8.43936349 
 33.55    60.647204   7.78763148 
33.555   55.7198354   7.46457202 
 33.56    45.994706   6.78193969 
33.565   42.2707846   6.50159862 
 33.57   40.1046141   6.33282039 
33.575   36.4927983   6.04092694 
 33.58   35.2222147   5.93483064 
33.585   34.4380594   5.86839496 
 33.59   33.6328935   5.79938734 
33.595   34.2033702   5.84836474 
  33.6   34.0196574   5.83263726 
33.605   33.9417398   5.82595398 
 33.61    33.056928   5.74951546 
33.615   34.1129503   5.84062927 
 33.62   33.7814307   5.81217951 
33.625   33.3696918   5.77665057 
 33.63   33.8266391   5.81606732 
33.635   34.0341957   5.83388341 
 33.64   33.9058041   5.82286906 
33.645   34.7510705   5.89500386 
 33.65   34.0932175   5.83893976 
33.655   35.0873499   5.92345759 
 33.66   35.5421381   5.96172274 
33.665   35.1024763   5.92473428 
 33.67    36.572455   6.04751643 
33.675     37.25176   6.10342199 
 33.68   38.2530158   6.18490225 
33.685   38.8337838   6.23167584 
 33.69    39.236384   6.26389527 
33.695   39.8942984   6.31619334 
  33.7    39.301727   6.26910895 
33.705   39.3491428   6.27288951 
 33.71   41.2052019   6.41912782 
33.715   39.0830149   6.25164098 
 33.72   39.0637397   6.25009917 
33.725   40.7505808   6.38361816 
 33.73   39.4462584   6.28062564 
33.735   38.2262328   6.18273668 
 33.74   37.4780394   6.12193102 
33.745   36.6437626   6.05340918 
 33.75   35.8165812   5.98469558 
33.755   34.5015489   5.87380191 
 33.76   33.2359884   5.76506621 
33.765   33.5295178   5.79046784 
 33.77   31.8040024   5.63950374 
33.775   31.6427601   5.62518978 
 33.78   31.2677433   5.59175673 
33.785   29.9249182   5.47036728 
 33.79   28.9462972   5.38017632 
33.795   28.4310841   5.33208065 
  33.8   28.6795508    5.3553292 
33.805   28.5369801    5.3420015 
 33.81    27.643414   5.25770045 
33.815   27.5046856   5.24449097 
 33.82   26.9646997   5.19275454 
33.825   26.8623821   5.18289322 
 33.83   26.6826335   5.16552355 
33.835    26.720464   5.16918407 
 33.84    26.015171   5.10050694 
33.845   26.2543605   5.12390091 
 33.85     26.31788   5.13009552 
33.855   25.4734119   5.04711917 
 33.86   25.1513939   5.01511654 
33.865   25.0201869   5.00201828 
 33.87   25.2523303   5.02516968 
33.875   24.9094264   4.99093442 
 33.88   25.0922577   5.00921727 
33.885   24.8365767   4.98363087 
 33.89   25.0701356   5.00700865 
33.895   24.3723485   4.93683588 
  33.9   24.5909594   4.95892725 
33.905   24.7643936   4.97638358 
 33.91   25.0705347    5.0070485 
33.915   24.2973399   4.92923319 
 33.92   24.3160395   4.93112964 
33.925   24.6488012    4.9647559 
 33.93   25.1458981   5.01456859 
33.935   24.9905922   4.99905913 
 33.94   25.5592783   5.05561848 
33.945   24.5709524   4.95690957 
 33.95   25.1094124   5.01092929 
33.955   25.2103799   5.02099392 
 33.96   25.1834171   5.01830819 
33.965   24.6951729    4.9694238 
 33.97   24.9706427   4.99706341 
33.975   24.8583752    4.9858174 
 33.98   25.6894366   5.06847478 
33.985   25.1592918   5.01590389 
 33.99   25.0330802   5.00330692 
33.995   25.1202082   5.01200641 
  34.0   24.8278095    4.9827512 
34.005   25.1417366   5.01415363 
 34.01   24.9967517   4.99967516 
34.015   24.6014491   4.95998479 
 34.02   24.6560387   4.96548474 
34.025   25.1246299   5.01244749 
 34.03   24.1315658   4.91238901 
34.035   24.2504018   4.92446969 
 34.04   24.4206692   4.94172735 
34.045   25.2581929   5.02575297 
 34.05   24.3424218   4.93380399 
34.055    24.190708   4.91840503 
 34.06   24.0223474   4.90125978 
34.065    24.431869   4.94286041 
 34.07   24.4600344   4.94570869 
34.075   24.5968444   4.95952058 
 34.08   23.9487294    4.8937439 
34.085   24.2984194   4.92934269 
 34.09   24.2603318   4.92547783 
34.095   24.2469136   4.92411551 
  34.1   24.0886228   4.90801618 
34.105    24.032943   4.90234057 
 34.11    24.676879   4.96758281 
34.115   24.5249716   4.95226934 
 34.12    23.757518   4.87416844 
34.125   24.8408069   4.98405527 
 34.13   23.9497113   4.89384423 
34.135   24.1123648   4.91043428 
 34.14   23.5236928   4.85012296 
34.145   24.7183508    4.9717553 
 34.15   23.2296834   4.81971819 
34.155   23.9492897   4.89380115 
 34.16   24.4278104   4.94244984 
34.165   23.3719609    4.8344556 
 34.17   24.0900623   4.90816282 
34.175   24.2524132   4.92467392 
 34.18   24.1212885   4.91134284 
34.185   24.4908056   4.94881861 
 34.19   24.0641768   4.90552513 
34.195   24.4681181   4.94652586 
  34.2    24.042438   4.90330889 
34.205   24.5658197    4.9563918 
 34.21   23.9153036   4.89032756 
34.215   23.6473659   4.86285574 
 34.22    24.210469    4.9204135 
34.225   24.3527803   4.93485362 
 34.23    24.550353   4.95483128 
34.235   25.0535257   5.00534971 
 34.24   25.0449839   5.00449636 
34.245   24.6608346   4.96596764 
 34.25   24.4865295   4.94838656 
34.255   25.1311875   5.01310159 
 34.26   25.0665391   5.00664949 
34.265   24.7315126   4.97307879 
 34.27   24.1400505   4.91325254 
34.275    25.248746   5.02481303 
 34.28   24.9008592   4.99007607 
34.285   25.2019876   5.02015812 
 34.29    25.118156   5.01180167 
34.295   26.1359122   5.11232943 
  34.3    25.605705     5.060208 
34.305   25.9535629   5.09446395 
 34.31   26.8634804   5.18299917 
34.315   26.1094392   5.10973964 
 34.32   27.4763934   5.24179296 
34.325   28.0041068   5.29189067 
 34.33   28.5627494   5.34441292 
34.335   28.7933454    5.3659431 
 34.34   29.0186553   5.38689663 
34.345    30.219915   5.49726432 
 34.35   29.3673683   5.41916676 
34.355    30.857959   5.55499406 
 34.36   31.1004067   5.57677386 
34.365   32.0676853   5.66283368 
 34.37   32.1512684   5.67020885 
34.375   33.1744407   5.75972575 
 34.38   33.3365404   5.77378043 
34.385    33.678717   5.80333671 
 34.39   34.8702132   5.90510061 
34.395   34.5279035   5.87604489 
  34.4   34.8537044    5.9037026 
34.405   34.3760574   5.86310988 
 34.41   34.8354094   5.90215294 
34.415   34.1943127   5.84759033 
 34.42   34.5935417   5.88162747 
34.425   33.6822742   5.80364318 
 34.43   32.9330723   5.73873438 
34.435   32.3874855    5.6910004 
 34.44   32.1343156   5.66871375 
34.445   31.9269748   5.65039598 
 34.45   32.2555684   5.67939859 
34.455   30.9939334   5.56721954 
 34.46   30.8707909   5.55614893 
34.465   30.4055698   5.51412457 
 34.47   29.5702999   5.43785802 
34.475   30.7953118   5.54935238 
 34.48   30.1758456   5.49325456 
34.485   29.6023218   5.44080158 
 34.49   29.3728216   5.41966988 
34.495   28.5402111   5.34230391 
  34.5   28.5350924   5.34182482 
34.505   27.6305551   5.25647744 
 34.51   28.1132467   5.30219263 
34.515   26.9806978   5.19429473 
 34.52    27.504107   5.24443581 
34.525   27.0415359   5.20014768 
 34.53   26.1702615   5.11568778 
34.535   26.9508652   5.19142227 
 34.54   26.1291322   5.11166629 
34.545   27.6838742   5.26154675 
 34.55   25.5009337   5.04984491 
34.555   25.1547902   5.01545513 
 34.56   25.7223674   5.07172233 
34.565   25.4966292    5.0494187 
 34.57   25.1271162    5.0126955 
34.575     24.94238   4.99423467 
 34.58   24.9667195   4.99667084 
34.585   25.2571599    5.0256502 
 34.59   24.9315956   4.99315487 
34.595   24.6178546    4.9616383 
  34.6   25.4278489   5.04260338 
34.605   25.2419589   5.02413763 
 34.61   24.6795247   4.96784911 
34.615   25.3781228   5.03767038 
 34.62   24.3492319   4.93449409 
34.625   25.0048283    5.0004828 
 34.63   24.8781413   4.98779924 
34.635   24.9348122   4.99347696 
 34.64   25.6378373     5.063382 
34.645   24.9429455   4.99429129 
 34.65   24.4973181   4.94947655 
34.655    24.438813   4.94356278 
 34.66   24.2810198   4.92757748 
34.665   24.8470402   4.98468056 
 34.67   24.8105049   4.98101444 
34.675   24.4647393   4.94618432 
 34.68   24.7811418   4.97806607 
34.685   25.2756829    5.0274927 
 34.69   24.9854962   4.99854941 
34.695   25.5441864   5.05412568 
  34.7   24.7509562   4.97503328 
34.705    24.225974   4.92198883 
 34.71   23.7937985   4.87788873 
34.715   24.3452344   4.93408901 
 34.72   24.3248427   4.93202217 
34.725   24.1995393   4.91930273 
 34.73   23.4769864   4.84530561 
34.735   24.6988972   4.96979851 
 34.74   24.1436165   4.91361542 
34.745   23.9038807   4.88915951 
 34.75   23.9506652   4.89394169 
34.755    24.303929   4.92990153 
 34.76    23.855341   4.88419298 
34.765   23.6983543   4.86809555 
 34.77    24.413036   4.94095497 
34.775    24.256306   4.92506914 
 34.78   23.7882552   4.87732049 
34.785   24.0661308   4.90572429 
 34.79   24.2478056   4.92420609 
34.795   23.6227309    4.8603221 
  34.8   23.9781311   4.89674699 
34.805   23.9306593   4.89189732 
 34.81   23.6248448   4.86053955 
34.815   24.3028904   4.92979619 
 34.82   23.3509416    4.8322812 
34.825   23.9021258   4.88898004 
 34.83   24.0095968   4.89995885 
34.835   23.5560393   4.85345643 
 34.84   23.6679337   4.86497006 
34.845   24.0351899   4.90256972 
 34.85   23.9789152   4.89682706 
34.855   23.4893581   4.84658211 
 34.86   23.8911929   4.88786179 
34.865   23.5195017   4.84969088 
 34.87   23.9417607   4.89303185 
34.875   23.7360437   4.87196508 
 34.88   24.2531522   4.92474895 
34.885   24.2271081   4.92210403 
 34.89   24.2997599   4.92947867 
34.895   24.7118317   4.97109965 
  34.9   24.5294527   4.95272174 
34.905   25.1704842   5.01701946 
 34.91    24.601571   4.95999708 
34.915   24.9427555   4.99427227 
 34.92   26.0043154   5.09944266 
34.925   25.6536673   5.06494495 
 34.93     26.36627   5.13480964 
34.935   25.8763467   5.08687986 
 34.94   26.6979723   5.16700806 
34.945   27.3729535   5.23191681 
 34.95   28.3011347   5.31988108 
34.955   28.4949567   5.33806675 
 34.96   28.6526247   5.35281465 
34.965   29.3713034   5.41952981 
 34.97   29.7503823    5.4543911 
34.975   28.6291944   5.35062561 
 34.98   28.4176199   5.33081794 
34.985    28.718483   5.35896287 
 34.99   27.6633342   5.25959449 
34.995   27.5672346   5.25045089 
  35.0   26.6702833   5.16432796 
35.005   26.0095724   5.09995808 
 35.01   25.5058443    5.0503311 
35.015   24.2182438    4.9212035 
 35.02   25.5204714   5.05177903 
35.025   24.2899367   4.92848219 
 35.03   23.9393958   4.89279018 
35.035   24.5528257    4.9550808 
 35.04   23.8856359   4.88729331 
35.045   23.8819906   4.88692036 
 35.05   24.4860991   4.94834307 
35.055   24.5116767   4.95092686 
 35.06   23.3605445   4.83327472 
35.065   24.0401759    4.9030782 
 35.07   23.2432658   4.82112703 
35.075   24.0315505   4.90219853 
 35.08    23.344367   4.83160087 
35.085   23.5139131   4.84911467 
 35.09   23.7602233   4.87444595 
35.095   24.5434543   4.95413507 
  35.1   23.6739612    4.8655895 
35.105   23.2327803   4.82003945 
 35.11   23.6776809   4.86597173 
35.115   23.8123251    4.8797874 
 35.12   23.3289047   4.83000048 
35.125   23.5295083   4.85072245 
 35.13    24.160351     4.915318 
35.135   23.3566967   4.83287665 
 35.14   24.4523789   4.94493467 
35.145   23.9903178    4.8979912 
 35.15   24.0580615   4.90490178 
35.155   24.0665391   4.90576591 
 35.16   24.0635724   4.90546352 
35.165   24.2908505    4.9285749 
 35.17   24.0916106   4.90832054 
35.175   23.7508543   4.87348482 
 35.18   23.7649335   4.87492908 
35.185   23.4771273   4.84532014 
 35.19   23.5185112   4.84958876 
35.195   23.7743734   4.87589719 
  35.2   23.1354841   4.80993598 
35.205   24.1860439   4.91793086 
 35.21   23.3974957   4.83709579 
35.215   24.2855548   4.92803763 
 35.22   23.5805484   4.85598069 
35.225    23.597155    4.8576903 
 35.23   23.5379199   4.85158942 
35.235   23.6199958   4.86004072 
 35.24   23.3064468   4.82767509 
35.245   24.2069143   4.92005227 
 35.25   24.2939109   4.92888537 
35.255   24.0587087   4.90496775 
 35.26   24.1084168   4.91003226 
35.265    23.917048    4.8905059 
 35.27   23.6405885   4.86215883 
35.275   24.0674073   4.90585439 
 35.28   23.5588981   4.85375093 
35.285   23.8062196   4.87916178 
 35.29   24.8446745   4.98444325 
35.295   24.7306604    4.9729931 
  35.3   24.4219332   4.94185524 
35.305   24.4471372   4.94440463 
 35.31   23.7108643   4.86938028 
35.315   24.0171677   4.90073135 
 35.32   24.5061125   4.95036488 
35.325   24.3073493    4.9302484 
 35.33   24.6942977   4.96933574 
35.335   24.0218507   4.90120911 
 35.34   24.2601059   4.92545489 
35.345   24.4967889   4.94942309 
 35.35    24.264391   4.92588987 
35.355   24.5616636   4.95597252 
 35.36   23.9501943   4.89389357 
35.365   23.4114965   4.83854281 
 35.37   25.0477167   5.00476939 
35.375   23.6826019   4.86647736 
 35.38   25.3527247   5.03514893 
35.385   24.6402298    4.9638926 
 35.39   23.7373059   4.87209461 
35.395   25.1152392   5.01151067 
  35.4   24.8242295   4.98239194 
35.405   24.0685918   4.90597512 
 35.41   24.2125034   4.92062022 
35.415    24.736487   4.97357889 
 35.42   23.7451959   4.87290425 
35.425   23.7632705   4.87475851 
 35.43    23.714057   4.86970811 
35.435    24.078651    4.9070002 
 35.44   24.2109203   4.92045936 
35.445   23.8560571   4.88426628 
 35.45   23.9837881   4.89732458 
35.455   23.7185024   4.87016452 
 35.46   23.6306601   4.86113774 
35.465   23.6969227   4.86794851 
 35.47   23.8607541   4.88474709 
35.475    24.087765   4.90792879 
 35.48   24.2822505   4.92770236 
35.485   24.0313508   4.90217817 
 35.49   24.2845905   4.92793978 
35.495   24.3397447   4.93353268 
  35.5   24.2869021   4.92817431 
35.505   24.0429434   4.90336042 
 35.51   24.2895571   4.92844368 
35.515   24.1604006   4.91532304 
 35.52   24.0910618   4.90826464 
35.525   24.1636682   4.91565542 
 35.53   23.4003606   4.83739192 
35.535   24.0704615   4.90616566 
 35.54   25.1969887   5.01966022 
35.545   25.0137135   5.00137117 
 35.55   24.4283119   4.94250057 
35.555     25.42779   5.04259754 
 35.56   25.5776408   5.05743421 
35.565   24.7529778   4.97523645 
 35.57   25.6041232    5.0600517 
35.575   24.7278742   4.97271297 
 35.58   23.6959299   4.86784653 
35.585   24.9593785    4.9959362 
 35.59   23.7659076   4.87502898 
35.595   24.1506272   4.91432877 
  35.6   24.3283687   4.93237962 
35.605   23.7925581   4.87776159 
 35.61   24.6298063   4.96284256 
35.615   23.9751324   4.89644079 
 35.62   24.1935076   4.91868962 
35.625   24.1937442   4.91871368 
 35.63   23.3034093   4.82736049 
35.635   22.9422451   4.78980638 
 35.64   23.8188464   4.88045555 
35.645   24.1590327   4.91518389 
 35.65   23.7303168    4.8713773 
35.655   23.8536504   4.88401991 
 35.66   24.2842921    4.9279095 
35.665   23.2172465    4.8184278 
 35.67   24.0290075   4.90193916 
35.675   24.3415358    4.9337142 
 35.68   23.7816865   4.87664705 
35.685   23.8468439   4.88332304 
 35.69   24.1561534   4.91489099 
35.695   24.4930529   4.94904566 
  35.7    24.891916   4.98917989 
35.705   25.0080514   5.00080507 
 35.71    24.793911   4.97934845 
35.715   25.5994047   5.05958543 
 35.72   25.8835829   5.08759107 
35.725   25.7427939    5.0737357 
 35.73   27.3479782   5.22952944 
35.735    27.682827   5.26144723 
 35.74   28.4750265   5.33619963 
35.745   30.4598246     5.519042 
 35.75   33.4948081   5.78746992 
35.755   34.3008824   5.85669552 
 35.76   35.6016816   5.96671447 
35.765    36.593939   6.04929244 
 35.77    36.544768   6.04522688 
35.775   37.2573445   6.10387946 
 35.78   35.2795871   5.93966221 
35.785   33.3783405   5.77739911 
 35.79   33.0828825   5.75177212 
35.795   30.3042754   5.50493191 
  35.8   29.6418218   5.44443034 
35.805   28.2276248   5.31296761 
 35.81   27.3240754   5.22724358 
35.815   26.1155498   5.11033754 
 35.82   25.4365289   5.04346398 
35.825   25.5137987   5.05111856 
 35.83   25.1495215   5.01492986 
35.835   24.7956218   4.97952024 
 35.84   24.2030702    4.9196616 
35.845   24.2867943   4.92816338 
 35.85   24.6582864   4.96571106 
35.855   24.6202013   4.96187478 
 35.86   25.3033754   5.03024606 
35.865   24.1307409   4.91230504 
 35.87   24.2216824   4.92155284 
35.875   24.7935807   4.97931529 
 35.88   23.9573856   4.89462824 
35.885   23.8839756   4.88712345 
 35.89    24.169419   4.91624034 
35.895   24.0333524   4.90238232 
  35.9   24.5483533   4.95462948 
35.905   24.4595238   4.94565706 
 35.91    24.916288   4.99162178 
35.915   24.4694517   4.94666066 
 35.92   24.7886027   4.97881539 
35.925   25.0591622   5.00591273 
 35.93   25.8333745   5.08265427 
35.935   26.0967751   5.10850028 
 35.94   26.4401064    5.1419944 
35.945   26.9867089   5.19487333 
 35.95   27.4513629   5.23940483 
35.955   28.0232247   5.29369669 
 35.96   29.0557609   5.39033959 
35.965   28.8256651   5.36895381 
 35.97    29.511649   5.43246252 
35.975   29.0072287   5.38583594 
 35.98   29.8812379   5.46637338 
35.985   28.7353242   5.36053395 
 35.99   28.7969011   5.36627441 
35.995   28.2154041    5.3118174 
  36.0   28.3824004   5.32751353 
36.005   27.8807712   5.28022454 
 36.01   27.7863634    5.2712772 
36.015   29.1152916   5.39585874 
 36.02   28.4660534   5.33535879 
36.025   28.1743746    5.3079539 
 36.03    28.151831    5.3058299 
36.035   28.1361744   5.30435429 
 36.04   27.7190155   5.26488513 
36.045   28.2431734   5.31443068 
 36.05   28.1226866   5.30308274 
36.055   27.3477638   5.22950894 
 36.06   28.0780464   5.29887218 
36.065   27.4404472   5.23836302 
 36.07   28.2265315   5.31286472 
36.075   28.0729732   5.29839345 
 36.08    27.913957   5.28336607 
36.085   28.4008123   5.32924125 
 36.09   28.5220345   5.34060245 
36.095   29.2705216    5.4102238 
  36.1   29.0264497   5.38762004 
36.105   30.3112132   5.50556202 
 36.11   31.5725398   5.61894472 
36.115   32.1403314   5.66924434 
 36.12   32.8647461   5.73277822 
36.125   33.3378109   5.77389045 
 36.13   36.1924157   6.01601327 
36.135   36.4909934   6.04077755 
 36.14    38.259247   6.18540597 
36.145    40.742891   6.38301582 
 36.15   40.1471686   6.33617934 
36.155   41.0431674   6.40649416 
 36.16   43.5540178   6.59954678 
36.165   43.3343641   6.58288418 
 36.17   42.9656891   6.55482182 
36.175   43.7580481   6.61498663 
 36.18   42.2609683   6.50084366 
36.185    42.359207   6.50839512 
 36.19   39.3535457   6.27324045 
36.195   40.8148515   6.38865021 
  36.2    38.129857   6.17493781 
36.205   38.6756158   6.21897225 
 36.21   37.3921205   6.11490969 
36.215   35.0290154   5.91853152 
 36.22   35.3238266   5.94338511 
36.225   33.5628513   5.79334543 
 36.23   33.3297422   5.77319168 
36.235   33.5905979   5.79573964 
 36.24   31.5341716   5.61552951 
36.245   31.2512629    5.5902829 
 36.25   30.7668496   5.54678732 
36.255    30.584297   5.53030714 
 36.26   30.9135936   5.55999943 
36.265   29.9006876   5.46815212 
 36.27    28.574643   5.34552551 
36.275   27.9563796   5.28737928 
 36.28   28.5216739   5.34056869 
36.285   28.0717221   5.29827538 
 36.29   27.3108282   5.22597629 
36.295   27.6286311   5.25629442 
  36.3   26.9477721   5.19112436 
36.305   28.8547716   5.37166377 
 36.31   27.1987847   5.21524541 
36.315   27.5774676    5.2514253 
 36.32   28.2213395   5.31237607 
36.325   28.5649881   5.34462236 
 36.33   28.7638657   5.36319548 
36.335   30.0926909   5.48568053 
 36.34   30.0791632   5.48444739 
36.345   30.3781832    5.5116407 
 36.35    31.136973   5.58005135 
36.355    30.363825   5.51033801 
 36.36   31.6221674   5.62335908 
36.365   30.3267125   5.50696945 
 36.37   28.9321009   5.37885684 
36.375    29.499746   5.43136686 
 36.38   28.0183531   5.29323654 
36.385   26.9913365   5.19531871 
 36.39   26.8416631   5.18089405 
36.395   26.3386203   5.13211655 
  36.4   26.5671128   5.15432952 
36.405   25.3275464   5.03264805 
 36.41   25.4687788   5.04666017 
36.415    24.280522   4.92752696 
 36.42   24.9596209   4.99596046 
36.425   24.4248657   4.94215193 
 36.43   25.0985155   5.00984187 
36.435   24.3544807   4.93502591 
 36.44   24.1633598   4.91562405 
36.445   24.3325336    4.9328018 
 36.45   24.7882732    4.9787823 
36.455    24.018391   4.90085615 
 36.46   24.5593917    4.9557433 
36.465   24.2781379   4.92728504 
 36.47   23.9281852   4.89164442 
36.475   24.7643568   4.97637989 
 36.48   24.6033577   4.96017719 
36.485   24.4905644   4.94879423 
 36.49   24.5453226   4.95432363 
36.495    24.224495   4.92183858 
  36.5   24.3740434   4.93700753 
36.505   24.1585235   4.91513209 
 36.51   24.2571485   4.92515467 
36.515   24.3137396   4.93089643 
 36.52    23.970088   4.89592565 
36.525   24.2562569   4.92506416 
 36.53   24.2028374   4.91963794 
36.535   25.1312516   5.01310798 
 36.54   24.9085315   4.99084477 
36.545   24.8352331   4.98349607 
 36.55   25.8557308   5.08485308 
36.555   25.5157769   5.05131437 
 36.56   25.6151666   5.06114281 
36.565   26.2342601   5.12193909 
 36.57   25.6840647   5.06794482 
36.575   26.5773068    5.1553183 
 36.58   26.6477497   5.16214584 
36.585   26.6928855   5.16651579 
 36.59   28.2555606   5.31559598 
36.595   28.7088256   5.35806174 
  36.6   29.5219016   5.43340608 
36.605   29.3022303   5.41315345 
 36.61   30.4139473   5.51488416 
36.615   32.0241237   5.65898611 
 36.62   31.6514982   5.62596642 
36.625   33.4184061   5.78086551 
 36.63   34.5192985   5.87531263 
36.635   35.2208593   5.93471645 
 36.64   35.9693066   5.99744167 
36.645   36.8633073   6.07151607 
 36.65    37.069516   6.08847403 
36.655   37.5554492    6.1282501 
 36.66    36.687604   6.05702931 
36.665   36.5172945   6.04295412 
 36.67   35.8270481   5.98556999 
36.675   35.0484989   5.92017727 
 36.68   33.5736783    5.7942798 
36.685   33.3336788   5.77353261 
 36.69   31.4275978   5.60603226 
36.695   31.8519591   5.64375399 
  36.7   30.1608891   5.49189304 
36.705   29.2615459   5.40939423 
 36.71   28.6347987   5.35114929 
36.715   27.8242303    5.2748678 
 36.72   27.7701163   5.26973588 
36.725   27.1685735   5.21234817 
 36.73   26.1801029   5.11664958 
36.735   26.0581743   5.10472079 
 36.74    26.181995   5.11683447 
36.745   25.4862879   5.04839459 
 36.75   25.5609305   5.05578188 
36.755   25.0877447   5.00876679 
 36.76   25.6629905   5.06586523 
36.765   24.5413328   4.95392095 
 36.77   25.3944179   5.03928744 
36.775    24.654875   4.96536756 
 36.78   25.1218491    5.0121701 
36.785   25.1424785   5.01422761 
 36.79   24.7818067   4.97813285 
36.795   25.5077425   5.05051903 
  36.8   25.1216986   5.01215509 
36.805   25.1841764   5.01838384 
 36.81   24.9512233   4.99511995 
36.815   25.1520651   5.01518346 
 36.82   24.7456915   4.97450415 
36.825   25.0667049   5.00666604 
 36.83   25.0830109   5.00829421 
36.835   25.3387492   5.03376094 
 36.84   25.4112728   5.04095951 
36.845   24.8293307   4.98290384 
 36.85   24.7806736   4.97801905 
36.855   24.5421451   4.95400293 
 36.86   24.9772824   4.99772772 
36.865   24.4210052   4.94176134 
 36.87   24.9931525    4.9993152 
36.875   24.6068354   4.96052773 
 36.88   24.9831621   4.99831593 
36.885   24.5047219   4.95022443 
 36.89   24.4436712   4.94405413 
36.895   24.5557935   4.95538025 
  36.9   24.5454923   4.95434076 
36.905   24.5822916   4.95805321 
 36.91   24.6167372   4.96152569 
36.915   24.0017369   4.89915675 
 36.92   24.1026392   4.90944387 
36.925   24.1671837   4.91601299 
 36.93   24.5832404   4.95814889 
36.935   24.7483368   4.97477002 
 36.94   24.6089538   4.96074126 
36.945     23.92394   4.89121049 
 36.95   24.3097324   4.93049007 
36.955   24.3966568    4.9392972 
 36.96   23.7767715    4.8761431 
36.965   24.1173119   4.91093799 
 36.97   23.7310133   4.87144879 
36.975   23.7948174   4.87799318 
 36.98   24.3312593   4.93267263 
36.985     24.48695   4.94842904 
 36.99   24.5223164   4.95200125 
36.995   24.0119372   4.90019767 
  37.0   24.2327344   4.92267553 
37.005   24.0843225   4.90757807 
 37.01    24.006796   4.89967305 
37.015   24.1992691   4.91927526 
 37.02   24.2998429   4.92948708 
37.025   24.1680473   4.91610082 
 37.03   24.3547435   4.93505254 
37.035    24.775047   4.97745386 
 37.04   23.9245993   4.89127788 
37.045   24.0261113   4.90164374 
 37.05   24.1503237   4.91429789 
37.055   23.9517441   4.89405191 
 37.06   24.5940089   4.95923471 
37.065   23.8693194   4.88562375 
 37.07    24.112334   4.91043114 
37.075   24.2195158   4.92133272 
 37.08   24.4271946   4.94238754 
37.085   24.3334494   4.93289463 
 37.09   24.2683305   4.92628973 
37.095   24.6083187   4.96067724 
  37.1   24.4330877   4.94298368 
37.105   24.4927551   4.94901557 
 37.11    25.546935   5.05439759 
37.115   24.0537666   4.90446394 
 37.12   25.1783456   5.01780287 
37.125   24.8152358   4.98148932 
 37.13   25.0445165   5.00444967 
37.135   24.9002014   4.99001016 
 37.14   25.5742152   5.05709553 
37.145   25.3591161   5.03578356 
 37.15   26.2248692   5.12102228 
37.155   25.9230494    5.0914683 
 37.16   26.8910136   5.18565459 
37.165    27.022606   5.19832723 
 37.17   27.2160456   5.21689999 
37.175   27.2800542   5.22303113 
 37.18   27.2054449    5.2158839 
37.185   26.4268501   5.14070521 
 37.19   26.7170987   5.16885855 
37.195   26.8869462    5.1852624 
  37.2   27.1468539   5.21026428 
37.205    26.020193   5.10099921 
 37.21   26.6097103   5.15846007 
37.215   26.1618704   5.11486758 
 37.22   25.9840743   5.09745763 
37.225   25.4733051   5.04710859 
 37.23   25.5656861   5.05625218 
37.235   25.1753871   5.01750806 
 37.24   25.7180245   5.07129416 
37.245   25.0687784   5.00687311 
 37.25   25.3344919   5.03333805 
37.255   25.3400423   5.03388938 
 37.26   24.9563472   4.99563281 
37.265   25.1135725   5.01134438 
 37.27   25.6223629    5.0618537 
37.275    25.567738   5.05645509 
 37.28    25.634133   5.06301619 
37.285   25.3850892   5.03836176 
 37.29   24.6005621   4.95989537 
37.295   25.9474866   5.09386755 
  37.3   25.2215023   5.02210138 
37.305    25.751205   5.07456451 
 37.31   25.3183107   5.03173038 
37.315   25.4540077    5.0451965 
 37.32   26.1203502   5.11080719 
37.325   25.6432885   5.06392027 
 37.33   26.9163149   5.18809357 
37.335   26.3404727   5.13229702 
 37.34   26.6663847    5.1639505 
37.345       27.744   5.26725736 
 37.35   26.4101162   5.13907737 
37.355   27.7568183     5.268474 
 37.36    28.881292   5.37413174 
37.365   28.6691265   5.35435585 
 37.37   29.3147607   5.41431073 
37.375   29.9695931   5.47444911 
 37.38    29.953075   5.47294025 
37.385   31.5931944   5.62078236 
 37.39   31.6686962   5.62749466 
37.395   30.3828932   5.51206796 
  37.4   32.6187378   5.71128162 
37.405   33.3971902   5.77903022 
 37.41   33.7152436    5.8064829 
37.415   33.3631078   5.77608066 
 37.42   35.2051906   5.93339621 
37.425   35.5121266    5.9592052 
 37.43   35.6916153   5.97424601 
37.435   35.6629594   5.97184724 
 37.44    36.246804   6.02053187 
37.445   35.8075593   5.98394178 
 37.45   35.7178429   5.97644066 
37.455   35.7679231   5.98062899 
 37.46   35.2246932   5.93503944 
37.465   35.7637376   5.98027906 
 37.47   34.3609569   5.86182198 
37.475    35.213186   5.93406994 
 37.48   34.4754841   5.87158276 
37.485   33.1929934   5.76133608 
 37.49   32.7019226   5.71855949 
37.495   32.2074606   5.67516173 
  37.5   30.8192244    5.5515065 
37.505   30.8108329   5.55075066 
 37.51   29.8967815   5.46779494 
37.515   29.1237879   5.39664599 
 37.52   27.7725745   5.26996911 
37.525   27.6964813   5.26274465 
 37.53   27.8858705   5.28070738 
37.535   27.7082616   5.26386375 
 37.54   26.9027242   5.18678361 
37.545   27.2382067   5.21902353 
 37.55   26.9158882   5.18805245 
37.555   26.0285257   5.10181592 
 37.56   26.0522158   5.10413713 
37.565   25.7478927   5.07423814 
 37.57   25.9667085   5.09575397 
37.575   25.7720962   5.07662251 
 37.58   25.2568574    5.0256201 
37.585   25.1993434   5.01989476 
 37.59   25.5257988   5.05230628 
37.595   25.0674367   5.00673913 
  37.6   25.7668847   5.07610921 
37.605   25.6412819   5.06372214 
 37.61   25.4606222   5.04585198 
37.615   25.3194107    5.0318397 
 37.62   25.3398596   5.03387123 
37.625   25.1126755   5.01125488 
 37.63    25.298205    5.0297321 
37.635   25.9395256   5.09308605 
 37.64   25.8307768   5.08239873 
37.645   25.3163766   5.03153819 
 37.65    26.320367    5.1303379 
37.655   26.3730777   5.13547249 
 37.66   26.2479543   5.12327574 
37.665   26.7151399   5.16866907 
 37.67   27.1335146   5.20898403 
37.675   27.0122687   5.19733285 
 37.68   28.9143804   5.37720935 
37.685    29.182848   5.40211514 
 37.69   30.1046694   5.48677222 
37.695   31.6065416   5.62196955 
  37.7   32.5249401   5.70306409 
37.705   34.7442896   5.89442869 
 37.71    37.634049   6.13465965 
37.715   38.0364822   6.16737239 
 37.72       43.707   6.61112698 
37.725   46.7944978   6.84065039 
 37.73   50.9526576   7.13811303 
37.735   59.5263452   7.71533183 
 37.74   62.5613701   7.90957458 
37.745   68.3341621   8.26644797 
 37.75   76.8697721   8.76754082 
37.755   80.7793608   8.98773391 
 37.76   84.0170591   9.16608199 
37.765   85.1688406   9.22869658 
 37.77   85.8852024   9.26742696 
37.775   82.3767021    9.0761612 
 37.78   78.2199157   8.84420238 
37.785    76.168426   8.72745244 
 37.79   70.8979316   8.42009095 
37.795   66.0316776   8.12598779 
  37.8   65.8603138   8.11543676 
37.805    60.651354   7.78789792 
 37.81   58.6505217   7.65836286 
37.815    57.050397   7.55317132 
 37.82   52.5855424   7.25158895 
37.825   51.2808542   7.16106516 
 37.83   49.0447013   7.00319222 
37.835   46.7410934   6.83674582 
 37.84   45.2980377   6.73038169 
37.845   42.8669551   6.54728609 
 37.85   41.6790555    6.4559318 
37.855   40.3753944   6.35416355 
 37.86   38.8062825   6.22946888 
37.865   37.4992724   6.12366495 
 37.87   36.6326472   6.05249099 
37.875   34.9820176    5.9145598 
 37.88   34.3045243   5.85700643 
37.885   32.9238859   5.73793394 
 37.89   32.5862578   5.70843742 
37.895   31.4371861   5.60688738 
  37.9   30.6404244   5.53537934 
37.905   29.5548016    5.4364328 
 37.91   29.5779376   5.43856025 
37.915   28.6074505   5.34859332 
 37.92   28.8013002   5.36668429 
37.925   28.0166763   5.29307815 
 37.93   28.0287027   5.29421408 
37.935   28.3399152    5.3235247 
 37.94   28.1914912   5.30956601 
37.945   27.7358349   5.26648221 
 37.95   27.9056552   5.28258036 
37.955   28.0800668   5.29906282 
 37.96   28.0285721   5.29420174 
37.965   27.9121491   5.28319497 
 37.97   27.8194318   5.27441293 
37.975   28.2216026   5.31240084 
 37.98    28.804297   5.36696348 
37.985   28.6539935   5.35294251 
 37.99   28.7936813    5.3659744 
37.995   29.5733728   5.43814056 
  38.0   29.2807003   5.41116441 
38.005   31.4579592   5.60873954 
 38.01   30.2751847   5.50228904 
38.015   31.2133441   5.58689038 
 38.02   30.5087872   5.52347601 
38.025   32.0865662   5.66450053 
 38.03   31.4433241   5.60743472 
38.035   31.3638697    5.6003455 
 38.04   31.5188975   5.61416935 
38.045   30.2050854   5.49591534 
 38.05   29.3443786   5.41704519 
38.055   28.1179351   5.30263473 
 38.06    27.476879   5.24183928 
38.065   27.2836322   5.22337364 
 38.07   26.4502378   5.14297947 
38.075   25.7101356    5.0705163 
 38.08   26.1700901   5.11567103 
38.085   25.7840151   5.07779629 
 38.09   24.8787356   4.98785882 
38.095   25.1626188   5.01623552 
  38.1   26.0198695   5.10096751 
38.105   24.9654039   4.99653919 
 38.11   24.9013367   4.99012391 
38.115   24.5147726    4.9512395 
 38.12   25.3935292   5.03919926 
38.125   25.2802644   5.02794833 
 38.13   23.7294242   4.87128568 
38.135   24.7136875    4.9712863 
 38.14   24.4727438   4.94699341 
38.145     23.67051   4.86523483 
 38.15   24.8901713   4.98900504 
38.155   24.6701536   4.96690584 
 38.16     24.78582   4.97853593 
38.165   24.5000239   4.94974988 
 38.17   24.7569059   4.97563121 
38.175   25.1604087   5.01601523 
 38.18   24.5941094   4.95924484 
38.185   24.5863359   4.95846105 
 38.19   25.0732054   5.00731519 
38.195   25.1742326   5.01739301 
  38.2   25.1134181   5.01132897 
38.205   25.4812587   5.04789646 
 38.21   25.2907579   5.02899174 
38.215   25.4191845    5.0417442 
 38.22   26.4983509   5.14765489 
38.225   26.8759318   5.18420021 
 38.23   26.7320836   5.17030788 
38.235   26.8270295   5.17948158 
 38.24   26.8994598   5.18646891 
38.245   27.9621282   5.28792287 
 38.25   28.4305724   5.33203267 
38.255   28.4146905   5.33054317 
 38.26   29.6413248   5.44438471 
38.265   29.5802295   5.43877096 
 38.27   31.2189767   5.58739444 
38.275   29.8746777    5.4657733 
 38.28   30.9903348   5.56689634 
38.285   30.2983965   5.50439792 
 38.29   29.2918782   5.41219717 
38.295   30.9248345   5.56101021 
  38.3   30.9838673   5.56631542 
38.305   29.4226835   5.42426802 
 38.31   30.2573375   5.50066701 
38.315   29.5995174   5.44054385 
 38.32   29.2661295   5.40981788 
38.325   29.1537958   5.39942551 
 38.33   28.7833942   5.36501577 
38.335   28.2538993   5.31543971 
 38.34   27.9377066   5.28561317 
38.345   27.0013921   5.19628638 
 38.35   26.4268943   5.14070951 
38.355   26.8853886   5.18511221 
 38.36   26.5930475   5.15684472 
38.365   26.3310407   5.13137805 
 38.37    26.106566   5.10945848 
38.375   26.3688622   5.13506204 
 38.38   25.8651459   5.08577879 
38.385   25.5297186    5.0526942 
 38.39   25.2057686   5.02053469 
38.395   25.6365781   5.06325766 
  38.4    25.392988   5.03914556 
38.405   25.2760024   5.02752448 
 38.41   26.0887094   5.10771078 
38.415   25.0468698   5.00468479 
 38.42   24.4869577   4.94842982 
38.425   24.1763245    4.9169426 
 38.43   24.7453688   4.97447171 
38.435   24.2256643   4.92195737 
 38.44   25.2391161   5.02385471 
38.445   24.7209033     4.972012 
 38.45    24.637782   4.96364604 
38.455   24.2329991   4.92270242 
 38.46   24.2994147   4.92944365 
38.465    24.939822   4.99397858 
 38.47   24.7094152   4.97085659 
38.475    24.812792   4.98124402 
 38.48   24.5831004   4.95813477 
38.485   24.2122001    4.9205894 
 38.49   23.4112665   4.83851904 
38.495   25.0938811   5.00937932 
  38.5   24.2751659   4.92698345 
38.505   24.2557926   4.92501701 
 38.51   24.6899784   4.96890112 
38.515   24.5360334   4.95338605 
 38.52   25.0019378   5.00019377 
38.525   24.6188956    4.9617432 
 38.53   24.5810979   4.95793283 
38.535   23.8624172   4.88491732 
 38.54   25.0019009   5.00019009 
38.545   24.7440185   4.97433598 
 38.55   25.2982623    5.0297378 
38.555   24.9331719   4.99331272 
 38.56   24.3229436   4.93182964 
38.565   25.0861234   5.00860493 
 38.57   25.3352856   5.03341689 
38.575   25.9235557   5.09151802 
 38.58   25.2809529   5.02801679 
38.585   25.8438787   5.08368751 
 38.59   25.1411322   5.01409336 
38.595   26.1565001   5.11434259 
  38.6    25.253246   5.02526079 
38.605   26.2002656    5.1186195 
 38.61   25.3364514    5.0335327 
38.615   26.0227983   5.10125458 
 38.62   25.9388293    5.0930177 
38.625    25.624389   5.06205383 
 38.63   25.6553234   5.06510843 
38.635   26.0176046    5.1007455 
 38.64   26.7336627   5.17046059 
38.645   26.6014463   5.15765899 
 38.65   27.1443907    5.2100279 
38.655   26.7663319   5.17361884 
 38.66   26.7969123   5.17657341 
38.665   26.7855162   5.17547256 
 38.67   26.1105508   5.10984841 
38.675   28.1983309   5.31021007 
 38.68   27.1607728   5.21159983 
38.685   26.6814823   5.16541211 
 38.69   26.7015152   5.16735089 
38.695    27.186338   5.21405198 
  38.7   27.2514249   5.22028973 
38.705   26.8303892   5.17980591 
 38.71   27.1893928    5.2143449 
38.715   27.0540038   5.20134634 
 38.72   27.0287034   5.19891368 
38.725   27.0968441   5.20546291 
 38.73   26.3562618     5.133835 
38.735   25.9854308   5.09759068 
 38.74   25.9104292    5.0902288 
38.745   25.5810078   5.05776707 
 38.75   25.4978428   5.04953887 
38.755   25.7383958   5.07330225 
 38.76    25.354761   5.03535113 
38.765    25.707358   5.07024241 
 38.77   24.5416891   4.95395691 
38.775   24.7697678   4.97692353 
 38.78   24.6340876   4.96327388 
38.785    23.906887   4.88946695 
 38.79   24.9011384   4.99010405 
38.795   24.4534941   4.94504744 
  38.8   24.1137076     4.910571 
38.805   24.5384515   4.95363013 
 38.81   24.3202313   4.93155465 
38.815   24.9967887   4.99967886 
 38.82   24.4652541   4.94623635 
38.825    24.223181   4.92170509 
 38.83     24.03632   4.90268498 
38.835   24.1447651    4.9137323 
 38.84   24.6459059   4.96446431 
38.845   24.1814924   4.91746808 
 38.85   24.2473195   4.92415673 
38.855   23.9484062   4.89371088 
 38.86      24.1788   4.91719433 
38.865   24.0045261   4.89944141 
 38.87   24.0099029    4.8999901 
38.875    24.260025   4.92544668 
 38.88    24.505431   4.95029606 
38.885   24.2517723   4.92460884 
 38.89   23.9350376    4.8923448 
38.895   23.6637662   4.86454172 
  38.9   24.1740621   4.91671253 
38.905   24.5092272   4.95067947 
 38.91   24.0443056   4.90349932 
38.915   24.5121745   4.95097713 
 38.92   24.2484162   4.92426809 
38.925   23.7150919   4.86981436 
 38.93   24.0986576   4.90903836 
38.935   23.9798235    4.8969198 
 38.94   23.8486248   4.88350538 
38.945   24.2258739   4.92197865 
 38.95   24.3304568   4.93259129 
38.955   23.5990989   4.85789037 
 38.96   24.5212282   4.95189138 
38.965   24.6105877   4.96090594 
 38.97   24.8325946   4.98323135 
38.975   24.4986485   4.94961095 
 38.98   24.0310122   4.90214363 
38.985   24.3898217   4.93860523 
 38.99   24.1258877   4.91181104 
38.995   23.6381965   4.86191284 
  39.0   24.1505976   4.91432575 
39.005    23.974383   4.89636427 
 39.01   24.4963931    4.9493831 
39.015   24.3273408   4.93227542 
 39.02   24.3771108   4.93731818 
39.025   24.2109756   4.92046497 
 39.03   23.9011041   4.88887555 
39.035   24.0001162   4.89899134 
 39.04   24.6283024   4.96269104 
39.045   24.1395191   4.91319846 
 39.05   24.6455851     4.964432 
39.055   23.5527668   4.85311929 
 39.06   23.7267063   4.87100671 
39.065   23.5865082    4.8565943 
 39.07   24.2107892   4.92044603 
39.075    23.613083   4.85932948 
 39.08   24.0378956   4.90284566 
39.085   24.1666716    4.9159609 
 39.09   23.5246678   4.85022348 
39.095    23.609895   4.85900144 
  39.1    23.994577   4.89842597 
39.105   24.1773763   4.91704955 
 39.11   23.0345813   4.79943552 
39.115   23.9502443   4.89389868 
 39.12    23.453255   4.84285607 
39.125    23.450556   4.84257741 
 39.13   23.6527598    4.8634103 
39.135   23.6904091   4.86727943 
 39.14   23.8666901   4.88535466 
39.145   22.7912131   4.77401436 
 39.15   24.2018727   4.91953988 
39.155     23.90597   4.88937317 
 39.16   23.5960232    4.8575738 
39.165   23.6110395   4.85911921 
 39.17    23.988413   4.89779675 
39.175    24.272185   4.92668093 
 39.18   24.1285111   4.91207808 
39.185   24.3498724   4.93455899 
 39.19    23.748777    4.8732717 
39.195   24.3175515   4.93128295 
  39.2   23.6236344   4.86041505 
39.205   24.3595215    4.9355366 
 39.21   24.4892088   4.94865727 
39.215   24.0188795   4.90090599 
 39.22   24.1306021   4.91229092 
39.225   24.0077967   4.89977517 
 39.23   23.8536406   4.88401889 
39.235   24.3167771   4.93120443 
 39.24   23.9084175   4.88962345 
39.245    23.895859   4.88833908 
 39.25   23.5176096   4.84949581 
39.255   23.7684265   4.87528733 
 39.26   23.8710601   4.88580189 
39.265    23.986586   4.89761023 
 39.27   23.8739123   4.88609377 
39.275   24.1402958    4.9132775 
 39.28   24.0599603   4.90509534 
39.285     24.28417   4.92789712 
 39.29   23.5878553   4.85673299 
39.295   23.8378573   4.88240282 
  39.3   23.9542069   4.89430352 
39.305   23.9976508   4.89873972 
 39.31   23.6292753    4.8609953 
39.315   24.3660352   4.93619643 
 39.32   24.1682765   4.91612414 
39.325   23.7593093   4.87435219 
 39.33   24.0199772   4.90101797 
39.335    24.305935   4.93010497 
 39.34   24.3419504   4.93375622 
39.345   24.5665309   4.95646355 
 39.35   23.9186342   4.89066808 
39.355   23.9152659    4.8903237 
 39.36   24.3833529   4.93795028 
39.365   23.9381517   4.89266305 
 39.37   23.6230885   4.86035889 
39.375   24.1024516   4.90942477 
 39.38   23.7071122   4.86899498 
39.385   24.4298303   4.94265418 
 39.39   24.5189572   4.95166206 
39.395   23.9862336   4.89757426 
  39.4   23.9472788   4.89359569 
39.405   24.2933152   4.92882493 
 39.41   24.0018531   4.89916861 
39.415   24.7732368   4.97727202 
 39.42   23.8967614   4.88843139 
39.425   23.9518162   4.89405927 
 39.43   24.0824353   4.90738579 
39.435    23.931128   4.89194522 
 39.44   23.8395215   4.88257324 
39.445   24.5050287   4.95025541 
 39.45   23.7400981   4.87238115 
39.455   24.0945962   4.90862467 
 39.46   24.4969055   4.94943487 
39.465   23.5739833   4.85530465 
 39.47   24.5543992   4.95523957 
39.475   23.6738955   4.86558275 
 39.48   24.1459532    4.9138532 
39.485   24.1668504   4.91597909 
 39.49   23.7979195   4.87831113 
39.495   23.9925484    4.8982189 
  39.5    24.228979   4.92229408 
39.505   23.9072366    4.8895027 
 39.51   23.6769495   4.86589658 
39.515   24.0398399   4.90304394 
 39.52   23.8015641   4.87868467 
39.525   23.1851002   4.81509088 
 39.53    23.597819   4.85775864 
39.535   23.8472814   4.88336784 
 39.54   23.9666841   4.89557802 
39.545   23.3631133   4.83354046 
 39.55   23.6168641   4.85971852 
39.555   23.2348124   4.82025024 
 39.56   24.6359392   4.96346041 
39.565   24.2335369   4.92275705 
 39.57   24.3314589   4.93269287 
39.575   23.8504833   4.88369566 
 39.58   24.3462958   4.93419657 
39.585    23.845645   4.88320029 
 39.59   24.0153705   4.90054798 
39.595   24.1479164   4.91405295 
  39.6   23.9232473   4.89113967 
39.605   23.7294156    4.8712848 
 39.61   23.3728954   4.83455224 
39.615   24.1588395   4.91516423 
 39.62   23.9273009   4.89155404 
39.625   23.4037997   4.83774737 
 39.63   23.6699775   4.86518011 
39.635   23.0743063   4.80357224 
 39.64   23.4784898   4.84546074 
39.645   23.9725802   4.89618016 
 39.65   23.8249548   4.88108132 
39.655   23.8487999   4.88352331 
 39.66   23.8267022   4.88126031 
39.665   24.1878222   4.91811165 
 39.67   23.5245766   4.85021408 
39.675   23.5486771   4.85269792 
 39.68   23.5722133   4.85512238 
39.685   24.0441869   4.90348722 
 39.69   24.2134155    4.9207129 
39.695   23.9291106   4.89173901 
  39.7   24.8440435   4.98437995 
39.705   24.4391237   4.94359421 
 39.71   23.2211277   4.81883053 
39.715   23.8141151   4.87997081 
 39.72   24.2434716     4.923766 
39.725   24.0788987   4.90702545 
 39.73   23.3845677   4.83575927 
39.735   24.3797291   4.93758332 
 39.74   24.7609615   4.97603873 
39.745   23.7706904    4.8755195 
 39.75   23.9496032   4.89383318 
39.755   24.0793448    4.9070709 
 39.76   24.1389454   4.91314007 
39.765   24.2872379   4.92820839 
 39.77   24.3397957   4.93353785 
39.775   23.7626075    4.8746905 
 39.78   23.9532054    4.8942012 
39.785   24.6090052   4.96074644 
 39.79   24.3564424   4.93522466 
39.795   24.5199968   4.95176704 
  39.8   23.7888583   4.87738232 
39.805   25.0170298   5.00170269 
 39.81   23.7324412   4.87159534 
39.815   24.3550585   4.93508445 
 39.82   23.7336411   4.87171849 
39.825   24.3267318   4.93221368 
 39.83   24.2047222   4.91982949 
39.835   24.5270343   4.95247759 
 39.84   24.3335442   4.93290424 
39.845   24.2187355   4.92125345 
 39.85   24.8179463   4.98176136 
39.855   24.5386381   4.95364896 
 39.86   24.8555831    4.9855374 
39.865     25.19114   5.01907761 
 39.87   25.8617717   5.08544705 
39.875   25.3929537   5.03914216 
 39.88   25.6512499    5.0647063 
39.885   26.2687426   5.12530415 
 39.89   26.5056241    5.1483613 
39.895   26.2222315   5.12076474 
  39.9      27.5423   5.24807584 
39.905   29.5247899   5.43367187 
 39.91    30.702011   5.54093954 
39.915   34.4834115   5.87225779 
 39.92   35.6169666   5.96799519 
39.925   39.0446848   6.24857462 
 39.93   46.1837222   6.79586067 
39.935   48.3461911   6.95314254 
 39.94   58.2767327   7.63391988 
39.945    65.881868   8.11676463 
 39.95   71.0286911    8.4278521 
39.955   82.2505983   9.06921156 
 39.96   86.4163698   9.29604054 
39.965   89.6184264   9.46670092 
 39.97    91.831765   9.58288918 
39.975     88.67389   9.41668147 
 39.98   85.2675937   9.23404536 
39.985   73.3490783   8.56440764 
 39.99    68.249172   8.26130571 
39.995    60.653696   7.78804828 
  40.0   49.7000311    7.0498249 
40.005   46.9818317   6.85432941 
 40.01   40.5225929   6.36573585 
40.015   35.6312974   5.96919571 
 40.02   35.0500637   5.92030943 
40.025   31.8739414   5.64570114 
 40.03   30.3378099   5.50797693 
40.035   28.9425943   5.37983218 
 40.04   28.2249751   5.31271824 
40.045   26.9978659   5.19594707 
 40.05   27.4860537   5.24271434 
40.055   26.5848784    5.1560526 
 40.06   26.6043403   5.15793954 
40.065   26.2253921   5.12107333 
 40.07    26.514815   5.14925383 
40.075   26.5960903   5.15713974 
 40.08   26.3190432   5.13020888 
40.085   25.6776366   5.06731059 
 40.09   26.5044119   5.14824357 
40.095   26.0094668   5.09994772 
  40.1   26.1242394   5.11118767 
40.105   25.5727288   5.05694856 
 40.11   25.9251844   5.09167795 
40.115   25.6061739   5.06025433 
 40.12   25.6069882    5.0603348 
40.125   25.7916578   5.07854878 
 40.13   25.1899897   5.01896301 
40.135    25.192625   5.01922554 
 40.14   24.9610658   4.99610506 
40.145   25.3750245   5.03736285 
 40.15   24.8139026   4.98135549 
40.155   25.9384675   5.09298219 
 40.16   24.9378284   4.99377897 
40.165   24.8363482   4.98360795 
 40.17    25.281253   5.02804663 
40.175   25.8377688   5.08308654 
 40.18   25.6560002   5.06517524 
40.185   25.9377825   5.09291494 
 40.19   25.7678428   5.07620358 
40.195   25.7378926   5.07325267 
  40.2    26.508064   5.14859826 
40.205   26.6747859   5.16476387 
 40.21   27.0689633   5.20278419 
40.215   27.7083394   5.26387114 
 40.22   28.5883759   5.34680988 
40.225    30.809718   5.55065023 
 40.23   32.4589126   5.69727238 
40.235   35.6686812   5.97232628 
 40.24   37.9197143   6.15789853 
40.245   41.0329402   6.40569592 
 40.25   45.7822039   6.76625479 
40.255   49.3676175   7.02620933 
 40.26   54.1778176   7.36055824 
40.265   58.2518779   7.63229178 
 40.27   59.6202587   7.72141559 
40.275   61.5541695   7.84564653 
 40.28   60.6594455   7.78841739 
40.285   61.1027495   7.81682477 
 40.29   58.3524986   7.63888072 
40.295   55.4531746   7.44668883 
  40.3   51.1360394   7.15094675 
40.305   46.7503078   6.83741967 
 40.31   44.7524276   6.68972552 
40.315   42.2911062   6.50316125 
 40.32    38.488072   6.20387556 
40.325    36.861833   6.07139465 
 40.33   34.7548368    5.8953233 
40.335   33.0038213   5.74489524 
 40.34   33.6376345   5.79979608 
40.345   30.9213112   5.56069341 
 40.35   31.1861645    5.5844574 
40.355   30.8705518   5.55612741 
 40.36   30.0877076    5.4852263 
40.365   29.9984938   5.47708808 
 40.37   28.6897268   5.35627919 
40.375   28.3555761   5.32499541 
 40.38   27.9665876   5.28834451 
40.385   27.9926513   5.29080819 
 40.39   27.5715031   5.25085737 
40.395   27.3610515   5.23077925 
  40.4   27.1637499   5.21188545 
40.405   27.0116964   5.19727779 
 40.41   27.3759721   5.23220528 
40.415    25.966765   5.09575951 
 40.42   25.9779351   5.09685541 
40.425   26.3762375   5.13578013 
 40.43   25.8268753   5.08201489 
40.435   25.7679289   5.07621206 
 40.44   25.1869007   5.01865527 
40.445   25.3002615   5.02993653 
 40.45   24.8713886   4.98712228 
40.455   25.5479095   5.05449399 
 40.46    25.467686   5.04655189 
40.465   25.4900395   5.04876613 
 40.47   25.3347229   5.03336099 
40.475   24.9074933   4.99074076 
 40.48   24.4445352    4.9441415 
40.485   24.8692353   4.98690639 
 40.49   24.9491959   4.99491701 
40.495    24.564085    4.9562168 
  40.5   24.5286171   4.95263739 
40.505   24.8147058   4.98143612 
 40.51    24.480284   4.94775545 
40.515   24.8191881     4.981886 
 40.52   24.8438934   4.98436489 
40.525   24.0181193   4.90082843 
 40.53   24.0224212   4.90126731 
40.535   24.0525535   4.90434027 
 40.54   24.4943768   4.94917941 
40.545   24.4704721    4.9467638 
 40.55   24.9809832   4.99809795 
40.555   23.8639468   4.88507388 
 40.56    23.492873    4.8469447 
40.565   24.3330916   4.93285836 
 40.57   24.3239244   4.93192907 
40.575   24.7029346   4.97020468 
 40.58   23.5766937   4.85558376 
40.585   23.7133637   4.86963691 
 40.59   23.8877682   4.88751145 
40.595   24.2575815   4.92519863 
  40.6   23.5145913    4.8491846 
40.605   23.5853563   4.85647571 
 40.61   24.4407655   4.94376026 
40.615   24.9925124   4.99925118 
 40.62   23.9707798    4.8959963 
40.625   23.9471275   4.89358023 
 40.63    24.015756   4.90058731 
40.635    24.545104   4.95430157 
 40.64   23.6321524   4.86129123 
40.645   24.4597709   4.94568205 
 40.65    23.853926   4.88404812 
40.655   23.8652012   4.88520227 
 40.66   23.5205373   4.84979766 
40.665   24.3414838   4.93370893 
 40.67   24.4446249   4.94415058 
40.675   24.6625512   4.96614047 
 40.68   24.4147334   4.94112674 
40.685   24.2299491   4.92239262 
 40.69   23.7569622   4.87411143 
40.695   24.3406041   4.93361978 
  40.7   24.9753844   4.99753783 
40.705   24.9601853   4.99601694 
 40.71   25.0909617   5.00908791 
40.715    24.113869   4.91058744 
 40.72   24.3213866   4.93167179 
40.725   24.8338893   4.98336124 
 40.73   25.1469161   5.01467009 
40.735   24.7710903   4.97705639 
 40.74   24.9470606   4.99470326 
40.745   24.4940824   4.94914967 
 40.75   24.4047064   4.94011198 
40.755   24.6093209   4.96077826 
 40.76   24.8300266   4.98297367 
40.765   24.9746306   4.99746242 
 40.77   24.4470968   4.94440055 
40.775   25.3051556   5.03042301 
 40.78   25.1956983   5.01953169 
40.785   24.8742659   4.98741074 
 40.79    24.709388   4.97085385 
40.795   24.7265681   4.97258164 
  40.8   24.9038765   4.99037839 
40.805   24.3244983   4.93198725 
 40.81    24.624084   4.96226602 
40.815   24.3949804   4.93912749 
 40.82    24.649468   4.96482306 
40.825   24.7282045   4.97274618 
 40.83   24.2288684   4.92228285 
40.835   24.2603732   4.92548202 
 40.84   23.7144641   4.86974991 
40.845   24.5723316   4.95704868 
 40.85   23.7875387   4.87724704 
40.855   23.9383251   4.89268076 
 40.86     24.42302   4.94196519 
40.865   23.9108276    4.8898699 
 40.87   24.0432318   4.90338983 
40.875   24.4863184   4.94836522 
 40.88   23.6632803   4.86449178 
40.885   24.1929623   4.91863419 
 40.89   24.1647759   4.91576809 
40.895   24.4182308   4.94148063 
  40.9   24.1975224   4.91909772 
40.905   24.5176132   4.95152635 
 40.91   24.5303266   4.95280997 
40.915   24.2797083    4.9274444 
 40.92    24.797229   4.97968161 
40.925    24.973391   4.99733839 
 40.93   25.2921236   5.02912752 
40.935   25.0070805     5.000708 
 40.94   25.1814011   5.01810732 
40.945   25.7659355   5.07601571 
 40.95   25.9454135   5.09366406 
40.955   26.6495645   5.16232162 
 40.96   27.1143255   5.20714177 
40.965    27.410743     5.235527 
 40.97   28.0641866   5.29756421 
40.975   28.8987747   5.37575806 
 40.98   28.5734916   5.34541781 
40.985   29.8209925   5.46086005 
 40.99   30.3933699   5.51301822 
40.995    30.872347   5.55628896 
  41.0   31.8291219    5.6417304 
41.005   33.3193398   5.77229069 
 41.01    33.689114   5.80423242 
41.015   34.9771286   5.91414648 
 41.02   35.0625052   5.92136008 
41.025   37.2880381   6.10639322 
 41.03   37.3796836   6.11389267 
41.035   38.2912839   6.18799514 
 41.04   38.4355102   6.19963791 
41.045   37.9451171    6.1599608 
 41.05   37.7288508   6.14238152 
41.055   38.4590933   6.20153959 
 41.06   37.4952826   6.12333917 
41.065   37.1038595   6.09129374 
 41.07   36.4168853   6.03464045 
41.075   34.5557277     5.878412 
 41.08    34.221337   5.84990059 
41.085   32.9759931   5.74247274 
 41.09   31.6616914   5.62687226 
41.095   31.6905833   5.62943898 
  41.1   30.2360135   5.49872836 
41.105   30.1988521   5.49534823 
 41.11   29.7026392   5.45001277 
41.115    28.980673   5.38337004 
 41.12   27.9588907   5.28761673 
41.125   27.7237331   5.26533314 
 41.13   28.1892357   5.30935361 
41.135   27.8115774    5.2736683 
 41.14   27.7247207   5.26542692 
41.145   26.5353796    5.1512503 
 41.15   27.3715528   5.23178295 
41.155   27.2693362     5.222005 
 41.16   25.9326423   5.09241027 
41.165   26.2594543   5.12439795 
 41.17   26.1331557   5.11205983 
41.175   26.7661512   5.17360137 
 41.18   27.6474418   5.25808347 
41.185   26.5352433   5.15123707 
 41.19    26.897167   5.18624787 
41.195    27.166284   5.21212855 
  41.2   27.3596373   5.23064406 
41.205   27.5879396   5.25242226 
 41.21   27.4009941   5.23459588 
41.215   27.5607315   5.24983156 
 41.22   27.3962082   5.23413872 
41.225   27.5347762   5.24735898 
 41.23   27.6069872   5.25423517 
41.235   26.9723329   5.19348947 
 41.24   26.9708315   5.19334492 
41.245    27.076624   5.20352035 
 41.25   28.0359077    5.2948945 
41.255   28.0032629   5.29181092 
 41.26   27.4544912   5.23970335 
41.265   27.9263314   5.28453701 
 41.27   28.0227073   5.29364783 
41.275   28.8053913   5.36706543 
 41.28   29.5868727   5.43938165 
41.285   29.6660313   5.44665322 
 41.29   29.9930471   5.47659083 
41.295   30.8302271   5.55249737 
  41.3   31.1173591   5.57829356 
41.305   32.3969915   5.69183551 
 41.31    32.283471   5.68185454 
41.315   33.1307004   5.75592742 
 41.32   33.1055379   5.75374121 
41.325   34.0796663   5.83777923 
 41.33   33.2704262    5.7680522 
41.335    32.784603   5.72578405 
 41.34    32.025194   5.65908067 
41.345   31.8998865   5.64799845 
 41.35   31.7236289   5.63237329 
41.355   31.7731461   5.63676735 
 41.36   30.7656166   5.54667618 
41.365   30.3765795   5.51149521 
 41.37    30.367343   5.51065722 
41.375   28.7045202   5.35765995 
 41.38   28.7931047   5.36592067 
41.385    29.080172   5.39260346 
 41.39   27.7186305   5.26484857 
41.395   26.9190872   5.18836074 
  41.4   27.6821986   5.26138752 
41.405   28.0758413    5.2986641 
 41.41   27.5572444   5.24949944 
41.415   28.0770171   5.29877506 
 41.42   28.0548726   5.29668506 
41.425   27.3616134   5.23083296 
 41.43    27.755528   5.26835154 
41.435   27.7874972   5.27138475 
 41.44   26.9893837   5.19513076 
41.445   28.1650109   5.30707178 
 41.45   28.5629343   5.34443021 
41.455   28.2154872   5.31182522 
 41.46     28.50656   5.33915349 
41.465    28.059707    5.2971414 
 41.47   28.9878382   5.38403549 
41.475   29.1933607   5.40308807 
 41.48   28.8095887   5.36745645 
41.485   29.1007739   5.39451331 
 41.49   29.7844533   5.45751347 
41.495    29.222413    5.4057759 
  41.5   30.7344185   5.54386314 
41.505   30.7869954   5.54860301 
 41.51    32.234956   5.67758364 
41.515   31.3900716   5.60268432 
 41.52   31.7818339   5.63753793 
41.525   31.9394212   5.65149726 
 41.53    31.813593   5.64035398 
41.535   31.1968271   5.58541199 
 41.54   31.8233665    5.6412203 
41.545   32.1690697   5.67177836 
 41.55   32.1422894   5.66941703 
41.555   32.1632529   5.67126555 
 41.56    31.507757   5.61317709 
41.565   31.8447556   5.64311577 
 41.57   31.7970983   5.63889159 
41.575   30.2842696   5.50311453 
 41.58   30.8408385   5.55345284 
41.585   29.9794657   5.47535073 
 41.59   29.9111575   5.46910939 
41.595   29.5586841   5.43678987 
  41.6    28.640879   5.35171739 
41.605   28.5216079   5.34056251 
 41.61   28.2256036   5.31277739 
41.615   28.7178104   5.35890011 
 41.62   28.1887932   5.30931193 
41.625   28.1568859   5.30630624 
 41.63    27.602684   5.25382565 
41.635   27.3295446   5.22776669 
 41.64   27.1181957   5.20751339 
41.645   27.2519104   5.22033623 
 41.65   26.3774321   5.13589643 
41.655   26.8373516   5.18047793 
 41.66    25.956329   5.09473542 
41.665   27.4133492   5.23577589 
 41.67   25.7603372   5.07546423 
41.675    25.543265   5.05403453 
 41.68   26.0677072   5.10565444 
41.685   26.2556733   5.12402901 
 41.69   24.9998947   4.99998947 
41.695   25.5137464   5.05111338 
  41.7   25.1386326    5.0138441 
41.705   25.8012139   5.07948953 
 41.71   25.6132793   5.06095637 
41.715   25.7192465   5.07141465 
 41.72   25.0218983   5.00218935 
41.725   24.7381571   4.97374679 
 41.73   24.9982465   4.99982464 
41.735   25.0243935   5.00243875 
 41.74   25.6198462    5.0616051 
41.745   23.7838449   4.87686835 
 41.75    25.300182   5.02992862 
41.755   24.1370207    4.9129442 
 41.76   24.3125739   4.93077822 
41.765   24.6252577   4.96238427 
 41.77   24.1568632    4.9149632 
41.775    23.967311   4.89564204 
 41.78   24.5325916   4.95303862 
41.785    23.755376    4.8739487 
 41.79   24.5755564   4.95737394 
41.795   24.7057849   4.97049141 
  41.8   24.4253592   4.94220186 
41.805   24.3008862   4.92959291 
 41.81   24.4272326   4.94239139 
41.815   23.8753297   4.88623881 
 41.82   24.6632246   4.96620827 
41.825   24.6191887   4.96177274 
 41.83   24.3760021    4.9372059 
41.835   24.3962744   4.93925849 
 41.84    24.678563   4.96775231 
41.845   24.7012233   4.97003253 
 41.85   24.8457133   4.98454745 
41.855    24.262037   4.92565092 
 41.86   24.5284713   4.95262267 
41.865   24.5912224   4.95895376 
 41.87   24.5132409   4.95108482 
41.875    24.401536   4.93979109 
 41.88   24.0483694   4.90391368 
41.885   24.1770562     4.917017 
 41.89   24.8556325   4.98554234 
41.895    24.991982   4.99919813 
  41.9   24.5485303   4.95464735 
41.905   25.2742601    5.0273512 
 41.91   25.1554784   5.01552374 
41.915   25.9039751   5.08959479 
 41.92   24.8997118    4.9899611 
41.925   25.0571876   5.00571549 
 41.93   25.2148801   5.02144203 
41.935   25.1394022   5.01392084 
 41.94   25.5059817   5.05034472 
41.945    25.002063    5.0002063 
 41.95   25.9766955   5.09673381 
41.955   25.4784054   5.04761383 
 41.96   25.8064948   5.08000933 
41.965   26.1176022   5.11053835 
 41.97   26.5978844   5.15731368 
41.975   26.1635095   5.11502781 
 41.98    26.466034   5.14451495 
41.985   26.3479769   5.13302804 
 41.99   26.7657306   5.17356072 
41.995   26.0610243   5.10499993 
  42.0   27.1229098   5.20796599 
42.005    26.467741   5.14468084 
 42.01   27.2178817   5.21707597 
42.015   27.7597846    5.2687555 
 42.02   28.2001475   5.31038111 
42.025    27.453355   5.23959493 
 42.03   28.1322413   5.30398353 
42.035   28.6162765   5.34941833 
 42.04   28.2168545   5.31195392 
42.045    28.103139   5.30123939 
 42.05   29.4086201   5.42297152 
42.055   29.4060415   5.42273377 
 42.06   29.6777073   5.44772496 
42.065     29.47466   5.42905701 
 42.07   30.4711349   5.52006657 
42.075   30.7477452   5.54506494 
 42.08   32.0695805   5.66300101 
42.085   32.3921984   5.69141445 
 42.09   32.8863052   5.73465825 
42.095    33.362327   5.77601307 
  42.1   33.1887499   5.76096779 
42.105   33.9316822   5.82509075 
 42.11   35.9902722   5.99918929 
42.115   36.1678733   6.01397317 
 42.12   37.2955628   6.10700932 
42.125   37.8869127   6.15523458 
 42.13   39.0605125     6.249841 
42.135   40.0624677    6.3294919 
 42.14   40.3323081   6.35077225 
42.145   42.0298368   6.48304225 
 42.15   42.1444741   6.49187755 
42.155   43.6425739   6.60625264 
 42.16   44.9092055   6.70143309 
42.165   45.9289814    6.7770924 
 42.17   46.7415458    6.8367789 
42.175   47.4708968   6.88991268 
 42.18   46.9677677   6.85330342 
42.185    47.327716   6.87951423 
 42.19   48.3103693   6.95056611 
42.195   47.6825564   6.90525571 
  42.2    47.405073   6.88513421 
42.205   46.0834069   6.78847604 
 42.21   45.9970899   6.78211544 
42.215   43.4859817   6.59439017 
 42.22   41.4268511   6.43636941 
42.225   40.4788986   6.36230293 
 42.23   39.4835358   6.28359259 
42.235    38.074613   6.17046295 
 42.24   37.4898962   6.12289933 
42.245   35.2291474   5.93541468 
 42.25   34.4078689    5.8658221 
42.255   34.7648878    5.8961757 
 42.26   33.6300607    5.7991431 
42.265   33.3803953   5.77757694 
 42.27   32.0987573   5.66557652 
42.275   32.1225647   5.66767719 
 42.28   32.4768113   5.69884298 
42.285   31.0354265   5.57094485 
 42.29   32.1043645   5.66607134 
42.295   31.6052141   5.62185149 
  42.3   31.3071697   5.59528102 
42.305    31.257818   5.59086916 
 42.31   31.9059733   5.64853727 
42.315   31.8461796   5.64324194 
 42.32   32.0587679   5.66204626 
42.325   33.1848925     5.760633 
 42.33   33.5214057   5.78976733 
42.335   32.9759304   5.74246727 
 42.34   33.8815697   5.82078772 
42.345   33.6642946   5.80209398 
 42.35   33.3000029   5.77061547 
42.355   34.3433301   5.86031826 
 42.36   33.9456183   5.82628683 
42.365   34.7631669   5.89602975 
 42.37   34.3085928   5.85735374 
42.375   33.6506336   5.80091661 
 42.38   34.6102901   5.88305109 
42.385   35.4080383   5.95046539 
 42.39   34.2894684   5.85572099 
42.395   35.0343057   5.91897843 
  42.4   34.1694676   5.84546556 
42.405   35.3290433   5.94382396 
 42.41   36.0631687   6.00526175 
42.415   35.9116228   5.99263071 
 42.42     36.34764    6.0289004 
42.425   36.6098335   6.05060604 
 42.43   37.3281794   6.10967915 
42.435   37.2624068   6.10429412 
 42.44    38.186405   6.17951495 
42.445   38.0428249   6.16788659 
 42.45   39.1338508   6.25570546 
42.455   40.3980365   6.35594497 
 42.46   40.4717715   6.36174281 
42.465   41.3470575   6.43016776 
 42.47   41.7075249   6.45813634 
42.475   41.9443869   6.47644863 
 42.48   42.8759281    6.5479713 
42.485   42.5267713   6.52125535 
 42.49   43.2679468   6.57783755 
42.495     41.80301   6.46552473 
  42.5   43.0978085   6.56489212 
42.505   42.8391664   6.54516359 
 42.51   43.0529725    6.5614764 
42.515   43.3416483   6.58343742 
 42.52   42.4667511   6.51665183 
42.525   42.1531283   6.49254405 
 42.53   43.2393984   6.57566714 
42.535   41.7946564   6.46487869 
 42.54   41.6808896   6.45607385 
42.545   41.6131003   6.45082167 
 42.55   40.7179952   6.38106537 
42.555   41.1464398   6.41454908 
 42.56   40.3645137   6.35330731 
42.565   39.6998647   6.30078286 
 42.57   40.3543895   6.35251049 
42.575   38.9346221   6.23976138 
 42.58    37.834306   6.15095977 
42.585   37.6424091   6.13534099 
 42.59   36.1269743   6.01057188 
42.595   35.6247348   5.96864597 
  42.6   34.9610793   5.91278947 
42.605   34.0663852   5.83664161 
 42.61   33.4946693   5.78745793 
42.615   32.6886761   5.71740117 
 42.62   32.0335457   5.65981852 
42.625   31.8327611   5.64205292 
 42.63   31.2304836   5.58842407 
42.635   30.3933828   5.51301939 
 42.64   30.5193919   5.52443589 
42.645   29.7655073   5.45577742 
 42.65   28.8307834   5.36943045 
42.655   28.4131121   5.33039512 
 42.66   28.7070896   5.35789974 
42.665   27.3802078   5.23261004 
 42.67   27.8608881   5.27834141 
42.675    27.622201   5.25568273 
 42.68    26.919059   5.18835802 
42.685   27.4764452    5.2417979 
 42.69   26.7769426    5.1746442 
42.695   26.2209457   5.12063919 
  42.7    26.448669   5.14282695 
42.705   26.4504711   5.14300215 
 42.71   25.6895415   5.06848513 
42.715   26.4968327   5.14750743 
 42.72   25.6026626   5.05990737 
42.725   25.8983658    5.0890437 
 42.73   25.7144584   5.07094255 
42.735   25.6241237   5.06202762 
 42.74   25.3679475   5.03666035 
42.745   24.8958951   4.98957865 
 42.75   24.8087436   4.98083764 
42.755   25.0910675   5.00909847 
 42.76   25.1052017   5.01050913 
42.765   25.2612268   5.02605479 
 42.77   24.5372948   4.95351338 
42.775   24.5377185   4.95355615 
 42.78   24.4549226   4.94519187 
42.785   24.2494352   4.92437155 
 42.79   24.0495808   4.90403719 
42.795   24.1768458    4.9169956 
  42.8    23.641634   4.86226634 
42.805   24.5177346   4.95153861 
 42.81   23.5775537   4.85567232 
42.815   23.6039672   4.85839142 
 42.82   23.7882707   4.87732208 
42.825   23.9464462   4.89351062 
 42.83   23.9789662   4.89683226 
42.835   23.9101204   4.88979759 
 42.84   23.9382657   4.89267469 
42.845   23.6913925   4.86738046 
 42.85   23.7968809   4.87820468 
42.855   23.4805673   4.84567511 
 42.86    23.659328   4.86408553 
42.865   24.7385272     4.973784 
 42.87   23.9084947   4.88963134 
42.875   23.5905613   4.85701156 
 42.88   23.7536822   4.87377494 
42.885   24.2100962   4.92037561 
 42.89   24.1493995   4.91420385 
42.895    24.509585    4.9507156 
  42.9   23.8214083   4.88071801 
42.905   23.1175066   4.80806683 
 42.91   24.0222382   4.90124863 
42.915   23.6324224   4.86131899 
 42.92   23.8859235   4.88732273 
42.925   23.9437463   4.89323475 
 42.93   24.6109923   4.96094671 
42.935   23.7867746   4.87716871 
 42.94   23.6737606   4.86556889 
42.945   23.7291691    4.8712595 
 42.95   23.9169812   4.89049908 
42.955   23.8650655   4.88518838 
 42.96   23.4957891   4.84724552 
42.965   24.0123602   4.90024083 
 42.97   23.9910001   4.89806085 
42.975   23.8281649   4.88141013 
 42.98   23.5495378    4.8527866 
42.985   23.7192919   4.87024557 
 42.99   23.4466345   4.84217249 
42.995   23.8340167    4.8820095 
  43.0   23.5900968   4.85696375 
43.005   23.7129007   4.86958938 
 43.01   23.9529083   4.89417085 
43.015   23.9877492   4.89772898 
 43.02   23.5381975   4.85161803 
43.025   23.2444075   4.82124543 
 43.03   24.4417314   4.94385795 
43.035    23.545944    4.8524163 
 43.04   23.4094638   4.83833275 
43.045   24.2522358   4.92465591 
 43.05   24.1177849   4.91098615 
43.055   24.3328254   4.93283138 
 43.06   23.9749052   4.89641758 
43.065   24.2285219   4.92224764 
 43.07   24.3810319   4.93771526 
43.075   24.2952679   4.92902302 
 43.08   24.0866103   4.90781115 
43.085    25.022704   5.00226989 
 43.09   24.7330573   4.97323408 
43.095   25.0642881   5.00642468 
  43.1   24.6297066   4.96283252 
43.105   24.5628075   4.95608792 
 43.11   25.1678402   5.01675594 
43.115   24.6877251   4.96867438 
 43.12   24.9094157   4.99093335 
43.125   25.3522842   5.03510518 
 43.13   25.1797045   5.01793828 
43.135    25.456326   5.04542625 
 43.14   25.2733892   5.02726458 
43.145   24.8500995   4.98498742 
 43.15   25.5249575   5.05222303 
43.155   24.8281623    4.9827866 
 43.16   25.4259637   5.04241646 
43.165   24.5553711   4.95533763 
 43.17   24.5288377   4.95265966 
43.175   25.2906028   5.02897632 
 43.18   24.6813568    4.9680335 
43.185   25.2836338   5.02828339 
 43.19   24.6467002   4.96454431 
43.195   23.8698885   4.88568199 
  43.2   24.7129615   4.97121328 
43.205   24.2476966   4.92419502 
 43.21   24.7330364   4.97323198 
43.215   24.4413038   4.94381471 
 43.22   23.8788207   4.88659602 
43.225   24.0586152   4.90495823 
 43.23   23.9133609   4.89012892 
43.235   23.8814302   4.88686302 
 43.24   23.9630253   4.89520432 
43.245   24.1811361   4.91743186 
 43.25   23.4002895   4.83738457 
43.255   24.1529611   4.91456622 
 43.26   23.9880803   4.89776279 
43.265   23.2318799   4.81994605 
 43.27    23.562301   4.85410146 
43.275   23.5953318   4.85750263 
 43.28   23.9400641   4.89285848 
43.285   23.5308911   4.85086499 
 43.29   23.7229703   4.87062319 
43.295   23.2049363   4.81715023 
  43.3   23.7498928   4.87338617 
43.305   23.4137353   4.83877416 
 43.31   24.0350667   4.90255716 
43.315   24.0218822   4.90121232 
 43.32   23.8987624   4.88863604 
43.325   24.0834829   4.90749253 
 43.33   23.5760593   4.85551843 
43.335    24.391006   4.93872514 
 43.34   24.0287816   4.90191611 
43.345   23.7875361   4.87724677 
 43.35   24.0874759   4.90789934 
43.355    24.209244   4.92028901 
 43.36   24.7074036   4.97065424 
43.365   25.1210598   5.01209136 
 43.37   25.1349374   5.01347558 
43.375   26.3066573   5.12900159 
 43.38   27.2061811   5.21595448 
43.385    28.085231   5.29955007 
 43.39   30.3487302   5.50896816 
43.395   30.8071919   5.55042268 
  43.4   31.9886969    5.6558551 
43.405   33.6486276   5.80074371 
 43.41    35.515406   5.95948035 
43.415   35.0202607   5.91779188 
 43.42   34.8673976    5.9048622 
43.425   34.3151298   5.85791173 
 43.43   32.1189301   5.66735653 
43.435   31.5845443   5.62001284 
 43.44   30.8010874   5.54987274 
43.445   28.2929121   5.31910821 
 43.45   29.1743114   5.40132497 
43.455   27.4335679   5.23770636 
 43.46    26.146838   5.11339789 
43.465   26.5493967   5.15261067 
 43.47    26.201766   5.11876606 
43.475   26.5202769   5.14978417 
 43.48   26.0688394   5.10576531 
43.485   26.6765991    5.1649394 
 43.49   28.2469654   5.31478743 
43.495    28.343602   5.32387096 
  43.5    30.587078   5.53055856 
43.505   31.5041345   5.61285439 
 43.51   33.4261637   5.78153644 
43.515   36.4766579   6.03959087 
 43.52    38.017697   6.16584925 
43.525   42.0345263   6.48340391 
 43.53   48.0615452   6.93264345 
43.535   48.7952592   6.98536035 
 43.54   53.8219159   7.33634213 
43.545   58.5432221   7.65135427 
 43.55   58.2563224   7.63258295 
43.555   60.4227746   7.77320877 
 43.56   60.7627014   7.79504338 
43.565   59.3043314   7.70093055 
 43.57   56.5716988   7.52141601 
43.575   52.9281885   7.27517618 
 43.58   51.7680916   7.19500463 
43.585    46.637618   6.82917403 
 43.59   45.7291209   6.76233103 
43.595   42.0445471   6.48417667 
  43.6   37.8625613   6.15325615 
43.605   37.0362026   6.08573764 
 43.61   33.8794083   5.82060206 
43.615   33.1355975    5.7563528 
 43.62   32.0037578   5.65718638 
43.625   31.4009317   5.60365343 
 43.63   31.4892965   5.61153246 
43.635   30.8081333   5.55050748 
 43.64   32.2841589   5.68191507 
43.645   32.2526069   5.67913787 
 43.65   33.9225518   5.82430698 
43.655   36.0109614   6.00091338 
 43.66   37.2113745   6.10011266 
43.665   39.3081642   6.26962234 
 43.67   41.5369992   6.44492042 
43.675   41.9143369   6.47412827 
 43.68   41.7771674   6.46352593 
43.685   41.7002824   6.45757558 
 43.69   40.4643688   6.36116097 
43.695   38.3544411   6.19309625 
  43.7   37.3231367   6.10926646 
43.705   35.3721683   5.94745057 
 43.71   32.9700811   5.74195795 
43.715   32.0637188   5.66248345 
 43.72   29.1946487   5.40320726 
43.725   28.1810393   5.30858166 
 43.73   27.7287236   5.26580702 
43.735   26.6806808   5.16533453 
 43.74   26.0346709   5.10241814 
43.745   26.2571904   5.12417704 
 43.75   25.1286535   5.01284884 
43.755   25.1450752   5.01448653 
 43.76   24.5499197   4.95478755 
43.765   24.7593096   4.97587275 
 43.77   24.3679169   4.93638703 
43.775   23.8459257   4.88322902 
 43.78   24.0493649   4.90401518 
43.785   24.1128486   4.91048354 
 43.79   24.1167875   4.91088459 
43.795   24.6257254    4.9624314 
  43.8   23.9986496   4.89884166 
43.805   24.3522781   4.93480274 
 43.81    23.367675   4.83401231 
43.815   23.7949307   4.87800479 
 43.82   22.8415196   4.77928024 
43.825   23.4826492   4.84588993 
 43.83   23.9685722   4.89577085 
43.835   23.6271156   4.86077315 
 43.84   24.1536707   4.91463841 
43.845   23.7383122   4.87219788 
 43.85   23.6171606   4.85974902 
43.855   23.6969274     4.867949 
 43.86   23.2138576   4.81807613 
43.865   23.5660319   4.85448575 
 43.87   23.4274936   4.84019561 
43.875   23.8581325   4.88447874 
 43.88   23.7558455   4.87399687 
43.885   23.6145353   4.85947891 
 43.89    23.736698   4.87203222 
43.895   23.2509965   4.82192871 
  43.9   23.2666427   4.82355084 
43.905   23.6030168   4.85829361 
 43.91   23.9256884   4.89138921 
43.915    24.031824   4.90222644 
 43.92   23.8188004   4.88045084 
43.925   24.4152979   4.94118385 
 43.93    23.802837   4.87881513 
43.935   23.9279746    4.8916229 
 43.94   23.6605929   4.86421555 
43.945   23.4197484   4.83939546 
 43.95   23.7801814   4.87649273 
43.955   23.6367008   4.86175902 
 43.96   23.7365199   4.87201394 
43.965   23.3508243   4.83226907 
 43.97   23.2113862   4.81781965 
43.975   23.7133098   4.86963138 
 43.98   23.2415089   4.82094481 
43.985   23.5304476   4.85081927 
 43.99   23.7516916   4.87357072 
43.995    24.515394   4.95130225 
  44.0   23.9499551   4.89386913 
44.005   23.1002781   4.80627487 
 44.01   23.6513307   4.86326337 
44.015   24.0858987   4.90773865 
 44.02   23.9898163   4.89794001 
44.025    24.100247   4.90920024 
 44.03   24.2089891   4.92026312 
44.035   23.2617137   4.82303989 
 44.04   24.2463423   4.92405751 
44.045   23.9408604   4.89293985 
 44.05    23.670559   4.86523987 
44.055   24.2642509   4.92587565 
 44.06   24.1860131   4.91792773 
44.065   23.8549322   4.88415113 
 44.07   24.5023652   4.94998638 
44.075   24.4097002   4.94061739 
 44.08   24.7880992   4.97876483 
44.085   24.8502819   4.98500571 
 44.09   24.1315969   4.91239218 
44.095   24.9504216    4.9950397 
  44.1   24.6822572   4.96812412 
44.105   24.4151547   4.94116937 
 44.11   25.0351288   5.00351165 
44.115   25.2645789   5.02638825 
 44.12   24.8048795   4.98044973 
44.125   25.0021297   5.00021297 
 44.13   24.6568377    4.9655652 
44.135   24.3605973   4.93564558 
 44.14   24.6812216   4.96801989 
44.145    24.774805   4.97742956 
 44.15   24.7155919   4.97147783 
44.155   24.6232061   4.96217755 
 44.16   24.5818061   4.95800425 
44.165   24.6448424    4.9643572 
 44.17   24.3291561   4.93245944 
44.175   24.6134216   4.96119155 
 44.18   24.9180407   4.99179734 
44.185    25.359239   5.03579577 
 44.19   25.6125091   5.06088027 
44.195   26.0785653   5.10671766 
  44.2   25.7392159   5.07338308 
44.205   25.9063217   5.08982531 
 44.21    26.514452   5.14921859 
44.215   27.1108893   5.20681182 
 44.22   27.0610616   5.20202476 
44.225   28.0814569   5.29919399 
 44.23   27.9050177   5.28252002 
44.235   28.8870452   5.37466699 
 44.24   29.3129659   5.41414498 
44.245   28.0932158   5.30030337 
 44.25    29.432633   5.42518506 
44.255   29.2924992   5.41225454 
 44.26   29.7152414   5.45116881 
44.265   30.2662933   5.50148101 
 44.27   29.2766267   5.41078799 
44.275   28.3738642   5.32671232 
 44.28    28.188837   5.30931606 
44.285   28.3518523   5.32464575 
 44.29   28.3302579   5.32261758 
44.295   26.8677637   5.18341236 
  44.3   26.0623663   5.10513137 
44.305   26.2662351   5.12505952 
 44.31   25.9473191   5.09385111 
44.315   24.5718061   4.95699567 
 44.32   25.2440698    5.0243477 
44.325   25.2296773   5.02291522 
 44.33    24.290888    4.9285787 
44.335   24.2199008   4.92137184 
 44.34   24.2565374   4.92509263 
44.345    24.106866   4.90987434 
 44.35   24.1408592   4.91333483 
44.355    24.289047   4.92839193 
 44.36     24.17255   4.91655876 
44.365   24.2470117   4.92412548 
 44.37   24.5590368    4.9557075 
44.375   24.0184923   4.90086648 
 44.38   24.0636457     4.905471 
44.385   23.6792199   4.86612987 
 44.39   24.2975247   4.92925194 
44.395   24.6077483   4.96061975 
  44.4   24.0668842   4.90580108 
44.405   24.0751525   4.90664371 
 44.41   23.9305449   4.89188562 
44.415   24.1272539   4.91195011 
 44.42   23.8987974   4.88863962 
44.425   24.0181794   4.90083456 
 44.43    24.552602   4.95505823 
44.435   24.2523115    4.9246636 
 44.44   24.4400836   4.94369129 
44.445   24.8964762   4.98963688 
 44.45   23.5888855   4.85683904 
44.455   23.8370314   4.88231824 
 44.46   24.2315395   4.92255417 
44.465   24.1338725   4.91262379 
 44.47   24.4900447   4.94874173 
44.475   24.4930475   4.94904511 
 44.48   24.8600659   4.98598696 
44.485   25.0100062   5.00100052 
 44.49   24.4332754   4.94300267 
44.495   24.1551077   4.91478461 
  44.5   24.9095452   4.99094632 
44.505   24.8563165   4.98561095 
 44.51    25.071923   5.00718714 
44.515   24.7388321   4.97381465 
 44.52   24.4277332   4.94244203 
44.525   24.4047515   4.94011655 
 44.53   24.5182489   4.95159054 
44.535   24.3523839   4.93481346 
 44.54   24.7611161   4.97605427 
44.545     24.75576   4.97551606 
 44.55   25.0010019   5.00010019 
44.555   24.9817534   4.99817501 
 44.56   24.6940388   4.96930969 
44.565   25.6189061   5.06151224 
 44.57    24.954065   4.99540438 
44.575   25.0781948   5.00781337 
 44.58   25.4575704   5.04554957 
44.585   24.6700832   4.96689875 
 44.59   25.9729686   5.09636818 
44.595   25.7101439   5.07051713 
  44.6   25.3497475   5.03485327 
44.605   25.4144974   5.04127935 
 44.61   25.2826775   5.02818829 
44.615   26.4712581   5.14502265 
 44.62   26.5977265   5.15729837 
44.625   26.2437293   5.12286339 
 44.63   27.0296542   5.19900511 
44.635   26.8467594   5.18138586 
 44.64   27.1702936   5.21251318 
44.645   27.8028765    5.2728433 
 44.65   28.0978049   5.30073626 
44.655   28.8922881   5.37515471 
 44.66   28.5973469   5.34764872 
44.665   29.2328835   5.40674426 
 44.67   30.0277304   5.47975641 
44.675   30.4702295   5.51998455 
 44.68    30.373191   5.51118781 
44.685   30.9771386   5.56571097 
 44.69   29.9572099     5.473318 
44.695   31.1913274   5.58491964 
  44.7   31.0408692   5.57143332 
44.705   31.8905883   5.64717525 
 44.71   30.6531118   5.53652524 
44.715   30.6896825   5.53982694 
 44.72   30.7202193   5.54258237 
44.725   30.8318886   5.55264699 
 44.73   29.9252121   5.47039414 
44.735   29.8349293   5.46213596 
 44.74   28.8972624    5.3756174 
44.745   29.0091251   5.38601198 
 44.75   27.9019389   5.28222859 
44.755   28.3564338   5.32507594 
 44.76   27.6990512   5.26298881 
44.765   28.1917646   5.30959176 
 44.77      27.2021   5.21556325 
44.775   27.5526361    5.2490605 
 44.78   27.7992902   5.27250322 
44.785   26.9306539    5.1894753 
 44.79    27.541884    5.2480362 
44.795   27.0014598   5.19629289 
  44.8   27.3963522   5.23415248 
44.805   27.1395438   5.20956273 
 44.81   27.4716161   5.24133724 
44.815   27.4302871   5.23739316 
 44.82   28.2906246   5.31889318 
44.825   28.3474233   5.32422983 
 44.83   29.4985306   5.43125497 
44.835   28.8049641   5.36702563 
 44.84   29.9201335   5.46992993 
44.845   29.9291461   5.47075371 
 44.85   30.0856291   5.48503684 
44.855   30.4057236   5.51413851 
 44.86   31.7614687   5.63573142 
44.865   31.3432597   5.59850513 
 44.87   32.0882204   5.66464654 
44.875   32.5045628    5.7012773 
 44.88   34.1478639   5.84361736 
44.885   34.0079013   5.83162939 
 44.89   34.4266194   5.86742017 
44.895   35.6679231   5.97226281 
  44.9   35.1726862   5.93065647 
44.905    35.158109   5.92942738 
 44.91   36.1797177   6.01495783 
44.915   36.2704567   6.02249589 
 44.92   36.2043626   6.01700612 
44.925   37.0743239   6.08886885 
 44.93   36.0411441    6.0034277 
44.935   36.8936334   6.07401296 
 44.94    36.918204   6.07603522 
44.945   36.1958743   6.01630072 
 44.95   37.3202208   6.10902781 
44.955   35.9367216   5.99472448 
 44.96   35.7391382   5.97822199 
44.965     35.53054   5.96074995 
 44.97    34.411124   5.86609955 
44.975    34.393932     5.864634 
 44.98   32.2822701   5.68174886 
44.985   32.9284795   5.73833421 
 44.99   32.6746212    5.7161719 
44.995   31.2714632   5.59208934 
  45.0   29.8732946   5.46564677 
45.005   30.3864275   5.51238855 
 45.01    30.394472   5.51311817 
45.015    29.371592   5.41955644 
 45.02   28.5019373   5.33872057 
45.025    27.530031   5.24690681 
 45.03   28.4572417   5.33453295 
45.035   27.4492656   5.23920468 
 45.04   27.4727388   5.24144435 
45.045   27.1105611    5.2067803 
 45.05   26.3567474   5.13388229 
45.055    26.604626   5.15796724 
 45.06    26.382655   5.13640487 
45.065    26.239529   5.12245341 
 45.07   25.9423004   5.09335846 
45.075   25.7095525    5.0704588 
 45.08   25.2248632   5.02243599 
45.085   25.1054123   5.01053015 
 45.09   24.9053794   4.99052897 
45.095   24.2782593   4.92729736 
  45.1   25.2301643   5.02296369 
45.105   24.6448565   4.96435861 
 45.11   24.8016728   4.98012779 
45.115   25.2935145    5.0292658 
 45.12   24.7978161   4.97974057 
45.125   25.2261106   5.02256017 
 45.13   25.4864994   5.04841553 
45.135   26.6520857   5.16256581 
 45.14   26.3696403   5.13513781 
45.145   26.5617018   5.15380459 
 45.15    27.062158   5.20213014 
45.155   28.1713643   5.30767033 
 45.16   28.6710701   5.35453733 
45.165   28.8972024   5.37561181 
 45.17   29.2080071   5.40444327 
45.175   29.8363922   5.46226988 
 45.18   30.4432439   5.51753966 
45.185   30.1260821   5.48872317 
 45.19   30.8359917   5.55301645 
45.195   30.7067879   5.54137058 
  45.2   31.2105178   5.58663743 
45.205   30.9999818   5.56776273 
 45.21    31.624521   5.62356835 
45.215   30.5562855   5.52777401 
 45.22    30.231806   5.49834575 
45.225   30.2581682   5.50074251 
 45.23   29.7866227   5.45771222 
45.235   30.3282094   5.50710535 
 45.24   29.3726615   5.41965511 
45.245   28.9709631   5.38246812 
 45.25   29.4766329    5.4292387 
45.255   29.0209313   5.38710788 
 45.26   29.2839298   5.41146282 
45.265   28.5005158   5.33858743 
 45.27   29.5379975   5.43488708 
45.275   30.5138843    5.5239374 
 45.28   29.7709337   5.45627471 
45.285   31.7482236    5.6345562 
 45.29   33.3355698   5.77369637 
45.295     34.20364   5.84838781 
  45.3   35.4872168    5.9571148 
45.305   36.5192982   6.04311991 
 45.31   37.3464793   6.11117659 
45.315    38.546864   6.20861208 
 45.32   39.0333463   6.24766727 
45.325   39.6196963   6.29441787 
 45.33   39.9718631   6.32233051 
45.335   41.0511218   6.40711494 
 45.34   40.7736104   6.38542171 
45.345   41.1713466   6.41649021 
 45.35   41.2402315   6.42185577 
45.355   41.1750454   6.41677842 
 45.36   40.9670693   6.40055227 
45.365   41.5186616   6.44349762 
 45.37   41.9798401   6.47918514 
45.375   41.8405866   6.46842999 
 45.38   42.3089068   6.50452971 
45.385    41.327037   6.42861082 
 45.39   40.0114082   6.32545715 
45.395   39.8640366   6.31379732 
  45.4    38.639859   6.21609676 
45.405   39.4097003   6.27771457 
 45.41   38.2452065   6.18427089 
45.415   36.1476986   6.01229562 
 45.42   36.8868225   6.07345227 
45.425   34.3887782   5.86419459 
 45.43   33.6053665   5.79701359 
45.435      33.9151   5.82366723 
 45.44    32.366722   5.68917586 
45.445   32.6500905   5.71402577 
 45.45   32.0097379    5.6577149 
45.455   30.4090717    5.5144421 
 45.46   29.9647022    5.4740024 
45.465   29.4443696   5.42626663 
 45.47   27.9149736   5.28346228 
45.475    27.330819   5.22788858 
 45.48   28.0608634   5.29725055 
45.485   27.3539931   5.23010451 
 45.49   26.9323585   5.18963953 
45.495   25.9891689   5.09795732 
  45.5   25.2728771   5.02721365 
45.505   25.6647218   5.06603611 
 45.51   25.4883476   5.04859857 
45.515   25.2488363   5.02482202 
 45.52   24.7194612   4.97186698 
45.525   25.2671743   5.02664643 
 45.53    24.786088   4.97856285 
45.535   24.2887064   4.92835737 
 45.54   24.2539592   4.92483088 
45.545   23.2068099    4.8173447 
 45.55    25.040409   5.00403926 
45.555   24.0170581   4.90072017 
 45.56    24.477967    4.9475213 
45.565   24.1243652   4.91165605 
 45.57   24.8833182   4.98831817 
45.575   23.4858207   4.84621715 
 45.58   24.0557024   4.90466129 
45.585   23.8642825   4.88510824 
 45.59   24.8474599   4.98472265 
45.595   24.0891647   4.90807138 
  45.6   24.4105232   4.94070068 
45.605   24.7465722   4.97459267 
 45.61   23.9234943   4.89116493 
45.615   25.3254975   5.03244449 
 45.62   25.1197972    5.0119654 
45.625   24.4624735   4.94595527 
 45.63   24.2960958     4.929107 
45.635   24.7058322   4.97049617 
 45.64   25.3462631   5.03450724 
45.645    24.284417   4.92792218 
 45.65   25.4328214   5.04309641 
45.655   24.8164431   4.98161049 
 45.66   25.2258423   5.02253346 
45.665   25.4773032   5.04750465 
 45.67   24.9099119   4.99098306 
45.675   25.8983958   5.08904665 
 45.68   26.2328008   5.12179664 
45.685   25.9469732   5.09381716 
 45.69   26.2948196   5.12784746 
45.695   25.6799735   5.06754117 
  45.7   25.9203851   5.09120664 
45.705   25.6846355   5.06800113 
 45.71   26.7953743   5.17642486 
45.715   26.5479277   5.15246811 
 45.72   25.4594805   5.04573885 
45.725   25.8590537   5.08517981 
 45.73   26.1657385   5.11524569 
45.735   26.0600045   5.10490004 
 45.74   25.8022207   5.07958863 
45.745   26.0453932   5.10346874 
 45.75   25.6292059   5.06252959 
45.755   26.1762783   5.11627582 
 45.76   25.9060942   5.08980296 
45.765   25.9054814   5.08974277 
 45.77    25.727945   5.07227217 
45.775   25.7777972   5.07718398 
 45.78   26.3620014   5.13439397 
45.785   26.8452443   5.18123965 
 45.79   27.3585343   5.23053862 
45.795   27.6225185   5.25571294 
  45.8   29.0829044   5.39285679 
45.805   29.8484751    5.4633758 
 45.81   31.0241953   5.56993674 
45.815   32.5292023   5.70343776 
 45.82   33.9806607   5.82929333 
45.825   34.3362583   5.85971486 
 45.83   36.0764409    6.0063667 
45.835   36.7489943   6.06209488 
 45.84   36.0262669   6.00218851 
45.845   35.0770962   5.92259202 
 45.85   33.8601248   5.81894534 
45.855   33.9599469   5.82751636 
 45.86   31.9653753     5.653793 
45.865   31.0280366   5.57028156 
 45.87   30.1397538   5.48996847 
45.875     27.80054   5.27262174 
 45.88   28.1315232   5.30391583 
45.885   26.8985931   5.18638536 
 45.89   25.5188458   5.05161814 
45.895   25.3556103   5.03543546 
  45.9   25.4330904   5.04312308 
45.905   24.8337687   4.98334915 
 45.91   24.9407794   4.99407443 
45.915   24.6723395   4.96712588 
 45.92   24.4866741   4.94840117 
45.925   24.4872877   4.94846316 
 45.93   25.1422205   5.01420188 
45.935   24.9470516   4.99470236 
 45.94    24.612827   4.96113162 
45.945   25.9951753   5.09854639 
 45.95   26.0147945   5.10047003 
45.955   26.6746998   5.16475555 
 45.96   27.8311904    5.2755275 
45.965   28.0524379   5.29645522 
 45.97   29.2598748   5.40923976 
45.975   30.0985329   5.48621299 
 45.98   30.5680698   5.52883982 
45.985    32.507092    5.7014991 
 45.99   33.0092578   5.74536838 
45.995   33.1691705   5.75926823 
  46.0   33.0618292   5.74994167 
46.005   33.3836934   5.77786236 
 46.01   33.2098164   5.76279588 
46.015   32.5941617   5.70912968 
 46.02   32.2349132   5.67757987 
46.025   31.1123432   5.57784396 
 46.03    29.977219   5.47514557 
46.035   29.0754407   5.39216475 
 46.04   27.9708664   5.28874904 
46.045   27.4196563   5.23637817 
 46.05   28.1226702    5.3030812 
46.055   26.9086198   5.18735191 
 46.06   26.9488687   5.19122998 
46.065     26.65469   5.16281803 
 46.07   25.2972614    5.0296383 
46.075   25.4108625   5.04091881 
 46.08   25.5981875   5.05946514 
46.085   25.4634595   5.04613313 
 46.09   25.7804633   5.07744653 
46.095   25.7631925   5.07574552 
  46.1   25.7468222   5.07413265 
46.105   25.2916849   5.02908391 
 46.11   25.2918723   5.02910253 
46.115   25.1800428   5.01797198 
 46.12   24.4106094    4.9407094 
46.125   24.5803191   4.95785428 
 46.13   25.6759976   5.06714886 
46.135   24.5561148   4.95541267 
 46.14   23.8930558   4.88805235 
46.145   23.9512198   4.89399834 
 46.15   23.7518673   4.87358875 
46.155   23.6043728   4.85843316 
 46.16   23.8269012    4.8812807 
46.165    23.557259   4.85358208 
 46.17   24.2468403   4.92410807 
46.175   23.5771623   4.85563202 
 46.18   23.2785209   4.82478195 
46.185   23.4258836    4.8400293 
 46.19   23.7845881   4.87694454 
46.195    23.166624   4.81317193 
  46.2   23.2329149   4.82005341 
46.205   23.3651784   4.83375407 
 46.21   23.0913863   4.80534976 
46.215   23.2303139    4.8197836 
 46.22    23.367569   4.83400134 
46.225   22.9668357   4.79237266 
 46.23    23.273131   4.82422336 
46.235   23.6824485    4.8664616 
 46.24   22.5772256   4.75154981 
46.245   23.3385768   4.83100164 
 46.25   23.0663857   4.80274773 
46.255    22.582893   4.75214614 
 46.26   22.9190367   4.78738307 
46.265    22.771822   4.77198302 
 46.27   23.2829146   4.82523726 
46.275   22.8136891   4.77636777 
 46.28   22.6080156    4.7547887 
46.285    22.904641   4.78587933 
 46.29   22.9282538   4.78834562 
46.295   22.0985107    4.7009053 
  46.3   22.5914234    4.7530436 
46.305   22.3666654    4.7293409 
 46.31   23.4081617   4.83819819 
46.315    22.548046   4.74847828 
 46.32   22.5751293   4.75132922 
46.325   22.7231688    4.7668825 
 46.33   22.5798772   4.75182882 
46.335   22.3325064   4.72572814 
 46.34   23.0383326   4.79982631 
46.345   23.0575546   4.80182826 
 46.35   22.9550984   4.79114792 
46.355   22.4602195    4.7392214 
 46.36    22.864964   4.78173233 
46.365   22.5115014   4.74462869 
 46.37   23.0295356   4.79890983 
46.375    22.806702   4.77563629 
 46.38   23.6797069   4.86617991 
46.385   23.5345671   4.85124387 
 46.39   22.9961426   4.79542935 
46.395     23.48162   4.84578373 
  46.4   23.8231189   4.88089325 
46.405   23.3737771   4.83464343 
 46.41   23.9126491   4.89005614 
46.415   23.8413449   4.88275997 
 46.42   23.7810232   4.87657904 
46.425   23.6587722    4.8640284 
 46.43   24.0693368   4.90605104 
46.435   24.6305283   4.96291531 
 46.44   23.8123327   4.87978818 
46.445   23.6880157   4.86703357 
 46.45   23.8924107   4.88798636 
46.455   23.8549738   4.88415538 
 46.46   23.2305067   4.81980359 
46.465   23.7467624   4.87306499 
 46.47   23.7635223   4.87478433 
46.475   23.2062183   4.81728329 
 46.48   24.1233757   4.91155533 
46.485   23.1927027   4.81588026 
 46.49    23.297717   4.82677086 
46.495   23.7094356   4.86923357 
  46.5   23.4369134    4.8411686 
46.505   23.2223591    4.8189583 
 46.51   23.4995751   4.84763604 
46.515   23.5155129   4.84927963 
 46.52   23.1537103   4.81183024 
46.525   23.8678145   4.88546973 
 46.53   23.9189416    4.8906995 
46.535   24.1449591   4.91375204 
 46.54   23.6588939   4.86404091 
46.545   23.6233294   4.86038367 
 46.55   23.7203292   4.87035206 
46.555    23.878301   4.88654284 
 46.56   24.0247183   4.90150164 
46.565   24.6017294   4.96001305 
 46.57   24.0952817    4.9086945 
46.575    24.152343   4.91450333 
 46.58   24.9808385   4.99808348 
46.585    24.812082   4.98117276 
 46.59   24.3828324   4.93789757 
46.595   25.2892601   5.02884282 
  46.6   24.0351879   4.90256952 
46.605   25.3398166   5.03386696 
 46.61   24.9567853   4.99567666 
46.615    24.227762   4.92217046 
 46.62   24.1277718   4.91200283 
46.625   24.0461246    4.9036848 
 46.63   23.4022953   4.83759189 
46.635   23.4059399   4.83796857 
 46.64    23.635084   4.86159275 
46.645    23.436473   4.84112311 
 46.65   22.8114824   4.77613676 
46.655   22.8039565   4.77534884 
 46.66   23.2846422   4.82541627 
46.665   22.9041553   4.78582859 
 46.67   23.0119577   4.79707804 
46.675   22.3816752   4.73092751 
 46.68   23.1324704   4.80962269 
46.685   22.8139918   4.77639946 
 46.69   22.4668891   4.73992501 
46.695   22.6364262   4.75777534 
  46.7   23.5828457   4.85621722 
46.705   23.3735634   4.83462133 
 46.71   23.1856495   4.81514792 
46.715   22.5558405   4.74929895 
 46.72   23.1594931    4.8124311 
46.725   23.2571347   4.82256516 
 46.73   23.9597524   4.89487001 
46.735   23.0516058   4.80120878 
 46.74   23.0412926   4.80013464 
46.745    23.057055   4.80177624 
 46.75   23.6903606   4.86727445 
46.755   24.3496871   4.93454021 
 46.76   24.3753721    4.9371421 
46.765   24.6631697   4.96620275 
 46.77   25.1757747   5.01754668 
46.775    25.911081   5.09029282 
 46.78     26.52979   5.15070772 
46.785   26.5430707   5.15199676 
 46.79   27.9743019   5.28907382 
46.795   27.9367199   5.28551984 
  46.8   28.0661991   5.29775416 
46.805   28.1138243    5.3022471 
 46.81   28.8994097   5.37581712 
46.815   28.4692489   5.33565824 
 46.82   27.8829354   5.28042947 
46.825   28.1510142   5.30575293 
 46.83   27.0660524   5.20250444 
46.835    26.301826   5.12853059 
 46.84   25.6152401   5.06115008 
46.845   25.0886111   5.00885327 
 46.85   23.6639467   4.86456028 
46.855   24.0395927   4.90301873 
 46.86    24.067581    4.9058721 
46.865   23.4151809   4.83892352 
 46.87   23.2825915   4.82520378 
46.875   23.3676944   4.83401431 
 46.88   23.5870814   4.85665331 
46.885   23.6833454   4.86655375 
 46.89   23.5201888   4.84976173 
46.895   23.6477291   4.86289308 
  46.9   23.0049154   4.79634397 
46.905   22.6104744   4.75504726 
 46.91   23.2680211   4.82369371 
46.915   23.5131207   4.84903297 
 46.92   22.9542005   4.79105422 
46.925   23.4276947   4.84021639 
 46.93   23.2750442   4.82442164 
46.935    24.161083   4.91539245 
 46.94   24.6420823    4.9640792 
46.945   24.8961278   4.98960196 
 46.95    25.181325   5.01809974 
46.955   24.3980388   4.93943709 
 46.96   24.4644051   4.94615053 
46.965   24.7729229   4.97724049 
 46.97   24.5786891    4.9576899 
46.975   25.4123086   5.04106225 
 46.98   25.0702662   5.00702169 
46.985   25.4879631    5.0485605 
 46.99   24.8111588   4.98108009 
46.995   24.7630273   4.97624631 
  47.0   24.8625155   4.98623259 
47.005   24.7607621    4.9760187 
 47.01   24.0812832   4.90726841 
47.015   24.1695983   4.91625857 
 47.02   23.9589402   4.89478704 
47.025   24.9042729   4.99041811 
 47.03   24.0837324   4.90751795 
47.035   23.8550999   4.88416829 
 47.04   24.1433114   4.91358437 
47.045   24.6482957     4.964705 
 47.05     24.58505   4.95833137 
47.055   25.3751795   5.03737824 
 47.06   25.4214328   5.04196716 
47.065    25.327357   5.03262924 
 47.07   25.6623777   5.06580475 
47.075   26.2573693   5.12419451 
 47.08   25.9519414    5.0943048 
47.085   27.2170633   5.21699754 
 47.09   27.3598783    5.2306671 
47.095   27.2228538   5.21755247 
  47.1   27.9815869   5.28976246 
47.105   28.3972979   5.32891151 
 47.11   29.8048044   5.45937766 
47.115   30.0987184   5.48622989 
 47.12   30.6238275   5.53387997 
47.125    31.642786   5.62519209 
 47.13   32.8563196   5.73204323 
47.135   32.9402655   5.73936107 
 47.14   34.3283391    5.8590391 
47.145    34.933914   5.91049186 
 47.15   35.1174447   5.92599736 
47.155   36.2494219   6.02074928 
 47.16   37.1935627   6.09865253 
47.165   38.0777575   6.17071775 
 47.17   37.5978545   6.13170894 
47.175   38.2962291   6.18839471 
 47.18   37.6966346   6.13975851 
47.185   37.4415999   6.11895415 
 47.19   36.5233894    6.0434584 
47.195   35.6832943   5.97354955 
  47.2   34.8704561   5.90512117 
47.205    34.379606   5.86341249 
 47.21   34.0213722   5.83278425 
47.215   32.2814722   5.68167865 
 47.22   31.7546976   5.63513066 
47.225   30.4915424   5.52191474 
 47.23   30.1904768   5.49458614 
47.235   29.3797612   5.42031006 
 47.24   29.1660067   5.40055615 
47.245   28.2124483   5.31153917 
 47.25   27.5002175   5.24406497 
47.255   26.4258485   5.14060779 
 47.26   26.5599629    5.1536359 
47.265    26.476428   5.14552505 
 47.27   25.5771118   5.05738192 
47.275    25.607734   5.06040848 
 47.28   25.0071794   5.00071789 
47.285   25.2769835   5.02762205 
 47.29   25.7680045   5.07621951 
47.295   25.2017752   5.02013697 
  47.3   24.4510779   4.94480312 
47.305   25.1834092   5.01830741 
 47.31   24.8135768    4.9813228 
47.315   24.1593122   4.91521232 
 47.32   24.3870138   4.93832095 
47.325   24.3771342   4.93732055 
 47.33   24.4367439    4.9433535 
47.335   25.0671741    5.0067129 
 47.34   24.6454424   4.96441763 
47.345   25.0962871   5.00961945 
 47.35   26.3203286   5.13033416 
47.355   27.4781309   5.24195868 
 47.36   27.4753399   5.24169247 
47.365   28.8468841   5.37092954 
 47.37   30.6324844   5.53466208 
47.375   30.4413123   5.51736461 
 47.38   32.4953407   5.70046846 
47.385    33.043973   5.74838873 
 47.39    35.066639   5.92170912 
47.395   35.1578606   5.92940643 
  47.4   35.0422878   5.91965268 
47.405   35.5081135   5.95886847 
 47.41   34.5396359   5.87704313 
47.415   34.9804761   5.91442948 
 47.42   33.8689514   5.81970372 
47.425   32.4342089   5.69510394 
 47.43   33.3335689   5.77352309 
47.435   31.1407844   5.58039285 
 47.44   29.3970371   5.42190346 
47.445   29.8124508   5.46007791 
 47.45   28.2347919   5.31364205 
47.455   29.1072578   5.39511425 
 47.46   29.2404907    5.4074477 
47.465   28.0621942   5.29737616 
 47.47   28.6823404   5.35558964 
47.475   27.9993807   5.29144411 
 47.48   28.1580438   5.30641534 
47.485   28.0208194   5.29346951 
 47.49   28.4399862   5.33291536 
47.495   29.3441835   5.41702719 
  47.5   28.9020194   5.37605984 
47.505   28.7877217   5.36541906 
 47.51   28.9186576   5.37760705 
47.515   29.7009679   5.44985944 
 47.52   28.8302996    5.3693854 
47.525   28.7646902   5.36327234 
 47.53   28.5572854    5.3439017 
47.535   28.0498776   5.29621352 
 47.54   27.6421755   5.25758266 
47.545    27.002632   5.19640568 
 47.55   27.2625965   5.22135964 
47.555   27.2418937   5.21937675 
 47.56   26.9210597   5.18855083 
47.565   25.7275295   5.07223121 
 47.57   25.6194437   5.06156534 
47.575   24.6461175   4.96448562 
 47.58   25.4677047   5.04655374 
47.585    24.678959   4.96779217 
 47.59   24.2627104   4.92571928 
47.595   24.6420735   4.96407831 
  47.6    25.048295   5.00482717 
47.605   23.9353052   4.89237215 
 47.61   24.4901245   4.94874979 
47.615   23.9926896   4.89823332 
 47.62    23.155558   4.81202223 
47.625   23.0994092   4.80618448 
 47.63   23.5319553   4.85097468 
47.635   22.8797791   4.78328121 
 47.64   23.0250522   4.79844269 
47.645   22.6271933   4.75680495 
 47.65   23.3022468   4.82724008 
47.655   23.3687373   4.83412219 
 47.66   22.8157754   4.77658616 
47.665   22.8197083   4.77699783 
 47.67   22.9442348   4.79001407 
47.675   23.0322484   4.79919247 
 47.68   22.1031862   4.70140258 
47.685   22.9235835   4.78785792 
 47.69   22.8233073   4.77737452 
47.695   22.9152162   4.78698404 
  47.7    22.060843   4.69689717 
47.705   22.1229358    4.7035025 
 47.71   22.9338766   4.78893272 
47.715   22.6634954   4.76061922 
 47.72   23.4507815    4.8426007 
47.725   22.4838982   4.74171891 
 47.73   21.7178785   4.66024447 
47.735   22.8341816   4.77851249 
 47.74   22.7346827   4.76809005 
47.745   23.0493842   4.80097742 
 47.75   23.0727288   4.80340804 
47.755   22.6144964   4.75547016 
 47.76   21.8448253   4.67384481 
47.765   22.5261432   4.74617143 
 47.77   22.9759401   4.79332245 
47.775   22.7032964   4.76479763 
 47.78   22.4776711   4.74106224 
47.785   22.3660967   4.72928078 
 47.79   22.8079793   4.77577002 
47.795   22.0142796   4.69193773 
  47.8   22.7385637   4.76849701 
47.805   22.9993769   4.79576656 
 47.81   22.0549669    4.6962716 
47.815   22.3645408   4.72911628 
 47.82   22.2286798   4.71473008 
47.825   22.3085191   4.72318951 
 47.83   22.5122742   4.74471013 
47.835   22.7584415   4.77058083 
 47.84    22.534946   4.74709869 
47.845    23.139934   4.81039853 
 47.85   22.4486948   4.73800536 
47.855   23.1785678   4.81441251 
 47.86   22.9754755   4.79327398 
47.865   22.6662824   4.76091193 
 47.87   22.7831297   4.77316768 
47.875   22.8388227   4.77899808 
 47.88    23.010118   4.79688628 
47.885   23.2677806   4.82366879 
 47.89   23.9626963   4.89517071 
47.895   23.3412731   4.83128069 
  47.9   23.4491263    4.8424298 
47.905   23.2091968   4.81759243 
 47.91   23.9558475   4.89447112 
47.915   23.6919756   4.86744035 
 47.92    23.696455   4.86790047 
47.925   23.8516644   4.88381658 
 47.93   23.6704662   4.86523033 
47.935   24.0587288   4.90496981 
 47.94   23.9929018   4.89825498 
47.945   24.4842103   4.94815221 
 47.95   24.4933128   4.94907191 
47.955   24.3785606     4.937465 
 47.96   24.7736398   4.97731251 
47.965     24.90523     4.990514 
 47.97   25.1496726   5.01494493 
47.975   25.2387317   5.02381644 
 47.98   25.5609402   5.05578285 
47.985   26.1715244   5.11581122 
 47.99     25.33814   5.03370043 
47.995   26.2781842   5.12622515 
  48.0   26.6505798   5.16241996 
48.005   26.6414931   5.16153979 
 48.01   26.8701989   5.18364726 
48.015   27.3684793   5.23148921 
 48.02   27.5897378   5.25259344 
48.025   28.1359182   5.30433014 
 48.03   28.0237552    5.2937468 
48.035   27.8944934   5.28152378 
 48.04   28.3238355   5.32201423 
48.045   28.5305771   5.34140217 
 48.05   29.1205724   5.39634806 
48.055   28.6193618    5.3497067 
 48.06   29.4803541   5.42958139 
48.065   29.1385615   5.39801459 
 48.07   28.9472189   5.38026198 
48.075    29.245223   5.40788526 
 48.08   29.9611223   5.47367539 
48.085    29.374707   5.41984381 
 48.09   29.2879331    5.4118327 
48.095   28.4325937   5.33222221 
  48.1   27.7183239   5.26481945 
48.105   28.3941954    5.3286204 
 48.11   28.6451747   5.35211871 
48.115   28.1214085   5.30296224 
 48.12   28.5245469   5.34083766 
48.125   28.2400134   5.31413336 
 48.13   27.9880621   5.29037448 
48.135   27.7167233   5.26466745 
 48.14   27.5477416   5.24859425 
48.145   27.5305728   5.24695843 
 48.15   27.9780314   5.28942637 
48.155   28.4971801   5.33827502 
 48.16   28.3092902   5.32064753 
48.165   28.9748096   5.38282543 
 48.17   29.3098698   5.41385904 
48.175   29.3926629   5.42150006 
 48.18   30.2573008   5.50066367 
48.185   31.0365053   5.57104167 
 48.19   31.4253807   5.60583452 
48.195   32.1947569   5.67404238 
  48.2   32.0495027   5.66122802 
48.205   31.5715393    5.6188557 
 48.21   31.8578302   5.64427411 
48.215   32.0176881   5.65841745 
 48.22   32.5516858   5.70540847 
48.225   32.3228242   5.68531655 
 48.23   32.1846659   5.67315308 
48.235   31.8900607   5.64712854 
 48.24   32.7443383   5.72226688 
48.245    32.899203   5.73578269 
 48.25   32.6862818   5.71719178 
48.255   33.3388466   5.77398013 
 48.26    34.212928   5.84918183 
48.265   34.0888363   5.83856458 
 48.27   34.8357212   5.90217936 
48.275   35.9766843   5.99805671 
 48.28   35.0357982   5.91910451 
48.285   35.9234843    5.9936203 
 48.29   35.5825251   5.96510898 
48.295    34.288972   5.85567861 
  48.3   33.9486794   5.82654953 
48.305   32.6661329   5.71542937 
 48.31   31.7066429    5.6308652 
48.315   30.4877865   5.52157464 
 48.32   29.3595023   5.41844095 
48.325    29.157994   5.39981425 
 48.33   27.8676564   5.27898252 
48.335   26.2253533   5.12106955 
 48.34   26.6667122    5.1639822 
48.345   26.4130534   5.13936313 
 48.35   25.6570058   5.06527451 
48.355   25.9659684   5.09568135 
 48.36   24.9963516   4.99963515 
48.365   25.3213986   5.03203722 
 48.37   25.0030246   5.00030245 
48.375   24.7317883   4.97310651 
 48.38   24.3302879   4.93257416 
48.385   24.4963142   4.94937513 
 48.39   24.9900743   4.99900733 
48.395   25.1130939   5.01129663 
  48.4   24.8803343   4.98801908 
48.405   25.2855714   5.02847605 
 48.41   24.8122227   4.98118687 
48.415   24.9435596   4.99435277 
 48.42   25.0286206   5.00286124 
48.425   25.0758294    5.0075772 
 48.43   25.0734499   5.00733961 
48.435    25.968353   5.09591532 
 48.44   25.3174039   5.03164028 
48.445    25.251977   5.02513453 
 48.45   25.9179383   5.09096634 
48.455   26.4811582   5.14598467 
 48.46   26.9312821   5.18953582 
48.465     26.90259   5.18677067 
 48.47   26.4984802   5.14766745 
48.475   26.2750608   5.12592048 
 48.48   27.4730925   5.24147808 
48.485   27.2300998   5.21824681 
 48.49   27.4194277   5.23635634 
48.495   27.9928356   5.29082561 
  48.5   27.1931006   5.21470043 
48.505   28.3349378   5.32305719 
 48.51   27.5795623   5.25162473 
48.515   27.6089938   5.25442612 
 48.52   28.1653771   5.30710628 
48.525   27.9605971   5.28777809 
 48.53   29.1206969    5.3963596 
48.535   28.2879439   5.31864117 
 48.54   27.7388642    5.2667698 
48.545   28.5532173   5.34352106 
 48.55   27.4936597   5.24343968 
48.555   27.5722399   5.25092753 
 48.56   27.1193009   5.20761951 
48.565   27.0086968   5.19698921 
 48.57   26.7824416   5.17517551 
48.575   26.6126983   5.15874968 
 48.58   26.7341855   5.17051115 
48.585   27.2290583   5.21814701 
 48.59   26.1876236   5.11738445 
48.595   25.8732576   5.08657622 
  48.6   25.9338845   5.09253222 
48.605   26.8057861   5.17743045 
 48.61   26.1840612   5.11703637 
48.615   26.0305949   5.10201871 
 48.62   25.9267786    5.0918345 
48.625   25.1588092   5.01585578 
 48.63   25.1164278   5.01162926 
48.635   24.8507037   4.98504802 
 48.64    25.316187   5.03151935 
48.645   24.7830693   4.97825967 
 48.65   24.4301997   4.94269155 
48.655   24.2842562   4.92790587 
 48.66   24.6406328    4.9639332 
48.665   24.6223887   4.96209519 
 48.67   24.1511047   4.91437734 
48.675   24.2243972   4.92182864 
 48.68   24.1383711   4.91308163 
48.685   23.3057379   4.82760167 
 48.69   23.6174782    4.8597817 
48.695   23.9993079   4.89890884 
  48.7   23.4054984   4.83792295 
48.705   23.2231644   4.81904186 
 48.71   23.6141025   4.85943438 
48.715   23.2049042    4.8171469 
 48.72   24.0088251   4.89988011 
48.725    22.961112   4.79177545 
 48.73   23.8208055   4.88065625 
48.735   23.3817516   4.83546808 
 48.74   23.5275517   4.85052077 
48.745    23.689752   4.86721194 
 48.75   23.2147565   4.81816941 
48.755   23.8893628   4.88767458 
 48.76   23.2554754   4.82239312 
48.765    22.907529   4.78618105 
 48.77   23.2554042   4.82238574 
48.775   23.5068304   4.84838431 
 48.78   22.8285962   4.77792802 
48.785   23.2759298   4.82451342 
 48.79   23.4235549   4.83978872 
48.795   23.2377669    4.8205567 
  48.8   22.9577608   4.79142576 
48.805   23.3910832    4.8364329 
 48.81   22.8377931   4.77889036 
48.815   22.9532389   4.79095386 
 48.82   22.6813437   4.76249343 
48.825   22.7709829    4.7718951 
 48.83   22.6875092   4.76314068 
48.835   22.6311567   4.75722153 
 48.84   23.2175908   4.81846354 
48.845   22.4537458   4.73853836 
 48.85    22.992802   4.79508102 
48.855   22.9250369    4.7880097 
 48.86   23.6184436   4.85988103 
48.865   23.0853381    4.8047204 
 48.87   23.2744317   4.82435817 
48.875   23.5650698   4.85438666 
 48.88   23.2407512   4.82086623 
48.885   23.7939687   4.87790618 
 48.89   23.3864274   4.83595155 
48.895   24.2352651   4.92293258 
  48.9   24.2867143   4.92815526 
48.905   24.5025755   4.95000763 
 48.91   24.4401451   4.94369751 
48.915   24.6028013    4.9601211 
 48.92   24.8562999   4.98560928 
48.925   25.0092033   5.00092025 
 48.93   24.6595694   4.96584025 
48.935   25.2580005   5.02573383 
 48.94   25.9772621   5.09678939 
48.945   26.0295409   5.10191541 
 48.95   25.8001403   5.07938385 
48.955   26.2235348   5.12089199 
 48.96   25.9338263   5.09252651 
48.965   26.6257479   5.16001433 
 48.97   26.0373439   5.10268007 
48.975   26.4790024    5.1457752 
 48.98   26.5082737   5.14861862 
48.985   25.7136794   5.07086574 
 48.99   25.7322709   5.07269859 
48.995   26.7980404   5.17668238 
  49.0   25.4450088   5.04430459 
49.005   26.8187794    5.1786851 
 49.01   25.9942194   5.09845265 
49.015   25.0857356   5.00856622 
 49.02   25.6199744   5.06161776 
49.025   25.6569107   5.06526511 
 49.03   25.3192022   5.03181898 
49.035   25.7630629   5.07573274 
 49.04    25.415176   5.04134665 
49.045   25.0113847   5.00113834 
 49.05    24.569243   4.95673714 
49.055   24.7135302   4.97127048 
 49.06   24.4951341   4.94925591 
49.065   25.0162239   5.00162213 
 49.07   24.8570806   4.98568758 
49.075   24.3727142   4.93687292 
 49.08   24.7711318   4.97706056 
49.085   24.0702156    4.9061406 
 49.09   24.8233473   4.98230341 
49.095   24.1995449   4.91930329 
  49.1   24.8723629   4.98721995 
49.105   24.5838731   4.95821269 
 49.11   25.0680576   5.00680114 
49.115   24.7763202   4.97758176 
 49.12   24.5773635    4.9575562 
49.125   25.1689117   5.01686273 
 49.13   25.3826003   5.03811476 
49.135   25.3649014   5.03635795 
 49.14   25.4208336   5.04190773 
49.145   25.8390634   5.08321389 
 49.15    26.099382   5.10875543 
49.155   25.9412521   5.09325555 
 49.16   26.6789615    5.1651681 
49.165   27.1862636   5.21404484 
 49.17   27.1266825   5.20832819 
49.175    27.338681   5.22864045 
 49.18    27.279061   5.22293605 
49.185   27.6031822   5.25387307 
 49.19   27.8183783   5.27431306 
49.195   27.4914019   5.24322438 
  49.2   26.5503422   5.15270241 
49.205   27.0880819    5.2046212 
 49.21   26.8387874    5.1806165 
49.215   26.6659691   5.16391025 
 49.22   27.2476978   5.21993274 
49.225    26.097469    5.1085682 
 49.23   26.6829855   5.16555762 
49.235   26.2160463   5.12016077 
 49.24   26.5153215   5.14930301 
49.245   26.6464631   5.16202122 
 49.25   25.7491132    5.0743584 
49.255   26.5224803   5.14999809 
 49.26   25.3269152   5.03258534 
49.265   26.2156174   5.12011888 
 49.27   25.7725821   5.07667038 
49.275   26.0242792   5.10139973 
 49.28   25.8076066   5.08011876 
49.285   26.0775007   5.10661342 
 49.29   25.9095513   5.09014257 
49.295   25.6560984   5.06518493 
  49.3    25.321645   5.03206171 
49.305   25.4012176   5.03996206 
 49.31   25.6912512   5.06865378 
49.315   26.0208201   5.10106069 
 49.32   25.7037361   5.06988522 
49.325   25.5538245   5.05507908 
 49.33   25.4441197   5.04421646 
49.335   25.0993271   5.00992286 
 49.34   25.3402686   5.03391186 
49.345   25.7153179   5.07102731 
 49.35    25.310626   5.03096671 
49.355   25.0605882   5.00605516 
 49.36   25.2426431   5.02420572 
49.365   25.1853671   5.01850247 
 49.37   24.8813887   4.98812476 
49.375   25.1133102   5.01131821 
 49.38   24.1224275    4.9114588 
49.385   24.6230855    4.9621654 
 49.39   23.8548315   4.88414081 
49.395   24.0115468   4.90015783 
  49.4   24.3013101    4.9296359 
49.405    23.744994   4.87288354 
 49.41   24.2974503    4.9292444 
49.415   23.9111318     4.889901 
 49.42   23.8433279   4.88296302 
49.425   23.3231608   4.82940584 
 49.43   23.3563915   4.83284507 
49.435   23.6506071   4.86318898 
 49.44   23.1235434   4.80869457 
49.445    23.236522   4.82042758 
 49.45   24.3728469   4.93688636 
49.455   24.0321767    4.9022624 
 49.46   23.1478803   4.81122441 
49.465    22.548414   4.74851703 
 49.47   22.6218387   4.75624207 
49.475   23.4120335    4.8385983 
 49.48   22.7672755   4.77150663 
49.485   23.1052379   4.80679081 
 49.49   22.8016846   4.77511095 
49.495   23.0055721   4.79641242 
  49.5   23.3307077   4.83018713 
49.505   22.9932939   4.79513231 
 49.51   24.1141045   4.91061142 
49.515   23.2768205   4.82460573 
 49.52    23.219778   4.81869048 
49.525   23.6541653    4.8635548 
 49.53    23.174775   4.81401859 
49.535   23.0197478   4.79788993 
 49.54   22.9160489   4.78707101 
49.545   23.7204281   4.87036222 
 49.55   23.1844648    4.8150249 
49.555   23.8115495   4.87970794 
 49.56   23.9807616   4.89701558 
49.565   23.2671863   4.82360719 
 49.57   23.6503076   4.86315819 
49.575    23.965097   4.89541591 
 49.58   23.4415285   4.84164523 
49.585   23.8347941   4.88208912 
 49.59   23.9146743   4.89026322 
49.595   23.4005129   4.83740767 
  49.6   23.7416955   4.87254507 
49.605   23.8273507   4.88132674 
 49.61   23.6133861   4.85936067 
49.615   23.2221197   4.81893346 
 49.62   23.4931018   4.84696831 
49.625   23.9101295   4.88979852 
 49.63   24.0486041   4.90393761 
49.635     23.25528   4.82237286 
 49.64   23.5889751   4.85684826 
49.645   23.3857742   4.83588401 
 49.65   23.1568467   4.81215614 
49.655   22.7189538   4.76644037 
 49.66   22.5935616   4.75326852 
49.665   22.9435324   4.78994075 
 49.67   22.7680397   4.77158671 
49.675   22.2029891   4.71200479 
 49.68   22.2668157   4.71877269 
49.685    22.639333   4.75808081 
 49.69   22.1662498   4.70810469 
49.695   22.4246161   4.73546366 
  49.7   22.1049459   4.70158972 
49.705   22.2887853   4.72110001 
 49.71   22.2364909   4.71555839 
49.715   22.5888821   4.75277625 
 49.72   21.8756671   4.67714305 
49.725   23.0103132   4.79690663 
 49.73   22.4198667   4.73496216 
49.735   22.4990498   4.74331633 
 49.74   21.9961851   4.69000907 
49.745   22.1105515   4.70218582 
 49.75    22.524667    4.7460159 
49.755   22.1759474   4.70913447 
 49.76   22.3650589   4.72917106 
49.765   22.8044166   4.77539701 
 49.77   22.0941881   4.70044552 
49.775   23.0141795   4.79730961 
 49.78   22.4268493   4.73569945 
49.785   21.8005231   4.66910303 
 49.79   22.6580924   4.76005172 
49.795   22.2106456   4.71281716 
  49.8   22.2240067   4.71423448 
49.805   22.7646266   4.77122904 
 49.81   22.5333496   4.74693054 
49.815   22.1537867   4.70678092 
 49.82   22.8128424   4.77627913 
49.825   22.4982366   4.74323061 
 49.83   22.0708597   4.69796336 
49.835   22.1323403   4.70450213 
 49.84   22.8522668   4.78040446 
49.845   22.7904411    4.7739335 
 49.85   23.1424982   4.81066505 
49.855   22.3730906   4.73002014 
 49.86   22.6709062    4.7613975 
49.865   22.9464117    4.7902413 
 49.87   22.7286707   4.76745957 
49.875   22.7030988   4.76477689 
 49.88   22.6135259   4.75536811 
49.885   22.6568017   4.75991614 
 49.89   23.0073649    4.7965993 
49.895   22.6313798   4.75724498 
  49.9   22.7279234   4.76738119 
49.905   22.9312531    4.7886588 
 49.91   22.5269305   4.74625436 
49.915   22.8643664   4.78166984 
 49.92   22.9924499    4.7950443 
49.925   22.6065555   4.75463515 
 49.93   22.7632825   4.77108819 
49.935   22.5788595   4.75172175 
 49.94   23.0154378   4.79744075 
49.945   22.3804025   4.73079301 
 49.95   22.8910084   4.78445487 
49.955   21.9008583   4.67983529 
 49.96   22.4193485   4.73490744 
49.965   22.5207062   4.74559861 
 49.97   22.4220127   4.73518877 
49.975   22.5658894   4.75035676 
 49.98   22.1585949   4.70729168 
49.985   21.7553409    4.6642621 
 49.99   21.9700099   4.68721772 
49.995   22.2165067   4.71343895 
  50.0   22.1690681   4.70840399 
50.005   21.9354545   4.68353013 
 50.01   22.1137183   4.70252255 
50.015    22.559209   4.74965356 
 50.02    21.466648   4.63321142 
50.025   22.3236229   4.72478813 
 50.03   22.5171959   4.74522875 
50.035   22.1773349   4.70928178 
 50.04   22.5499314    4.7486768 
50.045   22.4285055   4.73587432 
 50.05   22.1524935   4.70664355 
50.055   22.1113535    4.7022711 
 50.06   22.5806577   4.75191095 
50.065    22.056135   4.69639596 
 50.07   22.7194237   4.76648967 
50.075   22.1215488   4.70335506 
 50.08   21.8645686   4.67595644 
50.085   22.2341574   4.71531096 
 50.09    22.357125   4.72833216 
50.095   22.6029297   4.75425385 
  50.1   22.1804004   4.70960725 
50.105   22.7461744   4.76929495 
 50.11   22.6075298   4.75473761 
50.115   22.4692666   4.74017579 
 50.12   22.4829307   4.74161689 
50.125   22.8058719   4.77554938 
 50.13   22.4899234   4.74235421 
50.135   22.4137587   4.73431713 
 50.14   22.3012027   4.72241493 
50.145   22.2132659   4.71309516 
 50.15   22.5944448   4.75336142 
50.155   22.1297609   4.70422798 
 50.16   22.3263488   4.72507659 
50.165   22.2438572   4.71633939 
 50.17   22.1884012   4.71045658 
50.175   21.8236985   4.67158415 
 50.18   21.8920984   4.67889928 
50.185    21.755002   4.66422577 
 50.19   21.3313551     4.618588 
50.195   21.9715651   4.68738361 
  50.2   21.4135501   4.62747773 
50.205   21.0460043   4.58759243 
 50.21   22.3422444   4.72675834 
50.215   21.8661576   4.67612634 
 50.22   22.0523986   4.69599814 
50.225   22.1165946   4.70282836 
 50.23    21.890568   4.67873572 
50.235   22.1917559   4.71081266 
 50.24   21.8261679   4.67184844 
50.245    22.009422   4.69142004 
 50.25   22.5730138   4.75110658 
50.255   21.7578002   4.66452572 
 50.26   21.6907272   4.65733048 
50.265   22.3694131    4.7296314 
 50.27   22.2297465   4.71484321 
50.275   21.5894103   4.64644061 
 50.28   21.5122087   4.63812556 
50.285   21.6421324   4.65211053 
 50.29   22.6950178   4.76392882 
50.295   21.9330011   4.68326821 
  50.3   22.3599372   4.72862952 
50.305    21.581635   4.64560384 
 50.31   22.3325683   4.72573469 
50.315   21.9418634   4.68421428 
 50.32   22.0406293   4.69474486 
50.325   21.5260532   4.63961779 
 50.33   21.7924737   4.66824096 
50.335   22.7851111   4.77337523 
 50.34   21.6021744   4.64781393 
50.345   22.4063073   4.73353011 
 50.35   21.8728519   4.67684209 
50.355     22.60663     4.754643 
 50.36   21.1827473   4.60247186 
50.365   21.9357244   4.68355894 
 50.37   21.9631119   4.68648182 
50.375   22.3216607   4.72458048 
 50.38   22.5674253   4.75051842 
50.385   21.8923329   4.67892433 
 50.39   22.3568042   4.72829823 
50.395   22.4025876   4.73313719 
  50.4   22.5260334   4.74615986 
50.405   22.1785128   4.70940684 
 50.41   22.7122581   4.76573794 
50.415   22.0715864    4.6980407 
 50.42   22.6788502   4.76223164 
50.425   22.6562062   4.75985359 
 50.43   23.2062369   4.81728522 
50.435   22.4460388   4.73772507 
 50.44   22.5755709   4.75137568 
50.445   23.1368491   4.81007787 
 50.45   23.2532306   4.82216036 
50.455   22.2569348    4.7177256 
 50.46   23.5265243   4.85041486 
50.465   23.4806707   4.84568578 
 50.47   23.9675664   4.89566812 
50.475   23.5074303   4.84844617 
 50.48   23.4799708   4.84561356 
50.485    23.751123   4.87351239 
 50.49   23.5967555   4.85764918 
50.495   24.4667691    4.9463895 
  50.5   24.6909107   4.96899494 
50.505   24.6774015    4.9676354 
 50.51   25.0751585   5.00751021 
50.515   24.7920908   4.97916567 
 50.52   25.4685041   5.04663294 
50.525   25.2339149   5.02333703 
 50.53   26.1677096   5.11543836 
50.535   26.4052273   5.13860168 
 50.54   26.5646936   5.15409484 
50.545   27.0960818   5.20538969 
 50.55    27.010396   5.19715268 
50.555   27.8854517   5.28066773 
 50.56   27.4007899   5.23457638 
50.565    28.824377   5.36883386 
 50.57   27.9318967   5.28506355 
50.575   28.6149708   5.34929629 
 50.58   28.0340424   5.29471835 
50.585   28.6163131   5.34942175 
 50.59   28.4579968   5.33460371 
50.595   27.7753632   5.27023369 
  50.6    27.462291    5.2404476 
50.605   27.8764786   5.27981805 
 50.61   27.3470668    5.2294423 
50.615   27.0282154   5.19886674 
 50.62   27.1455567    5.2101398 
50.625   26.8682072   5.18345514 
 50.63    26.066043   5.10549145 
50.635   26.3003216   5.12838392 
 50.64   26.1110189   5.10989422 
50.645   25.3550544   5.03538026 
 50.65   25.8238899   5.08172116 
50.655   25.8823536   5.08747025 
 50.66   25.5435245    5.0540602 
50.665      25.6241   5.06202529 
 50.67   25.0334302    5.0033419 
50.675   25.0625775   5.00625384 
 50.68   24.6207299   4.96192805 
50.685   24.3965461     4.939286 
 50.69   24.0172587   4.90074063 
50.695   23.6008756   4.85807324 
  50.7   24.4522576    4.9449224 
50.705   24.7461681   4.97455205 
 50.71   24.0094708     4.899946 
50.715   23.4275736   4.84020388 
 50.72   24.2490604   4.92433349 
50.725   23.6772612   4.86592861 
 50.73   23.7296949   4.87131347 
50.735   22.6397026   4.75811965 
 50.74   23.1180036   4.80811851 
50.745   22.9793443   4.79367753 
 50.75   22.4125482   4.73418929 
50.755   22.8489074   4.78005308 
 50.76   22.6978395   4.76422497 
50.765   22.5020807   4.74363581 
 50.77   22.9708396   4.79279038 
50.775    22.802372   4.77518292 
 50.78   22.8037221   4.77532429 
50.785   22.0731196   4.69820387 
 50.79   22.5015186   4.74357656 
50.795   22.5621768   4.74996598 
  50.8   22.3960457   4.73244605 
50.805   22.3263668   4.72507849 
 50.81   22.0039708   4.69083903 
50.815   21.8041273   4.66948898 
 50.82   22.4137398   4.73431514 
50.825   22.0350846   4.69415431 
 50.83   22.4527549    4.7384338 
50.835   21.8702473   4.67656362 
 50.84   22.5478002   4.74845241 
50.845   22.2692618   4.71903187 
 50.85   21.9064238   4.68042987 
50.855    21.787679   4.66772739 
 50.86   21.6507336   4.65303488 
50.865   22.0474457   4.69547076 
 50.87   22.6272923   4.75681535 
50.875   22.0222119   4.69278296 
 50.88   21.9751907   4.68777033 
50.885   21.9640046   4.68657706 
 50.89   21.6755173   4.65569729 
50.895    21.809836   4.67010021 
  50.9   21.8405272   4.67338498 
50.905   22.2241311   4.71424767 
 50.91   21.4150354   4.62763821 
50.915   21.5279728   4.63982465 
 50.92   21.6122424    4.6488969 
50.925   22.1646075   4.70793027 
 50.93   21.9775333   4.68802019 
50.935   22.1301031   4.70426436 
 50.94   22.2413318   4.71607165 
50.945    22.281488   4.72032711 
 50.95   22.0325122   4.69388029 
50.955   21.9045344   4.68022802 
 50.96   21.7102303   4.65942382 
50.965   21.5686223   4.64420308 
 50.97   21.4523727   4.63167062 
50.975   21.5524913   4.64246608 
 50.98   21.5621236   4.64350338 
50.985   22.4659975   4.73983096 
 50.99   22.0056381   4.69101674 
50.995    21.900325   4.67977831 
  51.0   21.2931682    4.6144521 
51.005    21.975369   4.68778935 
 51.01   21.4574886   4.63222286 
51.015   22.2791839   4.72008304 
 51.02   21.7271296   4.66123692 
51.025   21.6450788   4.65242719 
 51.03   22.0843047   4.69939407 
51.035   22.1722977   4.70874694 
 51.04   21.4190485   4.62807179 
51.045   21.9517205   4.68526632 
 51.05   22.0548085   4.69625474 
51.055   21.5841517    4.6458747 
 51.06   21.9349549    4.6834768 
51.065   22.0557611   4.69635615 
 51.07   23.0720551   4.80333791 
51.075    22.285117   4.72071149 
 51.08   21.8188118   4.67106111 
51.085   22.0994187   4.70100188 
 51.09   22.4799861   4.74130637 
51.095    22.704895   4.76496537 
  51.1   22.4455847   4.73767715 
51.105   22.1311755   4.70437833 
 51.11   22.2164238   4.71343015 
51.115   22.9219888   4.78769139 
 51.12   21.6897798   4.65722877 
51.125   21.9860522   4.68892869 
 51.13   22.6027557   4.75423555 
51.135   22.0796829    4.6989023 
 51.14   22.0475487   4.69548173 
51.145   22.7997529   4.77490868 
 51.15   22.0077765   4.69124466 
51.155   22.1261705   4.70384635 
 51.16   22.3034915   4.72265725 
51.165   22.6134674   4.75536197 
 51.17    22.619298   4.75597497 
51.175   22.2436878   4.71632143 
 51.18   22.4044509   4.73333401 
51.185   22.2263155   4.71447935 
 51.19   22.3581046   4.72843575 
51.195    22.655505   4.75977993 
  51.2   22.1588617   4.70732001 
51.205   21.9282898   4.68276519 
 51.21   22.1195385   4.70314135 
51.215   21.8036055    4.6694331 
 51.22   22.2025703   4.71196035 
51.225   22.1275656   4.70399464 
 51.23   22.6752844   4.76185724 
51.235   21.9710031   4.68732367 
 51.24   22.6485255    4.7590467 
51.245   21.7131939   4.65974183 
 51.25   21.4527021   4.63170618 
51.255   21.6899412    4.6572461 
 51.26   21.8043692   4.66951488 
51.265   21.6980851   4.65812034 
 51.27   21.8282637   4.67207274 
51.275   21.7263911    4.6611577 
 51.28   21.2145426   4.60592473 
51.285   21.6688581   4.65498208 
 51.29   22.1204814   4.70324158 
51.295   22.1837653   4.70996447 
  51.3   21.9728142   4.68751685 
51.305   21.6703813   4.65514567 
 51.31   21.8780869   4.67740173 
51.315   22.2779081   4.71994789 
 51.32   21.4778684   4.63442212 
51.325   21.1721431   4.60131971 
 51.33   21.8402814   4.67335868 
51.335   21.7463847   4.66330191 
 51.34   21.4738477   4.63398831 
51.345   21.7715092   4.66599499 
 51.35   21.8853796   4.67818123 
51.355   22.3793072   4.73067725 
 51.36   21.3923063   4.62518175 
51.365    21.896655   4.67938618 
 51.37   22.1457185   4.70592377 
51.375   22.1990974   4.71159181 
 51.38   21.8780746   4.67740041 
51.385    21.947172   4.68478089 
 51.39   22.1283662   4.70407974 
51.395   22.0980358   4.70085479 
  51.4   21.9204968   4.68193302 
51.405   22.1508081    4.7064645 
 51.41   21.7499524   4.66368442 
51.415   21.5432864    4.6414746 
 51.42   22.1522005   4.70661243 
51.425   22.3210975   4.72452088 
 51.43    21.753147   4.66402691 
51.435   22.0636766   4.69719881 
 51.44   21.7980336   4.66883643 
51.445   22.3230545   4.72472798 
 51.45   21.5794136   4.64536474 
51.455   21.7127507   4.65969428 
 51.46    22.062386   4.69706142 
51.465   22.5241738   4.74596395 
 51.47   21.7238538   4.66088552 
51.475   22.4678999   4.74003163 
 51.48     22.12013   4.70320423 
51.485   22.3341239   4.72589927 
 51.49   22.1803316   4.70959994 
51.495   21.9851686   4.68883446 
  51.5   22.3954397   4.73238203 
51.505   22.1942772   4.71108026 
 51.51   22.5622739    4.7499762 
51.515   23.1037938   4.80664059 
 51.52   23.3996288   4.83731628 
51.525    22.186554    4.7102605 
 51.53   22.3492504   4.72749938 
51.535   22.6593969   4.76018875 
 51.54    22.603642   4.75432877 
51.545   23.1664924   4.81315826 
 51.55   22.5740245   4.75121295 
51.555   23.0447667    4.8004965 
 51.56   22.7559655   4.77032132 
51.565   23.2196332   4.81867546 
 51.57   23.6409876   4.86219987 
51.575   23.6204605   4.86008853 
 51.58   23.4887883   4.84652332 
51.585   23.8675881   4.88544656 
 51.59   23.6458934   4.86270432 
51.595   23.4667803    4.8442523 
  51.6   23.0663061   4.80273944 
51.605   23.1917306   4.81577934 
 51.61   24.2546243    4.9248984 
51.615   23.8859817   4.88732869 
 51.62   23.5987649   4.85785599 
51.625   23.5993335   4.85791452 
 51.63   23.4061704    4.8379924 
51.635   23.4435113   4.84184999 
 51.64   23.2042554   4.81707955 
51.645   23.3240234   4.82949515 
 51.65   22.5486635    4.7485433 
51.655   22.9600743   4.79166717 
 51.66   22.5155108   4.74505119 
51.665   22.8037214   4.77532422 
 51.67   23.1265699   4.80900924 
51.675    22.842095   4.77934043 
 51.68   22.6357196   4.75770108 
51.685   22.1491705   4.70629053 
 51.69   22.8851295   4.78384046 
51.695   22.8404604   4.77916942 
  51.7   23.1329019   4.80966755 
51.705   22.6780303   4.76214556 
 51.71   23.0219191   4.79811621 
51.715   23.2454298   4.82135145 
 51.72   23.1411608   4.81052604 
51.725    23.213879   4.81807835 
 51.73   23.1604235   4.81252777 
51.735   22.9207559   4.78756263 
 51.74   24.1191099   4.91112105 
51.745   23.9470035   4.89356757 
 51.75   23.6017451   4.85816272 
51.755   23.6387957   4.86197447 
 51.76   24.9058602   4.99057715 
51.765   24.5410833   4.95389577 
 51.77   24.9540352    4.9954014 
51.775   25.8049721   5.07985945 
 51.78   25.6584632   5.06541836 
51.785   25.3066879   5.03057531 
 51.79   25.7358751   5.07305382 
51.795   26.6187945   5.15934051 
  51.8   26.6997828   5.16718326 
51.805     27.12022   5.20770774 
 51.81   27.4174949   5.23617178 
51.815   27.1814286   5.21358117 
 51.82   28.1115954   5.30203691 
51.825   28.4316266   5.33213153 
 51.83   28.0494978   5.29617766 
51.835   28.5192247   5.34033938 
 51.84   28.9439259   5.37995594 
51.845   28.0925883   5.30024418 
 51.85   28.0832138   5.29935975 
51.855   27.1860328   5.21402271 
 51.86   27.4155507   5.23598613 
51.865   27.4298307   5.23734958 
 51.87   27.9764505   5.28927694 
51.875   27.4378001   5.23811035 
 51.88   27.3126085   5.22614662 
51.885   26.5690876   5.15452109 
 51.89   26.4161019   5.13965971 
51.895   26.2734699    5.1257653 
  51.9    25.682195   5.06776035 
51.905    25.741089   5.07356768 
 51.91   25.7523884   5.07468112 
51.915   25.7485909   5.07430693 
 51.92   25.1752877   5.01749815 
51.925   25.6477868   5.06436441 
 51.93   25.5962787    5.0592765 
51.935   25.4220295   5.04202632 
 51.94   25.7930198   5.07868288 
51.945   25.4383169   5.04364124 
 51.95   25.2818373   5.02810474 
51.955   25.5426215   5.05397086 
 51.96   25.8631162   5.08557924 
51.965    25.839401   5.08324709 
 51.97   25.8336094   5.08267738 
51.975   26.0728574   5.10615878 
 51.98    26.448692   5.14282918 
51.985   26.5873208   5.15628944 
 51.99    26.974238   5.19367288 
51.995    27.362903   5.23095622 
  52.0   27.1074124   5.20647793 
52.005   26.8750563   5.18411577 
 52.01   27.2025961   5.21561081 
52.015   26.5925343   5.15679496 
 52.02   26.1978998    5.1183884 
52.025   26.2989919   5.12825427 
 52.03   25.8163064   5.08097494 
52.035   25.1421308   5.01419293 
 52.04    24.990714   4.99907131 
52.045   24.3307063   4.93261658 
 52.05   25.1640354   5.01637672 
52.055   24.6054237   4.96038544 
 52.06   23.0657082    4.8026772 
52.065   23.6949306   4.86774389 
 52.07   23.9059964   4.88937587 
52.075   24.0185993    4.9008774 
 52.08   23.8062809   4.87916805 
52.085    23.717493   4.87006089 
 52.09    23.552591   4.85310118 
52.095   23.7289767   4.87123975 
  52.1   23.2163238   4.81833206 
52.105   23.0414978   4.80015602 
 52.11   23.0739629    4.8035365 
52.115   22.7879872   4.77367649 
 52.12    23.046327   4.80065902 
52.125   22.5489347   4.74857185 
 52.13   22.5504118   4.74872739 
52.135   23.2061056    4.8172716 
 52.14   23.2548966   4.82233311 
52.145   23.0992504   4.80616795 
 52.15   23.5518476   4.85302458 
52.155   23.5559707   4.85344936 
 52.16   23.3187073   4.82894474 
52.165   23.6646448   4.86463204 
 52.17   23.9876841   4.89772233 
52.175   24.3626609   4.93585463 
 52.18    25.128411   5.01282465 
52.185   25.2023169   5.02019092 
 52.19   25.1614553   5.01611955 
52.195   26.0678053   5.10566404 
  52.2   25.4155081   5.04137958 
52.205   25.9961947   5.09864636 
 52.21   25.9094494   5.09013256 
52.215   25.7255073   5.07203187 
 52.22   25.7896697   5.07835305 
52.225   25.6838344    5.0679221 
 52.23   25.5154172   5.05127877 
52.235   26.0483176   5.10375525 
 52.24    25.279543   5.02787659 
52.245   24.9707678   4.99707592 
 52.25   25.1317269   5.01315539 
52.255   24.6455132   4.96442476 
 52.26   24.4889598   4.94863211 
52.265   23.2355806   4.82032992 
 52.27    23.351708    4.8323605 
52.275   23.9128697   4.89007871 
 52.28    24.058002   4.90489571 
52.285   23.4972265   4.84739378 
 52.29    23.791986   4.87770294 
52.295   23.7782964   4.87629946 
  52.3   23.5460032   4.85242241 
52.305    23.913941   4.89018824 
 52.31   23.2314318   4.81989956 
52.315   23.3753752    4.8348087 
 52.32   23.0831172   4.80448927 
52.325     22.97259   4.79297298 
 52.33   22.8505911   4.78022919 
52.335   22.7868395   4.77355628 
 52.34   22.4631524   4.73953082 
52.345   23.1295248   4.80931646 
 52.35   22.9214465   4.78763475 
52.355   23.3713186   4.83438917 
 52.36   23.3381128   4.83095362 
52.365   22.7111118   4.76561767 
 52.37   22.8694512    4.7822015 
52.375   23.1837642   4.81495215 
 52.38   23.1637459   4.81287294 
52.385    23.092801   4.80549696 
 52.39    23.605441    4.8585431 
52.395   23.7896122   4.87745961 
  52.4   23.3790121   4.83518481 
52.405   23.2700837   4.82390751 
 52.41   23.8847954   4.88720733 
52.415   23.2224465   4.81896737 
 52.42    23.531927   4.85097176 
52.425   23.6547774   4.86361773 
 52.43   23.9451579   4.89337899 
52.435   24.9974042   4.99974041 
 52.44   24.4488394   4.94457677 
52.445   24.4354338     4.943221 
 52.45   24.7025221   4.97016319 
52.455   25.2920139   5.02911661 
 52.46   24.8842261   4.98840918 
52.465   24.8957085   4.98955995 
 52.47   26.0505983   5.10397867 
52.475   26.1869231   5.11731601 
 52.48   25.8799025   5.08722935 
52.485   26.6418672   5.16157603 
 52.49   26.4370681   5.14169895 
52.495   27.1672142   5.21221778 
  52.5    27.038344   5.19984077 
52.505   27.4660821    5.2408093 
 52.51   27.4694588   5.24113144 
52.515   27.5942369   5.25302169 
 52.52   27.8420343   5.27655515 
52.525    28.244655   5.31457007 
 52.53   28.9131183   5.37709199 
52.535   29.1566014   5.39968531 
 52.54   29.6812469   5.44804983 
52.545   29.1433936   5.39846215 
 52.55   29.5142075     5.432698 
52.555   29.5629386   5.43718112 
 52.56   29.4491013   5.42670262 
52.565   29.5880967   5.43949416 
 52.57   28.9276911   5.37844691 
52.575   29.4420354   5.42605155 
 52.58   29.7598582   5.45525968 
52.585   28.6112851   5.34895178 
 52.59   28.9405351   5.37964079 
52.595   29.1438109    5.3985008 
  52.6   28.7727741   5.36402593 
52.605   28.2965238    5.3194477 
 52.61   27.8442336   5.27676355 
52.615   27.4203686   5.23644618 
 52.62   27.5171185   5.24567617 
52.625   26.7903477   5.17593931 
 52.63    26.442297   5.14220741 
52.635   26.5236465   5.15011131 
 52.64   25.7048982   5.06999982 
52.645   25.7159302   5.07108768 
 52.65   25.7978594   5.07915932 
52.655   25.1554045   5.01551638 
 52.66   24.9650526   4.99650404 
52.665    24.987343   4.99873414 
 52.67   24.6326365   4.96312769 
52.675    24.618902   4.96174385 
 52.68   25.0378504    5.0037836 
52.685   23.8431366   4.88294344 
 52.69   23.2567817   4.82252856 
52.695   23.2995238   4.82695803 
  52.7   23.2412791   4.82092098 
52.705   23.5559745   4.85344975 
 52.71   23.2111395   4.81779405 
52.715   23.3789261   4.83517591 
 52.72   23.4085354   4.83823681 
52.725   22.7870976   4.77358331 
 52.73   22.6960018   4.76403209 
52.735   22.7763547   4.77245793 
 52.74   22.9661336   4.79229941 
52.745   22.6877311   4.76316398 
 52.75   22.8625285   4.78147765 
52.755   22.0817462   4.69912186 
 52.76   22.6897499   4.76337589 
52.765   22.3822987   4.73099342 
 52.77   22.3591284   4.72854401 
52.775   22.6369158   4.75782679 
 52.78   22.6478194   4.75897252 
52.785   22.4438558   4.73749468 
 52.79   22.5746759    4.7512815 
52.795   22.0965504    4.7006968 
  52.8   22.7642156   4.77118598 
52.805   22.4471766   4.73784515 
 52.81   21.9925822   4.68962495 
52.815   22.9987852   4.79570487 
 52.82   22.1987987   4.71156011 
52.825   22.5252142   4.74607356 
 52.83   22.0001489   4.69043163 
52.835   21.8622817   4.67571189 
 52.84   21.8174898   4.67091958 
52.845   22.0387341   4.69454301 
 52.85   21.6519155   4.65316188 
52.855   21.7419184   4.66282301 
 52.86   21.2689185   4.61182377 
52.865   21.7325951   4.66182316 
 52.87   21.7236422   4.66086282 
52.875   21.8485969   4.67424827 
 52.88   21.8059768   4.66968702 
52.885   21.3432568   4.61987628 
 52.89   21.8222875   4.67143313 
52.895   21.2714382   4.61209695 
  52.9   20.9974815    4.5823009 
52.905   21.8663552   4.67614747 
 52.91   21.8442796   4.67378643 
52.915   21.9653734    4.6867231 
 52.92   21.2564388   4.61047056 
52.925   21.5985484   4.64742385 
 52.93   21.3991355   4.62591996 
52.935   21.8037826   4.66945207 
 52.94   21.1910709   4.60337603 
52.945   21.8179013   4.67096363 
 52.95   21.6282642   4.65061976 
52.955   21.3453854   4.62010664 
 52.96   21.4579321   4.63227073 
52.965   22.1212009   4.70331808 
 52.97    21.180111   4.60218546 
52.975   22.1939591   4.71104649 
 52.98   21.0299066   4.58583762 
52.985   21.6051898   4.64813832 
 52.99   21.4161318   4.62775667 
52.995   21.7453412   4.66319002 
  53.0   22.1385466    4.7051617 
53.005   21.5157929   4.63851192 
 53.01   21.6730151   4.65542856 
53.015   21.9418299    4.6842107 
 53.02    22.468495   4.74009441 
53.025   21.2788561   4.61290105 
 53.03   21.8554918   4.67498575 
53.035   21.9490224   4.68497838 
 53.04   21.5569649   4.64294786 
53.045    21.831713   4.67244187 
 53.05   21.4366712   4.62997529 
53.055   21.8718023   4.67672987 
 53.06   21.4617568   4.63268354 
53.065   21.3412658   4.61966079 
 53.07   21.7196892   4.66043874 
53.075   21.8823399   4.67785634 
 53.08   21.5107223   4.63796532 
53.085   21.5881954   4.64630987 
 53.09   21.3226873   4.61764954 
53.095   21.2279188   4.60737656 
  53.1   21.6600345   4.65403421 
53.105    21.968788   4.68708737 
 53.11   22.3609482   4.72873643 
53.115   21.1380335   4.59761172 
 53.12   21.8317366   4.67244439 
53.125   21.6169796   4.64940638 
 53.13   21.4334245   4.62962466 
53.135   21.8992086   4.67965902 
 53.14    21.319829   4.61734004 
53.145   21.6184446   4.64956391 
 53.15   20.8764032   4.56907028 
53.155   21.0954535   4.59297872 
 53.16   21.6053482   4.64815536 
53.165   21.8360743   4.67290855 
 53.17   21.8353702   4.67283321 
53.175   22.0871486   4.69969665 
 53.18   21.3274055   4.61816041 
53.185    21.856934      4.67514 
 53.19   21.7742549    4.6662892 
53.195   21.5271216   4.63973293 
  53.2    21.373608   4.62315996 
53.205   21.6599875   4.65402917 
 53.21   21.6734668   4.65547707 
53.215   21.3797214   4.62382108 
 53.22   22.3549676   4.72810402 
53.225   22.1593315   4.70736991 
 53.23   21.9652704   4.68671211 
53.235   21.7700559   4.66583925 
 53.24   21.5641956   4.64372648 
53.245   21.8745445   4.67702304 
 53.25   22.2309286   4.71496857 
53.255   22.0603012   4.69683949 
 53.26   21.9585328   4.68599326 
53.265   22.5253918   4.74609226 
 53.27    21.812679   4.67040459 
53.275   22.1928618   4.71093003 
 53.28   22.3763153   4.73036101 
53.285   21.5805733   4.64548957 
 53.29   22.2398389   4.71591337 
53.295   21.8370972   4.67301799 
  53.3   22.2236494   4.71419658 
53.305   21.8741463   4.67698047 
 53.31   22.1983838   4.71151608 
53.315   22.1638292   4.70784761 
 53.32   22.6044514   4.75441389 
53.325   22.3554613   4.72815622 
 53.33   22.2636762   4.71844002 
53.335     21.56327   4.64362682 
 53.34   21.8373886   4.67304918 
53.345   21.9754941    4.6878027 
 53.35   22.4345991   4.73651762 
53.355   21.7039789   4.65875293 
 53.36   22.2893589   4.72116075 
53.365   22.0540532   4.69617432 
 53.37   22.2963948   4.72190584 
53.375   22.3848649   4.73126462 
 53.38   22.0703407   4.69790812 
53.385   22.8560838   4.78080368 
 53.39   22.1157384   4.70273733 
53.395   22.3658898   4.72925891 
  53.4   21.6366177   4.65151779 
53.405   22.6606104   4.76031621 
 53.41   22.4267241   4.73568624 
53.415   22.1077228   4.70188503 
 53.42   22.1587958   4.70731301 
53.425   22.1267885   4.70391205 
 53.43   22.1761579   4.70915681 
53.435   22.5369436   4.74730909 
 53.44    22.385214   4.73130151 
53.445   22.6572264   4.75996076 
 53.45   22.4306545   4.73610119 
53.455   22.4517246   4.73832508 
 53.46   22.5582399   4.74955155 
53.465   22.7111776   4.76562457 
 53.47   22.5207067   4.74559867 
53.475   23.2865392   4.82561284 
 53.48   22.6963499   4.76406862 
53.485   23.1032264   4.80658157 
 53.49   23.2913855   4.82611495 
53.495   23.7146138   4.86976528 
  53.5   23.0463923   4.80066582 
53.505   23.8686595   4.88555621 
 53.51   23.7038539   4.86866038 
53.515   23.4702642   4.84461187 
 53.52   24.1320906   4.91244243 
53.525   24.1911324   4.91844817 
 53.53   24.2173204   4.92110968 
53.535   24.6586192   4.96574458 
 53.54   24.0080044   4.89979637 
53.545    24.408485    4.9404944 
 53.55   24.4985761   4.94960364 
53.555   23.7380773   4.87217377 
 53.56   24.0456727   4.90363872 
53.565   24.3381678   4.93337286 
 53.57   24.5193948   4.95170625 
53.575   24.0569844   4.90479198 
 53.58   23.8221841   4.88079749 
53.585   23.9527366   4.89415331 
 53.59   23.2466267   4.82147557 
53.595   23.8766407   4.88637295 
  53.6   23.5498533   4.85281911 
53.605   23.1560518   4.81207355 
 53.61   22.5416234   4.74780195 
53.615   23.5473433   4.85256049 
 53.62    22.920959   4.78758384 
53.625   23.2930949   4.82629204 
 53.63   22.6856038   4.76294066 
53.635   22.5312372   4.74670803 
 53.64   22.1090173   4.70202268 
53.645   22.5736588   4.75117446 
 53.65   22.6429768   4.75846371 
53.655   22.8431768   4.77945361 
 53.66   22.6045234   4.75442146 
53.665   22.5062134    4.7440714 
 53.67    22.628551   4.75694766 
53.675   22.5813188   4.75198052 
 53.68   22.1497899   4.70635633 
53.685   22.1123167   4.70237351 
 53.69    21.974169   4.68766136 
53.695   22.4949566   4.74288484 
  53.7   21.9708391   4.68730617 
53.705   21.3889176   4.62481541 
 53.71   21.4200154   4.62817625 
53.715   21.3213603   4.61750585 
 53.72   22.3807685    4.7308317 
53.725   22.4434903    4.7374561 
 53.73   21.9221111   4.68210542 
53.735   21.6312031   4.65093572 
 53.74   21.7592465   4.66468075 
53.745   21.8225592   4.67146221 
 53.75   20.8897784   4.57053372 
53.755   21.6216808   4.64991192 
 53.76   20.9605724   4.57827177 
53.765   22.3163319    4.7240165 
 53.77     21.34843   4.62043612 
53.775   21.4028852   4.62632524 
 53.78   21.5373653    4.6408367 
53.785   21.7906763   4.66804845 
 53.79   22.2319211   4.71507382 
53.795   22.5562971   4.74934702 
  53.8   21.9264292   4.68256652 
53.805   21.9638554   4.68656114 
 53.81   21.4928663   4.63603994 
53.815   21.9273183   4.68266146 
 53.82   22.0132002   4.69182269 
53.825   21.6537783   4.65336205 
 53.83   22.3333137   4.72581355 
53.835   22.1337229   4.70464908 
 53.84   22.5522726   4.74892331 
53.845   22.6290251   4.75699749 
 53.85   23.1461784   4.81104754 
53.855   23.1327276   4.80964942 
 53.86   22.5724605   4.75104835 
53.865   22.6808921   4.76244602 
 53.87   23.3158135    4.8286451 
53.875   23.5197698   4.84971852 
 53.88   23.6495245   4.86307768 
53.885    23.405441   4.83791701 
 53.89   23.8850694   4.88723535 
53.895   23.6699297    4.8651752 
  53.9   23.8407492   4.88269896 
53.905   23.3332177   4.83044695 
 53.91    23.132637      4.80964 
53.915   23.5831002   4.85624342 
 53.92   23.7588815   4.87430831 
53.925   22.8967674   4.78505668 
 53.93    22.098473   4.70090129 
53.935   23.4331601   4.84078094 
 53.94    22.296692   4.72193731 
53.945   22.3956897   4.73240845 
 53.95   22.2435045     4.716302 
53.955   23.0649686   4.80260019 
 53.96   22.2938701   4.72163849 
53.965   22.0880419   4.69979169 
 53.97   21.6342325   4.65126139 
53.975   22.1499545   4.70637381 
 53.98   22.1984469   4.71152278 
53.985    21.924791   4.68239159 
 53.99   22.4728994   4.74055897 
53.995   21.7395944   4.66257379 
  54.0   22.4496164   4.73810261 
54.005    21.709183   4.65931143 
 54.01   21.8117885   4.67030925 
54.015   21.4957142   4.63634707 
 54.02   21.8461089   4.67398212 
54.025    21.087805   4.59214602 
 54.03   21.9218057    4.6820728 
54.035   21.7623413   4.66501246 
 54.04   22.0731662   4.69820883 
54.045   22.0137543   4.69188175 
 54.05    21.973412   4.68758061 
54.055   21.4089978   4.62698582 
 54.06   21.5208198   4.63905376 
54.065   21.3867939   4.62458581 
 54.07   21.8328355   4.67256198 
54.075   21.8226099   4.67146764 
 54.08   21.5773367   4.64514119 
54.085    21.928208   4.68275645 
 54.09   21.9745345   4.68770035 
54.095   21.7536119   4.66407675 
  54.1   21.8161384   4.67077493 
54.105   21.3220211   4.61757741 
 54.11   21.3810379   4.62396344 
54.115   21.6293037   4.65073152 
 54.12   21.7228597   4.66077887 
54.125   21.1020145    4.5936929 
 54.13   21.8605854   4.67553049 
54.135   21.6155367    4.6492512 
 54.14   21.7519299   4.66389643 
54.145   21.5061645   4.63747393 
 54.15   21.7885767   4.66782355 
54.155   21.9009822   4.67984853 
 54.16   21.3735728   4.62315615 
54.165   21.3608579   4.62178081 
 54.17    21.795044   4.66851625 
54.175    22.101047   4.70117506 
 54.18   21.5631945   4.64361869 
54.185   21.3981267   4.62581092 
 54.19   21.7536886   4.66408496 
54.195   21.4499678     4.631411 
  54.2   21.5833678   4.64579033 
54.205   21.1920346   4.60348071 
 54.21   21.5480786    4.6419908 
54.215   21.4597305   4.63246484 
 54.22   22.2541871   4.71743438 
54.225     21.86794   4.67631692 
 54.23   21.5385385    4.6409631 
54.235   21.4582271   4.63230257 
 54.24   21.6266505   4.65044627 
54.245   21.9409979   4.68412189 
 54.25   22.3293421   4.72539333 
54.255   21.5546154   4.64269484 
 54.26   22.3569872   4.72831759 
54.265   22.0651331   4.69735384 
 54.27   21.6608503   4.65412186 
54.275   22.5992276   4.75386449 
 54.28    22.427508     4.735769 
54.285   22.2032606   4.71203359 
 54.29   22.2549027   4.71751022 
54.295   22.6124725   4.75525736 
  54.3   22.0691533   4.69778174 
54.305   22.4932557   4.74270552 
 54.31   21.9488673   4.68496182 
54.315   22.5512521   4.74881587 
 54.32   23.0562907   4.80169665 
54.325   22.2851595   4.72071599 
 54.33    22.771307   4.77192907 
54.335   22.9297162   4.78849832 
 54.34   23.2761622   4.82453751 
54.345   23.6050055   4.85849828 
 54.35   23.3098038   4.82802276 
54.355     23.30771   4.82780592 
 54.36   23.6573912   4.86388643 
54.365   23.4177363   4.83918756 
 54.37   23.8723968   4.88593869 
54.375   24.3456077   4.93412684 
 54.38   24.8631288   4.98629409 
54.385   23.5597435   4.85383801 
 54.39   24.4797862   4.94770514 
54.395   24.5676142   4.95657283 
  54.4     24.48524   4.94825626 
54.405   24.2772034   4.92719021 
 54.41   24.3351427   4.93306626 
54.415   24.9002193   4.99001195 
 54.42   25.2277375   5.02272212 
54.425   24.2269158    4.9220845 
 54.43   24.5569342   4.95549535 
54.435   24.0946318    4.9086283 
 54.44    24.494634   4.94920539 
54.445   24.4045674   4.94009792 
 54.45   24.1721228   4.91651531 
54.455   24.0040483   4.89939264 
 54.46   24.2399755   4.92341096 
54.465    23.909441   4.88972811 
 54.47   24.3745908   4.93706297 
54.475    24.099018   4.90907506 
 54.48   24.1856182   4.91788758 
54.485   23.9136605   4.89015956 
 54.49   23.8864892   4.88738061 
54.495   23.4382807   4.84130981 
  54.5   23.2077919   4.81744661 
54.505   22.8862678   4.78395943 
 54.51   22.9805953   4.79380802 
54.515   22.1870073   4.71030863 
 54.52   22.5837401   4.75223527 
54.525   22.1309139   4.70435053 
 54.53   22.5260142   4.74615784 
54.535   22.5871392   4.75259289 
 54.54    21.786217   4.66757078 
54.545    22.265698   4.71865426 
 54.55   22.0862098   4.69959677 
54.555    21.592012   4.64672056 
 54.56   21.3799066   4.62384111 
54.565   22.0846257   4.69942823 
 54.57   22.4687202   4.74011816 
54.575   22.3075963   4.72309182 
 54.58   21.8982342   4.67955492 
54.585   22.4963775   4.74303463 
 54.59   21.9447547   4.68452289 
54.595   22.2876485   4.72097962 
  54.6   21.5150234   4.63842898 
54.605   22.6263659   4.75671797 
 54.61   22.0681812   4.69767827 
54.615   22.0665462   4.69750425 
 54.62   22.4682558   4.74006918 
54.625   22.3591227    4.7285434 
 54.63   22.2048731   4.71220469 
54.635   22.1726747   4.70878697 
 54.64   22.3680385   4.72948607 
54.645   21.6984271   4.65815705 
 54.65   22.1587371   4.70730678 
54.655   22.3516189   4.72774988 
 54.66   22.5483497   4.74851026 
54.665   22.0328375   4.69391495 
 54.67   22.7851713   4.77338154 
54.675   22.0337481   4.69401194 
 54.68   21.9422065    4.6842509 
54.685   21.8197353   4.67115995 
 54.69   22.3323521   4.72571181 
54.695   21.8935711   4.67905665 
  54.7   21.8179944    4.6709736 
54.705   22.4336556   4.73641802 
 54.71   21.8724363   4.67679765 
54.715   21.5796879   4.64539427 
 54.72    21.845975   4.67396781 
54.725   21.8180109   4.67097537 
 54.73   21.6310029    4.6509142 
54.735    21.921677   4.68205905 
 54.74   22.0132383   4.69182676 
54.745   21.3703517   4.62280778 
 54.75   21.1971257   4.60403364 
54.755   21.9526972   4.68537055 
 54.76   21.0770469    4.5909745 
54.765   21.3369094   4.61918926 
 54.77   21.9748723   4.68773637 
54.775   22.0660494   4.69745137 
 54.78   22.2581249   4.71785172 
54.785   21.9601857   4.68616961 
 54.79   21.7997103   4.66901599 
54.795   22.4650544   4.73973147 
  54.8   21.8216411   4.67136395 
54.805   21.8587264   4.67533169 
 54.81   22.1628393   4.70774248 
54.815   21.4295043   4.62920126 
 54.82   21.8120602   4.67033834 
54.825   21.7873008   4.66768688 
 54.83   22.0920601   4.70021916 
54.835   21.9205954   4.68194355 
 54.84   21.7420988   4.66284235 
54.845   22.0209406    4.6926475 
 54.85   21.2648852   4.61138648 
54.855   21.5866649   4.64614517 
 54.86   21.7009864   4.65843176 
54.865   22.2626549    4.7183318 
 54.87   21.7280679   4.66133757 
54.875   21.9477247   4.68483987 
 54.88   22.8356025   4.77866117 
54.885   22.2821838    4.7204008 
 54.89   22.3481833   4.72738652 
54.895   22.0495738   4.69569737 
  54.9   21.8177156   4.67094376 
54.905   22.2517169   4.71717256 
 54.91   22.1854379   4.71014203 
54.915   21.8473858   4.67411872 
 54.92   21.9695959   4.68717355 
54.925   21.8714222   4.67668923 
 54.93   22.7189424   4.76643918 
54.935    22.099825    4.7010451 
 54.94   22.2094325   4.71268845 
54.945   22.5446577    4.7481215 
 54.95   22.1970743   4.71137711 
54.955   22.3761264   4.73034104 
 54.96    22.262416   4.71830648 
54.965    22.483417   4.74166817 
 54.97   22.3053078   4.72284955 
54.975   22.1889908   4.71051917 
 54.98   22.0163576   4.69215916 
54.985   22.4579737   4.73898446 
 54.99   21.7554327   4.66427194 
54.995   21.5743647   4.64482128 
  55.0   22.1328687   4.70455829 
55.005   21.6536046   4.65334338 
 55.01   22.0512395   4.69587473 
55.015   21.5919949   4.64671872 
 55.02   21.6821431   4.65640883 
55.025   21.9166136    4.6815183 
 55.03    22.343505   4.72689169 
55.035   22.1820312   4.70978038 
 55.04   22.4405163    4.7371422 
55.045   21.9409702   4.68411894 
 55.05   22.0195953   4.69250416 
55.055   22.3127872    4.7236413 
 55.06   22.0352882   4.69417599 
55.065   22.6501458   4.75921693 
 55.07   22.1652811   4.70800182 
55.075   22.4642024   4.73964159 
 55.08   22.1590385   4.70733879 
55.085   21.8791114   4.67751124 
 55.09   21.8002034   4.66906879 
55.095   21.7236597   4.66086469 
  55.1   21.9515071   4.68524355 
55.105   21.3996493   4.62597549 
 55.11   22.1513641   4.70652357 
55.115    21.808626   4.66997066 
 55.12   22.3204524    4.7244526 
55.125   21.8795111   4.67755397 
 55.13   21.9403366   4.68405131 
55.135   22.0552904   4.69630604 
 55.14   21.8605298   4.67552455 
55.145   21.7349391   4.66207455 
 55.15   22.2808501   4.72025954 
55.155   22.4586598   4.73905685 
 55.16   22.0668221   4.69753362 
55.165   21.8691864   4.67645019 
 55.17   22.6004701   4.75399518 
55.175   22.3766701   4.73039851 
 55.18   22.8398646   4.77910709 
55.185   24.0133786   4.90034474 
 55.19   23.0168099   4.79758376 
55.195    23.068769   4.80299583 
  55.2   22.6662567   4.76090923 
55.205   22.8270082   4.77776184 
 55.21   23.3787663   4.83515939 
55.215   23.1568033   4.81215163 
 55.22    23.137119   4.81010593 
55.225   23.3480829   4.83198539 
 55.23   23.6367528   4.86176437 
55.235   23.3966425    4.8370076 
 55.24   23.5425473    4.8520663 
55.245   23.2991195   4.82691615 
 55.25   22.9971995   4.79553955 
55.255   23.3233699   4.82942749 
 55.26   22.7811327   4.77295849 
55.265    23.634755    4.8615589 
 55.27    22.922203   4.78771376 
55.275   22.5861848   4.75249248 
 55.28   22.7149546   4.76602083 
55.285   23.1383063   4.81022934 
 55.29   22.6558018   4.75981111 
55.295   22.4102251   4.73394392 
  55.3   21.7469048   4.66335768 
55.305   21.9314967    4.6831076 
 55.31    21.934825   4.68346293 
55.315    22.084293   4.69939284 
 55.32    21.934464   4.68342438 
55.325   22.2191924   4.71372384 
 55.33   22.4972799   4.74312976 
55.335    22.073263   4.69821913 
 55.34   22.2175228   4.71354673 
55.345    21.566255   4.64394822 
 55.35   22.0378522   4.69444908 
55.355   23.0610265   4.80218976 
 55.36   21.9240971    4.6823175 
55.365   21.8256109   4.67178883 
 55.37   22.7971584   4.77463699 
55.375   22.1519845   4.70658948 
 55.38   22.0819659   4.69914523 
55.385   21.5605252   4.64333126 
 55.39   22.4875504     4.742104 
55.395   22.7118842   4.76569871 
  55.4   22.5621443   4.74996256 
55.405   22.3057076   4.72289187 
 55.41   22.5436154   4.74801173 
55.415   22.8481595   4.77997484 
 55.42   22.5844044   4.75230517 
55.425   22.1866205   4.71026756 
 55.43   22.9724267   4.79295595 
55.435   22.7159011   4.76612013 
 55.44   23.2961346   4.82660694 
55.445   23.4012768   4.83748662 
 55.45   22.1067036   4.70177664 
55.455   23.0025343   4.79609573 
 55.46   22.7294696   4.76754335 
55.465   22.0817325    4.6991204 
 55.47   22.3377649   4.72628447 
55.475   22.2996524   4.72225078 
 55.48   22.2079431   4.71253043 
55.485    22.286152   4.72082112 
 55.49   21.8019529   4.66925614 
55.495   22.0049691   4.69094544 
  55.5     22.27882   4.72004449 
55.505   21.9819631   4.68849263 
 55.51   22.1017012   4.70124464 
55.515   22.3618954   4.72883658 
 55.52   22.5304766   4.74662792 
55.525   22.4262623   4.73563748 
 55.53   22.1879398   4.71040761 
55.535   22.1249753   4.70371931 
 55.54   22.3962206   4.73246454 
55.545   21.9473868   4.68480382 
 55.55   22.3078923   4.72312315 
55.555   22.3301796   4.72548194 
 55.56   22.3840273   4.73117611 
55.565   22.0907473    4.7000795 
 55.57   22.0040784    4.6908505 
55.575   21.7158281   4.66002448 
 55.58   22.5771841   4.75154545 
55.585   22.5023076   4.74365972 
 55.59   21.9408152   4.68410239 
55.595   21.3738118     4.623182 
  55.6   21.9891921   4.68926349 
55.605   21.9700878   4.68722602 
 55.61   21.5072688     4.637593 
55.615   21.2595441   4.61080732 
 55.62   21.6835206   4.65655673 
55.625   21.4467148   4.63105979 
 55.63   21.3843935   4.62432628 
55.635   21.5922793   4.64674933 
 55.64   21.8752509   4.67709856 
55.645    21.710764   4.65948109 
 55.65   20.8220093   4.56311399 
55.655   22.1378086   4.70508328 
 55.66   22.0632283   4.69715109 
55.665   21.9200442   4.68188468 
 55.67   21.8510829   4.67451419 
55.675   21.2968107   4.61484677 
 55.68    21.131595   4.59691146 
55.685   21.2763389    4.6126282 
 55.69    21.811182   4.67024432 
55.695    21.320979   4.61746457 
  55.7   21.1136857   4.59496308 
55.705     22.05346   4.69611116 
 55.71   21.3356504   4.61905298 
55.715   21.8689536    4.6764253 
 55.72   20.6878498    4.5483898 
55.725    21.516073   4.63854213 
 55.73   21.8656933    4.6760767 
55.735   22.1546762   4.70687542 
 55.74     21.23476   4.60811892 
55.745   21.6144114   4.64913018 
 55.75   21.9959455   4.68998353 
55.755   21.1266267   4.59637103 
 55.76   21.5414638   4.64127825 
55.765   21.3755393   4.62336883 
 55.77   21.4583329   4.63231399 
55.775   21.5157959   4.63851225 
 55.78   21.5504147   4.64224242 
55.785   21.3602263   4.62171249 
 55.79   21.8390527   4.67322723 
55.795   21.8343893   4.67272825 
  55.8   21.4122688   4.62733928 
55.805   21.6598931   4.65401903 
 55.81   21.6328818   4.65111619 
55.815   21.4141417   4.62754165 
 55.82   21.6935123   4.65762948 
55.825   21.1762564   4.60176666 
 55.83   21.8020014   4.66926133 
55.835   21.5980087   4.64736579 
 55.84   21.7869983   4.66765448 
55.845   21.8222056   4.67142436 
 55.85   21.4203752   4.62821512 
55.855    22.404086   4.73329547 
 55.86   22.0232625    4.6928949 
55.865   21.9284863   4.68278617 
 55.87   22.5430855   4.74795593 
55.875   22.0239836   4.69297173 
 55.88   22.0347476   4.69411841 
55.885   22.1332872   4.70460277 
 55.89   22.2642319   4.71849891 
55.895   22.2413094   4.71606927 
  55.9   22.8769795   4.78298856 
55.905   22.8348723   4.77858475 
 55.91   22.6336012   4.75747845 
55.915   23.4588231   4.84343092 
 55.92   22.9499602   4.79061167 
55.925    22.719602   4.76650837 
 55.93   24.0240764   4.90143615 
55.935   23.5891751   4.85686886 
 55.94   24.2653863   4.92599089 
55.945   23.5861641   4.85655888 
 55.95   24.2831575   4.92779438 
55.955   23.5753355   4.85544391 
 55.96   23.8959677    4.8883502 
55.965    24.554373   4.95523693 
 55.97   24.0155937   4.90057075 
55.975   23.8738759   4.88609004 
 55.98   23.8430304   4.88293257 
55.985   24.2331672   4.92271949 
 55.99   24.0063318   4.89962568 
55.995   23.5077846   4.84848271 
  56.0   24.2007453    4.9194253 
56.005    24.030487   4.90209007 
 56.01   23.8018517   4.87871414 
56.015   23.6935134   4.86759831 
 56.02   24.0277423   4.90181011 
56.025   24.1726462   4.91656854 
 56.03   23.8986013   4.88861957 
56.035   23.8755911   4.88626556 
 56.04   23.9895189   4.89790965 
56.045   23.8554544   4.88420458 
 56.05     23.89173   4.88791674 
56.055   23.9226918   4.89108289 
 56.06   23.4609336   4.84364879 
56.065   23.3679931   4.83404521 
 56.07   23.9731927   4.89624271 
56.075   23.6262376   4.86068283 
 56.08   23.9146747   4.89026326 
56.085   24.1186941   4.91107871 
 56.09   23.3449832   4.83166464 
56.095   24.0082138   4.89981773 
  56.1   23.9608673   4.89498389 
56.105   23.8307054   4.88167034 
 56.11   23.3525316   4.83244572 
56.115   23.5816915   4.85609838 
 56.12   23.6017406   4.85816227 
56.125   23.5399722   4.85180092 
 56.13   22.9561626   4.79125898 
56.135   23.5309685   4.85087296 
 56.14   22.8082472   4.77579807 
56.145    22.978775   4.79361815 
 56.15   23.0657075   4.80267711 
56.155   22.4732863   4.74059978 
 56.16    22.955713   4.79121206 
56.165   22.8347852   4.77857565 
 56.17   22.6264637   4.75672825 
56.175   22.7874883   4.77362423 
 56.18   22.0840304   4.69936489 
56.185   23.0012923   4.79596625 
 56.19   22.5972975   4.75366149 
56.195   22.3506812    4.7276507 
  56.2   22.5616678    4.7499124 
56.205   22.9445262   4.79004449 
 56.21    22.877233   4.78301506 
56.215   22.5067338   4.74412625 
 56.22   23.4524017   4.84276798 
56.225   22.8944151   4.78481087 
 56.23   22.4471155   4.73783869 
56.235   22.9014188   4.78554269 
 56.24   22.7411591   4.76876913 
56.245   23.1119626   4.80749026 
 56.25   23.0678154   4.80289656 
56.255   23.0839621    4.8045772 
 56.26   23.5949817   4.85746659 
56.265   22.4906813   4.74243411 
 56.27   23.2809644   4.82503517 
56.275   22.7195968   4.76650782 
 56.28    23.646462    4.8627628 
56.285   22.8372342   4.77883189 
 56.29   22.9498136   4.79059637 
56.295   23.6251688   4.86057289 
  56.3   23.4247893   4.83991625 
56.305   22.8770268    4.7829935 
 56.31   22.9557995   4.79122109 
56.315   23.1339178   4.80977316 
 56.32   23.2109304   4.81777235 
56.325   23.2960586   4.82659907 
 56.33   23.0488961   4.80092658 
56.335   23.6168578   4.85971788 
 56.34   22.7260317   4.76718279 
56.345    23.141081   4.81051775 
 56.35   23.3001233   4.82702013 
56.355   23.0436938   4.80038475 
 56.36   22.8181685   4.77683666 
56.365    22.983059   4.79406498 
 56.37   23.0842831    4.8046106 
56.375   22.6647013   4.76074587 
 56.38   22.2386626   4.71578865 
56.385   22.1838363   4.70997201 
 56.39   21.8501096   4.67441008 
56.395   22.5198979   4.74551345 
  56.4   22.8068516   4.77565195 
56.405   22.5100002   4.74447049 
 56.41   22.3739194   4.73010776 
56.415   22.0889267   4.69988582 
 56.42   22.2685785   4.71895947 
56.425   22.7157258   4.76610174 
 56.43   22.1792161   4.70948151 
56.435   22.3007378    4.7223657 
 56.44   22.0489199   4.69562774 
56.445   22.1492985   4.70630412 
 56.45     22.27504   4.71964405 
56.455   21.9282899    4.6827652 
 56.46   21.8668178   4.67619694 
56.465   22.0667644   4.69752748 
 56.47   22.1974687   4.71141897 
56.475   22.3337264   4.72585721 
 56.48   22.0332506   4.69395895 
56.485   22.8097783   4.77595837 
 56.49   22.3794013   4.73068719 
56.495    22.367391   4.72941762 
  56.5   22.5865203   4.75252778 
56.505    22.889023   4.78424738 
 56.51   23.1424426   4.81065927 
56.515   23.2212006   4.81883809 
 56.52   22.7338125   4.76799879 
56.525   22.7828481   4.77313819 
 56.53   23.2045982   4.81711513 
56.535   23.3324539   4.83036788 
 56.54   23.7669352   4.87513438 
56.545   23.9248045   4.89129885 
 56.55   23.3659456   4.83383343 
56.555   23.3403856   4.83118884 
 56.56   24.1226343   4.91147985 
56.565   23.4685121   4.84443104 
 56.57   23.0106046     4.796937 
56.575   23.3627182   4.83349958 
 56.58   23.0467903   4.80070727 
56.585   23.1164162   4.80795343 
 56.59   23.0141386   4.79730535 
56.595   22.7870286   4.77357608 
  56.6   22.7319694   4.76780551 
56.605   23.1603412   4.81251922 
 56.61   23.0933736   4.80555654 
56.615   23.1780663   4.81436042 
 56.62   23.4828128   4.84590681 
56.625   22.8987374   4.78526252 
 56.63   23.3900095    4.8363219 
56.635   23.6336648   4.86144678 
 56.64   23.2760931   4.82453035 
56.645   23.6745438   4.86564937 
 56.65   23.6001895   4.85800262 
56.655    23.496342   4.84730255 
 56.66   23.8557822   4.88423814 
56.665   23.4123693     4.838633 
 56.67   23.7757264   4.87603593 
56.675     23.92121   4.89093141 
 56.68   23.7681146   4.87525534 
56.685   23.9338734   4.89222582 
 56.69   25.0038924   5.00038922 
56.695   24.9247068   4.99246501 
  56.7   24.7178381   4.97170374 
56.705   25.0554107   5.00553801 
 56.71   24.7086233   4.97077693 
56.715   24.9671903   4.99671795 
 56.72   25.0906769   5.00905948 
56.725   25.3631421   5.03618329 
 56.73    25.589944   5.05865042 
56.735   26.0083726   5.09984045 
 56.74   25.4242558    5.0422471 
56.745   25.1200193   5.01198756 
 56.75   25.5595938   5.05564969 
56.755    25.525239   5.05225089 
 56.76   25.5471898    5.0544228 
56.765   25.7521332   5.07465596 
 56.77   26.3356055   5.13182282 
56.775   26.6341211   5.16082562 
 56.78   26.9761572   5.19385765 
56.785   26.4946727   5.14729761 
 56.79   27.2562579   5.22075262 
56.795   28.1510889   5.30575997 
  56.8   27.4713552   5.24131236 
56.805   28.3664951   5.32602057 
 56.81   27.9747805   5.28911907 
56.815   28.4311089   5.33208298 
 56.82   28.9517735   5.38068523 
56.825   28.3812957   5.32740985 
 56.83   29.2926845   5.41227165 
56.835    28.743866   5.36133062 
 56.84   28.8014443   5.36669771 
56.845   28.8304972    5.3694038 
 56.85    29.320085    5.4148024 
56.855   28.9581714   5.38127972 
 56.86   28.2374666   5.31389373 
56.865   27.7200306   5.26498154 
 56.87   27.8524737   5.27754429 
56.875   27.2454585   5.21971824 
 56.88   27.3128391   5.22616868 
56.885   27.3594564   5.23062677 
 56.89   26.3921606   5.13733011 
56.895   26.3898554   5.13710574 
  56.9   25.7165954   5.07115326 
56.905   26.0977071    5.1085915 
 56.91   25.7714307   5.07655697 
56.915   24.9585813   4.99585641 
 56.92   25.2441724   5.02435791 
56.925   25.2116503   5.02112042 
 56.93   24.9862074   4.99862054 
56.935   25.0813983   5.00813322 
 56.94   24.7635374   4.97629756 
56.945   24.7128449   4.97120156 
 56.95   25.2226687   5.02221751 
56.955   24.7251855   4.97244261 
 56.96   24.6074722   4.96059192 
56.965   24.6473281   4.96460754 
 56.97   24.2225965   4.92164571 
56.975   24.4699911   4.94671518 
 56.98   24.5377943    4.9535638 
56.985   24.5215718   4.95192607 
 56.99   24.8001983   4.97997974 
56.995   24.5512225   4.95491902 
  57.0   25.1220757    5.0121927 
57.005   24.8129204   4.98125691 
 57.01   25.1096029    5.0109483 
57.015   25.4257725    5.0423975 
 57.02   25.4867582   5.04844116 
57.025   24.9195431   4.99194783 
 57.03   25.0773446   5.00772848 
57.035   25.1047261   5.01046166 
 57.04    24.720505   4.97197194 
57.045   24.2688279   4.92634021 
 57.05   24.4393238   4.94361445 
57.055   24.5436819   4.95415804 
 57.06   24.7590155   4.97584319 
57.065   24.2574364    4.9251839 
 57.07   24.4998907   4.94973642 
57.075   23.3909377   4.83641786 
 57.08   23.7975769   4.87827602 
57.085   22.8370076   4.77880818 
 57.09   23.4133318   4.83873245 
57.095   23.1835919   4.81493426 
  57.1   23.1212217   4.80845316 
57.105   22.6388629   4.75803141 
 57.11   23.0593711    4.8020174 
57.115   22.8052113   4.77548021 
 57.12   22.3838601   4.73115843 
57.125   22.2201752   4.71382808 
 57.13    22.648367   4.75903005 
57.135   22.3833979   4.73110958 
 57.14   22.5304244   4.74662242 
57.145    22.328731   4.72532866 
 57.15   21.7476484    4.6634374 
57.155    22.280229   4.72019374 
 57.16   21.9611056   4.68626777 
57.165   22.4756985    4.7408542 
 57.17   22.2868618   4.72089629 
57.175   22.2035471   4.71206399 
 57.18   22.0106525   4.69155118 
57.185   22.0066615   4.69112582 
 57.19   22.4084262   4.73375392 
57.195   21.9160352   4.68145652 
  57.2    21.911275   4.68094808 
57.205   22.1115264   4.70228949 
 57.21   21.3758735   4.62340497 
57.215   22.5165787   4.74516372 
 57.22   22.0780531   4.69872888 
57.225   21.7408357   4.66270691 
 57.23   21.5215303   4.63913034 
57.235   22.5277479   4.74634047 
 57.24   22.2197884   4.71378705 
57.245   22.1629078   4.70774975 
 57.25   22.6628316    4.7605495 
57.255    21.614579    4.6491482 
 57.26   22.3495286    4.7275288 
57.265   22.2421146   4.71615464 
 57.27   22.3040907   4.72272069 
57.275   22.7382498   4.76846409 
 57.28   22.7696531   4.77175577 
57.285   22.8429728   4.77943227 
 57.29   22.6163899   4.75566924 
57.295   22.9098357   4.78642201 
  57.3   23.1040691   4.80666923 
57.305   23.6583933   4.86398944 
 57.31    23.980792   4.89701869 
57.315   24.3994021   4.93957509 
 57.32   24.4708645   4.94680346 
57.325    24.299339   4.92943597 
 57.33   24.2200301   4.92138498 
57.335   24.8807453   4.98806028 
 57.34   25.4308996   5.04290587 
57.345   25.2775288   5.02767628 
 57.35   24.8706748   4.98705071 
57.355    25.280173   5.02793924 
 57.36   25.7348107   5.07294891 
57.365   26.3722253    5.1353895 
 57.37   26.0316441   5.10212153 
57.375   26.3945066   5.13755843 
 57.38    26.690281   5.16626374 
57.385   27.1676603   5.21226058 
 57.39   27.1412233   5.20972392 
57.395   26.5080984   5.14860159 
  57.4   26.4921841   5.14705587 
57.405   26.6170297   5.15916948 
 57.41    26.641005   5.16149252 
57.415   26.4253997   5.14056414 
 57.42   26.0023447   5.09924942 
57.425   25.4751193   5.04728831 
 57.43   24.9722686   4.99722609 
57.435   24.5870107   4.95852909 
 57.44   24.8660187   4.98658388 
57.445   24.2738923    4.9268542 
 57.45   23.5416227   4.85197101 
57.455   23.6203672   4.86007893 
 57.46   23.2668296   4.82357022 
57.465   23.5348826   4.85127639 
 57.47   23.5797322   4.85589664 
57.475   23.3518246   4.83237256 
 57.48    23.158159   4.81229249 
57.485   22.9630688   4.79197963 
 57.49   23.0788292   4.80404301 
57.495   22.8215139   4.77718682 
  57.5   23.0791035   4.80407156 
57.505   22.8114807   4.77613659 
 57.51   22.9459994   4.79019826 
57.515   23.2005821   4.81669825 
 57.52   23.0470917   4.80073866 
57.525   23.3657815   4.83381645 
 57.53      23.3024   4.82725595 
57.535   23.6502961   4.86315701 
 57.54   23.3736235   4.83462755 
57.545   23.7451919   4.87290385 
 57.55   23.8599183   4.88466153 
57.555   23.7542055   4.87382863 
 57.56   24.0287298   4.90191083 
57.565   23.5646788   4.85434638 
 57.57    24.823184   4.98228702 
57.575    23.546881   4.85251286 
 57.58   24.2978114   4.92928102 
57.585   23.9860495   4.89755546 
 57.59   24.2191211   4.92129262 
57.595   24.6204882   4.96190369 
  57.6   24.4878455   4.94851953 
57.605   24.8644096   4.98642252 
 57.61   24.7252787   4.97245198 
57.615   23.9755802   4.89648652 
 57.62   24.5001985   4.94976752 
57.625      24.8604   4.98602046 
 57.63   24.3318775   4.93273529 
57.635   24.2420236   4.92361895 
 57.64   24.4327278   4.94294728 
57.645   24.7157142   4.97149014 
 57.65   24.3890596   4.93852808 
57.655   23.6404636   4.86214599 
 57.66    23.983491   4.89729425 
57.665   23.6138299   4.85940633 
 57.67   23.3582186    4.8330341 
57.675   23.0353008   4.79951047 
 57.68   23.5875614   4.85670272 
57.685   23.5623264   4.85410407 
 57.69   23.1089973   4.80718185 
57.695   23.6243273   4.86048633 
  57.7   22.4936317   4.74274517 
57.705   22.7497353   4.76966826 
 57.71   22.7347725   4.76809946 
57.715   22.7695019   4.77173992 
 57.72   22.6773383    4.7620729 
57.725   22.4198172   4.73495694 
 57.73   22.3492926   4.72750384 
57.735   22.3337063   4.72585509 
 57.74   22.6739569   4.76171785 
57.745   22.8199955    4.7770279 
 57.75   22.9421455   4.78979598 
57.755   22.8106664   4.77605134 
 57.76   23.2023926   4.81688619 
57.765    23.258836   4.82274155 
 57.77   22.8033143   4.77528159 
57.775   23.0468708   4.80071566 
 57.78   23.7786734   4.87633812 
57.785   23.8857599     4.887306 
 57.79   23.8789792   4.88661224 
57.795   24.0874353    4.9078952 
  57.8   23.6668209   4.86485569 
57.805   24.4119231   4.94084235 
 57.81   24.1818788   4.91750738 
57.815   24.2796472   4.92743819 
 57.82   23.4717948   4.84476984 
57.825   23.8313272   4.88173404 
 57.83    23.766596   4.87509959 
57.835   23.4146045   4.83886397 
 57.84   23.2234358   4.81907001 
57.845   23.0409678   4.80010081 
 57.85    22.448108   4.73794343 
57.855   23.2317842   4.81993612 
 57.86   22.7544413   4.77016156 
57.865   22.7846806   4.77333014 
 57.87   21.8474622   4.67412689 
57.875   22.4315613   4.73619693 
 57.88   21.9048697   4.68026385 
57.885   22.3140599   4.72377602 
 57.89   22.0357509   4.69422527 
57.895   21.9417361   4.68420069 
  57.9   21.8238113   4.67159622 
57.905   22.0112103   4.69161063 
 57.91   21.7896711   4.66794078 
57.915   22.4032971   4.73321214 
 57.92    22.193728   4.71102197 
57.925   21.9043329   4.68020651 
 57.93   22.3220475   4.72462141 
57.935   22.0226377   4.69282832 
 57.94   22.3182828   4.72422299 
57.945   22.6060024     4.754577 
 57.95   22.8044869   4.77540437 
57.955   22.5318531   4.74677291 
 57.96   22.7771766   4.77254404 
57.965   22.3915962   4.73197593 
 57.97   22.7976733   4.77469091 
57.975   22.9326545   4.78880513 
 57.98   23.3451558    4.8316825 
57.985   22.8603923   4.78125426 
 57.99   22.5776783   4.75159745 
57.995   22.9295314   4.78847903 
  58.0   23.0952834   4.80575524 
58.005   23.0835337   4.80453262 
 58.01   23.5989146   4.85787141 
58.015   22.8850148   4.78382847 
 58.02   23.2714267   4.82404671 
58.025   23.2030765   4.81695718 
 58.03   22.8679334   4.78204281 
58.035   22.3294814   4.72540806 
 58.04   22.9186113   4.78733865 
58.045   22.4841639   4.74174693 
 58.05   23.6384827   4.86194228 
58.055   22.7350015   4.76812348 
 58.06   22.2636417   4.71843636 
58.065   21.5759726   4.64499436 
 58.07   22.8114056   4.77612873 
58.075   21.6120009   4.64887093 
 58.08   22.4389286   4.73697462 
58.085   22.2720229   4.71932441 
 58.09   22.3779598   4.73053483 
58.095   22.4751398   4.74079527 
  58.1    22.633706   4.75748946 
58.105   21.7783229   4.66672508 
 58.11   22.5851917     4.752388 
58.115   22.5000927   4.74342626 
 58.12   22.8862006   4.78395241 
58.125   22.5575475   4.74947866 
 58.13   22.4470419   4.73783093 
58.135   22.8713363    4.7823986 
 58.14   22.0258053    4.6931658 
58.145   22.7029739   4.76476379 
 58.15   21.7697449   4.66580592 
58.155    22.718323    4.7663742 
 58.16   21.9590578   4.68604927 
58.165   22.7002771   4.76448078 
 58.17   22.4394023   4.73702463 
58.175   23.1069008   4.80696378 
 58.18   22.9125988   4.78671065 
58.185   22.9000943   4.78540429 
 58.19   23.2478249   4.82159983 
58.195   22.9075024   4.78617827 
  58.2   23.2822184   4.82516511 
58.205   23.3027727   4.82729455 
 58.21   23.1699211   4.81351442 
58.215   22.9973585   4.79555612 
 58.22   23.3178699   4.82885803 
58.225   23.5918164   4.85714077 
 58.23   23.9428822   4.89314645 
58.235   23.2023632   4.81688314 
 58.24   23.2142526   4.81811712 
58.245   23.1752906   4.81407215 
 58.25   23.2715166   4.82405604 
58.255   22.9614697   4.79181278 
 58.26   22.9659012   4.79227516 
58.265   22.5551338   4.74922455 
 58.27   22.8369165   4.77879865 
58.275   22.6994452   4.76439348 
 58.28    22.628475   4.75693967 
58.285   22.5876721   4.75264896 
 58.29   23.0425878   4.80026956 
58.295   22.9227455   4.78777041 
  58.3   22.4262779   4.73563913 
58.305   22.1826434   4.70984537 
 58.31   22.8412365   4.77925062 
58.315   22.7817586   4.77302405 
 58.32   22.5935588   4.75326823 
58.325   22.3297257   4.72543391 
 58.33   22.4790012    4.7412025 
58.335   22.0410104   4.69478544 
 58.34   21.8112625   4.67025293 
58.345   21.6671933   4.65480326 
 58.35     22.55124   4.74881459 
58.355   22.2164866   4.71343681 
 58.36   22.2383485   4.71575534 
58.365   22.4857522    4.7419144 
 58.37   22.2870133   4.72091234 
58.375   22.2258321   4.71442807 
 58.38   21.6400235   4.65188387 
58.385   22.6297753   4.75707634 
 58.39   22.0495641   4.69569634 
58.395    22.411438   4.73407203 
  58.4   21.8649269   4.67599475 
58.405   21.9537453    4.6854824 
 58.41    22.421942   4.73518131 
58.415   22.5668684   4.75045981 
 58.42   22.1635848   4.70782166 
58.425    22.194422   4.71109563 
 58.43   22.1159413   4.70275891 
58.435   22.3776643    4.7305036 
 58.44   22.1063217   4.70173603 
58.445   21.9979326   4.69019537 
 58.45   21.8759445    4.6771727 
58.455   22.4098553   4.73390487 
 58.46   22.0875691   4.69974139 
58.465   22.2055268   4.71227406 
 58.47   21.7254075   4.66105218 
58.475   22.0898576   4.69998485 
 58.48   21.1893171   4.60318554 
58.485   22.1230312   4.70351264 
 58.49    22.121308   4.70332945 
58.495    22.248148   4.71679425 
  58.5   22.1014673   4.70121976 
58.505   22.0119338   4.69168773 
 58.51   21.9684777   4.68705426 
58.515   21.9842039   4.68873159 
 58.52   22.0115576   4.69164764 
58.525   22.0379385   4.69445828 
 58.53   22.6336173   4.75748014 
58.535   22.1746361   4.70899523 
 58.54   21.7686113   4.66568444 
58.545   22.3524489   4.72783766 
 58.55   21.3173131   4.61706759 
58.555    22.402842   4.73316406 
 58.56   22.2339234   4.71528615 
58.565   22.3667129   4.72934593 
 58.57   22.3846691   4.73124392 
58.575    22.397923    4.7326444 
 58.58   22.5681163   4.75059115 
58.585   22.5090818    4.7443737 
 58.59   22.4970174   4.74310209 
58.595   22.0536239   4.69612861 
  58.6   22.6378203   4.75792185 
58.605   22.1739643    4.7089239 
 58.61   22.5175407   4.74526508 
58.615   22.5900805   4.75290233 
 58.62   22.2988554   4.72216639 
58.625   22.3707118   4.72976868 
 58.63   22.0950454   4.70053671 
58.635   22.5208172   4.74561031 
 58.64   22.4286884   4.73589362 
58.645    21.639794    4.6518592 
 58.65   22.7575581   4.77048824 
58.655    22.690626   4.76346785 
 58.66   22.6211426    4.7561689 
58.665   21.9821961   4.68851748 
 58.67   22.7166673   4.76620051 
58.675   22.1273721   4.70397408 
 58.68   22.4247473   4.73547752 
58.685   22.0100484    4.6914868 
 58.69   22.2936629   4.72161655 
58.695   22.2599521   4.71804536 
  58.7   21.6255064   4.65032326 
58.705   21.8067127   4.66976581 
 58.71     22.43706   4.73677738 
58.715   22.1621044   4.70766443 
 58.72   22.1761437    4.7091553 
58.725    21.773502   4.66620852 
 58.73   22.1106805   4.70219954 
58.735   21.9993884   4.69035056 
 58.74   22.1816667   4.70974168 
58.745   21.8720822    4.6767598 
 58.75   22.0193945   4.69248276 
58.755   21.6812348   4.65631128 
 58.76   21.8037739   4.66945113 
58.765   21.7850609   4.66744694 
 58.77   21.8407726   4.67341124 
58.775   21.5910078   4.64661251 
 58.78   21.7887606   4.66784325 
58.785   21.7578237   4.66452824 
 58.79   21.2548217   4.61029518 
58.795   21.8186013   4.67103857 
  58.8   21.9024567   4.68000605 
58.805   21.8359688   4.67289726 
 58.81   21.4553878   4.63199609 
58.815   22.0873328   4.69971625 
 58.82   21.0238406   4.58517618 
58.825   21.5404069   4.64116439 
 58.83   21.7290112   4.66143875 
58.835   21.4962234   4.63640199 
 58.84   21.9078239   4.68057944 
58.845   22.1665875   4.70814055 
 58.85   21.9956953   4.68995686 
58.855   21.6600345   4.65403422 
 58.86   21.7796758   4.66687003 
58.865   21.6945718   4.65774321 
 58.87   21.7125179   4.65966929 
58.875   22.1535714   4.70675806 
 58.88   22.3069542   4.72302384 
58.885   22.3315818   4.72563031 
 58.89   22.2561841   4.71764603 
58.895   22.0611196   4.69692661 
  58.9   21.5681981   4.64415741 
58.905   21.6175416   4.64946681 
 58.91   22.5759227   4.75141271 
58.915   22.0751572   4.69842071 
 58.92   22.0511398   4.69586412 
58.925   21.6715697   4.65527332 
 58.93   22.2533152   4.71734197 
58.935   21.9672192   4.68692001 
 58.94   21.5843648   4.64589763 
58.945   21.6894822   4.65719682 
 58.95   22.1520624   4.70659775 
58.955   21.8212403   4.67132104 
 58.96   22.0543149   4.69620218 
58.965   21.8471151   4.67408976 
 58.97   22.1774455   4.70929353 
58.975   22.0762011   4.69853181 
 58.98   21.9599162   4.68614087 
58.985   21.4438668   4.63075229 
 58.99   21.4555611    4.6320148 
58.995   21.6945219   4.65773785 
  59.0   21.4049471   4.62654808 
59.005   21.7463319   4.66329625 
 59.01   21.2543257   4.61024139 
59.015   21.4342973   4.62971892 
 59.02   21.0585567    4.5889603 
59.025   21.5692137   4.64426676 
 59.03   21.5622658   4.64351869 
59.035   21.5636314   4.64366573 
 59.04   21.4957088   4.63634649 
59.045   21.4781442   4.63445188 
 59.05   21.9275745   4.68268881 
59.055   21.2614116   4.61100983 
 59.06   21.6108917   4.64875163 
59.065   21.3059461   4.61583644 
 59.07    21.159829   4.59998142 
59.075   21.9920426   4.68956743 
 59.08   21.6181879   4.64953631 
59.085   21.6211016   4.64984963 
 59.09   21.8225017   4.67145606 
59.095   22.0828642   4.69924081 
  59.1   22.1600744   4.70744882 
59.105   21.9219947   4.68209299 
 59.11   22.0214982   4.69270691 
59.115   22.3088157   4.72322091 
 59.12    22.036042   4.69425628 
59.125   21.5773052    4.6451378 
 59.13    22.478884   4.74119014 
59.135   22.7691502   4.77170307 
 59.14   22.1806873    4.7096377 
59.145   22.1423314   4.70556388 
 59.15    22.327011   4.72514666 
59.155   22.2946011   4.72171591 
 59.16   22.4285234    4.7358762 
59.165   23.0456678   4.80059036 
 59.17   22.9611849   4.79178306 
59.175   22.6580095   4.76004302 
 59.18   22.9801867    4.7937654 
59.185    23.175336   4.81407685 
 59.19   23.6706664   4.86525091 
59.195   23.5349696   4.85128535 
  59.2   23.8249485   4.88108067 
59.205   24.0652133   4.90563077 
 59.21   24.0293041   4.90196941 
59.215   24.4035109   4.93999098 
 59.22   24.6795449   4.96785114 
59.225   24.5758033   4.95739884 
 59.23   24.5509266   4.95488917 
59.235   23.2907218   4.82604619 
 59.24   24.3854295   4.93816053 
59.245   24.4202596   4.94168591 
 59.25   24.1058784   4.90977376 
59.255   24.1469245   4.91395203
[truncated: 389,779 more chars]
