# Supplementary material for: Remote and automated high-throughput powder diffraction measurements enabled by a robotic sample changer at SSRL beamline 2-1
Source: J Appl Crystallogr. 2023 Sep 20;56(Pt 5):1480–4. doi: 10.1107/S1600576723007148 (PMC10543666; doi:10.1107/S1600576723007148)
Supplement: Supplementary file 1 [file j-56-01480-sup1.zip › Example Data and Refinements/SSRL BL2-1 Sample 0911/BL21Robot_0911_indexing.inp]

'--------------------------------------------------------------
'Input File for Indexing powder data

'Paste 2theta/Area values from peak fitting
'Comment out header line and any peaks you don't want to include
'e.g. exclude high angle and weak/broad peaks
'Change wavelength as needed
'Comment out any crystal systems not to be checked
'Load filename.ndx after running

'Use Ta-> button to save/send to topas; Ta button to launch topas; run in topas with red arrow
'--------------------------------------------------------------
seed 5
index_zero_error 
index_lam  0.7298197
index_min_lp 1   
index_max_lp 40  

Bravais_Cubic_sgs              
Bravais_Trigonal_Hexagonal_sgs 
Bravais_Tetragonal_sgs         
Bravais_Orthorhombic_sgs       
Bravais_Monoclinic_sgs         
'Bravais_Triclinic_sgs          

load index_th2 {
'Paste position and area values below here
10.068207
11.041554
11.073637
13.837843
14.367599
14.906197
15.729099
15.971777
16.876186
17.276548
18.463415
18.624025
19.866244
20.206105
20.907595
22.023222
22.226421
22.549328
23.232304
}
