# Supplementary material for: Remote and automated high-throughput powder diffraction measurements enabled by a robotic sample changer at SSRL beamline 2-1
Source: J Appl Crystallogr. 2023 Sep 20;56(Pt 5):1480–4. doi: 10.1107/S1600576723007148 (PMC10543666; doi:10.1107/S1600576723007148)
Supplement: Supplementary file 1 [file j-56-01480-sup1.zip › Example Data and Refinements/SSRL BL2-1 Sample 0911/BL21Robot_0911_indexing.ndx]

' Indexing method - Alan Coelho (2017), J. Appl. Cryst. 36, 86-95
' Time: 4.2110784 seconds

     'Sg     Status UNI      Vol       Gof     Zero      Lps...

Indexing_Solutions_With_Zero_Error_2 {

   0) Cc         3   1     234.461   109.38   0.0149     8.3637     4.9778     6.2003     90.000    114.731     90.000 ' ===  15  13  13  11
   1) C2         3   0     234.404    92.36   0.0148     8.3633     4.9780     6.1999     90.000    114.753     90.000 ' ===  16  13  14  12
   2) Cc         3   0     468.865    60.66   0.0153     8.3634     4.9782    11.6995     90.000    105.729     90.000 ' ===  16  13  16  14
   3) P21/c      3   1     234.461    59.90   0.0149     8.0626     4.9778     6.2003     90.000    109.575     90.000 ' ===  13  13  13   9
   4) Pc         3   1     234.461    58.51   0.0149     8.0626     4.9778     6.2003     90.000     70.425     90.000 ' ===  13  13  13   9
   5) C2         1   0     233.827    54.29   0.0000     8.3549     4.9742     6.1965     90.000     65.227     90.000 ' ===  16  12  15  13
   6) P21        2   0     234.432    49.42   0.0153     8.0603     4.9782     6.2003     90.000    109.562     90.000 ' ===  14  13  14  10
   7) P2         3   0     234.404    48.70   0.0148     8.0599     4.9780     6.1999     90.000     70.442     90.000 ' ===  14  13  14  10
   8) C2         2   0     468.807    48.70   0.0148    11.6986     4.9780     8.3633     90.000    105.729     90.000 ' ===  16  13  16  14
   9) C2         3   0     469.128    48.04   0.0186     8.3653     4.9788    11.7018     90.000    105.727     90.000 ' ===  16  11  16  14
  10) C2         2   0     469.103    47.74   0.0185     8.3656     4.9787    11.7010     90.000    105.727     90.000 ' ===  16  10  17  15
  11) Cc         3   0     703.203    47.36   0.0128    17.6194     4.9773     8.0619     90.000     95.948     90.000 ' ===  18  14  14  14
  12) C2         3   0     703.093    35.45   0.0122    17.6183     4.9772     8.0613     90.000     95.941     90.000 ' ===  18  14  14  14
  13) Cc         3   0     703.262    34.00   0.0156     8.3650     4.9777    16.8997     90.000     91.957     90.000 ' ===  16  14  17  15
  14) C2         2   0     703.211    33.90   0.0148    17.6223     4.9780     8.0599     90.000     84.028     90.000 ' ===  17  13  14  13
  15) C2         3   8     152.933    28.03   0.0079     7.6354     4.9761     4.0475     90.000     83.977     90.000 ' ===   8   7   6   4
  16) Cc         2   0     703.582    27.33   0.0139     8.3650    14.9358     6.1998     90.000     65.276     90.000 ' ===  15  14  12  10
  17) C2         1   0     701.260    17.87   0.0000    17.6055     4.9715     8.0553     90.000     95.939     90.000 ' ===  18  13  14  14
  18) C2         3   0     467.858    17.28   0.0066     8.3379     4.9791    11.7010     90.000    105.607     90.000 ' ===  13  12  17  12
  19) C2         3   0     467.555    16.59   0.0038     8.3350     4.9782    11.6992     90.000    105.601     90.000 ' ===  13  13  17  12
  20) Cc         3   1     935.122    15.84   0.0000    11.6887     4.9734    17.6104     90.000    114.015     90.000 ' ===  15  12  16  14
  21) C2         3   1     937.401    15.80   0.0136    11.6984     4.9777    17.6198     90.000    113.989     90.000 ' ===  15  13  16  14
  22) Cc         3   1     936.352    15.46   0.0091    11.6926     4.9759    16.7182     90.000    105.709     90.000 ' ===  15  12  15  13
  23) C2         3   9     116.952    15.00   0.0141     5.0793     7.5966     3.0928     90.000    101.467     90.000 ' ===   8   8   5   4
  24) C2         3   1     936.905    14.93   0.0114    11.6942     4.9774    17.6189     90.000    113.998     90.000 ' ===  15  13  15  13
  25) C2         3   1     936.352    13.94   0.0091    11.6926     4.9759    17.6172     90.000    114.002     90.000 ' ===  14  12  16  13
  26) C2         3   1     936.352    13.77   0.0091    11.6926     4.9759    16.7182     90.000    105.709     90.000 ' ===  14  12  15  12
  27) C2         3   9     214.558    13.76   0.0046    22.7738     4.9754     1.8944     90.000     88.329     90.000 ' ===   8   6   2   1
  28) Cc         3   9     242.001    13.11   0.0046    22.7672     4.9754     2.1367     90.000     90.942     90.000 ' ===   9   8   2   2
  29) C2         3   9     135.921    11.98  -0.0415     8.6703     3.1485     5.2106     90.000     72.857     90.000 ' ===  10   5   8   8
  30) C2         3   9     121.175    11.88  -0.0100     8.5451     2.5220     5.7780     90.000    103.313     90.000 ' ===   9   2   7   6
  31) C2         3   9     207.641    11.41  -0.0757    25.3014     3.0923     2.6553     90.000     88.168     90.000 ' ===   9   3   7   6
  32) C2221      3   8     342.091    11.22   0.0051    22.7648     4.9757     3.0201     90.000     90.000     90.000 ' ===  10   7   3
  33) Pna21      3   7     442.003    11.21   0.0174     9.9571     5.8427     7.5977     90.000     90.000     90.000 ' ===  10   7   6
  34) C2         3   8     215.091    10.93   0.0044     4.9914    22.7638     1.8991     90.000     85.401     90.000 ' ===   7   9   3   1
  35) Cc         1   0     935.122    10.90   0.0000    11.6887     4.9734    17.6104     90.000    114.015     90.000 ' ===  16  13  17  15
  36) Pcca       3   9     478.491    10.69   0.0133     9.9550     7.5962     6.3276     90.000     90.000     90.000 ' ===   7   8   5
  37) P21        3   7     103.224    10.58   0.0047     6.7287     3.1007     4.9671     90.000     84.906     90.000 ' ===  11   7   9   8
  38) P2         3   7     103.224    10.17   0.0047     6.7287     3.1007     4.9671     90.000     84.906     90.000 ' ===  11   7   9   8
  39) Cc         3   8     333.192    10.02   0.0067     8.7337     7.5938     5.2389     90.000     73.528     90.000 ' ===   9   9   9   8
  40) Cc         1   0     934.718     9.91   0.0000    11.6835     4.9723    16.7127     90.000    105.692     90.000 ' ===  15  13  16  13
  41) Cc         1   0     934.415     9.71   0.0000    11.6827     4.9738    17.6097     90.000    114.051     90.000 ' ===  15  14  17  14
  42) P21        3   8     116.954     9.55   0.0138     5.0791     7.5965     3.0929     90.000     78.534     90.000 ' ===   8   9   6   4
  43) C2         1   0     934.688     9.52   0.0000    11.6830     4.9725    17.6123     90.000    114.002     90.000 ' ===  15  13  17  14
  44) Pc         3   8     142.337     9.40   0.0078     5.0055     7.5931     3.7678     90.000     96.306     90.000 ' ===   9  10   6   5
  45) C2         3   3     351.715     9.36   0.0113     8.0623    14.9373     3.0993     90.000     70.443     90.000 ' ===  12  11   9   7
  46) P2         3   8     228.283     9.31  -0.0243     7.5513    15.1291     1.9985     90.000     90.957     90.000 ' ===   9  10   3   3
  47) Cc         1   0     935.073     9.31   0.0000    11.6903     4.9714    16.7155     90.000    105.733     90.000 ' ===  16  14  16  14
  48) P2         3   6     117.269     9.30   0.0155     7.6085     4.9782     3.1004     90.000     86.964     90.000 ' ===  11   8   8   7
  49) C2         3   8     242.005     9.29   0.0041    22.7666     4.9752     2.1368     90.000     90.955     90.000 ' ===  10   8   3   3
  50) C2         1   0     935.056     9.27   0.0000    11.6902     4.9742    17.6041     90.000    114.014     90.000 ' ===  16  14  16  14
  51) Cc         3   9     215.655     9.17   0.0114     5.6395     7.5948     5.7058     90.000    118.063     90.000 ' ===   8   8   5   4
  52) Pba2       3   9     478.491     9.16   0.0133     9.9550     6.3276     7.5962     90.000     90.000     90.000 ' ===   7   5   8
  53) C2         1   0     467.284     9.09   0.0000     8.3517     4.9722    11.6907     90.000    105.732     90.000 ' ===  16  13  18  16
  54) P2         3   8     116.954     8.76   0.0138     5.0791     7.5965     3.0929     90.000     78.534     90.000 ' ===   8   9   6   4
  55) C2         2   0     935.796     8.43   0.0062    11.6972     4.9753    17.6044     90.000    114.021     90.000 ' ===  15  14  17  14
  56) P2         2   0     286.473     8.36  -0.0174     5.9379     9.0516     5.3533     90.000     95.356     90.000 ' ===  14  12  14  12
  57) P2         3   9     159.698     8.35   0.0142    15.3069     1.8823     5.6665     90.000     78.004     90.000 ' ===  10   1   9   9
  58) P2         2   0     315.189     8.31  -0.0728     6.1152    11.2319     4.5963     90.000     86.731     90.000 ' ===  15  15  12  11
  59) I222       3   8     358.142     8.28   0.0053    22.7654     4.9756     3.1618     90.000     90.000     90.000 ' ===   9   8   3
  60) C2         1   0     935.069     8.24   0.0000    11.6955     4.9721    16.7046     90.000    105.716     90.000 ' ===  15  13  16  13
  61) C2         3   7     333.666     8.22   0.0148     8.7352     7.5989     5.2417     90.000     73.537     90.000 ' ===  10   9  10   9
  62) P2         2   0     315.209     8.22  -0.0723     6.1157    11.2328     4.5959     90.000     93.273     90.000 ' ===  15  14  13  12
  63) P21        2   0     398.643     8.18  -0.0433    11.4776    12.0431     2.9178     90.000     98.733     90.000 ' ===  16  15  11  10
  64) C2         1   0     935.073     8.16   0.0000    11.6903     4.9714    16.7155     90.000    105.733     90.000 ' ===  15  14  16  13
  65) P2         2   0     398.643     8.08  -0.0433    11.4052    12.0431     2.9178     90.000     84.086     90.000 ' ===  16  15  11  10
  66) C2         3   0     879.403     8.03   0.0000    12.7103    11.6477     6.1596     90.000     74.658     90.000 ' ===  17  15  17  15
  67) P2         2   0     317.638     7.98  -0.0370     6.1358    11.2697     4.6013     90.000     93.328     90.000 ' ===  15  13  15  13
  68) C2         3   7     349.849     7.81   0.0053    22.8284     4.9758     3.0885     90.000     85.723     90.000 ' ===  11   7   4   4
  69) Cc         3   9     305.102     7.76   0.0040     5.8555    24.9671     2.0940     90.000     85.308     90.000 ' ===   8   9   3   3
  70) Ccc2       3   9     431.771     7.64   0.0075     9.8703     7.5921     5.7619     90.000     90.000     90.000 ' ===   9   9   8
  71) C2         2   0     830.162     7.58   0.0546    14.0099    12.1555     5.9510     90.000     55.001     90.000 ' ===  14  14  15  11
  72) Cc         3   0    1023.657     7.54   0.0000     7.3832    22.7861     6.6067     90.000     67.071     90.000 ' ===  14  19  14  10
  73) C2         3   9     232.133     7.53   0.0230    17.0058     3.0336     4.5274     90.000     96.332     90.000 ' ===  10   3   7   7
  74) C2         3   9     305.102     7.50   0.0040     5.8555    24.9671     2.0940     90.000     85.308     90.000 ' ===   8   9   3   3
  75) C2         2   0     934.130     7.44  -0.0019    12.3906     9.9389     8.3545     90.000     65.222     90.000 ' ===  15  12  16  13
  76) P21/c      1   0     411.929     7.40   0.0000    11.5133     6.0525     6.0281     90.000     78.706     90.000 ' ===  18  14  14  13
  77) Cmc21      3   9     431.771     7.36   0.0075     9.8703     7.5921     5.7619     90.000     90.000     90.000 ' ===   9   9   8
  78) C2         2   0     786.759     7.36   0.0734    13.7832     7.6208    11.2106     90.000     41.923     90.000 ' ===  14  14  17  13
  79) Cc         1   0     581.291     7.34   0.0000     8.4222     7.5974    10.1096     90.000    116.025     90.000 ' ===  16  14  15  13
  80) C2         2   0     620.040     7.33   0.0428    17.8420     6.8392     5.2668     90.000     74.747     90.000 ' ===  19  12  16  16
  81) C2         3   9     119.664     7.31   0.0000     7.9518     4.9726     3.1729     90.000    107.488     90.000 ' ===   8   5   5   4
  82) Cc         1   0     581.036     7.28   0.0000     8.4321     7.5768     9.9428     90.000    113.838     90.000 ' ===  16  16  17  15
  83) Cc         1   0     580.475     7.27   0.0000     8.4285     7.5860     9.9198     90.000     66.236     90.000 ' ===  16  14  18  16
  84) C2         3   8     153.446     7.17   0.0168     7.6388     4.9781     4.0582     90.000     96.094     90.000 ' ===   9   7   6   5
  85) P212121    3   9     220.709     7.14   0.0121     7.5936     5.8397     4.9772     90.000     90.000     90.000 ' ===   5   5   7
  86) P21        3   8     149.897     7.14   0.0038     6.5965     4.5685     4.9969     90.000     95.496     90.000 ' ===  10   5  10   9
  87) C2         3   0     719.797     7.13   0.0000     8.0645    13.0841     7.2520     90.000     70.162     90.000 ' ===  16  15  14  11
  88) C2         3   9     206.801     7.06   0.0195     6.0454     6.0726     5.9423     90.000     71.437     90.000 ' ===   9   6   9   8
  89) Cc         3   0     769.813     7.03   0.0000     5.8592    24.9004     5.3489     90.000     80.558     90.000 ' ===  14  19  12   9
  90) C2         3   9     335.389     7.01  -0.0449    10.5893     7.4854     4.3825     90.000    105.095     90.000 ' ===   9   7   7   6
  91) C2         2   0     582.691     7.01   0.0165     8.4326     7.5924     9.9454     90.000    113.779     90.000 ' ===  15  15  17  14
  92) C2         2   0     583.120     7.01   0.0200     8.4348     7.5940     9.9449     90.000    113.736     90.000 ' ===  15  14  18  15
  93) C2         3   8     159.484     6.98  -0.0153     8.5425     3.3225     6.3425     90.000    117.634     90.000 ' ===  10   3   8   7
  94) P2         2   0     396.231     6.94  -0.0410    12.2238    12.0448     2.8996     90.000     68.146     90.000 ' ===  16  16  10   9
  95) P2         3   8     149.897     6.91   0.0038     6.5965     4.5685     4.9969     90.000     95.496     90.000 ' ===  10   5  10   9
  96) Cc         3   0    1319.383     6.88   0.0000    15.4315     7.6306    11.3874     90.000     79.725     90.000 ' ===  18  15  16  16
  97) C222       3   9     388.083     6.86   0.0168    19.9182     4.6778     4.1651     90.000     90.000     90.000 ' ===   8   7   4
  98) Cc         3   8     219.610     6.81  -0.0179     5.1744     7.5536     5.8464     90.000     73.957     90.000 ' ===   8   9   7   5
  99) Cc         2   0     663.571     6.81   0.0019    15.5134     7.5899     5.8595     90.000     74.112     90.000 ' ===  17  14  12  11
 100) Cc         3   9     135.440     6.80  -0.0015     8.5472     2.8174     5.7794     90.000     76.693     90.000 ' ===   9   4   7   6
 101) C2         1   0     771.478     6.78   0.0000     5.8700    24.9595     5.3345     90.000     80.778     90.000 ' ===  13  19  11   8
 102) C2         1   0     582.498     6.76   0.0000    14.2223     8.9498     4.6196     90.000     82.151     90.000 ' ===  18  18  14  13
 103) C2         3   6     277.848     6.73  -0.0084     8.3060     8.0445     4.3921     90.000    108.779     90.000 ' ===   9  10  11   8
 104) C2         1   0     611.174     6.69   0.0000    10.1988     9.4768     7.7357     90.000    125.171     90.000 ' ===  15  14  17  13
 105) P2         2   0     286.919     6.64  -0.0150     5.9465     9.0532     5.3523     90.000     95.285     90.000 ' ===  14  14  13  11
 106) P21        1   0     411.835     6.64   0.0000    11.6290     6.0650     5.9357     90.000     79.653     90.000 ' ===  16  13  17  14
 107) C2         1   0     721.972     6.64   0.0000     8.0488    13.1472     7.2518     90.000     70.192     90.000 ' ===  16  14  15  12
 108) Pc         2   0     377.294     6.64  -0.0991    12.1923    11.2365     2.7952     90.000     80.148     90.000 ' ===  15  17   8   7
 109) P21        3   7     204.900     6.64  -0.0454     4.8341    11.2178     4.0597     90.000     68.549     90.000 ' ===   7   7   9   5
 110) C2221      1   0    1677.306     6.63   0.0000    32.4596    12.0038     4.3048     90.000     90.000     90.000 ' ===  19  16  15
 111) C2         1   0     764.775     6.61   0.0000     7.6199    15.1928     6.8301     90.000     75.287     90.000 ' ===  15  18  14  11
 112) P21/c      3   8     128.789     6.60   0.0020     7.5870     4.9756     3.4121     90.000     90.973     90.000 ' ===   8  10   6   4
 113) P2         3   6     229.379     6.59   0.0123     6.0664     7.5962     4.9805     90.000     91.922     90.000 ' ===   8   8   9   5
 114) Cc         2   0     583.107     6.58   0.0194     8.4516     7.5820     9.9411     90.000     66.257     90.000 ' ===  15  15  17  15
 115) C2         1   0     611.174     6.56   0.0000    10.1988     9.4768     7.7357     90.000    125.171     90.000 ' ===  16  14  17  14
 116) P21        1   0     269.749     6.56   0.0000    16.1054     4.4235     4.1815     90.000     64.892     90.000 ' ===  16  10  14  11
 117) P21        2   1     315.425     6.56  -0.0604     6.1245    11.2188     4.5983     90.000     93.290     90.000 ' ===  15  12  14  12
 118) C2         3   1     936.411     6.54   0.0088    12.3981     9.9526     8.3572     90.000     65.238     90.000 ' ===  13  10  15  11
 119) C2         2   0     610.785     6.53  -0.0047    10.1899     9.4808     7.7377     90.000    125.207     90.000 ' ===  16  13  16  13
 120) C2         3   9     119.923     6.51   0.0000     7.9606     4.9735     3.1761     90.000     72.489     90.000 ' ===   8   7   5   4
 121) P21        2   0     391.695     6.47   0.0638     4.5550    21.1211     4.0737     90.000     88.077     90.000 ' ===  15  18  11   8
 122) P2         1   0     218.274     6.47   0.0000    11.7635     4.5839     4.1845     90.000     75.319     90.000 ' ===  18  11  14  13
 123) Pba2       3   7     441.418     6.47   0.0122     9.9545     5.8397     7.5935     90.000     90.000     90.000 ' ===   9   7   7
 124) P2         1   0     269.749     6.46   0.0000    16.1054     4.4235     4.1815     90.000     64.892     90.000 ' ===  16  10  14  11
 125) C2         3   7     135.121     6.46  -0.0121     8.5438     2.8131     5.7773     90.000     76.680     90.000 ' ===  11   4   9   8
 126) C222       2   0    1690.456     6.44   0.0426    32.5630    12.0358     4.3133     90.000     90.000     90.000 ' ===  19  16  15
 127) P2         1   0     269.671     6.44   0.0000    14.6694     4.4206     4.1816     90.000     83.977     90.000 ' ===  16  11  13  10
 128) P21        1   0     269.851     6.42   0.0000    14.8199     4.4237     4.1828     90.000     79.762     90.000 ' ===  18  11  13  12
 129) P21        2   0     385.345     6.42   0.0318     4.0218    24.9856     3.8551     90.000     95.882     90.000 ' ===  11  17  12   7
 130) C2         3   8     215.639     6.40   0.0112     5.6360     7.5942     5.7069     90.000    118.016     90.000 ' ===   9   8   6   5
 131) P21        2   0     269.739     6.40  -0.0071    14.8296     4.4206     4.1835     90.000     79.590     90.000 ' ===  18  10  14  13
 132) C2         1   0     819.845     6.40   0.0000    12.1007    12.0582     5.9321     90.000    108.707     90.000 ' ===  16  14  13  11
 133) C2         3   0     820.574     6.38   0.0210    53.4500     4.9802     3.1063     90.000     82.923     90.000 ' ===  18  11  12  12
 134) P21        2   0     438.856     6.37   0.0484    11.5182     9.1196     4.1985     90.000     95.668     90.000 ' ===  15  15  14  11
 135) C2         3   4     351.007     6.37   0.0056    22.8449     4.9757     3.0986     90.000     94.752     90.000 ' ===  14  10   7   7
 136) C2         2   0     446.266     6.35   0.0780    15.3823     7.6026     3.8655     90.000     80.823     90.000 ' ===  16  13  13  12
 137) C2         1   0    1024.766     6.35   0.0000     7.3906    22.7764     6.6184     90.000     66.900     90.000 ' ===  14  19  14  10
 138) Cc         1   0     699.713     6.34   0.0000     6.0598    22.7542     5.6690     90.000     63.528     90.000 ' ===  13  18  16  12
 139) Ccca       2   0    1685.857     6.33   0.0914    30.5600     8.7618     6.2961     90.000     90.000     90.000 ' ===  19  16  13
 140) C2         3   1     617.180     6.33   0.0249    17.7864     6.8350     5.2596     90.000     74.849     90.000 ' ===  18  12  15  15
 141) P2         1   0     269.851     6.33   0.0000    14.8199     4.4237     4.1828     90.000     79.762     90.000 ' ===  18  11  13  12
 142) P2         3   9     162.607     6.32  -0.0617     9.3654     2.9874     6.0235     90.000     74.769     90.000 ' ===   8   3   9   7
 143) Cc         3   8     214.677     6.31  -0.0039     4.9896    22.7433     1.8980     90.000     85.354     90.000 ' ===   7  10   2   1
 144) P2         2   0     269.739     6.31  -0.0071    14.8296     4.4206     4.1835     90.000     79.590     90.000 ' ===  18  10  14  13
 145) P21        1   0     434.674     6.29   0.0000    11.4886     9.0981     4.1788     90.000     84.367     90.000 ' ===  16  15  14  12
 146) P21        1   0     218.387     6.27   0.0000    11.4360     4.5904     4.1829     90.000     84.007     90.000 ' ===  15  12  14  10
 147) C2         2   0     800.334     6.27   0.0363    12.3299    11.4959     5.7466     90.000     79.285     90.000 ' ===  15  15  12   9
 148) P21        1   0     269.764     6.26   0.0000    14.8227     4.4273     4.1805     90.000     79.510     90.000 ' ===  19  11  13  13
 149) Pnnn       3   8     359.208     6.26   0.0173     9.4949     4.9787     7.5986     90.000     90.000     90.000 ' ===   6   8   9
 150) P21        1   0     218.559     6.26   0.0000    11.7639     4.5937     4.1816     90.000    104.715     90.000 ' ===  18  12  14  13
 151) P2         3   1     315.425     6.26  -0.0604     6.1245    11.2188     4.5983     90.000     86.710     90.000 ' ===  15  12  14  12
 152) P2         2   0     287.095     6.25  -0.0125     5.9489     9.0543     5.3528     90.000     95.276     90.000 ' ===  15  14  13  11
 153) C2         2   0     445.931     6.24   0.0695    16.0821     7.6012     3.8619     90.000     70.835     90.000 ' ===  17  13  11  10
 154) Cc         3   1     665.936     6.24   0.0178    15.5310     7.5991     5.8649     90.000     74.171     90.000 ' ===  16  13  11  10
 155) C2         3   8     206.178     6.23   0.0094     6.0418     6.0634     5.9368     90.000     71.443     90.000 ' ===   8   9   8   6
 156) C2         1   0     581.291     6.22   0.0000     8.4222     7.5974    10.1096     90.000    116.025     90.000 ' ===  15  13  15  12
 157) I222       2   0    2247.283     6.22  -0.0373    22.5871    15.1196     6.5805     90.000     90.000     90.000 ' ===  14  18  14
 158) C2         2   0     447.055     6.21   0.0854    16.0886     7.6077     3.8668     90.000     70.834     90.000 ' ===  17  12  13  12
 159) C2         2   0     621.602     6.21   0.0587     8.1695     9.9763     8.2826     90.000     67.047     90.000 ' ===  14  15  16  12
 160) C2         3   8     365.489     6.20  -0.0260    15.1759     7.5491     3.1998     90.000     94.428     90.000 ' ===  10   7   4   4
 161) C2         2   0     610.971     6.19  -0.0601    15.2484     5.5946     7.2269     90.000     97.689     90.000 ' ===  18  14  12  12
 162) P2         1   0     218.609     6.17   0.0000    11.4420     4.5942     4.1817     90.000     83.985     90.000 ' ===  15  12  14  10
 163) P2         3   7     204.900     6.16  -0.0454     4.8341    11.2178     4.0597     90.000     68.549     90.000 ' ===   7   7   9   5
 164) P2         3   8     176.828     6.16   0.0102     5.1123     7.5966     4.6774     90.000     76.770     90.000 ' ===   8   6   6   4
 165) P21        1   0     218.282     6.15   0.0000    12.5813     4.5874     4.1816     90.000     64.748     90.000 ' ===  17  11  14  12
 166) P2         3   9     116.664     6.14  -0.0105     6.3457     2.4283     7.9376     90.000    107.482     90.000 ' ===   7   2   7   5
 167) P2         1   0     218.559     6.14   0.0000    11.7639     4.5937     4.1816     90.000    104.715     90.000 ' ===  18  12  14  13
 168) P21/c      2   0     378.909     6.14   0.0297    11.4255     6.0768     5.4618     90.000     87.696     90.000 ' ===  17  13  13  12
 169) P2         2   0     398.731     6.11  -0.0111    11.4802    12.0853     2.9043     90.000     81.708     90.000 ' ===  18  16  12  12
 170) C2         2   0     830.435     6.11   0.0896     8.3987    22.9234     4.3142     90.000     88.908     90.000 ' ===  16  16  13  12
 171) Cc         3   7     205.925     6.10   0.0031     6.0398     6.0600     5.9334     90.000    108.517     90.000 ' ===   9  10   9   7
 172) P21        1   0     411.958     6.10   0.0000    11.6348     6.0631     5.9360     90.000    100.327     90.000 ' ===  16  12  17  14
 173) P21        1   0     218.273     6.08   0.0000    11.7686     4.5870     4.1813     90.000    104.754     90.000 ' ===  18  11  14  13
 174) P2         2   0     269.356     6.08  -0.0158    14.8210     4.4246     4.1773     90.000     79.511     90.000 ' ===  19  11  13  13
 175) Ccc2       2   0    1685.857     6.08   0.0914    30.5600     8.7618     6.2961     90.000     90.000     90.000 ' ===  19  16  13
 176) C2         3   8     212.737     6.08   0.0000     5.0079    22.7602     1.8791     90.000     83.353     90.000 ' ===   7   9   2   1
 177) C2         2   0     447.293     6.07   0.0719    15.3809     7.6000     3.8747     90.000     80.946     90.000 ' ===  16  13  11   9
 178) C2         1   0     441.716     6.07   0.0000    15.3195     7.5704     3.8575     90.000     80.877     90.000 ' ===  16  14  11  10
 179) C2         1   0     743.168     6.07   0.0000     8.7119    22.7459     3.8899     90.000     74.607     90.000 ' ===  15  16  10   9
 180) C2         1   0     581.751     6.06   0.0000    14.1814     8.9495     4.6272     90.000     97.858     90.000 ' ===  18  16  14  13
 181) P21        3   0     361.668     6.06  -0.0538    15.2911     5.7051     4.2150     90.000    100.392     90.000 ' ===  17  12  11   9
 182) C2         3   7     410.058     6.06   0.0073    13.3887     6.2075     4.9570     90.000     84.465     90.000 ' ===  11   9  11  10
 183) C2         2   0     611.522     6.06  -0.0589    15.2421     5.6049     7.2229     90.000     97.675     90.000 ' ===  17  14  13  12
 184) Abm2       1   0     954.295     6.04   0.0000     9.9388     6.3233    15.1847     90.000     90.000     90.000 ' ===  16  11  17
 185) C2         2   0     583.292     6.04   0.0205     8.4407     7.5934     9.9382     90.000    113.691     90.000 ' ===  15  13  18  15
 186) P2         1   0     218.282     6.03   0.0000    12.5813     4.5874     4.1816     90.000     64.748     90.000 ' ===  17  11  14  12
 187) C2         3   9     248.186     6.03   0.0142    11.6192     2.5646     8.5923     90.000    104.224     90.000 ' ===   8   3   8   6
 188) C2         1   0     448.345     6.03   0.0000    23.6447     4.9712     3.9608     90.000     74.371     90.000 ' ===  17  14  10   9
 189) P2         2   0     398.563     6.02  -0.0131    11.4266    12.0834     2.9040     90.000     83.734     90.000 ' ===  17  16  12  11
 190) Cc         2   0     495.353     6.02   0.0035     4.4467    37.8279     2.9786     90.000     81.365     90.000 ' ===  15  19  12   9
 191) Pban       3   8     442.409     6.01   0.0227     7.6008     9.9582     5.8450     90.000     90.000     90.000 ' ===   6   9   7
 192) C2         3   9     199.959     6.00  -0.0691    11.4853     3.1090     5.6285     90.000     84.218     90.000 ' ===   9   4   9   8
 193) Pnnn       3   9     144.083     6.00  -0.0010     7.5814     4.9749     3.8202     90.000     90.000     90.000 ' ===   7   7   4
 194) P21        1   0     218.237     6.00   0.0000    11.4411     4.5870     4.1812     90.000     95.980     90.000 ' ===  16  11  14  11
 195) P21        1   0     270.100     5.98   0.0000    14.6871     4.4209     4.1837     90.000     83.875     90.000 ' ===  16  13  13  10
 196) C2         1   0     699.713     5.98   0.0000     6.0598    22.7542     5.6690     90.000     63.528     90.000 ' ===  13  18  16  12
 197) Cmc21      2   0    1686.110     5.97   0.0922    30.5594     8.7631     6.2962     90.000     90.000     90.000 ' ===  19  16  13
 198) P2         2   0     415.072     5.97   0.0778    13.4357     6.2025     5.0048     90.000     95.617     90.000 ' ===  19  13  16  16
 199) C2         3   8     210.099     5.97   0.0004     7.9784     4.9738     5.5686     90.000    108.056     90.000 ' ===   9   9   6   5
 200) C2         3   9     286.039     5.95   0.0219     8.2081     7.6003     5.0856     90.000     64.368     90.000 ' ===   8   7   9   8
 201) P2         3   8      64.618     5.95  -0.0128     5.7772     2.6908     4.2715     90.000    103.317     90.000 ' ===   8   3   9   6
 202) C2         2   0     568.556     5.95   0.0656     7.7292    14.3088     5.2187     90.000     80.095     90.000 ' ===  16  17  14  11
 203) P21        3   0     399.154     5.94  -0.0079    11.4440    12.0782     2.9049     90.000     83.778     90.000 ' ===  17  16  12  11
 204) C2         1   0     582.498     5.93   0.0000    14.2223     8.9498     4.6196     90.000     82.151     90.000 ' ===  18  17  14  13
 205) P2         1   0     218.331     5.93   0.0000    11.4428     4.5880     4.1812     90.000     84.049     90.000 ' ===  16  11  14  11
 206) C2         3   0     770.153     5.91   0.0000     5.8685    24.9409     5.3319     90.000     80.703     90.000 ' ===  12  19  11   7
 207) Cc         2   0     815.874     5.91  -0.0186    12.0712    12.0562     5.9215     90.000     71.216     90.000 ' ===  17  16  14  13
 208) C2         3   8     419.790     5.91   0.0017     5.9778    24.9617     2.8820     90.000     77.462     90.000 ' ===   7   9   4   2
 209) C2         1   0     676.191     5.90   0.0000    22.5642    10.2376     2.9285     90.000     88.271     90.000 ' ===  18  13  11  10
 210) P2         1   0     270.100     5.89   0.0000    14.6871     4.4209     4.1837     90.000     83.875     90.000 ' ===  16  13  13  10
 211) C2         1   0    1316.361     5.89   0.0000    15.3787     7.6406    11.3878     90.000     79.659     90.000 ' ===  17  12  16  15
 212) P21        1   0     270.110     5.89   0.0000    14.6933     4.4205     4.1826     90.000     83.865     90.000 ' ===  16  14  14  11
 213) Cc         1   0     725.685     5.88   0.0000    22.8530    10.2476     3.1405     90.000     99.352     90.000 ' ===  19  16   7   7
 214) P21        2   1     372.450     5.87   0.0118     4.9144    18.2025     4.2065     90.000     98.186     90.000 ' ===  12  15  12   8
 215) C2221      1   0     955.038     5.87   0.0000    15.1990     6.3236     9.9367     90.000     90.000     90.000 ' ===  17  12  16
 216) Pc         2   0     378.575     5.87   0.0258    12.8470     6.0693     5.4643     90.000    117.310     90.000 ' ===  14  13  12   8
 217) C2         2   0     555.533     5.87   0.0759     8.1802     8.4225     8.6517     90.000    111.256     90.000 ' ===  15  14  14  11
 218) Cc         2   0     702.314     5.85   0.0252     6.0660    22.7871     6.1835     90.000    124.747     90.000 ' ===  13  18  11   7
 219) P2         1   0     371.701     5.84   0.0000     4.9097    18.2008     4.2027     90.000     98.219     90.000 ' ===  13  16  12   9
 220) Pc         1   0     410.828     5.84   0.0000    11.4826     6.0459     6.0387     90.000    101.482     90.000 ' ===  18  15  14  14
 221) C2221      1   0     955.173     5.83   0.0000    15.1890     6.3267     9.9398     90.000     90.000     90.000 ' ===  17  11  16
 222) P21        2   0     235.776     5.83  -0.0743    11.3413     4.9520     4.2397     90.000     81.974     90.000 ' ===  18   9  12  12
 223) C2         2   0     789.883     5.83  -0.0244    12.2770    11.4520     5.7202     90.000     79.160     90.000 ' ===  17  14  11  10
 224) C2221      1   0    1159.690     5.83   0.0000    11.6772     4.9744    19.9648     90.000     90.000     90.000 ' ===  18  12  15
 225) C2         2   0     524.594     5.83  -0.0285    13.7970     3.9385     9.7060     90.000     95.934     90.000 ' ===  19  11  16  16
 226) C2         2   0     650.447     5.83  -0.0229    41.0019     3.7991     4.1864     90.000     85.910     90.000 ' ===  19  12  12  12
 227) C2         2   0     717.647     5.82  -0.0463    13.7109     6.9222     8.1836     90.000    112.485     90.000 ' ===  18  14  17  16
 228) P2         2   0     358.309     5.82   0.0727    16.4489     4.9948     4.7110     90.000    112.220     90.000 ' ===  18  10  14  14
 229) P21/c      3   0     400.077     5.81   0.0000    11.5025    12.0840     2.9093     90.000     98.376     90.000 ' ===  18  17  13  13
 230) P2         1   0     270.110     5.80   0.0000    14.6933     4.4205     4.1826     90.000     83.865     90.000 ' ===  16  14  14  11
 231) C2         2   0     449.414     5.79   0.0797    15.3961     7.6099     3.8816     90.000     81.188     90.000 ' ===  16  13  12  10
 232) C2         2   0     495.353     5.79   0.0035     4.4467    37.8279     2.9786     90.000     81.365     90.000 ' ===  15  19  12   9
 233) Cc         2   0     832.871     5.78   0.0914     8.4163    22.9214     4.3178     90.000     90.891     90.000 ' ===  16  18  12  11
 234) C2         1   0     549.340     5.77   0.0000     8.1405     8.4233     8.5973     90.000    111.276     90.000 ' ===  18  15  15  14
 235) P2         3   9     127.337     5.76  -0.0109     7.9374     2.6506     6.3455     90.000    107.482     90.000 ' ===   8   2   8   6
 236) C2         2   0     569.191     5.75   0.0646     7.7434    14.3059     5.2184     90.000     79.943     90.000 ' ===  16  16  15  12
 237) P21        2   0     327.440     5.75  -0.0924    11.2353     6.0261     4.8410     90.000     87.464     90.000 ' ===  13  11  14   9
 238) P2         3   4     117.360     5.74   0.0174    12.4136     2.4900     4.1810     90.000     65.246     90.000 ' ===  13   5   9   8
 239) C2         3   8     219.610     5.74  -0.0179     5.1744     7.5536     5.8464     90.000     73.957     90.000 ' ===   8   9   7   5
 240) C2         2   0     607.168     5.74  -0.0051    17.5653     6.8279     5.2528     90.000     74.530     90.000 ' ===  19  14  14  14
 241) P21        3   9     123.474     5.73   0.0000     5.9703     4.9732     4.2538     90.000    102.141     90.000 ' ===   7   5   5   3
 242) P2         2   0     235.776     5.73  -0.0743    11.3413     4.9520     4.2397     90.000     81.974     90.000 ' ===  18   9  12  12
 243) Cc         2   0     816.300     5.72  -0.0199    12.0877    12.0396     5.9198     90.000     71.354     90.000 ' ===  17  15  13  12
 244) P2         3   7     149.235     5.72   0.0175    11.3090     3.1679     4.1824     90.000     84.861     90.000 ' ===  11   3  11  10
 245) C2         1   0     674.425     5.71   0.0000    22.5715    10.2263     2.9231     90.000     91.727     90.000 ' ===  18  12  10   9
 246) C2         2   0     663.571     5.71   0.0019    15.5134     7.5899     5.8595     90.000     74.112     90.000 ' ===  17  14  12  11
 247) Cc         2   0     829.214     5.70   0.0875     8.4002    22.9218     4.3074     90.000     88.832     90.000 ' ===  17  17  13  13
 248) C2         1   0     771.262     5.69   0.0000     6.3990    26.0969     4.7594     90.000    103.977     90.000 ' ===  16  17  14  12
 249) P21        1   0     313.508     5.69   0.0000     9.0935     5.9107     5.8341     90.000     88.807     90.000 ' ===  15  10  15  11
 250) C2         3   9     215.907     5.68  -0.0070    22.7364     4.9722     1.9098     90.000     89.858     90.000 ' ===   8   5   2   1
 251) Fddd       1   0    2700.163     5.68   0.0000    14.9314    22.4875     8.0417     90.000     90.000     90.000 ' ===  15  16  16
 252) C2         3   8     214.761     5.68  -0.0039    22.7483     4.9732     1.8987     90.000     88.807     90.000 ' ===  10   6   2   2
 253) C2         1   0     700.018     5.68   0.0000     6.0679    22.7473     6.1870     90.000    124.943     90.000 ' ===  13  18  11   7
 254) Pnn2       3   7     442.476     5.67   0.0234     9.9585     5.8454     7.6012     90.000     90.000     90.000 ' ===  10   8   6
 255) P2         2   0     439.747     5.67  -0.0271    15.1539     4.9705     5.8606     90.000     95.013     90.000 ' ===  17  12  14  13
 256) P21        2   0     358.583     5.66   0.0759    16.4519     5.0018     4.7048     90.000    112.149     90.000 ' ===  18  10  14  14
 257) P21        1   0     218.338     5.66   0.0000    11.4483     4.5851     4.1829     90.000     83.926     90.000 ' ===  16  12  14  11
 258) P2         1   0     327.717     5.65   0.0000    11.3812     3.8259     7.6445     90.000    100.093     90.000 ' ===  18   8  17  16
 259) C2         3   9     136.621     5.65  -0.0165     8.6944     3.1538     5.2140     90.000    107.142     90.000 ' ===  10   4   8   8
 260) C2         2   0     751.304     5.63  -0.0162    15.7269     7.5744     6.6488     90.000    108.450     90.000 ' ===  15  15  11   9
 261) P21/c      2   0     410.952     5.63   0.0111    11.5872     6.0681     5.9418     90.000     79.622     90.000 ' ===  15  14  13  10
 262) P21        1   0     441.757     5.62   0.0000    15.1991     4.9796     5.8575     90.000     94.818     90.000 ' ===  14  12  14  10
 263) C2         3   7     153.298     5.62   0.0159     7.6408     4.9778     4.0535     90.000     96.106     90.000 ' ===   9   7   7   5
 264) Pc         1   0     425.336     5.62   0.0000    11.2703     7.5806     5.0091     90.000     83.662     90.000 ' ===  15  16  13  10
 265) P2         2   0     391.667     5.61   0.0638     4.5554    21.1125     4.0747     90.000     88.071     90.000 ' ===  14  18  12   8
 266) C2         3   6     205.886     5.61   0.0039     6.0390     6.0605     5.9341     90.000     71.436     90.000 ' ===  10  10  10   8
 267) C2221      1   0    1050.790     5.61   0.0000    11.3954     3.0331    30.4020     90.000     90.000     90.000 ' ===  17   8  19
 268) Ccc2       1   0    1158.940     5.60   0.0000    11.6782     4.9730    19.9557     90.000     90.000     90.000 ' ===  18  14  15
 269) Pc         2   0     293.720     5.60   0.0933     3.9452    25.1016     3.0421     90.000    102.852     90.000 ' ===  13  18   8   5
 270) P2         2   0     327.440     5.59  -0.0924    11.2353     6.0261     4.8410     90.000     87.464     90.000 ' ===  13  11  14   9
 271) P2         2   0     385.861     5.57  -0.0554    12.1737    11.3344     2.8298     90.000     81.201     90.000 ' ===  14  15  11   9
 272) Pna21      3   9     144.083     5.57  -0.0010     7.5814     4.9749     3.8202     90.000     90.000     90.000 ' ===   7   7   4
 273) P21        3   7     149.148     5.57   0.0141    11.3076     3.1676     4.1808     90.000     95.143     90.000 ' ===  10   3  11   9
 274) I222       3   9     306.709     5.56  -0.0304     9.9365     6.7662     4.5619     90.000     90.000     90.000 ' ===   8   8   7
 275) P2         2   0     367.229     5.56   0.0838     8.0238     7.4945     6.4073     90.000     72.384     90.000 ' ===  15  12  15  13
 276) C2         1   0     871.852     5.55   0.0000    11.9177     4.0218    19.3954     90.000    110.309     90.000 ' ===  15  11  16  13
 277) C2         3   9     216.369     5.55   0.0107     6.1167     5.8364     6.2404     90.000     76.219     90.000 ' ===   7   7   7   5
 278) P2         3   9     123.474     5.54   0.0000     5.9703     4.9732     4.2538     90.000    102.141     90.000 ' ===   7   5   5   3
 279) C2         3   0     750.021     5.54  -0.0199    15.7079     7.5687     6.6486     90.000     71.599     90.000 ' ===  15  16  13  11
 280) C222       1   0     955.232     5.54   0.0000    15.1854     6.3274     9.9416     90.000     90.000     90.000 ' ===  17  11  16
 281) Pc         2   0     399.482     5.54  -0.0069    11.4345    12.0859     2.9074     90.000     83.851     90.000 ' ===  17  17  13  12
 282) P2         1   0     434.232     5.54   0.0000    11.5074     9.0717     4.1805     90.000     95.723     90.000 ' ===  14  14  15  12
 283) C2         2   0     547.633     5.53  -0.0304    27.3637     4.1278     4.8729     90.000     84.247     90.000 ' ===  18  12  16  15
 284) P2         2   0     218.338     5.53  -0.0013    11.4483     4.5851     4.1829     90.000     83.926     90.000 ' ===  16  12  14  11
 285) Pc         1   0     352.356     5.53   0.0000     6.1210    11.3583     5.1348     90.000     80.756     90.000 ' ===  15  16  12  10
 286) Pc         1   0     399.304     5.53   0.0000    11.5003    12.0740     2.9062     90.000     81.694     90.000 ' ===  18  17  11  11
 287) C2         2   0     835.387     5.53   0.0652    11.9525     4.0437    18.1604     90.000    107.870     90.000 ' ===  19  11  18  18
 288) P21/c      1   0     398.722     5.53   0.0000    11.4674    12.0738     2.9106     90.000     81.656     90.000 ' ===  18  17  12  12
 289) Ccc2       1   0    1156.449     5.53   0.0000    11.6840     4.9758    19.8916     90.000     90.000     90.000 ' ===  18  12  17
 290) P21/c      2   0     399.704     5.52  -0.0057    11.4481    12.0784     2.9072     90.000     83.893     90.000 ' ===  17  17  13  12
 291) Cmc21      3   6     440.493     5.51   0.0000    10.1925     5.6955     7.5881     90.000     90.000     90.000 ' ===   9  11  10
 292) C2         3   0     828.502     5.51   0.0824     8.3976    22.9040     4.3084     90.000     88.843     90.000 ' ===  17  16  12  12
 293) C2         1   0     805.136     5.50   0.0000     8.3279    22.8626     4.2310     90.000     88.117     90.000 ' ===  17  15  12  11
 294) C222       1   0     954.966     5.49   0.0000    15.2017     6.3239     9.9338     90.000     90.000     90.000 ' ===  17  12  16
 295) C2         3   8     121.639     5.49  -0.0184     5.0189     5.8335     4.1960     90.000     98.047     90.000 ' ===   8   6   6   4
 296) Pbcn       3   7     441.780     5.49   0.0163     7.5957     9.9554     5.8422     90.000     90.000     90.000 ' ===   7   9   8
 297) Cc         2   0     824.875     5.49   0.0639     8.3828    22.8562     4.3062     90.000     88.749     90.000 ' ===  17  17  12  12
 298) P2         3   1     372.450     5.49   0.0118     4.9144    18.2025     4.2065     90.000     98.186     90.000 ' ===  12  15  12   8
 299) C2         1   0     447.742     5.49   0.0000    23.6399     4.9699     3.9587     90.000     74.297     90.000 ' ===  16  14  11   9
 300) P21        3   0     361.871     5.48  -0.0530    15.1242     5.7034     4.2147     90.000     95.515     90.000 ' ===  19  12  11  11
 301) Pc         2   0     428.149     5.48   0.0352     7.3581    11.3931     6.4579     90.000     52.265     90.000 ' ===  13  19  15  12
 302) Cc         3   9     212.499     5.48  -0.0051     5.2576     7.5795     5.6377     90.000     71.062     90.000 ' ===   7   8   4   3
 303) C2         2   0     827.951     5.48   0.0800     8.3924    22.9071     4.3076     90.000     91.164     90.000 ' ===  17  17  12  12
 304) Cc         1   0     821.495     5.48   0.0000    12.1005    12.0665     5.9316     90.000    108.463     90.000 ' ===  16  16  13  11
 305) C222       3   9     204.949     5.46  -0.0039    22.7433     4.9732     1.8120     90.000     90.000     90.000 ' ===   8   6   1
 306) C2         1   0     825.899     5.46   0.0000     8.3913    22.7587     4.3248     90.000     89.536     90.000 ' ===  17  17  11  11
 307) P21        3   9     124.062     5.45   0.0186     5.9772     4.9793     4.2655     90.000     77.752     90.000 ' ===   8   6   5   4
 308) C2         3   5     353.350     5.45  -0.0189     8.0072    15.1367     3.0903     90.000     70.628     90.000 ' ===  11  11   7   6
 309) P21        1   0     286.713     5.45   0.0000     5.9394     9.0559     5.3543     90.000     95.390     90.000 ' ===  16  12  15  13
 310) P21        2   0     413.628     5.43   0.0357    11.6337     6.0756     5.9514     90.000     79.516     90.000 ' ===  15  13  15  12
 311) C222       3   8     530.406     5.43   0.0758     5.0159     4.0061    26.3957     90.000     90.000     90.000 ' ===   7   5  11
 312) C2         2   0     775.137     5.43   0.0208     6.4108    26.1392     4.7644     90.000     76.140     90.000 ' ===  16  17  13  11
 313) P2         2   0     312.966     5.42  -0.0281     9.0836     5.9069     5.8342     90.000     91.212     90.000 ' ===  15  10  15  11
 314) P2         1   0     263.470     5.42   0.0000    11.4501     2.4861     9.2886     90.000     85.180     90.000 ' ===  18   6  14  14
 315) C2         2   0     453.927     5.41  -0.0655     5.9463    14.9378     5.2280     90.000     77.822     90.000 ' ===  13  17  11   7
 316) C2         3   9     208.733     5.41   0.0071    11.6144     2.1593     9.1096     90.000    113.983     90.000 ' ===   8   2   9   7
 317) P21        1   0     287.610     5.41   0.0000     5.9475     9.0612     5.3601     90.000     95.337     90.000 ' ===  16  13  15  13
 318) P2         2   0     562.638     5.41  -0.0926     8.2878     9.0155     7.5685     90.000     95.780     90.000 ' ===  14  13  15  12
 319) Cc         1   0     429.231     5.41   0.0000     5.6543    15.3225     4.9781     90.000     84.400     90.000 ' ===  14  17  14   9
 320) P2         3   7     149.148     5.40   0.0141    11.3076     3.1676     4.1808     90.000     95.143     90.000 ' ===  10   3  11   9
 321) Pc         2   0     384.580     5.40   0.0292     4.1175    29.2387     3.4514     90.000    112.248     90.000 ' ===  12  18  11   8
 322) P2         2   0     402.697     5.40   0.0079     8.5664     6.5214     7.6559     90.000    109.686     90.000 ' ===  17  13  16  14
 323) Pc         2   0     349.429     5.39  -0.0545     6.1025    11.3205     5.1232     90.000     80.858     90.000 ' ===  16  15  11  10
 324) P2         3   7     185.427     5.39  -0.0223     6.3178     4.8528     6.0799     90.000     84.131     90.000 ' ===   7   7  11   7
 325) C2         2   0     580.178     5.39   0.0316     7.6608    18.1737     4.1894     90.000     95.897     90.000 ' ===  12  14  15  10
 326) P2         1   0     412.455     5.39   0.0000     7.1343    11.4199     6.4198     90.000     52.053     90.000 ' ===  14  15  15  11
 327) C2         1   0     789.610     5.39   0.0000    24.5997     3.8400     8.4649     90.000     99.072     90.000 ' ===  19   7  15  15
 328) P2         3   7     185.356     5.39  -0.0240     6.3170     4.8522     6.0790     90.000     84.128     90.000 ' ===   7   6  11   7
 329) Cc         1   0     429.339     5.39   0.0000     5.6552    15.3227     4.9779     90.000     95.530     90.000 ' ===  14  17  15  10
 330) Pc         1   0     399.461     5.37   0.0000    11.4441    12.0834     2.9057     90.000     96.210     90.000 ' ===  17  17  12  11
 331) C2         1   0     690.983     5.37   0.0000    13.0750     6.5680     9.3475     90.000     59.405     90.000 ' ===  17  14  18  16
 332) Cc         2   0     753.223     5.36  -0.0279    15.8126     7.5606     6.6433     90.000     71.508     90.000 ' ===  15  17  12  10
 333) P2         1   0     410.802     5.35   0.0000     7.1106    11.3791     5.9672     90.000     58.303     90.000 ' ===  13  15  13   9
 334) C2221      2   0    1070.012     5.35   0.0901    10.2815     4.1451    25.1070     90.000     90.000     90.000 ' ===  17  13  17
 335) Cc         3   8     342.011     5.35   0.0035     5.8839    24.9660     2.3475     90.000     97.339     90.000 ' ===   8  10   4   3
 336) Cc         3   6     378.569     5.34  -0.0243    15.2581     7.5498     3.3135     90.000     97.350     90.000 ' ===  12  11   6   6
 337) Cc         1   0     430.368     5.34   0.0000     5.6651    15.2843     4.9920     90.000     84.662     90.000 ' ===  14  17  13   9
 338) Pba2       3   6     442.266     5.34   0.0201     7.6012     9.9580     5.8429     90.000     90.000     90.000 ' ===   8  11   6
 339) P21        2   0     573.032     5.34   0.0109     8.3929    16.9222     4.0597     90.000     83.640     90.000 ' ===  16  15  13  12
 340) P21/c      2   0     291.830     5.33   0.0682     3.9376    25.0556     3.0344     90.000    102.888     90.000 ' ===  13  18   9   6
 341) P2         2   0     248.644     5.33  -0.0315    12.5925     2.8286     7.6173     90.000    113.593     90.000 ' ===  17   9  18  17
 342) Cc         1   0     725.610     5.32   0.0000    22.6611    10.2558     3.1433     90.000     83.344     90.000 ' ===  18  17   8   7
 343) C2         3   6     262.955     5.32  -0.0067     9.8454     5.8359     5.0046     90.000     66.132     90.000 ' ===  12   9  10  10
 344) C2         2   0     778.114     5.31  -0.0414     9.7936    30.2465     2.9786     90.000    118.129     90.000 ' ===  15  19  11  10
 345) C2         2   0     774.161     5.30   0.0050     6.4116    26.1074     4.7589     90.000    103.632     90.000 ' ===  17  17  13  12
 346) C2         1   0     365.299     5.30   0.0000    15.2136     7.5629     3.1871     90.000     84.982     90.000 ' ===  17  15  10   9
 347) C2         3   9     110.685     5.29  -0.0074    11.5586     2.3030     4.2732     90.000     76.671     90.000 ' ===   8   2   8   6
 348) C2         3   8     238.911     5.29   0.0046     5.2267    22.7641     2.1094     90.000     72.161     90.000 ' ===   7   8   3   1
 349) P2         1   0     328.481     5.29   0.0000    11.3696     3.8364     7.6482     90.000    100.047     90.000 ' ===  18  10  16  15
 350) C2221      2   0    1067.634     5.29   0.0859    10.2681     4.1447    25.0862     90.000     90.000     90.000 ' ===  16  12  17
 351) Pc         2   0     351.429     5.28   0.0820     8.5299     8.5643     4.8294     90.000     84.949     90.000 ' ===  18  14  14  13
 352) P2         2   0     361.709     5.27  -0.0507    15.1468     5.6923     4.2144     90.000     95.480     90.000 ' ===  19  12  12  12
 353) P2         3   9     124.062     5.27   0.0186     5.9772     4.9793     4.2655     90.000     77.752     90.000 ' ===   8   6   5   4
 354) Pc         2   0     409.454     5.27  -0.0029    11.5540     6.0662     5.9373     90.000     79.717     90.000 ' ===  15  13  13  10
 355) C2         2   0     686.486     5.27  -0.0323    13.0570     6.5475     9.3440     90.000    120.753     90.000 ' ===  17  13  18  16
 356) C2         1   0     434.872     5.27   0.0000    15.1598     7.5847     3.8388     90.000     80.137     90.000 ' ===  16  11  11   9
 357) C2         2   0     639.863     5.27  -0.0546    10.0211    12.1367     5.4533     90.000     74.738     90.000 ' ===  17  14  14  13
 358) Pc         2   0     413.223     5.26   0.0175    11.5799     6.0997     5.9512     90.000     79.428     90.000 ' ===  17  12  14  12
 359) C2         2   0     758.478     5.26  -0.0664     7.9222    21.4833     4.4596     90.000     92.127     90.000 ' ===  18  18  12  11
 360) C2         3   9     333.666     5.26  -0.0066     5.7206    30.2960     1.9261     90.000     91.748     90.000 ' ===   6  10   3   1
 361) P21        1   0     314.294     5.26   0.0000     9.0889     5.9224     5.8402     90.000     91.201     90.000 ' ===  15  12  15  11
 362) C2         2   0     809.851     5.26   0.0425     9.2811    20.9169     4.1744     90.000     87.942     90.000 ' ===  15  16  13   9
 363) P2         2   0     316.870     5.26   0.0962    10.2033     4.2070     8.2199     90.000    116.098     90.000 ' ===  18  13  16  16
 364) Cmc21      3   9     259.939     5.25   0.0031    22.7614     4.9750     2.2955     90.000     90.000     90.000 ' ===   9   8   2
 365) P21        3   8     138.108     5.25   0.0012    16.9663     2.7020     3.0719     90.000    101.267     90.000 ' ===  10   4   7   6
 366) C2         3   9     136.783     5.25  -0.0087     8.7034     3.1590     5.2066     90.000     72.846     90.000 ' ===   9   4   8   7
 367) P2         3   8      59.824     5.25  -0.0031     5.7820     2.4875     4.2742     90.000     76.688     90.000 ' ===   8   3   7   5
 368) F222       2   0    3373.707     5.25   0.0518    22.8728    12.0952    12.1948     90.000     90.000     90.000 ' ===  17  14  15
 369) P21        2   0     291.852     5.25   0.0680     3.9386    25.0574     3.0346     90.000    102.967     90.000 ' ===  13  17   9   6
 370) Cmc21      1   0    1158.940     5.25   0.0000    11.6782     4.9730    19.9557     90.000     90.000     90.000 ' ===  18  14  15
 371) C2         3   4     351.692     5.24   0.0142    22.8591     4.9791     3.1007     90.000     94.783     90.000 ' ===  14   9   8   8
 372) P21        1   0     314.419     5.24   0.0000     9.0896     5.9260     5.8385     90.000     91.261     90.000 ' ===  14  13  15  10
 373) C2         2   0     536.713     5.24   0.0582    15.2440     7.4022     4.7691     90.000     94.175     90.000 ' ===  18  16  12  11
 374) C2         1   0     551.459     5.24   0.0000     8.1365     8.4108     8.6539     90.000    111.383     90.000 ' ===  18  15  14  13
 375) C2         1   0     534.519     5.22   0.0000     7.7592    15.1469     4.6773     90.000    103.498     90.000 ' ===  16  16  12  10
 376) P2         2   0     431.005     5.22  -0.0560    11.3881     9.1565     4.1546     90.000     84.206     90.000 ' ===  18  12  13  12
 377) P2         2   0     257.215     5.22   0.0535    16.0393     3.7037     4.3300     90.000     90.502     90.000 ' ===  17   8  16  14
 378) P2         2   0     349.310     5.22  -0.0540     6.1022    11.3228     5.1210     90.000     99.167     90.000 ' ===  16  14  11  10
 379) C2         2   0     448.635     5.22   0.0091    18.3069     3.0674     8.0300     90.000     84.229     90.000 ' ===  18   6  17  16
 380) P21/c      2   0     411.708     5.21   0.0018    11.5752     6.0910     5.9413     90.000    100.629     90.000 ' ===  17  13  15  13
 381) C2         2   0     767.957     5.21   0.0895    16.9942    10.7863     4.1916     90.000     88.203     90.000 ' ===  17  11  15  13
 382) P21        2   0     412.504     5.21  -0.0511    11.8927    12.0321     3.0266     90.000     72.263     90.000 ' ===  17  12  11  10
 383) Aba2       1   0    1157.101     5.21   0.0000    19.9276     4.9745    11.6726     90.000     90.000     90.000 ' ===  16  14  17
 384) P2         2   0     361.709     5.20  -0.0507    15.3295     5.6923     4.2144     90.000    100.402     90.000 ' ===  17  12  12  10
 385) C2         2   0     667.549     5.20  -0.0769    22.4922    10.1956     2.9122     90.000     88.350     90.000 ' ===  18  12   9   8
 386) C2         2   0     666.663     5.20  -0.0846    22.4755    10.1976     2.9100     90.000     91.678     90.000 ' ===  18  13  10   9
 387) Pc         2   0     473.897     5.20  -0.0164     9.5810    12.4560     4.0203     90.000     81.012     90.000 ' ===  13  17  14  11
 388) Pnn2       3   9     144.083     5.20  -0.0010     7.5814     4.9749     3.8202     90.000     90.000     90.000 ' ===   7   7   4
 389) C222       1   0    1158.940     5.20   0.0000    11.6782     4.9730    19.9557     90.000     90.000     90.000 ' ===  18  12  15
 390) P2         3   4     234.593     5.20   0.0203     7.6112     9.9515     3.1017     90.000     86.921     90.000 ' ===  13  12   8   7
 391) Cc         1   0     770.864     5.20   0.0000     9.3892    30.2952     2.9418     90.000    112.894     90.000 ' ===  16  19   9   9
 392) Cc         1   0     645.375     5.20   0.0000     5.5581    19.8938     6.0777     90.000     73.810     90.000 ' ===  11  17  15   8
 393) P21/c      2   0     514.866     5.19   0.0400     8.4596     9.4089     6.6073     90.000    101.763     90.000 ' ===  17  19  16  14
 394) P21/c      2   0     336.550     5.18  -0.0461     7.5915    14.9858     2.9747     90.000     83.990     90.000 ' ===  15  17  11   8
 395) C2         3   1     665.936     5.18   0.0178    15.5310     7.5991     5.8649     90.000     74.171     90.000 ' ===  16  13  11  10
 396) P2         1   0     315.010     5.18   0.0000     9.1091     5.9246     5.8385     90.000     88.664     90.000 ' ===  15  11  15  11
 397) Pc         2   0     327.803     5.18  -0.0841    11.2566     6.0201     4.8423     90.000     87.407     90.000 ' ===  12  14  11   6
 398) C2         3   8     119.788     5.18  -0.0002     7.9501     4.9760     3.1754     90.000    107.524     90.000 ' ===   9   6   6   5
 399) Cc         3   5     423.828     5.17  -0.0087    11.4276     6.9610     5.4156     90.000     79.678     90.000 ' ===  12  12  12  10
 400) C2         2   0     606.586     5.17  -0.0375    13.6593     3.9805    12.6300     90.000     62.046     90.000 ' ===  19  11  15  15
 401) P2         1   0     434.335     5.17   0.0000    11.4996     9.0822     4.1785     90.000     95.591     90.000 ' ===  13  14  14  11
 402) C2         3   8     119.792     5.17  -0.0000     7.9503     4.9762     3.1754     90.000     72.473     90.000 ' ===   9   7   5   4
 403) C2         3   3     432.292     5.16   0.0000    23.1015     4.9723     3.8206     90.000     80.074     90.000 ' ===  15   9  10  10
 404) C2         1   0     408.546     5.16   0.0000    13.6051     6.1463     4.9088     90.000     84.445     90.000 ' ===  16  11  14  11
 405) C2         3   3     617.419     5.16  -0.0102    10.9917     6.8176     9.1021     90.000    115.151     90.000 ' ===  15  10  13  12
 406) Ccc2       3   9     227.703     5.16  -0.0039    22.7433     4.9732     2.0132     90.000     90.000     90.000 ' ===   9   7   1
 407) Cc         3   9    -999.000     5.16  -0.0039     4.9803    22.7433     1.9144     90.000   -999.000     90.000 ' ===   6   9   1   0
 408) P21/c      1   0     309.920     5.16   0.0000     8.9600     5.8578     5.9056     90.000     90.965     90.000 ' ===  14  16  16  12
 409) P21        2   0     258.568     5.15   0.0835    16.0708     3.7116     4.3350     90.000     89.489     90.000 ' ===  17   8  16  14
 410) Cc         3   8     320.096     5.15   0.0102     5.9448    18.0466     3.0751     90.000     75.991     90.000 ' ===   8  11   5   3
 411) C2         3   1     721.972     5.14   0.0000     8.0488    13.1472     7.2518     90.000     70.192     90.000 ' ===  15  13  14  11
 412) P21/c      1   0     309.805     5.14   0.0000     8.9600     5.8677     5.8936     90.000     90.985     90.000 ' ===  15  15  16  13
 413) P2         2   0     234.938     5.14  -0.0901    11.3288     4.9463     4.2343     90.000     81.964     90.000 ' ===  18   9  13  13
 414) P2         2   0     348.579     5.14  -0.0701     5.1263    11.2922     6.0974     90.000     99.036     90.000 ' ===  12  15  16  10
 415) C2         1   0     397.621     5.14   0.0000     9.2253     5.7005     7.5853     90.000     85.404     90.000 ' ===  16  13  17  14
 416) Ima2       1   0     863.479     5.13   0.0000     9.8732     7.5910    11.5211     90.000     90.000     90.000 ' ===  16  15  16
 417) C2         1   0     408.731     5.13   0.0000    13.5909     6.1558     4.9091     90.000     84.369     90.000 ' ===  16  11  15  12
 418) C2         1   0     397.283     5.13   0.0000     9.2363     5.7026     7.5674     90.000     94.632     90.000 ' ===  17  14  17  15
 419) P2         2   0     384.580     5.13   0.0292     4.1175    29.2387     3.4514     90.000    112.248     90.000 ' ===  12  18  11   8
 420) C2         2   0     680.161     5.12  -0.0153    15.4982     3.5224    12.4990     90.000     85.428     90.000 ' ===  18   8  18  17
 421) Cc         3   9     153.416     5.12   0.0167     7.6455     4.9786     4.0544     90.000     96.220     90.000 ' ===   7   7   5   3
 422) P21        2   0     402.871     5.12   0.0098     8.5692     6.5230     7.6537     90.000    109.664     90.000 ' ===  18  13  16  15
 423) C2         2   0    1108.984     5.11   0.0557    12.0146    12.1726     8.5055     90.000     63.066     90.000 ' ===  17  18  13  12
 424) P2         2   0     263.461     5.11   0.0011    11.4438     2.4860     9.2939     90.000     85.142     90.000 ' ===  18   5  14  14
 425) P21/c      3   7     269.223     5.11   0.0169     7.6163     6.0691     5.8550     90.000     95.872     90.000 ' ===  10   6   9   8
 426) P2         3   8     138.108     5.11   0.0012    16.9663     2.7020     3.0719     90.000    101.267     90.000 ' ===  10   4   7   6
 427) P21        2   0     444.143     5.11   0.0261     5.8656     9.9725     7.5937     90.000     89.132     90.000 ' ===  11  16  15   8
 428) P2         1   0     314.294     5.10   0.0000     9.0889     5.9224     5.8402     90.000     91.201     90.000 ' ===  15  12  15  11
 429) Cc         1   0     426.883     5.09   0.0000     5.6586    15.1726     4.9992     90.000     95.969     90.000 ' ===  12  17  12   7
 430) P2         3   2     286.713     5.09  -0.0081     5.9394     9.0559     5.3543     90.000     95.390     90.000 ' ===  13  10  13  11
 431) C2         1   0     547.578     5.09   0.0000     8.1241     8.3883     8.6325     90.000    111.438     90.000 ' ===  16  15  13  11
 432) C2         2   0     667.132     5.09  -0.0824    23.0189    10.2173     2.9087     90.000     77.217     90.000 ' ===  18  12  12  11
 433) C2221      1   0     935.765     5.09   0.0000    23.3785     8.0530     4.9704     90.000     90.000     90.000 ' ===  17  12  12
 434) P2         1   0     314.419     5.09   0.0000     9.0896     5.9260     5.8385     90.000     91.261     90.000 ' ===  14  13  15  10
 435) Pc         3   4     313.720     5.09   0.0370    10.1759     4.1784     9.8956     90.000     48.212     90.000 ' ===  13  12  11  10
 436) Pc         2   0     326.766     5.08  -0.0989    12.0370     6.0136     4.8390     90.000     68.890     90.000 ' ===  15  14  11   9
 437) P2         3   9     107.886     5.08  -0.0331     7.5895     3.1564     4.5189     90.000     94.708     90.000 ' ===   9   4   6   5
 438) P21/c      1   0     411.341     5.08   0.0000    11.5920     6.0849     5.9322     90.000    100.566     90.000 ' ===  17  13  13  11
 439) C2         1   0     819.073     5.08   0.0000    12.1093    12.0682     5.9155     90.000     71.347     90.000 ' ===  16  15  14  12
 440) Ccca       1   0     954.996     5.07   0.0000    15.1945     6.3231     9.9400     90.000     90.000     90.000 ' ===  17  13  16
 441) C2         3   8     230.777     5.07   0.0070     5.9650     7.5907     5.7199     90.000    116.991     90.000 ' ===   9   8  10   9
 442) P21/c      3   8     220.916     5.07  -0.0076     5.8489     7.6016     5.1680     90.000     74.039     90.000 ' ===   8   9  10   7
 443) P2         2   0     367.617     5.06   0.0512     5.7602    15.2539     4.2268     90.000     98.169     90.000 ' ===  14  18  12   9
 444) P212121    3   5     442.055     5.06   0.0175     9.9565     5.8434     7.5981     90.000     90.000     90.000 ' ===  12   7   8
 445) Cc         2   0     731.387     5.06  -0.0297     9.8046     8.2960     9.3047     90.000    104.897     90.000 ' ===  14  14  16  13
 446) P2         3   9     130.513     5.06  -0.0104     5.7781     5.4331     4.2722     90.000    103.314     90.000 ' ===   6   2   8   5
 447) C2         2   0     557.796     5.06   0.0322     8.0707     8.5759     8.5759     90.000     70.007     90.000 ' ===  16  15  13  10
 448) P2         1   0     429.854     5.06   0.0000     8.4543     9.0872     5.7788     90.000    104.485     90.000 ' ===  14  14  16  14
 449) P21/c      2   0     304.575     5.05  -0.0928     8.9445     5.8229     5.8490     90.000     91.134     90.000 ' ===  16  14  16  14
 450) Ccc2       1   0     831.532     5.05   0.0000    22.7565     8.4043     4.3478     90.000     90.000     90.000 ' ===  18  16  10
 451) C2         1   0     578.592     5.05   0.0000     7.6474    18.1929     4.1816     90.000     96.001     90.000 ' ===  14  15  14  10
 452) P2         1   0     289.628     5.05   0.0000     5.3835    11.2842     5.0360     90.000     71.212     90.000 ' ===  16  15  14  13
 453) C2         3   8     342.011     5.05   0.0035     5.8839    24.9660     2.3475     90.000     97.339     90.000 ' ===   8  10   4   3
 454) P21        1   0     312.403     5.04   0.0000     9.0217     5.8655     5.9040     90.000     90.631     90.000 ' ===  14  13  16  12
 455) C2         2   0     447.911     5.04  -0.0028    18.2964     3.0674     8.0217     90.000     84.220     90.000 ' ===  18   8  17  16
 456) P21        1   0     478.320     5.04   0.0000     8.3342    13.1379     4.3774     90.000     93.665     90.000 ' ===  17  14  17  15
 457) Pc         2   0     389.659     5.04   0.0396     4.5432    21.1130     4.0644     90.000     88.156     90.000 ' ===  13  19  12   7
 458) C2         2   0     542.730     5.04  -0.0757     8.0916     8.3837     8.5788     90.000     68.843     90.000 ' ===  18  14  14  13
 459) C2         1   0     577.170     5.03   0.0000     7.6209    18.1987     4.1839     90.000     84.078     90.000 ' ===  13  14  15  10
 460) P21        2   0     271.730     5.03   0.0396     7.6501     6.6289     5.4027     90.000     82.653     90.000 ' ===  16  13  12   9
 461) P2         2   0     348.422     5.03  -0.0759     6.0959    11.2911     5.1254     90.000     80.982     90.000 ' ===  16  15  12  10
 462) C2         1   0     550.429     5.03   0.0000    27.3930     4.1342     4.8849     90.000     84.256     90.000 ' ===  18  11  16  15
 463) Abm2       1   0    1157.540     5.03   0.0000    19.9355     4.9739    11.6738     90.000     90.000     90.000 ' ===  16  12  16
 464) P2         1   0     290.227     5.03   0.0000     5.3830    11.3034     5.0383     90.000     71.213     90.000 ' ===  15  15  14  12
 465) Fdd2       2   0    4530.179     5.03   0.0953    38.6153    18.9584     6.1881     90.000     90.000     90.000 ' ===  18  18  12
 466) C2         1   0     573.698     5.03   0.0000     8.6209     7.5863     9.5694     90.000     66.444     90.000 ' ===  17  15  17  16
 467) C222       2   0    1052.716     5.02   0.0238    11.4054     3.0338    30.4235     90.000     90.000     90.000 ' ===  17   8  19
 468) C2         1   0     743.895     5.02   0.0000     8.6900    22.7571     3.9033     90.000     74.515     90.000 ' ===  16  16  11  10
 469) P21        1   0     213.708     5.01   0.0000     5.7384     9.0211     4.2601     90.000    104.292     90.000 ' ===  13  13  16  11
 470) C2         1   0     429.231     5.01   0.0000     5.6543    15.3225     4.9781     90.000     84.400     90.000 ' ===  14  17  14   9
 471) P21        1   0     225.754     5.01   0.0000     8.0208     4.3994     6.8399     90.000     69.284     90.000 ' ===  17  10  15  13
 472) C222       1   0     935.765     5.01   0.0000    23.3785     8.0530     4.9704     90.000     90.000     90.000 ' ===  17  12  12
 473) Fddd       1   0    4420.916     5.01   0.0000    24.3766    21.1586     8.5714     90.000     90.000     90.000 ' ===  19  18  14
 474) P2         1   0     478.320     5.00   0.0000     8.3342    13.1379     4.3774     90.000     93.665     90.000 ' ===  17  14  16  15
 475) P2         2   0     348.407     5.00  -0.0786     5.1196    11.3032     6.0993     90.000     99.208     90.000 ' ===  11  14  16  10
 476) C2221      1   0     935.555     5.00   0.0000    23.3465     8.0538     4.9756     90.000     90.000     90.000 ' ===  16  13  12
 477) Ima2       2   0     926.935     5.00   0.0021    30.3937     5.7012     5.3494     90.000     90.000     90.000 ' ===  19  15   6
 478) F222       3   9     439.630     5.00  -0.0111    10.1954     7.5760     5.6917     90.000     90.000     90.000 ' ===   7   9   7
 479) Pmc21      1   0     372.878     5.00   0.0000    11.2852     6.0586     5.4536     90.000     90.000     90.000 ' ===  14  16   9
 480) C2         2   0     652.114     5.00  -0.0739     8.5347    14.9646     5.9149     90.000     59.680     90.000 ' ===  15  17  16  13
 481) C2         1   0     720.500     4.99   0.0000    11.6187     4.9735    12.7866     90.000    102.807     90.000 ' ===  17  13  18  17
 482) C2         1   0     429.339     4.99   0.0000     5.6552    15.3227     4.9779     90.000     95.530     90.000 ' ===  14  17  15  10
 483) C2         3   3     432.481     4.99   0.0000    23.1001     4.9726     3.8222     90.000     80.080     90.000 ' ===  15  10   9   9
 484) Pc         2   0     338.088     4.99  -0.0637     6.0634    11.2529     4.9750     90.000     95.128     90.000 ' ===  13  16  10   7
 485) Ccca       3   9     397.264     4.99  -0.0062     9.9453     2.6352    15.1583     90.000     90.000     90.000 ' ===   8   4   9
 486) C2         2   0     375.620     4.99  -0.0795    12.0529     5.3590     5.8165     90.000     88.874     90.000 ' ===  17  10  17  15
 487) Cc         1   0     429.678     4.98   0.0000     5.6592    15.2968     4.9864     90.000     84.499     90.000 ' ===  14  17  12   8
 488) P2         1   0     352.816     4.98   0.0000     6.1179    11.3826     5.1337     90.000     99.279     90.000 ' ===  15  15  13  10
 489) P2         1   0     297.817     4.98   0.0000    11.3154     6.3290     4.1755     90.000     84.837     90.000 ' ===  17   8  15  13
 490) P2         1   0     314.538     4.97   0.0000     9.0896     5.9211     5.8455     90.000     91.216     90.000 ' ===  14  12  16  11
 491) Cc         1   0     787.736     4.97   0.0000    26.2820     4.2630     7.6260     90.000     67.215     90.000 ' ===  19  10  13  13
 492) C2         2   0     372.277     4.97   0.0895    15.2828     7.5957     3.2169     90.000     85.500     90.000 ' ===  16  16  10   9
 493) P2         3   6     117.397     4.97   0.0225     5.8535     2.4905     8.3652     90.000     74.295     90.000 ' ===  10   7   9   7
 494) Cc         2   0     833.283     4.97   0.0538     8.3998    22.8404     4.3435     90.000     89.500     90.000 ' ===  17  18  11  11
 495) P21        1   0     409.686     4.97   0.0000    13.3830     6.2062     4.9556     90.000     95.527     90.000 ' ===  17  14  15  13
 496) Pc         1   0     522.465     4.97   0.0000     8.5837     9.3390     6.7260     90.000    104.301     90.000 ' ===  13  16  15  10
 497) P21/c      2   0     346.910     4.96   0.0283     8.5268     8.4763     4.8182     90.000     95.001     90.000 ' ===  15  15  13  10
 498) P21        1   0     143.048     4.96   0.0000     4.9923     7.6803     3.7643     90.000     82.352     90.000 ' ===  14  15  13   9
 499) Cmc21      1   0     832.144     4.96   0.0000    22.7515     8.4063     4.3509     90.000     90.000     90.000 ' ===  17  17  11
 500) C222       2   0     964.732     4.96  -0.0431    30.2823     5.7024     5.5868     90.000     90.000     90.000 ' ===  18  11  10
 501) Cc         1   0     765.782     4.95   0.0000     6.5402    22.5150     5.6166     90.000     67.807     90.000 ' ===  14  17  12  10
 502) C2         3   8     218.105     4.95  -0.0064     5.0206    22.7375     1.9291     90.000     82.055     90.000 ' ===   6   9   3   1
 503) C2221      3   6     440.630     4.95   0.0000    10.1935     5.6952     7.5900     90.000     90.000     90.000 ' ===   9  11  10
 504) C2         3   4     498.600     4.95   0.0127    16.9755     4.8651     6.1546     90.000     78.797     90.000 ' ===  12   8  12  10
 505) P21/c      1   0     312.403     4.95   0.0000     9.0217     5.8655     5.9040     90.000     90.631     90.000 ' ===  14  15  15  11
 506) C2         3   3     432.703     4.95   0.0000    23.0440     4.9742     3.8232     90.000     99.109     90.000 ' ===  14  10   9   8
 507) C2         2   0     538.344     4.94   0.0375     7.7946    15.1548     4.6866     90.000     76.519     90.000 ' ===  16  16  11   9
 508) C2         2   0     706.915     4.94   0.0285     9.3205     9.9621     7.6499     90.000     84.406     90.000 ' ===  14  15  18  14
 509) C2         2   0     575.216     4.94   0.0324    17.1990     6.0908     5.6584     90.000     76.033     90.000 ' ===  18  12  15  14
 510) P21/c      2   0     616.714     4.94   0.0020     8.5052    16.8833     4.2978     90.000     92.154     90.000 ' ===  11  19  15   9
 511) C2         2   0     374.261     4.94  -0.0936    12.0375     5.3518     5.8105     90.000     88.919     90.000 ' ===  17  11  17  15
 512) C2         1   0     535.107     4.94   0.0000     7.7724    15.1475     4.6702     90.000     76.708     90.000 ' ===  15  16  11   9
 513) C2         1   0     408.345     4.93   0.0000    13.5940     6.1671     4.8928     90.000     84.564     90.000 ' ===  16  11  16  13
 514) C2         2   0     547.858     4.93  -0.0337     8.1157     8.4081     8.6020     90.000     68.965     90.000 ' ===  16  15  15  12
 515) Pc         2   0     353.533     4.93  -0.0093     5.1286    11.3956     6.1296     90.000     99.287     90.000 ' ===  13  15  14   9
 516) P21        3   9      72.782     4.93   0.0041     4.1837     4.5883     3.8123     90.000     95.995     90.000 ' ===   8   5   6   4
 517) C2         3   8     147.194     4.92   0.0226     7.7696     4.9842     3.8939     90.000     77.459     90.000 ' ===   9   5   5   4
 518) C2         2   0     601.192     4.92   0.0639     8.6302     7.6356     9.3165     90.000     78.311     90.000 ' ===  14  12  16  12
 519) P2         1   0     225.754     4.92   0.0000     8.0208     4.3994     6.8399     90.000     69.284     90.000 ' ===  17  10  15  13
 520) P21/c      2   0     394.312     4.91   0.0948     4.5677    21.1516     4.0839     90.000     87.966     90.000 ' ===  15  19  11   8
 521) P2         3   0     553.116     4.91   0.0000     5.7417    13.4003     7.1952     90.000     92.404     90.000 ' ===  14  18  16  12
 522) C2         3   6     216.107     4.91   0.0107     7.7092     4.9765     5.7200     90.000    100.010     90.000 ' ===   9   9   8   5
 523) F222       1   0    3346.981     4.91   0.0000    22.8321    12.0677    12.1474     90.000     90.000     90.000 ' ===  16  16  16
 524) C2         2   0    1025.927     4.90  -0.0438    12.6184     9.8154     8.8075     90.000     70.132     90.000 ' ===  15  15  17  13
 525) C2         3   6     330.218     4.90  -0.0072     6.5817    12.0640     4.3071     90.000     74.920     90.000 ' ===   9  10  10   7
 526) C2         2   0     718.806     4.90  -0.0004    11.6365     4.9551    12.7848     90.000    102.819     90.000 ' ===  15   9  17  13
 527) P21        1   0     346.082     4.90   0.0000     6.1324     6.6249     8.6227     90.000     81.090     90.000 ' ===  18  13  18  17
 528) P21        3   9      66.670     4.90  -0.0061     5.7802     2.7737     4.2735     90.000    103.333     90.000 ' ===   8   2   8   6
 529) P2         1   0     312.403     4.90   0.0000     9.0217     5.8655     5.9040     90.000     90.631     90.000 ' ===  14  13  16  12
 530) C2         2   0     375.149     4.90  -0.0790    12.0573     5.3657     5.7998     90.000     91.151     90.000 ' ===  17  12  17  15
 531) C2         3   8     153.050     4.89   0.0095     6.1429     5.9848     4.2218     90.000     99.570     90.000 ' ===   8   5   8   5
 532) F222       2   0    2351.710     4.89  -0.0396    22.5042    12.1342     8.6121     90.000     90.000     90.000 ' ===  17  15  11
 533) P21        3   0     345.827     4.89   0.0000     8.6238     6.6414     6.1132     90.000     81.009     90.000 ' ===  17  11  18  16
 534) Cc         2   0     706.583     4.89   0.0236    10.2704    22.7479     3.0351     90.000     85.167     90.000 ' ===  13  19  10   7
 535) C2         3   9    -999.000     4.89  -0.0039     4.9803    22.7433     1.9144     90.000   -999.000     90.000 ' ===   6   9   1   0
 536) P2         3   1     286.396     4.89  -0.0235     5.9349     9.0618     5.3485     90.000     95.347     90.000 ' ===  14  11  14  12
 537) P2         3   6     223.670     4.89   0.0125     7.5806     6.0661     4.8674     90.000     87.885     90.000 ' ===   8   6   9   5
 538) P21212     3   5     442.055     4.89   0.0175     9.9565     7.5981     5.8434     90.000     90.000     90.000 ' ===  12   8   7
 539) Iba2       2   0    1194.913     4.88   0.0423    30.4238     5.7205     6.8657     90.000     90.000     90.000 ' ===  19  16   9
 540) C2         3   8     279.799     4.88   0.0181     7.9777     8.4157     4.3864     90.000     71.822     90.000 ' ===   8   7   7   4
 541) C2         2   0     532.817     4.88   0.0009    18.5861     2.5139    11.4446     90.000     94.857     90.000 ' ===  18   5  17  16
 542) I222       1   0     927.504     4.88   0.0000    30.4083     5.3529     5.6982     90.000     90.000     90.000 ' ===  19   6  15
 543) P2         2   0     350.147     4.88   0.0565     8.5911     8.4827     4.8215     90.000     85.226     90.000 ' ===  14  15  14  11
 544) C2         1   0     550.480     4.88   0.0000     8.1295     8.4099     8.6382     90.000     68.765     90.000 ' ===  17  15  14  12
 545) C2         1   0     444.940     4.87   0.0000    22.8158     4.9743     3.9304     90.000     85.907     90.000 ' ===  18  13  12  11
 546) C2         1   0     456.975     4.87   0.0000     5.5328    22.7526     4.0388     90.000     64.001     90.000 ' ===  13  16   9   6
 547) C2         3   9     177.834     4.87  -0.0128     8.3596     5.6179     3.8077     90.000     83.964     90.000 ' ===   6   4   6   3
 548) C2         2   0     767.039     4.87  -0.0261     7.6494    16.6284     6.1127     90.000     80.585     90.000 ' ===  14  14  14  11
 549) C2         1   1     552.755     4.87   0.0000    30.6231     5.6960     3.1901     90.000     83.391     90.000 ' ===  17  15   7   6
 550) C2         1   0     638.118     4.86   0.0000     9.0651     8.4464     9.0835     90.000    113.438     90.000 ' ===  18  12  14  13
 551) P2         2   0     356.101     4.86  -0.0511     5.2488    11.2611     6.0504     90.000     84.707     90.000 ' ===  10  12  14   8
 552) P2         2   0     271.730     4.86   0.0396     7.6501     6.6289     5.4027     90.000     82.653     90.000 ' ===  16  13  12   9
 553) C2         2   0     862.280     4.86  -0.0464    11.5374    18.0288     4.2621     90.000     76.566     90.000 ' ===  14  11  16  12
 554) P2         1   0     250.394     4.85   0.0000    11.8569     2.8310     7.6399     90.000    102.477     90.000 ' ===  14   9  18  14
 555) Cc         2   0     429.771     4.85   0.0133     5.6534    15.2911     4.9946     90.000     84.487     90.000 ' ===  13  17  14   9
 556) C2221      1   0     934.699     4.85   0.0000    23.3380     8.0533     4.9732     90.000     90.000     90.000 ' ===  15  13  13
 557) C2         2   0     388.665     4.85  -0.0242    24.7172     4.2239     3.8045     90.000    101.896     90.000 ' ===  17   8  11  10
 558) Ccc2       1   0     827.209     4.85   0.0000    22.7566     8.4194     4.3174     90.000     90.000     90.000 ' ===  18  17  11
 559) C2         1   0     756.057     4.85   0.0000     6.6021    22.7486     5.5041     90.000     66.148     90.000 ' ===  14  18  14  12
 560) Pcca       2   0    1240.227     4.85   0.0550    16.7113    11.4066     6.5063     90.000     90.000     90.000 ' ===  16  17  16
 561) F222       2   0    3445.986     4.85   0.0178    22.8031     9.9643    15.1661     90.000     90.000     90.000 ' ===  13  14  15
 562) P21        1   0     287.159     4.85   0.0000     5.9543     9.0594     5.3455     90.000     95.208     90.000 ' ===  16  13  14  12
 563) P21/c      2   0     289.914     4.85  -0.0675    11.2746     3.1087     8.3040     90.000     84.945     90.000 ' ===  16   9  16  13
 564) C2         1   0     410.139     4.85   0.0000    13.6139     6.1656     4.9092     90.000     95.545     90.000 ' ===  16  11  17  14
 565) C2         3   6     205.601     4.85  -0.0029     6.0374     6.0544     5.9339     90.000    108.575     90.000 ' ===  10   9  10   8
 566) C2         3   8     380.906     4.84  -0.0155     6.6195    11.2474     5.2201     90.000     78.544     90.000 ' ===   9  10  10   8
 567) C2         3   2     429.669     4.84  -0.0324    22.9877     4.9588     3.8171     90.000     80.921     90.000 ' ===  16   9  10   9
 568) P2         2   0     367.643     4.84  -0.0002     5.8547     6.9670     9.0854     90.000     82.770     90.000 ' ===  16  12  17  14
 569) P2         1   0     204.807     4.84   0.0000    12.7589     2.8134     5.8404     90.000    102.329     90.000 ' ===  17   7  15  14
 570) C2         3   9     201.826     4.83  -0.0053    11.7268     3.1056     5.5677     90.000     84.469     90.000 ' ===  10   5   7   7
 571) Cc         1   1     621.080     4.83   0.0000     6.4646    17.0963     5.9730     90.000     70.191     90.000 ' ===  16  17  12  10
 572) Fdd2       1   0    3337.832     4.82   0.0000    22.7721    12.1786    12.0355     90.000     90.000     90.000 ' ===  19  19  16
 573) Cc         1   0     377.061     4.82   0.0000     7.5377    15.1498     3.3086     90.000     93.631     90.000 ' ===  14  17  10   7
 574) Pna21      3   8     691.285     4.82   0.0167     9.9559     9.1380     7.5984     90.000     90.000     90.000 ' ===   9   6  10
 575) P2         2   0     343.024     4.82   0.0751    29.4101     3.8283     3.0556     90.000     85.603     90.000 ' ===  16  11   9   8
 576) C2         2   0     777.207     4.82  -0.0387     5.9600    17.4980     7.5204     90.000     97.704     90.000 ' ===  17  16  15  13
 577) P2         2   0     367.641     4.82   0.0030     9.0863     6.9624     5.8587     90.000     97.289     90.000 ' ===  16  13  16  13
 578) P2         1   0     411.797     4.82   0.0000    11.6527     6.0587     5.9291     90.000     79.659     90.000 ' ===  16  13  16  14
 579) P2         2   0     259.497     4.81   0.0380     7.7094     6.0762     5.6120     90.000     99.211     90.000 ' ===  16  13  14  13
 580) C2         3   6     413.017     4.81   0.0064     4.9852    22.7707     3.6457     90.000     86.363     90.000 ' ===  10  11   5   4
 581) P2         2   0     472.978     4.81  -0.0238     9.5733    12.4506     4.0178     90.000     80.978     90.000 ' ===  13  18  14  11
 582) P21/c      2   0     225.920     4.81   0.0852     5.9009     7.6805     5.2161     90.000     72.873     90.000 ' ===  14  17  13  10
 583) Pc         2   0     368.893     4.80  -0.0574     5.6674    15.1005     4.3727     90.000     99.676     90.000 ' ===  12  16  10   6
 584) P2         1   0     346.019     4.80   0.0000     8.6217     6.6275     6.1304     90.000     98.962     90.000 ' ===  18  13  18  17
 585) P21        2   0     338.376     4.80  -0.0202     8.4146     8.9289     4.5285     90.000     84.006     90.000 ' ===  16  13  14  11
 586) P2         1   0     339.812     4.80   0.0000     8.4249     8.9461     4.5342     90.000     83.908     90.000 ' ===  16  13  14  11
 587) P2         2   0     242.374     4.79   0.0713    19.1810     4.1778     3.0395     90.000     84.321     90.000 ' ===  17   9  11  11
 588) Fdd2       2   0    3564.946     4.79   0.0964    11.7811    20.0315    15.1061     90.000     90.000     90.000 ' ===  15  18  15
 589) C222       2   0    1067.634     4.79   0.0859    10.2681     4.1447    25.0862     90.000     90.000     90.000 ' ===  16  12  17
 590) C2         1   0     680.161     4.79   0.0000    15.4982     3.5224    12.4990     90.000     85.428     90.000 ' ===  18   7  18  17
 591) P2         1   0     213.708     4.79   0.0000     5.7384     9.0211     4.2601     90.000    104.292     90.000 ' ===  13  13  16  11
 592) P2         2   0     249.197     4.78  -0.0228    11.8431     2.8298     7.6167     90.000    102.518     90.000 ' ===  15   9  18  15
 593) P21/c      2   0     407.046     4.78  -0.0036    10.7911     4.9700     7.6559     90.000     82.453     90.000 ' ===  13  14  17  12
 594) C2         2   0     322.090     4.78   0.0932    16.1520     2.1797     9.2032     90.000     96.257     90.000 ' ===  17   3  17  15
 595) C2         3   8     320.096     4.78   0.0102     5.9448    18.0466     3.0751     90.000     75.991     90.000 ' ===   8  11   5   3
 596) F222       1   0    2251.513     4.78   0.0000    30.4296    11.1992     6.6068     90.000     90.000     90.000 ' ===  17  16  11
 597) C2         1   0     645.375     4.78   0.0000     5.5581    19.8938     6.0777     90.000     73.810     90.000 ' ===  11  17  15   8
 598) Fdd2       2   0    2519.356     4.78   0.0751    19.9842    15.2360     8.2743     90.000     90.000     90.000 ' ===  16  16  10
 599) P2         2   0     380.517     4.77  -0.0725    12.2028    11.3121     2.7987     90.000     80.052     90.000 ' ===  15  15   8   7
 600) C2         3   7     143.799     4.77   0.0070     5.0644     7.5994     3.8044     90.000    100.848     90.000 ' ===   9   8   7   5
 601) P21        1   0     363.826     4.77   0.0000     7.9001     7.5910     6.3509     90.000     72.799     90.000 ' ===  15  13  17  14
 602) C2         1   0     672.445     4.77   0.0000     8.5952    14.8947     5.9298     90.000     62.347     90.000 ' ===  15  16  12  10
 603) Pc         2   0     306.802     4.77  -0.0576     8.9477     5.8391     5.8733     90.000     88.929     90.000 ' ===  15  14  16  13
 604) Pc         1   0     312.403     4.77   0.0000     9.0217     5.8655     5.9040     90.000     90.631     90.000 ' ===  14  15  15  11
 605) P2         1   0     341.397     4.77   0.0000     6.0849    11.2854     4.9932     90.000     95.333     90.000 ' ===  15  16  11  10
 606) P2         1   0     364.178     4.77   0.0000     7.9154     7.5941     6.3406     90.000     72.846     90.000 ' ===  15  13  17  14
 607) C2         1   0     457.194     4.77   0.0000     5.9227    15.0402     5.2610     90.000    102.688     90.000 ' ===  14  17  12   8
 608) P2         1   0     346.013     4.77   0.0000     8.6088     6.6400     6.1271     90.000     81.091     90.000 ' ===  18  14  18  17
 609) C2         2   0     399.043     4.77   0.0060     9.2428     5.7240     7.5679     90.000     94.687     90.000 ' ===  17  13  17  15
 610) C2         3   3     431.443     4.77  -0.0153    23.0212     4.9677     3.8207     90.000     80.898     90.000 ' ===  15   9  10   9
 611) P21        1   0     328.897     4.77   0.0000    11.3770     3.8407     7.6449     90.000    100.072     90.000 ' ===  17  11  17  15
 612) Pc         2   0     352.936     4.76  -0.0171     5.1286    11.3829     6.1253     90.000     80.750     90.000 ' ===  13  15  15  10
 613) P212121    2   0     470.309     4.76   0.0572    30.4762     5.7483     2.6846     90.000     90.000     90.000 ' ===  18  13   9
 614) C2         1   0     637.262     4.76   0.0000     9.0530     8.4382     9.9562     90.000    123.082     90.000 ' ===  17  12  16  14
 615) P212121    3   5     442.379     4.75   0.0211     9.9584     7.6016     5.8439     90.000     90.000     90.000 ' ===  12   8   7
 616) Pc         1   0     344.966     4.75   0.0000     8.5240     8.4500     4.8084     90.000     95.101     90.000 ' ===  15  16  13  11
 617) C2         1   0    1025.467     4.75   0.0000     7.3963    22.7911     6.6136     90.000     66.900     90.000 ' ===  14  19  15  11
 618) Cmc21      1   0    1022.853     4.75   0.0000     9.9431     6.7778    15.1775     90.000     90.000     90.000 ' ===  16  13  15
 619) C2         2   0     541.626     4.75  -0.0767    27.2605     4.1169     4.8511     90.000     84.182     90.000 ' ===  19  13  17  17
 620) C2         2   0     531.641     4.75  -0.0239     7.5950    14.9866     4.6932     90.000     84.393     90.000 ' ===  17  13  12  11
 621) P2         2   0     356.296     4.75  -0.0486     6.0526    11.2613     5.2498     90.000     95.300     90.000 ' ===  14  12  10   8
 622) P2         2   0     573.147     4.75   0.0113     8.3900    16.9293     4.0600     90.000     83.662     90.000 ' ===  15  15  13  11
 623) P2         2   0     474.389     4.75   0.0246     9.5512    12.4861     4.0316     90.000     80.634     90.000 ' ===  13  17  15  12
 624) C2         1   0     673.668     4.75   0.0000     8.5859    14.9354     5.9254     90.000     62.449     90.000 ' ===  14  17  12   9
 625) C2         3   7     354.271     4.74   0.0052    31.4456     5.8360     2.4310     90.000    127.430     90.000 ' ===  11   7   5   5
 626) P21/c      2   0     379.898     4.74  -0.0661     4.4795    21.0519     4.0317     90.000     87.714     90.000 ' ===  13  19  11   7
 627) C222       1   0     934.258     4.74   0.0000    23.3464     8.0500     4.9711     90.000     90.000     90.000 ' ===  15  13  13
 628) C222       1   0     935.663     4.74   0.0000    23.3885     8.0449     4.9728     90.000     90.000     90.000 ' ===  16  13  12
 629) C2         2   0     887.904     4.74  -0.0603    12.4937    10.1778     7.5901     90.000     66.920     90.000 ' ===  18  17  16  15
 630) Cmc21      1   0     825.464     4.74   0.0000    22.7418     8.4256     4.3080     90.000     90.000     90.000 ' ===  17  16  12
 631) Cc         2   0     810.179     4.74  -0.0144    14.0816    10.0655     5.9134     90.000     75.155     90.000 ' ===  17  16  13  11
 632) P2         2   0     250.843     4.74   0.0055    11.8685     2.8343     7.6379     90.000    102.493     90.000 ' ===  15  10  18  15
 633) P21/c      3   1     413.018     4.74   0.0180    11.5066     6.0596     6.0419     90.000     78.637     90.000 ' ===  16  15  15  13
 634) Cc         1   0     760.328     4.73   0.0000     7.6745    16.5499     6.0961     90.000     79.107     90.000 ' ===  17  18  14  12
 635) P21        3   8     113.947     4.73   0.0000     5.5313     4.9762     4.2930     90.000     74.650     90.000 ' ===   8   6   8   6
 636) I222       1   0     879.246     4.73   0.0000    11.6754     9.9559     7.5642     90.000     90.000     90.000 ' ===  14  16  12
 637) Pc         1   0     410.990     4.73   0.0000     6.4464    11.3484     6.0000     90.000     69.442     90.000 ' ===  14  17  11   9
 638) Cmc21      2   0    1024.003     4.72  -0.0039     9.9448     6.7719    15.2053     90.000     90.000     90.000 ' ===  16  14  15
 639) Pccn       3   7     516.520     4.72   0.0059    22.7661     4.9761     4.5595     90.000     90.000     90.000 ' ===  11   8   4
 640) P2         3   9      92.868     4.72  -0.0074    12.5086     2.4276     3.0677     90.000     94.471     90.000 ' ===   9   3   7   7
 641) C2         1   0     806.847     4.72   0.0000     8.3223    22.8292     4.2490     90.000     91.856     90.000 ' ===  17  16  12  11
 642) P21        1   0     367.827     4.72   0.0000     7.5848     9.1903     5.2969     90.000     84.993     90.000 ' ===  17  14  16  14
 643) P2         2   0     293.057     4.72   0.0874    11.8529     3.0427     8.4272     90.000     74.628     90.000 ' ===  17  11  13  12
 644) P2         1   0     213.930     4.72   0.0000     5.6741     9.0664     4.2995     90.000    104.713     90.000 ' ===  11  15  14   9
 645) P2         3   9      54.278     4.71  -0.0024     5.7808     2.2569     4.2751     90.000    103.303     90.000 ' ===   7   2   8   6
 646) P2         1   0     335.733     4.71   0.0000    11.2683     6.0608     4.9216     90.000     87.254     90.000 ' ===  16  12  13  11
 647) Aba2       2   0    1151.113     4.71  -0.0322    19.8439     4.9714    11.6683     90.000     90.000     90.000 ' ===  18  12  17
 648) P2         1   0     313.119     4.71   0.0000    14.1278     2.6648     8.4400     90.000     80.211     90.000 ' ===  17   9  16  15
 649) Cc         2   0     675.124     4.71   0.0136     8.5913    14.9348     5.9378     90.000     62.391     90.000 ' ===  14  17  12   9
 650) P2         1   0     409.422     4.71   0.0000    13.3722     6.2021     4.9601     90.000     95.576     90.000 ' ===  17  14  15  13
 651) Cc         1   0     743.895     4.71   0.0000     8.6900    22.7571     3.9033     90.000     74.515     90.000 ' ===  16  17  11  10
 652) Pc         2   0     394.776     4.71  -0.0276     5.7815    15.8993     4.4202     90.000     76.318     90.000 ' ===  12  17  16  10
 653) Pmc21      2   0     433.698     4.71   0.0674    11.3299     7.6646     4.9943     90.000     90.000     90.000 ' ===  14  11  11
 654) P21        1   0     272.154     4.70   0.0000    15.9800     4.3083     3.9700     90.000     95.295     90.000 ' ===  19  14  12  12
 655) C2         3   1     538.554     4.70   0.0677    18.6556     2.5220    11.4841     90.000     85.375     90.000 ' ===  17   6  16  15
 656) Pc         2   0     409.469     4.70  -0.0235     7.1066    11.3652     5.9738     90.000     58.065     90.000 ' ===  13  17  13   9
 657) Pc         2   0     551.441     4.70   0.0011     5.7120    13.3665     7.2303     90.000     92.631     90.000 ' ===  12  19  15  10
 658) P21/c      2   0     388.649     4.70  -0.0508    11.4465     6.0400     5.6748     90.000     82.136     90.000 ' ===  16  16  14  12
 659) C2         1   0     273.908     4.69   0.0000    18.2683     1.8759     8.0476     90.000     83.307     90.000 ' ===  18   2  16  15
 660) P2         1   0     297.209     4.69   0.0000    11.6917     6.3262     4.1751     90.000     74.250     90.000 ' ===  17   9  16  14
 661) Cmc21      2   0    1304.451     4.69  -0.0494    22.6801     9.9132     5.8019     90.000     90.000     90.000 ' ===  16  14   9
 662) C2         2   0     664.687     4.69  -0.0890    22.4848    10.1627     2.9101     90.000     88.340     90.000 ' ===  18  12  11  10
 663) P2         1   0     205.941     4.69   0.0000    12.7630     2.8300     5.8365     90.000     77.660     90.000 ' ===  17   7  17  16
 664) F222       1   0    2368.848     4.69   0.0000    22.5268     8.6381    12.1735     90.000     90.000     90.000 ' ===  17  12  15
 665) P2         1   0     256.928     4.69   0.0000     7.6902     6.0534     5.5913     90.000     80.786     90.000 ' ===  15  14  15  13
 666) C2         1   0     525.211     4.68   0.0000    16.6288     3.4736     9.0948     90.000     91.211     90.000 ' ===  17   9  16  14
 667) C2         1   0     765.782     4.68   0.0000     6.5402    22.5150     5.6166     90.000     67.807     90.000 ' ===  14  17  12  10
 668) Pc         2   0     351.473     4.68  -0.0442     6.1047    11.3050     5.1471     90.000     98.331     90.000 ' ===  15  16  11   8
 669) P2         2   0     427.883     4.68  -0.0277     5.7644     9.0727     8.4544     90.000     75.404     90.000 ' ===  15  14  15  14
 670) P2         2   0     344.037     4.68  -0.0360     8.6137     6.6248     6.1046     90.000     99.028     90.000 ' ===  17  11  18  16
 671) Pcc2       1   0     372.546     4.68   0.0000    11.2808     6.0542     5.4548     90.000     90.000     90.000 ' ===  16  15   8
 672) Cc         2   0     763.962     4.68  -0.0277     7.6991    15.0227     6.8939     90.000     73.358     90.000 ' ===  15  18  14  11
 673) C2         1   0     428.553     4.68   0.0000     5.6499    15.2851     4.9847     90.000     84.590     90.000 ' ===  13  17  14   9
 674) Pca21      1   0     464.649     4.68   0.0000    30.3910     5.6977     2.6834     90.000     90.000     90.000 ' ===  19  15   5
 675) C2         1   0     304.711     4.67   0.0000    16.0565     2.0861     9.1511     90.000     96.231     90.000 ' ===  17   5  18  16
 676) P21        1   0     156.968     4.67   0.0000     9.1320     2.1511     8.0491     90.000     96.909     90.000 ' ===  17   4  17  15
 677) C2         3   7     364.932     4.67  -0.0243     7.6388    15.1318     3.1941     90.000     81.273     90.000 ' ===   9  10   5   4
 678) C2         3   9     173.538     4.67   0.0172     9.8097     4.1626     4.4779     90.000     71.634     90.000 ' ===   8   7   7   6
 679) Pmc21      3   5     442.379     4.67   0.0211     7.6016     9.9584     5.8439     90.000     90.000     90.000 ' ===   8  12   7
 680) C2         3   6     205.534     4.67  -0.0050     6.0377     6.0514     5.9339     90.000     71.443     90.000 ' ===  11   9  11   9
 681) Pc         1   0     288.667     4.67   0.0000    11.7753     3.0292     8.3691     90.000    104.765     90.000 ' ===  17   8  15  14
 682) P2         1   0     278.903     4.67   0.0000     6.3494     9.4622     4.6452     90.000     92.032     90.000 ' ===  15  16  12   9
 683) Pc         2   0     307.339     4.66  -0.0478     8.9389     5.8400     5.8880     90.000     90.865     90.000 ' ===  14  16  16  12
 684) Ccc2       1   0    1801.632     4.66   0.0000    18.4707     3.9129    24.9275     90.000     90.000     90.000 ' ===  15  13  19
 685) Pnc2       2   0     834.229     4.66  -0.0493    11.3402     9.3001     7.9101     90.000     90.000     90.000 ' ===  16  16  16
 686) C2         3   7     361.787     4.66   0.0093     5.0240    22.7745     3.1922     90.000     82.112     90.000 ' ===   9  11   4   3
 687) C2         2   0     705.859     4.66   0.0101    10.2679    22.7343     3.0344     90.000     85.219     90.000 ' ===  12  18  11   7
 688) C2         2   0     912.511     4.66  -0.0109    10.6228     7.5625    11.9490     90.000    108.083     90.000 ' ===  15  12  17  14
 689) Pccn       3   9     441.133     4.66   0.0072     9.9523     7.5905     5.8395     90.000     90.000     90.000 ' ===   7   7   6
 690) C2         3   9     212.499     4.66  -0.0051     5.2576     7.5795     5.6377     90.000     71.062     90.000 ' ===   7   8   4   3
 691) C2         2   0     516.057     4.66  -0.0022    11.2461     7.5908     6.1329     90.000     80.295     90.000 ' ===  16  15  18  16
 692) P2         1   0     383.126     4.66   0.0000     8.9033    15.1562     2.8906     90.000    100.815     90.000 ' ===  15  15  11   9
 693) P2         1   0     290.209     4.66   0.0000     5.3956    11.2953     5.0239     90.000    108.589     90.000 ' ===  15  16  13  11
 694) Aba2       2   0    1029.055     4.65   0.0181    15.2419     6.7817     9.9555     90.000     90.000     90.000 ' ===  17  14  16
 695) P2         2   0     216.349     4.65   0.0612     6.2048     9.1251     4.3161     90.000    117.710     90.000 ' ===  13  15  15  11
 696) P21        2   0     340.618     4.65   0.0408    10.5542     5.3331     6.0785     90.000     95.397     90.000 ' ===  16  11  15  13
 697) C2         2   0     771.325     4.65  -0.0367     9.5723    30.2825     2.9492     90.000    115.545     90.000 ' ===  15  18  11   9
 698) Cc         1   0     729.332     4.65   0.0000    25.0691     5.7953     5.0439     90.000     95.571     90.000 ' ===  19  15  11  11
 699) P21/c      2   0     327.842     4.65  -0.0854    11.2484     6.0188     4.8467     90.000     87.615     90.000 ' ===  13  13  12   7
 700) P2         1   0     278.360     4.65   0.0000     6.3531     9.4601     4.6343     90.000     88.030     90.000 ' ===  14  16  12   8
 701) C2         2   0     764.470     4.64   0.0559    16.9712    10.7835     4.1793     90.000     88.193     90.000 ' ===  17  12  13  11
 702) Pc         1   0     287.804     4.64   0.0000    11.7646     3.0231     8.3665     90.000     75.288     90.000 ' ===  16   9  15  13
 703) Fddd       1   0    4425.878     4.64   0.0000    21.1762    24.3747     8.5746     90.000     90.000     90.000 ' ===  17  19  16
 704) Cmc21      2   0    1681.016     4.64  -0.0039    29.2209    11.4654     5.0175     90.000     90.000     90.000 ' ===  16  18  11
 705) C2         3   9     300.663     4.64  -0.0018    12.1748     3.9229     6.3279     90.000     84.179     90.000 ' ===  10   4   7   7
 706) C2         2   0     792.564     4.64  -0.0870    14.0127     9.9153     5.8963     90.000     75.339     90.000 ' ===  15  16  15  11
 707) Cmc21      1   0    1021.759     4.64   0.0000     9.9450     6.7718    15.1720     90.000     90.000     90.000 ' ===  16  13  16
 708) F222       2   0    3382.865     4.64   0.0766    22.9371    12.0856    12.2034     90.000     90.000     90.000 ' ===  17  14  17
 709) Ccc2       3   7     439.658     4.64  -0.0087    10.1919     5.6928     7.5776     90.000     90.000     90.000 ' ===   9   9   9
 710) C2         3   5     421.660     4.64  -0.0448     4.9669    22.4712     3.7806     90.000     87.836     90.000 ' ===   9  11   7   4
 711) Pban       2   0     775.127     4.63   0.0383     9.8325     8.3351     9.4580     90.000     90.000     90.000 ' ===  16  19  13
 712) P21        2   0     305.369     4.63   0.0702     4.1909    25.0763     3.1742     90.000     66.263     90.000 ' ===  12  16  10   6
 713) Pc         2   0     398.025     4.63   0.0251     5.9695     8.7943     7.5829     90.000     90.979     90.000 ' ===  12  16  16  10
 714) P2         1   0     143.048     4.63   0.0000     4.9923     7.6803     3.7643     90.000     82.352     90.000 ' ===  14  15  13   9
 715) P21        1   0     205.941     4.63   0.0000    12.7630     2.8300     5.8365     90.000     77.660     90.000 ' ===  18   6  18  17
 716) C222       3   6     440.493     4.62   0.0000    10.1925     5.6955     7.5881     90.000     90.000     90.000 ' ===   9  11  10
 717) Pc         1   0     288.001     4.62   0.0000    11.7948     3.0186     8.3621     90.000     75.323     90.000 ' ===  16  10  14  12
 718) P2         3   9      72.782     4.62   0.0041     4.1837     4.5883     3.8123     90.000     95.995     90.000 ' ===   8   5   6   4
 719) P21        1   0     271.707     4.62   0.0000    15.9804     4.3075     3.9651     90.000     95.454     90.000 ' ===  19  14  13  13
 720) P2         2   0     272.230     4.62  -0.0882     3.7909    17.3578     4.1608     90.000     96.126     90.000 ' ===  14  14  15  11
 721) C2         1   0     510.158     4.61   0.0000     7.5896    16.0157     4.2388     90.000     81.946     90.000 ' ===  16  14  17  15
 722) Cc         1   0     806.847     4.61   0.0000     8.3223    22.8292     4.2490     90.000     91.856     90.000 ' ===  17  17  12  11
 723) P2         3   7     103.174     4.61   0.0214     5.8479     6.0388     2.9702     90.000     79.612     90.000 ' ===   9   9   8   6
 724) C2221      3   9     228.607     4.61  -0.0039    22.7433     4.9732     2.0211     90.000     90.000     90.000 ' ===   9   7   1
 725) F222       1   0    3457.219     4.61   0.0000    22.9113     9.9439    15.1747     90.000     90.000     90.000 ' ===  13  16  14
 726) P2         2   0     286.331     4.61   0.0322     8.5022     7.6346     4.4586     90.000     81.636     90.000 ' ===  15  16  15  12
 727) P21        1   0     289.836     4.61   0.0000     4.1772    18.0474     3.8608     90.000     95.250     90.000 ' ===  14  17  13  10
 728) Cc         3   6     557.976     4.60   0.0106     9.8584     8.3940     7.9860     90.000    122.400     90.000 ' ===  12  10  11  10
 729) C2         1   0     564.888     4.60   0.0000    16.8669     7.5652     4.4452     90.000     84.818     90.000 ' ===  17  16  13  12
 730) C2         3   9     331.046     4.60  -0.0065    30.3111     5.7181     1.9110     90.000     91.795     90.000 ' ===   9   6   3   2
 731) Cc         2   0     533.261     4.60   0.0250    15.2026     7.3797     4.7671     90.000     94.380     90.000 ' ===  18  17  11  10
 732) P21/c      3   6     142.136     4.60   0.0074     5.0073     7.5962     3.7599     90.000     96.338     90.000 ' ===   9  11   8   5
 733) C2221      1   0     933.825     4.60   0.0000    23.3409     8.0510     4.9694     90.000     90.000     90.000 ' ===  16  13  13
 734) P21/c      2   0     268.656     4.60  -0.0048     7.6068     6.6181     5.3738     90.000     83.256     90.000 ' ===  15  15  12   8
 735) P2         1   0     289.339     4.59   0.0000     5.3854    11.3029     5.0207     90.000     71.217     90.000 ' ===  15  17  12  10
 736) P2         3   8      95.406     4.59   0.0139     6.0689     2.6897     5.8461     90.000     91.285     90.000 ' ===  10   5   9   8
 737) P21        1   0     363.457     4.59   0.0000     7.9086     7.5858     6.3427     90.000     72.777     90.000 ' ===  16  13  17  15
 738) C2         1   0    1026.574     4.59   0.0000    17.0947    12.4843     4.8726     90.000     80.822     90.000 ' ===  17  17  14  13
 739) C2         2   0     578.418     4.59   0.0398    11.6945    12.0654     4.1204     90.000     84.213     90.000 ' ===  18  16  13  12
 740) Cc         1   1     552.755     4.59   0.0000    30.6231     5.6960     3.1901     90.000     83.391     90.000 ' ===  17  16   5   4
 741) P2         2   0     340.618     4.59   0.0408    10.5542     5.3331     6.0785     90.000     95.397     90.000 ' ===  16  11  15  13
 742) P2         3   1     265.746     4.59   0.0568    11.4756     2.4926     9.3214     90.000     85.332     90.000 ' ===  17   6  13  13
 743) C2         2   0     655.018     4.59  -0.0656     8.5539    14.9640     5.9352     90.000     59.564     90.000 ' ===  16  16  15  13
 744) P21        2   0     216.572     4.59   0.0132     9.1505     2.9577     8.0459     90.000     84.021     90.000 ' ===  18   6  15  14
 745) P21212     3   5     442.379     4.59   0.0211     9.9584     5.8439     7.6016     90.000     90.000     90.000 ' ===  12   7   8
 746) C222       2   0    1207.077     4.59  -0.0284     8.2987     5.4798    26.5434     90.000     90.000     90.000 ' ===  12  13  17
 747) P2         1   0     216.419     4.59   0.0000     9.1529     2.9579     8.0382     90.000     83.980     90.000 ' ===  18   5  16  15
 748) P212121    3   9     144.083     4.59  -0.0010     7.5814     4.9749     3.8202     90.000     90.000     90.000 ' ===   7   7   4
 749) Fdd2       1   0    3338.998     4.59   0.0000    22.7951    12.1673    12.0387     90.000     90.000     90.000 ' ===  18  19  15
 750) P21        2   0     312.295     4.59  -0.0574    15.8504     3.2741     6.3113     90.000    107.546     90.000 ' ===  18   5  16  15
 751) Ccca       1   0    1158.940     4.59   0.0000    11.6782     4.9730    19.9557     90.000     90.000     90.000 ' ===  18  14  16
 752) P21/c      2   0     278.084     4.58   0.0619     8.1702     8.4349     4.3333     90.000    111.379     90.000 ' ===  16  15  12  10
 753) C2         3   9     260.937     4.58  -0.0087    11.0358     5.6859     4.3046     90.000     75.031     90.000 ' ===   8   4   8   6
 754) P2         1   0     258.120     4.58   0.0000     7.7005     6.0602     5.6055     90.000     80.660     90.000 ' ===  16  12  14  13
 755) C2         3   3     431.971     4.58  -0.0101    23.0884     4.9690     3.8230     90.000     80.020     90.000 ' ===  16   9  10  10
 756) Pba2       2   0     583.913     4.58   0.0322    11.7179     9.9539     5.0062     90.000     90.000     90.000 ' ===  18  17   9
 757) Fdd2       1   0    3348.193     4.58   0.0000    22.7695    12.1787    12.0741     90.000     90.000     90.000 ' ===  17  17  17
 758) Ccc2       1   0    1059.895     4.58   0.0000    22.5408     3.8841    12.1062     90.000     90.000     90.000 ' ===  17  10  12
 759) Cc         3   6     275.985     4.58   0.0229     8.1338     8.4248     4.3229     90.000    111.304     90.000 ' ===  11  10   9   7
 760) Ima2       2   0     853.008     4.58  -0.0890     9.8374     7.5442    11.4937     90.000     90.000     90.000 ' ===  15  15  15
 761) C2         1   0     516.673     4.58   0.0000    11.2449     7.5861     6.1453     90.000     99.737     90.000 ' ===  16  16  18  16
 762) P21212     2   0     637.080     4.58  -0.0479    16.5640     8.9259     4.3090     90.000     90.000     90.000 ' ===  19  14  13
 763) Cmc21      2   0    1145.840     4.58  -0.0109     8.2997     7.5956    18.1761     90.000     90.000     90.000 ' ===  14  14  13
 764) P2         2   0     275.612     4.58   0.0813    11.4809     4.7512     6.3546     90.000     52.666     90.000 ' ===  19   9  15  15
 765) Ccc2       1   0    1375.457     4.58   0.0000    30.2585    14.6067     3.1121     90.000     90.000     90.000 ' ===  18  18  13
 766) P2         3   9      87.340     4.57   0.0000    11.4334     1.8358     4.1841     90.000     84.002     90.000 ' ===   8   1   6   4
 767) P21/c      2   0     444.569     4.57   0.0315     5.8878     9.9197     7.6150     90.000     91.673     90.000 ' ===  13  17  15   9
 768) Ccc2       3   8     307.893     4.57  -0.0052    22.7420     4.9726     2.7226     90.000     90.000     90.000 ' ===  10   8   2
 769) C2         2   0    1033.409     4.57  -0.0854     9.5734    12.3440     8.9999     90.000     76.326     90.000 ' ===  17  17  16  14
 770) C2         1   0     563.356     4.57   0.0000    16.8860     7.5479     4.4383     90.000     84.813     90.000 ' ===  18  15  13  12
 771) P2         1   0     156.968     4.57   0.0000     9.1320     2.1511     8.0491     90.000     96.909     90.000 ' ===  17   4  17  15
 772) C2         2   0     813.981     4.57  -0.0331    12.0720    12.0364     5.9103     90.000     71.412     90.000 ' ===  17  15  14  13
 773) P21        1   0     297.762     4.57   0.0000    11.6879     6.3347     4.1769     90.000     74.328     90.000 ' ===  16   9  16  13
 774) Pc         2   0     225.920     4.57   0.0852     5.9009     7.6805     5.2161     90.000    107.127     90.000 ' ===  14  17  13  10
 775) C2         1   0     574.355     4.56   0.0000     8.5947     7.5760     9.6173     90.000    113.482     90.000 ' ===  16  14  18  16
 776) C2         3   8     289.697     4.56  -0.0067     7.2243     9.6432     4.3367     90.000     73.512     90.000 ' ===   8   9   9   6
 777) Cc         3   9     144.421     4.56   0.0080     5.0647     7.5882     3.8237     90.000     79.348     90.000 ' ===   7   9   4   3
 778) C2         3   1     609.721     4.56  -0.0127    10.1949     9.4852     7.7258     90.000    125.301     90.000 ' ===  16  13  15  13
 779) P2         2   0     339.913     4.56   0.0423    29.2845     3.8207     3.0463     90.000     85.774     90.000 ' ===  16  11  10   9
 780) F222       1   0    3337.954     4.56   0.0000    22.7718    12.1785    12.0362     90.000     90.000     90.000 ' ===  19  17  13
 781) C2         1   0     528.384     4.56   0.0000    16.9240     7.5068     4.1621     90.000     87.790     90.000 ' ===  15  11  12   9
 782) C2         2   0     427.798     4.56  -0.0028     5.6386    15.2786     4.9901     90.000     95.668     90.000 ' ===  13  17  13   8
 783) C222       2   0    1070.789     4.56   0.0916    10.2866     4.1447    25.1152     90.000     90.000     90.000 ' ===  16  13  17
 784) Cc         2   0     782.813     4.56  -0.0628    11.5670    12.0283     6.0079     90.000     69.472     90.000 ' ===  15  16  12  10
 785) C2         3   7     388.204     4.55   0.0063     5.9137    24.9721     2.6634     90.000     80.741     90.000 ' ===   8  10   5   3
 786) F222       2   0    3341.865     4.55  -0.0182    22.8249    12.0604    12.1400     90.000     90.000     90.000 ' ===  16  17  15
 787) P212121    2   0     738.771     4.55  -0.0793    25.2109     6.2199     4.7113     90.000     90.000     90.000 ' ===  18  14  15
 788) C2         1   0     411.449     4.55   0.0000    13.5975     6.1875     4.9135     90.000     84.441     90.000 ' ===  16  12  17  14
 789) P2         3   8     199.912     4.55  -0.0429     8.4915     6.2283     3.8142     90.000     82.316     90.000 ' ===   7   7   9   6
 790) Pnc2       2   0     636.494     4.55  -0.0515    16.5576     8.9251     4.3071     90.000     90.000     90.000 ' ===  19  15  13
 791) C2         2   0     441.652     4.55   0.0664    25.0303     4.6071     4.1849     90.000     66.228     90.000 ' ===  17  11  14  12
 792) F222       2   0    2333.560     4.54  -0.0379    31.9208     8.5837     8.5167     90.000     90.000     90.000 ' ===  17  14  13
 793) Pca21      2   0     637.842     4.54   0.0052     6.0908    11.3784     9.2036     90.000     90.000     90.000 ' ===  14  19  14
 794) C2         3   9     336.807     4.54   0.0066    24.9742     5.8367     2.3107     90.000     89.409     90.000 ' ===   9   5   3   3
 795) C2         1   0     408.349     4.54   0.0000    13.2700     6.1870     4.9941     90.000     84.810     90.000 ' ===  17  11  16  14
 796) P2         1   0     270.150     4.54   0.0000    14.6933     4.4189     4.1836     90.000     84.005     90.000 ' ===  16  13  15  12
 797) C2221      1   0     831.316     4.54   0.0000    22.7569     8.3993     4.3492     90.000     90.000     90.000 ' ===  17  17  11
 798) Pbcn       1   0     502.707     4.53   0.0000    14.5828     7.5737     4.5516     90.000     90.000     90.000 ' ===  16  17  12
 799) C2         2   0     579.559     4.53   0.0402    22.9884     3.3234     7.7151     90.000    100.499     90.000 ' ===  17   7  16  14
 800) P2         3   8     113.947     4.53   0.0000     5.5313     4.9762     4.2930     90.000     74.650     90.000 ' ===   8   6   8   6
 801) F222       2   0    2342.158     4.53  -0.0555    22.4753     8.5954    12.1240     90.000     90.000     90.000 ' ===  17  12  14
 802) Pnc2       3   7     443.370     4.53   0.0322     9.9639     5.8480     7.6090     90.000     90.000     90.000 ' ===  10   8   6
 803) P21        1   0     249.756     4.53   0.0000    10.7545     2.6525     8.9668     90.000    102.470     90.000 ' ===  17   7  16  14
 804) Fddd       2   0    4406.046     4.53  -0.0144    21.1530    24.3214     8.5642     90.000     90.000     90.000 ' ===  17  19  15
 805) P21212     2   0     749.437     4.53   0.0751    25.1472     5.1103     5.8317     90.000     90.000     90.000 ' ===  18  14  12
 806) C2         1   0     600.552     4.53   0.0000    23.0583     4.2326     6.2861     90.000     78.209     90.000 ' ===  17  11  14  13
 807) P2         2   0     215.095     4.53   0.0353     5.6667     9.1076     4.3066     90.000    104.593     90.000 ' ===  12  15  15  10
 808) C2         2   0     433.129     4.53   0.0319    24.8413     4.5713     4.1905     90.000     65.534     90.000 ' ===  17   8  13  12
 809) C2         2   0     708.851     4.53  -0.0166    18.2742     4.8609     8.0226     90.000     95.912     90.000 ' ===  17  11  13  12
 810) Fdd2       1   0    2698.666     4.53   0.0000    14.9242    22.4656     8.0490     90.000     90.000     90.000 ' ===  15  16  14
 811) Pca21      3   5     441.380     4.52   0.0118     9.9542     7.5932     5.8396     90.000     90.000     90.000 ' ===  11   9   7
 812) Pc         2   0     360.950     4.52   0.0100     8.9105     7.5893     5.4307     90.000     79.375     90.000 ' ===  17  12  14  13
 813) P2         1   0     297.762     4.52   0.0000    11.6879     6.3347     4.1769     90.000     74.328     90.000 ' ===  15   9  15  12
 814) P21        1   0     156.944     4.52   0.0000     9.1384     2.1512     8.0420     90.000     96.923     90.000 ' ===  17   4  16  14
 815) Pc         2   0     352.515     4.52   0.0807    19.1800     4.1878     4.4051     90.000     85.068     90.000 ' ===  17  16  12  11
 816) Cmc21      1   0    1375.457     4.52   0.0000    30.2585    14.6067     3.1121     90.000     90.000     90.000 ' ===  18  18  13
 817) P2         2   0     308.945     4.52  -0.0959    15.1744     3.7465     5.4919     90.000     98.300     90.000 ' ===  18   7  15  15
 818) C2         2   0     603.257     4.52  -0.0170    16.4321     4.8563     7.9715     90.000     71.502     90.000 ' ===  16  12  17  15
 819) Pc         1   0     441.863     4.52   0.0000     5.8640     9.9498     7.5739     90.000     90.815     90.000 ' ===  10  15  15   7
 820) P2         1   0     329.169     4.51   0.0000    11.3785     3.8435     7.6446     90.000     79.922     90.000 ' ===  17  10  17  15
 821) I222       1   0     863.180     4.51   0.0000    11.5295     9.8684     7.5866     90.000     90.000     90.000 ' ===  16  16  15
 822) P21        2   0     340.665     4.51  -0.0439    10.0349     6.0524     5.6110     90.000     88.458     90.000 ' ===  15  12  18  15
 823) C2         2   0     521.102     4.51   0.0534    13.4687     7.5895     5.1436     90.000     82.350     90.000 ' ===  15  15  17  15
 824) C2         1   0     436.403     4.51   0.0000    22.8275     4.5956     4.1725     90.000     94.453     90.000 ' ===  17  10  13  11
 825) C2         2   0     431.420     4.51   0.0144    24.8088     4.5653     4.1862     90.000     65.496     90.000 ' ===  17   8  12  11
 826) Cmc21      3   9     397.264     4.51  -0.0062     9.9453     2.6352    15.1583     90.000     90.000     90.000 ' ===   8   4   9
 827) C2         1   0     274.338     4.51   0.0000    16.0987     1.8793     9.1312     90.000     83.250     90.000 ' ===  16   1  17  14
 828) P21        2   0     351.383     4.51   0.0795     8.5311     8.5742     4.8237     90.000     95.221     90.000 ' ===  18  14  14  13
 829) P2         2   0     216.572     4.51   0.0132     9.1505     2.9577     8.0459     90.000     84.021     90.000 ' ===  18   6  15  14
 830) I222       1   0     878.963     4.51   0.0000     9.9542     7.5638    11.6742     90.000     90.000     90.000 ' ===  16  12  14
 831) P2         2   0     281.857     4.50  -0.0740     8.2712     8.9879     3.8126     90.000     96.037     90.000 ' ===  15  14  12  10
 832) C2         1   1     621.080     4.50   0.0000     6.4646    17.0963     5.9730     90.000     70.191     90.000 ' ===  16  17  12  10
 833) P2         2   0     444.102     4.50   0.0344     5.8706     9.9661     7.5915     90.000     90.873     90.000 ' ===  11  16  15   8
 834) C2         3   5     349.237     4.50   0.0000     5.0835    22.7535     3.0865     90.000     78.031     90.000 ' ===   9  12   6   3
 835) C222       2   0     951.855     4.50  -0.0055    15.1736     6.3215     9.9234     90.000     90.000     90.000 ' ===  17  12  15
 836) C2         1   0     303.796     4.50   0.0000    16.1045     2.0815     9.1253     90.000     83.286     90.000 ' ===  16   4  18  15
 837) P21/c      1   0     347.068     4.50   0.0000    10.7737     4.3497     8.3461     90.000     62.547     90.000 ' ===  17  13  17  15
 838) P21        1   0     142.821     4.50   0.0000     4.9882     7.6735     3.7616     90.000     97.290     90.000 ' ===  13  15  13   8
 839) P21        2   0     261.800     4.50  -0.0274    11.4222     2.4827     9.2644     90.000     85.192     90.000 ' ===  19   5  15  15
 840) P21/c      2   0     281.224     4.50  -0.0889    13.5647     2.9821     7.6079     90.000    113.962     90.000 ' ===  18   9  15  14
 841) P21/c      1   0     368.561     4.50   0.0000     5.7817     7.0653     9.0958     90.000     82.723     90.000 ' ===  16  14  17  14
 842) Pba2       2   0     696.913     4.50  -0.0366    12.1419    10.1200     5.6717     90.000     90.000     90.000 ' ===  17  14  13
 843) C2         1   0     683.674     4.50   0.0000    10.5547    10.7402     6.0567     90.000     95.284     90.000 ' ===  17  12  14  13
 844) Cmc21      1   0    1059.895     4.50   0.0000    22.5408     3.8841    12.1062     90.000     90.000     90.000 ' ===  17  10  12
 845) C2         3   5     395.834     4.50  -0.0189     6.8290     9.9450     5.8395     90.000     86.460     90.000 ' ===  11  12  11   8
 846) P2         1   0     289.979     4.50   0.0000    11.2974     6.1810     4.1693     90.000     95.124     90.000 ' ===  17   8  13  11
 847) P21212     3   8     229.132     4.49  -0.0308    15.1259     7.5474     2.0071     90.000     90.000     90.000 ' ===   9   7   3
 848) P2         2   1     287.427     4.49  -0.0068     7.5980     9.0920     4.1827     90.000     95.879     90.000 ' ===  12  13  13   9
 849) Cmc21      1   0    1091.509     4.49   0.0000    15.0005    10.2485     7.1001     90.000     90.000     90.000 ' ===  16  17  12
 850) Pc         2   0     290.171     4.49   0.0275    11.8143     3.0287     8.3846     90.000     75.281     90.000 ' ===  17   9  14  13
 851) P2         3   7     134.344     4.49  -0.0002     6.3334     4.8582     4.5617     90.000     73.165     90.000 ' ===  11   7   7   7
 852) Pmc21      2   0     636.494     4.49  -0.0515    16.5576     8.9251     4.3071     90.000     90.000     90.000 ' ===  19  15  13
 853) Cmc21      2   0    1333.067     4.49   0.0407    10.2634     5.7054    22.7653     90.000     90.000     90.000 ' ===  13  14  16
 854) Cc         3   5     432.358     4.49   0.0046    23.1128     4.9758     3.8174     90.000     99.993     90.000 ' ===  13  12   7   7
 855) Cc         2   0     619.643     4.49  -0.0092    15.3120     5.6055     7.2843     90.000     97.661     90.000 ' ===  19  15  13  13
 856) C2         1   0     436.089     4.49   0.0000    22.8129     4.5962     4.1705     90.000     94.238     90.000 ' ===  16  11  13  10
 857) I222       1   0     863.479     4.49   0.0000     9.8732     7.5910    11.5211     90.000     90.000     90.000 ' ===  16  15  16
 858) Abm2       3   3     960.266     4.49   0.0312     9.9600     6.3344    15.2204     90.000     90.000     90.000 ' ===  13   9  14
 859) Cc         3   7     249.977     4.49  -0.0088     8.8349     4.8550     6.3995     90.000     65.599     90.000 ' ===   9   8   8   6
 860) C2         3   7     388.957     4.48   0.0028    24.9745     5.8354     2.6700     90.000     88.396     90.000 ' ===  10   6   5   4
 861) C2         2   0     547.106     4.48  -0.0666    22.4820     3.8074     6.3964     90.000     92.216     90.000 ' ===  18  10  13  13
 862) Cc         2   0     704.470     4.48  -0.0150    11.7094     4.9628    12.4142     90.000    102.440     90.000 ' ===  17  18  16  15
 863) P2         2   0     383.911     4.48   0.0961     7.9424     7.6575     6.6828     90.000     70.833     90.000 ' ===  16  13  13  12
 864) F222       1   0    3329.229     4.48   0.0000    12.1334    12.0384    22.7925     90.000     90.000     90.000 ' ===  17  13  18
 865) P2         2   0     382.536     4.48  -0.0458    11.3539    12.0368     2.8009     90.000     92.078     90.000 ' ===  16  15  10   9
 866) C2         2   0     486.288     4.48  -0.0285    22.7848     3.8185     5.6074     90.000     85.395     90.000 ' ===  16   8  10   8
 867) Cmc21      3   9     243.215     4.48  -0.0064    22.7375     4.9724     2.1512     90.000     90.000     90.000 ' ===   9   7   2
 868) C2         3   9    -999.000     4.48  -0.0064     4.9795    22.7375     1.9133     90.000   -999.000     90.000 ' ===   5   8   2   0
 869) Pnnn       1   1     432.402     4.48   0.0000    22.7579     3.8212     4.9722     90.000     90.000     90.000 ' ===  15  10  11
 870) Pmc21      2   0     370.111     4.48  -0.0369    11.2798     6.0288     5.4425     90.000     90.000     90.000 ' ===  15  16   8
 871) C2         2   0     860.430     4.48   0.0354    16.6338     4.1374    12.5766     90.000     96.226     90.000 ' ===  17  12  18  16
 872) Cc         3   5     441.813     4.48  -0.0313    24.5939     4.9622     3.9359     90.000    113.104     90.000 ' ===  12  11   8   7
 873) C2         2   0     656.177     4.48  -0.0527    10.6503     4.0792    15.5561     90.000    103.850     90.000 ' ===  16  10  18  15
 874) C2         1   0     875.396     4.48   0.0000    12.4511    12.0447     6.3277     90.000     67.290     90.000 ' ===  17  16  14  12
 875) F222       1   0    2253.015     4.48   0.0000    30.4151    11.1898     6.6199     90.000     90.000     90.000 ' ===  19  16  14
 876) P2         1   0     363.457     4.48   0.0000     7.9086     7.5858     6.3427     90.000     72.777     90.000 ' ===  16  13  17  15
 877) Pna21      3   9     350.045     4.48   0.0185    10.4896     6.0841     5.4849     90.000     90.000     90.000 ' ===  10   8   7
 878) Pc         2   0     368.964     4.48  -0.0648     7.5975     9.0558     5.3983     90.000     83.418     90.000 ' ===  16  16  13  12
 879) Pc         1   0     353.928     4.48   0.0000     6.1136    11.3473     5.1559     90.000     98.307     90.000 ' ===  14  17  10   7
 880) C2         1   1     432.292     4.47   0.0000    23.1015     4.9723     3.8206     90.000     80.074     90.000 ' ===  17  11  10  10
 881) C2         3   7     401.061     4.47   0.0203    15.9386     4.3316     6.0894     90.000     72.549     90.000 ' ===  12   6   8   8
 882) P2         3   9     228.033     4.47   0.0115     8.0929    12.4891     2.2904     90.000     99.928     90.000 ' ===   7   8   6   5
 883) C2         3   8     235.567     4.46  -0.0039    18.2701     4.8600     2.6646     90.000     84.648     90.000 ' ===  10   6   5   5
 884) C2         1   0     295.531     4.46   0.0000    16.1045     2.0249     9.1264     90.000     83.233     90.000 ' ===  16   3  16  13
 885) C2         1   0     754.407     4.46   0.0000    11.8238    14.4936     4.4594     90.000     80.816     90.000 ' ===  16  16  14  12
 886) C2         3   5     395.741     4.46  -0.0180     6.8285     9.9431     5.8399     90.000     86.437     90.000 ' ===  10  12  10   7
 887) Pnnn       1   1     432.344     4.46   0.0000    22.7577     4.9725     3.8205     90.000     90.000     90.000 ' ===  15  11  10
 888) C2         1   0     527.694     4.46   0.0000    16.8405     7.5357     4.1614     90.000     87.745     90.000 ' ===  16  12  13  11
 889) C222       1   0     831.316     4.46   0.0000    22.7569     8.3993     4.3492     90.000     90.000     90.000 ' ===  17  17  11
 890) F222       2   0    2237.822     4.46  -0.0386    30.3447     6.5983    11.1767     90.000     90.000     90.000 ' ===  17  11  16
 891) C2         1   0     564.019     4.46   0.0000    18.3609     7.5612     4.4312     90.000     66.467     90.000 ' ===  18  16  13  13
 892) I4         1   0    1665.508     4.46   0.0000     8.5489     8.5489    22.7893     90.000     90.000     90.000 ' ===  17  17
 893) Ibca       2   0    2085.124     4.46   0.0393    26.3326    15.8456     4.9972     90.000     90.000     90.000 ' ===  16  17  14
 894) C2         1   0     462.969     4.45   0.0000    18.3176     3.1756     8.0101     90.000     83.524     90.000 ' ===  18   7  15  14
 895) Fdd2       1   0    1579.942     4.45   0.0000    30.1102    11.5374     4.5480     90.000     90.000     90.000 ' ===  18  17   9
 896) P21/c      2   0     281.153     4.45  -0.0905    12.5653     2.9825     7.6074     90.000     99.545     90.000 ' ===  17   9  15  13
 897) P2         1   0     392.186     4.45   0.0000    21.8109     4.5186     4.0827     90.000     77.081     90.000 ' ===  18  14  14  14
 898) Ccca       3   5     958.570     4.45   0.0213    15.2053     6.3303     9.9587     90.000     90.000     90.000 ' ===  12   9  11
 899) C2         2   0     731.291     4.45  -0.0301     9.8027     8.2962     9.3056     90.000    104.911     90.000 ' ===  14  14  16  13
 900) P2         2   0     141.121     4.45   0.0761     9.1781     1.9162     8.0781     90.000     96.619     90.000 ' ===  17   3  15  14
 901) Cc         2   0     518.811     4.45  -0.0765    13.7283     3.9294     9.6686     90.000     95.896     90.000 ' ===  19  15  16  16
 902) C2         2   0     524.538     4.45  -0.0552    16.8615     7.5139     4.1437     90.000     87.635     90.000 ' ===  15  11  14  11
 903) Pc         2   0     392.779     4.45   0.0607     8.5144     8.7379     5.3205     90.000     82.871     90.000 ' ===  16  14  15  12
 904) P21        1   0     381.129     4.45   0.0000    15.2137     7.5159     3.3498     90.000     84.288     90.000 ' ===  18  13  10  10
 905) C2         1   0     548.351     4.45   0.0000    16.9282     4.3074     7.9895     90.000    109.734     90.000 ' ===  16  12  15  12
 906) Cc         2   0     534.309     4.44  -0.0720    14.5694     7.5737     4.9849     90.000     76.255     90.000 ' ===  16  15  15  13
 907) Pc         2   0     273.417     4.44  -0.0428     4.4316    18.7625     3.5155     90.000    110.712     90.000 ' ===  12  18  12   7
 908) C2221      2   0     963.974     4.44  -0.0439    30.2965     5.6980     5.5841     90.000     90.000     90.000 ' ===  19  12   9
 909) C2         1   1     524.784     4.44   0.0000    30.4186     5.6959     3.0297     90.000     91.358     90.000 ' ===  17  15   6   5
 910) P2221      3   5     442.379     4.44   0.0211     7.6016     5.8439     9.9584     90.000     90.000     90.000 ' ===   8   7  12
 911) P2         1   0     401.726     4.43   0.0000     6.5372    11.3837     5.8307     90.000     67.795     90.000 ' ===  15  16  11   9
 912) Ccc2       1   0     954.966     4.43   0.0000    15.2017     6.3239     9.9338     90.000     90.000     90.000 ' ===  17  13  16
 913) C2         1   0     550.480     4.43   0.0000     8.1295     8.4099     8.6382     90.000     68.765     90.000 ' ===  17  15  13  11
 914) Cmc21      2   0     695.393     4.43   0.0350    12.0947    11.6815     4.9219     90.000     90.000     90.000 ' ===  15  15  11
 915) C2         1   0     548.677     4.43   0.0000     8.3538     8.8126     7.4844     90.000     84.737     90.000 ' ===  15  12  15  11
 916) P2         1   0     368.038     4.43   0.0000     7.5810     9.1970     5.2990     90.000     84.968     90.000 ' ===  17  14  16  14
 917) P21212     2   0     470.264     4.43   0.0539    30.4457     5.7550     2.6839     90.000     90.000     90.000 ' ===  18  13   9
 918) P222       2   0     636.494     4.43  -0.0515    16.5576     8.9251     4.3071     90.000     90.000     90.000 ' ===  19  15  13
 919) C2         1   1     643.594     4.43   0.0000    10.0700    12.1259     5.4639     90.000     74.719     90.000 ' ===  16  13  12  11
 920) I222       1   0    1097.363     4.43   0.0000    13.4372    21.1783     3.8561     90.000     90.000     90.000 ' ===  16  18   8
 921) Fdd2       1   0    3345.393     4.43   0.0000    22.7775    12.1750    12.0635     90.000     90.000     90.000 ' ===  19  18  16
 922) C222       3   6     439.629     4.43  -0.0092    10.1912     5.6930     7.5773     90.000     90.000     90.000 ' ===   9  10  10
 923) P21        2   0     213.937     4.43  -0.0098     5.7417     9.0062     4.2741     90.000     75.458     90.000 ' ===  13  14  16  11
 924) C2         2   0     679.428     4.43  -0.0317    10.5395    10.7230     6.0378     90.000     95.313     90.000 ' ===  17  14  15  14
 925) P2         1   0     370.078     4.43   0.0000     7.5393     9.2221     5.3468     90.000     84.558     90.000 ' ===  16  14  17  14
 926) P2         2   0     353.104     4.43  -0.0615     8.3012    11.2699     3.7862     90.000     94.530     90.000 ' ===  13  13  14  10
 927) C2         2   0    1092.248     4.43  -0.0106    11.9204    12.1006     8.4855     90.000     63.174     90.000 ' ===  14  17  15  12
 928) P2         3   9     161.368     4.43   0.0278     4.4955    11.3986     3.1580     90.000     94.295     90.000 ' ===   7   7   7   6
 929) Pc         1   0     308.953     4.43   0.0000    10.0661     4.1723     9.7868     90.000     48.733     90.000 ' ===  16  17  14  13
 930) Ccc2       1   0    1025.274     4.43   0.0000     9.9475     6.7749    15.2134     90.000     90.000     90.000 ' ===  18  13  14
 931) C2         2   0    1015.562     4.43  -0.0556    17.0880     4.9588    12.0391     90.000     84.570     90.000 ' ===  16  13  17  15
 932) P21        1   0     279.122     4.43   0.0000     6.3620     9.4548     4.6429     90.000     88.081     90.000 ' ===  16  16  12   9
 933) C2         3   9     387.462     4.42   0.0078     5.9016    24.9757     2.6578     90.000     81.514     90.000 ' ===   6   8   3   1
 934) P2         2   0     316.214     4.42  -0.0968     6.0112    11.2388     4.6851     90.000     92.497     90.000 ' ===  16  14   9   9
 935) F222       1   0    2255.548     4.42   0.0000    30.4064     6.6087    11.2246     90.000     90.000     90.000 ' ===  18  13  16
 936) C2         1   0     280.904     4.42   0.0000    16.0960     1.9255     9.1296     90.000     96.908     90.000 ' ===  17   2  17  15
 937) P21        1   0     369.170     4.42   0.0000     6.1538    15.8764     4.4230     90.000    121.318     90.000 ' ===  16  16  16  14
 938) C2         1   0     377.061     4.42   0.0000     7.5377    15.1498     3.3086     90.000     93.631     90.000 ' ===  14  17  10   7
 939) C2         3   8     397.294     4.42  -0.0141     6.9638    10.5003     5.4673     90.000     83.612     90.000 ' ===   8  10   8   6
 940) C2         1   0     456.828     4.42   0.0000     5.5222    22.7506     4.0378     90.000    115.771     90.000 ' ===  14  17   9   7
 941) Pnnn       2   0     666.822     4.42   0.0542     7.7039    16.6313     5.2045     90.000     90.000     90.000 ' ===  16  19  18
 942) C2         1   0     436.286     4.42   0.0000    22.8083     4.5998     4.1702     90.000     85.713     90.000 ' ===  17  11  13  11
 943) P21        1   0     249.771     4.42   0.0000     8.9670     2.6480    10.7750     90.000     77.491     90.000 ' ===  16   7  17  14
 944) P2         2   0     349.013     4.42   0.0458     4.8220     8.4805     8.5660     90.000     94.900     90.000 ' ===  13  16  14  10
 945) P2         1   0     271.447     4.42   0.0000    15.9978     4.3023     3.9603     90.000     95.228     90.000 ' ===  19  14  11  11
 946) P21        2   0     364.227     4.42   0.0499     5.6275     7.6378     8.5609     90.000     98.164     90.000 ' ===  15  14  17  15
 947) P2         1   0     272.745     4.41   0.0000    15.9933     4.3083     3.9745     90.000     95.168     90.000 ' ===  17  13  12  10
 948) P21/c      2   0     306.488     4.41   0.0949     4.2068    25.1601     3.1682     90.000     66.059     90.000 ' ===  14  18   9   6
 949) Pc         1   0     317.769     4.41   0.0000    10.0502     4.1586     8.1825     90.000     68.309     90.000 ' ===  15  14  13  11
 950) C2         2   0     544.893     4.41  -0.0849    22.4486     3.8054     6.3839     90.000     92.362     90.000 ' ===  18  11  13  13
 951) P21/c      2   0     478.596     4.41   0.0655     4.8776    24.3788     4.0304     90.000     93.022     90.000 ' ===  13  19  13   9
 952) Pc         2   0     268.656     4.41  -0.0048     7.6068     6.6181     5.3738     90.000     83.256     90.000 ' ===  15  15  12   8
 953) C2         2   0     522.785     4.41  -0.0712    16.8708     7.4888     4.1411     90.000     92.251     90.000 ' ===  15  12  12   9
 954) Pc         1   0     318.170     4.41   0.0000     9.1018     5.6155     6.2276     90.000     91.642     90.000 ' ===  16  14  14  12
 955) P21        1   0     378.792     4.41   0.0000     8.3546     5.9806     7.6151     90.000     95.416     90.000 ' ===  17  11  15  13
 956) P2         2   0     225.382     4.41   0.0833     5.8889     7.6736     5.2194     90.000     72.856     90.000 ' ===  14  17  14  11
 957) C2         3   7     291.109     4.41   0.0147     8.4184     7.5995     5.0608     90.000     64.044     90.000 ' ===   9   8  10   8
 958) C2         2   0     284.625     4.41   0.0764    16.1566     1.9323     9.1783     90.000     96.620     90.000 ' ===  17   3  16  14
 959) P2         2   0     281.525     4.40  -0.0924     3.8814    24.7467     3.0107     90.000    103.213     90.000 ' ===  12  18   7   4
 960) Pna21      2   0     774.951     4.40   0.0570     9.4501     8.3450     9.8267     90.000     90.000     90.000 ' ===  14  17  15
 961) Pnc2       1   0     636.783     4.40   0.0000    11.3823     6.0813     9.1996     90.000     90.000     90.000 ' ===  19  14  13
 962) C2         3   9     419.299     4.40   0.0047     6.1872    24.9677     2.8776     90.000     70.605     90.000 ' ===   6   8   4   2
 963) P2         1   0     352.997     4.40   0.0000    12.5037     4.1590     9.3391     90.000     46.622     90.000 ' ===  16  11  13  12
 964) C2         1   0     485.914     4.40   0.0000    15.1645     6.0593     5.3095     90.000     84.869     90.000 ' ===  16  11  15  13
 965) Pc         2   0     348.657     4.40   0.0395     8.5720     8.4741     4.8178     90.000     85.052     90.000 ' ===  14  16  13  10
 966) F222       2   0    2343.753     4.40  -0.0525    22.4908     8.6034    12.1126     90.000     90.000     90.000 ' ===  17  11  15
 967) P21        2   0     270.952     4.40  -0.0453    15.9701     4.2955     3.9671     90.000     95.362     90.000 ' ===  18  13  11  10
 968) P2221      1   0     401.317     4.40   0.0000     8.7564     6.0369     7.5918     90.000     90.000     90.000 ' ===  14  12  14
 969) P2         2   0     340.665     4.40  -0.0439    10.0349     6.0524     5.6110     90.000     88.458     90.000 ' ===  15  12  18  15
 970) Pnnn       1   1     432.368     4.39   0.0000    22.7588     4.9711     3.8217     90.000     90.000     90.000 ' ===  16  12   9
 971) Pc         2   0     566.975     4.39  -0.0553     8.3283     9.0169     7.5964     90.000     96.336     90.000 ' ===  14  16  15  12
 972) P21        2   0     251.542     4.39   0.0715    16.8006     1.8841     7.9542     90.000     92.476     90.000 ' ===  19   1  17  17
 973) P2         1   0     381.129     4.39   0.0000    15.2137     7.5159     3.3498     90.000     84.288     90.000 ' ===  18  13  10  10
 974) Pc         1   0     317.376     4.39   0.0000    10.0647     4.1585     8.1737     90.000     68.080     90.000 ' ===  14  13  14  11
 975) C2         2   0     927.676     4.39   0.0684    16.4711    19.6444     2.8757     90.000     94.437     90.000 ' ===  19  17  11  11
 976) Fdd2       2   0    3338.913     4.39  -0.0119    22.7810    12.1510    12.0620     90.000     90.000     90.000 ' ===  17  18  16
 977) C2         1   0     317.318     4.39   0.0000    16.0834     2.1708     9.1410     90.000     83.873     90.000 ' ===  17   4  17  15
 978) Cmc21      3   9     356.673     4.39  -0.0041    15.1614     2.3652     9.9463     90.000     90.000     90.000 ' ===   9   4   7
 979) Fdd2       1   0    2982.247     4.39   0.0000    26.2095    15.6912     7.2515     90.000     90.000     90.000 ' ===  17  18  13
 980) P2         2   0     271.039     4.39  -0.0431    15.9625     4.2972     3.9688     90.000     95.374     90.000 ' ===  18  13  12  11
 981) Pbcn       1   0     504.439     4.39   0.0000    14.5704     7.5864     4.5636     90.000     90.000     90.000 ' ===  17  17  13
 982) C2         2   0     861.213     4.39  -0.0594    11.5478    18.0176     4.2544     90.000     76.637     90.000 ' ===  14  12  17  13
 983) F222       1   0    1762.440     4.39   0.0000    19.8992    15.1758     5.8361     90.000     90.000     90.000 ' ===  16  15  10
 984) P2         1   0     379.507     4.39   0.0000     8.3550     5.9876     7.6207     90.000     84.547     90.000 ' ===  18  12  15  14
 985) C2221      3   7     243.177     4.39  -0.0070    22.7363     4.9722     2.1511     90.000     90.000     90.000 ' ===  11   7   4
 986) Pbcn       1   0     503.320     4.38   0.0000    14.6027     7.5788     4.5479     90.000     90.000     90.000 ' ===  15  16  12
 987) C2         3   9     159.917     4.38  -0.0032    11.5641     3.3247     4.2742     90.000     76.689     90.000 ' ===   8   2   7   5
 988) P2         2   0     429.526     4.38   0.0044    10.9059     6.7472     6.0575     90.000    105.500     90.000 ' ===  17  13  14  12
 989) P2         1   0     156.854     4.38   0.0000     9.1165     2.1517     8.0541     90.000     96.882     90.000 ' ===  17   4  18  16
 990) P21        2   0     247.898     4.38  -0.0570    10.7258     2.6454     8.9449     90.000    102.384     90.000 ' ===  18   6  16  15
 991) C2         1   0     436.089     4.38   0.0000    22.8129     4.5962     4.1705     90.000     94.238     90.000 ' ===  16  12  14  11
 992) Abm2       1   0    1057.161     4.38   0.0000     9.0957     2.7949    41.5847     90.000     90.000     90.000 ' ===  17   7  17
 993) C2         3   9     301.547     4.38   0.0805    18.4897     8.5855     1.9210     90.000     81.429     90.000 ' ===   9   6   4   3
 994) F222       1   0    3445.131     4.38   0.0000    22.8245     9.9540    15.1638     90.000     90.000     90.000 ' ===  13  15  15
 995) C2221      3   7     773.994     4.38   0.0000    22.7590     4.9748     6.8361     90.000     90.000     90.000 ' ===  10   7   4
 996) Pmc21      1   0     736.429     4.38   0.0000    10.7817    11.2741     6.0585     90.000     90.000     90.000 ' ===  11  16  12
 997) P2221      1   0     368.541     4.38   0.0000    11.2864     5.3850     6.0638     90.000     90.000     90.000 ' ===  16   9  12
 998) P2         1   0     213.708     4.38   0.0000     5.7384     9.0211     4.2601     90.000    104.292     90.000 ' ===  12  13  16  11
 999) C222       3   7     341.820     4.38   0.0000    22.7548     4.9726     3.0209     90.000     90.000     90.000 ' ===  10   7   4
1000) P2         2   0     299.432     4.38   0.0232     6.1521    11.4264     4.3178     90.000     80.584     90.000 ' ===  17  14  13  12
1001) C2         2   0     540.696     4.38  -0.0858    27.3021     4.1090     4.8448     90.000     95.833     90.000 ' ===  19  12  17  17
1002) C2         1   0     429.485     4.37   0.0000     7.1666     5.3256    12.1008     90.000    111.573     90.000 ' ===  14  13  16  12
1003) P2221      1   0     401.841     4.37   0.0000     8.7753     6.0341     7.5890     90.000     90.000     90.000 ' ===  15  12  15
1004) P2         1   0     272.513     4.37   0.0000    15.9646     4.3216     3.9667     90.000     95.288     90.000 ' ===  18  15  15  14
1005) C2         1   0     564.270     4.37   0.0000    15.8863     3.9087     9.1546     90.000     96.960     90.000 ' ===  16   8  17  14
1006) P21        1   0     429.526     4.37   0.0000    10.9059     6.7472     6.0575     90.000    105.500     90.000 ' ===  17  13  14  12
1007) C222       1   0    1006.761     4.37   0.0000     7.5873     4.5547    29.1331     90.000     90.000     90.000 ' ===  12  11  17
1008) P2         2   0     289.673     4.37   0.0384     3.9322    24.9530     3.0310     90.000    103.090     90.000 ' ===  13  17  10   7
1009) P21/c      3   8     130.408     4.37   0.0095     6.1519     5.8483     3.7630     90.000     74.413     90.000 ' ===   8  10   7   5
1010) C2         3   9     301.506     4.37  -0.0459    10.4933     4.2214     8.4301     90.000    126.156     90.000 ' ===   8   5   7   6
1011) Cc         1   0     521.072     4.37   0.0000     7.5403    15.1723     4.5661     90.000     85.948     90.000 ' ===  15  16  11   9
1012) Cmc21      3   8     307.893     4.37  -0.0052    22.7420     4.9726     2.7226     90.000     90.000     90.000 ' ===  10   8   2
1013) Cmc21      1   0    1091.557     4.37   0.0000    14.9982    10.2753     7.0829     90.000     90.000     90.000 ' ===  16  17  13
1014) Pna21      2   0     584.254     4.36   0.0349    11.7228     9.9542     5.0069     90.000     90.000     90.000 ' ===  18  17   9
1015) Pc         1   0     368.561     4.36   0.0000     5.7817     7.0653     9.0958     90.000     82.723     90.000 ' ===  16  14  17  14
1016) C2         1   0     380.089     4.36   0.0000    12.0689     5.3953     5.8381     90.000     88.956     90.000 ' ===  17   9  17  15
1017) P2221      3   5     442.379     4.36   0.0211     9.9584     7.6016     5.8439     90.000     90.000     90.000 ' ===  12   8   7
1018) C2         2   0     570.446     4.36   0.0704    16.9218     7.5946     4.4578     90.000     84.709     90.000 ' ===  16  16  12  11
1019) C2         1   1     432.227     4.36   0.0000    23.0884     4.9733     3.8207     90.000     99.863     90.000 ' ===  17  10   9   9
1020) C2         2   0     828.689     4.36   0.0457    12.1101    12.1396     5.9479     90.000     71.390     90.000 ' ===  15  13  13  11
1021) C2         3   5    1072.181     4.36   0.0447    16.7335     7.5890     9.5765     90.000     61.840     90.000 ' ===  11  10  12  10
1022) P2         2   0     335.471     4.36  -0.0924     6.0488    11.2302     4.9588     90.000     95.176     90.000 ' ===  16  15  11  11
1023) P2         2   0     225.946     4.36   0.0874     9.6001     2.8310     8.3168     90.000     91.584     90.000 ' ===  18   7  16  16
1024) P2         1   0     383.126     4.36   0.0000     8.9033    15.1562     2.8906     90.000    100.815     90.000 ' ===  15  15  12  10
1025) Cc         1   0     875.396     4.36   0.0000    12.4511    12.0447     6.3277     90.000     67.290     90.000 ' ===  16  18  12  10
1026) C2         1   0     723.987     4.36   0.0000    15.0930     7.5688     6.3590     90.000     85.303     90.000 ' ===  14  15  12   9
1027) Pbcn       3   4     501.463     4.36  -0.0340    14.5518     7.5623     4.5569     90.000     90.000     90.000 ' ===  12  13   9
1028) C2         1   0     364.112     4.35   0.0000    15.1947     7.5758     3.1772     90.000     95.399     90.000 ' ===  16  16   9   8
1029) P21        2   0     212.796     4.35  -0.0803     5.7428     8.9715     4.2507     90.000    103.676     90.000 ' ===  13   9  15  10
1030) C2         2   0     649.966     4.35   0.0699    15.0646    10.3076     4.2023     90.000     84.914     90.000 ' ===  17  11  11   9
1031) C2221      1   0     826.174     4.35   0.0000    22.7292     8.4242     4.3148     90.000     90.000     90.000 ' ===  18  15  12
1032) C2         1   0     672.636     4.35   0.0000    30.3485     2.9301     7.5653     90.000     91.007     90.000 ' ===  18  10  13  12
1033) P2         1   0     210.196     4.35   0.0000     4.9295    11.2584     4.0900     90.000     67.825     90.000 ' ===  12  16  13   9
1034) Pc         2   0     365.786     4.35   0.0605     8.5970     7.6434     5.6244     90.000     98.223     90.000 ' ===  17  16  14  14
1035) P2         2   0     257.992     4.35  -0.0601     7.5571     6.0185     5.7425     90.000     98.957     90.000 ' ===  14  11  15  12
1036) Ccca       3   5    1136.668     4.35   0.0069    22.7765     6.5919     7.5708     90.000     90.000     90.000 ' ===  13  10  12
1037) Cmc21      1   0    1268.920     4.35   0.0000    18.3966    11.6715     5.9098     90.000     90.000     90.000 ' ===  14  17  15
1038) P2         1   0     310.034     4.35   0.0000     5.5596    14.0648     4.2745     90.000     68.058     90.000 ' ===  13  17  12   8
1039) C2         2   0     482.213     4.35  -0.0615    22.7306     3.8054     5.5931     90.000     85.364     90.000 ' ===  17   7  13  11
1040) C2         2   0     513.416     4.35  -0.0248    11.2311     7.5776     6.1201     90.000     80.308     90.000 ' ===  15  16  17  15
1041) P2221      1   0     401.006     4.34   0.0000     6.0348     8.7537     7.5910     90.000     90.000     90.000 ' ===  12  14  14
1042) P21        1   0     572.433     4.34   0.0000     8.3705     9.0248     7.6231     90.000     96.257     90.000 ' ===  16  14  15  13
1043) P2         2   0     322.757     4.34   0.0777     9.1266     5.6642     6.2459     90.000     91.621     90.000 ' ===  16  12  15  13
1044) P2         2   0     413.090     4.34   0.0301    11.7889     5.9862     5.9420     90.000     99.897     90.000 ' ===  16  13  17  14
1045) P21/c      2   0     571.167     4.34  -0.0043     8.3569     9.0184     7.6261     90.000     96.402     90.000 ' ===  16  17  15  13
1046) P21        1   0     213.279     4.34   0.0000     5.7284     9.0214     4.2637     90.000     75.457     90.000 ' ===  13  12  16  11
1047) C2         1   0     471.589     4.33   0.0000    11.5640     4.9071     8.5474     90.000    103.519     90.000 ' ===  16   8  17  15
1048) P21        2   0     346.910     4.33   0.0283     4.8182     8.4763     8.5268     90.000     95.001     90.000 ' ===  13  15  15  10
1049) Pc         2   0     616.828     4.33   0.0018     8.5131    16.8688     4.2982     90.000     92.129     90.000 ' ===  11  19  15   9
1050) P21        2   0     140.326     4.33   0.0565     8.0716     1.9120     9.1547     90.000     96.671     90.000 ' ===  15   1  18  14
1051) P2         2   0     251.542     4.33   0.0715    16.8006     1.8841     7.9542     90.000     92.476     90.000 ' ===  19   1  17  17
1052) Ccc2       1   0    1677.765     4.33   0.0000    32.4889    11.9953     4.3051     90.000     90.000     90.000 ' ===  19  17  13
1053) P21        3   1     441.954     4.33   0.0060    15.1967     4.9823     5.8593     90.000     94.987     90.000 ' ===  14  12  13  10
1054) C222       3   6     572.716     4.33  -0.0126    10.2303     4.9702    11.2635     90.000     90.000     90.000 ' ===   9   9  10
1055) P21        1   0     341.411     4.33   0.0000     4.5361     8.9850     8.4191     90.000     95.754     90.000 ' ===  15  11  17  13
1056) C2         2   0     525.190     4.33  -0.0463    16.8432     7.5213     4.1492     90.000     87.658     90.000 ' ===  16  10  13  11
1057) P2         3   8     141.973     4.32   0.0030     5.4243     5.6002     4.9132     90.000    107.965     90.000 ' ===  10   5   9   9
1058) Ccca       2   0    1030.168     4.32   0.0165     9.9577     6.7839    15.2500     90.000     90.000     90.000 ' ===  18  13  16
1059) Iba2       1   0     864.027     4.32   0.0000    11.5164     7.5927     9.8813     90.000     90.000     90.000 ' ===  17  14  15
1060) P21/c      2   0     277.820     4.32  -0.0279     7.5727     5.1228     7.2475     90.000     81.170     90.000 ' ===  18  13  12  11
1061) Pca21      2   0     637.531     4.32  -0.0024     6.1038    11.3567     9.1971     90.000     90.000     90.000 ' ===  13  19  13
1062) Ima2       3   7     761.944     4.32   0.0198    15.1569     7.5998     6.6147     90.000     90.000     90.000 ' ===  10   8   7
1063) Abm2       1   0     900.835     4.32   0.0000    18.2013     5.9198     8.3606     90.000     90.000     90.000 ' ===  18  12  11
1064) P21        2   0     386.763     4.32   0.0083     4.5209    21.0918     4.0583     90.000     88.083     90.000 ' ===  13  18  12   7
1065) C2         2   0     557.219     4.32   0.0519     5.8246    25.0381     3.8211     90.000     90.680     90.000 ' ===  12  16  10   6
1066) P2         1   0     289.093     4.32   0.0000     5.0258    11.2957     5.3828     90.000     71.094     90.000 ' ===  14  15  15  12
1067) Cmc21      3   4     683.461     4.32   0.0000    22.7593     4.9735     6.0379     90.000     90.000     90.000 ' ===  13  10   7
1068) P2         2   0     267.582     4.32  -0.0834    15.9244     4.2706     3.9520     90.000     95.379     90.000 ' ===  19  14  13  13
1069) P2         2   0     247.898     4.32  -0.0570    10.7258     2.6454     8.9449     90.000    102.384     90.000 ' ===  18   6  16  15
1070) Cmc21      3   8     928.587     4.32   0.0115    12.2858     9.9551     7.5923     90.000     90.000     90.000 ' ===   6   9   8
1071) C2         1   0     473.495     4.32   0.0000    22.8276     3.6892     5.6554     90.000     83.812     90.000 ' ===  18   8  15  14
1072) Pnc2       2   0     748.378     4.32   0.0899    25.1468     5.1044     5.8303     90.000     90.000     90.000 ' ===  16  14  12
1073) C2         3   2     533.078     4.32   0.0000     7.6234    14.9334     4.7063     90.000     95.753     90.000 ' ===  14  13   9   8
1074) Pc         1   0     442.682     4.32   0.0000    15.1915     4.9770     5.8754     90.000     94.786     90.000 ' ===  17  12  13  12
1075) C2         2   0     605.775     4.31   0.0097    17.5345     6.7108     5.3255     90.000     75.169     90.000 ' ===  18  13  13  12
1076) C2         2   0     529.659     4.31  -0.0269    18.5393     2.5100    11.4240     90.000     85.108     90.000 ' ===  18   5  18  17
1077) P2221      2   0     433.698     4.31   0.0674    11.3299     7.6646     4.9943     90.000     90.000     90.000 ' ===  14  11  11
1078) P2         1   0     259.153     4.31   0.0000     6.7270     9.3072     4.2395     90.000     77.511     90.000 ' ===  14  17  15  10
1079) Pnc2       2   0     638.507     4.31   0.0092    11.3788     6.0995     9.1997     90.000     90.000     90.000 ' ===  19  14  14
1080) C2         3   2     642.800     4.31  -0.0106    10.0603    12.1210     5.4643     90.000     74.731     90.000 ' ===  16  11  11  11
1081) C2         3   6     249.977     4.31  -0.0086     8.8348     4.8551     6.3996     90.000     65.595     90.000 ' ===  10   8   9   7
1082) I222       1   0    1097.233     4.31   0.0000    13.4309    21.1890     3.8555     90.000     90.000     90.000 ' ===  15  18   9
1083) P2         1   0     360.771     4.31   0.0000    11.4090     7.4619     4.2846     90.000     81.518     90.000 ' ===  18  12  13  13
1084) Pcc2       2   0     584.759     4.31   0.0961    14.6975     5.9623     6.6729     90.000     90.000     90.000 ' ===  19  16  12
1085) Ima2       1   0     927.683     4.31   0.0000    30.4115     5.7007     5.3510     90.000     90.000     90.000 ' ===  19  15   7
1086) P2         2   0     155.770     4.31   0.0569     9.1727     2.1215     8.0575     90.000     96.558     90.000 ' ===  16   4  16  14
1087) C2         1   0     533.934     4.31   0.0000    16.6471     3.8170     8.4096     90.000     87.720     90.000 ' ===  16   8  16  14
1088) Pmn21      2   0     724.752     4.31  -0.0964    10.7225    11.2423     6.0123     90.000     90.000     90.000 ' ===  12  17  14
1089) P2221      2   0     420.846     4.31  -0.0917    26.9163     4.1129     3.8016     90.000     90.000     90.000 ' ===  16  11  10
1090) C2         3   6     329.590     4.31  -0.0166     6.5748    12.0638     4.3043     90.000     74.884     90.000 ' ===   9   9  11   8
1091) P21        2   0     211.823     4.31  -0.0974     5.7382     8.9516     4.2446     90.000    103.700     90.000 ' ===  14  10  14  10
1092) C2         1   0     724.360     4.30   0.0000    24.2457     4.2281     7.5744     90.000     68.889     90.000 ' ===  17  10  16  15
1093) C2         1   0     728.053     4.30   0.0000     6.0056    24.9314     5.0055     90.000     76.274     90.000 ' ===  12  15   9   5
1094) Pmn21      1   0     440.607     4.30   0.0000     7.5854     9.9486     5.8387     90.000     90.000     90.000 ' ===  11  17  11
1095) C2         3   9     460.226     4.30   0.0161     4.7157    21.6273     4.7613     90.000     71.400     90.000 ' ===   5   9   8   3
1096) Pc         1   0     371.701     4.30   0.0000     4.9097    18.2008     4.2027     90.000     98.219     90.000 ' ===  13  17  12   9
1097) C2         3   5     420.617     4.30  -0.0528     4.9652    22.4305     3.7793     90.000     87.854     90.000 ' ===   8  10   9   4
1098) C222       3   9     259.939     4.30   0.0031    22.7614     4.9750     2.2955     90.000     90.000     90.000 ' ===   9   8   2
1099) C222       1   0    1312.569     4.30   0.0000    22.7108     9.9503     5.8083     90.000     90.000     90.000 ' ===  16  14  12
1100) F222       1   0    2696.592     4.30   0.0000    22.4796    14.9344     8.0322     90.000     90.000     90.000 ' ===  16  15  15
1101) C2         3   7     193.633     4.30  -0.0016     8.5540     4.0239     5.7815     90.000     76.662     90.000 ' ===   9   5   8   6
1102) C2         2   0     377.061     4.30   0.0067     7.5377    15.1498     3.3086     90.000     93.631     90.000 ' ===  15  17  10   8
1103) Fdd2       2   0    1648.552     4.30   0.0916    17.8083    16.8033     5.5092     90.000     90.000     90.000 ' ===  17  18  12
1104) C2         1   0     549.045     4.29   0.0000     8.3514     8.8111     7.4922     90.000     84.800     90.000 ' ===  14  12  15  10
1105) Pban       2   0    1009.270     4.29  -0.0248    15.0995     7.3682     9.0716     90.000     90.000     90.000 ' ===  16  14  15
1106) Pc         3   8     149.427     4.29   0.0025     7.6075     4.9727     3.9588     90.000     93.817     90.000 ' ===  10  10   6   6
1107) C2         2   0     275.542     4.29   0.0399    16.1311     1.8826     9.1349     90.000     83.352     90.000 ' ===  18   1  17  16
1108) P21        2   0     139.831     4.29   0.0399     8.0656     1.9107     9.1349     90.000     83.352     90.000 ' ===  17   1  18  16
1109) P2         3   4     312.043     4.29   0.0000     5.8715     9.9604     5.3647     90.000     95.965     90.000 ' ===  12  10  11   8
1110) P2         2   0     292.330     4.29  -0.0852    18.6283     4.1114     3.8195     90.000     92.110     90.000 ' ===  17  11  12  11
1111) P2         2   0     273.081     4.29  -0.0479     4.4295    18.7610     3.5141     90.000    110.756     90.000 ' ===  12  18  12   7
1112) P21/c      3   6     134.958     4.29  -0.0190     5.7748     2.8127     8.5387     90.000    103.326     90.000 ' ===  10   5  12   9
1113) Pc         2   0     587.780     4.29   0.0441     8.6323     9.8340     7.2951     90.000    108.355     90.000 ' ===  17  18  16  14
1114) P2         1   0     205.831     4.29   0.0000    12.7233     2.8286     5.8511     90.000    102.186     90.000 ' ===  17   8  15  14
1115) P2         2   0     213.634     4.29  -0.0409     5.7325     9.0317     4.2624     90.000    104.518     90.000 ' ===  12  13  15  11
1116) P21        1   0     392.393     4.29   0.0000     5.0434    18.2161     4.4666     90.000    107.015     90.000 ' ===  13  16  14  10
1117) C2         2   0     511.128     4.29  -0.0455    11.2163     7.5653     6.1120     90.000     80.244     90.000 ' ===  14  15  17  14
1118) Fdd2       2   0    3085.922     4.29   0.0264    18.2108    16.6921    10.1518     90.000     90.000     90.000 ' ===  16  18  14
1119) P2         2   0     208.037     4.29   0.0523     9.1749     2.8268     8.0675     90.000     96.130     90.000 ' ===  17   3  16  15
1120) Aba2       1   0    1129.568     4.28   0.0000    11.2541     6.6580    15.0750     90.000     90.000     90.000 ' ===  17  15  17
1121) F222       1   0    2759.300     4.28   0.0000    20.2092    16.7251     8.1636     90.000     90.000     90.000 ' ===  17  16  17
1122) P2         3   8     218.890     4.28   0.0066     5.0381    15.1717     2.8990     90.000     81.045     90.000 ' ===   8   9   5   4
1123) C2         1   0     544.287     4.28   0.0000    31.5398     4.0538     4.2596     90.000     88.011     90.000 ' ===  19  12  11  11
1124) P2         2   0     433.821     4.28   0.0059    11.4635     9.0915     4.1843     90.000     84.159     90.000 ' ===  13  12  14  11
1125) C222       1   0     830.405     4.28   0.0000    22.7424     8.3970     4.3484     90.000     90.000     90.000 ' ===  18  16  10
1126) P2         2   0     438.554     4.28   0.0836     6.3267    15.9734     4.4259     90.000    101.331     90.000 ' ===  13  19  14   8
1127) C222       1   0     826.174     4.28   0.0000    22.7292     8.4242     4.3148     90.000     90.000     90.000 ' ===  18  15  12
1128) Ibca       2   0    1077.708     4.28   0.0982     9.1042    14.1146     8.3867     90.000     90.000     90.000 ' ===  17  16  16
1129) C2         3   9     138.432     4.28   0.0000     4.3828     8.3216     3.9135     90.000     75.897     90.000 ' ===   6   9   6   4
1130) C2         3   6     436.038     4.28  -0.0674    22.7744     2.2782     8.4837     90.000     82.146     90.000 ' ===  12   4  10   9
1131) P2         2   0     273.655     4.28  -0.0487    12.7525     3.7803     5.8101     90.000     77.687     90.000 ' ===  16  10  12  11
1132) C2         2   0     456.172     4.28   0.0781    26.8222     4.2342     4.0205     90.000     92.516     90.000 ' ===  17  11  11  10
1133) P222       1   0     401.182     4.28   0.0000     8.7553     6.0341     7.5938     90.000     90.000     90.000 ' ===  14  12  14
1134) P222       1   0     401.371     4.28   0.0000     8.7542     7.5989     6.0337     90.000     90.000     90.000 ' ===  15  15  12
1135) C2         1   0     722.304     4.28   0.0000     8.4896     5.6177    15.4524     90.000    101.441     90.000 ' ===  13  10  15  10
1136) C2         2   0     433.034     4.28   0.0254    24.8463     4.5723     4.1886     90.000     65.509     90.000 ' ===  17   8  14  13
1137) C2         2   0     391.283     4.27   0.0683     5.8472     8.8356     7.5822     90.000     87.281     90.000 ' ===  14  15  16  11
1138) C2         1   0     573.037     4.27   0.0000    11.6800    12.0185     4.1042     90.000     84.053     90.000 ' ===  18  15  11  10
1139) Pban       2   0     579.639     4.27   0.0384     7.6402     8.3445     9.0918     90.000     90.000     90.000 ' ===  13  13  12
1140) C222       2   0     583.722     4.27   0.0624     8.3580     7.6480     9.1318     90.000     90.000     90.000 ' ===  12  11  12
1141) C2         2   0     750.598     4.27  -0.0433    10.9970     7.5643     9.9169     90.000    114.510     90.000 ' ===  17  16  16  15
1142) P2         2   0     138.423     4.27   0.0997     9.1989     1.8717     8.0897     90.000     96.384     90.000 ' ===  16   2  16  14
1143) C2         2   0     760.409     4.27   0.0302    16.9466    10.7680     4.1690     90.000     88.246     90.000 ' ===  16  12  13  10
1144) C2         3   8     144.336     4.27   0.0051     5.0622     7.5870     3.8233     90.000     79.400     90.000 ' ===   8   9   5   4
1145) C2         3   8     322.615     4.27   0.0064    11.6127     3.3386     8.5830     90.000    104.187     90.000 ' ===   9   3   9   7
1146) P21        1   0     379.267     4.27   0.0000     8.3557     5.9792     7.6266     90.000     84.482     90.000 ' ===  18  11  15  14
1147) P21/c      3   9     121.502     4.27   0.0093     5.0121     7.5945     3.2155     90.000     96.936     90.000 ' ===   9   9   5   5
1148) C2         1   0     576.491     4.27   0.0000    22.8942     6.0382     4.1958     90.000     83.665     90.000 ' ===  17   9  14  12
1149) Aba2       2   0    1088.985     4.27  -0.0692    20.5971    18.0826     2.9239     90.000     90.000     90.000 ' ===  17  19   4
1150) P21        1   0     156.843     4.27   0.0000     9.1409     2.1501     8.0282     90.000     96.257     90.000 ' ===  16   5  17  14
1151) C2         1   0     435.261     4.27   0.0000    23.7043     4.5886     4.1699     90.000    106.329     90.000 ' ===  19  11  13  13
1152) C2         2   0     576.528     4.26   0.0809    17.0427     5.9428     5.8829     90.000     75.378     90.000 ' ===  18  10  18  17
1153) P21        2   0     261.460     4.26  -0.0378    11.4104     2.4840     9.2576     90.000     85.159     90.000 ' ===  19   4  16  16
1154) Cc         2   0     540.860     4.26   0.0671    15.2591     7.3933     4.8117     90.000     85.124     90.000 ' ===  18  16  12  11
1155) Ccca       1   0    1035.846     4.26   0.0000    15.2050     6.8575     9.9344     90.000     90.000     90.000 ' ===  16  13  18
1156) Pc         2   0     386.763     4.26   0.0083     4.5209    21.0918     4.0583     90.000     88.083     90.000 ' ===  13  18  12   7
1157) Aba2       2   0    1026.321     4.26   0.0098    15.2390     6.7706     9.9471     90.000     90.000     90.000 ' ===  18  14  16
1158) C222       3   7     243.770     4.26   0.0045    22.7637     4.9755     2.1523     90.000     90.000     90.000 ' ===  11   7   3
1159) Cmc21      1   0     954.966     4.26   0.0000    15.2017     6.3239     9.9338     90.000     90.000     90.000 ' ===  17  13  16
1160) C2         1   1     432.541     4.26   0.0000    25.4174     4.9725     3.8225     90.000     63.550     90.000 ' ===  16  11   9   8
1161) C2         3   9     294.560     4.26   0.0051    33.2565     5.8364     2.0213     90.000     48.660     90.000 ' ===   9   6   3   3
1162) C2         2   0     316.188     4.26   0.0909    18.4000     2.1408     8.0764     90.000     83.650     90.000 ' ===  18   4  15  14
1163) C2221      3   3     960.266     4.26   0.0312    15.2204     6.3344     9.9600     90.000     90.000     90.000 ' ===  14   9  13
1164) P2         2   0     433.075     4.26   0.0216     8.4796     9.1203     5.7862     90.000    104.582     90.000 ' ===  14  14  17  14
1165) P2         2   0     137.077     4.26   0.0480     9.1516     1.8704     8.0631     90.000     96.684     90.000 ' ===  17   1  15  14
1166) F222       1   0    1766.631     4.26   0.0000    15.1861    19.8829     5.8509     90.000     90.000     90.000 ' ===  15  17  10
1167) C2         2   0     426.866     4.26   0.0364    13.4954     7.5627     5.6199     90.000     48.092     90.000 ' ===  15  15  14  12
1168) P2         2   0     157.358     4.26   0.0238     9.1462     2.1539     8.0389     90.000     96.459     90.000 ' ===  16   5  17  14
1169) P222       1   0     401.337     4.26   0.0000     6.0341     8.7573     7.5949     90.000     90.000     90.000 ' ===  12  15  15
1170) P212121    1   0     504.439     4.26   0.0000    14.5704     7.5864     4.5636     90.000     90.000     90.000 ' ===  17  15  12
1171) Pnc2       2   0     637.531     4.26  -0.0024    11.3567     6.1038     9.1971     90.000     90.000     90.000 ' ===  19  13  13
1172) I222       1   1     429.641     4.26   0.0000    22.5853     4.9756     3.8233     90.000     90.000     90.000 ' ===  15  11  10
1173) P21/c      1   0     351.897     4.25   0.0000     9.0037     7.6302     5.2683     90.000     76.477     90.000 ' ===  17  16  15  14
1174) C2         2   0     528.004     4.25  -0.0028    11.5701    12.0647     3.8128     90.000     82.772     90.000 ' ===  15  14  11   9
1175) P21        2   0     139.994     4.25   0.0449     9.1489     1.9110     8.0618     90.000     83.326     90.000 ' ===  18   1  15  14
1176) P2         2   0     338.198     4.25  -0.0272     4.5274     8.9430     8.3974     90.000     95.894     90.000 ' ===  14  12  17  12
1177) C2         1   1     416.356     4.25   0.0000     9.0959     7.5850     6.0366     90.000     88.600     90.000 ' ===  14  14  13  10
1178) F222       2   0    3355.547     4.25  -0.0018    22.9152    12.1354    12.0667     90.000     90.000     90.000 ' ===  16  14  18
1179) P2         2   0     366.417     4.25  -0.0382     7.5500     9.2073     5.2909     90.000     94.969     90.000 ' ===  17  14  17  15
1180) Pban       2   0     580.556     4.25   0.0420     8.3456     7.6422     9.1026     90.000     90.000     90.000 ' ===  12  12  12
1181) P2         2   0     445.202     4.25   0.0450     5.8778     9.9817     7.5891     90.000     89.106     90.000 ' ===  10  15  15   7
1182) P21        3   2     268.858     4.25  -0.0160    16.0729     4.4179     4.1778     90.000     64.997     90.000 ' ===  14  10  11   8
1183) Pcc2       1   0     373.317     4.25   0.0000    11.3028     6.0541     5.4556     90.000     90.000     90.000 ' ===  16  14   9
1184) P2         1   0     249.781     4.25   0.0000    10.7688     2.6484     8.9688     90.000    102.444     90.000 ' ===  17   7  16  14
1185) Cc         1   0     779.949     4.25   0.0000     7.8103    14.9949     6.9160     90.000     74.351     90.000 ' ===  16  16  16  13
1186) P222       2   0     494.388     4.25  -0.0832    20.6049     9.0407     2.6540     90.000     90.000     90.000 ' ===  17  16   6
1187) C2221      1   0    1022.682     4.25   0.0000     9.9476     6.7772    15.1695     90.000     90.000     90.000 ' ===  16  13  15
1188) P212121    1   0     440.805     4.24   0.0000     9.9405     7.5920     5.8409     90.000     90.000     90.000 ' ===  17  11  11
1189) C2         3   8     216.614     4.24   0.0158     9.7234     5.8406     6.1153     90.000     38.589     90.000 ' ===   9   8   8   7
1190) P21        2   0     456.628     4.24  -0.0226     8.8027    13.1221     3.9793     90.000     83.425     90.000 ' ===  18  16  13  12
1191) P222       2   0     433.698     4.24   0.0674    11.3299     7.6646     4.9943     90.000     90.000     90.000 ' ===  14  11  11
1192) C2         2   0     565.278     4.24   0.0157    15.9258     3.9078     9.1514     90.000     82.995     90.000 ' ===  17  10  16  14
1193) I222       1   1     429.716     4.24   0.0000    22.5957     3.8227     4.9749     90.000     90.000     90.000 ' ===  15  10  11
1194) Fdd2       2   0    3355.542     4.24  -0.0191    22.9250    12.0584    12.1384     90.000     90.000     90.000 ' ===  17  18  15
1195) P2         1   0     379.962     4.24   0.0000     8.3495     5.9843     7.6375     90.000     84.670     90.000 ' ===  17  12  16  14
1196) P21/c      1   0     390.099     4.24   0.0000     8.4663     8.7620     5.2983     90.000     82.989     90.000 ' ===  17  14  13  11
1197) Cmc21      2   0     874.338     4.24   0.0185    24.2668     6.1812     5.8290     90.000     90.000     90.000 ' ===  17  12  12
1198) P2         3   9     108.650     4.24  -0.0133     5.7776     4.5247     4.2714     90.000     76.665     90.000 ' ===   8   2   9   7
1199) P2         2   0     875.685     4.24   0.0295     8.7677    13.1179     8.0031     90.000    107.944     90.000 ' ===  14  16  16  12
1200) I222       2   0     737.991     4.23   0.0540    22.8653     8.3838     3.8497     90.000     90.000     90.000 ' ===  16  12  10
1201) C2         1   0     614.938     4.23   0.0000     8.1693     9.9509     8.2610     90.000     66.305     90.000 ' ===  15  15  16  13
1202) P222       2   0     497.141     4.23  -0.0486    20.6451     9.0573     2.6587     90.000     90.000     90.000 ' ===  17  17   6
1203) P2         1   0     156.851     4.23   0.0000     9.1479     2.1509     8.0260     90.000     96.675     90.000 ' ===  17   4  16  14
1204) Pnnn       1   0     867.211     4.23   0.0000    24.9564     7.9631     4.3637     90.000     90.000     90.000 ' ===  19  15  13
1205) P21        2   0     141.215     4.23   0.0831     9.1874     1.9140     8.0795     90.000     83.705     90.000 ' ===  17   2  16  14
1206) P2         2   0     213.937     4.23  -0.0098     5.7417     9.0062     4.2741     90.000     75.458     90.000 ' ===  13  14  16  11
1207) Pc         3   6     142.136     4.23   0.0074     5.0073     7.5962     3.7599     90.000     96.338     90.000 ' ===   9  11   8   5
1208) C2         3   4     607.342     4.23   0.0225     5.7086    19.9242     5.6949     90.000     69.657     90.000 ' ===  12  13  12  10
1209) P2         1   0     296.391     4.23   0.0000    11.2967     6.3064     4.1773     90.000     95.158     90.000 ' ===  17   7  14  12
1210) Pca21      2   0     584.254     4.23   0.0349    11.7228     9.9542     5.0069     90.000     90.000     90.000 ' ===  18  17   9
1211) C2         3   5     520.980     4.23  -0.0032    25.0030     5.8339     3.5793     90.000     86.253     90.000 ' ===  13   9   7   7
1212) P212121    2   0     519.767     4.23   0.0952    20.8680     9.1984     2.7078     90.000     90.000     90.000 ' ===  19  16   5
1213) Ccc2       2   0    1169.134     4.23   0.0677    15.1909    10.0667     7.6453     90.000     90.000     90.000 ' ===  17  15  12
1214) C2         1   0     622.095     4.23   0.0000    10.6944     9.9666     5.8512     90.000     85.943     90.000 ' ===  15  13  16  12
1215) P2         1   0     135.505     4.23   0.0000     9.1387     1.8616     8.0236     90.000     83.069     90.000 ' ===  16   2  17  15
1216) P6cc       2   0    2349.171     4.23  -0.0706    12.9863    12.9863    16.0848     90.000     90.000    120.000 ' ===  19  16
1217) I222       3   1    2244.717     4.23  -0.0438    22.5924    15.1155     6.5732     90.000     90.000     90.000 ' ===  13  18  13
1218) C2         2   0     722.304     4.23   0.0065     8.4896     5.6177    15.4524     90.000    101.441     90.000 ' ===  13   9  15  10
1219) P21        1   0     338.723     4.22   0.0000     4.9497    15.8815     4.4935     90.000    106.481     90.000 ' ===  12  16  16   9
1220) Pc         2   0     277.820     4.22  -0.0279     7.5727     5.1228     7.2475     90.000     98.830     90.000 ' ===  18  13  12  11
1221) P222       3   5     442.379     4.22   0.0211     9.9584     5.8439     7.6016     90.000     90.000     90.000 ' ===  12   7   8
1222) C2         2   0     507.997     4.22   0.0722     6.3194     7.6317    10.6989     90.000    100.093     90.000 ' ===  17  15  18  17
1223) Cc         2   0     858.576     4.22   0.0621    10.4618     7.6393    11.0092     90.000    102.628     90.000 ' ===  16  15  16  15
1224) P2         3   1     441.887     4.22   0.0000    15.1933     4.9783     5.8669     90.000     95.264     90.000 ' ===  16  10  13  12
1225) Cc         2   0     568.794     4.22   0.0840     9.9574     8.4524     8.0325     90.000    122.716     90.000 ' ===  17  15  16  14
1226) C2         3   9     375.536     4.22   0.0155    17.1303     3.8904     5.7928     90.000     76.594     90.000 ' ===   9   3   6   5
1227) P212121    2   0     519.868     4.22   0.0349    26.7779     4.6038     4.2169     90.000     90.000     90.000 ' ===  19  11  13
1228) I222       1   1     433.047     4.22   0.0000    22.7576     3.8262     4.9732     90.000     90.000     90.000 ' ===  15   9  10
1229) P2         3   1     318.055     4.22  -0.0231     6.1406    11.2608     4.6074     90.000     86.683     90.000 ' ===  15  12  14  13
1230) Cmc21      2   0    1725.629     4.22   0.0681    14.5503     4.4252    26.8008     90.000     90.000     90.000 ' ===  17  14  18
1231) C2         1   0     807.830     4.22   0.0000     8.5141    18.1746     5.3342     90.000    101.847     90.000 ' ===  16  17  14  13
1232) P222       1   0     401.475     4.22   0.0000     7.5930     8.7600     6.0359     90.000     90.000     90.000 ' ===  14  14  12
1233) Cc         2   0     457.058     4.22   0.0435     5.5987    22.5952     4.0520     90.000     63.082     90.000 ' ===  14  18   8   6
1234) C2         1   0     575.545     4.22   0.0000    10.0267    15.1734     3.8129     90.000     82.815     90.000 ' ===  16  16  10   8
1235) P2         2   0     280.513     4.22   0.0799    14.7451     2.4983     9.1994     90.000     55.870     90.000 ' ===  16   7  15  13
1236) I222       1   1     429.644     4.22   0.0000    22.5617     4.9751     3.8277     90.000     90.000     90.000 ' ===  15  10  10
1237) P2221      1   0     401.531     4.22   0.0000     8.7679     6.0372     7.5856     90.000     90.000     90.000 ' ===  15  12  14
1238) C2         2   0     801.246     4.22   0.0559    25.5728     5.0969     6.2607     90.000     79.077     90.000 ' ===  19  11  17  17
1239) C2         1   0     425.682     4.21   0.0000     9.2761     7.5863     6.0539     90.000     87.724     90.000 ' ===  15  15  15  12
1240) P222       1   0     401.372     4.21   0.0000     8.7528     6.0352     7.5982     90.000     90.000     90.000 ' ===  15  12  15
1241) C2         2   0     477.065     4.21   0.0492    11.6907     3.2557    12.8294     90.000    102.314     90.000 ' ===  18   9  18  17
1242) C2221      2   0    1116.519     4.21  -0.0569    22.4626     6.5824     7.5513     90.000     90.000     90.000 ' ===  15  13  15
1243) Pnn2       1   0     439.622     4.21   0.0000     9.9560     5.8377     7.5639     90.000     90.000     90.000 ' ===  17  14  11
1244) P2         1   0     139.579     4.21   0.0000     8.0490     1.9118     9.1337     90.000     96.729     90.000 ' ===  15   3  17  14
1245) C2221      3   9     580.820     4.21   0.0093    11.6819     4.9769     9.9901     90.000     90.000     90.000 ' ===   9   6   6
1246) Fdd2       2   0    3343.647     4.21   0.0009    22.8129    12.1517    12.0615     90.000     90.000     90.000 ' ===  18  18  15
1247) C2         2   0     558.915     4.21  -0.0093    16.7528     7.5574     4.4335     90.000     84.692     90.000 ' ===  17  15  13  12
1248) C2         2   0     915.573     4.21  -0.0041     7.3867    22.5414     5.6675     90.000    104.017     90.000 ' ===  14  19  12  10
1249) C2221      1   0    1092.485     4.21   0.0000    14.9947    10.2695     7.0946     90.000     90.000     90.000 ' ===  16  15  13
1250) P2         1   0     369.481     4.21   0.0000     6.1559    15.8754     4.4215     90.000    121.230     90.000 ' ===  16  16  16  14
1251) Cmc21      2   0    1269.779     4.21   0.0046    18.4270    11.6614     5.9092     90.000     90.000     90.000 ' ===  14  17  14
1252) C222       3   5     707.946     4.21   0.0144    19.9099     4.6785     7.6003     90.000     90.000     90.000 ' ===  13   7   8
1253) P21/c      2   0     411.449     4.20  -0.0774    11.5633    12.0176     3.0301     90.000     77.724     90.000 ' ===  16  18   9   8
1254) C2         1   1     432.481     4.20   0.0000    23.1001     4.9726     3.8222     90.000     80.080     90.000 ' ===  17  11   9   9
1255) C2         1   0     282.285     4.20   0.0000    18.2010     1.9359     8.0654     90.000     83.364     90.000 ' ===  18   2  17  16
1256) P2         1   0     142.821     4.20   0.0000     4.9882     7.6735     3.7616     90.000     97.290     90.000 ' ===  13  15  13   8
1257) Fdd2       2   0    3517.036     4.20   0.0597    22.9345    10.1091    15.1696     90.000     90.000     90.000 ' ===  15  16  16
1258) F222       1   0    2758.803     4.20   0.0000    16.7009     8.1618    20.2393     90.000     90.000     90.000 ' ===  16  17  17
1259) P2         2   0     295.905     4.20  -0.0695     9.0163     4.1216     8.0010     90.000     95.621     90.000 ' ===  17  10  14  13
1260) P212121    1   0     440.372     4.20   0.0000     9.9443     5.8376     7.5860     90.000     90.000     90.000 ' ===  16  11  12
1261) P2         2   0     270.155     4.20  -0.0811     4.3973    18.7023     3.5038     90.000    110.354     90.000 ' ===  12  17  11   6
1262) Fdd2       1   0    3065.501     4.20   0.0000    16.6426    18.1697    10.1375     90.000     90.000     90.000 ' ===  18  16  14
1263) C2         3   4     666.934     4.20   0.0300    11.4454     7.6152     8.8192     90.000     60.187     90.000 ' ===  12  11  12  10
1264) Fdd2       1   0    2827.752     4.20   0.0000    30.4387    15.1123     6.1473     90.000     90.000     90.000 ' ===  18  17  12
1265) P2         2   0     342.683     4.19  -0.0230    10.0562     6.0651     5.6203     90.000     88.568     90.000 ' ===  15  13  16  13
1266) C222       3   7     243.177     4.19  -0.0070    22.7363     4.9722     2.1511     90.000     90.000     90.000 ' ===  11   7   4
1267) P212121    1   0     440.357     4.19   0.0000     9.9450     7.5847     5.8380     90.000     90.000     90.000 ' ===  16  12  11
1268) P21212     1   0     504.439     4.19   0.0000    14.5704     7.5864     4.5636     90.000     90.000     90.000 ' ===  17  15  12
1269) P2         2   0     282.675     4.19   0.0652     6.3932     9.4995     4.6566     90.000     88.250     90.000 ' ===  14  16  14  10
1270) C2         2   0     530.932     4.19  -0.0368    22.8278     2.5213     9.2576     90.000     94.825     90.000 ' ===  19   2  17  17
1271) C2         3   8     342.427     4.19  -0.0132     7.5851     8.3102     5.4413     90.000     93.275     90.000 ' ===   7   7   6   4
1272) P2         2   0     346.137     4.19  -0.0650     6.0419    11.2804     5.1023     90.000     95.511     90.000 ' ===  13  15  12   8
1273) C222       3   8     516.563     4.19   0.0038    22.7657     4.9754     4.5605     90.000     90.000     90.000 ' ===  10   7   3
1274) Pban       1   0     503.655     4.19   0.0000    14.5482     7.5932     4.5593     90.000     90.000     90.000 ' ===  17  17  12
1275) C2         1   0     303.796     4.19   0.0000    16.1045     2.0815     9.1253     90.000     83.286     90.000 ' ===  16   3  18  15
1276) C2221      2   0    1024.003     4.19  -0.0039     9.9448     6.7719    15.2053     90.000     90.000     90.000 ' ===  16  14  15
1277) P21/c      1   0     443.925     4.19   0.0000    15.1925     4.9789     5.8868     90.000     94.492     90.000 ' ===  17  12  14  13
1278) Fddd       2   0    1586.575     4.19   0.0229    30.0976    11.5764     4.5536     90.000     90.000     90.000 ' ===  18  15  11
1279) Iba2       1   0    1176.911     4.19   0.0000    12.3425    19.1521     4.9788     90.000     90.000     90.000 ' ===  18  18  13
1280) P2         2   0     412.761     4.19   0.0323    11.7948     5.9772     5.9441     90.000     80.051     90.000 ' ===  17  13  17  15
1281) P42bc      1   0    1681.599     4.19   0.0000    13.1485    13.1485     9.7269     90.000     90.000     90.000 ' ===  18  15
1282) P2         3   2     268.858     4.19  -0.0160    14.7996     4.4179     4.1778     90.000     79.820     90.000 ' ===  16  10  11  10
1283) P2         3   7     122.311     4.19   0.0195     5.0139     7.5984     3.2316     90.000     83.447     90.000 ' ===  11  10   7   7
1284) Aba2       2   0     947.237     4.18  -0.0353     9.8927     6.3235    15.1420     90.000     90.000     90.000 ' ===  16  14  16
1285) P2         2   0     457.433     4.18  -0.0143     8.8077    13.1252     3.9830     90.000     83.437     90.000 ' ===  18  16  13  12
1286) P2         2   0     287.688     4.18  -0.0073    11.7472     3.0285     8.3567     90.000    104.611     90.000 ' ===  16   8  15  13
1287) Cc         1   0     871.867     4.18   0.0000    15.3547     7.5860    11.6033     90.000     40.172     90.000 ' ===  17  15  15  14
1288) C2         2   0     526.860     4.18   0.0229    30.1773     4.5687     3.8216     90.000     89.389     90.000 ' ===  16  11  13  11
1289) Cc         2   0     527.984     4.18  -0.0030    13.8217     3.9538     9.7133     90.000     84.087     90.000 ' ===  19  14  16  16
1290) P2         1   0     317.849     4.18   0.0000     9.0934     5.6245     6.2165     90.000     91.444     90.000 ' ===  16  13  15  13
1291) P2         2   1     287.541     4.18  -0.0064     7.6079     9.0899     4.1798     90.000     95.868     90.000 ' ===  13  12  12   9
1292) Aba2       2   0    1660.780     4.18  -0.0374    22.7580     9.9305     7.3486     90.000     90.000     90.000 ' ===  18  17  12
1293) P2         2   0     365.732     4.18  -0.0555     6.1354    15.8769     4.4030     90.000    121.492     90.000 ' ===  15  16  14  12
1294) Cc         2   0     750.173     4.18   0.0557     8.7030    22.8576     3.9117     90.000     74.589     90.000 ' ===  16  17  13  11
1295) C2         1   0     281.093     4.18   0.0000    18.2744     1.9230     8.0457     90.000     83.821     90.000 ' ===  17   2  16  14
1296) Ccca       1   0    1128.660     4.18   0.0000    15.1322     6.6174    11.2713     90.000     90.000     90.000 ' ===  18  14  14
1297) I4cm       1   0    1669.370     4.18   0.0000     8.6031     8.6031    22.5551     90.000     90.000     90.000 ' ===  16  18
1298) P21/c      1   0     433.979     4.17   0.0000     7.3529    15.1730     3.9078     90.000     95.485     90.000 ' ===  16  18  13  11
1299) P2         2   0     349.456     4.17   0.0484     8.5787     8.4775     4.8223     90.000     85.151     90.000 ' ===  14  16  13  10
1300) P2         3   7     103.203     4.17   0.0150     5.8300     6.0619     2.9691     90.000     79.586     90.000 ' ===   9   8   8   6
1301) P2         1   0     214.763     4.17   0.0000     5.7737     9.0206     4.2551     90.000    104.286     90.000 ' ===  12  13  14   9
1302) C2221      2   0     620.014     4.17  -0.0062     8.3327     8.2463     9.0230     90.000     90.000     90.000 ' ===  14  14  14
1303) P21        2   0     225.920     4.17   0.0852     5.9009     7.6805     5.2161     90.000    107.127     90.000 ' ===  14  17  14  11
1304) Pbcn       1   0     504.688     4.17   0.0000    14.5797     7.5991     4.5553     90.000     90.000     90.000 ' ===  16  16  12
1305) F222       1   0    1765.859     4.17   0.0000    19.8900    15.1707     5.8522     90.000     90.000     90.000 ' ===  16  15  11
1306) Pna21      1   0     514.360     4.17   0.0000    30.3526     5.6988     2.9736     90.000     90.000     90.000 ' ===  19  15   6
1307) F222       1   0    2698.666     4.17   0.0000    14.9242    22.4656     8.0490     90.000     90.000     90.000 ' ===  15  15  13
1308) P21212     2   0     519.868     4.17   0.0349    26.7779     4.2169     4.6038     90.000     90.000     90.000 ' ===  19  13  11
1309) P2         2   0     351.636     4.17  -0.0397     6.1060    11.3121     5.1450     90.000     81.678     90.000 ' ===  14  17  11   7
1310) P21/c      2   0     333.848     4.16  -0.0684     8.4245     8.2590     4.8031     90.000     92.589     90.000 ' ===  15  15  12   9
1311) P2         2   0     212.796     4.16  -0.0803     5.7428     8.9715     4.2507     90.000    103.676     90.000 ' ===  13   9  15  10
1312) P21        1   0     206.615     4.16   0.0000     8.1615     4.3942     5.9685     90.000    105.145     90.000 ' ===  19  11  14  14
1313) C222       1   0    1270.181     4.16   0.0000    18.3589    11.7028     5.9119     90.000     90.000     90.000 ' ===  14  16  14
1314) P21        1   0     205.831     4.16   0.0000    12.7233     2.8286     5.8511     90.000    102.186     90.000 ' ===  18   7  16  15
1315) C2         3   8     147.615     4.16   0.0370     7.7963     4.9873     3.8903     90.000     77.388     90.000 ' ===   7   5   7   4
1316) C2         2   0     693.722     4.16   0.0873    19.8026     8.3436     4.2667     90.000    100.244     90.000 ' ===  17  13  13  12
1317) Cc         3   4     413.039     4.16   0.0175    11.4921     6.0666     6.0431     90.000    101.373     90.000 ' ===  14  12  12  12
1318) P212121    1   0     440.284     4.16   0.0000     7.5839     9.9454     5.8374     90.000     90.000     90.000 ' ===  12  16  11
1319) P2         1   1     264.069     4.16   0.0000     5.2756    11.2721     4.5684     90.000    103.584     90.000 ' ===  12  17  11   8
1320) P2         1   0     364.793     4.16   0.0000    11.5898     7.5664     4.2756     90.000    103.360     90.000 ' ===  14  12  13  10
1321) P2         2   1     287.950     4.16  -0.0043     5.9487     9.0778     5.3551     90.000     95.285     90.000 ' ===  15  13  13  11
1322) C2         3   9     213.701     4.16  -0.0797    27.0781     2.9739     2.9025     90.000    113.896     90.000 ' ===   9   5   7   6
1323) C2         1   0     334.103     4.16   0.0000    18.2031     2.2987    11.5219     90.000    136.133     90.000 ' ===  18   7  17  16
1324) F222       1   0    2700.216     4.16   0.0000    14.9299    22.4962     8.0396     90.000     90.000     90.000 ' ===  15  17  17
1325) Ima2       1   0     879.246     4.16   0.0000    11.6754     9.9559     7.5642     90.000     90.000     90.000 ' ===  14  17  12
1326) C2         2   0     603.621     4.16  -0.0582    13.6404     3.9749    12.5982     90.000     62.092     90.000 ' ===  19  10  15  15
1327) Cc         2   0     533.921     4.15  -0.0009     7.6105    15.0480     4.6857     90.000     95.748     90.000 ' ===  17  16  11  10
1328) C2         2   0     744.844     4.15  -0.0058     6.3704    22.5694     5.6325     90.000    113.108     90.000 ' ===  15  17  15  14
1329) Pc         2   0     309.366     4.15  -0.0531     9.0097     5.8338     5.8863     90.000     89.394     90.000 ' ===  14  14  14  10
1330) I222       2   0     886.239     4.15   0.0675    11.7044     7.5879     9.9788     90.000     90.000     90.000 ' ===  14  12  16
1331) C2         2   0     832.170     4.15   0.0054    16.8813     7.5467     6.6142     90.000     99.037     90.000 ' ===  17  16  15  14
1332) C2         2   0     672.133     4.15   0.0295    10.5673     7.5750     8.8981     90.000    109.325     90.000 ' ===  15  14  15  12
1333) P21        1   0     297.244     4.15   0.0000    11.3123     6.3270     4.1689     90.000     84.997     90.000 ' ===  17  10  16  14
1334) Pmn21      2   0     608.078     4.15  -0.0460     7.5552     9.8832     8.1435     90.000     90.000     90.000 ' ===  16  17  11
1335) I222       1   0     844.190     4.15   0.0000    15.2712     9.9004     5.5836     90.000     90.000     90.000 ' ===  15  14  12
1336) C2         3   7     187.404     4.15   0.0100    25.0502     2.4430     3.0714     90.000     85.574     90.000 ' ===  12   4   9   9
1337) Pna21      1   0     438.999     4.15   0.0000     5.8368     9.9439     7.5637     90.000     90.000     90.000 ' ===  14  17  11
1338) C2         2   0     278.323     4.15   0.0831    16.1589     1.8861     9.1874     90.000     96.295     90.000 ' ===  17   1  16  14
1339) P21        1   0     430.579     4.15   0.0000     8.4610     9.0981     5.7783     90.000    104.532     90.000 ' ===  16  14  17  15
1340) Aba2       1   0    1134.941     4.14   0.0000     7.5860     6.6139    22.6207     90.000     90.000     90.000 ' ===  15  16  16
1341) C2         2   0     533.828     4.14   0.0061     8.3267     7.5752     8.4693     90.000     92.175     90.000 ' ===  14  11  13  10
1342) C2         1   0     545.090     4.14   0.0000    35.2632     4.0654     4.2547     90.000     63.338     90.000 ' ===  17  10  12  10
1343) P2         1   0     272.200     4.14   0.0000    15.9563     4.3164     3.9679     90.000     95.115     90.000 ' ===  17  14  14  12
1344) P2         2   0     139.994     4.14   0.0449     9.1489     1.9110     8.0618     90.000     83.326     90.000 ' ===  18   1  15  14
1345) Ccc2       1   0    1031.088     4.14   0.0000    15.1747     6.8319     9.9457     90.000     90.000     90.000 ' ===  16  13  17
1346) C2         2   0     684.362     4.14  -0.0309    11.7750    11.9676     4.8596     90.000     87.932     90.000 ' ===  16  16  14  11
1347) P2         1   0     213.279     4.14   0.0000     5.7284     9.0214     4.2637     90.000     75.457     90.000 ' ===  13  12  16  11
1348) P21        2   0     279.986     4.14   0.0259     6.3713     9.4635     4.6457     90.000     88.290     90.000 ' ===  15  16  12   8
1349) Pmn21      2   0     726.242     4.14  -0.0879    10.7272    11.2558     6.0148     90.000     90.000     90.000 ' ===  12  17  15
1350) Pmc21      2   0     578.688     4.14  -0.0259    15.1289     5.5911     6.8414     90.000     90.000     90.000 ' ===  15  15   8
1351) I222       1   0    1170.480     4.14   0.0000    19.1727    12.2547     4.9817     90.000     90.000     90.000 ' ===  18  17  13
1352) Ima2       3   6     431.679     4.14   0.0074    22.7651     4.9773     3.8098     90.000     90.000     90.000 ' ===  11  11   5
1353) C222       1   0    1022.853     4.14   0.0000     9.9431     6.7778    15.1775     90.000     90.000     90.000 ' ===  15  13  15
1354) P21212     1   0     440.633     4.14   0.0000     9.9418     7.5901     5.8393     90.000     90.000     90.000 ' ===  17  11  11
1355) C2         2   0     725.055     4.14  -0.0596    38.5283     5.6914     4.2230     90.000     51.534     90.000 ' ===  19  12  10  10
1356) C2         3   5     353.962     4.14  -0.0116     8.0232    15.1284     3.0914     90.000     70.617     90.000 ' ===  12  10   8   7
1357) Pc         1   0     357.691     4.14   0.0000     5.2064    11.3787     6.1250     90.000     99.683     90.000 ' ===  12  15  11   7
1358) C2221      1   0    1092.127     4.14   0.0000    14.9974    10.2691     7.0913     90.000     90.000     90.000 ' ===  16  15  14
1359) C2         2   0     667.264     4.14  -0.0739    22.5294    10.1695     2.9137     90.000     88.257     90.000 ' ===  18  12  13  12
1360) P2         1   0     378.792     4.14   0.0000     8.3546     5.9806     7.6151     90.000     95.416     90.000 ' ===  17  11  15  13
1361) P2         2   0     305.369     4.13   0.0702     4.1909    25.0763     3.1742     90.000     66.263     90.000 ' ===  12  16  10   6
1362) Fdd2       1   0    1575.334     4.13   0.0000    30.1210    11.5015     4.5473     90.000     90.000     90.000 ' ===  18  17  10
1363) C2         2   0     815.882     4.13   0.0144    13.5515    12.3655     4.8973     90.000     83.825     90.000 ' ===  16  15  12   9
1364) P2         2   0     306.382     4.13  -0.0114     8.1053     4.9871     7.6424     90.000     97.356     90.000 ' ===  13  11  15  10
1365) C2         2   0     549.934     4.13   0.0369    31.6259     4.0593     4.2857     90.000     88.257     90.000 ' ===  19  11  12  12
1366) Pc         1   0     307.408     4.13   0.0000     5.4806    11.2797     5.3456     90.000    111.528     90.000 ' ===  13  19  11   8
1367) P2         1   0     328.481     4.13   0.0000    11.3696     3.8364     7.6482     90.000    100.047     90.000 ' ===  17  11  17  15
1368) Pcc2       2   0     637.531     4.13  -0.0024    11.3567     6.1038     9.1971     90.000     90.000     90.000 ' ===  19  13  13
1369) P21/c      2   0     323.327     4.13   0.0771     9.1436     5.6640     6.2454     90.000     91.530     90.000 ' ===  16  14  14  12
1370) C2221      1   0    1375.398     4.13   0.0000    30.2535    14.6030     3.1132     90.000     90.000     90.000 ' ===  18  18  12
1371) Cmc21      1   0    1061.337     4.13   0.0000    22.6924     3.8713    12.0813     90.000     90.000     90.000 ' ===  16  10  13
1372) C2         2   0     913.534     4.13  -0.0039    10.6243     7.5765    11.9318     90.000    107.982     90.000 ' ===  15  12  16  14
1373) P2         2   0     141.215     4.13   0.0831     9.1874     1.9140     8.0795     90.000     83.705     90.000 ' ===  17   2  16  14
1374) P21        2   0     402.885     4.13  -0.0120     8.7534     6.0432     7.6173     90.000     90.949     90.000 ' ===  15  12  15  12
1375) P21        1   0     289.108     4.13   0.0000    11.5819     3.1668     8.2543     90.000     72.737     90.000 ' ===  18  10  16  15
1376) Pmn21      2   0     530.621     4.13   0.0349    20.8239     9.1105     2.7969     90.000     90.000     90.000 ' ===  16  18   5
1377) P2         2   0     319.618     4.13   0.0934    12.8705     4.0419     6.8811     90.000     63.237     90.000 ' ===  17  11  16  15
1378) C2         3   7     238.430     4.12  -0.0133    11.5454     4.9679     4.2711     90.000     76.728     90.000 ' ===   9   4   9   7
1379) Pcc2       2   0     639.982     4.12   0.0135     6.1139    11.3682     9.2079     90.000     90.000     90.000 ' ===  13  18  13
1380) P2         1   0     314.421     4.12   0.0000     9.9841     4.1586     8.1820     90.000     67.748     90.000 ' ===  14  11  16  13
1381) C2         1   0     370.602     4.12   0.0000    16.0724     2.5370     9.1402     90.000     83.916     90.000 ' ===  17   4  18  16
1382) P2         2   0     215.049     4.12   0.0203     5.6966     9.0745     4.3014     90.000    104.726     90.000 ' ===  11  14  15  10
1383) P2         1   0     354.103     4.12   0.0000     6.1174    11.3556     5.1518     90.000     98.330     90.000 ' ===  14  17  10   7
1384) P222       1   0     401.610     4.12   0.0000     8.7691     6.0360     7.5876     90.000     90.000     90.000 ' ===  15  12  14
1385) P21        1   0     420.704     4.12   0.0000     4.8474    15.8615     6.1544     90.000     62.755     90.000 ' ===  17  16  12  10
1386) P21/c      2   0     521.413     4.12  -0.0048     8.5714     9.3272     6.7352     90.000    104.456     90.000 ' ===  15  16  15  11
1387) Pmc21      2   0     365.898     4.12  -0.0465     6.0459    11.2722     5.3690     90.000     90.000     90.000 ' ===  12  17   9
1388) Pc         3   6     134.958     4.12  -0.0190     5.7748     2.8127     8.5387     90.000     76.674     90.000 ' ===  10   5  12   9
1389) P21        3   9      82.473     4.12   0.0129    12.5282     2.1494     3.0719     90.000     94.425     90.000 ' ===  10   2   6   6
1390) P21/c      1   0     443.665     4.12   0.0000    16.9794     4.9678     5.8871     90.000    116.690     90.000 ' ===  17  11  13  12
1391) C2         2   0     749.722     4.12  -0.0167    10.9251    22.7365     3.2527     90.000     68.113     90.000 ' ===  13  17  12   8
1392) P21        1   0     289.979     4.12   0.0000    11.2974     6.1810     4.1693     90.000     95.124     90.000 ' ===  18   9  12  11
1393) C2         2   0     455.541     4.11   0.0708    26.7815     4.2297     4.0255     90.000     92.567     90.000 ' ===  18  11  12  11
1394) P2         2   0     382.949     4.11   0.0273    16.0205     7.5420     3.3472     90.000    108.761     90.000 ' ===  17  14  10   9
1395) C2         3   7     341.193     4.11  -0.0401     9.7527     4.1555     9.0468     90.000     68.527     90.000 ' ===   9   6   8   6
1396) Ccca       2   0    1488.625     4.11  -0.0046    22.5848    12.0783     5.4571     90.000     90.000     90.000 ' ===  16  16   9
1397) P2         2   0     386.693     4.11   0.0496    16.0608     7.5826     3.3590     90.000    109.040     90.000 ' ===  16  13  10   8
1398) P2         1   0     288.272     4.11   0.0000    11.7631     3.0288     8.3646     90.000    104.688     90.000 ' ===  17   7  16  15
1399) P21        1   0     268.554     4.11   0.0000     7.6012     6.6158     5.3792     90.000     96.902     90.000 ' ===  15  14  12   8
1400) C2         1   0     575.979     4.11   0.0000    22.8667     6.0449     4.1916     90.000     96.223     90.000 ' ===  17   9  13  11
1401) C2         1   0     435.163     4.10   0.0000    23.6932     4.5846     4.1709     90.000     73.846     90.000 ' ===  19  10  13  13
1402) Aba2       3   5     958.348     4.10   0.0200    15.2041     6.3297     9.9582     90.000     90.000     90.000 ' ===  12   9  11
1403) P2         1   0     362.855     4.10   0.0000     5.7387    15.2024     4.2022     90.000     98.204     90.000 ' ===  13  16  13   9
1404) Pmc21      3   7     443.370     4.10   0.0322     9.9639     5.8480     7.6090     90.000     90.000     90.000 ' ===  10   8   6
1405) C2         1   0     436.403     4.10   0.0000    22.8275     4.5956     4.1725     90.000     94.453     90.000 ' ===  16  10  13  10
1406) Aba2       2   0    1154.745     4.10  -0.0165    19.7731     4.9987    11.6830     90.000     90.000     90.000 ' ===  18  13  17
1407) P2         2   0     300.390     4.10   0.0379     6.1654    11.4247     4.3216     90.000     99.310     90.000 ' ===  17  15  11  10
1408) Pca21      1   0     513.569     4.10   0.0000    30.2978     5.6999     2.9738     90.000     90.000     90.000 ' ===  19  14   8
1409) P2         2   0     297.244     4.10  -0.0045    11.3123     6.3270     4.1689     90.000     84.997     90.000 ' ===  17  10  16  14
1410) C2         2   0     699.779     4.10  -0.0627    10.3214    12.1452     6.3585     90.000    118.605     90.000 ' ===  14  15  18  13
1411) Ccc2       2   0    1524.040     4.10  -0.0388    22.7229     9.9047     6.7716     90.000     90.000     90.000 ' ===  19  16  10
1412) Pnn2       2   0     583.187     4.10   0.0844    14.7012     5.9588     6.6572     90.000     90.000     90.000 ' ===  19  16  12
1413) C2         3   9     434.445     4.10   0.0153     5.9533    24.9855     2.9742     90.000    100.879     90.000 ' ===   7   8   6   5
1414) I222       1   1     432.684     4.10   0.0000    22.7547     4.9726     3.8240     90.000     90.000     90.000 ' ===  16  11   8
1415) P2         1   0     354.877     4.10   0.0000     6.1183    11.3580     5.1622     90.000     98.404     90.000 ' ===  15  16  10   8
1416) P2         2   0     253.637     4.10   0.0699    10.7657     2.6592     9.0466     90.000    101.669     90.000 ' ===  17   7  17  15
1417) P21212     1   0     515.457     4.10   0.0000    26.7495     4.2097     4.5774     90.000     90.000     90.000 ' ===  18  13  11
1418) C2         2   0     316.758     4.09   0.0830     8.4348     3.2820    11.5135     90.000     83.630     90.000 ' ===  16   6  16  13
1419) C2221      1   0     876.660     4.09   0.0000    15.0002     5.8401    10.0072     90.000     90.000     90.000 ' ===  16  14  13
1420) Iba2       1   0    2311.610     4.09   0.0000    20.2497    14.2092     8.0339     90.000     90.000     90.000 ' ===  18  18  16
1421) C2         2   0     601.642     4.09  -0.0208    17.5006     6.6946     5.3112     90.000     75.211     90.000 ' ===  18  14  15  14
1422) Cc         3   1     496.096     4.09   0.0083     4.4500    37.8164     2.9809     90.000     81.481     90.000 ' ===  14  18  11   8
1423) F222       1   0    2362.393     4.09   0.0000    22.5215    12.1483     8.6346     90.000     90.000     90.000 ' ===  17  15  13
1424) P2         2   0     610.118     4.09  -0.0020    17.9852     5.9276     6.0544     90.000     70.954     90.000 ' ===  18  13  15  14
1425) Pmc21      2   0     608.078     4.09  -0.0460     7.5552     9.8832     8.1435     90.000     90.000     90.000 ' ===  16  17  11
1426) Ccca       1   0    1161.856     4.09   0.0000    15.1719     6.3209    12.1153     90.000     90.000     90.000 ' ===  17  15  16
1427) Pbca       2   0    1171.301     4.09   0.0795     8.3970     9.1536    15.2389     90.000     90.000     90.000 ' ===  15  16  16
1428) F222       1   0    1817.100     4.09   0.0000    15.1394    12.6768     9.4680     90.000     90.000     90.000 ' ===  16  15  13
1429) P2         3   7     111.790     4.09   0.0272     7.6820     4.9771     2.9361     90.000     84.758     90.000 ' ===   9   7   7   5
1430) Fdd2       1   0    3458.604     4.09   0.0000    22.9187     9.9464    15.1721     90.000     90.000     90.000 ' ===  13  17  14
1431) C2221      1   0    1270.072     4.09   0.0000    18.3772    11.6921     5.9109     90.000     90.000     90.000 ' ===  14  16  13
1432) C2         3   5     308.179     4.09  -0.0171    10.8784     6.8183     4.5476     90.000     66.013     90.000 ' ===  12   8  10   8
1433) C2         3   1     564.184     4.09   0.0280     7.7023    14.2825     5.2082     90.000     79.968     90.000 ' ===  15  15  13  10
1434) C2         1   0     802.449     4.09   0.0000    16.9696     3.8820    12.3234     90.000     98.709     90.000 ' ===  19  14  17  17
1435) P2         1   0     856.268     4.09   0.0000     8.5630    13.1342     7.9878     90.000    107.610     90.000 ' ===  14  15  17  13
1436) Cmc21      1   0    1267.719     4.09   0.0000    18.3335    11.6965     5.9118     90.000     90.000     90.000 ' ===  14  16  14
1437) C2         2   0     541.660     4.09  -0.0697    16.8910     4.2897     7.9305     90.000    109.501     90.000 ' ===  16  12  16  13
1438) C2         3   1     764.775     4.09   0.0000     7.6199    15.1928     6.8301     90.000     75.287     90.000 ' ===  14  17  13  10
1439) C222       1   0    1092.485     4.09   0.0000    14.9947    10.2695     7.0946     90.000     90.000     90.000 ' ===  16  15  13
1440) P21        2   0     140.950     4.08   0.0713     9.1753     1.9153     8.0744     90.000     96.606     90.000 ' ===  18   2  16  15
1441) I222       1   1     432.394     4.08   0.0000    22.7527     4.9738     3.8208     90.000     90.000     90.000 ' ===  15  10   9
1442) Cc         1   0     471.589     4.08   0.0000    11.5640     4.9071     8.5474     90.000    103.519     90.000 ' ===  16  11  16  14
1443) C2         2   0     723.117     4.08  -0.0190    11.6445     8.3252    11.4619     90.000    139.399     90.000 ' ===  15  11  12  10
1444) Pbcn       3   6     440.685     4.08   0.0016    10.1971     5.6961     7.5870     90.000     90.000     90.000 ' ===  10  11  10
1445) P21        2   0     221.803     4.08  -0.0589     7.9945     4.3817     6.7771     90.000    110.884     90.000 ' ===  17   9  16  14
1446) C2         1   1     432.292     4.08   0.0000    23.1015     4.9723     3.8206     90.000     80.074     90.000 ' ===  17  10  10  10
1447) P21        3   4     218.972     4.08   0.0193    12.5936     4.5898     4.1884     90.000     64.754     90.000 ' ===  12   6  13  10
1448) Pc         2   0     412.035     4.08  -0.0709    11.8652    12.0246     3.0314     90.000     72.306     90.000 ' ===  15  18   9   7
1449) C2         2   0     659.572     4.08  -0.0823    15.9185     5.5974     7.6872     90.000     74.355     90.000 ' ===  17  15  16  15
1450) P21        1   0     268.004     4.08   0.0000     7.6035     6.6110     5.3714     90.000     83.024     90.000 ' ===  15  15  12   8
1451) P2         3   9     146.624     4.08   0.0107    12.5255     3.8225     3.0716     90.000     85.573     90.000 ' ===   9   2   6   6
1452) P2         3   9     287.347     4.08  -0.0290     5.0362    15.1284     3.7737     90.000     91.985     90.000 ' ===   7   9   5   4
1453) P2         1   0     206.615     4.08   0.0000     8.1615     4.3942     5.9685     90.000    105.145     90.000 ' ===  19  11  14  14
1454) I222       1   1     429.749     4.08   0.0000    22.6203     4.9732     3.8201     90.000     90.000     90.000 ' ===  15  11   9
1455) C2         3   7     293.240     4.08   0.0064    18.0785     5.7643     2.8186     90.000     86.700     90.000 ' ===  10   8   6   4
1456) Pnn2       1   0     440.389     4.08   0.0000     9.9589     5.8396     7.5726     90.000     90.000     90.000 ' ===  16  13  12
1457) Pca21      1   0     652.954     4.07   0.0000    20.6846     9.0879     3.4736     90.000     90.000     90.000 ' ===  18  19   6
1458) P21        2   0     281.683     4.07  -0.0745     8.2768     8.9885     3.8077     90.000     96.088     90.000 ' ===  16  14  12  10
1459) C2         3   9     261.089     4.07  -0.0287     8.8166     4.9672     6.3062     90.000     70.978     90.000 ' ===   8   8   8   7
1460) C2         2   0     672.521     4.07  -0.0640    12.0927    10.6801     5.2305     90.000     95.408     90.000 ' ===  18  14  12  11
1461) Cc         1   0     611.565     4.07   0.0000    10.7501    10.7920     5.3134     90.000     82.799     90.000 ' ===  16  14  14  12
1462) P42nm      1   0    1312.166     4.07   0.0000    14.9986    14.9986     5.8330     90.000     90.000     90.000 ' ===  18  15
1463) P21        1   0     242.670     4.07   0.0000    20.9264     3.0649     3.8044     90.000     84.003     90.000 ' ===  18   8  12  11
1464) Pban       2   0     622.742     4.07   0.0365    30.3886     4.1120     4.9836     90.000     90.000     90.000 ' ===  18  13  14
1465) C2         3   1     677.310     4.07  -0.0335    15.4886     3.5164    12.4757     90.000     85.415     90.000 ' ===  17   7  17  16
1466) C2         3   5     442.698     4.07   0.0128    11.4333     7.5975     5.1743     90.000     80.045     90.000 ' ===  12  10  12  11
1467) C2         1   0     570.756     4.07   0.0000    16.9826     5.9337     5.8536     90.000     75.377     90.000 ' ===  18  11  17  16
1468) C2221      1   0     882.758     4.07   0.0000    15.0055     5.8838     9.9986     90.000     90.000     90.000 ' ===  17  14  14
1469) P21/c      1   0     370.078     4.07   0.0000     7.5393     9.2221     5.3468     90.000     84.558     90.000 ' ===  16  15  17  14
1470) P2         1   0     329.446     4.07   0.0000     5.7753    11.4753     5.0679     90.000    101.217     90.000 ' ===  13  14  15  11
1471) F222       2   0    2339.537     4.07  -0.0601    22.4972    12.0874     8.6034     90.000     90.000     90.000 ' ===  17  15  10
1472) P2         2   0     267.307     4.07   0.0728     9.2082     3.8217     7.6909     90.000     99.018     90.000 ' ===  16   9  13  11
1473) C2         2   0     367.936     4.07  -0.0998     7.5392    14.9206     3.2779     90.000     93.763     90.000 ' ===  17  17   9   9
1474) C2         1   0     397.725     4.07   0.0000     3.9473    22.5144     4.5950     90.000    103.108     90.000 ' ===  12  19  10   7
1475) P2         3   9     135.020     4.07   0.0021     9.3817     2.7873     5.2702     90.000    101.558     90.000 ' ===   9   5   9   8
1476) F222       2   0    2519.356     4.07   0.0751    19.9842    15.2360     8.2743     90.000     90.000     90.000 ' ===  16  16  10
1477) C2         3   8     247.985     4.07  -0.0062    22.7685     4.9720     2.1933     90.000     87.130     90.000 ' ===  10   6   3   3
1478) P2         2   0     271.159     4.07  -0.0322    15.9495     4.3003     3.9710     90.000     95.387     90.000 ' ===  18  14  13  12
1479) P2         2   0     327.470     4.06   0.0709     9.0180     9.5103     3.9004     90.000    101.777     90.000 ' ===  15  13  13   9
1480) P2         2   0     268.772     4.06  -0.0156    16.5356     3.7932     4.6381     90.000     67.501     90.000 ' ===  17  11  14  13
1481) P2         1   0     339.607     4.06   0.0000     4.9596    15.8793     4.5040     90.000    106.780     90.000 ' ===  12  16  16   9
1482) P2         3   4     312.043     4.06   0.0021     5.8715     9.9604     5.3647     90.000     95.965     90.000 ' ===  11  10  12   8
1483) P212121    1   0     514.832     4.06   0.0000    26.7162     4.2099     4.5774     90.000     90.000     90.000 ' ===  17  15  11
1484) C2         2   0     436.359     4.06   0.0611     6.1414    16.6622     4.9820     90.000    121.138     90.000 ' ===  13  17  13   9
1485) Fddd       1   0    3226.012     4.06   0.0000    17.6830    15.1796    12.0185     90.000     90.000     90.000 ' ===  18  18  16
1486) Pba2       1   0     426.774     4.06   0.0000    30.2867     5.7238     2.4618     90.000     90.000     90.000 ' ===  18  15   7
1487) P21        2   0     255.025     4.06  -0.0147     7.6541     6.0732     5.5492     90.000     98.641     90.000 ' ===  17  12  14  13
1488) P212121    2   0     802.857     4.06   0.0682    21.0414     9.1328     4.1779     90.000     90.000     90.000 ' ===  16  17  11
1489) Abm2       2   0    1045.022     4.06   0.0472     7.9570     4.9832    26.3554     90.000     90.000     90.000 ' ===  16  12  17
1490) Pc         2   0     305.870     4.06   0.0601     3.8387    29.3211     2.7236     90.000     86.157     90.000 ' ===  13  17   8   5
1491) P21        2   0     343.062     4.06   0.0213    15.2215     2.9764     8.5094     90.000    117.142     90.000 ' ===  17   8  17  15
1492) C222       3   3     960.266     4.06   0.0312    15.2204     6.3344     9.9600     90.000     90.000     90.000 ' ===  14   9  13
1493) P21        2   0     217.138     4.06   0.0894     5.6922     9.1245     4.3206     90.000    104.619     90.000 ' ===  12  15  16  10
1494) C2         1   1     525.147     4.06   0.0000    33.0859     5.6970     3.0301     90.000    113.154     90.000 ' ===  18  14   6   6
1495) C222       1   0    1002.675     4.06   0.0000    26.2674     4.2150     9.0561     90.000     90.000     90.000 ' ===  15  12  14
1496) P21/c      1   0     419.346     4.06   0.0000     4.8638    15.7461     6.1520     90.000     62.878     90.000 ' ===  13  18  15  10
1497) P2         3   8     220.916     4.06  -0.0076     5.8489     7.6016     5.1680     90.000    105.961     90.000 ' ===   8   9  10   7
1498) P2221      1   0     504.439     4.05   0.0000    14.5704     7.5864     4.5636     90.000     90.000     90.000 ' ===  17  14  12
1499) Pmc21      1   0     440.557     4.05   0.0000     7.5889     9.9391     5.8409     90.000     90.000     90.000 ' ===  11  17  11
1500) P21212     1   0     440.372     4.05   0.0000     9.9443     5.8376     7.5860     90.000     90.000     90.000 ' ===  16  11  12
1501) Cmc21      2   0    1519.234     4.05  -0.0510    22.7024     9.8893     6.7668     90.000     90.000     90.000 ' ===  19  17  10
1502) C2221      3   9     268.297     4.05  -0.0039    22.7433     4.9732     2.3720     90.000     90.000     90.000 ' ===   9   6   1
1503) P2         2   0     310.464     4.05  -0.0811    15.8304     3.2670     6.2982     90.000    107.614     90.000 ' ===  19   6  16  16
1504) C2         3   9     167.257     4.05  -0.0240     8.5383     3.5024     5.7540     90.000    103.581     90.000 ' ===   9   3   8   7
1505) P21        2   0     615.705     4.05  -0.0056     8.4993    16.8871     4.2930     90.000     92.217     90.000 ' ===  12  19  16  10
1506) Pbca       2   0     884.070     4.05   0.0672     9.9062    11.7133     7.6191     90.000     90.000     90.000 ' ===  17  16  14
1507) C2         2   0     524.399     4.05  -0.0450    14.3991     8.9673     4.1599     90.000     77.499     90.000 ' ===  18  17  13  12
1508) P21        2   0     205.553     4.05   0.0594     6.8412     6.1477     4.9111     90.000     84.378     90.000 ' ===  15  11  15  12
1509) P2         1   0     378.941     4.05   0.0000     7.6211     5.9852     8.3459     90.000     84.518     90.000 ' ===  15  11  17  13
1510) I222       2   0     666.187     4.05   0.0726    13.3138    12.5516     3.9865     90.000     90.000     90.000 ' ===  16  18  11
1511) P21212     1   0     440.357     4.05   0.0000     9.9450     7.5847     5.8380     90.000     90.000     90.000 ' ===  16  12  11
1512) P2         1   0     203.672     4.05   0.0000     6.8332     6.1323     4.8843     90.000     84.347     90.000 ' ===  14  12  16  12
1513) P21        2   0     342.883     4.05   0.0284     8.4642     4.8652     8.3341     90.000     87.518     90.000 ' ===  15   9  16  13
1514) C2         1   0     833.989     4.05   0.0000    16.8891     7.5640     6.6090     90.000     98.960     90.000 ' ===  17  15  14  14
1515) C2         2   0     451.782     4.05  -0.0746     5.9265    14.9691     5.2205     90.000     77.290     90.000 ' ===  14  17  11   7
1516) P21        2   0     364.319     4.05  -0.0019     7.9240     7.5898     6.3451     90.000     72.690     90.000 ' ===  15  12  17  14
1517) P2         2   0     317.098     4.05   0.0930     9.9253     4.2015     8.2235     90.000     67.621     90.000 ' ===  15  12  16  13
1518) P21        1   0     431.299     4.05   0.0000     5.7849     9.1011     8.4659     90.000     75.385     90.000 ' ===  16  15  17  15
1519) P2         1   0     470.888     4.05   0.0000     6.2080    11.3850     6.8324     90.000    102.810     90.000 ' ===  16  16  14  13
1520) Ccca       1   0    1027.419     4.05   0.0000    30.2781     5.7120     5.9406     90.000     90.000     90.000 ' ===  19  14  11
1521) C2         2   0     465.448     4.05   0.0664    42.3991     2.8908     3.8205     90.000     83.702     90.000 ' ===  17   6  14  12
1522) Pc         2   0     433.078     4.04   0.0514     6.3210    15.8273     4.4153     90.000    101.352     90.000 ' ===  13  19  14   9
1523) Cmc21      3   9     525.426     4.04   0.0035    15.1520     7.5659     4.5833     90.000     90.000     90.000 ' ===   8   9   4
1524) P222       2   0     807.790     4.04   0.0225     7.5841    12.1410     8.7728     90.000     90.000     90.000 ' ===  13  15  15
1525) C2         2   0     909.750     4.04  -0.0112    17.4710    19.4546     2.8599     90.000    110.627     90.000 ' ===  17  18  10   9
1526) P21        2   0     349.141     4.04   0.0420     5.9887    11.7049     5.0072     90.000     84.119     90.000 ' ===  11  15  15   8
1527) P21        1   0     167.763     4.04   0.0000     8.0493     2.2985     9.1308     90.000     83.265     90.000 ' ===  17   3  18  16
1528) Fdd2       1   0    1575.307     4.04   0.0000    30.1408    11.5122     4.5400     90.000     90.000     90.000 ' ===  18  16  10
1529) C2         3   7     246.220     4.04  -0.0046     5.0328    22.7421     2.1771     90.000     98.838     90.000 ' ===   7  11   3   1
1530) Pca21      3   8     402.528     4.04   0.0164     8.7398     7.5967     6.0627     90.000     90.000     90.000 ' ===   8   9   6
1531) C2         1   0     630.112     4.04   0.0000    36.4322     4.4062     3.9360     90.000     85.757     90.000 ' ===  19  13  13  13
1532) P2         2   0     236.029     4.04  -0.0344     9.1319     2.9602     8.8126     90.000     82.216     90.000 ' ===  16   6  15  12
1533) P2         2   0     395.487     4.04  -0.0256     9.1603    11.2570     3.8977     90.000     79.733     90.000 ' ===  14  15  12  10
1534) Ima2       2   0     889.096     4.04   0.0799    11.7163     9.9850     7.5999     90.000     90.000     90.000 ' ===  13  16  13
1535) P21        1   0     365.307     4.04   0.0000    11.3915     7.5757     4.2748     90.000     81.981     90.000 ' ===  16  12  13  12
1536) P2         2   0     288.376     4.04   0.0202    11.7690     3.0350     8.3513     90.000     75.179     90.000 ' ===  16   9  15  13
1537) Cc         3   9     397.218     4.04  -0.0150     6.9637    10.4999     5.4665     90.000     83.612     90.000 ' ===   8  10   7   6
1538) Cmc21      2   0    1169.134     4.04   0.0677    15.1909    10.0667     7.6453     90.000     90.000     90.000 ' ===  17  15  12
1539) C2         1   0     470.964     4.04   0.0000    11.5722     4.8932     8.5522     90.000     76.538     90.000 ' ===  16   9  17  15
1540) Pcc2       1   0     879.765     4.03   0.0000    19.9268     7.5647     5.8363     90.000     90.000     90.000 ' ===  16  16  13
1541) C2         2   0     623.244     4.03  -0.0610    17.4764     4.7764     7.8627     90.000     71.729     90.000 ' ===  15   9  16  12
1542) C222       2   0     576.452     4.03   0.0092     8.3181     7.6196     9.0951     90.000     90.000     90.000 ' ===  12  12  12
1543) C2221      1   0    1092.335     4.03   0.0000    15.0033    10.2549     7.0996     90.000     90.000     90.000 ' ===  16  16  12
1544) Pba2       2   0    1034.483     4.03  -0.0871    39.9853     5.7138     4.5279     90.000     90.000     90.000 ' ===  17  15  12
1545) Pcca       2   0     729.450     4.03   0.0570    16.8347     8.7990     4.9244     90.000     90.000     90.000 ' ===  18  16  14
1546) P21        2   0     205.705     4.03   0.0589     6.8593     6.1451     4.9037     90.000     84.387     90.000 ' ===  14  12  16  12
1547) Cc         2   0     672.232     4.03  -0.0333     8.8259     8.2543     9.2789     90.000     96.035     90.000 ' ===  17  17  16  15
1548) P21        1   0     335.762     4.03   0.0000     7.3488     7.5721     6.0858     90.000     82.512     90.000 ' ===  15  13  15  13
1549) P212121    1   0     440.448     4.03   0.0000     9.9477     5.8408     7.5805     90.000     90.000     90.000 ' ===  17  12  11
1550) F222       1   0    1809.522     4.03   0.0000    15.1286    12.6505     9.4549     90.000     90.000     90.000 ' ===  15  16  14
1551) P2         2   0     281.685     4.03   0.0947    14.7573     2.4999     9.2308     90.000     55.811     90.000 ' ===  17   6  15  14
1552) Fdd2       2   0    2509.146     4.02   0.0635    19.9544    15.2675     8.2360     90.000     90.000     90.000 ' ===  17  16  11
1553) C2221      1   0     939.328     4.02   0.0000    11.3963     2.7100    30.4151     90.000     90.000     90.000 ' ===  17   5  19
1554) I222       2   0     840.409     4.02  -0.0403    15.2023     9.8936     5.5876     90.000     90.000     90.000 ' ===  15  13  12
1555) Ima2       2   0     864.275     4.02  -0.0368    11.5983     7.5457     9.8755     90.000     90.000     90.000 ' ===  15  15  16
1556) P21        2   0     273.012     4.02  -0.0977     3.7923    17.4313     4.1553     90.000     96.319     90.000 ' ===  14  14  16  12
1557) Pc         1   0     338.748     4.02   0.0000     4.8375     8.4440     8.3084     90.000     93.493     90.000 ' ===  12  17  16  11
1558) P21        2   0     339.859     4.02   0.0447     6.1023     7.5952     7.3924     90.000     97.284     90.000 ' ===  15  14  16  14
1559) P21        1   0     328.640     4.02   0.0000    12.0975     2.9641     9.8335     90.000     68.753     90.000 ' ===  16  10  16  13
1560) Cc         1   0    1026.574     4.02   0.0000    17.0947    12.4843     4.8726     90.000     80.822     90.000 ' ===  17  18  13  12
1561) P21212     2   0     740.397     4.02  -0.0692    25.2113     6.2273     4.7160     90.000     90.000     90.000 ' ===  17  14  15
1562) Cc         3   8     571.315     4.02   0.0066    16.9568     5.9304     5.8675     90.000     75.529     90.000 ' ===  10   8  10   9
1563) C2         3   5     415.535     4.02  -0.0420    11.4597    12.0096     3.0229     90.000     87.193     90.000 ' ===  13  11   8   7
1564) C222       1   0    1276.570     4.02   0.0000    15.1779     9.9498     8.4532     90.000     90.000     90.000 ' ===  16  15  12
1565) F222       1   0    1815.624     4.02   0.0000    15.1403     9.4809    12.6485     90.000     90.000     90.000 ' ===  16  13  15
1566) Cc         2   0     859.035     4.02   0.0166    12.5378     4.0064    18.0456     90.000    108.612     90.000 ' ===  18  14  17  16
1567) C2         3   8     274.806     4.02   0.0177    16.4285     2.8626     6.0902     90.000    106.368     90.000 ' ===  10   5   8   7
1568) C2         2   0     503.243     4.02   0.0279    11.1944     3.9573    12.2456     90.000     68.076     90.000 ' ===  14   8  19  14
1569) Fddd       1   0    3223.377     4.02   0.0000    15.1718    12.0202    17.6751     90.000     90.000     90.000 ' ===  18  16  18
1570) P2         2   0     480.272     4.02  -0.0408     4.6539    13.0635     7.9183     90.000     93.931     90.000 ' ===  11  15  17  10
1571) P2         2   0     384.538     4.02  -0.0473     5.8779    15.1002     4.5977     90.000    109.556     90.000 ' ===  14  16  12  10
1572) Fddd       2   0    3201.089     4.02   0.0040    32.9032    17.0617     5.7021     90.000     90.000     90.000 ' ===  18  17  17
1573) P21        1   0     314.130     4.02   0.0000     9.1615     4.2943     8.0323     90.000     83.742     90.000 ' ===  14   9  16  11
1574) C2221      1   0    1273.931     4.02   0.0000    15.1781     9.9424     8.4418     90.000     90.000     90.000 ' ===  18  16  11
1575) P2         2   0     469.074     4.02   0.0359     4.9011    25.0065     3.8342     90.000     93.417     90.000 ' ===   9  15  14   7
1576) C2         2   0     511.671     4.02   0.0008     7.6215    16.0480     4.2254     90.000     98.081     90.000 ' ===  14  15  14  11
1577) Pmc21      2   0     530.621     4.02   0.0349    20.8239     9.1105     2.7969     90.000     90.000     90.000 ' ===  16  18   5
1578) C2         2   0     426.684     4.01  -0.0533    12.3742     6.0694     5.8017     90.000     78.304     90.000 ' ===  17  13  16  14
1579) P2         2   0     327.715     4.01  -0.0541     7.4729     9.5222     4.6218     90.000     94.831     90.000 ' ===  15  11  12   9
1580) C222       1   0    1375.457     4.01   0.0000    30.2585    14.6067     3.1121     90.000     90.000     90.000 ' ===  18  18  12
1581) P21/c      2   0     479.361     4.01   0.0773     8.8879    12.7022     4.2734     90.000     96.488     90.000 ' ===  17  17  13  11
1582) Abm2       1   0     899.444     4.01   0.0000    18.2141     5.9214     8.3395     90.000     90.000     90.000 ' ===  17  11  11
1583) P2         1   0     275.899     4.01   0.0000     3.8076    17.4394     4.1800     90.000     96.275     90.000 ' ===  13  15  15  10
1584) Pc         1   0     433.979     4.01   0.0000     7.3529    15.1730     3.9078     90.000     95.485     90.000 ' ===  16  18  13  11
1585) P21/c      3   1     446.060     4.01   0.0284    15.2249     4.9863     5.8942     90.000     94.547     90.000 ' ===  16  11  13  12
1586) P2         1   0     242.670     4.01   0.0000    20.9264     3.0649     3.8044     90.000     84.003     90.000 ' ===  18   8  12  11
1587) C2         3   9     217.192     4.01  -0.0074     9.6733     2.9647     7.5810     90.000     92.551     90.000 ' ===   8   5  10   8
1588) P21        2   0     169.043     4.01   0.0500     9.1644     2.3050     8.0555     90.000     96.585     90.000 ' ===  18   3  17  16
1589) F222       2   0    3364.358     4.01   0.0551    22.8211    12.0633    12.2209     90.000     90.000     90.000 ' ===  19  16  18
1590) P2         1   0     429.888     4.01   0.0000    14.1798     7.2901     4.4251     90.000    109.983     90.000 ' ===  17  13  13  12
1591) P21        3   1     437.772     4.00   0.0288    11.5109     9.1204     4.1906     90.000     84.307     90.000 ' ===  14  14  14  11
1592) P222       2   0     404.833     4.00   0.0406     6.0450     8.7865     7.6219     90.000     90.000     90.000 ' ===  12  16  16
1593) C222       3   8     227.603     4.00  -0.0024    22.7454     4.9738     2.0119     90.000     90.000     90.000 ' ===   9   7   2
1594) Cc         3   3     700.999     4.00   0.0116     6.0721    22.7657     6.1840     90.000    124.912     90.000 ' ===  11  15   8   5
1595) Cmc21      1   0    1101.949     4.00   0.0000    33.7287     6.1614     5.3025     90.000     90.000     90.000 ' ===  17  16   9
1596) Ccc2       1   0    1054.885     4.00   0.0000    22.7532     3.8372    12.0823     90.000     90.000     90.000 ' ===  17  10  13
1597) C2         3   6     289.508     4.00   0.0140     8.3625     7.5970     5.0641     90.000     64.139     90.000 ' ===  10  10  11   9
1598) C222       1   0     826.174     4.00   0.0000    22.7292     8.4242     4.3148     90.000     90.000     90.000 ' ===  18  14  12
1599) C2         1   0     383.415     4.00   0.0000    11.4663     4.0205     8.5644     90.000     76.197     90.000 ' ===  16   9  15  13
1600) P2         3   4     218.972     4.00   0.0193    11.7806     4.5898     4.1884     90.000     75.219     90.000 ' ===  14   6  13  12
1601) C2         1   0    1056.779     4.00   0.0000     9.6316    12.3691     9.1211     90.000     76.539     90.000 ' ===  15  17  15  11
1602) C2         1   0     369.185     4.00   0.0000    16.0471     2.5404     9.1016     90.000     95.718     90.000 ' ===  16   5  18  15
1603) P222       1   0     504.439     4.00   0.0000    14.5704     7.5864     4.5636     90.000     90.000     90.000 ' ===  17  14  12
1604) Pnc2       1   0     438.038     4.00   0.0000     5.8427     9.9589     7.5281     90.000     90.000     90.000 ' ===  13  17  13
1605) Ccca       3   9     439.630     4.00  -0.0111    10.1954     5.6917     7.5760     90.000     90.000     90.000 ' ===   7   7   9
1606) Aba2       2   0    1042.149     4.00   0.0365     9.9483     6.8689    15.2507     90.000     90.000     90.000 ' ===  18  13  16
1607) P2         2   0     342.883     4.00   0.0284     8.4642     4.8652     8.3341     90.000     87.518     90.000 ' ===  15   9  16  13
1608) P2         2   0     268.730     4.00  -0.0166    17.0608     3.7926     4.6376     90.000     63.580     90.000 ' ===  15  12  14  11
1609) P21        1   0     258.983     4.00   0.0000     6.6852     9.3159     4.2558     90.000    102.278     90.000 ' ===  15  15  14  10
1610) C222       1   0    1092.365     4.00   0.0000    14.9993    10.2663     7.0939     90.000     90.000     90.000 ' ===  16  15  14
1611) P2         1   0     287.952     4.00   0.0000    11.7674     3.0229     8.3723     90.000     75.211     90.000 ' ===  17   9  14  13
1612) Cc         3   6     395.773     4.00  -0.0174     6.8284     9.9435     5.8402     90.000     93.559     90.000 ' ===   9  12   9   6
1613) P21        2   0     368.996     3.99   0.0021     9.0892     7.0639     5.7923     90.000     97.155     90.000 ' ===  17  13  16  14
1614) P2         2   0     339.374     3.99  -0.0184     4.5314     8.9657     8.3976     90.000     95.882     90.000 ' ===  15  12  17  13
1615) Iba2       1   0     879.246     3.99   0.0000    11.6754     9.9559     7.5642     90.000     90.000     90.000 ' ===  15  17  12
1616) P222       2   0     808.439     3.99   0.0434     9.3198    13.0746     6.6346     90.000     90.000     90.000 ' ===  15  18  14
1617) C2         2   0    1243.878     3.99  -0.0459    22.0070     5.0420    11.4446     90.000    101.615     90.000 ' ===  16  13  18  15
1618) P-421c     2   0    1576.106     3.99  -0.0412    13.0188    13.0188     9.2991     90.000     90.000     90.000 ' ===  19  17
1619) P2         1   0     296.190     3.99   0.0000    12.3950     6.2980     4.1765     90.000     65.294     90.000 ' ===  18   7  15  14
1620) P2         2   0     362.758     3.99   0.0234    11.4493     7.4749     4.2831     90.000     98.257     90.000 ' ===  16  12  13  12
1621) Ccc2       2   0    1024.505     3.99  -0.0040     9.9466     6.7648    15.2260     90.000     90.000     90.000 ' ===  18  13  15
1622) I222       1   0     877.316     3.99   0.0000    11.6717     9.9322     7.5679     90.000     90.000     90.000 ' ===  13  15  13
1623) Pna21      2   0     441.531     3.99   0.0429     5.8549     9.9585     7.5727     90.000     90.000     90.000 ' ===  13  17  11
1624) P212121    2   0     608.078     3.99  -0.0460     9.8832     7.5552     8.1435     90.000     90.000     90.000 ' ===  17  16  11
1625) Pnna       2   0     672.834     3.99   0.0877    16.7567     7.7102     5.2078     90.000     90.000     90.000 ' ===  19  17  15
1626) P21/c      3   2     372.422     3.98   0.0113     4.9142    18.2019     4.2064     90.000     98.187     90.000 ' ===  12  15  11   8
1627) P2         2   0     318.580     3.98   0.0875     5.3822    12.1296     5.3240     90.000     66.431     90.000 ' ===  12  15  14   9
1628) P222       2   0     420.904     3.98  -0.0857    26.9146     4.1126     3.8026     90.000     90.000     90.000 ' ===  16  11  10
1629) P2         1   0     289.979     3.98   0.0000    11.2974     6.1810     4.1693     90.000     95.124     90.000 ' ===  18   9  12  11
1630) P21212     1   0     440.557     3.98   0.0000     7.5889     9.9391     5.8409     90.000     90.000     90.000 ' ===  11  17  11
1631) Aba2       3   9     440.493     3.98   0.0000    10.1925     5.6955     7.5881     90.000     90.000     90.000 ' ===   8   8   9
1632) F222       2   0    1841.657     3.98   0.0756    12.7173     9.5375    15.1838     90.000     90.000     90.000 ' ===  15  13  17
1633) P21212     2   0     583.410     3.98   0.0288    11.7142     9.9531     5.0038     90.000     90.000     90.000 ' ===  18  17   9
1634) Pcca       2   0     758.771     3.98  -0.0186    12.0444    11.3947     5.5287     90.000     90.000     90.000 ' ===  16  17  12
1635) P2         1   0     207.577     3.98   0.0000     4.8697    11.2619     4.0719     90.000    111.638     90.000 ' ===  12  16  12   8
1636) P2         2   0     413.241     3.98  -0.0428    11.9111    12.0302     3.0273     90.000     72.296     90.000 ' ===  17  14  12  11
1637) I222       1   0     877.552     3.98   0.0000    11.6723     7.5702     9.9313     90.000     90.000     90.000 ' ===  13  13  15
1638) P2         2   0     310.104     3.98  -0.0857    15.1666     3.7599     5.4954     90.000     98.280     90.000 ' ===  18   8  15  15
1639) P21        1   0     142.613     3.98   0.0000     4.9805     7.6639     3.7656     90.000     82.843     90.000 ' ===  12  15  12   7
1640) F222       1   0    3332.197     3.98   0.0000    22.7580    12.1792    12.0220     90.000     90.000     90.000 ' ===  19  16  15
1641) C2         2   0     503.611     3.98   0.0608    11.2492     3.9242    12.3063     90.000    112.023     90.000 ' ===  16   7  19  16
1642) Fdd2       1   0    2255.548     3.98   0.0000    30.4064     6.6087    11.2246     90.000     90.000     90.000 ' ===  18  14  16
1643) C2         1   0     787.331     3.98   0.0000    11.3593    12.1420     6.1072     90.000     69.179     90.000 ' ===  15  18  15  12
1644) P2         2   0     304.936     3.98   0.0722     4.1946    25.1277     3.1640     90.000     66.120     90.000 ' ===  12  16   9   5
1645) Fdd2       1   0    1999.036     3.98   0.0000    30.0199     8.7796     7.5847     90.000     90.000     90.000 ' ===  19  16  15
1646) P21        1   0     291.385     3.98   0.0000    11.2980     6.2035     4.1743     90.000     84.853     90.000 ' ===  16   7  14  11
1647) P2         1   0     386.714     3.98   0.0000     5.6340    15.9940     4.4339     90.000     75.443     90.000 ' ===  12  17  14   9
1648) F222       1   0    1817.832     3.98   0.0000    15.1289     9.4976    12.6512     90.000     90.000     90.000 ' ===  17  13  15
1649) C222       1   0     828.920     3.98   0.0000    22.7611     8.4556     4.3070     90.000     90.000     90.000 ' ===  18  15  11
1650) C2         3   7     346.836     3.98  -0.0047    22.7487     4.9736     3.0667     90.000     88.349     90.000 ' ===  12   7   5   5
1651) C222       1   0    1158.940     3.98   0.0000    11.6782     4.9730    19.9557     90.000     90.000     90.000 ' ===  18  13  15
1652) C2         1   0    1190.570     3.98   0.0000    10.1434    18.2936     6.4505     90.000     84.078     90.000 ' ===  17  18  19  17
1653) F222       2   0    1759.584     3.98  -0.0169    15.1504    19.8550     5.8494     90.000     90.000     90.000 ' ===  15  17  11
1654) I222       1   1     433.047     3.98   0.0000    22.7576     3.8262     4.9732     90.000     90.000     90.000 ' ===  16   8  11
1655) Abm2       1   0     897.879     3.98   0.0000    18.2103     8.3339     5.9164     90.000     90.000     90.000 ' ===  17  12  11
1656) Cc         2   0     864.013     3.98  -0.0014    12.5127    11.7999     6.1048     90.000     73.449     90.000 ' ===  15  17  16  12
1657) Pc         2   0     271.585     3.98  -0.0569     4.4132    18.7258     3.5090     90.000    110.520     90.000 ' ===  12  18  11   6
1658) C2         3   2     619.731     3.98  -0.0130     6.4565    17.0857     5.9709     90.000     70.202     90.000 ' ===  15  15  13  11
1659) P2         1   0     437.771     3.98   0.0000     4.3277    16.6530     6.1640     90.000     80.215     90.000 ' ===  15  16  14  11
1660) C2         3   2     672.836     3.97   0.0284    15.4307     4.3349    10.1992     90.000     80.479     90.000 ' ===  15  10  13  11
1661) P222       1   0     400.951     3.97   0.0000     8.7587     7.5962     6.0264     90.000     90.000     90.000 ' ===  15  16  12
1662) P21        2   0     329.296     3.97   0.0884     9.0789     9.5414     3.9052     90.000    103.245     90.000 ' ===  15  13  14  10
1663) P2         2   0     310.562     3.97  -0.0801    15.8319     3.2679     6.2986     90.000    107.632     90.000 ' ===  19   7  16  16
1664) Ibca       3   9     602.577     3.97   0.0000    16.6379     5.8378     6.2039     90.000     90.000     90.000 ' ===   9   7   6
1665) P222       2   0     520.602     3.97   0.0420    26.7784     4.2204     4.6065     90.000     90.000     90.000 ' ===  19  13  12
1666) Pnc2       1   0     504.439     3.97   0.0000    14.5704     7.5864     4.5636     90.000     90.000     90.000 ' ===  18  15  11
1667) F222       1   0    1999.036     3.97   0.0000    30.0199     8.7796     7.5847     90.000     90.000     90.000 ' ===  18  15  16
1668) Fddd       2   0    1592.229     3.97   0.0437    30.1889    11.5558     4.5641     90.000     90.000     90.000 ' ===  18  15  12
1669) C2         2   0     799.321     3.97   0.0011    24.0770     4.9726     7.0542     90.000    108.840     90.000 ' ===  18  13  11  11
1670) P2         1   0     288.911     3.97   0.0000    11.4447     3.0286     8.3856     90.000     83.714     90.000 ' ===  16   6  15  13
1671) C2         2   0     531.377     3.97   0.0376    15.9538     5.7098     6.1087     90.000     72.733     90.000 ' ===  18  11  15  14
1672) P212121    2   0     517.295     3.97   0.0168    26.8297     4.5790     4.2107     90.000     90.000     90.000 ' ===  17  12  15
1673) C2         2   0     666.751     3.97   0.0282    11.4310     7.6220     8.8166     90.000     60.225     90.000 ' ===  17  13  16  15
1674) P2         2   0     292.504     3.97   0.0744     5.6056     9.1760     5.7105     90.000     84.767     90.000 ' ===  17  12  16  15
1675) P2221      2   0     777.818     3.97   0.0724     9.8328     8.3576     9.4650     90.000     90.000     90.000 ' ===  14  18  15
1676) C2         2   0     773.290     3.97   0.0512    10.4453    22.8650     3.3186     90.000     77.329     90.000 ' ===  15  17  11   9
1677) C2         2   0     534.822     3.97   0.0361    15.2124     7.3831     4.7758     90.000     85.623     90.000 ' ===  18  17  11  10
1678) C222       1   0     572.861     3.97   0.0000     8.2781     7.6079     9.0961     90.000     90.000     90.000 ' ===  14  13  10
1679) P2         1   0     140.016     3.97   0.0000     9.1698     1.9102     8.0408     90.000     83.774     90.000 ' ===  16   3  15  13
1680) C2         2   0     574.137     3.96  -0.0742    50.2873     3.0387     3.8087     90.000     99.436     90.000 ' ===  18   6  14  13
1681) P222       1   0     400.809     3.96   0.0000     7.5985     6.0250     8.7549     90.000     90.000     90.000 ' ===  16  12  15
1682) P2         1   0     408.403     3.96   0.0000     8.8619     6.0569     7.6102     90.000     88.829     90.000 ' ===  14  14  16  13
1683) P2         1   0     384.017     3.96   0.0000     8.6538     8.4587     5.2963     90.000     82.110     90.000 ' ===  15  14  14  12
1684) Abm2       2   0    1138.041     3.96   0.0199     7.6029     6.6203    22.6098     90.000     90.000     90.000 ' ===  15  15  16
1685) P2         3   9     101.151     3.96   0.0073    13.1216     2.6382     3.0710     90.000    107.922     90.000 ' ===   9   2   6   5
1686) P21        2   0     301.191     3.96   0.0322     9.5951     4.6092     6.8248     90.000     86.258     90.000 ' ===  17  13  15  13
1687) P2         1   0     167.763     3.96   0.0000     8.0493     2.2985     9.1308     90.000     83.265     90.000 ' ===  17   3  18  16
1688) I222       2   0     857.534     3.96  -0.0647    11.5372     9.8443     7.5504     90.000     90.000     90.000 ' ===  15  15  14
1689) C2         1   0     366.872     3.96   0.0000    25.5492     2.5237     5.8268     90.000     77.550     90.000 ' ===  18   5  14  13
1690) Aba2       2   0    1119.187     3.96  -0.0430     7.5469     6.5941    22.4894     90.000     90.000     90.000 ' ===  16  14  15
1691) C2         1   0     610.982     3.96   0.0000    33.7665     4.0185     4.5291     90.000     83.821     90.000 ' ===  17  10  13  12
1692) P2         2   0     170.203     3.96   0.0810     9.1936     2.3085     8.0687     90.000     96.322     90.000 ' ===  18   3  17  16
1693) C222       2   0     789.770     3.96  -0.0796    22.5775     2.9088    12.0255     90.000     90.000     90.000 ' ===  16   7  18
1694) C2         3   5     442.464     3.96  -0.0052    15.3280     7.6173     3.8388     90.000     99.187     90.000 ' ===  13   6  10   9
1695) P21        1   0     433.979     3.96   0.0000     7.3529    15.1730     3.9078     90.000     95.485     90.000 ' ===  16  18  13  11
1696) P21        1   0     291.131     3.96   0.0000    12.3948     6.1965     4.1753     90.000     65.210     90.000 ' ===  17   7  14  12
1697) P212121    1   0     514.041     3.96   0.0000    26.7018     4.2114     4.5711     90.000     90.000     90.000 ' ===  17  14  11
1698) Pnn2       1   1     432.466     3.96   0.0000    22.7613     3.8222     4.9710     90.000     90.000     90.000 ' ===  16   9  12
1699) C2         3   5     403.823     3.96   0.0220     6.8764     9.8586     5.9623     90.000     87.552     90.000 ' ===  12  12  12  10
1700) C2         1   0     700.037     3.96   0.0000    10.2538    22.5875     3.0350     90.000     84.805     90.000 ' ===  14  18  10   7
1701) P21/c      2   0     411.485     3.96   0.0643     9.3147    10.8211     4.1749     90.000     77.915     90.000 ' ===  17  15  12  10
1702) P21        1   0     214.763     3.96   0.0000     5.7737     9.0206     4.2551     90.000    104.286     90.000 ' ===  13  13  15  10
1703) P2221      2   0     519.890     3.96   0.0359    26.7700     4.2175     4.6048     90.000     90.000     90.000 ' ===  19  13  12
1704) Pnn2       1   0     437.350     3.95   0.0000     9.9749     5.8376     7.5108     90.000     90.000     90.000 ' ===  17  13  13
1705) P2         2   0     213.183     3.95   0.0765     5.5846     9.1113     4.3392     90.000    105.086     90.000 ' ===  12  15  13   9
1706) P2         2   0     293.458     3.95   0.0881     5.7125     9.1816     5.6183     90.000     84.784     90.000 ' ===  16  12  17  15
1707) Abm2       2   0    1049.121     3.95   0.0676     7.9836     4.9824    26.3749     90.000     90.000     90.000 ' ===  16  11  18
1708) P2         2   0     287.454     3.95  -0.0363    11.5315     3.1625     8.2580     90.000     72.650     90.000 ' ===  18  11  16  15
1709) I222       2   0     886.099     3.95   0.0667     9.9725    11.7011     7.5937     90.000     90.000     90.000 ' ===  15  13  13
1710) Ima2       1   0    1176.938     3.95   0.0000    19.1443    12.3451     4.9799     90.000     90.000     90.000 ' ===  18  18  13
1711) P2         1   0     209.658     3.95   0.0000     5.0745    11.3536     4.0617     90.000    116.371     90.000 ' ===  13  15  12   9
1712) C2         1   0     825.899     3.95   0.0000     8.3913    22.7587     4.3248     90.000     89.536     90.000 ' ===  17  17  10  10
1713) C2         2   0     676.421     3.95  -0.0037    17.3324     4.2928     9.1200     90.000     94.563     90.000 ' ===  17  10  19  17
1714) C2         2   1     522.337     3.95  -0.0265    30.3461     5.6943     3.0236     90.000     88.684     90.000 ' ===  17  15   8   7
1715) C2         3   1     828.987     3.95   0.0240    11.9101     4.0337    18.1310     90.000    107.875     90.000 ' ===  18  12  17  17
1716) C2         2   0     514.115     3.95  -0.0103    13.4307     7.5193     5.1398     90.000     82.080     90.000 ' ===  16  15  16  14
1717) C222       1   0     621.689     3.95   0.0000     8.3272     8.2382     9.0624     90.000     90.000     90.000 ' ===  13  13  15
1718) P2         1   0     340.592     3.95   0.0000     7.1000    11.3474     4.3342     90.000    102.743     90.000 ' ===  12  13  14  10
1719) F222       2   0    1754.571     3.95  -0.0296    19.8447    15.1275     5.8446     90.000     90.000     90.000 ' ===  15  16  10
1720) C2         2   0     394.133     3.95  -0.0490    10.8293     5.6186     6.6025     90.000     78.838     90.000 ' ===  17  14  16  15
1721) Pc         1   0     419.346     3.95   0.0000     4.8638    15.7461     6.1520     90.000     62.878     90.000 ' ===  13  18  15  10
1722) P2         2   0     163.508     3.95   0.0971     9.1997     2.2116     8.0852     90.000     96.301     90.000 ' ===  17   3  17  15
1723) C2         2   0     491.210     3.95  -0.0817    14.8797     4.2990     7.8917     90.000     76.667     90.000 ' ===  18   9  17  16
1724) C2         3   3     534.500     3.95   0.0149     7.6358    14.9432     4.7083     90.000     84.220     90.000 ' ===  13  13   9   8
1725) P2         2   0     242.434     3.95  -0.0010    21.5027     3.0643     3.8023     90.000     75.390     90.000 ' ===  19   8  12  12
1726) C2221      1   0     961.635     3.95   0.0000    11.4498     5.5511    15.1296     90.000     90.000     90.000 ' ===  15  10  17
1727) C2         1   0     576.264     3.95   0.0000    22.6141     6.1276     4.1757     90.000     84.812     90.000 ' ===  16   7  15  12
1728) F222       2   0    2329.016     3.95  -0.0809    22.4375    12.0879     8.5871     90.000     90.000     90.000 ' ===  17  13  12
1729) C222       1   0     961.635     3.95   0.0000    11.4498     5.5511    15.1296     90.000     90.000     90.000 ' ===  14   9  17
1730) C2         2   0     569.990     3.94   0.0539    16.9116     4.0332     8.3616     90.000     88.014     90.000 ' ===  15   9  16  13
1731) C2         1   0     564.535     3.94   0.0000     6.6209    22.5190     4.3151     90.000     61.339     90.000 ' ===  13  15  15  10
1732) P2         2   0     302.581     3.94   0.0512     9.6141     4.6158     6.8336     90.000     86.191     90.000 ' ===  17  12  15  13
1733) C2         2   0     566.659     3.94   0.0330    17.7792     3.5350     9.0948     90.000     82.458     90.000 ' ===  19   8  17  17
1734) Pba2       1   0     577.322     3.94   0.0000    14.6268     5.9525     6.6308     90.000     90.000     90.000 ' ===  19  16  13
1735) Pc         1   0     359.482     3.94   0.0000    19.6073     4.1586     4.6108     90.000    107.025     90.000 ' ===  16  14  12  11
1736) C2         1   0     510.810     3.94   0.0000     7.6192    16.0968     4.2094     90.000     81.662     90.000 ' ===  13  14  15  11
1737) Cc         3   5     725.111     3.94   0.0161     8.0570    13.1679     7.2660     90.000    109.843     90.000 ' ===  13  12  10   9
1738) Pc         1   0     381.344     3.94   0.0000    11.2718    12.0850     2.8005     90.000     91.569     90.000 ' ===  18  16  11  11
1739) Pban       1   0     875.147     3.94   0.0000     7.5856    11.6769     9.8802     90.000     90.000     90.000 ' ===  13  16  16
1740) P21        2   0     345.991     3.94   0.0366     5.9000     7.5978     7.7877     90.000     97.654     90.000 ' ===  15  14  16  13
1741) Ccc2       1   0    1299.749     3.94   0.0000     9.4760     6.0437    22.6953     90.000     90.000     90.000 ' ===  13  14  16
1742) C2         1   0     573.094     3.94   0.0000    17.4700     3.9905     8.2285     90.000     87.496     90.000 ' ===  18  10  15  14
1743) C2         2   0     326.051     3.94   0.0885    18.3990     2.2087     8.0730     90.000     83.647     90.000 ' ===  18   4  17  16
1744) F222       1   0    1580.827     3.94   0.0000    30.2332    11.4938     4.5492     90.000     90.000     90.000 ' ===  16  14  10
1745) C2221      3   8     928.587     3.94   0.0115    12.2858     9.9551     7.5923     90.000     90.000     90.000 ' ===   6   9   8
1746) Pban       3   6     883.055     3.94   0.0126     9.9544    11.6823     7.5935     90.000     90.000     90.000 ' ===  11   8   6
1747) P2         2   0     268.864     3.94  -0.0146    17.0628     3.7931     4.6382     90.000     63.590     90.000 ' ===  15  11  14  11
1748) Ccc2       1   0    1092.485     3.94   0.0000    14.9947    10.2695     7.0946     90.000     90.000     90.000 ' ===  17  17  11
1749) C2         3   1     496.096     3.94   0.0083     4.4500    37.8164     2.9809     90.000     81.481     90.000 ' ===  14  18  11   8
1750) Pba2       1   0     514.321     3.94   0.0000    30.3382     5.6989     2.9748     90.000     90.000     90.000 ' ===  19  15   8
1751) C2         1   0     510.456     3.94   0.0000     7.6351    16.0736     4.1984     90.000     97.813     90.000 ' ===  13  13  14  10
1752) I41/amd    1   0    4248.650     3.94   0.0000    31.8281    31.8281     4.1940     90.000     90.000     90.000 ' ===  19  14
1753) P21        1   0     329.861     3.94   0.0000     9.7392     4.9790     6.8335     90.000     95.457     90.000 ' ===  16  11  17  15
1754) P2         2   0     380.836     3.94   0.0401     7.9903    12.5626     3.7955     90.000     91.622     90.000 ' ===  15  17  14  11
1755) C2         2   0     689.594     3.94  -0.0120    11.7064    12.0145     4.9161     90.000     94.189     90.000 ' ===  17  16  13  11
1756) C2         1   0     727.238     3.93   0.0000    21.5404     8.1185     4.2661     90.000    102.893     90.000 ' ===  17  14  11   9
1757) C2         2   0     507.440     3.93   0.0692    10.0662     7.5976     6.6731     90.000     83.873     90.000 ' ===  15  13  14  12
1758) Cc         1   0     569.318     3.93   0.0000    15.8491     3.9508     9.1574     90.000     83.153     90.000 ' ===  17  11  17  15
1759) C2         3   9     337.682     3.93   0.0237     4.3512    18.6250     4.1692     90.000     88.063     90.000 ' ===   6   8   8   4
1760) C2221      2   0    1065.859     3.93   0.0818    10.2417     4.1322    25.1852     90.000     90.000     90.000 ' ===  18  11  17
1761) Fdd2       2   0    3212.972     3.93  -0.0290    15.1326    17.6860    12.0051     90.000     90.000     90.000 ' ===  18  18  16
1762) Pcc2       2   0     369.869     3.93  -0.0334     6.0374    11.2807     5.4307     90.000     90.000     90.000 ' ===  15  16   8
1763) P21        1   0     259.831     3.93   0.0000     6.7293     9.3134     4.2491     90.000     77.345     90.000 ' ===  15  16  15  11
1764) C2         2   0     560.169     3.93   0.0016    16.7649     7.5705     4.4324     90.000     95.283     90.000 ' ===  16  15  12  11
1765) P2         1   0     328.363     3.93   0.0000     5.7756    11.4644     5.0579     90.000    101.341     90.000 ' ===  12  16  14   9
1766) C2         1   0     789.356     3.93   0.0000     9.5208    12.4145     6.7588     90.000     98.849     90.000 ' ===  16  16  16  13
1767) P21        3   9     105.174     3.93  -0.0103    11.5280     2.1938     4.1813     90.000     84.046     90.000 ' ===   8   2   9   7
1768) Pc         1   0     367.959     3.93   0.0000     6.3611    11.3461     5.3147     90.000    106.408     90.000 ' ===  11  18  12   8
1769) Pca21      2   0     525.928     3.93  -0.0608    20.6157     9.0447     2.8205     90.000     90.000     90.000 ' ===  17  18   4
1770) P21/c      2   0     356.411     3.93   0.0672     6.0982    11.4256     5.1265     90.000     93.787     90.000 ' ===  14  17  12   8
1771) P2         3   7     182.443     3.93   0.0169     4.8229     7.5978     5.0597     90.000    100.257     90.000 ' ===   7   9  10   6
1772) C2         1   0     583.629     3.93   0.0000    10.1081    15.1574     3.8702     90.000     79.824     90.000 ' ===  15  15  11   8
1773) Fdd2       1   0    2686.237     3.93   0.0000    19.3800    12.1676    11.3916     90.000     90.000     90.000 ' ===  14  16  14
1774) Pba2       1   0     575.673     3.93   0.0000     7.6288     8.3227     9.0668     90.000     90.000     90.000 ' ===  14  13  12
1775) C2         1   0     511.627     3.92   0.0000     7.6421    16.1027     4.2033     90.000     81.541     90.000 ' ===  14  14  16  12
1776) C222       1   0     544.795     3.92   0.0000    24.9646     5.7553     3.7918     90.000     90.000     90.000 ' ===  16  12   9
1777) P21        3   9    -999.000     3.92   0.0112    15.3004  -999.0000     5.6658     90.000     77.994     90.000 ' ===  10   0  10  10
1778) C2         2   0     740.188     3.92  -0.0053     9.7978     8.3028     9.1357     90.000     84.856     90.000 ' ===  17  18  14  13
1779) Ima2       1   0     939.921     3.92   0.0000    22.5381    10.2382     4.0733     90.000     90.000     90.000 ' ===  16  16  10
1780) P21        2   0     340.892     3.92   0.0883     7.6725    15.1841     2.9401     90.000     84.403     90.000 ' ===  17  13  12  11
1781) P21        3   8     101.722     3.92  -0.0169     6.7955     3.0675     4.9030     90.000     95.578     90.000 ' ===  10   4   9   8
1782) P2         2   0     192.911     3.92   0.0460     8.3729     3.0095     7.6777     90.000     85.675     90.000 ' ===  16   8  14  12
1783) P21/c      1   0     191.287     3.92   0.0000     6.6990     5.8365     5.4107     90.000     64.717     90.000 ' ===  14  15  11   7
1784) C2         2   0     731.731     3.92   0.0086    12.6840    11.4460     5.2925     90.000     72.235     90.000 ' ===  15  16  13  10
1785) Pmc21      2   0     556.018     3.92  -0.0029    30.3667     5.6970     3.2140     90.000     90.000     90.000 ' ===  19  17   5
1786) P222       1   0     709.040     3.92   0.0000    15.1455    10.6907     4.3791     90.000     90.000     90.000 ' ===  17  12  13
1787) P42212     1   0    1312.166     3.92   0.0000    14.9986    14.9986     5.8330     90.000     90.000     90.000 ' ===  18  15
1788) P2221      1   0     445.823     3.92   0.0000    14.5833     6.0389     5.0623     90.000     90.000     90.000 ' ===  17  13  11
1789) C2         2   0     765.023     3.92   0.0635     7.5796    15.1986     6.6491     90.000     87.144     90.000 ' ===  13  16  11   7
1790) Abm2       1   0    1009.040     3.92   0.0000    26.2548     7.6009     5.0563     90.000     90.000     90.000 ' ===  17  13  13
1791) P2         1   0     287.989     3.92   0.0000    11.7700     3.0282     8.3633     90.000     75.046     90.000 ' ===  17   9  15  14
1792) Aba2       3   5     960.079     3.92   0.0276     9.9648     6.3322    15.2155     90.000     90.000     90.000 ' ===  11   9  12
1793) C2         1   1     432.470     3.92   0.0000    23.0437     4.9724     3.8220     90.000     80.938     90.000 ' ===  17  10  10   9
1794) C2         1   0     564.910     3.92   0.0000    11.2546     6.5850     8.0998     90.000     70.233     90.000 ' ===  16  11  18  15
1795) Ccc2       3   5     958.570     3.92   0.0213    15.2053     6.3303     9.9587     90.000     90.000     90.000 ' ===  12   9  11
1796) Cc         1   0     666.532     3.92   0.0000    15.1110     7.5723     5.8537     90.000     95.676     90.000 ' ===  16  14  13  12
1797) I222       3   3     429.377     3.92   0.0000    22.5463     3.8279     4.9751     90.000     90.000     90.000 ' ===  13   9  10
1798) C2         1   1     462.156     3.92   0.0000     5.9378    30.3188     2.6770     90.000     73.531     90.000 ' ===  15  18   7   6
1799) C222       1   0    1092.335     3.92   0.0000    15.0033    10.2549     7.0996     90.000     90.000     90.000 ' ===  16  16  12
1800) P2         2   0     225.702     3.92   0.0254     8.0503     4.4096     6.7975     90.000     69.287     90.000 ' ===  15  10  17  13
1801) C2         1   0     389.933     3.92   0.0000    11.5610     4.0649     9.1098     90.000     65.619     90.000 ' ===  17   8  14  12
1802) Cc         2   0     630.591     3.92  -0.0442     9.0063     8.4163     9.9155     90.000    122.964     90.000 ' ===  15  13  14  11
1803) P21        1   0     378.941     3.91   0.0000     7.6211     5.9852     8.3459     90.000     84.518     90.000 ' ===  15  13  18  14
1804) Cmc21      1   0     879.555     3.91   0.0000    15.1772     9.9339     5.8338     90.000     90.000     90.000 ' ===  14  16  12
1805) P2         2   0     342.929     3.91   0.0580     4.9694    15.9014     4.5313     90.000    106.720     90.000 ' ===  13  15  16  10
1806) P21        2   0     242.209     3.91  -0.0046    21.5046     3.0645     3.7991     90.000     75.341     90.000 ' ===  19   8  13  13
1807) Ima2       1   0     879.336     3.91   0.0000     9.9650    11.6680     7.5628     90.000     90.000     90.000 ' ===  16  15  12
1808) Pc         3   1     409.862     3.91  -0.0157    11.4740     6.0378     6.0350     90.000    101.384     90.000 ' ===  17  14  14  14
1809) Pc         3   5     142.198     3.91   0.0055     5.0076     7.6016     3.7585     90.000     83.672     90.000 ' ===  10  12   8   5
1810) P21        1   0     353.466     3.91   0.0000     6.2544    10.2288     5.6236     90.000    100.739     90.000 ' ===  14  15  19  14
1811) C222       3   9     580.820     3.91   0.0093    11.6819     4.9769     9.9901     90.000     90.000     90.000 ' ===   9   6   6
1812) P2         2   0     617.039     3.91   0.0061     8.5144    16.8635     4.3003     90.000     92.092     90.000 ' ===  11  18  16  10
1813) C2221      1   0     875.960     3.91   0.0000    15.0205     5.8370     9.9910     90.000     90.000     90.000 ' ===  17  14  12
1814) P222       2   0     368.314     3.91  -0.0546    11.2549     6.0273     5.4294     90.000     90.000     90.000 ' ===  14  14   9
1815) P2         3   9      82.473     3.91   0.0129    12.5282     2.1494     3.0719     90.000     94.425     90.000 ' ===  10   2   6   6
1816) C222       2   0    1050.097     3.91  -0.0710    22.5244     3.8724    12.0393     90.000     90.000     90.000 ' ===  17  10  14
1817) C2         2   0     718.248     3.91   0.0717    19.0152     4.2861     8.8791     90.000     97.013     90.000 ' ===  18  12  17  16
1818) F222       1   0    1813.045     3.91   0.0000    15.1319     9.4556    12.6714     90.000     90.000     90.000 ' ===  15  14  16
1819) C2         1   0     732.244     3.91   0.0000    21.6010     8.1206     4.2744     90.000    102.417     90.000 ' ===  17  13  10   8
1820) P2         2   0     357.032     3.91  -0.0995     9.6904    12.3344     3.0721     90.000     76.489     90.000 ' ===  14  14  13   9
1821) Pcc2       1   0     504.439     3.91   0.0000    14.5704     7.5864     4.5636     90.000     90.000     90.000 ' ===  18  15  11
1822) P21        1   0     254.920     3.91   0.0000     7.6262     6.0746     5.5654     90.000     98.603     90.000 ' ===  17  13  16  15
1823) C2         1   0     380.684     3.91   0.0000    15.2365     7.5859     3.3142     90.000     96.396     90.000 ' ===  17  15  11  10
1824) Fddd       1   0    2378.649     3.91   0.0000    16.8839    16.6197     8.4768     90.000     90.000     90.000 ' ===  16  18  13
1825) Abm2       2   0    1012.210     3.91   0.0199    26.2698     7.5988     5.0707     90.000     90.000     90.000 ' ===  17  13  14
1826) P21212     1   0     514.220     3.91   0.0000    26.6736     4.5761     4.2128     90.000     90.000     90.000 ' ===  17  12  14
1827) Pc         2   0     306.488     3.91   0.0949     4.2068    25.1601     3.1682     90.000     66.059     90.000 ' ===  14  18   9   6
1828) C2         2   0     366.681     3.91  -0.0118    25.5271     2.5268     5.8215     90.000     77.561     90.000 ' ===  18   5  15  14
1829) P2         2   0     587.915     3.91   0.0340     8.6290     9.8746     7.2730     90.000    108.434     90.000 ' ===  17  19  18  16
1830) P2         1   0     301.222     3.90   0.0000     9.0675     4.1600     8.0257     90.000     95.730     90.000 ' ===  15   9  13  11
1831) C2         2   0     435.721     3.90  -0.0735    13.5753     4.3067     7.9898     90.000     68.873     90.000 ' ===  17   8  17  15
1832) P21212     1   0     440.489     3.90   0.0000     9.9467     7.5814     5.8413     90.000     90.000     90.000 ' ===  17  11  12
1833) Pnc2       2   0     693.287     3.90   0.0863     8.0063     8.7229     9.9271     90.000     90.000     90.000 ' ===  19  17  16
1834) Pnc2       1   0     575.761     3.90   0.0000     9.0625     8.3247     7.6318     90.000     90.000     90.000 ' ===  12  13  14
1835) P21        2   0     256.724     3.90  -0.0549     6.7108     9.2681     4.2310     90.000    102.693     90.000 ' ===  15  17  14  10
1836) Pnn2       2   0     441.531     3.90   0.0429     9.9585     5.8549     7.5727     90.000     90.000     90.000 ' ===  17  13  11
1837) P2         1   0     286.455     3.90   0.0000    11.6380     3.0288     8.4024     90.000     75.280     90.000 ' ===  17   8  13  12
1838) C2         1   0     581.840     3.90   0.0000    22.5975     6.1916     4.1759     90.000     84.778     90.000 ' ===  16   7  16  13
1839) P2         2   0     279.334     3.90  -0.0177     8.4399     8.7336     3.8308     90.000     98.414     90.000 ' ===  16  13  11   9
1840) C2         3   1     721.329     3.90  -0.0294    13.7428     6.9378     8.1878     90.000    112.482     90.000 ' ===  16  11  17  15
1841) P2221      1   0     440.738     3.90   0.0000     9.9391     7.5927     5.8403     90.000     90.000     90.000 ' ===  17  11  11
1842) P2221      3   9     144.083     3.90  -0.0010     7.5814     4.9749     3.8202     90.000     90.000     90.000 ' ===   7   7   4
1843) P2         2   0     339.183     3.90   0.0372     6.1009     7.5922     7.3826     90.000     97.308     90.000 ' ===  15  14  16  14
1844) C222       1   0     876.219     3.90   0.0000    15.0005     5.8379    10.0058     90.000     90.000     90.000 ' ===  16  14  13
1845) Ima2       2   0    2034.088     3.90  -0.0025    11.8487    21.0922     8.1391     90.000     90.000     90.000 ' ===  14  19  16
1846) P21        2   0     304.620     3.90  -0.0342     8.0951     4.9710     7.6323     90.000     97.325     90.000 ' ===  12  11  14   8
1847) C2         1   0     809.311     3.89   0.0000    11.7178    12.0182     5.8161     90.000     81.149     90.000 ' ===  17  16  14  13
1848) P2         3   5     168.181     3.89  -0.0824    11.5563     6.0129     2.4763     90.000     77.795     90.000 ' ===  10   8   7   5
1849) Pbcn       1   0     504.885     3.89   0.0000    14.5757     7.5859     4.5662     90.000     90.000     90.000 ' ===  17  16  12
1850) Cc         2   0     734.364     3.89  -0.0420     9.9494     8.2826     8.9675     90.000     83.592     90.000 ' ===  14  17  14  11
1851) Cc         2   0     567.250     3.89   0.0933     8.1148     8.3939     8.8133     90.000    109.106     90.000 ' ===  15  16  13  10
1852) P2         1   0     339.901     3.89   0.0000     7.4603    11.3461     4.3260     90.000     68.162     90.000 ' ===  15  15  15  13
1853) P2         3   7     119.623     3.89  -0.0137     4.9983     7.5721     3.1785     90.000     96.075     90.000 ' ===   8  10   7   5
1854) Ibca       2   0    2323.404     3.89   0.0606    21.5158    13.2943     8.1228     90.000     90.000     90.000 ' ===  19  16  17
1855) Fdd2       1   0    3227.062     3.89   0.0000    15.1856    12.0224    17.6760     90.000     90.000     90.000 ' ===  18  16  18
1856) C2         1   0     385.995     3.89   0.0000     5.8511     8.7941     7.5099     90.000     87.297     90.000 ' ===  14  16  16  11
1857) F222       2   0    1744.172     3.89   0.0561    25.0203     7.6229     9.1449     90.000     90.000     90.000 ' ===  15  13  13
1858) C2221      2   0     791.481     3.89  -0.0764    22.5940     2.9148    12.0182     90.000     90.000     90.000 ' ===  17   8  18
1859) Pmn21      2   0     635.248     3.89  -0.0646    16.4156     9.0341     4.2835     90.000     90.000     90.000 ' ===  17  16  11
1860) C2         3   6     400.152     3.89   0.0047     5.2840    18.1999     4.5213     90.000     66.969     90.000 ' ===   7   9   7   3
1861) I222       2   0     884.842     3.89   0.0733    11.7139     7.5697     9.9790     90.000     90.000     90.000 ' ===  15  12  16
1862) P2         2   0     302.212     3.89   0.0474     9.6089     4.6155     6.8289     90.000     86.240     90.000 ' ===  17  13  15  13
1863) P2         3   2     287.537     3.89  -0.0035     7.6011     9.0907     4.1831     90.000     95.858     90.000 ' ===  11  12  12   8
1864) C2         2   0     462.266     3.89  -0.0338    17.4586     4.8720     6.0322     90.000    115.718     90.000 ' ===  17  10  17  16
1865) C2         2   0     703.739     3.89   0.0096     9.3056     9.9518     7.6350     90.000     95.550     90.000 ' ===  13  14  18  13
1866) C2         1   0     403.305     3.89   0.0000     7.0444    10.5383     5.4623     90.000     84.038     90.000 ' ===  14  15  15  11
1867) Iba2       1   0    1173.247     3.89   0.0000    11.9297    11.5998     8.4783     90.000     90.000     90.000 ' ===  17  17  14
1868) Pc         1   0     347.237     3.89   0.0000     9.4477     8.2225     4.5110     90.000     82.255     90.000 ' ===  16  18  12  10
1869) P2         2   0     332.634     3.89  -0.0855     8.4154     8.2456     4.7983     90.000     92.519     90.000 ' ===  15  14  12   9
1870) I222       2   0    1299.148     3.89  -0.0760    24.0554    12.6217     4.2789     90.000     90.000     90.000 ' ===  19  14  10
1871) Pc         1   0     370.078     3.89   0.0000     7.5393     9.2221     5.3468     90.000     84.558     90.000 ' ===  16  15  17  14
1872) P21/c      2   0     278.795     3.88  -0.0178     7.5914     5.1235     7.2568     90.000     81.026     90.000 ' ===  18  14  13  12
1873) Pnna       1   0     527.326     3.88   0.0000    22.8773     6.0283     3.8236     90.000     90.000     90.000 ' ===  17  12  11
1874) Pnn2       1   0     933.747     3.88   0.0000    20.4870    10.0188     4.5492     90.000     90.000     90.000 ' ===  17  15  14
1875) P21212     2   0     608.078     3.88  -0.0460     9.8832     7.5552     8.1435     90.000     90.000     90.000 ' ===  17  16  11
1876) P2         1   0     329.861     3.88   0.0000     9.7392     4.9790     6.8335     90.000     95.457     90.000 ' ===  16  11  17  15
1877) Pnc2       2   0    1007.759     3.88  -0.0153    15.1299     7.3689     9.0390     90.000     90.000     90.000 ' ===  18  14  15
1878) C2221      1   0    1294.102     3.88   0.0000    22.5800    11.4714     4.9961     90.000     90.000     90.000 ' ===  16  17  12
1879) P2         2   0     345.060     3.88  -0.0848    11.3623     5.6737     6.0200     90.000    117.234     90.000 ' ===  18  14  15  14
1880) I222       1   0     874.439     3.88   0.0000    11.6728     9.9294     7.5446     90.000     90.000     90.000 ' ===  15  16  13
1881) C2         3   4     373.544     3.88   0.0230    22.6303     3.9613     4.1833     90.000     84.914     90.000 ' ===  14   4  11  10
1882) C2         2   0     809.733     3.88   0.0657     6.3356    16.7002     7.7229     90.000     97.716     90.000 ' ===  12  15  16  11
1883) Pba2       1   0     877.477     3.88   0.0000    15.9875    11.8662     4.6253     90.000     90.000     90.000 ' ===  19  16  12
1884) P2         2   0     205.333     3.88   0.0550     6.8363     6.1464     4.9102     90.000     84.396     90.000 ' ===  15  11  15  12
1885) C2         2   0    1046.935     3.88   0.0244    26.0576     4.9738     8.0795     90.000     91.186     90.000 ' ===  17  14  17  16
1886) Pnn2       1   0     440.045     3.88   0.0000     8.0293     4.3050    12.7305     90.000     90.000     90.000 ' ===  17  12  13
1887) P2221      1   0     369.389     3.88   0.0000    11.2904     6.0670     5.3926     90.000     90.000     90.000 ' ===  16  12   9
1888) P2221      2   0     365.898     3.88  -0.0465    11.2722     6.0459     5.3690     90.000     90.000     90.000 ' ===  17  12   9
1889) Ccc2       1   0    1145.680     3.88   0.0000     8.3022     7.5848    18.1940     90.000     90.000     90.000 ' ===  15  14  12
1890) Cc         2   0     716.560     3.88   0.0008    13.6215     6.9439     8.4741     90.000     63.379     90.000 ' ===  18  15  17  16
1891) Pbcn       1   0    1151.174     3.88   0.0000    15.1729     8.3170     9.1223     90.000     90.000     90.000 ' ===  16  15  16
1892) Cc         1   0     729.419     3.88   0.0000    25.0692     5.7952     5.0443     90.000     84.454     90.000 ' ===  19  15  10  10
1893) C2         3   5     363.126     3.88  -0.0009     7.6687    14.9301     3.2066     90.000     98.473     90.000 ' ===  11  11   6   5
1894) P21        1   0     338.360     3.87   0.0000    10.1280     7.5993     4.4733     90.000     79.349     90.000 ' ===  17  13  14  13
1895) Ibca       2   0    1479.855     3.87  -0.0926    22.6294    12.0086     5.4457     90.000     90.000     90.000 ' ===  17  16  10
1896) P2         2   0     309.710     3.87  -0.0126     9.1435     4.3038     7.9302     90.000     82.954     90.000 ' ===  16   8  15  12
1897) C2         2   0     476.484     3.87   0.0429    14.6609     6.0740     5.3660     90.000     94.323     90.000 ' ===  16  13  13  11
1898) P2         1   0     269.209     3.87   0.0000     7.6224     6.6233     5.3736     90.000     97.092     90.000 ' ===  15  14  11   7
1899) C2221      1   0    1059.895     3.87   0.0000    22.5408     3.8841    12.1062     90.000     90.000     90.000 ' ===  17   9  13
1900) Cc         3   3     582.846     3.87   0.0203     8.4262     7.6008     9.9380     90.000     66.308     90.000 ' ===  13  12  15  13
1901) P222       2   0     405.390     3.87   0.0452     8.7943     7.6173     6.0516     90.000     90.000     90.000 ' ===  16  16  12
1902) Cc         3   3     513.773     3.87  -0.0262    15.1965     6.0565     5.7479     90.000     76.207     90.000 ' ===  14  13  13  12
1903) Cc         2   0     557.136     3.87  -0.0711    15.8206     3.8888     9.1225     90.000     83.065     90.000 ' ===  17  11  16  14
1904) C2         2   0     596.643     3.87  -0.0103    13.6909     9.9487     4.3878     90.000     86.683     90.000 ' ===  18  15  12  12
1905) C2         2   0     488.116     3.87   0.0458    16.1066     3.3182     9.1840     90.000     83.967     90.000 ' ===  18   6  18  17
1906) Ccca       2   0    1488.667     3.87  -0.0523     7.8441     6.7725    28.0223     90.000     90.000     90.000 ' ===  18  11  19
1907) C2         3   7     370.508     3.87  -0.0062     5.9706    14.9261     4.2532     90.000     77.823     90.000 ' ===   8   8   6   4
1908) P2         1   0     277.084     3.87   0.0000     3.8022    16.9844     4.3445     90.000     80.970     90.000 ' ===  11  17  14   7
1909) P21        1   0     198.264     3.87   0.0000    16.8525     3.1076     3.8014     90.000     95.199     90.000 ' ===  17   6  13  11
1910) P21        1   0     296.470     3.87   0.0000    11.3100     6.3056     4.1734     90.000     95.056     90.000 ' ===  17   7  15  13
1911) C222       3   9     268.297     3.87  -0.0039    22.7433     4.9732     2.3720     90.000     90.000     90.000 ' ===   9   6   1
1912) P2         1   0     271.454     3.87   0.0000    11.7715     1.9026    12.5425     90.000     75.099     90.000 ' ===  18   2  16  15
1913) Pnnn       2   0     655.630     3.87  -0.0105    13.2232    12.5381     3.9545     90.000     90.000     90.000 ' ===  17  17  13
1914) Pmn21      2   0     583.471     3.87   0.0857    14.6981     5.9604     6.6601     90.000     90.000     90.000 ' ===  19  16  12
1915) P2         2   0     222.983     3.87  -0.0352     8.0070     4.3913     6.7852     90.000    110.830     90.000 ' ===  15  10  16  12
1916) Ccca       1   0    1092.485     3.87   0.0000    14.9947    10.2695     7.0946     90.000     90.000     90.000 ' ===  17  17  12
1917) Cmc21      2   0     947.261     3.86  -0.0362    15.1419     6.3184     9.9011     90.000     90.000     90.000 ' ===  16  14  16
1918) P2         1   0     378.941     3.86   0.0000     7.6211     5.9852     8.3459     90.000     84.518     90.000 ' ===  15  13  18  14
1919) P2         1   0     209.555     3.86   0.0000     4.9081    11.3368     4.0536     90.000     68.293     90.000 ' ===  13  16  13  10
1920) Pc         3   8     209.618     3.86   0.0129    11.4478     2.1983     8.3751     90.000     95.969     90.000 ' ===   9   2   9   7
1921) P212121    2   0     517.509     3.86   0.0192    26.7980     4.2134     4.5833     90.000     90.000     90.000 ' ===  18  14  11
1922) Pc         3   2     444.430     3.86   0.0270     5.8776     9.9619     7.5913     90.000     90.853     90.000 ' ===  10  15  14   8
1923) C2         3   5     510.212     3.86  -0.0089    14.9817     6.0548     5.7848     90.000     76.483     90.000 ' ===  11  11   9   7
1924) I222       1   0     876.350     3.86   0.0000    11.6713     9.9322     7.5599     90.000     90.000     90.000 ' ===  15  16  12
1925) C2         2   0     582.415     3.86  -0.0764     4.9862    22.3898     5.2507     90.000     83.497     90.000 ' ===  14  16   9   7
1926) C2         2   0     762.343     3.86   0.0488     7.5709    15.1772     6.6426     90.000     92.819     90.000 ' ===  14  16  11   8
1927) P2         1   0     341.561     3.86   0.0000    15.2160     2.9747     8.4804     90.000    117.147     90.000 ' ===  17   6  16  14
1928) P2         1   0     209.029     3.86   0.0000     5.0836    11.3543     4.0388     90.000     63.721     90.000 ' ===  12  17  12   9
1929) P2         2   0     335.797     3.86  -0.0135     6.7213     9.0947     5.4983     90.000     87.552     90.000 ' ===  14  15  13  11
1930) Ima2       2   0    1939.870     3.86   0.0324    22.0892    15.1626     5.7919     90.000     90.000     90.000 ' ===  14  18  14
1931) C2         2   0     385.532     3.86   0.0711    15.2865     7.5999     3.3407     90.000     83.392     90.000 ' ===  17  16  10  10
1932) P21        3   2     218.323     3.86  -0.0075    11.4342     4.5935     4.1798     90.000     96.029     90.000 ' ===  13  10  14  10
1933) P2         1   0     139.495     3.86   0.0000     8.0288     1.9085     9.1577     90.000     83.774     90.000 ' ===  15   3  16  13
1934) Pba2       1   0     504.439     3.86   0.0000    14.5704     7.5864     4.5636     90.000     90.000     90.000 ' ===  17  17  11
1935) C222       1   0     899.659     3.86   0.0000     8.3591     5.9161    18.1922     90.000     90.000     90.000 ' ===  11  12  18
1936) Ima2       1   0     940.644     3.86   0.0000    22.5285    10.2536     4.0721     90.000     90.000     90.000 ' ===  16  16   9
1937) Ccc2       3   4     683.143     3.86   0.0000    22.7460     4.9734     6.0388     90.000     90.000     90.000 ' ===  13  10   8
1938) P2         2   0     292.666     3.85  -0.0900     9.6049     4.5353     6.7383     90.000     85.621     90.000 ' ===  16  12  16  14
1939) P2221      1   0     440.372     3.85   0.0000     9.9443     5.8376     7.5860     90.000     90.000     90.000 ' ===  16  11  12
1940) Pna21      2   0     584.283     3.85   0.0881    14.7044     5.9659     6.6604     90.000     90.000     90.000 ' ===  19  15  12
1941) C222       2   0     857.478     3.85  -0.0720    22.6436     6.2954     6.0152     90.000     90.000     90.000 ' ===  16  10  13
1942) P2         3   7     228.926     3.85  -0.0066     4.9855    15.1466     3.0377     90.000     93.638     90.000 ' ===   8  10   7   6
1943) P2         2   0     345.447     3.85   0.0293     5.8964     7.5939     7.7848     90.000     97.686     90.000 ' ===  15  14  16  13
1944) C2         3   8     307.130     3.85   0.0031     5.0587    22.7614     2.7123     90.000     79.561     90.000 ' ===   8   8   3   2
1945) C2         2   0     808.574     3.85   0.0897    15.3551    16.8510     3.1277     90.000     87.569     90.000 ' ===  16  15  10   8
1946) C222       2   0     896.932     3.85  -0.0144     8.3205     5.9189    18.2125     90.000     90.000     90.000 ' ===  12  12  17
1947) Iba2       1   0     863.479     3.85   0.0000     9.8732     7.5910    11.5211     90.000     90.000     90.000 ' ===  17  15  16
1948) C2         1   0     382.634     3.85   0.0000    15.2437     7.5845     3.3329     90.000     83.215     90.000 ' ===  18  16  10  10
1949) C2         3   5     790.593     3.85   0.0491     9.0787    14.1328     6.1826     90.000     94.714     90.000 ' ===  12  12  11   9
1950) P2221      1   0     801.659     3.85   0.0000    20.7458     9.0984     4.2471     90.000     90.000     90.000 ' ===  17  15  11
1951) Pccn       3   6     463.307     3.85   0.0028    22.7616     4.9750     4.0914     90.000     90.000     90.000 ' ===  11  10   5
1952) Ima2       1   0     949.793     3.85   0.0000    22.5502    10.2369     4.1144     90.000     90.000     90.000 ' ===  17  16   7
1953) P21/c      2   0     263.236     3.85   0.0225     7.5995     6.0756     5.7586     90.000     98.090     90.000 ' ===  13  17  16  11
1954) P2         1   1     265.776     3.85   0.0000     5.2675    11.2786     4.6020     90.000     76.430     90.000 ' ===  12  16  12   9
1955) P21        2   0     366.827     3.85   0.0232    11.4037     7.5951     4.2787     90.000     81.825     90.000 ' ===  17  11  14  13
1956) C2         2   0     613.192     3.85  -0.0431     8.4966     4.6423    16.2605     90.000    107.051     90.000 ' ===  19  11  19  19
1957) P2         2   0     251.297     3.85   0.0075    11.9322     2.8355     7.6107     90.000    102.600     90.000 ' ===  16  10  17  15
1958) C2         1   0     704.340     3.85   0.0000     9.3324    15.1785     5.0867     90.000     77.828     90.000 ' ===  13  15  14   9
1959) Fdd2       2   0    2871.822     3.85   0.0711    30.6567    15.1911     6.1666     90.000     90.000     90.000 ' ===  17  16   9
1960) Ibca       3   9     601.610     3.85  -0.0146    16.6188     6.2050     5.8341     90.000     90.000     90.000 ' ===   9   6   7
1961) Pnnn       1   0     846.878     3.85   0.0000    21.8577     7.5846     5.1084     90.000     90.000     90.000 ' ===  17  16  15
1962) P2         1   0     419.346     3.84   0.0000     4.8638    15.7461     6.1520     90.000     62.878     90.000 ' ===  13  18  15  10
1963) Ccca       2   0    1175.569     3.84   0.0564    15.2146     6.3545    12.1591     90.000     90.000     90.000 ' ===  17  13  15
1964) Iba2       3   9     387.411     3.84  -0.0002    24.1375     4.8600     3.3025     90.000     90.000     90.000 ' ===   9   9   3
1965) Pbca       3   7     442.628     3.84   0.0248     9.9604     5.8445     7.6035     90.000     90.000     90.000 ' ===   9   8   7
1966) Pc         3   9     120.956     3.84  -0.0129     5.0063     7.5753     3.2127     90.000     83.095     90.000 ' ===   8   9   4   4
1967) C2         1   0     475.809     3.84   0.0000    10.6566    10.7572     4.2028     90.000     99.040     90.000 ' ===  15  15  14  11
1968) Pccn       3   9     403.457     3.84  -0.0010     8.8463     7.5839     6.0137     90.000     90.000     90.000 ' ===   9   9   7
1969) P2         1   0     207.206     3.84   0.0000     4.8664    11.2598     4.0646     90.000     68.487     90.000 ' ===  12  15  13   8
1970) Cc         3   7     436.859     3.84   0.0081    23.0182     4.9777     3.8547     90.000     98.453     90.000 ' ===  11   8   4   4
1971) P2         1   0     289.541     3.84   0.0000     4.1811    18.0503     3.8524     90.000     95.198     90.000 ' ===  14  17  13  10
1972) C2         1   0     576.228     3.84   0.0000    22.8764     6.0426     4.1923     90.000     83.900     90.000 ' ===  17   8  15  13
1973) C2         2   0     507.186     3.84   0.0646    10.0531     7.5916     6.6824     90.000     96.023     90.000 ' ===  15  12  13  11
1974) Cmc21      3   5    1025.172     3.84   0.0158     9.9550     6.7789    15.1913     90.000     90.000     90.000 ' ===  12   9  11
1975) P21        2   0     288.653     3.84  -0.0415    11.2793     6.1745     4.1608     90.000     84.957     90.000 ' ===  17   7  13  11
1976) P2         2   0     304.620     3.84  -0.0342     8.0951     4.9710     7.6323     90.000     97.325     90.000 ' ===  12  11  14   8
1977) P21        2   0     308.113     3.84  -0.0459     8.7062     9.4608     3.8569     90.000    104.099     90.000 ' ===  17  14  14  12
1978) C2         1   0     363.538     3.84   0.0000    16.8734     7.5915     3.1932     90.000    117.279     90.000 ' ===  16  15  10   9
1979) C2221      2   0    1334.661     3.84   0.0138    13.2043     2.6920    37.5479     90.000     90.000     90.000 ' ===  17   9  19
1980) C2         1   1     432.494     3.84   0.0000    23.1044     4.9681     3.8256     90.000     99.961     90.000 ' ===  18  10  10  10
1981) P212121    2   0     870.497     3.84  -0.0505     9.8667    11.6727     7.5582     90.000     90.000     90.000 ' ===  15  14  14
1982) C2         3   8     404.521     3.84   0.0065    11.1237     8.3230     4.4693     90.000     77.858     90.000 ' ===   9   7   7   7
1983) C2         2   0     507.503     3.84   0.0687    10.0607     7.5922     6.6812     90.000     83.969     90.000 ' ===  14  13  14  11
1984) P2221      1   0     440.296     3.83   0.0000     7.5833     9.9464     5.8374     90.000     90.000     90.000 ' ===  12  16  11
1985) C2         3   4     351.999     3.83   0.0195     8.3663     4.9804     9.5574     90.000     62.117     90.000 ' ===  12   9  14  12
1986) Ima2       2   0     932.086     3.83  -0.0453    22.4947    10.2197     4.0545     90.000     90.000     90.000 ' ===  17  16   8
1987) C2         2   0     610.537     3.83   0.0870    18.3273     7.5999     4.4351     90.000     81.237     90.000 ' ===  17  14  14  14
1988) C2         1   0     317.299     3.83   0.0000    18.2593     2.1786     8.0325     90.000     83.224     90.000 ' ===  18   4  16  15
1989) C2         2   0     706.798     3.83  -0.0314    22.7618    10.1313     3.0740     90.000     94.396     90.000 ' ===  18  13  14  13
1990) Cc         1   0     732.581     3.83   0.0000     9.7146    14.1910     5.7704     90.000     67.058     90.000 ' ===  17  18  15  13
1991) C2         3   9     212.490     3.83   0.0060    17.1688     2.1985     5.8069     90.000     75.807     90.000 ' ===   9   2   8   7
1992) P2         1   0     291.567     3.83   0.0000    11.2990     6.2054     4.1754     90.000     95.174     90.000 ' ===  16   7  14  11
1993) C222       2   0    1085.407     3.83  -0.0350    14.9792    10.2260     7.0859     90.000     90.000     90.000 ' ===  16  17  12
1994) I222       1   0     978.891     3.83   0.0000     9.0997     7.5734    14.2042     90.000     90.000     90.000 ' ===  14  15  14
1995) P2         2   0     348.862     3.83   0.0483     5.9803    11.7111     5.0086     90.000     83.995     90.000 ' ===  11  15  15   8
1996) Pc         3   8     172.115     3.83  -0.0062     5.8560     6.0324     4.9796     90.000    101.917     90.000 ' ===   9   8   7   6
1997) P21        1   0     170.257     3.83   0.0000    11.2932     3.6252     4.1751     90.000     95.087     90.000 ' ===  16   7  12  10
1998) P63        1   0    1590.892     3.83   0.0000    10.5037    10.5037    16.6505     90.000     90.000    120.000 ' ===  17  16
1999) Pbcn       2   0     871.229     3.83   0.0203    24.9896     7.9708     4.3739     90.000     90.000     90.000 ' ===  18  17  14
2000) C2221      2   0    1006.885     3.83  -0.0301    19.4516    16.2953     3.1766     90.000     90.000     90.000 ' ===  19  16   9
2001) P2221      2   0     370.771     3.83  -0.0999    11.2389    12.0101     2.7469     90.000     90.000     90.000 ' ===  15  15   7
2002) P21        1   0     334.194     3.83   0.0000     9.1022     8.3696     4.4148     90.000     83.546     90.000 ' ===  18  12  15  14
2003) C2         3   5     348.158     3.83  -0.0054     5.0659    22.7397     3.0788     90.000     79.005     90.000 ' ===   8  12   5   2
2004) P4212      1   0    1312.166     3.82   0.0000    14.9986    14.9986     5.8330     90.000     90.000     90.000 ' ===  18  15
2005) C2         2   0    1678.993     3.82   0.0276    16.6366    16.9511     6.1956     90.000     73.936     90.000 ' ===  16  18  15  14
2006) P21        2   0     292.196     3.82   0.0018    11.4449     3.0204     8.5424     90.000     81.688     90.000 ' ===  19   5  14  14
2007) P21        3   5     265.191     3.82  -0.0566     7.5734     6.5922     5.3500     90.000     83.139     90.000 ' ===  11  11   9   6
2008) Pmc21      2   0     639.034     3.82   0.0179     9.2105    11.3986     6.0868     90.000     90.000     90.000 ' ===  13  19  14
2009) P21        1   0     319.329     3.82   0.0000     8.4611     4.9750     7.5892     90.000     91.622     90.000 ' ===  12  12  15   9
2010) P21212     1   0     440.907     3.82   0.0000     9.9355     5.8374     7.6022     90.000     90.000     90.000 ' ===  17  12  11
2011) C2         3   1     798.424     3.82   0.0249    12.3217    11.4879     5.7415     90.000     79.240     90.000 ' ===  14  14  11   8
2012) C2         1   0     483.608     3.82   0.0000     6.4080    15.1839     5.6463     90.000    118.322     90.000 ' ===  12  17  12   7
2013) P2         2   0     222.432     3.82  -0.0458     8.0014     4.3868     6.7805     90.000    110.839     90.000 ' ===  16  10  16  13
2014) P2         1   0     209.524     3.82   0.0000     4.8734    11.3706     4.0661     90.000     68.418     90.000 ' ===  12  15  11   8
2015) Pba2       2   0     499.067     3.82  -0.0207    20.6459     9.0746     2.6638     90.000     90.000     90.000 ' ===  18  18   5
2016) P2         1   0     338.360     3.82   0.0000    10.1280     7.5993     4.4733     90.000     79.349     90.000 ' ===  17  13  14  13
2017) C222       1   0    1008.228     3.82   0.0000     7.6012     5.0594    26.2164     90.000     90.000     90.000 ' ===  13  14  17
2018) Pc         3   9     121.502     3.82   0.0093     5.0121     7.5945     3.2155     90.000     96.936     90.000 ' ===   9   9   5   5
2019) C222       1   0     991.035     3.82   0.0000    34.8137     7.5860     3.7525     90.000     90.000     90.000 ' ===  15  16  11
2020) Pmc21      2   0     690.420     3.82   0.0739     9.9577     7.9719     8.6974     90.000     90.000     90.000 ' ===  17  16  17
2021) C2         2   0    1280.460     3.82  -0.0412    15.8756     7.1591    11.7542     90.000     73.431     90.000 ' ===  15  14  18  14
2022) F222       2   0    2376.385     3.82  -0.0066    22.5847     8.6760    12.1279     90.000     90.000     90.000 ' ===  17   9  16
2023) C222       1   0    1008.618     3.82   0.0000     5.0622     7.5935    26.2390     90.000     90.000     90.000 ' ===  14  13  17
2024) P21/c      2   0     425.067     3.82  -0.0402     8.5917     9.0245     5.6719     90.000    104.862     90.000 ' ===  17  15  15  14
2025) Pna21      1   0     293.234     3.82   0.0000    15.9535     4.2665     4.3081     90.000     90.000     90.000 ' ===  18  13  11
2026) C2         1   1     524.624     3.82   0.0000    30.4089     5.6954     3.0303     90.000     91.539     90.000 ' ===  17  14   6   5
2027) C2         2   0     606.640     3.82   0.0728     7.6122    15.1771     5.2623     90.000     86.228     90.000 ' ===  14  16  10   6
2028) Ccc2       3   4     685.397     3.82   0.0092    22.7744     4.9761     6.0479     90.000     90.000     90.000 ' ===  13  10   7
2029) P2         2   0     369.156     3.82   0.0106     9.0823     7.0023     5.8535     90.000     97.408     90.000 ' ===  19  14  15  15
2030) C2         2   1     531.069     3.81  -0.0139     7.6057    14.9222     4.7021     90.000     95.641     90.000 ' ===  15  13  10   9
2031) I222       2   0     860.605     3.81  -0.0493    11.5596     9.8560     7.5537     90.000     90.000     90.000 ' ===  16  16  14
2032) P2         1   0     306.938     3.81   0.0000     5.8148     8.7366     6.0426     90.000     89.146     90.000 ' ===  14  12  17  13
2033) P21        1   0     386.714     3.81   0.0000     5.6340    15.9940     4.4339     90.000     75.443     90.000 ' ===  12  17  15   9
2034) Pbcn       1   0     501.072     3.81   0.0000    14.5433     7.6052     4.5303     90.000     90.000     90.000 ' ===  17  17  12
2035) P21/c      2   0     368.034     3.81  -0.0300     6.3900     9.7496     5.9436     90.000     96.324     90.000 ' ===  17  18  13  11
2036) Ima2       2   0    1323.235     3.81  -0.0725    22.5650     9.9155     5.9141     90.000     90.000     90.000 ' ===  19  16  11
2037) P222       2   0     405.310     3.81   0.0446     8.7869     7.6160     6.0565     90.000     90.000     90.000 ' ===  15  14  12
2038) C2         3   2     552.755     3.81   0.0000    30.6231     5.6960     3.1901     90.000     83.391     90.000 ' ===  16  14   7   6
2039) Pc         1   0     280.221     3.81   0.0000     7.5956     5.1326     7.2814     90.000     80.810     90.000 ' ===  18  14  13  12
2040) C2         3   9     350.602     3.81   0.0184     4.5854    20.1198     4.0945     90.000     68.149     90.000 ' ===   6   9   6   3
2041) Pmn21      1   0     439.873     3.81   0.0000     7.5719     9.9524     5.8371     90.000     90.000     90.000 ' ===  12  16  11
2042) P2         1   0     433.979     3.81   0.0000     7.3529    15.1730     3.9078     90.000     95.485     90.000 ' ===  16  18  13  11
2043) C2         2   0     656.645     3.81  -0.0085    46.2170     4.6698     3.0968     90.000     79.258     90.000 ' ===  19   9  13  13
2044) P2         2   0     268.004     3.81  -0.0189     7.6035     6.6110     5.3714     90.000     83.024     90.000 ' ===  15  14  12   8
2045) P21        1   1     230.453     3.81   0.0000    15.3621     2.7018     5.6316     90.000     80.370     90.000 ' ===  17   6  13  12
2046) Pmc21      1   0     504.439     3.81   0.0000    14.5704     7.5864     4.5636     90.000     90.000     90.000 ' ===  17  16  12
2047) C2         1   0     531.408     3.81   0.0000     7.8027    15.1505     4.6222     90.000     76.542     90.000 ' ===  16  17  11  10
2048) C2         3   9     228.434     3.81   0.0000     5.9680     7.5856     5.6851     90.000    117.429     90.000 ' ===   8   9   9   8
2049) C222       3   8     928.587     3.81   0.0115    12.2858     9.9551     7.5923     90.000     90.000     90.000 ' ===   6   9   8
2050) P2         1   0     515.904     3.81   0.0000     8.6562    15.1717     3.9313     90.000     92.209     90.000 ' ===  16  18  15  14
2051) C2221      1   0    1048.943     3.80   0.0000    18.1847     2.7891    20.6815     90.000     90.000     90.000 ' ===  19   7  17
2052) C2         2   0     603.626     3.80  -0.0798    11.8344     4.5492    12.0825     90.000     68.118     90.000 ' ===  14  10  18  14
2053) C2         2   0     656.634     3.80  -0.0077    45.5136     4.6659     3.0965     90.000     86.938     90.000 ' ===  18   9  13  12
2054) C2         1   0     751.569     3.80   0.0000    12.3350     4.8819    12.7299     90.000     78.644     90.000 ' ===  17  11  18  16
2055) Aba2       1   0    1149.612     3.80   0.0000    18.1251     7.6287     8.3141     90.000     90.000     90.000 ' ===  14  12  11
2056) C2         2   0     408.965     3.80  -0.0546    18.1746     2.8372     7.9846     90.000     83.355     90.000 ' ===  19   8  16  16
2057) P222       2   0     365.898     3.80  -0.0465    11.2722     6.0459     5.3690     90.000     90.000     90.000 ' ===  17  12   9
2058) R3         2   0    2388.698     3.80   0.0439    13.2245    13.2245    15.7714     90.000     90.000    120.000 ' ===  18  17
2059) Pnc2       2   0     580.556     3.80   0.0425     9.1038     7.6416     8.3452     90.000     90.000     90.000 ' ===  13  12  11
2060) C2         3   9     218.236     3.80  -0.0029     7.5850     5.2172     6.0794     90.000    114.886     90.000 ' ===   9   7   8   7
2061) Pnn2       1   0     733.603     3.80   0.0000    24.9608     5.0380     5.8337     90.000     90.000     90.000 ' ===  17  10  14
2062) F222       2   0    2360.123     3.80  -0.0332    22.5085    12.1334     8.6418     90.000     90.000     90.000 ' ===  17  16  12
2063) P222       2   0     366.463     3.80  -0.0400    11.2763     6.0498     5.3719     90.000     90.000     90.000 ' ===  16  12   9
2064) Cmc21      2   0    1293.680     3.80   0.0091    18.1618     8.5417     8.3391     90.000     90.000     90.000 ' ===  17  13  14
2065) P2221      1   0     440.214     3.80   0.0000     9.9436     7.5857     5.8361     90.000     90.000     90.000 ' ===  16  12  11
2066) Pba2       1   0     734.982     3.80   0.0000     9.4756     9.6612     8.0286     90.000     90.000     90.000 ' ===  18  19  12
2067) F222       2   0    3030.593     3.79   0.0922    26.4187     7.2561    15.8092     90.000     90.000     90.000 ' ===  17  13  16
2068) Ccc2       2   0    1153.656     3.79   0.0143     8.3249     7.6213    18.1831     90.000     90.000     90.000 ' ===  14  14  13
2069) Pmc21      2   0     404.107     3.79   0.0326     7.6067     8.7798     6.0509     90.000     90.000     90.000 ' ===  15  16  12
2070) P21212     1   0     401.200     3.79   0.0000     7.5886     6.0404     8.7525     90.000     90.000     90.000 ' ===  15  12  15
2071) Iba2       2   0    1539.722     3.79  -0.0297    16.2992    19.4647     4.8532     90.000     90.000     90.000 ' ===  18  17  10
2072) P2         1   0     208.203     3.79   0.0000     4.9127    11.2696     4.0401     90.000     68.561     90.000 ' ===  14  16  14  11
2073) Pmn21      1   0     439.690     3.79   0.0000     7.5640     5.8383     9.9565     90.000     90.000     90.000 ' ===  11  14  17
2074) Ccc2       1   0    1027.419     3.79   0.0000    30.2781     5.7120     5.9406     90.000     90.000     90.000 ' ===  19  14  10
2075) P212121    2   0     606.897     3.79  -0.0526     9.8754     7.5487     8.1412     90.000     90.000     90.000 ' ===  17  16  12
2076) I222       3   3     429.644     3.79   0.0000    22.5617     4.9751     3.8277     90.000     90.000     90.000 ' ===  13  10   9
2077) C2         3   6     414.612     3.79  -0.0195    30.3433     4.5571     3.0061     90.000     85.894     90.000 ' ===  13   7   7   7
2078) C2         1   1     432.028     3.79   0.0000    23.0385     4.9726     3.8182     90.000     80.995     90.000 ' ===  17  12  10   9
2079) P21212     1   0     400.809     3.79   0.0000     7.5985     6.0250     8.7549     90.000     90.000     90.000 ' ===  17  12  16
2080) P212121    3   7     239.667     3.79   0.0250     9.9536     7.6047     3.1663     90.000     90.000     90.000 ' ===   9  10   4
2081) C2         3   2     721.655     3.79  -0.0244    13.7587     6.9324     8.1879     90.000    112.474     90.000 ' ===  15  11  17  15
2082) Pc         2   0     343.197     3.78   0.0846    29.4186     3.8358     3.0425     90.000     88.393     90.000 ' ===  17  14   5   5
2083) Fddd       1   0    2382.437     3.78   0.0000    16.8952    16.6299     8.4795     90.000     90.000     90.000 ' ===  16  17  12
2084) C2         2   0     505.743     3.78   0.0454    10.0610     7.5948     6.6570     90.000     83.846     90.000 ' ===  16  13  14  13
2085) C2         2   0     424.722     3.78   0.0828    15.2705     3.6351     8.6802     90.000    118.180     90.000 ' ===  17  12  17  16
2086) P2         1   0     214.763     3.78   0.0000     5.7737     9.0206     4.2551     90.000    104.286     90.000 ' ===  13  13  15  10
2087) C2         3   6     555.378     3.78  -0.0132    12.8916     8.0420     5.3645     90.000     86.965     90.000 ' ===  12  12   9   9
2088) F222       1   0    3214.999     3.78   0.0000    15.1352    12.0588    17.6153     90.000     90.000     90.000 ' ===  15  16  16
2089) Pnc2       2   0     579.639     3.78   0.0384     9.0918     8.3445     7.6402     90.000     90.000     90.000 ' ===  12  13  13
2090) Pba2       2   0     641.672     3.78  -0.0114    16.6410     4.2533     9.0657     90.000     90.000     90.000 ' ===  17  13  12
2091) P21212     1   0     426.522     3.78   0.0000    30.2729     5.7248     2.4611     90.000     90.000     90.000 ' ===  18  14   8
2092) P2         3   2     218.323     3.78  -0.0075    11.4342     4.5935     4.1798     90.000     96.029     90.000 ' ===  13  10  14  10
2093) P21/c      3   1     378.353     3.78   0.0180    11.4096     6.0831     5.4556     90.000     87.716     90.000 ' ===  16  13  11  10
2094) P21/c      3   4     354.618     3.78   0.0133    14.8534     2.8674     8.4698     90.000    100.570     90.000 ' ===  13   9  11   9
2095) C2221      1   0     572.861     3.78   0.0000     8.2781     7.6079     9.0961     90.000     90.000     90.000 ' ===  15  13  10
2096) Pnn2       2   0     805.109     3.78   0.0088    15.1960     8.7813     6.0335     90.000     90.000     90.000 ' ===  18  17  14
2097) C2         2   0     585.228     3.78   0.0741    22.9303     6.0745     4.2279     90.000     83.599     90.000 ' ===  18  11  10   9
2098) P2         2   0     288.943     3.78   0.0450     4.1918    18.0811     3.8378     90.000     83.397     90.000 ' ===  12  16  13   8
2099) P2         1   0     313.119     3.78   0.0000    14.1278     2.6648     8.4400     90.000     80.211     90.000 ' ===  17  10  16  15
2100) C2         2   0     376.857     3.78  -0.0372    15.0850     7.5758     3.3188     90.000     83.521     90.000 ' ===  18  14  11  11
2101) P21212     1   0     440.273     3.78   0.0000     9.9516     5.8386     7.5774     90.000     90.000     90.000 ' ===  16  12  12
2102) C2         2   0     581.916     3.78   0.0410    18.3487     3.9580     8.0589     90.000     83.856     90.000 ' ===  18   5  16  15
2103) P222       1   0     440.473     3.78   0.0000     9.9446     5.8389     7.5858     90.000     90.000     90.000 ' ===  17  11  11
2104) Cc         2   0     708.111     3.78   0.0075    22.8536    10.1308     3.0671     90.000     85.699     90.000 ' ===  18  17   9   8
2105) C2         2   0     366.265     3.78  -0.0185    25.5159     2.5276     5.8174     90.000     77.479     90.000 ' ===  18   6  15  14
2106) Iba2       1   0     872.923     3.78   0.0000     9.8862     7.5646    11.6724     90.000     90.000     90.000 ' ===  17  14  14
2107) P2         1   0     258.983     3.77   0.0000     6.6852     9.3159     4.2558     90.000    102.278     90.000 ' ===  15  15  14  10
2108) C2         1   0     452.777     3.77   0.0000     7.9370    15.1584     4.0442     90.000     68.523     90.000 ' ===  14  17  11   8
2109) P21/c      2   0     307.559     3.77  -0.0530     8.9579     5.8689     5.8512     90.000     91.120     90.000 ' ===  14  14  17  12
2110) I4cm       1   0    1667.168     3.77   0.0000     8.5380     8.5380    22.8702     90.000     90.000     90.000 ' ===  17  16
2111) Ccc2       1   0    1681.822     3.77   0.0000    32.5014    12.0128     4.3076     90.000     90.000     90.000 ' ===  19  18  13
2112) P2         2   0     384.598     3.77   0.0739     8.0208    12.6033     3.8063     90.000     91.735     90.000 ' ===  14  17  15  11
2113) C2         2   0     536.634     3.77   0.0494    15.2331     7.3890     4.7822     90.000     94.472     90.000 ' ===  18  16  11  10
2114) F222       2   0    3372.398     3.77   0.0649    22.8328    12.2353    12.0716     90.000     90.000     90.000 ' ===  19  17  17
2115) C222       1   0    1009.128     3.77   0.0000     7.5972     5.0602    26.2499     90.000     90.000     90.000 ' ===  12  14  17
2116) C2         3   3     725.549     3.77  -0.0182     8.5334     7.5692    11.5362     90.000    103.167     90.000 ' ===  12   9  11   9
2117) P4nc       1   0    1292.700     3.77   0.0000    15.1374    15.1374     5.6415     90.000     90.000     90.000 ' ===  19  10
2118) C2         3   3     700.999     3.77   0.0116     6.0721    22.7657     5.6684     90.000     63.459     90.000 ' ===  11  15  14  11
2119) C222       2   0    1006.885     3.77  -0.0301    19.4516    16.2953     3.1766     90.000     90.000     90.000 ' ===  19  16   9
2120) P21        3   2     318.525     3.77  -0.0210     6.1397    11.2800     4.6070     90.000     93.327     90.000 ' ===  15  12  15  13
2121) P2         1   0     319.329     3.77   0.0000     8.4611     4.9750     7.5892     90.000     91.622     90.000 ' ===  12  12  15   9
2122) C2221      2   0    1221.710     3.77  -0.0133     8.3898     5.4923    26.5133     90.000     90.000     90.000 ' ===  11  13  19
2123) P2221      1   0     732.160     3.77   0.0000    24.1165     6.2421     4.8636     90.000     90.000     90.000 ' ===  16  12  14
2124) C2         1   0     915.958     3.77   0.0000    16.4242    19.4445     2.8695     90.000     88.224     90.000 ' ===  18  17  12  12
2125) P212121    2   0     517.369     3.77   0.0215    26.7534     4.2191     4.5835     90.000     90.000     90.000 ' ===  17  14  12
2126) P21        1   1     224.826     3.77   0.0000     7.9839     4.3964     6.8520     90.000    110.805     90.000 ' ===  16  11  14  12
2127) C2         3   6     403.788     3.77   0.0094     5.2118    22.7721     3.5627     90.000     72.739     90.000 ' ===   9  12   5   3
2128) Abm2       1   0    1132.834     3.77   0.0000     7.5831     6.6374    22.5074     90.000     90.000     90.000 ' ===  16  14  16
2129) P2         1   0     392.393     3.76   0.0000     5.0434    18.2161     4.4666     90.000    107.015     90.000 ' ===  13  15  14  10
2130) P2         3   7     172.190     3.76  -0.0047     5.8567     6.0327     4.9805     90.000    101.897     90.000 ' ===  10   8   8   7
2131) C2         1   0     565.637     3.76   0.0000    11.2536     6.6037     8.0819     90.000     70.352     90.000 ' ===  16  12  18  15
2132) Pmc21      2   0     403.815     3.76   0.0303     7.6123     8.7811     6.0411     90.000     90.000     90.000 ' ===  17  17  12
2133) Cc         1   0     667.813     3.76   0.0000    15.1273     7.5719     5.8594     90.000     84.286     90.000 ' ===  17  13  13  12
2134) P42        1   0    1311.880     3.76   0.0000    14.9998    14.9998     5.8307     90.000     90.000     90.000 ' ===  18  15
2135) P212121    1   0     439.650     3.76   0.0000     9.9561     7.5639     5.8381     90.000     90.000     90.000 ' ===  17  11  13
2136) P21        2   0     338.433     3.76   0.0047    10.2806     7.6040     4.4745     90.000     75.362     90.000 ' ===  18  13  13  13
2137) I4cm       1   0    1663.256     3.76   0.0000     8.5419     8.5419    22.7955     90.000     90.000     90.000 ' ===  17  17
2138) C2         1   0     318.915     3.76   0.0000    18.2716     2.1861     8.0377     90.000     96.623     90.000 ' ===  18   2  15  14
2139) C2         3   4     351.857     3.76   0.0150     8.3676     4.9780     9.2988     90.000    114.711     90.000 ' ===  12   9  10   8
2140) F222       1   0    1583.719     3.76   0.0000    30.2920    11.4925     4.5492     90.000     90.000     90.000 ' ===  16  13  10
2141) P2         1   1     185.489     3.76   0.0000     6.0588    11.2841     2.7133     90.000     89.380     90.000 ' ===  14  15   9   8
2142) Pc         2   0     303.062     3.76  -0.0364     5.4964    11.2722     5.2758     90.000    112.003     90.000 ' ===  14  18  11   9
2143) C2         3   5     343.958     3.76  -0.0456     5.0738    22.4715     3.0843     90.000     77.989     90.000 ' ===   9  12   7   4
2144) C222       3   9     507.122     3.76   0.0041     9.9505     2.2389    22.7633     90.000     90.000     90.000 ' ===   8   2   9
2145) P21/c      3   8     241.511     3.76  -0.0402    11.6138     4.2944     4.9603     90.000     77.486     90.000 ' ===  11   4   8   8
2146) P2         2   0     287.931     3.76  -0.0573    11.2688     6.1746     4.1538     90.000     85.012     90.000 ' ===  17   7  13  11
2147) P212121    1   0     439.690     3.76   0.0000     7.5640     5.8383     9.9565     90.000     90.000     90.000 ' ===  11  13  17
2148) P222       2   0     485.706     3.75  -0.0192    33.2262     3.7621     3.8856     90.000     90.000     90.000 ' ===  18  12   8
2149) C2         2   0     644.770     3.75   0.0201    16.0888     4.4028     9.1545     90.000     83.877     90.000 ' ===  17   6  18  16
2150) Pmn21      2   0     405.144     3.75   0.0675     6.0133     8.8105     7.6470     90.000     90.000     90.000 ' ===  12  17  16
2151) Pnna       2   0     903.076     3.75  -0.0816    10.7443     5.5807    15.0611     90.000     90.000     90.000 ' ===  13  16  17
2152) P2221      2   0     645.647     3.75   0.0382     9.0976    16.4655     4.3102     90.000     90.000     90.000 ' ===  15  18  14
2153) Aba2       2   0    1030.168     3.75   0.0165    15.2500     9.9577     6.7839     90.000     90.000     90.000 ' ===  16  18  13
2154) P2         2   0     199.056     3.75   0.0385    16.8173     3.1129     3.8206     90.000     95.606     90.000 ' ===  17   9  11   9
2155) P2         1   0     470.888     3.75   0.0000     6.2080    11.3850     6.8324     90.000    102.810     90.000 ' ===  15  16  13  12
2156) Abm2       2   0    1024.103     3.75  -0.0007    15.1860     9.9438     6.7818     90.000     90.000     90.000 ' ===  17  15  13
2157) C2221      1   0     708.323     3.75   0.0000    22.5807    10.2094     3.0725     90.000     90.000     90.000 ' ===  18  13   8
2158) Cc         2   0     860.214     3.75   0.0680    10.4758     7.6417    11.0110     90.000    102.604     90.000 ' ===  15  15  16  14
2159) Pba2       2   0     995.477     3.75  -0.0808    15.0236     7.3461     9.0199     90.000     90.000     90.000 ' ===  17  15  16
2160) P2         1   1     230.453     3.75   0.0000    15.3621     2.7018     5.6316     90.000     80.370     90.000 ' ===  17   6  13  12
2161) I222       1   0     656.492     3.75   0.0000    13.2820    12.4703     3.9636     90.000     90.000     90.000 ' ===  16  18  12
2162) P2         1   0     353.466     3.75   0.0000     6.2544    10.2288     5.6236     90.000    100.739     90.000 ' ===  14  15  19  14
2163) P2         3   8     101.722     3.75  -0.0169     6.7955     3.0675     4.9030     90.000     95.578     90.000 ' ===  10   4   9   8
2164) C2         2   0     891.991     3.75  -0.0155    16.8477    12.8520     4.1258     90.000     86.841     90.000 ' ===  19  13  14  14
2165) Ccc2       3   4    1139.500     3.75   0.0126    22.7828     6.6049     7.5725     90.000     90.000     90.000 ' ===  12  10  12
2166) Pba2       2   0     441.999     3.75  -0.0801    14.0058     6.1536     5.1284     90.000     90.000     90.000 ' ===  18  16  14
2167) P21/c      3   6     265.295     3.75  -0.0565     7.5753     6.5918     5.3506     90.000     83.191     90.000 ' ===  10  11   8   5
2168) Pnn2       1   0     802.525     3.75   0.0000     8.7861    15.1642     6.0234     90.000     90.000     90.000 ' ===  17  18  14
2169) P21        2   0     292.020     3.74   0.0012    11.4392     3.0208     8.5406     90.000     81.677     90.000 ' ===  18   6  14  13
2170) C2         2   0     408.976     3.74  -0.0577    18.2008     2.8409     7.9612     90.000     83.465     90.000 ' ===  19   9  17  17
2171) P2         1   0     214.295     3.74   0.0000     5.7169     9.0846     4.2613     90.000    104.470     90.000 ' ===  13  12  15  11
2172) Pmc21      1   0     439.873     3.74   0.0000     7.5719     9.9524     5.8371     90.000     90.000     90.000 ' ===  12  16  11
2173) P42/nnm    2   0    1698.445     3.74   0.0208    13.1326    13.1326     9.8481     90.000     90.000     90.000 ' ===  19  17
2174) C2         3   9     134.833     3.74   0.0029     6.2482     5.6901     3.8787     90.000    102.102     90.000 ' ===   7   7   7   4
2175) C2221      2   0     583.336     3.74   0.0684     8.3428     7.6497     9.1403     90.000     90.000     90.000 ' ===  14  12  11
2176) P212121    2   0     434.941     3.74   0.0634    26.8085     4.2275     3.8377     90.000     90.000     90.000 ' ===  18  12   8
2177) Cc         1   0     557.289     3.74   0.0000     8.0673     8.5733     8.5738     90.000    109.982     90.000 ' ===  16  17  14  11
2178) C222       2   0     887.435     3.74  -0.0550    19.4171    16.2629     2.8103     90.000     90.000     90.000 ' ===  17  17   7
2179) C2         3   6     611.721     3.74   0.0167     9.6158    16.9412     3.7754     90.000     84.064     90.000 ' ===  11  11   9   8
2180) F222       3   8    1119.326     3.74  -0.0188    14.4864    10.1471     7.6148     90.000     90.000     90.000 ' ===  11   9   8
2181) Fdd2       1   0    2875.973     3.74   0.0000    33.1963    15.2136     5.6946     90.000     90.000     90.000 ' ===  16  18  15
2182) Pca21      1   0     432.634     3.74   0.0000    22.7127     5.1002     3.7347     90.000     90.000     90.000 ' ===  18  13   8
2183) Fddd       2   0    2414.203     3.74   0.0775    16.6879    16.9435     8.5382     90.000     90.000     90.000 ' ===  18  15  13
2184) I222       1   1     882.186     3.74   0.0000    15.1721    10.2097     5.6951     90.000     90.000     90.000 ' ===  15  14  14
2185) P2         3   3     287.561     3.74  -0.0052     7.6112     9.0868     4.1799     90.000     95.881     90.000 ' ===  11  11  10   7
2186) Ccca       1   0    1092.335     3.74   0.0000    15.0033    10.2549     7.0996     90.000     90.000     90.000 ' ===  17  17  13
2187) Pnc2       3   3     501.218     3.74  -0.0356    14.5482     7.5615     4.5563     90.000     90.000     90.000 ' ===  14  12   8
2188) P2         2   0     542.798     3.74  -0.0695    15.0696     6.0261     5.9899     90.000     86.276     90.000 ' ===  16  16  15  14
2189) P2         2   0     344.055     3.74   0.0263    15.2323     2.9829     8.5127     90.000    117.188     90.000 ' ===  17   6  17  15
2190) F222       2   0    3194.955     3.74  -0.0192    17.5013    15.1316    12.0645     90.000     90.000     90.000 ' ===  14  15  13
2191) Ibca       1   0    1822.630     3.74   0.0000    18.0555    12.1213     8.3280     90.000     90.000     90.000 ' ===  17  15  17
2192) C2         2   0     389.190     3.74   0.0409     5.8584     8.8001     7.5581     90.000     87.207     90.000 ' ===  14  15  15  10
2193) Pna21      2   0     752.454     3.74  -0.0120    34.7126     7.6294     2.8412     90.000     90.000     90.000 ' ===  18  18  10
2194) P2         3   8     164.082     3.74  -0.0988    17.5468     4.1695     2.2635     90.000     97.761     90.000 ' ===  10   5   7   6
2195) C2         3   6     367.485     3.74   0.0137    24.3052     4.9789     3.2404     90.000     69.578     90.000 ' ===  11   9   6   5
2196) C2         3   9     241.553     3.74   0.0125    11.6163     2.4977     9.1148     90.000     65.981     90.000 ' ===   8   3   9   7
2197) P21        2   0     286.537     3.74  -0.0782    11.2551     6.1648     4.1454     90.000     85.000     90.000 ' ===  17   8  13  11
2198) F222       2   0    1650.859     3.74   0.0974    16.8099    17.8108     5.5139     90.000     90.000     90.000 ' ===  18  17  12
2199) P2         2   0     289.316     3.74   0.0067    11.4705     3.0251     8.3924     90.000     83.453     90.000 ' ===  16   6  14  12
2200) C2         3   1     756.057     3.74   0.0000     6.6021    22.7486     5.5041     90.000     66.148     90.000 ' ===  13  17  13  11
2201) C222       3   3     684.473     3.73   0.0040    22.7695     4.9743     6.0433     90.000     90.000     90.000 ' ===  13  10   8
2202) P63        1   0    1485.527     3.73   0.0000     9.3923     9.3923    19.4450     90.000     90.000    120.000 ' ===  18  17
2203) C2         2   0     585.486     3.73   0.0716    21.1647     4.5375     6.1209     90.000     95.106     90.000 ' ===  15  11  15  12
2204) P21        2   0     282.375     3.73  -0.0560     8.3278     8.9701     3.8110     90.000     82.693     90.000 ' ===  15  13  11   8
2205) P222       1   0     440.372     3.73   0.0000     9.9443     5.8376     7.5860     90.000     90.000     90.000 ' ===  16  11  12
2206) P212121    3   9     350.045     3.73   0.0185    10.4896     6.0841     5.4849     90.000     90.000     90.000 ' ===  10   8   7
2207) C222       2   0     618.159     3.73  -0.0356     8.2359     8.3143     9.0275     90.000     90.000     90.000 ' ===  13  14  14
2208) Pba2       1   0     579.279     3.73   0.0000    11.6775     4.9750     9.9711     90.000     90.000     90.000 ' ===  18  15  11
2209) I222       3   2     870.320     3.73  -0.0398    15.1071    10.1309     5.6865     90.000     90.000     90.000 ' ===  12  13  12
2210) P222       1   0     440.357     3.73   0.0000     9.9450     7.5847     5.8380     90.000     90.000     90.000 ' ===  16  12  11
2211) Cc         3   1     826.421     3.73   0.0735     8.3893    22.8821     4.3060     90.000     88.804     90.000 ' ===  16  16  11  11
2212) Fdd2       2   0    3204.162     3.73   0.0523    21.5986    16.3081     9.0968     90.000     90.000     90.000 ' ===  19  17  14
2213) Fdd2       1   0    1799.285     3.73   0.0000    15.1451     9.5123    12.4894     90.000     90.000     90.000 ' ===  17  16  14
2214) P2         3   8     169.987     3.73  -0.0110     9.7964     4.1557     4.4512     90.000    110.271     90.000 ' ===   8   9   6   5
2215) I222       1   1     431.991     3.73   0.0000    22.7110     4.9766     3.8222     90.000     90.000     90.000 ' ===  15   9   8
2216) P2         1   0     170.257     3.73   0.0000    11.2932     3.6252     4.1751     90.000     95.087     90.000 ' ===  16   7  12  10
2217) C222       2   0    1521.501     3.73  -0.0625    22.6049     9.9036     6.7964     90.000     90.000     90.000 ' ===  16  16  11
2218) Cmc21      1   0    1027.419     3.73   0.0000    30.2781     5.7120     5.9406     90.000     90.000     90.000 ' ===  19  14  10
2219) Ccca       2   0    1273.705     3.73   0.0614     8.6682     4.6409    31.6616     90.000     90.000     90.000 ' ===  15  13  19
2220) Cmc21      1   0    1681.822     3.73   0.0000    32.5014    12.0128     4.3076     90.000     90.000     90.000 ' ===  19  18  13
2221) Pnn2       1   1     432.285     3.72   0.0000    22.7500     4.9731     3.8209     90.000     90.000     90.000 ' ===  15  11  10
2222) P21        2   0     247.014     3.72  -0.0649    12.5387     2.8341     7.5699     90.000    113.329     90.000 ' ===  18   9  19  18
2223) P2         1   0     430.601     3.72   0.0000    14.1675     7.2885     4.4351     90.000    109.908     90.000 ' ===  15  13  13  10
2224) Pccn       3   8     395.752     3.72   0.0138    14.9345     7.5963     3.4884     90.000     90.000     90.000 ' ===  10   9   5
2225) Pmc21      1   0     401.890     3.72   0.0000     7.5848     8.7715     6.0408     90.000     90.000     90.000 ' ===  16  16  12
2226) P222       2   0     636.217     3.72  -0.0065    11.3650     9.1967     6.0870     90.000     90.000     90.000 ' ===  19  14  14
2227) Pca21      1   0     373.770     3.72   0.0000    12.0941    11.3198     2.7302     90.000     90.000     90.000 ' ===  16  16   7
2228) P2         1   0     289.178     3.72   0.0000     4.9641    11.3796     5.3995     90.000     71.453     90.000 ' ===  12  16  15  10
2229) P21        2   0     846.043     3.72  -0.0455     8.5089    13.0731     7.9852     90.000    107.733     90.000 ' ===  15  16  19  15
2230) P2         2   0     398.122     3.72   0.0080     5.9919     8.7777     7.5705     90.000     90.912     90.000 ' ===  12  15  17  11
2231) P222       2   0     621.014     3.72  -0.0688    12.3788     5.6023     8.9548     90.000     90.000     90.000 ' ===  18  11  14
2232) P42mc      2   0    1574.740     3.72  -0.0446    13.0148    13.0148     9.2968     90.000     90.000     90.000 ' ===  19  17
2233) C2         3   9     287.643     3.72  -0.0117    15.1530     9.9415     1.9098     90.000     91.155     90.000 ' ===   8   7   2   1
2234) P21        2   0     304.012     3.72  -0.0138     9.1302     4.1658     8.0402     90.000     96.202     90.000 ' ===  17   6  15  14
2235) C2         2   0     590.267     3.72   0.0092    21.3527     5.1215     5.3985     90.000     91.068     90.000 ' ===  19  11  14  14
2236) P2         2   0     474.814     3.72   0.0804     4.9197    25.1322     3.8454     90.000     92.973     90.000 ' ===   8  14  15   7
2237) P21212     2   0     517.369     3.72   0.0215    26.7534     4.2191     4.5835     90.000     90.000     90.000 ' ===  17  14  12
2238) P2         1   0     307.408     3.72   0.0000     5.4806    11.2797     5.3456     90.000    111.528     90.000 ' ===  13  19  11   8
2239) P2         1   0     142.613     3.72   0.0000     4.9805     7.6639     3.7656     90.000     82.843     90.000 ' ===  12  15  12   7
2240) C2         2   0     746.085     3.72  -0.0260     8.7691    16.3445     5.5075     90.000     70.937     90.000 ' ===  17  16  12  10
2241) P2         1   0     277.024     3.72   0.0000     4.3390    17.0504     3.7892     90.000     98.815     90.000 ' ===  13  17   9   5
2242) Cc         3   9     239.405     3.72  -0.0120     5.8341     6.0460     6.9132     90.000     79.047     90.000 ' ===   7   8   7   5
2243) P21        3   4     286.637     3.72  -0.0088     5.9392     9.0540     5.3541     90.000     95.390     90.000 ' ===  13   8  13  11
2244) C2         3   3     352.008     3.72   0.0248    22.8730     4.9835     3.0987     90.000     94.725     90.000 ' ===  15  10   8   8
2245) C2         2   0     455.198     3.72   0.0125     7.9423    15.1253     4.0578     90.000     69.040     90.000 ' ===  15  16  11   8
2246) P2221      2   0     439.962     3.72  -0.0882    14.5052     6.0262     5.0332     90.000     90.000     90.000 ' ===  17  13   8
2247) P4         1   0    1312.166     3.71   0.0000    14.9986    14.9986     5.8330     90.000     90.000     90.000 ' ===  18  15
2248) Ima2       1   0    1231.332     3.71   0.0000    19.1245    16.4607     3.9114     90.000     90.000     90.000 ' ===  18  19  11
2249) Cc         1   0     616.037     3.71   0.0000     8.1462     9.9111     8.2701     90.000     67.312     90.000 ' ===  14  16  15  11
2250) P42/n      2   0     873.827     3.71  -0.0323     5.9877     5.9877    24.3727     90.000     90.000     90.000 ' ===  18  19
2251) C2         1   0     426.684     3.71   0.0000    22.9918     3.8241     4.9577     90.000     78.201     90.000 ' ===  17  10  14  13
2252) C2         3   8     252.014     3.71  -0.0218     8.7260     6.9557     4.5416     90.000     66.098     90.000 ' ===   8   6   9   6
2253) C222       1   0    1059.895     3.71   0.0000    22.5408     3.8841    12.1062     90.000     90.000     90.000 ' ===  17   9  13
2254) C2         1   0     481.362     3.71   0.0000    15.9928     3.3169     9.1134     90.000     95.302     90.000 ' ===  17  10  18  16
2255) P222       3   9     144.083     3.71  -0.0010     7.5814     4.9749     3.8202     90.000     90.000     90.000 ' ===   7   7   4
2256) C2         2   0     560.652     3.71  -0.0882    17.3038     6.1533     5.4223     90.000     76.192     90.000 ' ===  17  14  14  12
2257) P2         1   0     259.831     3.71   0.0000     6.7293     9.3134     4.2491     90.000     77.345     90.000 ' ===  15  16  15  11
2258) C2         3   7     248.544     3.71  -0.0038    22.8295     4.9734     2.1974     90.000     85.010     90.000 ' ===  11   7   3   3
2259) Fddd       1   0    4662.857     3.71   0.0000    27.1282    21.1874     8.1125     90.000     90.000     90.000 ' ===  17  18  18
2260) Pc         1   0     381.602     3.71   0.0000     8.4164    11.2546     4.0772     90.000     98.852     90.000 ' ===  14  15  11   9
2261) Cc         3   4     738.598     3.71   0.0143    16.7971    10.8758     4.0782     90.000     82.470     90.000 ' ===  12  13  10   8
2262) P2         2   0     359.029     3.71   0.0588    10.7112     7.0111     4.8175     90.000     82.928     90.000 ' ===  17  13  13  11
2263) Cc         3   6     426.142     3.71   0.0015    25.0867     4.9750     3.7651     90.000     65.077     90.000 ' ===  11   9   4   3
2264) P2         2   0     369.165     3.71   0.0196     6.3662    11.3593     5.3203     90.000     73.641     90.000 ' ===  11  17  12   8
2265) P2         2   0     327.627     3.71  -0.0501     7.4743     9.5140     4.6239     90.000     94.858     90.000 ' ===  15  10  14  11
2266) P2         2   0     355.031     3.71   0.0090    15.2020     8.6833     2.6934     90.000     86.953     90.000 ' ===  18  13  11  11
2267) Abm2       2   0    1039.879     3.71  -0.0425    20.6383    18.1448     2.7769     90.000     90.000     90.000 ' ===  17  19   6
2268) C2         1   0     577.279     3.71   0.0000    21.0531     4.5156     6.0973     90.000     84.811     90.000 ' ===  15  12  15  12
2269) Pc         3   2     372.422     3.70   0.0113     4.9142    18.2019     4.2064     90.000     98.187     90.000 ' ===  12  15  11   8
2270) P2         2   0     342.347     3.70   0.0968     4.1551    25.1588     3.5361     90.000     67.841     90.000 ' ===  12  18   9   5
2271) Pcc2       2   0     690.894     3.70   0.0847     8.0230     9.9063     8.6929     90.000     90.000     90.000 ' ===  17  16  16
2272) Pnc2       2   0     689.719     3.70   0.0755     8.0226     9.8874     8.6951     90.000     90.000     90.000 ' ===  19  16  16
2273) C2         1   0     364.546     3.70   0.0000    15.0366     7.6701     3.1749     90.000     95.397     90.000 ' ===  17  14  10  10
2274) P21        2   0     135.372     3.70   0.0015     9.1027     1.8609     8.0458     90.000     83.351     90.000 ' ===  17   1  17  15
2275) Cmc21      2   0    1294.293     3.70   0.0080    18.1692     8.5426     8.3389     90.000     90.000     90.000 ' ===  17  13  13
2276) Iba2       3   9     367.293     3.70  -0.0064    22.7375     4.9724     3.2487     90.000     90.000     90.000 ' ===   9   7   2
2277) Pc         1   0     372.450     3.70   0.0000     4.9144    18.2025     4.2065     90.000     98.186     90.000 ' ===  12  17  11   7
2278) P2         2   0     340.892     3.70   0.0883     7.6725    15.1841     2.9401     90.000     84.403     90.000 ' ===  17  13  12  11
2279) C2         2   0     427.626     3.70   0.0870    16.7791     3.0038     8.4896     90.000     87.983     90.000 ' ===  17   7  15  13
2280) C222       1   0     709.925     3.70   0.0000    22.5773    10.2375     3.0715     90.000     90.000     90.000 ' ===  18  13   7
2281) C2         2   0    2135.458     3.70   0.0483    21.3812    16.4314     6.4445     90.000     70.592     90.000 ' ===  16  15  16  13
2282) Aba2       1   0     955.476     3.70   0.0000    22.4989    10.2522     4.1423     90.000     90.000     90.000 ' ===  18  15  11
2283) P2         1   0     298.648     3.70   0.0000     3.8314    29.1780     2.6823     90.000     84.838     90.000 ' ===  14  16   8   5
2284) P2         1   1     224.826     3.70   0.0000     7.9839     4.3964     6.8520     90.000    110.805     90.000 ' ===  16  11  14  12
2285) C2221      1   0    1050.197     3.70   0.0000    18.1870     2.7916    20.6851     90.000     90.000     90.000 ' ===  19   6  16
2286) C2         2   0     435.543     3.70   0.0867    12.3387     4.1848    11.4953     90.000    132.795     90.000 ' ===  15   9  14  11
2287) P21        1   0     685.716     3.70   0.0000    12.2825     6.9928     9.3752     90.000     58.384     90.000 ' ===  14  16  18  13
2288) Pban       1   0     543.204     3.70   0.0000    24.9733     5.7489     3.7835     90.000     90.000     90.000 ' ===  17  13  11
2289) Iba2       1   0     877.316     3.70   0.0000    11.6717     9.9322     7.5679     90.000     90.000     90.000 ' ===  14  16  13
2290) Fddd       1   0    2369.025     3.70   0.0000    16.6136    16.8998     8.4377     90.000     90.000     90.000 ' ===  18  16  13
2291) P2         2   0     282.915     3.70   0.0361    11.7902     5.9324     4.1883     90.000     74.963     90.000 ' ===  18  10  15  14
2292) P2         3   9      70.944     3.69   0.0318     8.8371     2.9771     2.7176     90.000     97.132     90.000 ' ===  10   3   7   7
2293) C2221      2   0    1169.134     3.69   0.0677    15.1909    10.0667     7.6453     90.000     90.000     90.000 ' ===  17  15  12
2294) P21212     2   0     606.897     3.69  -0.0526     9.8754     7.5487     8.1412     90.000     90.000     90.000 ' ===  17  16  12
2295) Cc         2   0    1074.106     3.69  -0.0211    16.7481     7.5722     9.5326     90.000     62.682     90.000 ' ===  16  16  13  12
2296) Pc         2   0     387.728     3.69  -0.0405     5.9352    15.1186     4.5951     90.000    109.892     90.000 ' ===  12  18  10   6
2297) Ccc2       1   0    1135.771     3.69   0.0000    22.7589     6.5967     7.5651     90.000     90.000     90.000 ' ===  17  14  15
2298) P222       1   0     800.673     3.69   0.0000    20.7110     9.0880     4.2539     90.000     90.000     90.000 ' ===  18  16  10
2299) C2         3   8     321.805     3.69   0.0017     4.8795    24.1421     2.7424     90.000     84.955     90.000 ' ===   9  10   5   3
2300) P2         1   0     254.529     3.69   0.0000     6.5586     9.3324     4.1875     90.000     96.754     90.000 ' ===  14  16  11   7
2301) Pnna       1   0     526.243     3.69   0.0000    22.7577     6.0470     3.8240     90.000     90.000     90.000 ' ===  17  11  11
2302) Pca21      1   0     637.640     3.69   0.0000    16.6990     8.9640     4.2597     90.000     90.000     90.000 ' ===  19  17  10
2303) C2         2   0     808.493     3.69  -0.0883     7.0282    19.8365     6.1282     90.000     71.141     90.000 ' ===  16  16  17  14
2304) P21        2   0     283.480     3.69  -0.0835    11.5755     2.9565     8.5422     90.000    104.144     90.000 ' ===  17   4  14  12
2305) C2         1   0    1434.731     3.69   0.0000    25.4312     4.9751    11.6766     90.000    103.796     90.000 ' ===  12  15  18  12
2306) P2         3   1     391.800     3.69   0.0675     4.5561    21.1180     4.0741     90.000     88.180     90.000 ' ===  14  17  11   8
2307) Pna21      1   0     294.301     3.69   0.0000    15.9404     4.2899     4.3037     90.000     90.000     90.000 ' ===  18  14  11
2308) P2         1   0     325.429     3.69   0.0000     5.7168    11.4595     5.0734     90.000     78.275     90.000 ' ===  12  14  14   9
2309) C2         1   0     481.077     3.69   0.0000    16.0097     3.3078     9.1250     90.000     95.413     90.000 ' ===  17   8  18  16
2310) I222       1   0     657.650     3.69   0.0000    12.5603    13.2288     3.9580     90.000     90.000     90.000 ' ===  17  17  11
2311) P4cc       1   0    1682.216     3.69   0.0000    13.1416    13.1416     9.7406     90.000     90.000     90.000 ' ===  19  14
2312) Cc         2   0     720.563     3.69  -0.0285    15.0699     7.5553     6.3570     90.000     84.584     90.000 ' ===  15  17  11   9
2313) Pcc2       2   0     830.752     3.69   0.0805    15.1938    11.5060     4.7520     90.000     90.000     90.000 ' ===  16  16  11
2314) C2         3   9     414.311     3.69   0.0042     5.9772    12.0330     6.1201     90.000     70.259     90.000 ' ===   6   9   9   5
2315) Pmn21      2   0     638.507     3.69   0.0092     6.0995    11.3788     9.1997     90.000     90.000     90.000 ' ===  14  19  14
2316) P21/c      2   0     275.792     3.69   0.0564     5.8909    10.2819     4.7189     90.000    105.224     90.000 ' ===  14  17  15  10
2317) C2         2   0     799.036     3.69   0.0097    16.6806    15.2734     3.1368     90.000     90.986     90.000 ' ===  17  16  11  11
2318) C2221      2   0     575.952     3.69   0.0149     8.3031     7.6274     9.0943     90.000     90.000     90.000 ' ===  14  13  11
2319) Pnna       2   0     629.766     3.69  -0.0972    16.6229     8.9111     4.2515     90.000     90.000     90.000 ' ===  19  16  14
2320) P21/c      3   4     408.218     3.69   0.0090    10.8106     4.9769     7.6540     90.000     82.435     90.000 ' ===  11  11  13  10
2321) P21/c      1   0     365.345     3.69   0.0000    11.4528     3.8218     8.3996     90.000     83.580     90.000 ' ===  17   9  16  14
2322) C2         2   0     824.413     3.69  -0.0494     6.6181    24.6884     5.0698     90.000     84.408     90.000 ' ===  17  18  15  13
2323) C2         2   0     487.205     3.69   0.0127     8.2827    12.1018     4.8999     90.000     82.736     90.000 ' ===  12  18  14   9
2324) P222       1   0     732.160     3.68   0.0000    24.1165     6.2421     4.8636     90.000     90.000     90.000 ' ===  16  12  14
2325) Pmn21      1   0     440.389     3.68   0.0000     9.9589     5.8396     7.5726     90.000     90.000     90.000 ' ===  16  13  12
2326) Pna21      1   0     774.333     3.68   0.0000     8.3168     9.3931     9.9120     90.000     90.000     90.000 ' ===  18  17  14
2327) P222       2   0     367.972     3.68  -0.0298     6.0538     5.3936    11.2695     90.000     90.000     90.000 ' ===  12   9  16
2328) Cc         2   0    1123.893     3.68   0.0265    12.0299    12.1221     8.5018     90.000     65.027     90.000 ' ===  17  18  14  13
2329) Pmc21      1   0     815.981     3.68   0.0000    12.4327     8.6650     7.5744     90.000     90.000     90.000 ' ===  15  13  13
2330) P2         1   0     124.441     3.68   0.0000     6.7343     3.7930     4.9005     90.000     96.201     90.000 ' ===  15  10  15  13
2331) C2         3   8     253.177     3.68  -0.0873    10.9922     5.5930     4.2681     90.000     74.763     90.000 ' ===   9   5   8   7
2332) C2221      2   0    1023.884     3.68  -0.0007     9.9438     6.7642    15.2224     90.000     90.000     90.000 ' ===  16  14  16
2333) Ccca       2   0    1152.837     3.68   0.0865    22.8116     6.5836     7.6762     90.000     90.000     90.000 ' ===  16  14  15
2334) P2         1   0     352.997     3.68   0.0000    12.5037     4.1590     9.3391     90.000     46.622     90.000 ' ===  16  11  12  11
2335) P2         1   0     621.875     3.68   0.0000    18.2611     6.0582     5.9206     90.000     71.703     90.000 ' ===  16  14  16  14
2336) P212121    2   0     644.641     3.68   0.0078    16.7473     8.9495     4.3010     90.000     90.000     90.000 ' ===  19  14  13
2337) Pmn21      2   0     495.453     3.68  -0.0830    20.5730     9.0387     2.6644     90.000     90.000     90.000 ' ===  17  18   4
2338) Fddd       2   0    3203.429     3.68  -0.0287    15.1521    12.0116    17.6011     90.000     90.000     90.000 ' ===  18  17  18
2339) Pcc2       3   3     501.218     3.68  -0.0356    14.5482     7.5615     4.5563     90.000     90.000     90.000 ' ===  14  12   8
2340) Pnn2       1   1     432.245     3.68   0.0000    22.7591     4.9723     3.8196     90.000     90.000     90.000 ' ===  16  12   9
2341) P4bm       1   0    1210.672     3.68   0.0000     8.5311     8.5311    16.6348     90.000     90.000     90.000 ' ===  17  15
2342) C2         2   0     543.701     3.68  -0.0304    23.3210     4.2943     5.4506     90.000     84.895     90.000 ' ===  18  11  13  12
2343) P42/nbc    1   0    1685.171     3.68   0.0000    13.1503    13.1503     9.7447     90.000     90.000     90.000 ' ===  19  16
2344) P21212     1   0     439.873     3.68   0.0000     7.5719     9.9524     5.8371     90.000     90.000     90.000 ' ===  12  16  11
2345) P2         2   0     338.442     3.68   0.0050    10.2813     7.6038     4.4744     90.000     75.361     90.000 ' ===  18  13  13  13
2346) C2         3   8     455.266     3.68  -0.0056    12.7936    18.7961     1.8933     90.000     89.568     90.000 ' ===  10   9   3   2
2347) Pc         1   0     380.973     3.68   0.0000     8.8015    15.1736     2.8681     90.000     95.949     90.000 ' ===  13  18  10   6
2348) Pna21      1   0     426.856     3.68   0.0000    30.2656     5.7260     2.4631     90.000     90.000     90.000 ' ===  19  15   7
2349) Fdd2       2   0    2947.666     3.68  -0.0062    26.2593    15.7053     7.1474     90.000     90.000     90.000 ' ===  19  18  14
2350) Cc         3   4     447.388     3.68  -0.0088    23.6128     4.9707     3.9583     90.000    105.642     90.000 ' ===  14  12   6   6
2351) P21/c      3   7     122.285     3.68   0.0148     5.0138     7.6034     3.2288     90.000     83.443     90.000 ' ===  11  11   6   6
2352) P2         2   0     239.514     3.68  -0.0274    21.4717     3.0353     3.7958     90.000     75.506     90.000 ' ===  18   8  12  12
2353) P2         1   0     686.518     3.67   0.0000    12.2989     6.9923     9.3778     90.000     58.350     90.000 ' ===  14  16  18  13
2354) Ibca       1   0    1178.709     3.67   0.0000    19.1425    12.3675     4.9788     90.000     90.000     90.000 ' ===  18  18  15
2355) C2         1   0     629.358     3.67   0.0000    13.2953     7.5718     6.3464     90.000     80.088     90.000 ' ===  16  15  16  15
2356) C2221      1   0    1050.995     3.67   0.0000    18.1716     2.7960    20.6855     90.000     90.000     90.000 ' ===  19   6  17
2357) Cc         3   6     539.968     3.67   0.0248     7.8091    15.1644     4.6791     90.000     77.032     90.000 ' ===  10  11   8   7
2358) C2         3   3     563.751     3.67   0.0087     7.7168    14.2446     5.2164     90.000     79.474     90.000 ' ===  13  14  12   9
2359) P21        3   4     259.359     3.67   0.0354     7.7101     6.0725     5.6129     90.000     80.725     90.000 ' ===  14   9  11  11
2360) P21        2   0     410.927     3.67   0.0683     9.3890    10.7865     4.1768     90.000     76.276     90.000 ' ===  17  15  13  11
2361) P2221      1   0     440.050     3.67   0.0000     7.5763     5.8388     9.9476     90.000     90.000     90.000 ' ===  11  12  17
2362) P21212     3   7     239.667     3.67   0.0250     9.9536     7.6047     3.1663     90.000     90.000     90.000 ' ===   9  10   4
2363) P2         2   0     351.089     3.67  -0.0425     6.2345    10.1896     5.6217     90.000     79.444     90.000 ' ===  16  12  18  15
2364) Pmc21      2   0     753.546     3.67  -0.0032    11.4938     5.4416    12.0481     90.000     90.000     90.000 ' ===  15  13  17
2365) P222       1   0     440.557     3.67   0.0000     7.5889     9.9391     5.8409     90.000     90.000     90.000 ' ===  11  17  11
2366) C2         1   0     826.450     3.67   0.0000    22.7606    10.2404     3.5471     90.000     91.555     90.000 ' ===  18  14  10   9
2367) C2         1   0     699.188     3.67   0.0000    10.2489    22.5712     3.0231     90.000     88.847     90.000 ' ===  13  18   8   5
2368) P2         2   0     291.255     3.67   0.0247     8.5215     7.6041     4.5263     90.000     83.233     90.000 ' ===  18  10  13  13
2369) P42/nbc    2   0    1690.337     3.67  -0.0684     8.9645     8.9645    21.0340     90.000     90.000     90.000 ' ===  19  17
2370) P21/c      2   0     333.945     3.67   0.0027     6.7733     7.5597     6.5702     90.000     83.047     90.000 ' ===  16  17  16  15
2371) P21212     2   0     556.018     3.67  -0.0029    30.3667     3.2140     5.6970     90.000     90.000     90.000 ' ===  19   5  17
2372) Pna21      2   0     393.470     3.67   0.0909    20.9007     4.5733     4.1164     90.000     90.000     90.000 ' ===  17  15  11
2373) Ima2       1   0    1097.785     3.66   0.0000    13.4410    21.1714     3.8577     90.000     90.000     90.000 ' ===  16  19   7
2374) C2         1   0     582.692     3.66   0.0000    16.1227     3.8952     9.3071     90.000     85.491     90.000 ' ===  19   9  15  15
2375) Cc         3   1     733.893     3.66  -0.0167     9.8092     8.3140     9.3114     90.000    104.886     90.000 ' ===  13  13  15  12
2376) P2         3   8      59.766     3.66  -0.0617     5.8370     2.4747     4.2644     90.000    104.014     90.000 ' ===   9   4   7   6
2377) Pmn21      1   0     440.015     3.66   0.0000     9.9566     5.8413     7.5656     90.000     90.000     90.000 ' ===  17  14  11
2378) C2         2   0     478.066     3.66   0.0361    17.9971     2.5157    10.7969     90.000     77.954     90.000 ' ===  17   6  17  15
2379) C2         2   0     504.946     3.66   0.0488    10.0257     7.5785     6.6813     90.000     84.094     90.000 ' ===  15  13  12  10
2380) Ima2       3   7     414.399     3.66   0.0185    24.3113     4.2311     4.0286     90.000     90.000     90.000 ' ===   9   8   6
2381) P21        1   0     163.457     3.66   0.0000    11.3935     2.2463     8.0576     90.000    127.568     90.000 ' ===  18   3  16  15
2382) Pnn2       1   0     575.471     3.66   0.0000    14.6707     5.9098     6.6374     90.000     90.000     90.000 ' ===  19  18  14
2383) P42212     2   0     873.827     3.66  -0.0323     5.9877     5.9877    24.3727     90.000     90.000     90.000 ' ===  18  19
2384) P222       2   0     439.962     3.66  -0.0882    14.5052     6.0262     5.0332     90.000     90.000     90.000 ' ===  17  13   8
2385) P2         1   0     304.138     3.66   0.0000     9.1283     7.5625     4.4364     90.000     83.253     90.000 ' ===  16  11  12  10
2386) Cmc21      2   0    1313.298     3.66   0.0725     8.4689     2.9200    53.1072     90.000     90.000     90.000 ' ===  17  10  19
2387) F222       1   0    2756.805     3.66   0.0000    20.2084    16.6887     8.1743     90.000     90.000     90.000 ' ===  17  17  17
2388) P222       1   0     515.397     3.66   0.0000    26.7581     4.2094     4.5758     90.000     90.000     90.000 ' ===  18  13  11
2389) P2221      2   0     642.455     3.66  -0.0086     9.0828    16.6291     4.2536     90.000     90.000     90.000 ' ===  12  18  13
2390) P2         2   0     313.965     3.65  -0.0168     5.8607     9.8492     5.4532     90.000     94.101     90.000 ' ===  17  16  13  11
2391) P42/nmc    1   0    1680.345     3.65   0.0000    13.1496    13.1496     9.7179     90.000     90.000     90.000 ' ===  18  16
2392) P2         2   0     335.702     3.65   0.0180     9.3817     8.3282     4.3106     90.000     94.626     90.000 ' ===  16  12  11  10
2393) C2         2   1     446.919     3.65   0.0737     7.6125     9.9854     5.8800     90.000     89.192     90.000 ' ===  15  15  12  10
2394) P2         1   0     252.928     3.65   0.0000     6.4476     9.4541     4.2127     90.000     80.051     90.000 ' ===  16  16  12  10
2395) F222       1   0    1807.586     3.65   0.0000    15.1321    12.6445     9.4471     90.000     90.000     90.000 ' ===  16  16  15
2396) P21/c      3   2     344.451     3.65   0.0206     5.8857     7.5987     7.7703     90.000     97.617     90.000 ' ===  13  14  14  11
2397) C2         2   0     739.586     3.65   0.0902     9.6291    15.3186     5.7704     90.000     60.332     90.000 ' ===  13  15  12   8
2398) Pnn2       1   0     511.881     3.65   0.0000    26.3095     4.6233     4.2083     90.000     90.000     90.000 ' ===  19  14  12
2399) C2         1   0     573.798     3.65   0.0000     8.3294     8.7847     7.8478     90.000     87.770     90.000 ' ===  16  13  14  11
2400) P212121    1   0     638.908     3.65   0.0000    16.7615     8.9496     4.2591     90.000     90.000     90.000 ' ===  19  16  12
2401) P2221      1   0     401.359     3.65   0.0000     8.7555     7.5925     6.0376     90.000     90.000     90.000 ' ===  15  15  12
2402) C2         2   0     357.719     3.65  -0.0779     7.6241    14.8925     3.1872     90.000     98.702     90.000 ' ===  16  16   8   7
2403) Pc         3   1     349.863     3.65  -0.0656     6.0923    11.2850     5.1425     90.000     98.293     90.000 ' ===  14  15  11   8
2404) P2221      1   0     401.176     3.65   0.0000     7.5959     8.7541     6.0332     90.000     90.000     90.000 ' ===  16  16  12
2405) P21        1   0     352.997     3.65   0.0000    12.5037     4.1590     9.3391     90.000     46.622     90.000 ' ===  17  10  14  13
2406) P2         3   6     220.685     3.65   0.0084     7.4733     6.0789     4.8632     90.000     87.272     90.000 ' ===  10   6  10   7
2407) C2         3   1     738.844     3.65  -0.0276     8.6882    22.7058     3.8851     90.000     74.583     90.000 ' ===  14  15  10   9
2408) P2         1   0     289.402     3.65   0.0000     5.3951    11.3775     4.9733     90.000     71.440     90.000 ' ===  14  16  12   9
2409) P2         1   0     233.597     3.65   0.0000     7.9081     4.7325     6.6142     90.000    109.319     90.000 ' ===  16  11  16  13
2410) P2         3   7     236.050     3.65   0.0196     5.4297     9.2884     4.9199     90.000    107.952     90.000 ' ===  11   6   9   8
2411) Pca21      3   8     347.422     3.65  -0.0298    15.1268     7.5481     3.0428     90.000     90.000     90.000 ' ===  10   9   3
2412) P21/c      1   0     264.030     3.65   0.0000     7.6253     5.3091     6.6314     90.000     79.573     90.000 ' ===  16  16  16  14
2413) Pmn21      2   0     725.347     3.65  -0.0814    10.7053    11.2777     6.0079     90.000     90.000     90.000 ' ===  11  17  14
2414) P2         3   2     333.535     3.65   0.0034    15.1792     2.7723     7.9372     90.000     86.948     90.000 ' ===  15   6  13  11
2415) P21        2   0     322.710     3.65  -0.0857    11.3061     3.8067     7.6185     90.000    100.199     90.000 ' ===  17  10  17  16
2416) Ccc2       3   7     486.337     3.65  -0.0056    22.7386     4.9727     4.3011     90.000     90.000     90.000 ' ===  11   8   4
2417) C222       1   0    1015.755     3.65   0.0000    19.4734    16.3649     3.1874     90.000     90.000     90.000 ' ===  19  15   8
2418) Pna21      1   0     435.043     3.65   0.0000    22.7447     5.1214     3.7348     90.000     90.000     90.000 ' ===  17  13   9
2419) I222       1   0    1929.128     3.64   0.0000    22.0223    15.1303     5.7896     90.000     90.000     90.000 ' ===  14  17  15
2420) P21        2   0     257.225     3.64   0.0063     7.7022     6.0649     5.5765     90.000     80.907     90.000 ' ===  17  13  15  14
2421) C2         2   0    1161.732     3.64   0.0131    14.0188    19.8599     4.6797     90.000     63.082     90.000 ' ===  17  17  15  14
2422) P21/c      2   1     411.336     3.64   0.0389     7.6371     9.9546     5.4159     90.000     92.545     90.000 ' ===  15  15  13  11
2423) I4cm       1   0    1663.554     3.64   0.0000     8.5498     8.5498    22.7577     90.000     90.000     90.000 ' ===  16  17
2424) P222       1   0     728.777     3.64   0.0000    10.6305    11.3592     6.0352     90.000     90.000     90.000 ' ===   9  15  15
2425) I222       2   1     431.754     3.64  -0.0010    22.7007     4.9731     3.8245     90.000     90.000     90.000 ' ===  15  10   8
2426) Fdd2       1   0    2755.698     3.64   0.0000    16.6636     8.1720    20.2365     90.000     90.000     90.000 ' ===  15  18  17
2427) P2         1   0     304.913     3.64   0.0000     9.1391     7.5725     4.4361     90.000     96.691     90.000 ' ===  15  12  11   9
2428) Ibca       2   0    1792.413     3.64   0.0630    20.0526    15.1812     5.8879     90.000     90.000     90.000 ' ===  15  17  14
2429) P2         1   0     391.062     3.64   0.0000     8.6501     5.9611     7.5888     90.000     87.970     90.000 ' ===  18  12  18  17
2430) F222       2   0    1751.829     3.64  -0.0385    19.8370    15.1006     5.8482     90.000     90.000     90.000 ' ===  16  15  12
2431) C2         1   0     421.071     3.64   0.0000    10.3012     7.5696     5.5287     90.000     77.615     90.000 ' ===  16  14  14  13
2432) Cc         2   0     912.705     3.64   0.0008    12.5384    10.1504     7.7914     90.000     66.989     90.000 ' ===  17  16  18  16
2433) Iba2       1   0     949.793     3.64   0.0000    22.5502    10.2369     4.1144     90.000     90.000     90.000 ' ===  18  16   7
2434) C2         3   2     573.861     3.64   0.0078     8.6143     7.5959     9.5676     90.000     66.441     90.000 ' ===  15  13  15  14
2435) P222       1   0     515.752     3.64   0.0000    26.7649     4.2156     4.5711     90.000     90.000     90.000 ' ===  18  14  11
2436) Abm2       2   0     846.864     3.64  -0.0973    21.0246     8.9475     4.5018     90.000     90.000     90.000 ' ===  19  16   9
2437) Fddd       2   0    2369.922     3.64   0.0918    16.4372    16.7544     8.6055     90.000     90.000     90.000 ' ===  15  17  15
2438) C2         2   0     653.736     3.64   0.0274    13.0432     4.4147    11.7830     90.000    105.523     90.000 ' ===  16  14  16  13
2439) Pmn21      1   1     432.319     3.64   0.0000    22.7597     3.8203     4.9721     90.000     90.000     90.000 ' ===  16   9  12
2440) C222       2   0     544.096     3.64   0.0055    24.9859     5.7588     3.7814     90.000     90.000     90.000 ' ===  16  11  10
2441) C2         2   0     559.533     3.64  -0.0445     7.4533    15.1213     5.8665     90.000    122.191     90.000 ' ===  12  16  15  10
2442) P2         1   0     142.656     3.64   0.0000     4.9821     7.6795     3.7553     90.000     83.167     90.000 ' ===  13  14  12   8
2443) Pna21      2   0     620.543     3.64   0.0215    30.3521     4.1082     4.9766     90.000     90.000     90.000 ' ===  18  14  12
2444) P2         2   1     268.849     3.64   0.0384     5.2505    11.3529     4.6526     90.000    104.208     90.000 ' ===  14  13  14  12
2445) Fdd2       2   0    2720.400     3.64   0.0616    19.6733     8.2345    16.7925     90.000     90.000     90.000 ' ===  18  15  16
2446) Pmn21      1   1     432.577     3.64   0.0000    22.7562     4.9721     3.8232     90.000     90.000     90.000 ' ===  16  12   9
2447) C222       1   0     876.570     3.64   0.0000    15.0243     5.8400     9.9904     90.000     90.000     90.000 ' ===  17  14  12
2448) Pmn21      1   0     437.993     3.64   0.0000     9.9484     5.8416     7.5367     90.000     90.000     90.000 ' ===  17  13  11
2449) Ima2       2   0    1544.127     3.64  -0.0160    16.3186    19.4856     4.8561     90.000     90.000     90.000 ' ===  18  18  10
2450) P2         1   1     207.230     3.64   0.0000     6.1611    11.2962     3.0357     90.000     78.769     90.000 ' ===  15  15   9   8
2451) C2         1   0     629.426     3.63   0.0000    13.2639     7.5686     6.3581     90.000     80.444     90.000 ' ===  16  14  16  15
2452) P2221      1   0     440.907     3.63   0.0000     9.9355     5.8374     7.6022     90.000     90.000     90.000 ' ===  17  12  11
2453) P42/nbc    1   0    1685.285     3.63   0.0000    13.1653    13.1653     9.7233     90.000     90.000     90.000 ' ===  18  15
2454) C2         3   4     469.377     3.63   0.0169    22.6350     4.9799     4.1810     90.000     95.155     90.000 ' ===  12   5   9   7
2455) P2         1   0     354.636     3.63   0.0000     5.6227    10.2480     6.2628     90.000    100.665     90.000 ' ===  18  15  16  15
2456) P2         2   0     330.570     3.63  -0.0076     7.4880     9.5320     4.6487     90.000     85.054     90.000 ' ===  14  11  14  10
2457) P41212     1   0    1312.166     3.63   0.0000    14.9986    14.9986     5.8330     90.000     90.000     90.000 ' ===  19  15
2458) P2         2   0     354.696     3.63   0.0045    15.2885     8.6803     2.6932     90.000     82.926     90.000 ' ===  16  12  12  10
2459) Ccc2       1   0    1101.949     3.63   0.0000    33.7287     6.1614     5.3025     90.000     90.000     90.000 ' ===  17  15   9
2460) P2         2   0     256.355     3.63  -0.0601     6.7075     9.2584     4.2317     90.000    102.704     90.000 ' ===  15  17  14  10
2461) C2         2   0     563.452     3.63  -0.0142    11.2551     6.5731     8.0922     90.000     70.249     90.000 ' ===  17  12  19  17
2462) P2         2   0     276.981     3.63  -0.0537     9.0672     4.1542     7.6441     90.000     74.148     90.000 ' ===  14  12  14  11
2463) Fdd2       1   0    3206.380     3.63   0.0000    15.1759    12.0244    17.5710     90.000     90.000     90.000 ' ===  19  17  18
2464) Ibca       1   0     863.479     3.63   0.0000     9.8732     7.5910    11.5211     90.000     90.000     90.000 ' ===  16  14  17
2465) P2221      2   0     517.295     3.63   0.0168    26.8297     4.2107     4.5790     90.000     90.000     90.000 ' ===  17  15  12
2466) C2221      1   0     879.555     3.63   0.0000    15.1772     9.9339     5.8338     90.000     90.000     90.000 ' ===  14  16  12
2467) P212121    1   0     440.015     3.63   0.0000     9.9566     5.8413     7.5656     90.000     90.000     90.000 ' ===  17  13  11
2468) Pnna       1   0     734.187     3.63   0.0000    24.9611     5.0412     5.8345     90.000     90.000     90.000 ' ===  17  10  15
2469) P2         2   0     192.135     3.63  -0.0383    12.1291     4.1473     3.8345     90.000     95.061     90.000 ' ===  14   8  13  10
2470) Aba2       1   0    1019.911     3.63   0.0000     7.5408     5.0745    26.6535     90.000     90.000     90.000 ' ===  17  13  18
2471) P21/c      2   0     275.602     3.63   0.0524     7.6749     5.2768     6.8998     90.000     99.499     90.000 ' ===  16  15  13  11
2472) F222       1   0    3210.588     3.63   0.0000    17.5078    15.1683    12.0897     90.000     90.000     90.000 ' ===  15  15  14
2473) C2221      2   0     698.940     3.63  -0.0673    22.4876    10.1892     3.0504     90.000     90.000     90.000 ' ===  18  13   7
2474) P2         1   0     303.088     3.63   0.0000    13.7713     2.6266     8.4512     90.000     82.516     90.000 ' ===  17   6  16  15
2475) C2         3   8     297.659     3.62   0.0073    25.0453     3.8818     3.0709     90.000     85.570     90.000 ' ===  11   3   7   7
2476) C2         1   0     552.757     3.62   0.0000     6.1484     5.3326    17.1207     90.000    100.034     90.000 ' ===  12  10  17  11
2477) C2         3   6     349.451     3.62   0.0000     5.0770    22.7560     3.0874     90.000     78.433     90.000 ' ===   9  11   5   3
2478) C2         3   8     243.648     3.62   0.0000    22.7693     4.9710     2.1526     90.000     90.009     90.000 ' ===  10   7   3   3
2479) Cc         1   0     557.796     3.62   0.0000     8.0707     8.5759     8.5759     90.000     70.007     90.000 ' ===  15  17  15  11
2480) Pnn2       2   0     589.549     3.62   0.0506    11.7118     4.9877    10.0924     90.000     90.000     90.000 ' ===  16  15  12
2481) Abm2       1   0    1031.458     3.62   0.0000    20.7925     2.7256    18.2005     90.000     90.000     90.000 ' ===  17   6  18
2482) P2         2   0     199.544     3.62   0.0493    16.8878     3.1148     3.8256     90.000     97.427     90.000 ' ===  18   9  11  10
2483) P2         1   0     309.254     3.62   0.0000     9.1534     4.2378     8.0241     90.000     83.496     90.000 ' ===  16   7  16  14
2484) Ima2       2   0    1474.807     3.62   0.0371    16.8362    17.5469     4.9922     90.000     90.000     90.000 ' ===  16  18  12
2485) P2         2   0     429.495     3.62   0.0816     4.8991    15.9548     5.8611     90.000     69.636     90.000 ' ===  12  16  18  12
2486) P222       2   0     516.023     3.62   0.0128    26.7319     4.2166     4.5780     90.000     90.000     90.000 ' ===  17  13  12
2487) C2         2   1     563.783     3.62  -0.0279     6.9833    16.0059     5.0717     90.000     84.002     90.000 ' ===  17  17  14  14
2488) P2         2   0     316.371     3.62   0.0274     4.1934    18.1173     4.1648     90.000     89.038     90.000 ' ===  12  17  12   8
2489) C2         1   0     439.842     3.62   0.0000    27.8472     4.1642     3.8957     90.000     76.817     90.000 ' ===  17  10  11  10
2490) P21/c      1   0     369.179     3.62   0.0000     5.3068     9.2354     7.5610     90.000     94.957     90.000 ' ===  16  16  16  13
2491) P21        2   0     582.558     3.62   0.0327     8.6665     9.6758     7.3130     90.000    108.199     90.000 ' ===  15  17  16  12
2492) C2         1   0     508.716     3.62   0.0000    15.1631     4.4489     8.4252     90.000     63.518     90.000 ' ===  18   9  16  15
2493) C222       2   0    1018.345     3.62  -0.0216     9.9314     6.7617    15.1645     90.000     90.000     90.000 ' ===  15  13  16
2494) Aba2       1   0    1599.208     3.62   0.0000    11.3888     4.6223    30.3790     90.000     90.000     90.000 ' ===  17  11  19
2495) Pcc2       1   0     340.467     3.62   0.0000    16.6355     3.8350     5.3367     90.000     90.000     90.000 ' ===  17  14   9
2496) Cmc21      1   0    2381.740     3.62   0.0000    12.6263     4.9734    37.9284     90.000     90.000     90.000 ' ===  15  14  18
2497) P2         1   0     378.740     3.62   0.0000     9.0974    10.3108     4.0461     90.000     93.693     90.000 ' ===  17  16  14  12
2498) P212121    1   0     515.277     3.62   0.0000    30.2567     5.7263     2.9740     90.000     90.000     90.000 ' ===  19  13  10
2499) Ibca       1   0     862.969     3.62   0.0000    11.5054     9.8875     7.5859     90.000     90.000     90.000 ' ===  17  16  14
2500) F222       2   0    4725.326     3.62   0.0588    27.3284    21.2271     8.1456     90.000     90.000     90.000 ' ===  17  18  17
2501) P2         2   0     193.518     3.62   0.0698     7.6711     6.0508     4.1844     90.000     94.889     90.000 ' ===  14  10  15  11
2502) P2         3   8     191.087     3.62  -0.0073     4.4087    15.1436     2.8905     90.000     81.970     90.000 ' ===   6   9   6   4
2503) C2         2   0     733.595     3.62   0.0631     7.7372    22.7030     4.2176     90.000     81.974     90.000 ' ===  14  13  12  10
2504) Abm2       1   0    1527.752     3.62   0.0000    20.6821     8.1312     9.0845     90.000     90.000     90.000 ' ===  17  15  17
2505) P2221      1   0     400.896     3.62   0.0000     7.5957     8.7558     6.0279     90.000     90.000     90.000 ' ===  17  16  12
2506) Pban       3   7     516.416     3.62   0.0026    22.7637     4.9749     4.5601     90.000     90.000     90.000 ' ===  11   8   4
2507) Ibca       1   0    2090.842     3.62   0.0000    19.8044    15.1816     6.9541     90.000     90.000     90.000 ' ===  18  19  12
2508) Pmn21      1   0     365.980     3.62   0.0000    22.7236     5.0932     3.1622     90.000     90.000     90.000 ' ===  19  14   6
2509) Abm2       2   0    1048.362     3.61  -0.0130     7.5721     4.6050    30.0653     90.000     90.000     90.000 ' ===  17  10  17
2510) P21/c      1   0     551.277     3.61   0.0000    15.1700     6.0810     5.9914     90.000     85.891     90.000 ' ===  18  14  15  14
2511) C2         2   0     635.474     3.61   0.0685    15.3230     7.5953     5.4760     90.000     94.358     90.000 ' ===  16  15  13  12
2512) C2         2   0     493.291     3.61   0.0799     8.2602    12.1405     4.9570     90.000     82.899     90.000 ' ===  13  19  13   9
2513) C2         1   0     674.745     3.61   0.0000    49.2084     3.6246     3.7892     90.000     86.735     90.000 ' ===  17   9  13  12
2514) P2         1   0     543.005     3.61   0.0000     7.7103    13.0491     5.4222     90.000     95.532     90.000 ' ===  15  17  15  12
2515) P2         2   0     303.841     3.61   0.0198     6.5094     9.3501     5.0179     90.000     95.799     90.000 ' ===  16  15  13  11
2516) C2         3   7     364.761     3.61  -0.0144    10.3383     5.8307     6.0905     90.000     96.511     90.000 ' ===   9   7  10   8
2517) Pbcn       2   0     495.343     3.61  -0.0927    14.5664     7.5374     4.5116     90.000     90.000     90.000 ' ===  15  17  12
2518) C2         1   0     397.374     3.61   0.0000    10.9072     5.6248     6.6021     90.000     78.832     90.000 ' ===  17  13  17  16
2519) P2         2   0     239.791     3.61   0.0279     9.1742     3.2662     8.0490     90.000     83.836     90.000 ' ===  18   5  17  16
2520) Ibca       1   0    2290.256     3.61   0.0000    21.3529    13.2168     8.1153     90.000     90.000     90.000 ' ===  19  16  18
2521) Fdd2       3   9    1019.709     3.61   0.0026    15.1786     6.7532     9.9480     90.000     90.000     90.000 ' ===   9   5   9
2522) P21        2   0     274.791     3.61   0.0704    16.4463     3.8358     4.7094     90.000     67.657     90.000 ' ===  19   9  16  16
2523) C2         2   0     424.878     3.61   0.0320    10.2296     7.5695     5.6193     90.000     77.544     90.000 ' ===  17  14  13  13
2524) P2         1   0     237.152     3.61   0.0000     8.0950     4.8514     6.2890     90.000    106.218     90.000 ' ===  15  12  15  12
2525) C222       1   0    1167.065     3.61   0.0000    11.6211     4.0589    24.7421     90.000     90.000     90.000 ' ===  17  11  18
2526) P2         2   0     363.640     3.61   0.0467    11.4086     3.8275     9.5082     90.000     61.146     90.000 ' ===  14  10  15  12
2527) Pnna       2   0     651.107     3.61   0.0933    16.8286     9.2029     4.2042     90.000     90.000     90.000 ' ===  18  15  14
2528) Ibca       1   0    1177.598     3.61   0.0000    12.3845    19.1113     4.9754     90.000     90.000     90.000 ' ===  17  18  15
2529) C2         3   6     245.792     3.61   0.0280     8.1221     4.9818     6.4802     90.000     69.621     90.000 ' ===  11   8   9   8
2530) I222       1   0     880.837     3.61   0.0000    15.1031    10.2408     5.6950     90.000     90.000     90.000 ' ===  16  14  14
2531) F222       1   0    1808.382     3.61   0.0000    15.1357    12.5501     9.5201     90.000     90.000     90.000 ' ===  18  15  14
2532) C2         2   0     675.684     3.60   0.0463    10.6018     7.5849     8.9018     90.000     70.722     90.000 ' ===  14  15  13  10
2533) P212121    2   0     616.274     3.60   0.0803    16.7417     9.3972     3.9172     90.000     90.000     90.000 ' ===  17  17   9
2534) Pmn21      1   0     437.930     3.60   0.0000     9.9789     5.8358     7.5201     90.000     90.000     90.000 ' ===  17  13  13
2535) P2         1   0     411.797     3.60   0.0000    11.6527     6.0587     5.9291     90.000     79.659     90.000 ' ===  15  15  16  13
2536) Fdd2       2   0    2704.766     3.60   0.0400    19.4778    12.1860    11.3953     90.000     90.000     90.000 ' ===  16  17  14
2537) Iba2       2   0     913.814     3.60  -0.0652    15.0455    10.8792     5.5828     90.000     90.000     90.000 ' ===  16  14  14
2538) C2         3   8     528.622     3.60  -0.0132     5.9172    19.4251     4.6343     90.000     97.078     90.000 ' ===   8  10   9   7
2539) Aba2       2   0     854.184     3.60  -0.0375    21.0578     8.9771     4.5186     90.000     90.000     90.000 ' ===  19  16  10
2540) C2         1   0     592.963     3.60   0.0000    28.3864     3.8259     5.4929     90.000     83.715     90.000 ' ===  17  11  16  15
2541) P21        2   0     629.742     3.60   0.0533    18.4147     6.0721     5.9380     90.000     71.523     90.000 ' ===  16  14  16  14
2542) Pc         1   1     265.776     3.60   0.0000     5.2675    11.2786     4.6020     90.000     76.430     90.000 ' ===  12  17  11   8
2543) Aba2       2   0    1028.064     3.60   0.0092    15.2648     9.9312     6.7815     90.000     90.000     90.000 ' ===  16  18  12
2544) Pmc21      2   0     725.347     3.60  -0.0814    10.7053    11.2777     6.0079     90.000     90.000     90.000 ' ===  11  17  14
2545) C2         1   0     486.013     3.60   0.0000    30.4071     4.2014     3.8232     90.000     84.310     90.000 ' ===  18   9  12  12
2546) C2         1   0     679.987     3.60   0.0000    24.7043     7.2401     4.1727     90.000     65.660     90.000 ' ===  16  10  12  10
2547) P2         3   7     232.303     3.60  -0.0309    15.2029     7.5474     2.0349     90.000     84.224     90.000 ' ===  11   7   4   4
2548) P222       1   0     440.123     3.60   0.0000     7.5861     5.8346     9.9436     90.000     90.000     90.000 ' ===  12  11  16
2549) Iba2       1   0     929.342     3.60   0.0000    15.1365    10.9653     5.5992     90.000     90.000     90.000 ' ===  16  16  12
2550) Pba2       1   0     733.869     3.60   0.0000     9.6719     9.4583     8.0222     90.000     90.000     90.000 ' ===  19  18  12
2551) Cc         3   2     583.271     3.60   0.0216     8.4373     7.5913     9.9557     90.000    113.836     90.000 ' ===  14  14  15  13
2552) Fdd2       2   0    2703.022     3.60   0.0367    19.4627    12.1794    11.4030     90.000     90.000     90.000 ' ===  16  17  13
2553) Cmc21      3   9     773.994     3.60   0.0000    22.7590     4.9748     6.8361     90.000     90.000     90.000 ' ===   8   7   2
2554) Pmn21      3   3     479.743     3.60   0.0256    19.9215     7.6035     3.1672     90.000     90.000     90.000 ' ===  13  13   6
2555) C2         1   0     720.380     3.60   0.0000     9.1442    20.7784     3.8138     90.000     83.788     90.000 ' ===  17  17  11   9
2556) P2221      1   0     401.387     3.60   0.0000     8.7429     7.5893     6.0493     90.000     90.000     90.000 ' ===  15  15  11
2557) P2         1   0     275.482     3.60   0.0000    12.7649     3.7838     5.8369     90.000     77.732     90.000 ' ===  16   8  14  13
2558) Fdd2       2   0    3079.724     3.60   0.0023    26.5033    15.0783     7.7065     90.000     90.000     90.000 ' ===  18  18  13
2559) P2         2   0     276.305     3.60   0.0233    16.0444     4.3153     4.0105     90.000     95.691     90.000 ' ===  19  13  12  12
2560) F222       3   9     572.661     3.59  -0.0126    15.1512     6.6409     5.6915     90.000     90.000     90.000 ' ===  10   6   7
2561) Fddd       2   0    2714.507     3.59   0.0525    16.7798     8.2264    19.6650     90.000     90.000     90.000 ' ===  17  15  18
2562) P2         2   0     268.959     3.59   0.0959     9.2258     3.8108     7.7441     90.000     98.936     90.000 ' ===  16  10  14  13
2563) P21        3   1     401.207     3.59   0.0000    11.4066    12.0792     2.9273     90.000     95.883     90.000 ' ===  15  15  11  10
2564) C222       2   0    1169.134     3.59   0.0677    15.1909    10.0667     7.6453     90.000     90.000     90.000 ' ===  17  15  12
2565) Pna21      2   0     393.187     3.59   0.0865    20.8993     4.5669     4.1195     90.000     90.000     90.000 ' ===  17  14  11
2566) P2         1   1     266.084     3.59   0.0000     5.2671    11.2917     4.6023     90.000     76.434     90.000 ' ===  13  15  13  10
2567) Pc         3   6     265.295     3.59  -0.0565     7.5753     6.5918     5.3506     90.000     83.191     90.000 ' ===  10  11   8   5
2568) C222       2   0     538.704     3.59   0.0605     7.6616     2.3977    29.3254     90.000     90.000     90.000 ' ===  14   5  17
2569) Cc         3   8     216.509     3.59   0.0194     9.7131     5.8444     6.1049     90.000     38.663     90.000 ' ===  10   9   8   8
2570) P2         1   0     179.708     3.59   0.0000     9.1630     2.4573     8.0291     90.000     83.742     90.000 ' ===  18   4  16  15
2571) Cc         2   0     733.464     3.59   0.0162     6.0189    24.9489     5.0147     90.000     76.913     90.000 ' ===  12  17  10   6
2572) P21        1   0     340.011     3.59   0.0000     4.9607    15.8982     4.4930     90.000    106.350     90.000 ' ===  12  17  16   9
2573) Ibca       1   0    1058.374     3.59   0.0000    14.0643     9.0096     8.3525     90.000     90.000     90.000 ' ===  16  17  16
2574) F222       2   0    1728.282     3.59  -0.0975    19.7619    15.0194     5.8228     90.000     90.000     90.000 ' ===  17  17  14
2575) Pnna       2   0     939.883     3.59  -0.0614    15.1061     9.8604     6.3099     90.000     90.000     90.000 ' ===  17  16  14
2576) Fdd2       2   0    2575.873     3.59   0.0412    33.5884     8.4789     9.0447     90.000     90.000     90.000 ' ===  18  18  14
2577) C222       2   0     616.697     3.59   0.0630     7.6605     2.7448    29.3290     90.000     90.000     90.000 ' ===  14   6  16
2578) I222       1   0    1055.006     3.59   0.0000    16.5341     7.5519     8.4492     90.000     90.000     90.000 ' ===  13  15  12
2579) C2         1   1     524.533     3.59   0.0000    30.3527     5.7095     3.0275     90.000     88.722     90.000 ' ===  17  15   9   8
2580) F222       1   0    1995.752     3.59   0.0000    30.0569     8.7538     7.5852     90.000     90.000     90.000 ' ===  18  15  17
2581) C2         3   8     247.804     3.59   0.0000     5.0623    22.7663     2.1889     90.000     79.204     90.000 ' ===   7  10   2   1
2582) Pc         1   1     264.069     3.59   0.0000     5.2756    11.2721     4.5684     90.000    103.584     90.000 ' ===  12  18  10   7
2583) Cc         3   8     396.766     3.59  -0.0105     9.2098     5.6916     7.5938     90.000     85.381     90.000 ' ===   8   8  11   8
2584) Pmc21      2   0     320.559     3.59   0.0611    29.3267     3.8310     2.8532     90.000     90.000     90.000 ' ===  17  14   5
2585) P2         2   0     331.607     3.59  -0.0019     9.1086     8.3359     4.3925     90.000     83.865     90.000 ' ===  16  13  11  10
2586) P2         2   0     396.063     3.59   0.0299    11.4199     5.9307     5.8830     90.000     83.728     90.000 ' ===  16   9  14  11
2587) Pcc2       1   0     528.904     3.59   0.0000    20.6709     9.0881     2.8154     90.000     90.000     90.000 ' ===  18  19   4
2588) Pc         1   0     310.034     3.58   0.0000     5.5596    14.0648     4.2745     90.000     68.058     90.000 ' ===  13  19  11   7
2589) P212121    1   0     437.350     3.58   0.0000     9.9749     5.8376     7.5108     90.000     90.000     90.000 ' ===  17  12  14
2590) Ccc2       1   0    1154.075     3.58   0.0000     8.3256     7.6289    18.1700     90.000     90.000     90.000 ' ===  14  13  13
2591) C2         2   0     574.183     3.58  -0.0102    10.0255    15.1813     3.8016     90.000     82.918     90.000 ' ===  17  17  11  10
2592) P2         2   0     374.535     3.58  -0.0366    10.2686     7.5501     4.8734     90.000     82.430     90.000 ' ===  17  14  15  15
2593) P21/c      3   2     339.087     3.58   0.0234     8.8288     8.4075     4.6006     90.000     96.809     90.000 ' ===  17  14  11  11
2594) C2         1   0     534.068     3.58   0.0000    23.5077     1.8708    12.5647     90.000     75.131     90.000 ' ===  17   2  14  12
2595) Pbcn       2   0     854.967     3.58   0.0775     9.5062    11.7578     7.6492     90.000     90.000     90.000 ' ===  14  14  16
2596) C2         1   0     503.213     3.58   0.0000    31.3497     3.8304     5.0300     90.000     56.419     90.000 ' ===  18  10  14  13
2597) C2         1   0     604.986     3.58   0.0000     6.3803    22.7409     4.2471     90.000    100.962     90.000 ' ===  15  17  12  10
2598) C2221      3   5     675.058     3.58  -0.0403    22.5390     4.9637     6.0339     90.000     90.000     90.000 ' ===  12   9   8
2599) P2         2   0     199.380     3.58   0.0459    16.8792     3.1136     3.8255     90.000     97.394     90.000 ' ===  17   8  12  10
2600) P21/c      2   0     262.111     3.58   0.0052     7.5914     6.0720     5.7426     90.000     98.032     90.000 ' ===  14  17  16  12
2601) I222       2   0    1180.167     3.58  -0.0685    15.0878    10.4186     7.5078     90.000     90.000     90.000 ' ===  15  11  14
2602) P2         1   0     394.627     3.58   0.0000    11.3882     6.0416     5.7854     90.000     82.477     90.000 ' ===  16  16  15  13
2603) C2         1   0     476.236     3.58   0.0000    22.8948     3.6704     5.7000     90.000     96.150     90.000 ' ===  19   9  14  14
2604) P2         2   0     336.076     3.58   0.0605     9.1236     8.3904     4.4155     90.000     83.867     90.000 ' ===  16  13  14  12
2605) P2         1   0     202.439     3.58   0.0000     9.2590     4.1621     5.3513     90.000    100.994     90.000 ' ===  16   8  11  10
2606) C2221      1   0     876.939     3.58   0.0000     8.1227     4.2890    25.1720     90.000     90.000     90.000 ' ===  15  14  18
2607) C222       2   0    1102.331     3.58  -0.0557    18.0419     2.9486    20.7211     90.000     90.000     90.000 ' ===  19   9  16
2608) C2         2   0     696.046     3.58  -0.0843     8.2831     5.5757    15.3503     90.000    100.944     90.000 ' ===  13  12  18  13
2609) Pbcn       2   0    1176.903     3.58  -0.0030    15.6905    11.6790     6.4224     90.000     90.000     90.000 ' ===  15  17  16
2610) Pc         2   0     340.638     3.58   0.0373     6.2952    11.2957     4.8205     90.000     96.408     90.000 ' ===  15  18  14  13
2611) P2         1   0     326.211     3.58   0.0000     5.7402    11.4772     5.0573     90.000     78.260     90.000 ' ===  13  14  16  12
2612) Fdd2       1   0    4897.095     3.58   0.0000    34.1736    11.8156    12.1281     90.000     90.000     90.000 ' ===  16  16  17
2613) C2         3   9     242.821     3.58   0.0000    10.0062     8.3173     3.0035     90.000    103.731     90.000 ' ===   7   6   3   2
2614) Cmc21      1   0    1292.978     3.57   0.0000    18.1763     8.5439     8.3259     90.000     90.000     90.000 ' ===  17  14  14
2615) I222       1   0     874.754     3.57   0.0000    10.1681    15.0977     5.6981     90.000     90.000     90.000 ' ===  14  14  13
2616) Pnna       1   0    1227.404     3.57   0.0000    23.9723    12.1160     4.2259     90.000     90.000     90.000 ' ===  16  15  15
2617) P2         1   0     285.032     3.57   0.0000     9.9983     7.5889     3.7774     90.000     96.021     90.000 ' ===  15  14  11   8
2618) C2         3   8     336.152     3.57   0.0191     8.7482     7.5923     5.2656     90.000    106.020     90.000 ' ===   9   9   8   7
2619) Pmn21      2   0     592.088     3.57  -0.0817    22.5775     6.0166     4.3588     90.000     90.000     90.000 ' ===  16  14   9
2620) Ccca       1   0    1122.617     3.57   0.0000    14.5537    10.1069     7.6321     90.000     90.000     90.000 ' ===  17  16  16
2621) Pmn21      3   6     403.010     3.57   0.0200     8.7458     7.5987     6.0642     90.000     90.000     90.000 ' ===   9  10   8
2622) I222       1   0     940.211     3.57   0.0000    22.5593    10.2303     4.0739     90.000     90.000     90.000 ' ===  16  16  10
2623) Cc         1   1     581.751     3.57   0.0000    14.1814     8.9495     4.6272     90.000     97.858     90.000 ' ===  17  16  13  12
2624) C222       1   0     865.592     3.57   0.0000     6.1964     4.7966    29.1231     90.000     90.000     90.000 ' ===  12   7  18
2625) Fddd       1   0    2608.985     3.57   0.0000    15.1935    22.4283     7.6563     90.000     90.000     90.000 ' ===  15  17  16
2626) C2         2   0     470.424     3.57   0.0679    11.3836     4.8768     8.7253     90.000     76.207     90.000 ' ===  16  12  16  14
2627) Pcc2       1   0     339.894     3.57   0.0000    16.6249     3.8367     5.3287     90.000     90.000     90.000 ' ===  17  14  10
2628) P2         3   9     114.965     3.57   0.0128    12.6658     2.9962     3.0721     90.000     99.560     90.000 ' ===   9   2   7   6
2629) Ibca       1   0    1174.694     3.57   0.0000    19.1104    12.3804     4.9650     90.000     90.000     90.000 ' ===  18  17  15
2630) Pc         1   0     550.453     3.57   0.0000    15.2430     6.0400     5.9932     90.000     86.029     90.000 ' ===  16  17  15  14
2631) P2         1   0     334.183     3.57   0.0000     7.6572     7.2896     6.0401     90.000     82.400     90.000 ' ===  17  14  15  14
2632) C2         2   0     372.270     3.57  -0.0596     7.5498    14.9848     3.2972     90.000     86.355     90.000 ' ===  15  17   9   7
2633) C2         1   0     651.823     3.57   0.0000    13.0270     4.4072    11.7799     90.000     74.533     90.000 ' ===  15  12  16  12
2634) Pca21      2   0     390.966     3.57   0.0517    20.8591     4.5618     4.1088     90.000     90.000     90.000 ' ===  17  15  11
2635) P212121    3   8     279.181     3.57   0.0050    24.9676     5.8360     1.9160     90.000     90.000     90.000 ' ===  10   6   3
2636) P21        2   0     282.821     3.57   0.0043     4.3339    16.9049     3.9050     90.000     98.682     90.000 ' ===  15  16  11   9
2637) C2221      1   0     873.944     3.57   0.0000     8.0328     4.3032    25.2830     90.000     90.000     90.000 ' ===  16  11  16
2638) C2         1   1     432.289     3.57   0.0000    23.1137     4.9655     3.8239     90.000     80.064     90.000 ' ===  18  11  10  10
2639) P21/c      2   0     349.115     3.56   0.0416     5.9863    11.6958     5.0129     90.000     95.903     90.000 ' ===  12  17  15   9
2640) C2         3   6     301.754     3.56   0.0045    10.4228     6.9571     4.5258     90.000    113.149     90.000 ' ===  10  10  11   8
2641) C2         2   0     549.970     3.56   0.0616    16.7323     3.7921     8.6716     90.000     88.296     90.000 ' ===  18  10  16  16
2642) C2         1   1     431.452     3.56   0.0000    23.0156     4.9757     3.8165     90.000     80.813     90.000 ' ===  16  10   8   7
2643) C2         3   7     428.446     3.56  -0.0050    18.3077     2.9695     7.9394     90.000     83.048     90.000 ' ===  11   3  10   9
2644) P21212     1   0     439.690     3.56   0.0000     7.5640     5.8383     9.9565     90.000     90.000     90.000 ' ===  11  13  17
2645) C2         2   0     425.785     3.56   0.0718    16.7369     3.0008     8.4833     90.000     92.065     90.000 ' ===  17   6  15  13
2646) C2         3   2     583.475     3.56   0.0226     8.4253     7.6024     9.9553     90.000    113.789     90.000 ' ===  13  12  15  12
2647) Pmn21      2   0     403.825     3.56   0.0495     7.6281     8.7983     6.0170     90.000     90.000     90.000 ' ===  16  18  12
2648) C2         1   0     648.779     3.56   0.0000    30.4227     8.7771     2.4401     90.000     95.293     90.000 ' ===  18  12   8   7
2649) P2         3   4     269.809     3.56  -0.0223     4.2279    18.3604     3.5389     90.000    100.845     90.000 ' ===  13  13   9   8
2650) F222       2   0    3207.905     3.56   0.0126    17.4846    30.4087     6.0335     90.000     90.000     90.000 ' ===  16  18  13
2651) C2221      1   0    1101.949     3.56   0.0000    33.7287     6.1614     5.3025     90.000     90.000     90.000 ' ===  17  16   9
2652) P2221      1   0     508.653     3.56   0.0000    20.7928     9.0968     2.6892     90.000     90.000     90.000 ' ===  16  15   6
2653) I222       2   0    1216.252     3.56   0.0074    18.4111    17.0588     3.8726     90.000     90.000     90.000 ' ===  18  16  14
2654) P21212     1   0     500.979     3.56   0.0000    20.6847     9.0825     2.6666     90.000     90.000     90.000 ' ===  18  18   5
2655) P2         3   2     265.802     3.56   0.0574    11.4764     2.4927     9.3225     90.000     85.321     90.000 ' ===  16   6  12  12
2656) P2         1   0     309.753     3.56   0.0000     8.7678     5.3340     6.6350     90.000     93.394     90.000 ' ===  15  11  16  13
2657) Pca21      2   0     621.920     3.56   0.0314    30.3801     4.1110     4.9797     90.000     90.000     90.000 ' ===  18  14  13
2658) Pc         2   0     495.533     3.56  -0.0934    13.6399     8.6968     4.3937     90.000    108.053     90.000 ' ===  15  18  14  11
2659) C2         3   3     582.690     3.56   0.0180     8.4242     7.6000    10.1213     90.000    115.946     90.000 ' ===  12  11  14  11
2660) P2         2   0     275.983     3.56  -0.0239    11.4079     5.8181     4.1801     90.000     95.887     90.000 ' ===  16  10  14  12
2661) C2         2   0     568.776     3.56  -0.0923    22.7697     3.3370     7.6210     90.000     79.186     90.000 ' ===  18   7  16  15
2662) P2         2   0     185.799     3.56   0.0971     5.4619     7.6672     4.7593     90.000    111.216     90.000 ' ===  15  15  14  11
2663) P42        1   0     878.297     3.56   0.0000     5.9993     5.9993    24.4028     90.000     90.000     90.000 ' ===  18  19
2664) C222       2   0     911.498     3.56   0.0542     8.3831     5.9413    18.3006     90.000     90.000     90.000 ' ===  11  13  18
2665) C2         3   4     380.307     3.56  -0.0038     5.5420    22.7464     3.3624     90.000     63.798     90.000 ' ===  10  14   6   4
2666) P2         3   9     189.985     3.56  -0.0500     5.7528     6.9442     5.1471     90.000    112.488     90.000 ' ===   8   8   6   4
2667) P212121    1   0     591.060     3.56   0.0000    30.3501     3.4193     5.6955     90.000     90.000     90.000 ' ===  19   7  16
2668) Pnnn       1   0     880.346     3.56   0.0000    15.2435    10.1385     5.6963     90.000     90.000     90.000 ' ===  15  16  13
2669) P2         1   1     265.377     3.56   0.0000     6.1278    11.2553     4.6044     90.000     56.684     90.000 ' ===  16  15  13  13
2670) F222       2   0    3121.401     3.56   0.0788    16.7895    18.2689    10.1765     90.000     90.000     90.000 ' ===  16  17  14
2671) P21        2   0     486.287     3.55   0.0417     4.7113    13.0325     7.9378     90.000     93.841     90.000 ' ===  14  14  18  13
2672) P2         1   0     339.789     3.55   0.0000     7.1022    11.3587     4.3167     90.000     77.357     90.000 ' ===  14  15  14  12
2673) P21212     1   0     279.428     3.55   0.0000    24.9517     2.9492     3.7973     90.000     90.000     90.000 ' ===  18   8  11
2674) P2         2   0     433.108     3.55  -0.0244     4.3054    16.6124     6.1395     90.000     80.505     90.000 ' ===  13  14  14  10
2675) C2         1   0     478.534     3.55   0.0000     8.4322     7.6055     7.4952     90.000     84.592     90.000 ' ===  15  11  13  10
2676) C2         1   0     740.179     3.55   0.0000     9.6800     8.3201     9.2198     90.000     85.421     90.000 ' ===  15  18  15  13
2677) I222       3   9     345.097     3.55   0.0229     9.1102     4.9817     7.6039     90.000     90.000     90.000 ' ===   5   6   8
2678) P2         1   0     333.949     3.55   0.0000     7.6525     7.2859     6.0405     90.000     97.448     90.000 ' ===  16  14  15  13
2679) P2221      2   0     635.814     3.55  -0.0149    11.3427     9.1913     6.0987     90.000     90.000     90.000 ' ===  19  14  14
2680) Fddd       1   0    1982.150     3.55   0.0000    30.3972     8.4163     7.7479     90.000     90.000     90.000 ' ===  18  16  16
2681) P21        1   0     279.738     3.55   0.0000    11.7432     5.8949     4.1811     90.000     75.124     90.000 ' ===  17  11  13  12
2682) Pmn21      1   0     512.002     3.55   0.0000    26.3284     4.6178     4.2112     90.000     90.000     90.000 ' ===  19  14  12
2683) Pc         1   0     256.928     3.55   0.0000     7.6902     6.0534     5.5913     90.000     80.786     90.000 ' ===  15  16  14  12
2684) Pnnn       2   0     650.172     3.55  -0.0567    16.5318     7.5700     5.1953     90.000     90.000     90.000 ' ===  17  15  14
2685) P2         1   0     304.142     3.55   0.0000     9.1457     4.1586     8.0431     90.000     83.849     90.000 ' ===  15   8  14  12
2686) P2         2   0     339.133     3.55  -0.0358     5.3970    15.1123     4.3030     90.000     75.082     90.000 ' ===  11  15  13   8
2687) P21212     1   0     515.155     3.55   0.0000    30.2556     5.7248     2.9742     90.000     90.000     90.000 ' ===  19  13  10
2688) Cmc21      1   0     878.148     3.55   0.0000    15.1826     9.9426     5.8173     90.000     90.000     90.000 ' ===  14  16  11
2689) Ccc2       2   0    1678.230     3.55  -0.0883    29.6232    11.4086     4.9658     90.000     90.000     90.000 ' ===  19  18  10
2690) F222       1   0    3673.113     3.55   0.0000    17.7933    22.5416     9.1579     90.000     90.000     90.000 ' ===  15  17  14
2691) Pbca       1   0     874.589     3.55   0.0000    15.9825    11.8247     4.6278     90.000     90.000     90.000 ' ===  18  18  13
2692) P2         3   4     167.019     3.55  -0.0771    11.3344     6.0147     2.4533     90.000     86.993     90.000 ' ===  13   9   7   7
2693) C2         3   9     201.628     3.55  -0.0030     4.3918    15.1623     3.0742     90.000     80.045     90.000 ' ===   6   9   5   3
2694) C2         2   0     389.918     3.55  -0.0186    11.5932     4.0552    11.3894     90.000     46.736     90.000 ' ===  17   8  19  17
2695) P212121    1   0     556.168     3.55   0.0000    30.3514     3.2152     5.6993     90.000     90.000     90.000 ' ===  19   6  17
2696) Ima2       3   9     367.293     3.55  -0.0064    22.7375     4.9724     3.2487     90.000     90.000     90.000 ' ===   9   7   2
2697) C2         1   1     410.777     3.55   0.0000    11.6664    12.0697     2.9657     90.000     79.628     90.000 ' ===  14  13  10   8
2698) P-421c     2   0     749.667     3.55   0.0247     9.4882     9.4882     8.3272     90.000     90.000     90.000 ' ===  17  14
2699) C2         3   5     444.295     3.55   0.0109     6.3915    12.1206     5.7716     90.000     83.555     90.000 ' ===  10  11  12   9
2700) Ibca       2   0    1059.757     3.55   0.0644    13.9647     8.3639     9.0733     90.000     90.000     90.000 ' ===  15  17  16
2701) P21212     2   0     496.545     3.55  -0.0604    20.6029     9.0691     2.6574     90.000     90.000     90.000 ' ===  17  17   5
2702) Fdd2       1   0    1794.829     3.55   0.0000    15.1224     9.5076    12.4834     90.000     90.000     90.000 ' ===  16  17  15
2703) C2         2   0     807.435     3.55   0.0665    30.5352     8.7399     3.0318     90.000     93.679     90.000 ' ===  19  15  11  11
2704) C2         3   9     225.442     3.54  -0.0933     3.0564    24.7207     3.0067     90.000     97.082     90.000 ' ===   5  10   6   3
2705) C2         2   0     389.568     3.54  -0.0301    11.5878     4.0563     9.1183     90.000     65.359     90.000 ' ===  17   7  14  12
2706) P41        1   0    1312.166     3.54   0.0000    14.9986    14.9986     5.8330     90.000     90.000     90.000 ' ===  19  15
2707) C222       1   0     628.056     3.54   0.0000     8.3339     8.3170     9.0611     90.000     90.000     90.000 ' ===  13  12  14
2708) Ima2       2   0     915.508     3.54  -0.0564    10.8827    15.0555     5.5876     90.000     90.000     90.000 ' ===  13  16  14
2709) C2         1   0     614.651     3.54   0.0000     8.7792     7.3667     9.5781     90.000     97.137     90.000 ' ===  18  12  18  17
2710) Fdd2       1   0    3512.233     3.54   0.0000    14.0768    20.9480    11.9107     90.000     90.000     90.000 ' ===  19  17  17
2711) Aba2       3   5    1111.627     3.54  -0.0637     7.5468     6.5726    22.4107     90.000     90.000     90.000 ' ===  13   9  11
2712) P2         3   4     259.359     3.54   0.0354     7.7101     6.0725     5.6129     90.000     99.275     90.000 ' ===  14   9  11  11
2713) P2         1   0     203.678     3.54   0.0000     6.7729     6.1908     4.8863     90.000     83.792     90.000 ' ===  13  14  15  10
2714) C2         1   0     759.969     3.54   0.0000     7.6600    16.5505     6.1107     90.000     78.810     90.000 ' ===  17  17  15  13
2715) C2         1   0     717.938     3.54   0.0000     7.8072    15.1794     6.4226     90.000     70.606     90.000 ' ===  15  17  14  11
2716) Cmc21      1   0    1599.208     3.54   0.0000    11.3888     4.6223    30.3790     90.000     90.000     90.000 ' ===  15  11  19
2717) P2         2   0     351.219     3.54   0.0048    10.1207     5.7824     6.0208     90.000     94.583     90.000 ' ===  16  12  16  13
2718) C2         2   0     320.019     3.54   0.0370    18.3069     2.1860     8.0499     90.000     83.415     90.000 ' ===  18   3  15  14
2719) P21212     2   0     395.824     3.54   0.0664    21.2095     4.1107     4.5400     90.000     90.000     90.000 ' ===  17  11  13
2720) Ccc2       1   1     683.143     3.54   0.0000    22.7460     4.9734     6.0388     90.000     90.000     90.000 ' ===  16  12   9
2721) Ccca       1   0    1295.310     3.54   0.0000     9.4535     6.0309    22.7193     90.000     90.000     90.000 ' ===  12  13  19
2722) C2         2   1     551.069     3.54  -0.0040    12.1969     4.9770     9.1090     90.000     85.270     90.000 ' ===  15  10  17  15
2723) C2         2   1     550.712     3.54  -0.0095    12.1948     4.9751     9.1082     90.000     85.272     90.000 ' ===  14   9  17  14
2724) C2         3   8     415.308     3.54   0.0056     4.3031    26.3689     3.7382     90.000     78.267     90.000 ' ===   9  10   8   6
2725) C2         1   0     786.321     3.54   0.0000    35.3077     6.2316     3.7957     90.000     70.312     90.000 ' ===  19  14  12  12
2726) C2         2   0     715.817     3.54  -0.0740     8.4805     7.5443    11.4936     90.000    103.237     90.000 ' ===  14   9  16  12
2727) C2         1   0     485.696     3.54   0.0000     8.2620    12.0664     4.9079     90.000     96.939     90.000 ' ===  13  18  14  10
2728) Fdd2       1   0    4424.808     3.54   0.0000    21.1825    24.3779     8.5688     90.000     90.000     90.000 ' ===  16  19  16
2729) Pccn       3   5     501.537     3.54  -0.0326    14.5535     7.5625     4.5569     90.000     90.000     90.000 ' ===  12  12   8
2730) P2         3   8     210.916     3.54   0.0112     7.9990     4.9762     5.5791     90.000    108.239     90.000 ' ===   9   8   6   5
2731) Fddd       2   0    2712.056     3.54   0.0489    16.7745    19.6581     8.2245     90.000     90.000     90.000 ' ===  17  18  15
2732) P2221      1   0     734.047     3.54   0.0000    24.1528     6.2538     4.8597     90.000     90.000     90.000 ' ===  17  13  14
2733) Pbca       2   0    1057.628     3.53   0.0373     8.8064    12.7002     9.4564     90.000     90.000     90.000 ' ===  14  15  18
2734) P41212     1   0     878.521     3.53   0.0000     6.0017     6.0017    24.3899     90.000     90.000     90.000 ' ===  19  19
2735) P21        3   7     207.883     3.53  -0.0471     4.9048    11.2166     4.0821     90.000     67.769     90.000 ' ===   6   9  11   6
2736) Pnc2       3   8     442.146     3.53   0.0183     9.9574     7.6002     5.8425     90.000     90.000     90.000 ' ===   9   8   4
2737) P2         2   0     349.380     3.53  -0.0086     5.8502    12.4108     4.8564     90.000     97.747     90.000 ' ===  14  18  11   8
2738) C2         3   6     394.815     3.53   0.0178     5.2029    18.2139     4.4476     90.000     69.508     90.000 ' ===   8  12   8   5
2739) Cmc21      3   7     486.337     3.53  -0.0056    22.7386     4.9727     4.3011     90.000     90.000     90.000 ' ===  11   8   4
2740) C2         1   0     697.031     3.53   0.0000    31.3852     5.3410     4.3446     90.000    106.846     90.000 ' ===  17   9  15  13
2741) Iba2       1   0     781.888     3.53   0.0000    24.9514     5.8356     5.3698     90.000     90.000     90.000 ' ===  17  13   8
2742) P2         1   0     299.010     3.53   0.0000    13.6116     2.6037     8.4950     90.000     96.696     90.000 ' ===  15   6  16  13
2743) P2         1   1     180.051     3.53   0.0000     6.0658    11.2794     2.6399     90.000     85.457     90.000 ' ===  14  13   8   7
2744) P21/c      1   0     335.576     3.53   0.0000     7.3425     7.5834     6.0803     90.000     82.389     90.000 ' ===  17  15  16  15
2745) P21/c      2   0     313.483     3.53  -0.0937    10.0136     4.1380     8.1609     90.000     67.977     90.000 ' ===  16  13  14  12
2746) Fdd2       2   0    4710.315     3.53   0.0452    27.2808    21.2180     8.1374     90.000     90.000     90.000 ' ===  18  18  18
2747) C2         2   0     428.493     3.53   0.0251    23.3436     3.8815     4.8794     90.000     75.742     90.000 ' ===  19   8  12  12
2748) Pban       1   0     735.892     3.53   0.0000    24.9547     5.8355     5.0534     90.000     90.000     90.000 ' ===  17  15  10
2749) C2         2   0     536.303     3.53  -0.0584    22.7932     2.5553     9.2405     90.000     85.193     90.000 ' ===  19   3  15  15
2750) P21        3   7     121.776     3.53  -0.0009     5.0088     7.5802     3.2283     90.000     83.454     90.000 ' ===  10  10   6   6
2751) P2         2   0     333.848     3.53  -0.0684     8.4245     8.2590     4.8031     90.000     92.589     90.000 ' ===  15  15  12   9
2752) Pca21      1   0     528.454     3.53   0.0000    20.7929     9.0920     2.7953     90.000     90.000     90.000 ' ===  17  18   5
2753) P2         3   9     128.256     3.53  -0.0036     9.1497     2.6662     5.7820     90.000     65.405     90.000 ' ===   8   2   7   6
2754) Ibca       1   0     864.472     3.53   0.0000    11.5206     7.5889     9.8877     90.000     90.000     90.000 ' ===  17  14  16
2755) Pbcn       1   0     500.096     3.53   0.0000    14.5530     7.5899     4.5276     90.000     90.000     90.000 ' ===  15  16  11
2756) P2221      2   0     584.226     3.53   0.0987    14.7108     5.9563     6.6676     90.000     90.000     90.000 ' ===  19  15  12
2757) P2         1   0     258.230     3.53   0.0000     6.6716     9.3091     4.2619     90.000    102.687     90.000 ' ===  16  16  14  11
2758) P2         3   6     142.136     3.53   0.0074     5.0073     7.5962     3.7599     90.000     83.662     90.000 ' ===   9  11   8   5
2759) C2         1   0     712.050     3.53   0.0000    11.8587    12.7947     4.6944     90.000     88.558     90.000 ' ===  16  18  16  13
2760) Cc         3   3     711.627     3.53   0.0215     9.4023     9.9592     7.6346     90.000     84.513     90.000 ' ===  11  13  13   9
2761) F222       1   0    3414.843     3.53   0.0000    20.8023    12.0686    13.6020     90.000     90.000     90.000 ' ===  15  18  14
2762) Pmn21      2   0     609.185     3.53   0.0728    15.3070     9.1492     4.3499     90.000     90.000     90.000 ' ===  15  16   7
2763) Pnna       2   0     638.620     3.53   0.0694    15.8969     7.5942     5.2899     90.000     90.000     90.000 ' ===  15  16  15
2764) P2221      1   0     636.129     3.53   0.0000    16.6891     8.9550     4.2565     90.000     90.000     90.000 ' ===  19  13  13
2765) C2         2   1     553.618     3.53   0.0143    12.2003     4.9850     9.1332     90.000     94.685     90.000 ' ===  16  10  17  16
2766) P2         1   0     261.505     3.52   0.0000     8.7613     4.6962     7.0306     90.000     64.689     90.000 ' ===  15  12  16  12
2767) Pmn21      1   1     432.189     3.52   0.0000    22.7429     4.9737     3.8208     90.000     90.000     90.000 ' ===  15  11  10
2768) P21212     2   0     497.919     3.52  -0.0311    20.6292     9.0668     2.6621     90.000     90.000     90.000 ' ===  18  17   6
2769) C2         2   0     702.170     3.52   0.0213     9.2705     9.9631     8.5128     90.000     63.257     90.000 ' ===  13  15  16  11
2770) C2         2   1     346.138     3.52  -0.0206     5.0801    22.6946     3.0691     90.000    101.976     90.000 ' ===  11  16  11   7
2771) Cc         1   0     611.044     3.52   0.0000    11.5213    12.0575     4.4184     90.000     84.571     90.000 ' ===  16  17  10   9
2772) C2         3   8     205.957     3.52  -0.0050    11.2738     3.1885     5.7430     90.000     86.086     90.000 ' ===  10   5   9   8
2773) Ima2       1   0    1160.796     3.52   0.0000    18.1620     8.3934     7.6148     90.000     90.000     90.000 ' ===  14  14  13
2774) C2         3   6     288.415     3.52   0.0178    22.6242     3.0610     4.1812     90.000     84.895     90.000 ' ===  11   2  10   8
2775) I222       2   0     864.275     3.52  -0.0368    11.5983     9.8755     7.5457     90.000     90.000     90.000 ' ===  15  16  15
2776) C222       2   0     846.864     3.52  -0.0973     8.9475     4.5018    21.0246     90.000     90.000     90.000 ' ===  16   9  19
2777) P2         2   0     542.188     3.52  -0.0939    20.9095     4.5204     5.8965     90.000     76.610     90.000 ' ===  16  10  15  13
2778) Ibca       2   0    1061.723     3.52   0.0719     9.0807     8.3663    13.9752     90.000     90.000     90.000 ' ===  16  17  15
2779) C2         3   1     784.178     3.52   0.0501    13.7639     7.6172    11.1938     90.000     41.928     90.000 ' ===  13  13  16  12
2780) P21/c      3   5     301.269     3.52   0.0038     6.2029    10.7665     4.6150     90.000    102.179     90.000 ' ===  10  11  10   6
2781) Ccc2       2   0    1308.875     3.52  -0.0480    30.6172     7.5161     5.6877     90.000     90.000     90.000 ' ===  17  16  10
2782) C222       1   0    1048.943     3.52   0.0000    18.1847     2.7891    20.6815     90.000     90.000     90.000 ' ===  19   7  17
2783) P222       1   0     440.907     3.52   0.0000     9.9355     5.8374     7.6022     90.000     90.000     90.000 ' ===  17  12  11
2784) Pca21      2   0     394.441     3.52   0.0921    20.8834     4.5809     4.1231     90.000     90.000     90.000 ' ===  18  14  11
2785) Ccca       2   0    1150.950     3.52   0.0786    22.8806     6.5538     7.6754     90.000     90.000     90.000 ' ===  16  15  16
2786) C2         2   0     333.852     3.52   0.0323    16.0944     2.2823     9.1488     90.000     96.574     90.000 ' ===  16   3  17  14
2787) C2         1   0     384.223     3.52   0.0000    11.4963     4.0177     8.5675     90.000    103.848     90.000 ' ===  16   8  14  12
2788) P2         2   0     240.998     3.52   0.0231    15.5034     1.8684     8.5113     90.000     77.833     90.000 ' ===  17   2  14  13
2789) C2         1   0     385.662     3.52   0.0000    11.5244     4.0236     8.5583     90.000     76.367     90.000 ' ===  16   7  14  12
2790) P212121    2   0     520.121     3.52   0.0437    15.8220     7.5842     4.3344     90.000     90.000     90.000 ' ===  16  14  11
2791) C2         3   7     276.301     3.52  -0.0051    16.1906     3.7515     4.5763     90.000     83.742     90.000 ' ===  11   4  11  10
2792) P2         2   0     228.345     3.52   0.0556     7.8161     4.4539     7.0179     90.000     69.172     90.000 ' ===  18  11  15  14
2793) P2         1   0     620.879     3.52   0.0000     8.9661    11.3823     6.0858     90.000     91.485     90.000 ' ===  12  16  16  12
2794) C222       1   0    1101.949     3.52   0.0000    33.7287     6.1614     5.3025     90.000     90.000     90.000 ' ===  17  16   9
2795) P2         3   3     204.696     3.51  -0.0205     5.9255     6.0308     6.0443     90.000     71.384     90.000 ' ===  12   9  14  11
2796) Pmn21      2   0     683.721     3.51   0.0390     9.7842     8.0294     8.7030     90.000     90.000     90.000 ' ===  15  18  15
2797) C2221      1   0    1023.160     3.51   0.0000     9.9304     6.7804    15.1957     90.000     90.000     90.000 ' ===  16  12  16
2798) Pccn       3   7     440.736     3.51   0.0024    10.1980     5.6959     7.5875     90.000     90.000     90.000 ' ===  10  10   9
2799) C2         2   0     456.010     3.51  -0.0195    23.7485     3.8206     5.2679     90.000     72.564     90.000 ' ===  18   8  10  10
2800) Pban       2   0     595.794     3.51  -0.0677    22.6000     4.3769     6.0231     90.000     90.000     90.000 ' ===  17   9  13
2801) P2         3   5     234.618     3.51   0.0189    15.2108     4.9800     3.1017     90.000     93.039     90.000 ' ===  12   8   8   7
2802) C222       2   0     615.719     3.51  -0.0872     8.2419     8.3014     8.9992     90.000     90.000     90.000 ' ===  14  13  14
2803) P222       2   0     372.129     3.51  -0.0808    12.0234    11.2623     2.7481     90.000     90.000     90.000 ' ===  15  16   6
2804) P2         3   4     239.151     3.51  -0.0139     4.9983    15.1402     3.1782     90.000     96.094     90.000 ' ===  10  13   9   7
2805) F222       1   0    3509.084     3.51   0.0000    15.1274    17.5257    13.2360     90.000     90.000     90.000 ' ===  17  14  16
2806) P212121    1   0     427.292     3.51   0.0000    30.3045     5.7333     2.4593     90.000     90.000     90.000 ' ===  18  13   8
2807) C2         2   0     582.650     3.51  -0.0734     4.9908    22.3772     5.2524     90.000     96.640     90.000 ' ===  13  17  10   7
2808) Ima2       1   0     773.609     3.51   0.0000    24.9232     5.7757     5.3741     90.000     90.000     90.000 ' ===  16  13   9
2809) Pba2       1   0     735.391     3.51   0.0000     9.6626     9.4911     8.0188     90.000     90.000     90.000 ' ===  18  18  12
2810) Aba2       1   0     956.866     3.51   0.0000    22.4743    10.2599     4.1497     90.000     90.000     90.000 ' ===  18  16  10
2811) C2221      1   0    1061.107     3.51   0.0000    22.9381     3.8344    12.0645     90.000     90.000     90.000 ' ===  16   9  16
2812) P2         1   0     277.515     3.51   0.0000    11.7728     5.8363     4.1802     90.000     75.066     90.000 ' ===  17  10  15  14
2813) Ccc2       2   0    1446.626     3.51  -0.0998    26.3486    12.4184     4.4211     90.000     90.000     90.000 ' ===  18  18  11
2814) P2         1   0     337.758     3.51   0.0000     6.7193     9.1552     5.4951     90.000     92.351     90.000 ' ===  14  15  12   9
2815) Pmn21      2   1     431.386     3.51  -0.0121    22.7526     3.8209     4.9621     90.000     90.000     90.000 ' ===  15  10  14
2816) C2221      2   0     885.442     3.51   0.0903    22.7773     7.4874     5.1919     90.000     90.000     90.000 ' ===  16  11  12
2817) C2         3   6     362.342     3.51  -0.0319    15.1960     7.5469     3.1749     90.000     95.645     90.000 ' ===  11  10   6   5
2818) Cc         1   0     640.422     3.51   0.0000    22.7608     3.3103     8.5732     90.000     97.504     90.000 ' ===  19  11  15  15
2819) C2         1   0     665.710     3.51   0.0000    10.4675     7.5901     8.8164     90.000     71.880     90.000 ' ===  17  15  16  14
2820) Fdd2       1   0    1580.882     3.51   0.0000    30.3449    11.4239     4.5604     90.000     90.000     90.000 ' ===  18  15  11
2821) Ima2       1   0    1058.374     3.51   0.0000    14.0643     9.0096     8.3525     90.000     90.000     90.000 ' ===  16  19  14
2822) P2         3   9     304.154     3.51   0.0052    11.3878     3.5301     7.6894     90.000    100.277     90.000 ' ===   9   2   9   8
2823) Cc         3   3     582.498     3.51   0.0000    14.2223     8.9498     4.6196     90.000     82.151     90.000 ' ===  15  16  12  11
2824) Pnna       2   0     986.525     3.51   0.0901    33.5824     7.6489     3.8406     90.000     90.000     90.000 ' ===  16  14  14
2825) P2         1   0     545.924     3.51   0.0000    12.5128    20.7896     2.8892     90.000     46.583     90.000 ' ===  15  17   4   2
2826) Pnnn       2   0     857.102     3.51  -0.0592     7.5636    11.4965     9.8569     90.000     90.000     90.000 ' ===  16  16  17
2827) Pnnn       2   0     475.574     3.51  -0.0946    16.5203     7.5350     3.8205     90.000     90.000     90.000 ' ===  15  14  10
2828) C222       3   8     431.468     3.51  -0.0409     9.3020     4.1363    11.2140     90.000     90.000     90.000 ' ===   9   9   8
2829) P21212     2   0     433.884     3.51   0.0502    26.8189     4.2193     3.8343     90.000     90.000     90.000 ' ===  19  12   8
2830) C222       3   9     672.540     3.51   0.0026     9.7182     8.6024     8.0448     90.000     90.000     90.000 ' ===   7   6   7
2831) C2         2   0     378.407     3.51  -0.0592    11.4536     3.9896     8.5268     90.000     76.214     90.000 ' ===  16   9  16  14
2832) P2         2   0     339.841     3.50   0.0896     6.1476     9.7674     5.6606     90.000     88.948     90.000 ' ===  16  14  14  12
2833) I222       1   0     987.315     3.50   0.0000    14.9597     8.9229     7.3965     90.000     90.000     90.000 ' ===  17  14  14
2834) C2         2   0     606.991     3.50   0.0414    17.5509     6.6832     5.3534     90.000     75.162     90.000 ' ===  19  12  14  14
2835) C2         1   0     391.283     3.50   0.0000     5.8472     8.8356     7.5822     90.000     87.281     90.000 ' ===  14  12  16  11
2836) Fddd       3   9     575.370     3.50   0.0177    15.2017     6.6322     5.7069     90.000     90.000     90.000 ' ===  10   7   7
2837) C222       2   0     743.359     3.50  -0.0306    17.3019     2.8393    15.1317     90.000     90.000     90.000 ' ===  16   9  16
2838) C2         1   0    1008.143     3.50   0.0000    16.6472     7.2455     8.3643     90.000     87.812     90.000 ' ===  18  12  16  16
2839) P2         2   0     344.292     3.50   0.0222     9.4286     8.3338     4.4189     90.000     82.557     90.000 ' ===  15  16  12  10
2840) C2221      2   0    1009.071     3.50   0.0419    16.4730     6.4134     9.5512     90.000     90.000     90.000 ' ===  15  14  15
2841) C222       2   0    1176.017     3.50   0.0856    25.1519     5.8038     8.0561     90.000     90.000     90.000 ' ===  18  11  11
2842) C2         3   4     542.975     3.50  -0.0137    16.1781     5.5467     6.3059     90.000     73.650     90.000 ' ===  14   9  13  12
2843) P21/c      2   0     284.062     3.50   0.0911     4.3623    16.6675     3.9458     90.000     98.048     90.000 ' ===  15  19  11   7
2844) C2         3   8     210.442     3.50   0.0148    22.8985     2.2063     4.1882     90.000     84.028     90.000 ' ===   9   2   8   6
2845) C222       1   0     879.555     3.50   0.0000    15.1772     9.9339     5.8338     90.000     90.000     90.000 ' ===  14  16  12
2846) Pmc21      3   3     501.345     3.50  -0.0342    14.5469     7.5627     4.5571     90.000     90.000     90.000 ' ===  13  13   9
2847) P2         3   4     216.583     3.50  -0.0035     7.2895     5.2780     6.0653     90.000     68.144     90.000 ' ===  13   8  12  10
2848) C2         1   0     769.205     3.50   0.0000     8.4226    22.7719     4.0224     90.000     94.417     90.000 ' ===  17  17  12  11
2849) Pcca       1   0     685.475     3.50   0.0000     9.8989     7.9892     8.6676     90.000     90.000     90.000 ' ===  17  18  16
2850) P2         2   0     264.137     3.50  -0.0795    11.4144     6.1293     3.8449     90.000    100.909     90.000 ' ===  17   7  12  10
2851) Ima2       2   0     889.387     3.50  -0.0289    10.4052    15.1532     5.6407     90.000     90.000     90.000 ' ===  15  15  13
2852) C2         3   9     262.117     3.50   0.0307     7.9825     4.9799     6.8502     90.000     74.272     90.000 ' ===   9   8   7   7
2853) Cc         1   0    1002.737     3.50   0.0000     8.3487    12.7870     9.4215     90.000     85.535     90.000 ' ===  14  17  17  12
2854) P21/c      3   4     276.095     3.50   0.0238     8.1342     8.4270     4.3228     90.000    111.290     90.000 ' ===  13  12  10   8
2855) Pc         1   0     540.081     3.50   0.0000     5.2328    11.4727     9.2755     90.000    104.098     90.000 ' ===  16  15  17  15
2856) Pba2       2   0     487.700     3.50   0.0219    30.4389     5.7035     2.8092     90.000     90.000     90.000 ' ===  18  15   6
2857) P2         3   1     351.243     3.50  -0.0037     7.3997    15.1410     3.1446     90.000     85.527     90.000 ' ===  14  15  11  10
2858) P2         3   9     141.923     3.50  -0.0417     3.7843    12.4162     3.0238     90.000     87.345     90.000 ' ===   7   7   4   3
2859) C2         3   2     511.977     3.50   0.0142    11.1509     7.5966     6.1184     90.000     81.054     90.000 ' ===  14  12  15  13
2860) P2         3   9     120.140     3.50   0.0000     5.0053     7.5860     3.1833     90.000     83.695     90.000 ' ===   6   8   4   2
2861) C2         3   6     740.179     3.50   0.0000     9.6800     8.3201     9.2198     90.000     85.421     90.000 ' ===   9  13   9   7
2862) Pnnn       3   3     432.344     3.50   0.0000    22.7577     4.9725     3.8205     90.000     90.000     90.000 ' ===  13  10   9
2863) P2         2   0     344.682     3.50   0.0474    10.0521     8.2184     4.1765     90.000     87.423     90.000 ' ===  15  14  16  12
[truncated: 81,485 more chars]
