# Supplementary material for: Remote and automated high-throughput powder diffraction measurements enabled by a robotic sample changer at SSRL beamline 2-1
Source: J Appl Crystallogr. 2023 Sep 20;56(Pt 5):1480–4. doi: 10.1107/S1600576723007148 (PMC10543666; doi:10.1107/S1600576723007148)
Supplement: Supplementary file 1 [file j-56-01480-sup1.zip › Example Data and Refinements/SSRL BL2-1 Sample 0911/BL21Robot_0911_Pawley.inp]

'Auto_T(5)  
r_exp  13.6395909 r_exp_dash  27.5222643 r_wp  3.72719244 r_wp_dash  7.5208103 r_p  2.75898389 r_p_dash  8.20358676 weighted_Durbin_Watson  0.549788908 gof  0.273262775
iters 20000000  
chi2_convergence_criteria 0.000001  
'do_errors  
  
xdd "BL21Robot_0911-2022-07-08-2348_scan2.xye"   
r_exp  13.6395909 r_exp_dash  27.5222643 r_wp  3.72719244 r_wp_dash  7.5208103 r_p  2.75898389 r_p_dash  8.20358676 weighted_Durbin_Watson  0.549788908 gof  0.273262775
	bkg @  39.3098885` -28.1652833`  13.7397527` -3.86301513` -3.16732536`  3.57930912` -3.58827048`  2.21973738` -1.35724249` -0.286115306`  0.195301292` -0.679639981`
	One_on_X(@, 4.26952`_LIMIT_MIN_0.0001)    
	Rp 9999  
	Rs 700  
	start_X 6  
	finish_X 50   
	Zero_Error(@, 0.00927`)   
	lam   
		ymin_on_ymax  0.0001   
		la  1 lo   0.7298197 lh   0.002   
	LP_Factor(90)   
	x_calculation_step 0.005     
  
hkl_Is 
	CS_G (@, 160.60615`)  
	'Strain_G(@, 0.291147252)
	Stephens_monoclinic
   (
      etac, 0.27428`,
      s400c, 23.11581`,
      s040c, 57.60192`,
      s004c, 955.72546`,
      s220c, 44.52900`,
      s202c, 1627.50038`,
      s022c, 983.02376`,
      s121c, 101.55508`,
      s103c, 1837.25899`,
      s301c, 221.12590`
   )
	
   volume  234.249`
	a @  8.362147`
	b @  4.976228`
	c @  6.198054`
	be @  114.73546`
	space_group "Cc"
		load hkl_m_d_th2 I 
		{
			   1   1   0   4    4.162358      10.05904     @  0.59113`
			   2   0   0   2    3.797457      11.02849     @  0.09982`
			   1   1  -1   4    3.787727      11.05691     @  0.04587`
			   1   1   1   4    3.031018      13.82943     @  0.37235`
			   2   0  -2   2    2.920110      14.35740     @  1.44103`
			   0   0   2   2    2.814689      14.89813     @  2.03314`
			   1   1  -2   4    2.627983      15.96325     @  0.71615`
			   0   2   0   2    2.488114      16.86698     @  0.43748`
			   3   1  -1   4    2.430765      17.26792     @  1.17373`
			   0   2   1   4    2.275738      18.45419     @  0.51194`
			   3   1   0   4    2.256417      18.61360     @  0.37114`
			   3   1  -2   4    2.207602      19.02897     @  0.00105`_LIMIT_MIN_1e-015
			   1   1   2   4    2.117193      19.84960     @  0.01653`_LIMIT_MIN_1e-015
			   2   2  -1   4    2.116261      19.85843     @  0.11958`
			   2   2   0   4    2.081179      20.19666     @  0.26705`
			   4   0  -2   2    2.012050      20.89823     @  0.09328`
			   2   0   2   2    1.910883      22.01809     @  0.06845`
			   4   0   0   2    1.898729      22.16082     @  0.00033`_LIMIT_MIN_1e-015
			   2   2  -2   4    1.893864      22.21847     @  0.06223`
			   1   1  -3   4    1.879776      22.38712     @  0.00000`_LIMIT_MIN_1e-015
			   3   1   1   4    1.867658      22.53428     @  0.76361`
			   0   2   2   4    1.864181      22.57685     @  0.24469`
			   2   2   1   4    1.820953      23.12012     @  0.00334`_LIMIT_MIN_1e-015
			   3   1  -3   4    1.812947      23.22363     @  0.24801`
			   1   3   0   4    1.620543      26.02663     @  0.32467`
			   4   2  -1   4    1.596838      26.41994     @  0.13822`
			   1   3  -1   4    1.595633      26.44026     @  0.38745`
			   2   2  -3   4    1.586226      26.59992     @  0.15753`
			   1   1   3   4    1.580266      26.70210     @  0.35155`
			   5   1  -2   4    1.572754      26.83201     @  0.34900`
			   5   1  -1   4    1.566566      26.94000     @  0.26535`
			   4   2  -2   4    1.564513      26.97602     @  0.50529`
			   2   0  -4   2    1.547370      27.28062     @  1.01164`
			   1   3   1   4    1.521604      27.75173     @  0.00000`_LIMIT_MIN_1e-015
			   2   2   2   4    1.515509      27.86559     @  0.45095`
			   4   2   0   4    1.509425      27.98021     @  0.20534`
			   3   1   2   4    1.507431      28.01796     @  0.27516`
			   0   2   3   4    1.498164      28.19484     @  0.07499`
			   5   1  -3   4    1.467754      28.79149     @  0.40360`
			   3   1  -4   4    1.464238      28.86211     @  0.08139`_LIMIT_MIN_1e-015
			   1   3  -2   4    1.461982      28.90762     @  0.25263`
			   4   0  -4   2    1.460055      28.94660     @  0.00000`_LIMIT_MIN_1e-015
			   5   1   0   4    1.452807      29.09420     @  0.06322`
			   1   1  -4   4    1.436927      29.42293     @  0.15150`
			   4   2  -3   4    1.431449      29.53809     @  0.01786`_LIMIT_MIN_1e-015
			   3   3  -1   4    1.425217      29.67020     @  0.55413`
			   0   0   4   2    1.407345      30.05583     @  0.05994`_LIMIT_MIN_1e-015
			   6   0  -2   2    1.392865      30.37577     @  0.28788`
			   3   3   0   4    1.387453      30.49713     @  0.06482`
			   3   3  -2   4    1.375871      30.76016     @  0.13605`
			   1   3   2   4    1.353139      31.29004     @  0.15051`
			   4   2   1   4    1.349920      31.36656     @  0.08053`
			   4   0   2   2    1.336079      31.70002     @  0.14261`
			   2   2  -4   4    1.313992      32.24727     @  0.26367`
			   5   1  -4   4    1.304977      32.47616     @  0.09802`_LIMIT_MIN_1e-015
			   5   1   1   4    1.287553      32.92807     @  0.03818`_LIMIT_MIN_1e-015
			   1   3  -3   4    1.284518      33.00810     @  0.27083`
			   3   3   1   4    1.280631      33.11116     @  0.49665`
			   6   0   0   2    1.265819      33.50997     @  0.41891`
			   3   3  -3   4    1.262576      33.59861     @  0.05306`_LIMIT_MIN_1e-015
			   4   2  -4   4    1.259254      33.68988     @  0.11783`
			   2   2   3   4    1.257568      33.73640     @  0.06949`_LIMIT_MIN_1e-015
			   1   1   4   4    1.249116      33.97157     @  0.01581`_LIMIT_MIN_1e-015
			   0   4   0   2    1.244057      34.11395     @  0.00067`_LIMIT_MIN_1e-015
			   3   1   3   4    1.234123      34.39705     @  0.14917`
			   6   0  -4   2    1.231632      34.46881     @  0.01844`_LIMIT_MIN_1e-015
			   0   2   4   4    1.224967      34.66227     @  0.01531`_LIMIT_MIN_1e-015
			   6   2  -2   4    1.215383      34.94437     @  0.02088`_LIMIT_MIN_1e-015
			   0   4   1   4    1.214747      34.96323     @  0.01968`_LIMIT_MIN_1e-015
			   3   1  -5   4    1.202377      35.33472     @  0.01375`_LIMIT_MIN_1e-015
			   6   2  -1   4    1.195442      35.54654     @  0.00919`_LIMIT_MIN_1e-015
			   2   4  -1   4    1.188555      35.75944     @  0.07469`_LIMIT_MIN_1e-015
			   2   4   0   4    1.182233      35.95718     @  0.01417`_LIMIT_MIN_1e-015
			   6   2  -3   4    1.180715      36.00499     @  0.04841`_LIMIT_MIN_1e-015
			   4   2   2   4    1.177104      36.11925     @  0.00000`_LIMIT_MIN_1e-015
			   1   3   3   4    1.175652      36.16540     @  0.23025`
			   5   3  -2   4    1.172549      36.26443     @  0.01441`_LIMIT_MIN_1e-015
			   5   3  -1   4    1.169978      36.34690     @  0.03487`_LIMIT_MIN_1e-015
			   2   0   4   2    1.169750      36.35422     @  0.01959`_LIMIT_MIN_1e-015
			   7   1  -2   4    1.160868      36.64221     @  0.13602`
			   1   1  -5   4    1.155667      36.81304     @  0.02405`_LIMIT_MIN_1e-015
			   7   1  -3   4    1.144960      37.16984     @  0.03471`_LIMIT_MIN_1e-015
			   3   3   2   4    1.144718      37.17797     @  0.00000`_LIMIT_MIN_1e-015
			   2   4  -2   4    1.144519      37.18467     @  0.00538`_LIMIT_MIN_1e-015
			   0   4   2   4    1.137869      37.41003     @  0.00114`_LIMIT_MIN_1e-015
			   5   1  -5   4    1.137138      37.43496     @  0.19286`
			   7   1  -1   4    1.129098      37.71155     @  0.01742`_LIMIT_MIN_1e-015
			   6   2   0   4    1.128208      37.74241     @  0.04302`_LIMIT_MIN_1e-015
			   2   4   1   4    1.127820      37.75589     @  0.22444`
			   5   3  -3   4    1.127049      37.78269     @  0.30153`
			   3   3  -4   4    1.125455      37.83823     @  0.08779`_LIMIT_MIN_1e-015
			   5   1   2   4    1.121018      37.99374     @  0.05723`_LIMIT_MIN_1e-015
			   5   3   0   4    1.120239      38.02116     @  0.02353`_LIMIT_MIN_1e-015
			   1   3  -4   4    1.112911      38.28125     @  0.09648`_LIMIT_MIN_1e-015
			   6   2  -4   4    1.103801      38.60965     @  0.02141`_LIMIT_MIN_1e-015
			   2   2  -5   4    1.101607      38.68960     @  0.04545`_LIMIT_MIN_1e-015
			   4   2  -5   4    1.093477      38.98886     @  0.00564`_LIMIT_MIN_1e-015
			   7   1  -4   4    1.086769      39.23934     @  0.00175`_LIMIT_MIN_1e-015
			   4   4  -1   4    1.067965      39.95939     @  0.48820`
			   2   4  -3   4    1.064773      40.08431     @  0.01380`_LIMIT_MIN_1e-015
			   7   1   0   4    1.060083      40.26932     @  0.28314`
			   2   2   4   4    1.058597      40.32831     @  0.06804`_LIMIT_MIN_1e-015
			   4   4  -2   4    1.058131      40.34684     @  0.02089`_LIMIT_MIN_1e-015
			   5   3  -4   4    1.048126      40.74896     @  0.00687`_LIMIT_MIN_1e-015
			   2   4   2   4    1.042577      40.97556     @  0.01008`_LIMIT_MIN_1e-015
			   8   0  -2   2    1.041122      41.03540     @  0.17328`
			   4   4   0   4    1.040590      41.05734     @  0.00338`_LIMIT_MIN_1e-015
			   5   3   1   4    1.039034      41.12160     @  0.01381`_LIMIT_MIN_1e-015
			   0   4   3   4    1.036878      41.21096     @  0.02888`_LIMIT_MIN_1e-015
			   6   2   1   4    1.034379      41.31511     @  0.09346`_LIMIT_MIN_1e-015
			   3   1   4   4    1.033521      41.35094     @  0.02359`_LIMIT_MIN_1e-015
			   4   0  -6   2    1.029439      41.52248     @  0.07761`_LIMIT_MIN_1e-015
			   1   1   5   4    1.028971      41.54223     @  0.10166`_LIMIT_MIN_1e-015
			   0   2   5   4    1.025748      41.67884     @  0.00000`_LIMIT_MIN_1e-015
			   4   2   3   4    1.021794      41.84766     @  0.00000`_LIMIT_MIN_1e-015
			   1   3   4   4    1.018517      41.98869     @  0.01681`_LIMIT_MIN_1e-015
			   2   0  -6   2    1.015100      42.13675     @  0.23623`
			   4   4  -3   4    1.013973      42.18580     @  0.21213`
			   3   3   3   4    1.010339      42.34481     @  0.09498`_LIMIT_MIN_1e-015
			   3   1  -6   4    1.010104      42.35516     @  0.05479`_LIMIT_MIN_1e-015
			   6   0   2   2    1.007479      42.47087     @  0.18119`_LIMIT_MIN_1e-015
			   6   2  -5   4    1.006398      42.51868     @  0.00000`_LIMIT_MIN_1e-015
			   8   0  -4   2    1.006025      42.53521     @  0.29501`
			   7   1  -5   4    1.003175      42.66194     @  0.01891`_LIMIT_MIN_1e-015
			   3   3  -5   4    0.992698      43.13463     @  0.02451`_LIMIT_MIN_1e-015
			   5   1  -6   4    0.988892      43.30900     @  0.00000`_LIMIT_MIN_1e-015
			   1   5   0   4    0.986809      43.40505     @  0.08284`_LIMIT_MIN_1e-015
			   4   4   1   4    0.983727      43.54799     @  0.39139`
			   1   5  -1   4    0.981102      43.67048     @  0.16373`
			   5   1   3   4    0.975253      43.94596     @  0.00638`_LIMIT_MIN_1e-015
			   6   0  -6   2    0.973370      44.03543     @  0.00155`_LIMIT_MIN_1e-015
			   7   1   1   4    0.972007      44.10042     @  0.02058`_LIMIT_MIN_1e-015
			   2   4  -4   4    0.969559      44.21762     @  0.00921`_LIMIT_MIN_1e-015
			   7   3  -2   4    0.968950      44.24688     @  0.08184`_LIMIT_MIN_1e-015
			   1   3  -5   4    0.965919      44.39310     @  0.00602`_LIMIT_MIN_1e-015
			   1   1  -6   4    0.963909      44.49063     @  0.03368`_LIMIT_MIN_1e-015
			   1   5   1   4    0.963124      44.52885     @  0.00289`_LIMIT_MIN_1e-015
			   8   2  -2   4    0.960431      44.66043     @  0.00003`_LIMIT_MIN_1e-015
			   8   2  -3   4    0.959903      44.68628     @  0.13059`_LIMIT_MIN_1e-015
			   7   3  -3   4    0.959641      44.69914     @  0.01840`_LIMIT_MIN_1e-015
			   4   0   4   2    0.955441      44.90632     @  0.15192`_LIMIT_MIN_1e-015
			   5   3  -5   4    0.955022      44.92711     @  0.22339`
			   4   2  -6   4    0.951236      45.11576     @  0.00699`_LIMIT_MIN_1e-015
			   7   3  -1   4    0.950244      45.16544     @  0.04464`_LIMIT_MIN_1e-015
			   8   0   0   2    0.949364      45.20962     @  0.05544`_LIMIT_MIN_1e-015
			   1   5  -2   4    0.947457      45.30569     @  0.05858`_LIMIT_MIN_1e-015
			   4   4  -4   4    0.946932      45.33221     @  0.10601`_LIMIT_MIN_1e-015
			   2   4   3   4    0.946214      45.36850     @  0.21686`
			   5   3   2   4    0.945413      45.40910     @  0.08677`_LIMIT_MIN_1e-015
			   2   2  -6   4    0.939888      45.69108     @  0.06992`_LIMIT_MIN_1e-015
			   0   0   6   2    0.938230      45.77642     @  0.04549`_LIMIT_MIN_1e-015
			   3   5  -1   4    0.937228      45.82814     @  0.11829`_LIMIT_MIN_1e-015
			   8   2  -1   4    0.934124      45.98916     @  0.08197`_LIMIT_MIN_1e-015
			   6   2   2   4    0.933829      46.00451     @  0.06337`_LIMIT_MIN_1e-015
			   8   2  -4   4    0.932671      46.06491     @  0.00000`_LIMIT_MIN_1e-015
			   0   4   4   4    0.932091      46.09524     @  0.04391`_LIMIT_MIN_1e-015
			   6   4  -2   4    0.927847      46.31830     @  0.00379`_LIMIT_MIN_1e-015
			   3   5   0   4    0.926242      46.40325     @  0.00982`_LIMIT_MIN_1e-015
			   7   3  -4   4    0.924597      46.49070     @  0.02902`_LIMIT_MIN_1e-015
			   3   5  -2   4    0.922773      46.58800     @  0.02744`_LIMIT_MIN_1e-015
			   6   4  -1   4    0.918883      46.79691     @  0.06779`_LIMIT_MIN_1e-015
			   1   5   2   4    0.915820      46.96281     @  0.03467`_LIMIT_MIN_1e-015
			   9   1  -3   4    0.912820      47.12647     @  0.03331`_LIMIT_MIN_1e-015
			   6   4  -3   4    0.912145      47.16349     @  0.25654`
			   7   1  -6   4    0.911437      47.20232     @  0.03125`_LIMIT_MIN_1e-015
			   4   4   2   4    0.910476      47.25515     @  0.00000`_LIMIT_MIN_1e-015
			   7   3   0   4    0.907995      47.39217     @  0.11290`_LIMIT_MIN_1e-015
			   2   2   5   4    0.907029      47.44574     @  0.07045`_LIMIT_MIN_1e-015
			   6   2  -6   4    0.906473      47.47662     @  0.04901`_LIMIT_MIN_1e-015
			   9   1  -2   4    0.905909      47.50804     @  0.05559`_LIMIT_MIN_1e-015
			   9   1  -4   4    0.896271      48.05090     @  0.17724`_LIMIT_MIN_1e-015
			   1   5  -3   4    0.893643      48.20116     @  0.13771`_LIMIT_MIN_1e-015
			   3   5   1   4    0.892331      48.27652     @  0.12328`_LIMIT_MIN_1e-015
			   4   2   4   4    0.891940      48.29903     @  0.02620`_LIMIT_MIN_1e-015
			   3   3   4   4    0.891137      48.34537     @  0.00000`_LIMIT_MIN_1e-015
			   1   3   5   4    0.888215      48.51461     @  0.17647`_LIMIT_MIN_1e-015
			   6   4   0   4    0.887275      48.56931     @  0.00000`_LIMIT_MIN_1e-015
			   8   2   0   4    0.886990      48.58593     @  0.00287`_LIMIT_MIN_1e-015
			   3   5  -3   4    0.886156      48.63462     @  0.00221`_LIMIT_MIN_1e-015
			   8   2  -5   4    0.884920      48.70697     @  0.01265`_LIMIT_MIN_1e-015
			   3   1   5   4    0.884261      48.74559     @  0.00000`_LIMIT_MIN_1e-015
			   7   1   2   4    0.880413      48.97259     @  0.09741`_LIMIT_MIN_1e-015
			   0   2   6   4    0.877889      49.12272     @  0.04807`_LIMIT_MIN_1e-015
			   9   1  -1   4    0.877055      49.17254     @  0.03053`_LIMIT_MIN_1e-015
			   3   3  -6   4    0.875994      49.23600     @  0.09068`_LIMIT_MIN_1e-015
			   6   4  -4   4    0.875255      49.28036     @  0.00000`_LIMIT_MIN_1e-015
			   8   0  -6   2    0.875042      49.29316     @  0.00000`_LIMIT_MIN_1e-015
			   2   4  -5   4    0.874160      49.34621     @  0.07272`_LIMIT_MIN_1e-015
			   1   1   6   4    0.873315      49.39718     @  0.00000`_LIMIT_MIN_1e-015
			   7   3  -5   4    0.871464      49.50913     @  0.02840`_LIMIT_MIN_1e-015
			   4   4  -5   4    0.870081      49.59313     @  0.06476`_LIMIT_MIN_1e-015
			   3   1  -7   4    0.866589      49.80653     @  0.04757`_LIMIT_MIN_1e-015
			   5   1  -7   4    0.865501      49.87342     @  0.04949`_LIMIT_MIN_1e-015
			   5   3  -6   4    0.862051      50.08675     @  0.00001`_LIMIT_MIN_1e-015
			   9   1  -5   4    0.859803      50.22680     @  2.97152`_LIMIT_MIN_1e-015
		}
