# Supplementary material for: Remote and automated high-throughput powder diffraction measurements enabled by a robotic sample changer at SSRL beamline 2-1
Source: J Appl Crystallogr. 2023 Sep 20;56(Pt 5):1480–4. doi: 10.1107/S1600576723007148 (PMC10543666; doi:10.1107/S1600576723007148)
Supplement: Supplementary file 1 [file j-56-01480-sup1.zip › Example Data and Refinements/SSRL BL2-1 Sample 0911/BL21Robot_0911_peaks.inp]

'Auto_T(5)  
r_exp  10.8588952 r_exp_dash  17.5603451 r_wp  17.0154199 r_wp_dash  27.5163026 r_p  11.200224 r_p_dash  21.4231797 weighted_Durbin_Watson  0.132466888 gof  1.56695682
iters 20000000  
chi2_convergence_criteria 0.000001  
'do_errors  
  
xdd "BL21Robot_0911-2022-07-08-2348_scan2.xye"   
r_exp  10.8588952 r_exp_dash  17.5603451 r_wp  17.0154199 r_wp_dash  27.5163026 r_p  11.200224 r_p_dash  21.4231797 weighted_Durbin_Watson  0.132466888 gof  1.56695682
	bkg @  41.1934506` -23.721043`  4.8229373`  3.61472707` -3.21319023`  0.350473488` -1.76215057`  1.45157748`  0.718499964` -2.16924005`  2.08443803` -1.35918508`
	One_on_X(@, 131.927742`)   
	'Simple_Axial_Model(@, 0.0001_LIMIT_MIN_0.0001)   
	Rp 9999  
	Rs 700  
'	exclude 25.5 28.5   
	start_X 7   
	finish_X 23.5   
	'Zero_Error(@, 0.00131250803)   
	lam   
		ymin_on_ymax  0.0001   
		la  1 lo   0.7298197 lh   0.002   
	LP_Factor(90)   
	'weighting =1/SigmaYobs^2;   
	x_calculation_step 0.005   
	'smooth 3 ' number of data points in smoothing function = 2 n + 1   
	   
	' FWHM from Silicon refinement   
	gauss_fwhm    0.0188564473 min 0.0001   
	lor_fwhm  0.00211588324 min 0.0001   
	  
	'PV(@, @, @, @, 14.8435787_LIMIT_MIN_1e-05, 1.96096256, 0.419961194_LIMIT_MIN_1e-05, 0.889168899_LIMIT_MIN_0)  
  
xo_Is
	CS_G (@, 219.270631`)  
	Strain_L(@, 0.1654045`)  
	'scale @   7.01811053e-05

	xo @  10.0682077` I @  0.580586771`
	xo @  11.0415549` I @  0.144970721`
	xo @  11.0736371` I @  0.0217556499`
	xo @  13.8378432` I @  0.369356911`
	xo @  14.3675995` I @  1.39017819`
	xo @  14.906197` I @  1.82110368`
	xo @  15.7290992` I @  0.0116987767`_LIMIT_MIN_1e-15
	xo @  15.9717772` I @  0.730331362`
	xo @  16.876186` I @  0.444455988`
	xo @  17.276548` I @  1.25340016`
	xo @  18.4634159` I @  0.564908667`
	xo @  18.6240257` I @  0.397655236`
	xo @  19.866244` I @  0.159852283`
	xo @  20.2061056` I @  0.291200134`
	xo @  20.9075956` I @  0.0817668652`
	xo @  22.0232224` I @  0.0499998704`
	xo @  22.2264217` I @  0.0620931915`
	xo @  22.549328` I @  0.949803494`
	xo @  23.2323044` I @  0.225015127`
