# Supplementary material for: Remote and automated high-throughput powder diffraction measurements enabled by a robotic sample changer at SSRL beamline 2-1
Source: J Appl Crystallogr. 2023 Sep 20;56(Pt 5):1480–4. doi: 10.1107/S1600576723007148 (PMC10543666; doi:10.1107/S1600576723007148)
Supplement: Supplementary file 1 [file j-56-01480-sup1.zip › Example Data and Refinements/SSRL BL2-1 Sample 0911/BL21Robot_0911_Rietveld.cif]

#######	Begin powder crystal structure	#######
data_Lithium_Carbonate
_pd_block_id	Lithium_Carbonate
_pd_block_diffractogram_id	BL21Robot_0911-2022-07-08-2348_scan2
_diffrn_measurement_device_type
;SSRL beam line 2-1
;
_pd_phase_name
;Li2CO3
;
_cell_length_a    8.362149
_cell_length_b    4.976219
_cell_length_c    6.198016
_cell_angle_alpha 90
_cell_angle_beta  114.7364
_cell_angle_gamma 90
_cell_volume 234.2459
_cell_measurement_temperature	300
_diffrn_ambient_temperature	300
_exptl_crystal_density_diffrn	2.095214
_exptl_absorpt_coefficient_mu	0.2279879
_diffrn_radiation_wavelength	0.729819700
_cell_measurement_theta_min	3
_cell_measurement_theta_max	40
_space_group_name_H-M_alt
;C2/c
;
loop_
	_space_group_symop_id
	_space_group_symop_operation_xyz
	  1 'x, y, z '
	  2 '-x, y, -z+1/2 '
	  3 'x, -y, z+1/2 '
	  4 '-x, -y, -z '
	  5 'x+1/2, y+1/2, z '
	  6 '-x+1/2, y+1/2, -z+1/2 '
	  7 'x+1/2, -y+1/2, z+1/2 '
	  8 '-x+1/2, -y+1/2, -z '
loop_
	_atom_site_label
	_atom_site_type_symbol
	_atom_site_site_symmetry_multiplicity
	_atom_site_fract_x
	_atom_site_fract_y
	_atom_site_fract_z
	_atom_site_occupancy
	_atom_site_B_iso_or_equiv
Li1 Li   8 0.6956694 0.9460894 0.8346592 1 1.781891
C1 C   4 0.5 0.5652096 0.25 1 1.595223
O1 O   4 0.5 0.8238307 0.25 1 1.404756
O2 O   8 0.1480296 0.93576 0.313611 1 0.9625164
loop_
	_geom_bond_atom_site_label_1
	_geom_bond_atom_site_label_2
	_geom_bond_distance
	_geom_bond_site_symmetry_1
	_geom_bond_site_symmetry_2
	Li1       O1        1.88279 1_555   3_575
	Li1       O2        1.93465 1_555   7_565
	Li1       O2        1.97577 1_555   4_676
	Li1       O2        2.01962 1_555   2_656
	Li1       Li1       2.69749 1_555   8_667
	Li1       C1        2.80576 1_555   7_565
	Li1       C1        2.82348 1_555   5_556
	Li1       C1        2.85448 1_555   3_575
	Li1       C1        2.95088 1_555   3_565
	Li1       Li1       2.98591 1_555   6_656
	Li1       Li1       2.98591 1_555   6_646
	Li1       Li1       2.98933 1_555   2_656
	Li1       O2        3.09747 1_555   7_575
	Li1       O1        3.11019 1_555   7_565
	Li1       Li1       3.14511 1_555   3_574
	Li1       Li1       3.14511 1_555   3_575
	C1        O1        1.28696 1_555   1_555
	C1        O2        1.30163 1_555   5_545
	C1        O2        1.30163 1_555   6_545
	C1        Li1       2.80576 1_555   7_464
	C1        Li1       2.80576 1_555   8_666
	C1        Li1       2.82348 1_555   6_646
	C1        Li1       2.82348 1_555   5_444
	C1        Li1       2.85448 1_555   4_676
	C1        Li1       2.85448 1_555   3_574
	C1        Li1       2.95088 1_555   3_564
	C1        Li1       2.95088 1_555   4_666
	C1        C1        3.16624 1_555   3_565
	C1        C1        3.16624 1_555   3_564
	C1        O2        3.18063 1_555   8_565
	C1        O2        3.18063 1_555   7_565
	O1        C1        1.28696 1_555   1_555
	O1        Li1       1.88279 1_555   4_676
	O1        Li1       1.88279 1_555   3_574
	O1        O2        2.23797 1_555   5_545
	O1        O2        2.23797 1_555   6_545
	O1        Li1       3.11019 1_555   8_666
	O1        Li1       3.11019 1_555   7_464
	O1        O2        3.17795 1_555   1_555
	O1        O2        3.17795 1_555   2_655
	O2        C1        1.30163 1_555   5_455
	O2        Li1       1.93465 1_555   7_464
	O2        Li1       1.97577 1_555   4_676
	O2        Li1       2.01962 1_555   2_656
	O2        O1        2.23797 1_555   5_455
	O2        O2        2.26210 1_555   2_555
	O2        O2        2.89258 1_555   8_566
	O2        Li1       3.09747 1_555   7_474
	O2        O2        3.16427 1_555   3_574
	O2        O2        3.16427 1_555   3_575
	O2        O1        3.17795 1_555   1_555
	O2        C1        3.18063 1_555   7_464
	loop_
		_geom_angle_atom_site_label_1
		_geom_angle_atom_site_label_2
		_geom_angle_atom_site_label_3
		_geom_angle
		_geom_angle_site_symmetry_1
		_geom_angle_site_symmetry_2
		_geom_angle_site_symmetry_3
	O2        Li1       O1         116.619   7_565 1_555   3_575
	O2        Li1       O2         114.742   4_676 1_555   7_565
	O2        Li1       O1         110.873   4_676 1_555   3_575
	O2        Li1       O2         104.736   2_656 1_555   4_676
	O2        Li1       O2         94.001    2_656 1_555   7_565
	O2        Li1       O1         114.250   2_656 1_555   3_575
	Li1       Li1       O2         45.681    8_667 1_555   2_656
	Li1       Li1       O2         119.382   8_667 1_555   4_676
	Li1       Li1       O2         48.321    8_667 1_555   7_565
	Li1       Li1       O1         128.966   8_667 1_555   3_575
	C1        Li1       Li1        94.823    7_565 1_555   8_667
	C1        Li1       O2         88.477    7_565 1_555   2_656
	C1        Li1       O2         24.588    7_565 1_555   4_676
	C1        Li1       O2         98.337    7_565 1_555   7_565
	C1        Li1       O1         135.278   7_565 1_555   3_575
	C1        Li1       C1         68.452    5_556 1_555   7_565
	C1        Li1       Li1        64.571    5_556 1_555   8_667
	C1        Li1       O2         24.755    5_556 1_555   2_656
	C1        Li1       O2         80.928    5_556 1_555   4_676
	C1        Li1       O2         110.444   5_556 1_555   7_565
	C1        Li1       O1         118.233   5_556 1_555   3_575
	C1        Li1       C1         102.554   3_575 1_555   5_556
	C1        Li1       C1         118.535   3_575 1_555   7_565
	C1        Li1       Li1        137.814   3_575 1_555   8_667
	C1        Li1       O2         106.402   3_575 1_555   2_656
	C1        Li1       O2         95.788    3_575 1_555   4_676
	C1        Li1       O2         137.591   3_575 1_555   7_565
	C1        Li1       O1         20.972    3_575 1_555   3_575
	C1        Li1       C1         117.993   3_565 1_555   3_575
	C1        Li1       C1         124.354   3_565 1_555   5_556
	C1        Li1       C1         115.359   3_565 1_555   7_565
	C1        Li1       Li1        59.783    3_565 1_555   8_667
	C1        Li1       O2         103.311   3_565 1_555   2_656
	C1        Li1       O2         126.825   3_565 1_555   4_676
	C1        Li1       O2         19.599    3_565 1_555   7_565
	C1        Li1       O1         97.020    3_565 1_555   3_575
	Li1       Li1       C1         152.083   6_656 1_555   3_565
	Li1       Li1       C1         57.371    6_656 1_555   3_575
	Li1       Li1       C1         81.649    6_656 1_555   5_556
	Li1       Li1       C1         61.168    6_656 1_555   7_565
	Li1       Li1       Li1        144.549   6_656 1_555   8_667
	Li1       Li1       O2         104.236   6_656 1_555   2_656
	Li1       Li1       O2         39.712    6_656 1_555   4_676
	Li1       Li1       O2         151.533   6_656 1_555   7_565
	Li1       Li1       O1         75.647    6_656 1_555   3_575
	Li1       Li1       Li1        112.875   6_646 1_555   6_656
	Li1       Li1       C1         56.404    6_646 1_555   3_565
	Li1       Li1       C1         151.719   6_646 1_555   3_575
	Li1       Li1       C1         101.809   6_646 1_555   5_556
	Li1       Li1       C1         58.959    6_646 1_555   7_565
	Li1       Li1       Li1        66.976    6_646 1_555   8_667
	Li1       Li1       O2         101.742   6_646 1_555   2_656
	Li1       Li1       O2         74.137    6_646 1_555   4_676
	Li1       Li1       O2         40.732    6_646 1_555   7_565
	Li1       Li1       O1         139.956   6_646 1_555   3_575
	Li1       Li1       Li1        109.028   2_656 1_555   6_646
	Li1       Li1       Li1        109.028   2_656 1_555   6_656
	Li1       Li1       C1         59.568    2_656 1_555   3_565
	Li1       Li1       C1         58.425    2_656 1_555   3_575
	Li1       Li1       C1         139.175   2_656 1_555   5_556
	Li1       Li1       C1         151.604   2_656 1_555   7_565
	Li1       Li1       Li1        103.766   2_656 1_555   8_667
	Li1       Li1       O2         119.859   2_656 1_555   2_656
	Li1       Li1       O2         132.591   2_656 1_555   4_676
	Li1       Li1       O2         79.167    2_656 1_555   7_565
	Li1       Li1       O1         37.452    2_656 1_555   3_575
	O2        Li1       Li1        83.258    7_575 1_555   2_656
	O2        Li1       Li1        149.929   7_575 1_555   6_646
	O2        Li1       Li1        37.849    7_575 1_555   6_656
	O2        Li1       C1         142.826   7_575 1_555   3_565
	O2        Li1       C1         24.834    7_575 1_555   3_575
	O2        Li1       C1         83.159    7_575 1_555   5_556
	O2        Li1       C1         97.051    7_575 1_555   7_565
	O2        Li1       Li1        138.329   7_575 1_555   8_667
	O2        Li1       O2         94.846    7_575 1_555   2_656
	O2        Li1       O2         77.487    7_575 1_555   4_676
	O2        Li1       O2         162.425   7_575 1_555   7_565
	O2        Li1       O1         45.806    7_575 1_555   3_575
	O1        Li1       O2         121.444   7_565 1_555   7_575
	O1        Li1       Li1        142.521   7_565 1_555   2_656
	O1        Li1       Li1        35.907    7_565 1_555   6_646
	O1        Li1       Li1        84.822    7_565 1_555   6_656
	O1        Li1       C1         91.696    7_565 1_555   3_565
	O1        Li1       C1         141.579   7_565 1_555   3_575
	O1        Li1       C1         75.850    7_565 1_555   5_556
	O1        Li1       C1         24.438    7_565 1_555   7_565
	O1        Li1       Li1        77.085    7_565 1_555   8_667
	O1        Li1       O2         88.022    7_565 1_555   2_656
	O1        Li1       O2         45.798    7_565 1_555   4_676
	O1        Li1       O2         74.002    7_565 1_555   7_565
	O1        Li1       O1         153.203   7_565 1_555   3_575
	Li1       Li1       O1         64.537    3_574 1_555   7_565
	Li1       Li1       O2         80.916    3_574 1_555   7_575
	Li1       Li1       Li1        96.053    3_574 1_555   2_656
	Li1       Li1       Li1        70.754    3_574 1_555   6_646
	Li1       Li1       Li1        52.125    3_574 1_555   6_656
	Li1       Li1       C1         101.566   3_574 1_555   3_565
	Li1       Li1       C1         84.829    3_574 1_555   3_575
	Li1       Li1       C1         119.402   3_574 1_555   5_556
	Li1       Li1       C1         56.301    3_574 1_555   7_565
	Li1       Li1       Li1        137.156   3_574 1_555   8_667
	Li1       Li1       O2         143.236   3_574 1_555   2_656
	Li1       Li1       O2         38.572    3_574 1_555   4_676
	Li1       Li1       O2         100.720   3_574 1_555   7_565
	Li1       Li1       O1         88.852    3_574 1_555   3_575
	Li1       Li1       Li1        160.355   3_575 1_555   3_574
	Li1       Li1       O1         125.259   3_575 1_555   7_565
	Li1       Li1       O2         79.575    3_575 1_555   7_575
	Li1       Li1       Li1        83.947    3_575 1_555   2_656
	Li1       Li1       Li1        127.875   3_575 1_555   6_646
	Li1       Li1       Li1        109.246   3_575 1_555   6_656
	Li1       Li1       C1         95.376    3_575 1_555   3_565
	Li1       Li1       C1         78.431    3_575 1_555   3_575
	Li1       Li1       C1         55.766    3_575 1_555   5_556
	Li1       Li1       C1         124.171   3_575 1_555   7_565
	Li1       Li1       Li1        60.898    3_575 1_555   8_667
	Li1       Li1       O2         37.587    3_575 1_555   2_656
	Li1       Li1       O2         132.866   3_575 1_555   4_676
	Li1       Li1       O2         98.575    3_575 1_555   7_565
	Li1       Li1       O1         79.196    3_575 1_555   3_575
	O2        C1        O1         119.663   5_545 1_555   1_555
	O2        C1        O2         120.674   6_545 1_555   5_545
	O2        C1        O1         119.663   6_545 1_555   1_555
	Li1       C1        O2         39.168    7_464 1_555   6_545
	Li1       C1        O2         139.066   7_464 1_555   5_545
	Li1       C1        O1         91.148    7_464 1_555   1_555
	Li1       C1        Li1        177.703   8_666 1_555   7_464
	Li1       C1        O2         139.066   8_666 1_555   6_545
	Li1       C1        O2         39.168    8_666 1_555   5_545
	Li1       C1        O1         91.148    8_666 1_555   1_555
	Li1       C1        Li1        67.932    6_646 1_555   8_666
	Li1       C1        Li1        111.548   6_646 1_555   7_464
	Li1       C1        O2         123.529   6_646 1_555   6_545
	Li1       C1        O2         40.521    6_646 1_555   5_545
	Li1       C1        O1         102.119   6_646 1_555   1_555
	Li1       C1        Li1        155.762   5_444 1_555   6_646
	Li1       C1        Li1        111.548   5_444 1_555   8_666
	Li1       C1        Li1        67.932    5_444 1_555   7_464
	Li1       C1        O2         40.521    5_444 1_555   6_545
	Li1       C1        O2         123.529   5_444 1_555   5_545
	Li1       C1        O1         102.119   5_444 1_555   1_555
	Li1       C1        Li1        77.446    4_676 1_555   5_444
	Li1       C1        Li1        125.106   4_676 1_555   6_646
	Li1       C1        Li1        118.535   4_676 1_555   8_666
	Li1       C1        Li1        63.670    4_676 1_555   7_464
	Li1       C1        O2         88.088    4_676 1_555   6_545
	Li1       C1        O2         151.238   4_676 1_555   5_545
	Li1       C1        O1         31.575    4_676 1_555   1_555
	Li1       C1        Li1        63.151    3_574 1_555   4_676
	Li1       C1        Li1        125.106   3_574 1_555   5_444
	Li1       C1        Li1        77.446    3_574 1_555   6_646
	Li1       C1        Li1        63.670    3_574 1_555   8_666
	Li1       C1        Li1        118.535   3_574 1_555   7_464
	Li1       C1        O2         151.238   3_574 1_555   6_545
	Li1       C1        O2         88.088    3_574 1_555   5_545
	Li1       C1        O1         31.575    3_574 1_555   1_555
	Li1       C1        Li1        117.993   3_564 1_555   3_574
	Li1       C1        Li1        178.857   3_564 1_555   4_676
	Li1       C1        Li1        101.670   3_564 1_555   5_444
	Li1       C1        Li1        55.646    3_564 1_555   6_646
	Li1       C1        Li1        62.429    3_564 1_555   8_666
	Li1       C1        Li1        115.359   3_564 1_555   7_464
	Li1       C1        O2         90.769    3_564 1_555   6_545
	Li1       C1        O2         29.905    3_564 1_555   5_545
	Li1       C1        O1         149.568   3_564 1_555   1_555
	Li1       C1        Li1        60.864    4_666 1_555   3_564
	Li1       C1        Li1        178.857   4_666 1_555   3_574
	Li1       C1        Li1        117.993   4_666 1_555   4_676
	Li1       C1        Li1        55.646    4_666 1_555   5_444
	Li1       C1        Li1        101.670   4_666 1_555   6_646
	Li1       C1        Li1        115.359   4_666 1_555   8_666
	Li1       C1        Li1        62.429    4_666 1_555   7_464
	Li1       C1        O2         29.905    4_666 1_555   6_545
	Li1       C1        O2         90.769    4_666 1_555   5_545
	Li1       C1        O1         149.568   4_666 1_555   1_555
	C1        C1        Li1        76.715    3_565 1_555   4_666
	C1        C1        Li1        82.895    3_565 1_555   3_564
	C1        C1        Li1        103.266   3_565 1_555   3_574
	C1        C1        Li1        96.880    3_565 1_555   4_676
	C1        C1        Li1        118.699   3_565 1_555   5_444
	C1        C1        Li1        55.509    3_565 1_555   6_646
	C1        C1        Li1        123.395   3_565 1_555   8_666
	C1        C1        Li1        56.039    3_565 1_555   7_464
	C1        C1        O2         78.787    3_565 1_555   6_545
	C1        C1        O2         89.518    3_565 1_555   5_545
	C1        C1        O1         101.828   3_565 1_555   1_555
	C1        C1        C1         156.344   3_564 1_555   3_565
	C1        C1        Li1        82.895    3_564 1_555   4_666
	C1        C1        Li1        76.715    3_564 1_555   3_564
	C1        C1        Li1        96.880    3_564 1_555   3_574
	C1        C1        Li1        103.266   3_564 1_555   4_676
	C1        C1        Li1        55.509    3_564 1_555   5_444
	C1        C1        Li1        118.699   3_564 1_555   6_646
	C1        C1        Li1        56.039    3_564 1_555   8_666
	C1        C1        Li1        123.395   3_564 1_555   7_464
	C1        C1        O2         89.518    3_564 1_555   6_545
	C1        C1        O2         78.787    3_564 1_555   5_545
	C1        C1        O1         101.828   3_564 1_555   1_555
	O2        C1        C1         23.667    8_565 1_555   3_564
	O2        C1        C1         156.244   8_565 1_555   3_565
	O2        C1        Li1        82.610    8_565 1_555   4_666
	O2        C1        Li1        97.238    8_565 1_555   3_564
	O2        C1        Li1        97.637    8_565 1_555   3_574
	O2        C1        Li1        82.512    8_565 1_555   4_676
	O2        C1        Li1        37.837    8_565 1_555   5_444
	O2        C1        Li1        142.103   8_565 1_555   6_646
	O2        C1        Li1        76.183    8_565 1_555   8_666
	O2        C1        Li1        103.813   8_565 1_555   7_464
	O2        C1        O2         77.458    8_565 1_555   6_545
	O2        C1        O2         102.454   8_565 1_555   5_545
	O2        C1        O1         90.087    8_565 1_555   1_555
	O2        C1        O2         179.826   7_565 1_555   8_565
	O2        C1        C1         156.244   7_565 1_555   3_564
	O2        C1        C1         23.667    7_565 1_555   3_565
	O2        C1        Li1        97.238    7_565 1_555   4_666
	O2        C1        Li1        82.610    7_565 1_555   3_564
	O2        C1        Li1        82.512    7_565 1_555   3_574
	O2        C1        Li1        97.637    7_565 1_555   4_676
	O2        C1        Li1        142.103   7_565 1_555   5_444
	O2        C1        Li1        37.837    7_565 1_555   6_646
	O2        C1        Li1        103.813   7_565 1_555   8_666
	O2        C1        Li1        76.183    7_565 1_555   7_464
	O2        C1        O2         102.454   7_565 1_555   6_545
	O2        C1        O2         77.458    7_565 1_555   5_545
	O2        C1        O1         90.087    7_565 1_555   1_555
	Li1       O1        C1         127.452   4_676 1_555   1_555
	Li1       O1        Li1        105.095   3_574 1_555   4_676
	Li1       O1        C1         127.452   3_574 1_555   1_555
	O2        O1        Li1        97.095    5_545 1_555   3_574
	O2        O1        Li1        157.810   5_545 1_555   4_676
	O2        O1        C1         30.357    5_545 1_555   1_555
	O2        O1        O2         60.715    6_545 1_555   5_545
	O2        O1        Li1        157.810   6_545 1_555   3_574
	O2        O1        Li1        97.095    6_545 1_555   4_676
	O2        O1        C1         30.357    6_545 1_555   1_555
	Li1       O1        O2         91.658    8_666 1_555   6_545
	Li1       O1        O2         39.264    8_666 1_555   5_545
	Li1       O1        Li1        68.446    8_666 1_555   3_574
	Li1       O1        Li1        153.203   8_666 1_555   4_676
	Li1       O1        C1         64.414    8_666 1_555   1_555
	Li1       O1        Li1        128.828   7_464 1_555   8_666
	Li1       O1        O2         39.264    7_464 1_555   6_545
	Li1       O1        O2         91.658    7_464 1_555   5_545
	Li1       O1        Li1        153.203   7_464 1_555   3_574
	Li1       O1        Li1        68.446    7_464 1_555   4_676
	Li1       O1        C1         64.414    7_464 1_555   1_555
	O2        O1        Li1        35.817    1_555 1_555   7_464
	O2        O1        Li1        164.212   1_555 1_555   8_666
	O2        O1        O2         72.566    1_555 1_555   6_545
	O2        O1        O2         127.019   1_555 1_555   5_545
	O2        O1        Li1        126.928   1_555 1_555   3_574
	O2        O1        Li1        35.515    1_555 1_555   4_676
	O2        O1        C1         100.094   1_555 1_555   1_555
	O2        O1        O2         159.812   2_655 1_555   1_555
	O2        O1        Li1        164.212   2_655 1_555   7_464
	O2        O1        Li1        35.817    2_655 1_555   8_666
	O2        O1        O2         127.019   2_655 1_555   6_545
	O2        O1        O2         72.566    2_655 1_555   5_545
	O2        O1        Li1        35.515    2_655 1_555   3_574
	O2        O1        Li1        126.928   2_655 1_555   4_676
	O2        O1        C1         100.094   2_655 1_555   1_555
	Li1       O2        C1         130.496   7_464 1_555   5_455
	Li1       O2        Li1        99.556    4_676 1_555   7_464
	Li1       O2        C1         116.244   4_676 1_555   5_455
	Li1       O2        Li1        103.841   2_656 1_555   4_676
	Li1       O2        Li1        85.999    2_656 1_555   7_464
	Li1       O2        C1         114.723   2_656 1_555   5_455
	O1        O2        Li1        103.216   5_455 1_555   2_656
	O1        O2        Li1        94.937    5_455 1_555   4_676
	O1        O2        Li1        160.475   5_455 1_555   7_464
	O1        O2        C1         29.980    5_455 1_555   5_455
	O2        O2        O1         59.643    2_555 1_555   5_455
	O2        O2        Li1        119.723   2_555 1_555   2_656
	O2        O2        Li1        132.716   2_555 1_555   4_676
	O2        O2        Li1        100.833   2_555 1_555   7_464
	O2        O2        C1         29.663    2_555 1_555   5_455
	O2        O2        O2         118.156   8_566 1_555   2_555
	O2        O2        O1         142.185   8_566 1_555   5_455
	O2        O2        Li1        41.851    8_566 1_555   2_656
	O2        O2        Li1        106.144   8_566 1_555   4_676
	O2        O2        Li1        44.147    8_566 1_555   7_464
	O2        O2        C1         136.581   8_566 1_555   5_455
	Li1       O2        O2         125.354   7_474 1_555   8_566
	Li1       O2        O2         96.741    7_474 1_555   2_555
	Li1       O2        O1         37.099    7_474 1_555   5_455
	Li1       O2        Li1        85.154    7_474 1_555   2_656
	Li1       O2        Li1        68.014    7_474 1_555   4_676
	Li1       O2        Li1        162.425   7_474 1_555   7_464
	Li1       O2        C1         67.079    7_474 1_555   5_455
	O2        O2        Li1        77.754    3_574 1_555   7_474
	O2        O2        O2         132.053   3_574 1_555   8_566
	O2        O2        O2         96.149    3_574 1_555   2_555
	O2        O2        O1         83.096    3_574 1_555   5_455
	O2        O2        Li1        141.888   3_574 1_555   2_656
	O2        O2        Li1        38.117    3_574 1_555   4_676
	O2        O2        Li1        100.376   3_574 1_555   7_464
	O2        O2        C1         89.604    3_574 1_555   5_455
	O2        O2        O2         156.686   3_575 1_555   3_574
	O2        O2        Li1        79.094    3_575 1_555   7_474
	O2        O2        O2         65.699    3_575 1_555   8_566
	O2        O2        O2         83.851    3_575 1_555   2_555
	O2        O2        O1         76.792    3_575 1_555   5_455
	O2        O2        Li1        37.147    3_575 1_555   2_656
	O2        O2        Li1        131.798   3_575 1_555   4_676
	O2        O2        Li1        102.521   3_575 1_555   7_464
	O2        O2        C1         78.868    3_575 1_555   5_455
	O1        O2        O2         122.443   1_555 1_555   3_575
	O1        O2        O2         62.249    1_555 1_555   3_574
	O1        O2        Li1        94.003    1_555 1_555   7_474
	O1        O2        O2         73.740    1_555 1_555   8_566
	O1        O2        O2         153.134   1_555 1_555   2_555
	O1        O2        O1         127.019   1_555 1_555   5_455
	O1        O2        Li1        85.626    1_555 1_555   2_656
	O1        O2        Li1        33.612    1_555 1_555   4_676
	O1        O2        Li1        70.182    1_555 1_555   7_464
	O1        O2        C1         149.531   1_555 1_555   5_455
	C1        O2        O1         79.542    7_464 1_555   1_555
	C1        O2        O2         156.413   7_464 1_555   3_575
	C1        O2        O2         23.674    7_464 1_555   3_574
	C1        O2        Li1        91.825    7_464 1_555   7_474
	C1        O2        O2         134.807   7_464 1_555   8_566
	C1        O2        O2         75.579    7_464 1_555   2_555
	C1        O2        O1         82.845    7_464 1_555   5_455
	C1        O2        Li1        164.628   7_464 1_555   2_656
	C1        O2        Li1        61.235    7_464 1_555   4_676
	C1        O2        Li1        92.699    7_464 1_555   7_464
	C1        O2        C1         77.546    7_464 1_555   5_455
#######	End powder crystal structure	#######


#######	Begin powder diffraction data	#######
data_BL21Robot_0911-2022-07-08-2348_scan2
_pd_block_id	BL21Robot_0911-2022-07-08-2348_scan2
_pd_calc_method	Rietveld
_diffrn_radiation_probe	x-ray
_pd_instr_special_details
;SSRL beam line 2-1
;
_pd_meas_scan_method	step
_diffrn_radiation_wavelength	0.729819700
_diffrn_ambient_temperature	300
_refine_ls_goodness_of_fit_all	0.27138
_pd_proc_ls_prof_R_factor	0.03131
_pd_proc_ls_prof_wR_factor	0.04260
_pd_proc_ls_prof_wR_expected	0.15699
loop_
	_pd_phase_id
	_pd_phase_block_id
	_pd_phase_mass_%
1	Lithium_Carbonate	100
loop_
	_refln_index_h
	_refln_index_k
	_refln_index_l
	_pd_refln_phase_id
	_refln_d_spacing
	_refln_F_squared_calc
	_refln_F_squared_meas
   0    0    2 1    2.814651     2.019769     2.024135
   0    0    4 1    1.407326     0.059676     0.060132
   0    0    6 1    0.938217     0.006674     0.006746
   0    0    8 1    0.703663     0.003932     0.003896
   0    2    0 1    2.488110     0.450269     0.441932
   0    2    1 1    2.275729     0.503670     0.511045
   0    2    2 1    1.864169     0.208172     0.214720
   0    2    3 1    1.498150     0.092085     0.087553
   0    2    4 1    1.224954     0.017233     0.017292
   0    2    5 1    1.025736     0.000246     0.000241
   0    2    6 1    0.877878     0.065081     0.064205
   0    2    7 1    0.765210     0.011700     0.011845
   0    2    8 1    0.677106     0.027152     0.027063
   0    2    9 1    0.606604     0.008921     0.009164
   0    4    0 1    1.244055     0.001916     0.001900
   0    4    1 1    1.214745     0.004488     0.004858
   0    4    2 1    1.137865     0.004419     0.004224
   0    4    3 1    1.036873     0.022130     0.022040
   0    4    4 1    0.932084     0.003986     0.003988
   0    4    5 1    0.834770     0.063065     0.063585
   0    4    6 1    0.749075     0.001565     0.001557
   0    4    7 1    0.675366     0.085343     0.085954
   0    4    8 1    0.612477     0.000277     0.000275
   0    6    0 1    0.829370     0.022281     0.022504
   0    6    1 1    0.820512     0.008203     0.008178
   0    6    2 1    0.795552     0.013819     0.013830
   0    6    3 1    0.758576     0.002336     0.002347
   0    6    4 1    0.714522     0.002481     0.002488
   0    6    5 1    0.667749     0.000865     0.000877
   0    6    6 1    0.621390     0.018569     0.018696
   0    6    7 1    0.577343     0.006862     0.006966
   0    8    0 1    0.622027     0.048415     0.049223
   0    8    1 1    0.618264     0.000257     0.000260
   0    8    2 1    0.607372     0.052507     0.055070
   0    8    3 1    0.590432     0.001049     0.001036
   0    8    4 1    0.568932     0.004507     0.004465
   1    1  -10 1    0.575660     0.013167     0.013276
   1    1   -9 1    0.640495     0.026066     0.026186
   1    1   -8 1    0.721547     0.003291     0.003264
   1    1   -7 1    0.825637     0.040072     0.040464
   1    1   -6 1    0.963898     0.012393     0.012369
   1    1   -5 1    1.155654     0.024261     0.024237
   1    1   -4 1    1.436913     0.135729     0.139979
   1    1   -3 1    1.879760     0.003825     0.003776
   1    1   -2 1    2.627968     0.675445     0.704487
   1    1   -1 1    3.787723     0.052787     0.050564
   1    1    0 1    4.162344     0.618295     0.600724
   1    1    1 1    3.030986     0.393172     0.376456
   1    1    2 1    2.117165     0.011034     0.011922
   1    1    3 1    1.580244     0.403557     0.374829
   1    1    4 1    1.249098     0.036286     0.035403
   1    1    5 1    1.028956     0.161590     0.154934
   1    1    6 1    0.873302     0.050577     0.049519
   1    1    7 1    0.757877     0.039211     0.039389
   1    1    8 1    0.669058     0.012647     0.012858
   1    1    9 1    0.598687     0.005541     0.005499
   1    3   -9 1    0.601853     0.036979     0.037170
   1    3   -8 1    0.667585     0.005575     0.005648
   1    3   -7 1    0.747427     0.026894     0.026790
   1    3   -6 1    0.845342     0.034408     0.034248
   1    3   -5 1    0.965911     0.010566     0.010540
   1    3   -4 1    1.112903     0.103098     0.101663
   1    3   -3 1    1.284512     0.318203     0.302453
   1    3   -2 1    1.461978     0.237268     0.247285
   1    3   -1 1    1.595630     0.401528     0.398785
   1    3    0 1    1.620540     0.297980     0.314932
   1    3    1 1    1.521598     0.000181     0.000180
   1    3    2 1    1.353130     0.145570     0.150873
   1    3    3 1    1.175642     0.239865     0.237849
   1    3    4 1    1.018506     0.030815     0.030190
   1    3    5 1    0.888205     0.184038     0.184372
   1    3    6 1    0.782236     0.003099     0.003089
   1    3    7 1    0.696044     0.041344     0.041008
   1    3    8 1    0.625366     0.001272     0.001264
   1    3    9 1    0.566771     0.001112     0.001107
   1    5   -8 1    0.588241     0.000429     0.000427
   1    5   -7 1    0.640687     0.006081     0.006115
   1    5   -6 1    0.699197     0.011162     0.011219
   1    5   -5 1    0.762945     0.014428     0.014553
   1    5   -4 1    0.829447     0.049147     0.049731
   1    5   -3 1    0.893640     0.150098     0.151078
   1    5   -2 1    0.947455     0.091559     0.091535
   1    5   -1 1    0.981100     0.163166     0.163808
   1    5    0 1    0.986807     0.072511     0.074389
   1    5    1 1    0.963121     0.004152     0.004166
   1    5    2 1    0.915817     0.020278     0.020745
   1    5    3 1    0.854467     0.053284     0.054251
   1    5    4 1    0.788081     0.001208     0.001209
   1    5    5 1    0.722874     0.059723     0.059598
   1    5    6 1    0.662208     0.000000     0.000000
   1    5    7 1    0.607433     0.013966     0.014438
   1    7   -6 1    0.575940     0.004234     0.004271
   1    7   -5 1    0.610033     0.002214     0.002208
   1    7   -4 1    0.642463     0.033098     0.033254
   1    7   -3 1    0.670944     0.000023     0.000023
   1    7   -2 1    0.692844     0.055785     0.055373
   1    7   -1 1    0.705680     0.000314     0.000315
   1    7    0 1    0.707795     0.034908     0.034832
   1    7    1 1    0.698900     0.008935     0.009074
   1    7    2 1    0.680179     0.003529     0.003545
   1    7    3 1    0.653881     0.022016     0.022132
   1    7    4 1    0.622655     0.003528     0.003534
   1    7    5 1    0.588959     0.017107     0.016977
   2    0  -10 1    0.594069     0.000056     0.000056
   2    0   -8 1    0.750422     0.023665     0.023640
   2    0   -6 1    1.015090     0.276203     0.267277
   2    0   -4 1    1.547359     1.101842     1.028173
   2    0   -2 1    2.920109     1.413579     1.431724
   2    0    0 1    3.797430     0.100779     0.099533
   2    0    2 1    1.910852     0.069694     0.069765
   2    0    4 1    1.169732     0.006910     0.007040
   2    0    6 1    0.833252     0.012831     0.013032
   2    0    8 1    0.645206     0.025517     0.025540
   2    2  -10 1    0.577827     0.006508     0.006584
   2    2   -9 1    0.640891     0.000145     0.000146
   2    2   -8 1    0.718456     0.000347     0.000346
   2    2   -7 1    0.815651     0.017983     0.017940
   2    2   -6 1    0.939880     0.067509     0.067924
   2    2   -5 1    1.101599     0.081152     0.076595
   2    2   -4 1    1.313984     0.246071     0.253436
   2    2   -3 1    1.586221     0.198796     0.178840
   2    2   -2 1    1.893861     0.068465     0.066996
   2    2   -1 1    2.116260     0.102594     0.113680
   2    2    0 1    2.081172     0.220944     0.254813
   2    2    1 1    1.820939     0.004672     0.004567
   2    2    2 1    1.515493     0.451501     0.447913
   2    2    3 1    1.257552     0.052130     0.051615
   2    2    4 1    1.058582     0.102108     0.103225
   2    2    5 1    0.907017     0.028111     0.028538
   2    2    6 1    0.790122     0.001732     0.001736
   2    2    7 1    0.698226     0.000391     0.000393
   2    2    8 1    0.624549     0.003554     0.003537
   2    4   -9 1    0.585284     0.010979     0.010959
   2    4   -8 1    0.642571     0.000758     0.000763
   2    4   -7 1    0.709290     0.001431     0.001432
   2    4   -6 1    0.786495     0.001172     0.001165
   2    4   -5 1    0.874155     0.000265     0.000258
   2    4   -4 1    0.969555     0.001839     0.001837
   2    4   -3 1    1.064770     0.005881     0.006039
   2    4   -2 1    1.144517     0.005542     0.005626
   2    4   -1 1    1.188553     0.063514     0.066040
   2    4    0 1    1.182230     0.009825     0.010519
   2    4    1 1    1.127816     0.222508     0.216531
   2    4    2 1    1.042571     0.005562     0.005681
   2    4    3 1    0.946207     0.289849     0.289992
   2    4    4 1    0.852189     0.001070     0.001066
   2    4    5 1    0.766934     0.157848     0.158717
   2    4    6 1    0.692309     0.000234     0.000234
   2    4    7 1    0.627976     0.025377     0.025107
   2    4    8 1    0.572758     0.000239     0.000240
   2    6   -7 1    0.598109     0.002459     0.002438
   2    6   -6 1    0.642256     0.011689     0.011746
   2    6   -5 1    0.687401     0.007013     0.007050
   2    6   -4 1    0.730989     0.026352     0.026080
   2    6   -3 1    0.769298     0.006000     0.005983
   2    6   -2 1    0.797815     0.004169     0.004199
   2    6   -1 1    0.812297     0.001071     0.001084
   2    6    0 1    0.810270     0.017046     0.017163
   2    6    1 1    0.792094     0.003104     0.003100
   2    6    2 1    0.760799     0.053669     0.053567
   2    6    3 1    0.720825     0.016864     0.016642
   2    6    4 1    0.676565     0.031511     0.031428
   2    6    5 1    0.631471     0.012355     0.012328
   2    6    6 1    0.587821     0.004136     0.004112
   2    8   -4 1    0.577140     0.064139     0.065458
   2    8   -3 1    0.595445     0.000372     0.000373
   2    8   -2 1    0.608378     0.034658     0.035648
   2    8   -1 1    0.614727     0.001958     0.001932
   2    8    0 1    0.613847     0.000899     0.000895
   2    8    1 1    0.605829     0.003779     0.003871
   2    8    2 1    0.591478     0.005283     0.005190
   2    8    3 1    0.572099     0.002819     0.002825
   3    1  -10 1    0.601402     0.004877     0.004890
   3    1   -9 1    0.670554     0.001069     0.001098
   3    1   -8 1    0.756741     0.032203     0.032327
   3    1   -7 1    0.866582     0.000009     0.000009
   3    1   -6 1    1.010097     0.061239     0.062400
   3    1   -5 1    1.202371     0.009623     0.009705
   3    1   -4 1    1.464233     0.067896     0.070181
   3    1   -3 1    1.812946     0.276945     0.260196
   3    1   -2 1    2.207606     0.004449     0.004353
   3    1   -1 1    2.430766     1.109499     1.160927
   3    1    0 1    2.256403     0.343987     0.366542
   3    1    1 1    1.867637     0.777456     0.785540
   3    1    2 1    1.507410     0.304268     0.298707
   3    1    3 1    1.234105     0.148408     0.150114
   3    1    4 1    1.033505     0.044719     0.042947
   3    1    5 1    0.884247     0.014073     0.014050
   3    1    6 1    0.770418     0.005851     0.005811
   3    1    7 1    0.681400     0.000805     0.000806
   3    1    8 1    0.610184     0.027937     0.027954
   3    3  -10 1    0.569073     0.007062     0.006999
   3    3   -9 1    0.626587     0.008815     0.008742
   3    3   -8 1    0.695164     0.023244     0.022952
   3    3   -7 1    0.777396     0.061731     0.060950
   3    3   -6 1    0.875989     0.048685     0.047341
   3    3   -5 1    0.992694     0.053247     0.051582
   3    3   -4 1    1.125452     0.098845     0.098386
   3    3   -3 1    1.262574     0.040508     0.040880
   3    3   -2 1    1.375871     0.130073     0.133406
   3    3   -1 1    1.425216     0.581812     0.563342
   3    3    0 1    1.387448     0.060543     0.062210
   3    3    1 1    1.280623     0.508052     0.494357
   3    3    2 1    1.144708     0.011575     0.011740
   3    3    3 1    1.010329     0.067390     0.068693
   3    3    4 1    0.891126     0.007228     0.007281
   3    3    5 1    0.790073     0.000712     0.000714
   3    3    6 1    0.705722     0.014693     0.014649
   3    3    7 1    0.635408     0.011790     0.011738
   3    3    8 1    0.576496     0.014304     0.014476
   3    5   -8 1    0.606848     0.017119     0.017692
   3    5   -7 1    0.659263     0.048298     0.047700
   3    5   -6 1    0.716242     0.033370     0.033497
   3    5   -5 1    0.775939     0.041156     0.040336
   3    5   -4 1    0.834604     0.031987     0.032277
   3    5   -3 1    0.886155     0.002762     0.002753
   3    5   -2 1    0.922772     0.012212     0.012444
   3    5   -1 1    0.937227     0.116291     0.117835
   3    5    0 1    0.926240     0.001052     0.001068
   3    5    1 1    0.892328     0.112272     0.113394
   3    5    2 1    0.842366     0.000380     0.000381
   3    5    3 1    0.784274     0.012942     0.012863
   3    5    4 1    0.724446     0.003923     0.003919
   3    5    5 1    0.666942     0.003415     0.003458
   3    5    6 1    0.613833     0.009983     0.009902
   3    5    7 1    0.565871     0.012828     0.012777
   3    7   -6 1    0.585356     0.028191     0.028133
   3    7   -5 1    0.616614     0.000788     0.000786
   3    7   -4 1    0.644850     0.015853     0.015909
   3    7   -3 1    0.667759     0.012209     0.012380
   3    7   -2 1    0.683014     0.000318     0.000318
   3    7   -1 1    0.688814     0.033603     0.034631
   3    7    0 1    0.684417     0.007761     0.007673
   3    7    1 1    0.670388     0.029656     0.030424
   3    7    2 1    0.648411     0.010747     0.010715
   3    7    3 1    0.620772     0.010536     0.010543
   3    7    4 1    0.589808     0.000333     0.000329
   4    0  -10 1    0.614288     0.047221     0.046806
   4    0   -8 1    0.773679     0.108991     0.106263
   4    0   -6 1    1.029434     0.072760     0.069486
   4    0   -4 1    1.460055     0.002103     0.002162
   4    0   -2 1    2.012055     0.086660     0.089101
   4    0    0 1    1.898715     0.000017     0.000017
   4    0    2 1    1.336060     0.148252     0.148666
   4    0    4 1    0.955426     0.160342     0.157092
   4    0    6 1    0.728703     0.072236     0.071508
   4    0    8 1    0.584866     0.019985     0.019979
   4    2  -10 1    0.596381     0.015028     0.015015
   4    2   -9 1    0.660773     0.017901     0.017807
   4    2   -8 1    0.738787     0.030045     0.030115
   4    2   -7 1    0.834173     0.019042     0.019277
   4    2   -6 1    0.951232     0.000695     0.000687
   4    2   -5 1    1.093474     0.006573     0.006551
   4    2   -4 1    1.259253     0.151442     0.148672
   4    2   -3 1    1.431450     0.016531     0.016776
   4    2   -2 1    1.564514     0.502257     0.523598
   4    2   -1 1    1.596836     0.122285     0.122615
   4    2    0 1    1.509417     0.182481     0.185170
   4    2    1 1    1.349908     0.055652     0.060615
   4    2    2 1    1.177090     0.001128     0.001128
   4    2    3 1    1.021781     0.000678     0.000674
   4    2    4 1    0.891928     0.029735     0.029998
   4    2    5 1    0.785838     0.030823     0.030640
   4    2    6 1    0.699327     0.017051     0.017084
   4    2    7 1    0.628287     0.025376     0.025099
   4    2    8 1    0.569348     0.003613     0.003583
   4    4   -9 1    0.600309     0.001096     0.001091
   4    4   -8 1    0.656992     0.000645     0.000637
   4    4   -7 1    0.721368     0.001730     0.001712
   4    4   -6 1    0.793110     0.001820     0.001821
   4    4   -5 1    0.870079     0.043810     0.043435
   4    4   -4 1    0.946931     0.004650     0.004656
   4    4   -3 1    1.013973     0.224929     0.217907
   4    4   -2 1    1.058130     0.004797     0.004848
   4    4   -1 1    1.067963     0.470454     0.479688
   4    4    0 1    1.040586     0.001522     0.001531
   4    4    1 1    0.983721     0.329616     0.351593
   4    4    2 1    0.910470     0.000489     0.000499
   4    4    3 1    0.832634     0.055332     0.056633
   4    4    4 1    0.757747     0.000872     0.000878
   4    4    5 1    0.689422     0.000468     0.000473
   4    4    6 1    0.628776     0.001041     0.001028
   4    4    7 1    0.575637     0.005274     0.005316
   4    6   -8 1    0.565738     0.006973     0.006947
   4    6   -7 1    0.605298     0.002488     0.002512
   4    6   -6 1    0.645843     0.000043     0.000043
   4    6   -5 1    0.685413     0.000012     0.000012
   4    6   -4 1    0.721145     0.021563     0.021287
   4    6   -3 1    0.749470     0.007191     0.007144
   4    6   -2 1    0.766782     0.060910     0.061202
   4    6   -1 1    0.770500     0.024857     0.024739
   4    6    0 1    0.760027     0.034995     0.034720
   4    6    1 1    0.737003     0.018848     0.018829
   4    6    2 1    0.704644     0.001559     0.001544
   4    6    3 1    0.666654     0.000448     0.000453
   4    6    4 1    0.626313     0.004043     0.004008
   4    6    5 1    0.586051     0.005668     0.005665
   4    8   -4 1    0.572259     0.000212     0.000213
   4    8   -3 1    0.586107     0.003396     0.003400
   4    8   -2 1    0.594277     0.006971     0.006970
   4    8   -1 1    0.596002     0.003120     0.003130
   4    8    0 1    0.591115     0.001388     0.001364
   4    8    1 1    0.580087     0.001302     0.001318
   5    1  -10 1    0.614211     0.014559     0.014431
   5    1   -9 1    0.682149     0.002950     0.002949
   5    1   -8 1    0.764622     0.005389     0.005469
   5    1   -7 1    0.865498     0.046470     0.045714
   5    1   -6 1    0.988890     0.004024     0.003994
   5    1   -5 1    1.137138     0.217213     0.209250
   5    1   -4 1    1.304979     0.134601     0.127712
   5    1   -3 1    1.467757     0.394203     0.400853
   5    1   -2 1    1.572756     0.317481     0.327378
   5    1   -1 1    1.566562     0.208846     0.224622
   5    1    0 1    1.452797     0.051082     0.054511
   5    1    1 1    1.287540     0.026974     0.027077
   5    1    2 1    1.121004     0.048473     0.048816
   5    1    3 1    0.975239     0.003154     0.003132
   5    1    4 1    0.854298     0.117435     0.118428
   5    1    5 1    0.755481     0.002434     0.002441
   5    1    6 1    0.674649     0.039389     0.039832
   5    1    7 1    0.607998     0.003299     0.003382
   5    3  -10 1    0.579888     0.010525     0.010614
   5    3   -9 1    0.636015     0.003012     0.002992
   5    3   -8 1    0.701258     0.015794     0.015655
   5    3   -7 1    0.776613     0.029386     0.028915
   5    3   -6 1    0.862049     0.021025     0.020828
   5    3   -5 1    0.955022     0.224244     0.219867
   5    3   -4 1    1.048127     0.017455     0.017360
   5    3   -3 1    1.127050     0.280132     0.277595
   5    3   -2 1    1.172549     0.011218     0.011360
   5    3   -1 1    1.169975     0.032284     0.033168
   5    3    0 1    1.120234     0.023875     0.024063
   5    3    1 1    1.039026     0.025447     0.025279
   5    3    2 1    0.945404     0.055345     0.055271
   5    3    3 1    0.852961     0.039366     0.039508
   5    3    4 1    0.768490     0.055177     0.055196
   5    3    5 1    0.694186     0.011318     0.011197
   5    3    6 1    0.629924     0.022157     0.021929
   5    3    7 1    0.574651     0.000116     0.000116
   5    5   -9 1    0.566300     0.005249     0.005225
   5    5   -8 1    0.610889     0.006083     0.006051
   5    5   -7 1    0.658785     0.006361     0.006283
   5    5   -6 1    0.708562     0.001795     0.001792
   5    5   -5 1    0.757545     0.067697     0.068183
   5    5   -4 1    0.801564     0.000149     0.000151
   5    5   -3 1    0.835255     0.067826     0.068228
   5    5   -2 1    0.853277     0.001225     0.001233
   5    5   -1 1    0.852284     0.001718     0.001707
   5    5    0 1    0.832469     0.012814     0.013302
   5    5    1 1    0.797472     0.024369     0.024474
   5    5    2 1    0.752717     0.030764     0.031056
   5    5    3 1    0.703489     0.034659     0.034267
   5    5    4 1    0.653806     0.027592     0.027638
   5    5    5 1    0.606197     0.014184     0.014541
   5    7   -6 1    0.581141     0.000927     0.000930
   5    7   -5 1    0.607262     0.019831     0.020639
   5    7   -4 1    0.629242     0.009707     0.009563
   5    7   -3 1    0.645150     0.021574     0.021626
   5    7   -2 1    0.653348     0.007756     0.007784
   5    7   -1 1    0.652902     0.008744     0.008737
   5    7    0 1    0.643864     0.000446     0.000451
   5    7    1 1    0.627256     0.001618     0.001605
   5    7    2 1    0.604767     0.020968     0.020911
   5    7    3 1    0.578333     0.000418     0.000421
   6    0  -10 1    0.619542     0.004693     0.004766
   6    0   -8 1    0.766029     0.002538     0.002562
   6    0   -6 1    0.973370     0.012320     0.012229
   6    0   -4 1    1.231635     0.010921     0.011072
   6    0   -2 1    1.392866     0.280354     0.282656
   6    0    0 1    1.265810     0.433063     0.426116
   6    0    2 1    1.007466     0.183342     0.186713
   6    0    4 1    0.790864     0.040010     0.040106
   6    0    6 1    0.636951     0.003573     0.003555
   6    2  -10 1    0.601185     0.000323     0.000323
   6    2   -9 1    0.661584     0.000229     0.000230
   6    2   -8 1    0.732117     0.030155     0.030121
   6    2   -7 1    0.813846     0.012441     0.012513
   6    2   -6 1    0.906473     0.083341     0.084647
   6    2   -5 1    1.006399     0.040969     0.041676
   6    2   -4 1    1.103803     0.029806     0.028472
   6    2   -3 1    1.180717     0.019962     0.021146
   6    2   -2 1    1.215383     0.017907     0.018950
   6    2   -1 1    1.195438     0.020847     0.019752
   6    2    0 1    1.128202     0.074769     0.072442
   6    2    1 1    1.034369     0.116948     0.111284
   6    2    2 1    0.933818     0.028533     0.028491
   6    2    3 1    0.838592     0.073185     0.072574
   6    2    4 1    0.753705     0.002034     0.002048
   6    2    5 1    0.680131     0.007275     0.007277
   6    2    6 1    0.617052     0.000992     0.000992
   6    4   -9 1    0.600917     0.021182     0.021162
   6    4   -8 1    0.652288     0.000742     0.000740
   6    4   -7 1    0.708101     0.098075     0.097923
   6    4   -6 1    0.766605     0.000987     0.000994
   6    4   -5 1    0.824247     0.213680     0.215252
   6    4   -4 1    0.875255     0.000592     0.000576
   6    4   -3 1    0.912145     0.202325     0.212976
   6    4   -2 1    0.927847     0.000647     0.000642
   6    4   -1 1    0.918881     0.036176     0.038466
   6    4    0 1    0.887271     0.002120     0.002116
   6    4    1 1    0.839404     0.005239     0.005163
   6    4    2 1    0.782932     0.003209     0.003185
   6    4    3 1    0.724220     0.008950     0.008943
   6    4    4 1    0.667417     0.001675     0.001696
   6    4    5 1    0.614713     0.001385     0.001372
   6    4    6 1    0.566960     0.000338     0.000336
   6    6   -7 1    0.597396     0.007372     0.007329
   6    6   -6 1    0.631287     0.028548     0.028460
   6    6   -5 1    0.662326     0.016310     0.016487
   6    6   -4 1    0.687935     0.015364     0.015501
   6    6   -3 1    0.705420     0.010194     0.010180
   6    6   -2 1    0.712608     0.000026     0.000026
   6    6   -1 1    0.708522     0.000170     0.000170
   6    6    0 1    0.693724     0.010735     0.010614
   6    6    1 1    0.670114     0.014232     0.014545
   6    6    2 1    0.640312     0.010983     0.011065
   6    6    3 1    0.606980     0.013197     0.013711
   6    6    4 1    0.572354     0.001610     0.001614
   6    8   -2 1    0.567965     0.012524     0.012470
   6    8   -1 1    0.565889     0.000383     0.000382
   7    1  -10 1    0.611382     0.006992     0.006950
   7    1   -9 1    0.672253     0.034010     0.035095
   7    1   -8 1    0.742614     0.029590     0.029310
   7    1   -7 1    0.822832     0.053770     0.053761
   7    1   -6 1    0.911438     0.045020     0.046667
   7    1   -5 1    1.003178     0.035858     0.036018
   7    1   -4 1    1.086772     0.001415     0.001417
   7    1   -3 1    1.144962     0.010526     0.010668
   7    1   -2 1    1.160868     0.125951     0.127096
   7    1   -1 1    1.129094     0.006147     0.006124
   7    1    0 1    1.060075     0.259588     0.265441
   7    1    1 1    0.971997     0.013542     0.013519
   7    1    2 1    0.880403     0.075693     0.076938
   7    1    3 1    0.794315     0.018923     0.018956
   7    1    4 1    0.717429     0.000260     0.000260
   7    1    5 1    0.650408     0.016976     0.016847
   7    1    6 1    0.592552     0.017980     0.017717
   7    3  -10 1    0.577506     0.001316     0.001335
   7    3   -9 1    0.627972     0.049543     0.049010
   7    3   -8 1    0.684164     0.001495     0.001491
   7    3   -7 1    0.745344     0.054497     0.054213
   7    3   -6 1    0.809288     0.003652     0.003694
   7    3   -5 1    0.871465     0.001937     0.001911
   7    3   -4 1    0.924598     0.021456     0.021587
   7    3   -3 1    0.959642     0.038020     0.036562
   7    3   -2 1    0.968950     0.082091     0.081824
   7    3   -1 1    0.950242     0.052752     0.051865
   7    3    0 1    0.907990     0.109931     0.110974
   7    3    1 1    0.850790     0.006923     0.006866
   7    3    2 1    0.787327     0.050142     0.050098
   7    3    3 1    0.723951     0.002996     0.002993
   7    3    4 1    0.664319     0.007044     0.007151
   7    3    5 1    0.610055     0.015117     0.015116
   7    5   -8 1    0.599489     0.000017     0.000017
   7    5   -7 1    0.639374     0.017810     0.017853
   7    5   -6 1    0.678380     0.001121     0.001114
   7    5   -5 1    0.713763     0.000181     0.000181
   7    5   -4 1    0.742089     0.014095     0.013969
   7    5   -3 1    0.759845     0.032216     0.032224
   7    5   -2 1    0.764440     0.040495     0.041325
   7    5   -1 1    0.755152     0.042322     0.041987
   7    5    0 1    0.733420     0.043136     0.043935
   7    5    1 1    0.702270     0.012016     0.011885
   7    5    2 1    0.665288     0.017854     0.018230
   7    5    3 1    0.625716     0.000000     0.000000
   7    5    4 1    0.586003     0.001986     0.001985
   7    7   -5 1    0.584000     0.003652     0.003660
   7    7   -4 1    0.599213     0.003618     0.003583
   7    7   -3 1    0.608445     0.000870     0.000891
   7    7   -2 1    0.610796     0.032954     0.032763
   7    7   -1 1    0.606027     0.000746     0.000768
   7    7    0 1    0.594621     0.044845     0.044905
   7    7    1 1    0.577654     0.001845     0.001874
   8    0  -10 1    0.608667     0.001710     0.001741
   8    0   -8 1    0.730027     0.005774     0.005713
   8    0   -6 1    0.875044     0.092829     0.090403
   8    0   -4 1    1.006028     0.222162     0.225887
   8    0   -2 1    1.041121     0.166166     0.167619
   8    0    0 1    0.949358     0.043988     0.044460
   8    0    2 1    0.803491     0.004031     0.004084
   8    0    4 1    0.668030     0.000072     0.000072
   8    2  -10 1    0.591234     0.013421     0.013213
   8    2   -9 1    0.643119     0.008708     0.008773
   8    2   -8 1    0.700498     0.001923     0.001913
   8    2   -7 1    0.762235     0.000886     0.000890
   8    2   -6 1    0.825481     0.013601     0.013735
   8    2   -5 1    0.884922     0.022426     0.022327
   8    2   -4 1    0.932673     0.044910     0.044909
   8    2   -3 1    0.959904     0.114288     0.109932
   8    2   -2 1    0.960429     0.018486     0.017701
   8    2   -1 1    0.934120     0.090073     0.088931
   8    2    0 1    0.886984     0.000005     0.000005
   8    2    1 1    0.827827     0.004547     0.004607
   8    2    2 1    0.764610     0.006389     0.006499
   8    2    3 1    0.702752     0.010901     0.010790
   8    2    4 1    0.645180     0.010483     0.010493
   8    2    5 1    0.593081     0.013905     0.013726
   8    4   -9 1    0.586979     0.050959     0.050804
   8    4   -8 1    0.629627     0.000178     0.000176
   8    4   -7 1    0.673319     0.037949     0.038713
   8    4   -6 1    0.715725     0.000485     0.000487
   8    4   -5 1    0.753437     0.002566     0.002590
   8    4   -4 1    0.782257     0.001951     0.001944
   8    4   -3 1    0.798116     0.011191     0.011300
   8    4   -2 1    0.798418     0.003893     0.003943
   8    4   -1 1    0.783110     0.005952     0.005883
   8    4    0 1    0.754708     0.002639     0.002654
   8    4    1 1    0.717253     0.014554     0.014578
   8    4    2 1    0.674954     0.000587     0.000593
   8    4    3 1    0.631262     0.067679     0.067458
   8    4    4 1    0.588545     0.000064     0.000064
   8    6   -7 1    0.576062     0.001135     0.001147
   8    6   -6 1    0.601952     0.000913     0.000920
   8    6   -5 1    0.623872     0.002611     0.002597
   8    6   -4 1    0.639942     0.010750     0.010810
   8    6   -3 1    0.648538     0.016862     0.016791
   8    6   -2 1    0.648700     0.008880     0.008830
   8    6   -1 1    0.640409     0.013008     0.013133
   8    6    0 1    0.624594     0.000248     0.000247
   8    6    1 1    0.602860     0.000097     0.000098
   8    6    2 1    0.577086     0.004214     0.004303
   9    1  -10 1    0.593538     0.003389     0.003356
   9    1   -9 1    0.643465     0.004693     0.004728
   9    1   -8 1    0.697599     0.004512     0.004527
   9    1   -7 1    0.754269     0.001347     0.001354
   9    1   -6 1    0.810136     0.073399     0.074233
   9    1   -5 1    0.859805     0.002832     0.002816
   9    1   -4 1    0.896273     0.147670     0.151902
   9    1   -3 1    0.912821     0.016233     0.017009
   9    1   -2 1    0.905907     0.041195     0.041901
   9    1   -1 1    0.877051     0.036284     0.035061
   9    1    0 1    0.831995     0.011895     0.012182
   9    1    1 1    0.777942     0.038183     0.037760
   9    1    2 1    0.721086     0.053237     0.052607
   9    1    3 1    0.665608     0.024291     0.024683
   9    1    4 1    0.613806     0.020974     0.020805
   9    1    5 1    0.566646     0.008569     0.008527
   9    3   -9 1    0.604315     0.000008     0.000008
   9    3   -8 1    0.648482     0.010461     0.010413
   9    3   -7 1    0.693246     0.016312     0.016190
   9    3   -6 1    0.735869     0.039677     0.039654
   9    3   -5 1    0.772492     0.022519     0.022063
   9    3   -4 1    0.798615     0.068428     0.069114
   9    3   -3 1    0.810255     0.000974     0.000985
   9    3   -2 1    0.805408     0.042313     0.042714
   9    3   -1 1    0.784927     0.013352     0.013238
   9    3    0 1    0.752134     0.006324     0.006338
   9    3    1 1    0.711491     0.035050     0.035084
   9    3    2 1    0.667220     0.000052     0.000053
   9    3    3 1    0.622546     0.028962     0.029049
   9    3    4 1    0.579548     0.000125     0.000126
   9    5   -8 1    0.575046     0.007150     0.007188
   9    5   -7 1    0.605570     0.017160     0.017410
   9    5   -6 1    0.633363     0.022468     0.022520
   9    5   -5 1    0.656264     0.023748     0.023428
   9    5   -4 1    0.672057     0.028272     0.029345
   9    5   -3 1    0.678949     0.005083     0.005056
   9    5   -2 1    0.676090     0.013548     0.013628
   9    5   -1 1    0.663837     0.001544     0.001565
   9    5    0 1    0.643645     0.001371     0.001391
   9    5    1 1    0.617618     0.011041     0.011051
   9    5    2 1    0.587991     0.000061     0.000060
  10    0  -10 1    0.584022     0.020938     0.020996
  10    0   -8 1    0.676154     0.055922     0.056024
  10    0   -6 1    0.768048     0.052059     0.052152
  10    0   -4 1    0.828865     0.017991     0.018216
  10    0   -2 1    0.825241     0.001746     0.001764
  10    0    0 1    0.759486     0.000000     0.000000
  10    0    2 1    0.666465     0.000068     0.000069
  10    0    4 1    0.575289     0.002628     0.002644
  10    2  -10 1    0.568569     0.004207     0.004173
  10    2   -9 1    0.609761     0.012723     0.012752
  10    2   -8 1    0.652490     0.014114     0.014084
  10    2   -7 1    0.694841     0.037551     0.037089
  10    2   -6 1    0.733879     0.006182     0.006214
  10    2   -5 1    0.765758     0.027342     0.027646
  10    2   -4 1    0.786378     0.000702     0.000698
  10    2   -3 1    0.792566     0.000019     0.000019
  10    2   -2 1    0.783281     0.011076     0.010968
  10    2   -1 1    0.760069     0.025722     0.025557
  10    2    0 1    0.726398     0.014810     0.014655
  10    2    1 1    0.686401     0.024160     0.024337
  10    2    2 1    0.643770     0.007520     0.007587
  10    2    3 1    0.601230     0.002053     0.002056
  10    4   -8 1    0.594078     0.000763     0.000759
  10    4   -7 1    0.625509     0.006637     0.006593
  10    4   -6 1    0.653533     0.001596     0.001598
  10    4   -5 1    0.675743     0.000193     0.000194
  10    4   -4 1    0.689786     0.001389     0.001404
  10    4   -3 1    0.693951     0.033842     0.033470
  10    4   -2 1    0.687693     0.000389     0.000390
  10    4   -1 1    0.671824     0.117063     0.122403
  10    4    0 1    0.648234     0.000062     0.000062
  10    4    1 1    0.619331     0.096826     0.099583
  10    4    2 1    0.587474     0.000094     0.000093
  10    6   -5 1    0.577579     0.004641     0.004709
  10    6   -4 1    0.586274     0.000139     0.000139
  10    6   -3 1    0.588825     0.000636     0.000632
  10    6   -2 1    0.584988     0.008061     0.008002
  10    6   -1 1    0.575126     0.011463     0.011506
  11    1   -9 1    0.602333     0.000359     0.000361
  11    1   -8 1    0.640821     0.031602     0.031762
  11    1   -7 1    0.677732     0.006116     0.006081
  11    1   -6 1    0.710273     0.003438     0.003443
  11    1   -5 1    0.735134     0.023098     0.023104
  11    1   -4 1    0.749170     0.024736     0.024602
  11    1   -3 1    0.750345     0.036355     0.036311
  11    1   -2 1    0.738479     0.064690     0.064746
  11    1   -1 1    0.715321     0.029866     0.030084
  11    1    0 1    0.683890     0.019371     0.019281
  11    1    1 1    0.647528     0.012693     0.012657
  11    1    2 1    0.609149     0.001058     0.001066
  11    1    3 1    0.570910     0.001979     0.001970
  11    3   -9 1    0.569862     0.008043     0.007974
  11    3   -8 1    0.602123     0.017769     0.017892
  11    3   -7 1    0.632431     0.000025     0.000025
  11    3   -6 1    0.658625     0.011866     0.011724
  11    3   -5 1    0.678302     0.014358     0.014270
  11    3   -4 1    0.689281     0.001699     0.001727
  11    3   -3 1    0.690196     0.037773     0.038004
  11    3   -2 1    0.680927     0.000009     0.000009
  11    3   -1 1    0.662645     0.031559     0.032018
  11    3    0 1    0.637426     0.000937     0.000932
  11    3    1 1    0.607677     0.007533     0.007846
  11    3    2 1    0.575623     0.005488     0.005520
  11    5   -6 1    0.582084     0.003987     0.004006
  11    5   -5 1    0.595533     0.003142     0.003147
  11    5   -4 1    0.602922     0.000191     0.000193
  11    5   -3 1    0.603534     0.012988     0.013000
  11    5   -2 1    0.597307     0.000100     0.000099
  11    5   -1 1    0.584852     0.011025     0.010912
  11    5    0 1    0.567295     0.000097     0.000097
  12    0   -8 1    0.615817     0.003079     0.003058
  12    0   -6 1    0.670685     0.000006     0.000006
  12    0   -4 1    0.696433     0.000061     0.000061
  12    0   -2 1    0.681537     0.000861     0.000860
  12    0    0 1    0.632905     0.008469     0.008470
  12    0    2 1    0.568653     0.018111     0.017966
  12    2   -9 1    0.567960     0.003246     0.003224
  12    2   -8 1    0.597780     0.000831     0.000825
  12    2   -7 1    0.625001     0.002144     0.002133
  12    2   -6 1    0.647571     0.008757     0.008724
  12    2   -5 1    0.663369     0.020536     0.020826
  12    2   -4 1    0.670656     0.012102     0.012473
  12    2   -3 1    0.668555     0.016498     0.016716
  12    2   -2 1    0.657323     0.005227     0.005157
  12    2   -1 1    0.638272     0.000125     0.000125
  12    2    0 1    0.613372     0.000000     0.000000
  12    2    1 1    0.584762     0.008203     0.008147
  12    4   -7 1    0.573107     0.027098     0.027181
  12    4   -6 1    0.590358     0.000114     0.000113
  12    4   -5 1    0.602254     0.083834     0.084629
  12    4   -4 1    0.607691     0.000048     0.000050
  12    4   -3 1    0.606127     0.075250     0.077255
  12    4   -2 1    0.597719     0.000170     0.000169
  12    4   -1 1    0.583287     0.016691     0.016995
  13    1   -8 1    0.581817     0.016049     0.016125
  13    1   -7 1    0.604648     0.016736     0.016787
  13    1   -6 1    0.622637     0.029661     0.029718
  13    1   -5 1    0.634130     0.017035     0.017049
  13    1   -4 1    0.637931     0.005617     0.005599
  13    1   -3 1    0.633617     0.008660     0.008701
  13    1   -2 1    0.621666     0.007243     0.007345
  13    1   -1 1    0.603315     0.001643     0.001650
  13    1    0 1    0.580235     0.025865     0.026158
  13    3   -7 1    0.571821     0.021737     0.021737
  13    3   -6 1    0.586964     0.000012     0.000012
  13    3   -5 1    0.596563     0.017782     0.017763
  13    3   -4 1    0.599724     0.001798     0.001783
  13    3   -3 1    0.596135     0.002724     0.002728
  13    3   -2 1    0.586150     0.009209     0.009217
  13    3   -1 1    0.570693     0.001971     0.001957
  14    0   -6 1    0.588264     0.001015     0.001008
  14    0   -4 1    0.596903     0.011074     0.011042
  14    0   -2 1    0.579665     0.023935     0.024212
  14    2   -6 1    0.572481     0.001724     0.001727
  14    2   -5 1    0.579462     0.000588     0.000593
  14    2   -4 1    0.580434     0.000524     0.000529
  14    2   -3 1    0.575306     0.012168     0.012216
loop_
	_pd_meas_2theta_scan
	_pd_proc_intensity_total
	_pd_proc_ls_weight
	_pd_calc_intensity_total
	_pd_proc_intensity_bkg_calc
   6.000000    76.013797     0.013156    70.771087     0.000000 
   6.005000    77.255906     0.012944    70.858048     0.000000 
   6.010000    76.036090     0.013152    70.944658     0.000000 
   6.015000    77.827024     0.012849    71.030918     0.000000 
   6.020000    78.398271     0.012755    71.116828     0.000000 
   6.025000    77.730785     0.012865    71.202389     0.000000 
   6.030000    76.623187     0.013051    71.287603     0.000000 
   6.035000    76.317700     0.013103    71.372469     0.000000 
   6.040000    75.192525     0.013299    71.456989     0.000000 
   6.045000    77.036788     0.012981    71.541163     0.000000 
   6.050000    76.583617     0.013058    71.624993     0.000000 
   6.055000    77.868666     0.012842    71.708478     0.000000 
   6.060000    77.653541     0.012878    71.791619     0.000000 
   6.065000    76.311237     0.013104    71.874418     0.000000 
   6.070000    77.807828     0.012852    71.956875     0.000000 
   6.075000    76.688077     0.013040    72.038991     0.000000 
   6.080000    75.236825     0.013291    72.120766     0.000000 
   6.085000    76.073552     0.013145    72.202202     0.000000 
   6.090000    76.851887     0.013012    72.283298     0.000000 
   6.095000    76.253375     0.013114    72.364057     0.000000 
   6.100000    76.519595     0.013069    72.444478     0.000000 
   6.105000    75.564758     0.013234    72.524562     0.000000 
   6.110000    75.909820     0.013174    72.604310     0.000000 
   6.115000    77.701687     0.012870    72.683723     0.000000 
   6.120000    74.328614     0.013454    72.762802     0.000000 
   6.125000    76.186283     0.013126    72.841546     0.000000 
   6.130000    78.845572     0.012683    72.919958     0.000000 
   6.135000    77.150031     0.012962    72.998037     0.000000 
   6.140000    77.970023     0.012825    73.075785     0.000000 
   6.145000    76.570886     0.013060    73.153202     0.000000 
   6.150000    76.690195     0.013039    73.230289     0.000000 
   6.155000    75.878607     0.013179    73.307046     0.000000 
   6.160000    76.922713     0.013000    73.383475     0.000000 
   6.165000    75.085682     0.013318    73.459576     0.000000 
   6.170000    75.087804     0.013318    73.535349     0.000000 
   6.175000    76.550089     0.013063    73.610796     0.000000 
   6.180000    77.177704     0.012957    73.685918     0.000000 
   6.185000    75.160000     0.013305    73.760714     0.000000 
   6.190000    76.479033     0.013075    73.835186     0.000000 
   6.195000    76.499674     0.013072    73.909335     0.000000 
   6.200000    76.815103     0.013018    73.983160     0.000000 
   6.205000    76.568295     0.013060    74.056664     0.000000 
   6.210000    77.770259     0.012858    74.129846     0.000000 
   6.215000    75.792841     0.013194    74.202707     0.000000 
   6.220000    76.954049     0.012995    74.275248     0.000000 
   6.225000    76.805139     0.013020    74.347470     0.000000 
   6.230000    76.868563     0.013009    74.419373     0.000000 
   6.235000    77.598484     0.012887    74.490959     0.000000 
   6.240000    75.388317     0.013265    74.562227     0.000000 
   6.245000    75.720808     0.013206    74.633179     0.000000 
   6.250000    75.866627     0.013181    74.703815     0.000000 
   6.255000    76.755666     0.013028    74.774136     0.000000 
   6.260000    77.803444     0.012853    74.844143     0.000000 
   6.265000    76.733674     0.013032    74.913836     0.000000 
   6.270000    77.496403     0.012904    74.983216     0.000000 
   6.275000    76.859393     0.013011    75.052284     0.000000 
   6.280000    77.081579     0.012973    75.121040     0.000000 
   6.285000    76.093743     0.013142    75.189486     0.000000 
   6.290000    76.307426     0.013105    75.257621     0.000000 
   6.295000    78.375012     0.012759    75.325447     0.000000 
   6.300000    76.978479     0.012991    75.392964     0.000000 
   6.305000    76.792341     0.013022    75.460173     0.000000 
   6.310000    77.527140     0.012899    75.527075     0.000000 
   6.315000    77.534965     0.012897    75.593670     0.000000 
   6.320000    75.843228     0.013185    75.659959     0.000000 
   6.325000    77.033843     0.012981    75.725943     0.000000 
   6.330000    77.446793     0.012912    75.791622     0.000000 
   6.335000    77.819716     0.012850    75.856998     0.000000 
   6.340000    77.304105     0.012936    75.922070     0.000000 
   6.345000    76.618326     0.013052    75.986839     0.000000 
   6.350000    77.426285     0.012916    76.051307     0.000000 
   6.355000    76.805206     0.013020    76.115473     0.000000 
   6.360000    76.562880     0.013061    76.179339     0.000000 
   6.365000    78.379016     0.012759    76.242906     0.000000 
   6.370000    76.813340     0.013019    76.306173     0.000000 
   6.375000    75.752771     0.013201    76.369141     0.000000 
   6.380000    76.068906     0.013146    76.431812     0.000000 
   6.385000    76.956290     0.012994    76.494186     0.000000 
   6.390000    78.076924     0.012808    76.556263     0.000000 
   6.395000    77.201092     0.012953    76.618045     0.000000 
   6.400000    76.727133     0.013033    76.679531     0.000000 
   6.405000    78.499854     0.012739    76.740723     0.000000 
   6.410000    77.483207     0.012906    76.801622     0.000000 
   6.415000    76.794015     0.013022    76.862227     0.000000 
   6.420000    79.738091     0.012541    76.922540     0.000000 
   6.425000    77.355576     0.012927    76.982561     0.000000 
   6.430000    76.204573     0.013123    77.042291     0.000000 
   6.435000    76.989262     0.012989    77.101731     0.000000 
   6.440000    77.373058     0.012924    77.160881     0.000000 
   6.445000    76.918333     0.013001    77.219741     0.000000 
   6.450000    77.425320     0.012916    77.278314     0.000000 
   6.455000    79.028297     0.012654    77.336599     0.000000 
   6.460000    77.890066     0.012839    77.394596     0.000000 
   6.465000    76.134968     0.013135    77.452307     0.000000 
   6.470000    77.969946     0.012825    77.509733     0.000000 
   6.475000    76.707926     0.013036    77.566873     0.000000 
   6.480000    76.911212     0.013002    77.623729     0.000000 
   6.485000    76.512771     0.013070    77.680301     0.000000 
   6.490000    78.455182     0.012746    77.736590     0.000000 
   6.495000    78.180875     0.012791    77.792596     0.000000 
   6.500000    76.888979     0.013006    77.848320     0.000000 
   6.505000    78.097779     0.012804    77.903764     0.000000 
   6.510000    78.546288     0.012731    77.958926     0.000000 
   6.515000    76.646027     0.013047    78.013809     0.000000 
   6.520000    77.549586     0.012895    78.068413     0.000000 
   6.525000    78.339286     0.012765    78.122738     0.000000 
   6.530000    76.312776     0.013104    78.176785     0.000000 
   6.535000    78.389910     0.012757    78.230554     0.000000 
   6.540000    78.006818     0.012819    78.284047     0.000000 
   6.545000    77.921656     0.012833    78.337264     0.000000 
   6.550000    78.169136     0.012793    78.390205     0.000000 
   6.555000    76.829660     0.013016    78.442872     0.000000 
   6.560000    76.472823     0.013077    78.495265     0.000000 
   6.565000    78.008588     0.012819    78.547384     0.000000 
   6.570000    77.425889     0.012916    78.599230     0.000000 
   6.575000    77.190091     0.012955    78.650804     0.000000 
   6.580000    78.610767     0.012721    78.702106     0.000000 
   6.585000    77.225427     0.012949    78.753137     0.000000 
   6.590000    77.256906     0.012944    78.803898     0.000000 
   6.595000    78.101829     0.012804    78.854390     0.000000 
   6.600000    78.876584     0.012678    78.904612     0.000000 
   6.605000    77.303117     0.012936    78.954566     0.000000 
   6.610000    76.965125     0.012993    79.004252     0.000000 
   6.615000    79.593588     0.012564    79.053671     0.000000 
   6.620000    77.389885     0.012922    79.102823     0.000000 
   6.625000    77.188689     0.012955    79.151709     0.000000 
   6.630000    75.943997     0.013168    79.200330     0.000000 
   6.635000    77.984972     0.012823    79.248687     0.000000 
   6.640000    76.262778     0.013113    79.296779     0.000000 
   6.645000    77.491152     0.012905    79.344608     0.000000 
   6.650000    77.746342     0.012862    79.392174     0.000000 
   6.655000    76.469812     0.013077    79.439478     0.000000 
   6.660000    78.466072     0.012744    79.486520     0.000000 
   6.665000    76.959977     0.012994    79.533301     0.000000 
   6.670000    77.563268     0.012893    79.579822     0.000000 
   6.675000    77.069785     0.012975    79.626083     0.000000 
   6.680000    76.643398     0.013047    79.672084     0.000000 
   6.685000    78.602589     0.012722    79.717828     0.000000 
   6.690000    77.832044     0.012848    79.763313     0.000000 
   6.695000    77.181463     0.012956    79.808541     0.000000 
   6.700000    78.406514     0.012754    79.853513     0.000000 
   6.705000    79.086382     0.012644    79.898228     0.000000 
   6.710000    76.741324     0.013031    79.942688     0.000000 
   6.715000    78.598285     0.012723    79.986893     0.000000 
   6.720000    78.357901     0.012762    80.030843     0.000000 
   6.725000    78.002178     0.012820    80.074540     0.000000 
   6.730000    77.111966     0.012968    80.117984     0.000000 
   6.735000    76.791605     0.013022    80.161175     0.000000 
   6.740000    78.845123     0.012683    80.204115     0.000000 
   6.745000    76.415416     0.013086    80.246803     0.000000 
   6.750000    79.097732     0.012643    80.289240     0.000000 
   6.755000    77.724579     0.012866    80.331428     0.000000 
   6.760000    78.348297     0.012764    80.373366     0.000000 
   6.765000    78.577366     0.012726    80.415055     0.000000 
   6.770000    78.383573     0.012758    80.456496     0.000000 
   6.775000    77.515156     0.012901    80.497689     0.000000 
   6.780000    78.395014     0.012756    80.538635     0.000000 
   6.785000    78.733200     0.012701    80.579334     0.000000 
   6.790000    78.303835     0.012771    80.619787     0.000000 
   6.795000    78.754878     0.012698    80.659995     0.000000 
   6.800000    77.189909     0.012955    80.699959     0.000000 
   6.805000    77.962563     0.012827    80.739678     0.000000 
   6.810000    78.095800     0.012805    80.779154     0.000000 
   6.815000    77.727608     0.012865    80.818386     0.000000 
   6.820000    78.771217     0.012695    80.857376     0.000000 
   6.825000    78.073872     0.012808    80.896125     0.000000 
   6.830000    79.165724     0.012632    80.934632     0.000000 
   6.835000    79.878307     0.012519    80.972898     0.000000 
   6.840000    78.371056     0.012760    81.010924     0.000000 
   6.845000    78.792310     0.012692    81.048711     0.000000 
   6.850000    79.127440     0.012638    81.086259     0.000000 
   6.855000    78.522651     0.012735    81.123569     0.000000 
   6.860000    78.562905     0.012729    81.160640     0.000000 
   6.865000    79.402631     0.012594    81.197475     0.000000 
   6.870000    77.715455     0.012867    81.234073     0.000000 
   6.875000    77.727436     0.012865    81.270435     0.000000 
   6.880000    78.232032     0.012782    81.306561     0.000000 
   6.885000    78.636648     0.012717    81.342452     0.000000 
   6.890000    79.543958     0.012572    81.378109     0.000000 
   6.895000    79.131153     0.012637    81.413533     0.000000 
   6.900000    78.394994     0.012756    81.448723     0.000000 
   6.905000    78.479923     0.012742    81.483680     0.000000 
   6.910000    77.160527     0.012960    81.518405     0.000000 
   6.915000    79.088913     0.012644    81.552899     0.000000 
   6.920000    78.192467     0.012789    81.587162     0.000000 
   6.925000    79.931582     0.012511    81.621194     0.000000 
   6.930000    78.460261     0.012745    81.654997     0.000000 
   6.935000    80.011931     0.012498    81.688570     0.000000 
   6.940000    80.066096     0.012490    81.721915     0.000000 
   6.945000    77.747454     0.012862    81.755032     0.000000 
   6.950000    78.600013     0.012723    81.787921     0.000000 
   6.955000    79.133604     0.012637    81.820583     0.000000 
   6.960000    77.990407     0.012822    81.853018     0.000000 
   6.965000    77.331060     0.012931    81.885227     0.000000 
   6.970000    76.052263     0.013149    81.917212     0.000000 
   6.975000    79.412343     0.012593    81.948971     0.000000 
   6.980000    78.532989     0.012734    81.980506     0.000000 
   6.985000    77.581964     0.012890    82.011817     0.000000 
   6.990000    79.619137     0.012560    82.042906     0.000000 
   6.995000    79.303176     0.012610    82.073771     0.000000 
   7.000000    79.123329     0.012638    82.104415     0.000000 
   7.005000    79.519285     0.012576    82.134837     0.000000 
   7.010000    79.028587     0.012654    82.165038     0.000000 
   7.015000    79.199909     0.012626    82.195019     0.000000 
   7.020000    79.614276     0.012561    82.224779     0.000000 
   7.025000    79.415516     0.012592    82.254321     0.000000 
   7.030000    79.867429     0.012521    82.283643     0.000000 
   7.035000    79.138784     0.012636    82.312748     0.000000 
   7.040000    78.394235     0.012756    82.341635     0.000000 
   7.045000    79.709025     0.012546    82.370304     0.000000 
   7.050000    79.156888     0.012633    82.398757     0.000000 
   7.055000    80.159384     0.012475    82.426994     0.000000 
   7.060000    78.504366     0.012738    82.455015     0.000000 
   7.065000    79.172965     0.012631    82.482821     0.000000 
   7.070000    78.493695     0.012740    82.510413     0.000000 
   7.075000    78.295323     0.012772    82.537791     0.000000 
   7.080000    79.846368     0.012524    82.564956     0.000000 
   7.085000    79.282076     0.012613    82.591907     0.000000 
   7.090000    78.795500     0.012691    82.618646     0.000000 
   7.095000    79.146552     0.012635    82.645174     0.000000 
   7.100000    77.091393     0.012972    82.671490     0.000000 
   7.105000    79.881485     0.012519    82.697595     0.000000 
   7.110000    78.371925     0.012760    82.723490     0.000000 
   7.115000    79.767892     0.012536    82.749176     0.000000 
   7.120000    80.293373     0.012454    82.774652     0.000000 
   7.125000    80.384007     0.012440    82.799919     0.000000 
   7.130000    80.814577     0.012374    82.824979     0.000000 
   7.135000    80.371399     0.012442    82.849831     0.000000 
   7.140000    78.105557     0.012803    82.874476     0.000000 
   7.145000    79.044016     0.012651    82.898914     0.000000 
   7.150000    81.093955     0.012331    82.923146     0.000000 
   7.155000    79.197336     0.012627    82.947173     0.000000 
   7.160000    77.635878     0.012881    82.970994     0.000000 
   7.165000    79.027147     0.012654    82.994611     0.000000 
   7.170000    80.455698     0.012429    83.018025     0.000000 
   7.175000    78.954968     0.012665    83.041234     0.000000 
   7.180000    78.903185     0.012674    83.064241     0.000000 
   7.185000    79.939233     0.012510    83.087046     0.000000 
   7.190000    78.900770     0.012674    83.109648     0.000000 
   7.195000    79.651275     0.012555    83.132049     0.000000 
   7.200000    80.204236     0.012468    83.154249     0.000000 
   7.205000    80.068487     0.012489    83.176249     0.000000 
   7.210000    77.591559     0.012888    83.198049     0.000000 
   7.215000    79.555578     0.012570    83.219650     0.000000 
   7.220000    78.589608     0.012724    83.241051     0.000000 
   7.225000    78.965604     0.012664    83.262255     0.000000 
   7.230000    79.870284     0.012520    83.283260     0.000000 
   7.235000    81.053845     0.012337    83.304069     0.000000 
   7.240000    79.400498     0.012594    83.324680     0.000000 
   7.245000    81.316289     0.012298    83.345095     0.000000 
   7.250000    81.112248     0.012329    83.365314     0.000000 
   7.255000    79.643381     0.012556    83.385338     0.000000 
   7.260000    81.464103     0.012275    83.405167     0.000000 
   7.265000    80.195887     0.012469    83.424802     0.000000 
   7.270000    80.077345     0.012488    83.444243     0.000000 
   7.275000    79.287275     0.012612    83.463491     0.000000 
   7.280000    80.114130     0.012482    83.482546     0.000000 
   7.285000    79.592029     0.012564    83.501408     0.000000 
   7.290000    79.559634     0.012569    83.520079     0.000000 
   7.295000    79.479387     0.012582    83.538558     0.000000 
   7.300000    79.308522     0.012609    83.556846     0.000000 
   7.305000    81.492454     0.012271    83.574945     0.000000 
   7.310000    79.150138     0.012634    83.592853     0.000000 
   7.315000    79.529729     0.012574    83.610572     0.000000 
   7.320000    80.595499     0.012408    83.628102     0.000000 
   7.325000    80.202386     0.012468    83.645443     0.000000 
   7.330000    80.105098     0.012484    83.662597     0.000000 
   7.335000    81.278306     0.012303    83.679563     0.000000 
   7.340000    79.751753     0.012539    83.696343     0.000000 
   7.345000    79.993812     0.012501    83.712936     0.000000 
   7.350000    78.557970     0.012729    83.729342     0.000000 
   7.355000    79.619647     0.012560    83.745564     0.000000 
   7.360000    79.349827     0.012602    83.761600     0.000000 
   7.365000    79.151111     0.012634    83.777452     0.000000 
   7.370000    80.262469     0.012459    83.793120     0.000000 
   7.375000    80.421786     0.012434    83.808605     0.000000 
   7.380000    80.856207     0.012368    83.823906     0.000000 
   7.385000    81.924949     0.012206    83.839025     0.000000 
   7.390000    79.520734     0.012575    83.853961     0.000000 
   7.395000    79.745211     0.012540    83.868716     0.000000 
   7.400000    79.651271     0.012555    83.883290     0.000000 
   7.405000    80.427186     0.012434    83.897683     0.000000 
   7.410000    81.044941     0.012339    83.911896     0.000000 
   7.415000    80.797861     0.012377    83.925929     0.000000 
   7.420000    81.675559     0.012244    83.939783     0.000000 
   7.425000    80.314701     0.012451    83.953458     0.000000 
   7.430000    79.766653     0.012537    83.966955     0.000000 
   7.435000    80.751079     0.012384    83.980274     0.000000 
   7.440000    80.174990     0.012473    83.993416     0.000000 
   7.445000    81.109498     0.012329    84.006380     0.000000 
   7.450000    80.696594     0.012392    84.019168     0.000000 
   7.455000    81.601158     0.012255    84.031781     0.000000 
   7.460000    80.190890     0.012470    84.044217     0.000000 
   7.465000    78.699643     0.012707    84.056479     0.000000 
   7.470000    81.573236     0.012259    84.068566     0.000000 
   7.475000    80.387084     0.012440    84.080479     0.000000 
   7.480000    81.273849     0.012304    84.092218     0.000000 
   7.485000    82.719059     0.012089    84.103784     0.000000 
   7.490000    80.208806     0.012467    84.115178     0.000000 
   7.495000    81.703660     0.012239    84.126399     0.000000 
   7.500000    80.571158     0.012411    84.137448     0.000000 
   7.505000    81.380796     0.012288    84.148326     0.000000 
   7.510000    81.343855     0.012293    84.159033     0.000000 
   7.515000    80.272389     0.012458    84.169570     0.000000 
   7.520000    80.057266     0.012491    84.179936     0.000000 
   7.525000    80.979773     0.012349    84.190133     0.000000 
   7.530000    80.547780     0.012415    84.200161     0.000000 
   7.535000    81.254177     0.012307    84.210020     0.000000 
   7.540000    79.199317     0.012626    84.219712     0.000000 
   7.545000    80.255197     0.012460    84.229235     0.000000 
   7.550000    80.218891     0.012466    84.238591     0.000000 
   7.555000    82.287836     0.012152    84.247781     0.000000 
   7.560000    81.201474     0.012315    84.256803     0.000000 
   7.565000    81.700906     0.012240    84.265661     0.000000 
   7.570000    82.574310     0.012110    84.274352     0.000000 
   7.575000    80.709772     0.012390    84.282879     0.000000 
   7.580000    81.490816     0.012271    84.291241     0.000000 
   7.585000    80.053660     0.012492    84.299438     0.000000 
   7.590000    80.150597     0.012477    84.307473     0.000000 
   7.595000    81.016889     0.012343    84.315343     0.000000 
   7.600000    80.578186     0.012410    84.323051     0.000000 
   7.605000    83.219280     0.012016    84.330597     0.000000 
   7.610000    81.510350     0.012268    84.337981     0.000000 
   7.615000    82.331868     0.012146    84.345203     0.000000 
   7.620000    80.842564     0.012370    84.352265     0.000000 
   7.625000    82.489002     0.012123    84.359165     0.000000 
   7.630000    82.582437     0.012109    84.365906     0.000000 
   7.635000    80.624826     0.012403    84.372486     0.000000 
   7.640000    81.314601     0.012298    84.378908     0.000000 
   7.645000    82.581465     0.012109    84.385170     0.000000 
   7.650000    81.629247     0.012251    84.391275     0.000000 
   7.655000    80.024008     0.012496    84.397221     0.000000 
   7.660000    81.412896     0.012283    84.403009     0.000000 
   7.665000    81.189576     0.012317    84.408641     0.000000 
   7.670000    82.419093     0.012133    84.414116     0.000000 
   7.675000    83.548646     0.011969    84.419434     0.000000 
   7.680000    81.865359     0.012215    84.424597     0.000000 
   7.685000    81.471901     0.012274    84.429604     0.000000 
   7.690000    82.196833     0.012166    84.434457     0.000000 
   7.695000    82.344593     0.012144    84.439154     0.000000 
   7.700000    84.920403     0.011776    84.443698     0.000000 
   7.705000    82.192865     0.012167    84.448088     0.000000 
   7.710000    82.327872     0.012147    84.452325     0.000000 
   7.715000    82.251171     0.012158    84.456409     0.000000 
   7.720000    83.131559     0.012029    84.460340     0.000000 
   7.725000    81.915777     0.012208    84.464119     0.000000 
   7.730000    81.698710     0.012240    84.467747     0.000000 
   7.735000    80.933021     0.012356    84.471224     0.000000 
   7.740000    81.620611     0.012252    84.474550     0.000000 
   7.745000    80.329251     0.012449    84.477726     0.000000 
   7.750000    82.874984     0.012066    84.480751     0.000000 
   7.755000    81.694063     0.012241    84.483628     0.000000 
   7.760000    81.627904     0.012251    84.486355     0.000000 
   7.765000    82.424952     0.012132    84.488933     0.000000 
   7.770000    82.673608     0.012096    84.491364     0.000000 
   7.775000    82.838662     0.012072    84.493646     0.000000 
   7.780000    81.820356     0.012222    84.495781     0.000000 
   7.785000    83.348100     0.011998    84.497769     0.000000 
   7.790000    83.796561     0.011934    84.499611     0.000000 
   7.795000    81.190359     0.012317    84.501306     0.000000 
   7.800000    82.717456     0.012089    84.502856     0.000000 
   7.805000    81.826482     0.012221    84.504260     0.000000 
   7.810000    83.976481     0.011908    84.505520     0.000000 
   7.815000    81.297379     0.012301    84.506635     0.000000 
   7.820000    81.841955     0.012219    84.507605     0.000000 
   7.825000    81.187041     0.012317    84.508432     0.000000 
   7.830000    82.337719     0.012145    84.509116     0.000000 
   7.835000    82.958588     0.012054    84.509657     0.000000 
   7.840000    83.130237     0.012029    84.510055     0.000000 
   7.845000    82.264859     0.012156    84.510311     0.000000 
   7.850000    83.514346     0.011974    84.510426     0.000000 
   7.855000    82.802737     0.012077    84.510399     0.000000 
   7.860000    82.371849     0.012140    84.510232     0.000000 
   7.865000    81.187118     0.012317    84.509924     0.000000 
   7.870000    80.638354     0.012401    84.509476     0.000000 
   7.875000    83.329518     0.012001    84.508888     0.000000 
   7.880000    82.530858     0.012117    84.508161     0.000000 
   7.885000    83.799475     0.011933    84.507295     0.000000 
   7.890000    83.126620     0.012030    84.506290     0.000000 
   7.895000    83.188128     0.012021    84.505148     0.000000 
   7.900000    80.577240     0.012410    84.503868     0.000000 
   7.905000    82.538570     0.012116    84.502450     0.000000 
   7.910000    84.053723     0.011897    84.500896     0.000000 
   7.915000    82.757862     0.012083    84.499205     0.000000 
   7.920000    83.806027     0.011932    84.497378     0.000000 
   7.925000    83.406830     0.011989    84.495415     0.000000 
   7.930000    83.636559     0.011956    84.493317     0.000000 
   7.935000    83.457497     0.011982    84.491084     0.000000 
   7.940000    83.199184     0.012019    84.488716     0.000000 
   7.945000    84.549002     0.011827    84.486215     0.000000 
   7.950000    81.733277     0.012235    84.483579     0.000000 
   7.955000    84.044392     0.011898    84.480810     0.000000 
   7.960000    82.681755     0.012095    84.477909     0.000000 
   7.965000    83.959050     0.011911    84.474874     0.000000 
   7.970000    83.613550     0.011960    84.471707     0.000000 
   7.975000    82.364501     0.012141    84.468409     0.000000 
   7.980000    83.592677     0.011963    84.464979     0.000000 
   7.985000    84.892813     0.011780    84.461418     0.000000 
   7.990000    82.938656     0.012057    84.457726     0.000000 
   7.995000    84.119653     0.011888    84.453904     0.000000 
   8.000000    83.955811     0.011911    84.449952     0.000000 
   8.005000    83.924794     0.011915    84.445871     0.000000 
   8.010000    83.179805     0.012022    84.441660     0.000000 
   8.015000    83.882750     0.011921    84.437321     0.000000 
   8.020000    83.214621     0.012017    84.432853     0.000000 
   8.025000    84.399147     0.011848    84.428257     0.000000 
   8.030000    82.828008     0.012073    84.423534     0.000000 
   8.035000    84.254807     0.011869    84.418683     0.000000 
   8.040000    83.137101     0.012028    84.413705     0.000000 
   8.045000    86.438065     0.011569    84.408601     0.000000 
   8.050000    83.201282     0.012019    84.403371     0.000000 
   8.055000    84.003447     0.011904    84.398014     0.000000 
   8.060000    83.429254     0.011986    84.392533     0.000000 
   8.065000    83.943092     0.011913    84.386926     0.000000 
   8.070000    83.730186     0.011943    84.381195     0.000000 
   8.075000    82.378500     0.012139    84.375340     0.000000 
   8.080000    82.700851     0.012092    84.369360     0.000000 
   8.085000    84.196277     0.011877    84.363257     0.000000 
   8.090000    83.808328     0.011932    84.357031     0.000000 
   8.095000    85.965505     0.011633    84.350682     0.000000 
   8.100000    81.906131     0.012209    84.344211     0.000000 
   8.105000    83.444259     0.011984    84.337617     0.000000 
   8.110000    84.713060     0.011805    84.330902     0.000000 
   8.115000    84.174902     0.011880    84.324065     0.000000 
   8.120000    84.020285     0.011902    84.317108     0.000000 
   8.125000    85.477494     0.011699    84.310030     0.000000 
   8.130000    83.854259     0.011925    84.302831     0.000000 
   8.135000    83.696119     0.011948    84.295513     0.000000 
   8.140000    85.948679     0.011635    84.288075     0.000000 
   8.145000    82.165041     0.012171    84.280518     0.000000 
   8.150000    82.590195     0.012108    84.272842     0.000000 
   8.155000    85.750390     0.011662    84.265048     0.000000 
   8.160000    83.747065     0.011941    84.257135     0.000000 
   8.165000    85.476084     0.011699    84.249105     0.000000 
   8.170000    84.336579     0.011857    84.240957     0.000000 
   8.175000    84.831600     0.011788    84.232693     0.000000 
   8.180000    84.810010     0.011791    84.224312     0.000000 
   8.185000    83.909047     0.011918    84.215814     0.000000 
   8.190000    83.781918     0.011936    84.207201     0.000000 
   8.195000    84.758011     0.011798    84.198471     0.000000 
   8.200000    83.113105     0.012032    84.189627     0.000000 
   8.205000    83.439572     0.011985    84.180668     0.000000 
   8.210000    86.352000     0.011581    84.171594     0.000000 
   8.215000    82.372080     0.012140    84.162406     0.000000 
   8.220000    83.785846     0.011935    84.153104     0.000000 
   8.225000    84.472146     0.011838    84.143689     0.000000 
   8.230000    84.994953     0.011765    84.134160     0.000000 
   8.235000    84.440403     0.011843    84.124519     0.000000 
   8.240000    83.987262     0.011907    84.114765     0.000000 
   8.245000    83.483575     0.011978    84.104899     0.000000 
   8.250000    84.722922     0.011803    84.094921     0.000000 
   8.255000    85.154534     0.011743    84.084832     0.000000 
   8.260000    84.311788     0.011861    84.074632     0.000000 
   8.265000    85.832996     0.011651    84.064321     0.000000 
   8.270000    85.787737     0.011657    84.053900     0.000000 
   8.275000    83.133006     0.012029    84.043369     0.000000 
   8.280000    83.593380     0.011963    84.032728     0.000000 
   8.285000    83.838106     0.011928    84.021977     0.000000 
   8.290000    84.612257     0.011819    84.011118     0.000000 
   8.295000    86.720520     0.011531    84.000150     0.000000 
   8.300000    84.146076     0.011884    83.989074     0.000000 
   8.305000    84.282906     0.011865    83.977889     0.000000 
   8.310000    84.847614     0.011786    83.966597     0.000000 
   8.315000    83.802052     0.011933    83.955198     0.000000 
   8.320000    86.849104     0.011514    83.943692     0.000000 
   8.325000    84.054743     0.011897    83.932079     0.000000 
   8.330000    83.288400     0.012006    83.920359     0.000000 
   8.335000    84.098787     0.011891    83.908534     0.000000 
   8.340000    84.235332     0.011872    83.896603     0.000000 
   8.345000    85.137060     0.011746    83.884567     0.000000 
   8.350000    86.360580     0.011579    83.872426     0.000000 
   8.355000    85.138815     0.011746    83.860180     0.000000 
   8.360000    83.242284     0.012013    83.847830     0.000000 
   8.365000    84.639272     0.011815    83.835376     0.000000 
   8.370000    83.929589     0.011915    83.822818     0.000000 
   8.375000    86.397684     0.011574    83.810157     0.000000 
   8.380000    84.755732     0.011799    83.797393     0.000000 
   8.385000    85.035532     0.011760    83.784526     0.000000 
   8.390000    86.560605     0.011553    83.771557     0.000000 
   8.395000    84.905642     0.011778    83.758486     0.000000 
   8.400000    85.176542     0.011740    83.745313     0.000000 
   8.405000    86.723723     0.011531    83.732039     0.000000 
   8.410000    86.150175     0.011608    83.718664     0.000000 
   8.415000    83.993582     0.011906    83.705188     0.000000 
   8.420000    86.963215     0.011499    83.691612     0.000000 
   8.425000    86.227964     0.011597    83.677935     0.000000 
   8.430000    85.243449     0.011731    83.664159     0.000000 
   8.435000    86.018550     0.011625    83.650284     0.000000 
   8.440000    84.690193     0.011808    83.636309     0.000000 
   8.445000    86.304586     0.011587    83.622236     0.000000 
   8.450000    86.469312     0.011565    83.608064     0.000000 
   8.455000    85.517087     0.011694    83.593794     0.000000 
   8.460000    85.817023     0.011653    83.579426     0.000000 
   8.465000    84.300475     0.011862    83.564961     0.000000 
   8.470000    84.354680     0.011855    83.550399     0.000000 
   8.475000    85.054921     0.011757    83.535740     0.000000 
   8.480000    85.059069     0.011757    83.520984     0.000000 
   8.485000    85.752864     0.011661    83.506132     0.000000 
   8.490000    85.010352     0.011763    83.491184     0.000000 
   8.495000    84.876238     0.011782    83.476140     0.000000 
   8.500000    87.254312     0.011461    83.461001     0.000000 
   8.505000    85.420691     0.011707    83.445768     0.000000 
   8.510000    85.048700     0.011758    83.430439     0.000000 
   8.515000    86.400505     0.011574    83.415016     0.000000 
   8.520000    84.819636     0.011790    83.399499     0.000000 
   8.525000    85.313511     0.011721    83.383889     0.000000 
   8.530000    87.331954     0.011451    83.368185     0.000000 
   8.535000    86.716892     0.011532    83.352388     0.000000 
   8.540000    85.489901     0.011697    83.336498     0.000000 
   8.545000    87.727032     0.011399    83.320515     0.000000 
   8.550000    86.300356     0.011587    83.304441     0.000000 
   8.555000    86.949523     0.011501    83.288274     0.000000 
   8.560000    88.204835     0.011337    83.272016     0.000000 
   8.565000    85.351746     0.011716    83.255667     0.000000 
   8.570000    87.005013     0.011494    83.239227     0.000000 
   8.575000    85.028072     0.011761    83.222696     0.000000 
   8.580000    85.902011     0.011641    83.206075     0.000000 
   8.585000    88.013103     0.011362    83.189363     0.000000 
   8.590000    87.316129     0.011453    83.172562     0.000000 
   8.595000    86.805546     0.011520    83.155672     0.000000 
   8.600000    88.057095     0.011356    83.138692     0.000000 
   8.605000    85.985990     0.011630    83.121624     0.000000 
   8.610000    86.961978     0.011499    83.104466     0.000000 
   8.615000    87.804261     0.011389    83.087221     0.000000 
   8.620000    87.469013     0.011433    83.069888     0.000000 
   8.625000    86.428970     0.011570    83.052467     0.000000 
   8.630000    87.299479     0.011455    83.034959     0.000000 
   8.635000    87.262057     0.011460    83.017364     0.000000 
   8.640000    87.521216     0.011426    82.999682     0.000000 
   8.645000    89.208021     0.011210    82.981913     0.000000 
   8.650000    88.753167     0.011267    82.964058     0.000000 
   8.655000    88.164198     0.011342    82.946118     0.000000 
   8.660000    87.919831     0.011374    82.928092     0.000000 
   8.665000    86.502315     0.011560    82.909981     0.000000 
   8.670000    89.475427     0.011176    82.891784     0.000000 
   8.675000    87.230981     0.011464    82.873503     0.000000 
   8.680000    87.639852     0.011410    82.855138     0.000000 
   8.685000    89.641545     0.011156    82.836688     0.000000 
   8.690000    86.839322     0.011516    82.818155     0.000000 
   8.695000    87.384503     0.011444    82.799538     0.000000 
   8.700000    88.983867     0.011238    82.780838     0.000000 
   8.705000    87.988056     0.011365    82.762055     0.000000 
   8.710000    89.509671     0.011172    82.743189     0.000000 
   8.715000    87.448453     0.011435    82.724241     0.000000 
   8.720000    87.906291     0.011376    82.705210     0.000000 
   8.725000    88.769418     0.011265    82.686098     0.000000 
   8.730000    87.799360     0.011390    82.666905     0.000000 
   8.735000    88.447758     0.011306    82.647630     0.000000 
   8.740000    88.545358     0.011294    82.628274     0.000000 
   8.745000    88.543681     0.011294    82.608838     0.000000 
   8.750000    88.914365     0.011247    82.589321     0.000000 
   8.755000    89.872730     0.011127    82.569724     0.000000 
   8.760000    90.435194     0.011058    82.550047     0.000000 
   8.765000    87.766113     0.011394    82.530291     0.000000 
   8.770000    89.883506     0.011126    82.510455     0.000000 
   8.775000    90.208614     0.011085    82.490541     0.000000 
   8.780000    89.993116     0.011112    82.470548     0.000000 
   8.785000    89.552899     0.011167    82.450476     0.000000 
   8.790000    88.811163     0.011260    82.430327     0.000000 
   8.795000    89.068790     0.011227    82.410099     0.000000 
   8.800000    90.364055     0.011066    82.389794     0.000000 
   8.805000    89.889914     0.011125    82.369411     0.000000 
   8.810000    90.268536     0.011078    82.348952     0.000000 
   8.815000    89.418660     0.011183    82.328416     0.000000 
   8.820000    88.988302     0.011237    82.307803     0.000000 
   8.825000    90.329149     0.011071    82.287114     0.000000 
   8.830000    88.505745     0.011299    82.266349     0.000000 
   8.835000    90.306100     0.011073    82.245509     0.000000 
   8.840000    89.908011     0.011122    82.224593     0.000000 
   8.845000    89.229835     0.011207    82.203602     0.000000 
   8.850000    91.668486     0.010909    82.182536     0.000000 
   8.855000    88.578925     0.011289    82.161396     0.000000 
   8.860000    90.541129     0.011045    82.140181     0.000000 
   8.865000    90.637691     0.011033    82.118892     0.000000 
   8.870000    89.768846     0.011140    82.097530     0.000000 
   8.875000    90.385104     0.011064    82.076094     0.000000 
   8.880000    90.576142     0.011040    82.054585     0.000000 
   8.885000    91.475726     0.010932    82.033003     0.000000 
   8.890000    88.455555     0.011305    82.011348     0.000000 
   8.895000    89.518383     0.011171    81.989621     0.000000 
   8.900000    89.630054     0.011157    81.967821     0.000000 
   8.905000    90.442920     0.011057    81.945950     0.000000 
   8.910000    91.972002     0.010873    81.924007     0.000000 
   8.915000    89.217672     0.011209    81.901993     0.000000 
   8.920000    90.405099     0.011061    81.879908     0.000000 
   8.925000    89.847149     0.011130    81.857752     0.000000 
   8.930000    89.995570     0.011112    81.835525     0.000000 
   8.935000    90.251103     0.011080    81.813229     0.000000 
   8.940000    90.545465     0.011044    81.790862     0.000000 
   8.945000    89.733733     0.011144    81.768425     0.000000 
   8.950000    89.265769     0.011203    81.745919     0.000000 
   8.955000    90.777675     0.011016    81.723343     0.000000 
   8.960000    90.809563     0.011012    81.700699     0.000000 
   8.965000    91.001133     0.010989    81.677985     0.000000 
   8.970000    91.499609     0.010929    81.655204     0.000000 
   8.975000    91.524933     0.010926    81.632354     0.000000 
   8.980000    91.968628     0.010873    81.609436     0.000000 
   8.985000    89.527037     0.011170    81.586450     0.000000 
   8.990000    89.833856     0.011132    81.563397     0.000000 
   8.995000    89.170961     0.011214    81.540277     0.000000 
   9.000000    90.997274     0.010989    81.517090     0.000000 
   9.005000    90.920678     0.010999    81.493836     0.000000 
   9.010000    90.813482     0.011012    81.470516     0.000000 
   9.015000    89.596035     0.011161    81.447130     0.000000 
   9.020000    90.282415     0.011076    81.423677     0.000000 
   9.025000    91.046622     0.010983    81.400159     0.000000 
   9.030000    89.779685     0.011138    81.376576     0.000000 
   9.035000    90.686911     0.011027    81.352927     0.000000 
   9.040000    90.479985     0.011052    81.329214     0.000000 
   9.045000    89.392683     0.011187    81.305436     0.000000 
   9.050000    91.623413     0.010914    81.281593     0.000000 
   9.055000    90.441011     0.011057    81.257687     0.000000 
   9.060000    89.849522     0.011130    81.233716     0.000000 
   9.065000    89.500792     0.011173    81.209682     0.000000 
   9.070000    89.516841     0.011171    81.185584     0.000000 
   9.075000    89.531813     0.011169    81.161423     0.000000 
   9.080000    89.254381     0.011204    81.137199     0.000000 
   9.085000    88.664691     0.011278    81.112913     0.000000 
   9.090000    89.888304     0.011125    81.088564     0.000000 
   9.095000    90.844287     0.011008    81.064153     0.000000 
   9.100000    89.256843     0.011204    81.039680     0.000000 
   9.105000    90.641132     0.011033    81.015145     0.000000 
   9.110000    87.861088     0.011382    80.990549     0.000000 
   9.115000    87.883976     0.011379    80.965892     0.000000 
   9.120000    88.217018     0.011336    80.941174     0.000000 
   9.125000    88.439979     0.011307    80.916394     0.000000 
   9.130000    90.355642     0.011067    80.891555     0.000000 
   9.135000    87.770387     0.011393    80.866655     0.000000 
   9.140000    87.683845     0.011405    80.841695     0.000000 
   9.145000    88.351433     0.011318    80.816676     0.000000 
   9.150000    87.235021     0.011463    80.791597     0.000000 
   9.155000    88.261676     0.011330    80.766459     0.000000 
   9.160000    88.028708     0.011360    80.741261     0.000000 
   9.165000    89.456911     0.011179    80.716005     0.000000 
   9.170000    86.721181     0.011531    80.690690     0.000000 
   9.175000    87.787049     0.011391    80.665317     0.000000 
   9.180000    87.350161     0.011448    80.639886     0.000000 
   9.185000    87.507460     0.011428    80.614397     0.000000 
   9.190000    87.391944     0.011443    80.588851     0.000000 
   9.195000    86.478564     0.011564    80.563247     0.000000 
   9.200000    86.989961     0.011496    80.537585     0.000000 
   9.205000    87.135101     0.011476    80.511867     0.000000 
   9.210000    88.064584     0.011355    80.486092     0.000000 
   9.215000    86.403409     0.011574    80.460261     0.000000 
   9.220000    87.833245     0.011385    80.434374     0.000000 
   9.225000    89.985716     0.011113    80.408430     0.000000 
   9.230000    87.177548     0.011471    80.382431     0.000000 
   9.235000    86.737009     0.011529    80.356376     0.000000 
   9.240000    86.950262     0.011501    80.330266     0.000000 
   9.245000    86.272636     0.011591    80.304101     0.000000 
   9.250000    86.366352     0.011579    80.277881     0.000000 
   9.255000    85.186253     0.011739    80.251607     0.000000 
   9.260000    85.830229     0.011651    80.225278     0.000000 
   9.265000    85.181959     0.011740    80.198895     0.000000 
   9.270000    88.286160     0.011327    80.172458     0.000000 
   9.275000    86.328107     0.011584    80.145967     0.000000 
   9.280000    87.274651     0.011458    80.119423     0.000000 
   9.285000    85.741803     0.011663    80.092826     0.000000 
   9.290000    85.476869     0.011699    80.066175     0.000000 
   9.295000    85.951490     0.011634    80.039472     0.000000 
   9.300000    85.342044     0.011718    80.012716     0.000000 
   9.305000    85.519216     0.011693    79.985908     0.000000 
   9.310000    85.152858     0.011744    79.959048     0.000000 
   9.315000    84.447783     0.011842    79.932136     0.000000 
   9.320000    86.465673     0.011565    79.905172     0.000000 
   9.325000    85.760143     0.011660    79.878157     0.000000 
   9.330000    84.434697     0.011843    79.851090     0.000000 
   9.335000    85.273347     0.011727    79.823973     0.000000 
   9.340000    84.704562     0.011806    79.796804     0.000000 
   9.345000    83.287368     0.012007    79.769586     0.000000 
   9.350000    83.373848     0.011994    79.742316     0.000000 
   9.355000    84.771523     0.011796    79.714997     0.000000 
   9.360000    84.018815     0.011902    79.687628     0.000000 
   9.365000    83.081411     0.012036    79.660209     0.000000 
   9.370000    84.146661     0.011884    79.632740     0.000000 
   9.375000    86.331839     0.011583    79.605223     0.000000 
   9.380000    84.284736     0.011865    79.577656     0.000000 
   9.385000    84.094306     0.011891    79.550040     0.000000 
   9.390000    83.575044     0.011965    79.522376     0.000000 
   9.395000    83.489606     0.011978    79.494663     0.000000 
   9.400000    83.077692     0.012037    79.466902     0.000000 
   9.405000    82.887715     0.012065    79.439094     0.000000 
   9.410000    83.775560     0.011937    79.411237     0.000000 
   9.415000    83.422096     0.011987    79.383333     0.000000 
   9.420000    83.762816     0.011938    79.355382     0.000000 
   9.425000    84.073794     0.011894    79.327383     0.000000 
   9.430000    82.109934     0.012179    79.299338     0.000000 
   9.435000    84.487565     0.011836    79.271246     0.000000 
   9.440000    83.076579     0.012037    79.243107     0.000000 
   9.445000    82.354547     0.012143    79.214922     0.000000 
   9.450000    82.075318     0.012184    79.186691     0.000000 
   9.455000    83.498457     0.011976    79.158414     0.000000 
   9.460000    82.204781     0.012165    79.130092     0.000000 
   9.465000    82.763154     0.012083    79.101724     0.000000 
   9.470000    82.994536     0.012049    79.073311     0.000000 
   9.475000    82.485121     0.012123    79.044853     0.000000 
   9.480000    81.985930     0.012197    79.016350     0.000000 
   9.485000    81.720399     0.012237    78.987802     0.000000 
   9.490000    82.031218     0.012190    78.959210     0.000000 
   9.495000    82.387226     0.012138    78.930574     0.000000 
   9.500000    83.757784     0.011939    78.901894     0.000000 
   9.505000    82.386232     0.012138    78.873170     0.000000 
   9.510000    82.747560     0.012085    78.844403     0.000000 
   9.515000    82.216369     0.012163    78.815592     0.000000 
   9.520000    80.657425     0.012398    78.786738     0.000000 
   9.525000    83.028549     0.012044    78.757841     0.000000 
   9.530000    82.026570     0.012191    78.728901     0.000000 
   9.535000    81.162236     0.012321    78.699919     0.000000 
   9.540000    82.352568     0.012143    78.670894     0.000000 
   9.545000    81.052362     0.012338    78.889990     0.000000 
   9.550000    83.630898     0.011957    78.865689     0.000000 
   9.555000    82.604580     0.012106    78.841487     0.000000 
   9.560000    83.716948     0.011945    78.817390     0.000000 
   9.565000    81.966853     0.012200    78.793405     0.000000 
   9.570000    83.972690     0.011909    78.769537     0.000000 
   9.575000    81.805213     0.012224    78.745793     0.000000 
   9.580000    81.795385     0.012226    78.722180     0.000000 
   9.585000    82.142273     0.012174    78.698705     0.000000 
   9.590000    82.307927     0.012149    78.675377     0.000000 
   9.595000    82.090953     0.012182    78.652203     0.000000 
   9.600000    81.624875     0.012251    78.629192     0.000000 
   9.605000    82.257737     0.012157    78.606352     0.000000 
   9.610000    81.322386     0.012297    78.583694     0.000000 
   9.615000    82.029158     0.012191    78.561227     0.000000 
   9.620000    82.365556     0.012141    78.538961     0.000000 
   9.625000    83.940722     0.011913    78.516909     0.000000 
   9.630000    82.072131     0.012184    78.495081     0.000000 
   9.635000    82.198680     0.012166    78.473490     0.000000 
   9.640000    83.059285     0.012040    78.452149     0.000000 
   9.645000    82.878098     0.012066    78.431072     0.000000 
   9.650000    82.270145     0.012155    78.410274     0.000000 
   9.655000    81.366669     0.012290    78.389769     0.000000 
   9.660000    82.859364     0.012069    78.369576     0.000000 
   9.665000    80.707398     0.012390    78.349711     0.000000 
   9.670000    79.260655     0.012617    78.330193     0.000000 
   9.675000    80.190302     0.012470    78.311042     0.000000 
   9.680000    80.954270     0.012353    78.292278     0.000000 
   9.685000    81.196056     0.012316    78.273925     0.000000 
   9.690000    80.446963     0.012431    78.256006     0.000000 
   9.695000    81.399486     0.012285    78.238547     0.000000 
   9.700000    80.221136     0.012466    78.221575     0.000000 
   9.705000    80.829808     0.012372    78.205118     0.000000 
   9.710000    78.537998     0.012733    78.189209     0.000000 
   9.715000    82.026159     0.012191    78.173881     0.000000 
   9.720000    80.227196     0.012465    78.159169     0.000000 
   9.725000    78.086962     0.012806    78.145112     0.000000 
   9.730000    81.020323     0.012343    78.131750     0.000000 
   9.735000    80.418061     0.012435    78.119129     0.000000 
   9.740000    80.404838     0.012437    78.107295     0.000000 
   9.745000    79.992665     0.012501    78.096300     0.000000 
   9.750000    79.449912     0.012587    78.086199     0.000000 
   9.755000    78.777066     0.012694    78.077053     0.000000 
   9.760000    80.244065     0.012462    78.068925     0.000000 
   9.765000    80.148091     0.012477    78.061886     0.000000 
   9.770000    79.418570     0.012592    78.056011     0.000000 
   9.775000    81.014546     0.012343    78.051382     0.000000 
   9.780000    80.269963     0.012458    78.048090     0.000000 
   9.785000    80.046654     0.012493    78.046231     0.000000 
   9.790000    80.238181     0.012463    78.045911     0.000000 
   9.795000    81.203906     0.012315    78.047247     0.000000 
   9.800000    79.662428     0.012553    78.050365     0.000000 
   9.805000    78.877890     0.012678    78.055403     0.000000 
   9.810000    78.484622     0.012741    78.062514     0.000000 
   9.815000    79.698284     0.012547    78.071865     0.000000 
   9.820000    78.438241     0.012749    78.083640     0.000000 
   9.825000    80.355816     0.012445    78.098042     0.000000 
   9.830000    79.950318     0.012508    78.115296     0.000000 
   9.835000    79.729264     0.012542    78.135650     0.000000 
   9.840000    77.899828     0.012837    78.159379     0.000000 
   9.845000    77.900849     0.012837    78.186792     0.000000 
   9.850000    80.396523     0.012438    78.218230     0.000000 
   9.855000    77.987562     0.012823    78.254074     0.000000 
   9.860000    78.367180     0.012760    78.294755     0.000000 
   9.865000    78.075778     0.012808    78.340752     0.000000 
   9.870000    79.423009     0.012591    78.392608     0.000000 
   9.875000    78.315917     0.012769    78.450935     0.000000 
   9.880000    78.151556     0.012796    78.516427     0.000000 
   9.885000    78.080700     0.012807    78.589872     0.000000 
   9.890000    78.495456     0.012740    78.672171     0.000000 
   9.895000    79.083517     0.012645    78.764352     0.000000 
   9.900000    79.062680     0.012648    78.867598     0.000000 
   9.905000    78.664969     0.012712    78.983273     0.000000 
   9.910000    79.314978     0.012608    79.112957     0.000000 
   9.915000    79.207886     0.012625    79.258487     0.000000 
   9.920000    78.934801     0.012669    79.422011     0.000000 
   9.925000    78.698327     0.012707    79.606049     0.000000 
   9.930000    80.313678     0.012451    79.813579     0.000000 
   9.935000    77.697184     0.012870    80.048134     0.000000 
   9.940000    78.458172     0.012746    80.313936     0.000000 
   9.945000    78.676763     0.012710    80.616058     0.000000 
   9.950000    78.776329     0.012694    80.960641     0.000000 
   9.955000    79.133978     0.012637    81.355170     0.000000 
   9.960000    79.198797     0.012626    81.808849     0.000000 
   9.965000    80.972384     0.012350    82.333084     0.000000 
   9.970000    79.339947     0.012604    82.942148     0.000000 
   9.975000    81.334881     0.012295    83.654085     0.000000 
   9.980000    81.860902     0.012216    84.491956     0.000000 
   9.985000    82.147984     0.012173    85.485596     0.000000 
   9.990000    80.874343     0.012365    86.674117     0.000000 
   9.995000    83.199957     0.012019    88.109573     0.000000 
  10.000000    82.141335     0.012174    89.862527     0.000000 
  10.005000    84.007995     0.011904    92.031747     0.000000 
  10.010000    86.983114     0.011496    94.767349     0.000000 
  10.015000    89.012345     0.011234    98.349993     0.000000 
  10.020000    93.260665     0.010723   103.493539     0.000000 
  10.025000   106.496901     0.009390   112.384085     0.000000 
  10.030000   134.265383     0.007448   131.557818     0.000000 
  10.035000   186.145356     0.005372   177.810232     0.000000 
  10.040000   281.374324     0.003554   285.688663     0.000000 
  10.045000   523.982458     0.001908   507.908663     0.000000 
  10.050000   803.534677     0.001245   893.577866     0.000000 
  10.055000  1422.102200     0.000703  1438.872968     0.000000 
  10.060000  1985.388340     0.000504  2036.830150     0.000000 
  10.065000  2362.154240     0.000423  2478.686682     0.000000 
  10.070000  2486.301430     0.000402  2551.421981     0.000000 
  10.075000  2116.575980     0.000472  2211.790482     0.000000 
  10.080000  1681.927540     0.000595  1635.642115     0.000000 
  10.085000   986.494826     0.001014  1052.869870     0.000000 
  10.090000   621.854972     0.001608   609.263369     0.000000 
  10.095000   325.599036     0.003071   338.307421     0.000000 
  10.100000   193.372865     0.005171   200.872538     0.000000 
  10.105000   135.721082     0.007368   140.576003     0.000000 
  10.110000   105.008416     0.009523   115.853481     0.000000 
  10.115000    94.819630     0.010546   104.960819     0.000000 
  10.120000    90.062128     0.011103    99.027485     0.000000 
  10.125000    85.953819     0.011634    95.031912     0.000000 
  10.130000    82.894493     0.012064    92.013849     0.000000 
  10.135000    83.412303     0.011989    89.635928     0.000000 
  10.140000    81.453656     0.012277    87.700887     0.000000 
  10.145000    79.536099     0.012573    86.110251     0.000000 
  10.150000    80.224086     0.012465    84.786175     0.000000 
  10.155000    78.306535     0.012770    83.671601     0.000000 
  10.160000    79.010437     0.012657    82.723857     0.000000 
  10.165000    76.553852     0.013063    81.910538     0.000000 
  10.170000    76.381775     0.013092    81.206691     0.000000 
  10.175000    76.080587     0.013144    80.592865     0.000000 
  10.180000    76.898598     0.013004    80.053722     0.000000 
  10.185000    76.055099     0.013148    79.577040     0.000000 
  10.190000    75.703809     0.013209    79.152991     0.000000 
  10.195000    75.916223     0.013172    78.773596     0.000000 
  10.200000    75.793043     0.013194    78.432328     0.000000 
  10.205000    76.717176     0.013035    78.123806     0.000000 
  10.210000    74.266518     0.013465    77.843562     0.000000 
  10.215000    74.185288     0.013480    77.587865     0.000000 
  10.220000    76.022564     0.013154    77.353574     0.000000 
  10.225000    74.486778     0.013425    77.138035     0.000000 
  10.230000    74.210071     0.013475    76.938993     0.000000 
  10.235000    74.815748     0.013366    76.754519     0.000000 
  10.240000    74.138115     0.013488    76.582959     0.000000 
  10.245000    75.048832     0.013325    76.422884     0.000000 
  10.250000    73.837799     0.013543    76.273060     0.000000 
  10.255000    74.600636     0.013405    76.132412     0.000000 
  10.260000    75.552421     0.013236    76.000003     0.000000 
  10.265000    73.728141     0.013563    75.875010     0.000000 
  10.270000    71.529967     0.013980    75.756714     0.000000 
  10.275000    73.246534     0.013653    75.644476     0.000000 
  10.280000    73.717823     0.013565    75.537736     0.000000 
  10.285000    72.622611     0.013770    75.435993     0.000000 
  10.290000    74.565010     0.013411    75.338805     0.000000 
  10.295000    73.428314     0.013619    75.245776     0.000000 
  10.300000    71.601676     0.013966    75.156551     0.000000 
  10.305000    72.740185     0.013748    75.070814     0.000000 
  10.310000    72.475145     0.013798    74.988281     0.000000 
  10.315000    73.066434     0.013686    74.908694     0.000000 
  10.320000    70.743603     0.014136    74.831823     0.000000 
  10.325000    71.320489     0.014021    74.757458     0.000000 
  10.330000    72.473751     0.013798    74.685410     0.000000 
  10.335000    72.420875     0.013808    74.615508     0.000000 
  10.340000    71.611889     0.013964    74.547594     0.000000 
  10.345000    71.309965     0.014023    74.481528     0.000000 
  10.350000    71.553485     0.013976    74.417178     0.000000 
  10.355000    72.263214     0.013838    74.354427     0.000000 
  10.360000    70.973461     0.014090    74.293166     0.000000 
  10.365000    72.108166     0.013868    74.233294     0.000000 
  10.370000    71.161785     0.014052    74.174722     0.000000 
  10.375000    72.257407     0.013839    74.117365     0.000000 
  10.380000    72.578593     0.013778    74.061146     0.000000 
  10.385000    70.625921     0.014159    74.005993     0.000000 
  10.390000    71.389138     0.014008    73.951841     0.000000 
  10.395000    70.959450     0.014093    73.898629     0.000000 
  10.400000    71.113924     0.014062    73.846302     0.000000 
  10.405000    71.633066     0.013960    73.825498     0.000000 
  10.410000    72.018781     0.013885    73.775277     0.000000 
  10.415000    71.596270     0.013967    73.725807     0.000000 
  10.420000    71.203845     0.014044    73.677047     0.000000 
  10.425000    72.217014     0.013847    73.628959     0.000000 
  10.430000    71.276192     0.014030    73.581507     0.000000 
  10.435000    70.558381     0.014173    73.534658     0.000000 
  10.440000    71.424305     0.014001    73.488381     0.000000 
  10.445000    70.325866     0.014220    73.442649     0.000000 
  10.450000    71.026993     0.014079    73.397433     0.000000 
  10.455000    71.562999     0.013974    73.352710     0.000000 
  10.460000    70.648902     0.014155    73.308456     0.000000 
  10.465000    69.017311     0.014489    73.264649     0.000000 
  10.470000    69.651829     0.014357    73.221270     0.000000 
  10.475000    70.908713     0.014103    73.178298     0.000000 
  10.480000    69.201455     0.014451    73.135718     0.000000 
  10.485000    69.787108     0.014329    73.093511     0.000000 
  10.490000    69.188096     0.014453    73.051664     0.000000 
  10.495000    70.362408     0.014212    73.010161     0.000000 
  10.500000    71.522461     0.013982    72.968989     0.000000 
  10.505000    68.894021     0.014515    72.928136     0.000000 
  10.510000    69.471929     0.014394    72.887590     0.000000 
  10.515000    69.462193     0.014396    72.847340     0.000000 
  10.520000    69.985023     0.014289    72.807376     0.000000 
  10.525000    69.559051     0.014376    72.767688     0.000000 
  10.530000    69.409916     0.014407    72.728269     0.000000 
  10.535000    69.640731     0.014359    72.689109     0.000000 
  10.540000    68.998335     0.014493    72.650202     0.000000 
  10.545000    69.738311     0.014339    72.611540     0.000000 
  10.550000    69.739337     0.014339    72.573117     0.000000 
  10.555000    70.291265     0.014227    72.534928     0.000000 
  10.560000    69.192347     0.014452    72.496966     0.000000 
  10.565000    69.412986     0.014407    72.459228     0.000000 
  10.570000    70.371288     0.014210    72.421709     0.000000 
  10.575000    69.744113     0.014338    72.384405     0.000000 
  10.580000    68.981843     0.014497    72.347312     0.000000 
  10.585000    70.176681     0.014250    72.310429     0.000000 
  10.590000    69.559425     0.014376    72.273751     0.000000 
  10.595000    70.022980     0.014281    71.992333     0.000000 
  10.600000    68.504960     0.014597    71.960645     0.000000 
  10.605000    69.151826     0.014461    71.929030     0.000000 
  10.610000    69.050388     0.014482    71.897494     0.000000 
  10.615000    69.027161     0.014487    71.866040     0.000000 
  10.620000    69.121017     0.014467    71.834672     0.000000 
  10.625000    68.835024     0.014527    71.803395     0.000000 
  10.630000    69.327558     0.014424    71.772214     0.000000 
  10.635000    69.777094     0.014331    71.741135     0.000000 
  10.640000    68.682063     0.014560    71.710162     0.000000 
  10.645000    70.126930     0.014260    71.679301     0.000000 
  10.650000    68.903685     0.014513    71.648559     0.000000 
  10.655000    68.328881     0.014635    71.617942     0.000000 
  10.660000    67.940318     0.014719    71.587457     0.000000 
  10.665000    69.002807     0.014492    71.557112     0.000000 
  10.670000    67.796857     0.014750    71.526914     0.000000 
  10.675000    67.673223     0.014777    71.496873     0.000000 
  10.680000    69.094702     0.014473    71.466996     0.000000 
  10.685000    67.493932     0.014816    71.437293     0.000000 
  10.690000    69.101721     0.014471    71.407775     0.000000 
  10.695000    67.724263     0.014766    71.378453     0.000000 
  10.700000    67.136787     0.014895    71.349339     0.000000 
  10.705000    67.413541     0.014834    71.320445     0.000000 
  10.710000    66.217533     0.015102    71.291784     0.000000 
  10.715000    66.760910     0.014979    71.263372     0.000000 
  10.720000    68.107237     0.014683    71.235224     0.000000 
  10.725000    68.114628     0.014681    71.207357     0.000000 
  10.730000    69.568799     0.014374    71.179789     0.000000 
  10.735000    69.213405     0.014448    71.152539     0.000000 
  10.740000    67.564929     0.014801    71.125630     0.000000 
  10.745000    67.649787     0.014782    71.099084     0.000000 
  10.750000    67.882421     0.014731    71.072926     0.000000 
  10.755000    67.842553     0.014740    71.047183     0.000000 
  10.760000    67.735247     0.014763    71.021885     0.000000 
  10.765000    67.915452     0.014724    70.997063     0.000000 
  10.770000    65.602891     0.015243    70.972753     0.000000 
  10.775000    68.326984     0.014636    70.948993     0.000000 
  10.780000    67.771039     0.014756    70.925824     0.000000 
  10.785000    68.395989     0.014621    70.903293     0.000000 
  10.790000    67.276529     0.014864    70.881449     0.000000 
  10.795000    67.114050     0.014900    70.860347     0.000000 
  10.800000    68.634936     0.014570    70.840049     0.000000 
  10.805000    66.344741     0.015073    70.820621     0.000000 
  10.810000    68.255213     0.014651    70.802137     0.000000 
  10.815000    67.509201     0.014813    70.784680     0.000000 
  10.820000    67.799506     0.014749    70.768340     0.000000 
  10.825000    66.883786     0.014951    70.753220     0.000000 
  10.830000    66.522768     0.015032    70.739432     0.000000 
  10.835000    66.195197     0.015107    70.727104     0.000000 
  10.840000    67.017392     0.014921    70.716376     0.000000 
  10.845000    66.910543     0.014945    70.707410     0.000000 
  10.850000    66.921826     0.014943    70.700384     0.000000 
  10.855000    67.685183     0.014774    70.695503     0.000000 
  10.860000    67.980432     0.014710    70.692999     0.000000 
  10.865000    67.200480     0.014881    70.693133     0.000000 
  10.870000    67.632060     0.014786    70.696207     0.000000 
  10.875000    65.569462     0.015251    70.702565     0.000000 
  10.880000    65.398856     0.015291    70.712605     0.000000 
  10.885000    69.089028     0.014474    70.726785     0.000000 
  10.890000    66.205194     0.015105    70.745637     0.000000 
  10.895000    66.106519     0.015127    70.769782     0.000000 
  10.900000    67.530603     0.014808    70.799950     0.000000 
  10.905000    66.938937     0.014939    70.836997     0.000000 
  10.910000    66.471399     0.015044    70.881941     0.000000 
  10.915000    67.286214     0.014862    70.935994     0.000000 
  10.920000    66.714063     0.014989    71.000610     0.000000 
  10.925000    65.966272     0.015159    71.077549     0.000000 
  10.930000    66.426234     0.015054    71.168950     0.000000 
  10.935000    68.058055     0.014693    71.277443     0.000000 
  10.940000    66.625581     0.015009    71.406281     0.000000 
  10.945000    66.597854     0.015015    71.559534     0.000000 
  10.950000    66.437257     0.015052    71.742346     0.000000 
  10.955000    66.511613     0.015035    71.961291     0.000000 
  10.960000    67.759960     0.014758    72.224883     0.000000 
  10.965000    67.135530     0.014895    72.544340     0.000000 
  10.970000    67.867263     0.014735    72.934881     0.000000 
  10.975000    68.480785     0.014603    73.418671     0.000000 
  10.980000    68.304749     0.014640    74.033658     0.000000 
  10.985000    70.392392     0.014206    74.862685     0.000000 
  10.990000    70.782867     0.014128    76.121932     0.000000 
  10.995000    72.751613     0.013745    78.386669     0.000000 
  11.000000    77.219394     0.012950    83.042592     0.000000 
  11.005000    89.935391     0.011119    92.911627     0.000000 
  11.010000   110.077887     0.009084   112.588553     0.000000 
  11.015000   141.360184     0.007074   147.519945     0.000000 
  11.020000   210.323408     0.004755   201.006825     0.000000 
  11.025000   272.836870     0.003665   269.825809     0.000000 
  11.030000   332.762499     0.003005   341.196285     0.000000 
  11.035000   393.665520     0.002540   394.487730     0.000000 
  11.040000   402.179280     0.002486   410.869842     0.000000 
  11.045000   390.670586     0.002560   388.506029     0.000000 
  11.050000   337.593077     0.002962   344.246169     0.000000 
  11.055000   296.768496     0.003370   297.750315     0.000000 
  11.060000   250.287890     0.003995   260.054307     0.000000 
  11.065000   222.061008     0.004503   231.949698     0.000000 
  11.070000   199.246526     0.005019   208.575234     0.000000 
  11.075000   171.875565     0.005818   185.670741     0.000000 
  11.080000   149.479893     0.006690   162.263036     0.000000 
  11.085000   128.294386     0.007795   139.628834     0.000000 
  11.090000   108.414993     0.009224   119.600471     0.000000 
  11.095000    98.942170     0.010107   103.489708     0.000000 
  11.100000    87.245938     0.011462    91.671707     0.000000 
  11.105000    81.093686     0.012331    83.697391     0.000000 
  11.110000    77.221512     0.012950    78.675821     0.000000 
  11.115000    73.715598     0.013566    75.656047     0.000000 
  11.120000    71.741963     0.013939    73.860234     0.000000 
  11.125000    70.061659     0.014273    72.755207     0.000000 
  11.130000    69.602478     0.014367    72.021760     0.000000 
  11.135000    68.114336     0.014681    71.487985     0.000000 
  11.140000    68.716939     0.014552    71.067880     0.000000 
  11.145000    68.056363     0.014694    70.719573     0.000000 
  11.150000    67.947621     0.014717    70.421860     0.000000 
  11.155000    65.808086     0.015196    70.162779     0.000000 
  11.160000    66.942579     0.014938    69.934603     0.000000 
  11.165000    65.545117     0.015257    69.731768     0.000000 
  11.170000    66.549501     0.015026    69.550007     0.000000 
  11.175000    65.625548     0.015238    69.385939     0.000000 
  11.180000    65.731844     0.015213    69.236840     0.000000 
  11.185000    65.200817     0.015337    69.100493     0.000000 
  11.190000    66.085267     0.015132    68.975075     0.000000 
  11.195000    64.984977     0.015388    68.859078     0.000000 
  11.200000    63.898196     0.015650    68.751244     0.000000 
  11.205000    66.075468     0.015134    68.650521     0.000000 
  11.210000    65.585235     0.015247    68.556019     0.000000 
  11.215000    65.535498     0.015259    68.466983     0.000000 
  11.220000    66.297387     0.015084    68.382770     0.000000 
  11.225000    65.686112     0.015224    68.302830     0.000000 
  11.230000    64.954648     0.015395    68.226688     0.000000 
  11.235000    65.041993     0.015375    68.153933     0.000000 
  11.240000    65.483626     0.015271    68.084209     0.000000 
  11.245000    64.867404     0.015416    68.017205     0.000000 
  11.250000    62.831284     0.015916    67.952651     0.000000 
  11.255000    66.003400     0.015151    67.890307     0.000000 
  11.260000    64.326362     0.015546    67.829963     0.000000 
  11.265000    65.108439     0.015359    67.771435     0.000000 
  11.270000    65.277894     0.015319    67.714556     0.000000 
  11.275000    63.575161     0.015729    67.659182     0.000000 
  11.280000    65.074895     0.015367    67.605181     0.000000 
  11.285000    64.623432     0.015474    67.552438     0.000000 
  11.290000    64.615004     0.015476    67.500848     0.000000 
  11.295000    63.663211     0.015708    67.450318     0.000000 
  11.300000    64.325473     0.015546    67.400763     0.000000 
  11.305000    63.475726     0.015754    67.352107     0.000000 
  11.310000    64.630974     0.015472    67.304282     0.000000 
  11.315000    65.126812     0.015355    67.257226     0.000000 
  11.320000    64.641520     0.015470    67.210882     0.000000 
  11.325000    64.143169     0.015590    67.165198     0.000000 
  11.330000    63.937268     0.015640    67.120129     0.000000 
  11.335000    64.908924     0.015406    67.075631     0.000000 
  11.340000    63.815919     0.015670    67.031666     0.000000 
  11.345000    64.078050     0.015606    66.988197     0.000000 
  11.350000    65.032270     0.015377    66.945194     0.000000 
  11.355000    63.117792     0.015843    66.902624     0.000000 
  11.360000    64.601246     0.015480    66.860462     0.000000 
  11.365000    64.036309     0.015616    66.818681     0.000000 
  11.370000    62.339758     0.016041    66.777258     0.000000 
  11.375000    63.751767     0.015686    66.736171     0.000000 
  11.380000    64.679559     0.015461    66.695402     0.000000 
  11.385000    63.914493     0.015646    66.654931     0.000000 
  11.390000    64.343901     0.015541    66.614740     0.000000 
  11.395000    62.491095     0.016002    66.574816     0.000000 
  11.400000    64.762059     0.015441    66.535142     0.000000 
  11.405000    64.741070     0.015446    66.495704     0.000000 
  11.410000    63.091819     0.015850    66.456492     0.000000 
  11.415000    63.976394     0.015631    66.417491     0.000000 
  11.420000    64.114877     0.015597    66.378692     0.000000 
  11.425000    63.369429     0.015780    66.340085     0.000000 
  11.430000    63.869249     0.015657    66.301658     0.000000 
  11.435000    63.665843     0.015707    66.263405     0.000000 
  11.440000    63.716841     0.015694    66.225315     0.000000 
  11.445000    63.421068     0.015768    66.187382     0.000000 
  11.450000    62.461312     0.016010    66.149598     0.000000 
  11.455000    65.039330     0.015375    66.111955     0.000000 
  11.460000    63.277573     0.015803    66.074449     0.000000 
  11.465000    63.273495     0.015804    66.037071     0.000000 
  11.470000    61.361822     0.016297    65.999818     0.000000 
  11.475000    64.415635     0.015524    65.962682     0.000000 
  11.480000    64.074889     0.015607    65.925660     0.000000 
  11.485000    65.172162     0.015344    65.888747     0.000000 
  11.490000    63.996022     0.015626    65.851937     0.000000 
  11.495000    63.056299     0.015859    65.815227     0.000000 
  11.500000    62.878050     0.015904    65.778613     0.000000 
  11.505000    61.992745     0.016131    65.742091     0.000000 
  11.510000    63.334045     0.015789    65.705658     0.000000 
  11.515000    63.041030     0.015863    65.669309     0.000000 
  11.520000    62.980706     0.015878    65.633042     0.000000 
  11.525000    63.655074     0.015710    65.596854     0.000000 
  11.530000    63.791638     0.015676    65.560742     0.000000 
  11.535000    63.022960     0.015867    65.524703     0.000000 
  11.540000    64.279212     0.015557    65.488735     0.000000 
  11.545000    61.744862     0.016196    65.452835     0.000000 
  11.550000    63.188307     0.015826    65.417001     0.000000 
  11.555000    63.967650     0.015633    65.381230     0.000000 
  11.560000    63.395376     0.015774    65.345522     0.000000 
  11.565000    62.841740     0.015913    65.309873     0.000000 
  11.570000    61.687792     0.016211    65.274281     0.000000 
  11.575000    62.997289     0.015874    65.238746     0.000000 
  11.580000    63.341680     0.015787    65.203265     0.000000 
  11.585000    62.552627     0.015987    65.167837     0.000000 
  11.590000    63.906419     0.015648    65.132459     0.000000 
  11.595000    63.458751     0.015758    65.097132     0.000000 
  11.600000    62.921019     0.015893    65.061853     0.000000 
  11.605000    63.019282     0.015868    65.026620     0.000000 
  11.610000    64.014395     0.015621    64.991433     0.000000 
  11.615000    62.780172     0.015929    64.956291     0.000000 
  11.620000    64.226225     0.015570    64.921192     0.000000 
  11.625000    62.768788     0.015931    64.886135     0.000000 
  11.630000    63.192655     0.015825    64.851119     0.000000 
  11.635000    61.756709     0.016193    64.816144     0.000000 
  11.640000    62.077485     0.016109    64.781207     0.000000 
  11.645000    62.512461     0.015997    64.746309     0.000000 
  11.650000    62.485346     0.016004    64.711448     0.000000 
  11.655000    61.732288     0.016199    64.676624     0.000000 
  11.660000    62.451701     0.016012    64.641835     0.000000 
  11.665000    64.993223     0.015386    64.607082     0.000000 
  11.670000    64.109793     0.015598    64.572362     0.000000 
  11.675000    62.965456     0.015882    64.507412     0.000000 
  11.680000    62.470698     0.016008    64.473228     0.000000 
  11.685000    63.153508     0.015834    64.439065     0.000000 
  11.690000    62.697128     0.015950    64.404924     0.000000 
  11.695000    62.848961     0.015911    64.370803     0.000000 
  11.700000    62.564674     0.015983    64.336703     0.000000 
  11.705000    63.402919     0.015772    64.302623     0.000000 
  11.710000    62.691127     0.015951    64.268563     0.000000 
  11.715000    63.974974     0.015631    64.234523     0.000000 
  11.720000    64.102156     0.015600    64.200503     0.000000 
  11.725000    62.655983     0.015960    64.166502     0.000000 
  11.730000    63.924283     0.015644    64.132521     0.000000 
  11.735000    62.114248     0.016099    64.098558     0.000000 
  11.740000    63.755730     0.015685    64.064615     0.000000 
  11.745000    62.146310     0.016091    64.030690     0.000000 
  11.750000    62.876892     0.015904    63.996783     0.000000 
  11.755000    64.832548     0.015424    63.962895     0.000000 
  11.760000    63.472872     0.015755    63.929026     0.000000 
  11.765000    62.640183     0.015964    63.895174     0.000000 
  11.770000    63.479681     0.015753    63.861340     0.000000 
  11.775000    61.726567     0.016200    63.827525     0.000000 
  11.780000    62.459572     0.016010    63.793727     0.000000 
  11.785000    64.219031     0.015572    63.759946     0.000000 
  11.790000    63.508250     0.015746    63.726183     0.000000 
  11.795000    63.034274     0.015864    63.692438     0.000000 
  11.800000    62.272564     0.016058    63.658710     0.000000 
  11.805000    63.127288     0.015841    63.624999     0.000000 
  11.810000    62.534781     0.015991    63.591305     0.000000 
  11.815000    62.578661     0.015980    63.557628     0.000000 
  11.820000    62.766165     0.015932    63.523969     0.000000 
  11.825000    62.687199     0.015952    63.490326     0.000000 
  11.830000    62.859793     0.015908    63.456700     0.000000 
  11.835000    61.653943     0.016220    63.423091     0.000000 
  11.840000    62.586652     0.015978    63.389499     0.000000 
  11.845000    62.950979     0.015885    63.355923     0.000000 
  11.850000    61.735024     0.016198    63.322364     0.000000 
  11.855000    63.287290     0.015801    63.288821     0.000000 
  11.860000    62.873385     0.015905    63.255295     0.000000 
  11.865000    61.700804     0.016207    63.221785     0.000000 
  11.870000    62.132821     0.016095    63.188292     0.000000 
  11.875000    64.491123     0.015506    63.154815     0.000000 
  11.880000    62.989794     0.015876    63.121355     0.000000 
  11.885000    62.070308     0.016111    63.087911     0.000000 
  11.890000    62.685926     0.015953    63.054483     0.000000 
  11.895000    64.669540     0.015463    63.021071     0.000000 
  11.900000    63.661884     0.015708    62.987676     0.000000 
  11.905000    63.482061     0.015752    62.954297     0.000000 
  11.910000    63.723429     0.015693    62.920934     0.000000 
  11.915000    63.811952     0.015671    62.887587     0.000000 
  11.920000    62.976525     0.015879    62.854256     0.000000 
  11.925000    62.869883     0.015906    62.820942     0.000000 
  11.930000    62.084116     0.016107    62.787643     0.000000 
  11.935000    61.983886     0.016133    62.754361     0.000000 
  11.940000    62.145530     0.016091    62.721094     0.000000 
  11.945000    62.222704     0.016071    62.687844     0.000000 
  11.950000    61.715777     0.016203    62.654610     0.000000 
  11.955000    62.974357     0.015879    62.621392     0.000000 
  11.960000    62.227875     0.016070    62.588189     0.000000 
  11.965000    63.555733     0.015734    62.555003     0.000000 
  11.970000    61.542809     0.016249    62.521833     0.000000 
  11.975000    61.583511     0.016238    62.488679     0.000000 
  11.980000    63.836655     0.015665    62.455541     0.000000 
  11.985000    61.633809     0.016225    62.422419     0.000000 
  11.990000    63.610662     0.015721    62.389313     0.000000 
  11.995000    63.490379     0.015750    62.344206     0.000000 
  12.000000    62.662223     0.015959    62.311260     0.000000 
  12.005000    63.345804     0.015786    62.278329     0.000000 
  12.010000    62.030781     0.016121    62.245411     0.000000 
  12.015000    62.072583     0.016110    62.212508     0.000000 
  12.020000    62.489427     0.016003    62.179619     0.000000 
  12.025000    63.237208     0.015813    62.146744     0.000000 
  12.030000    61.985686     0.016133    62.113883     0.000000 
  12.035000    64.264492     0.015561    62.081036     0.000000 
  12.040000    61.990029     0.016132    62.048204     0.000000 
  12.045000    63.603119     0.015722    62.015387     0.000000 
  12.050000    63.448110     0.015761    61.982583     0.000000 
  12.055000    63.116823     0.015844    61.949794     0.000000 
  12.060000    62.548682     0.015988    61.917020     0.000000 
  12.065000    63.700420     0.015698    61.884260     0.000000 
  12.070000    62.512736     0.015997    61.851515     0.000000 
  12.075000    64.024839     0.015619    61.818785     0.000000 
  12.080000    61.039697     0.016383    61.786069     0.000000 
  12.085000    62.572232     0.015982    61.753368     0.000000 
  12.090000    63.126489     0.015841    61.720682     0.000000 
  12.095000    61.983369     0.016133    61.688011     0.000000 
  12.100000    62.951863     0.015885    61.655355     0.000000 
  12.105000    63.108837     0.015846    61.622713     0.000000 
  12.110000    63.075665     0.015854    61.590087     0.000000 
  12.115000    63.523405     0.015742    61.557476     0.000000 
  12.120000    62.789952     0.015926    61.524879     0.000000 
  12.125000    62.749483     0.015936    61.492298     0.000000 
  12.130000    63.047446     0.015861    61.459732     0.000000 
  12.135000    62.176744     0.016083    61.427182     0.000000 
  12.140000    61.145897     0.016354    61.394646     0.000000 
  12.145000    61.989979     0.016132    61.362126     0.000000 
  12.150000    62.666258     0.015958    61.329621     0.000000 
  12.155000    63.805507     0.015673    61.297132     0.000000 
  12.160000    61.764978     0.016190    61.264658     0.000000 
  12.165000    60.955638     0.016405    61.232199     0.000000 
  12.170000    62.624038     0.015968    61.199756     0.000000 
  12.175000    61.167992     0.016348    61.167329     0.000000 
  12.180000    62.368398     0.016034    61.134917     0.000000 
  12.185000    62.033516     0.016120    61.102521     0.000000 
  12.190000    62.920562     0.015893    61.070141     0.000000 
  12.195000    60.835795     0.016438    61.037776     0.000000 
  12.200000    63.091311     0.015850    61.005427     0.000000 
  12.205000    62.553162     0.015986    60.973094     0.000000 
  12.210000    62.748554     0.015937    60.940777     0.000000 
  12.215000    62.085306     0.016107    60.908476     0.000000 
  12.220000    63.234493     0.015814    60.876191     0.000000 
  12.225000    61.507013     0.016258    60.843921     0.000000 
  12.230000    62.997685     0.015874    60.811668     0.000000 
  12.235000    60.820030     0.016442    60.779431     0.000000 
  12.240000    61.015734     0.016389    60.747210     0.000000 
  12.245000    63.484153     0.015752    60.715005     0.000000 
  12.250000    61.864508     0.016164    60.682816     0.000000 
  12.255000    63.238368     0.015813    60.650643     0.000000 
  12.260000    62.199955     0.016077    60.618487     0.000000 
  12.265000    61.334118     0.016304    60.586347     0.000000 
  12.270000    62.363881     0.016035    60.554224     0.000000 
  12.275000    62.681007     0.015954    60.522116     0.000000 
  12.280000    62.226830     0.016070    60.490026     0.000000 
  12.285000    63.354290     0.015784    60.457951     0.000000 
  12.290000    62.462178     0.016010    60.425894     0.000000 
  12.295000    62.705464     0.015948    60.393852     0.000000 
  12.300000    62.007401     0.016127    60.361828     0.000000 
  12.305000    62.967501     0.015881    60.329820     0.000000 
  12.310000    62.473231     0.016007    60.297829     0.000000 
  12.315000    62.747388     0.015937    60.265854     0.000000 
  12.320000    61.903662     0.016154    60.233896     0.000000 
  12.325000    63.494382     0.015749    60.201955     0.000000 
  12.330000    62.164041     0.016086    60.170031     0.000000 
  12.335000    62.643315     0.015963    60.138123     0.000000 
  12.340000    62.522731     0.015994    60.106233     0.000000 
  12.345000    62.959702     0.015883    60.074359     0.000000 
  12.350000    61.137649     0.016357    60.042503     0.000000 
  12.355000    62.685544     0.015953    60.010663     0.000000 
  12.360000    62.346665     0.016039    59.978840     0.000000 
  12.365000    62.530288     0.015992    59.947035     0.000000 
  12.370000    61.317499     0.016309    59.915247     0.000000 
  12.375000    62.432540     0.016017    59.883475     0.000000 
  12.380000    62.043000     0.016118    59.851721     0.000000 
  12.385000    61.150773     0.016353    59.819985     0.000000 
  12.390000    62.198920     0.016077    59.788265     0.000000 
  12.395000    63.772468     0.015681    59.756563     0.000000 
  12.400000    62.506109     0.015998    59.724878     0.000000 
  12.405000    62.984355     0.015877    59.693210     0.000000 
  12.410000    63.469733     0.015756    59.661560     0.000000 
  12.415000    62.641967     0.015964    59.629927     0.000000 
  12.420000    61.984577     0.016133    59.598312     0.000000 
  12.425000    64.030207     0.015618    59.566715     0.000000 
  12.430000    61.838793     0.016171    59.535134     0.000000 
  12.435000    62.567898     0.015983    59.503572     0.000000 
  12.440000    61.648402     0.016221    59.472027     0.000000 
  12.445000    62.033499     0.016120    59.440499     0.000000 
  12.450000    63.104722     0.015847    59.408990     0.000000 
  12.455000    62.343396     0.016040    59.377498     0.000000 
  12.460000    61.880135     0.016160    59.346023     0.000000 
  12.465000    62.458994     0.016011    59.314567     0.000000 
  12.470000    61.912014     0.016152    59.283128     0.000000 
  12.475000    62.789761     0.015926    59.251708     0.000000 
  12.480000    61.710569     0.016205    59.220305     0.000000 
  12.485000    62.133005     0.016095    59.188920     0.000000 
  12.490000    61.507548     0.016258    59.157553     0.000000 
  12.495000    60.893051     0.016422    59.126203     0.000000 
  12.500000    62.860074     0.015908    59.094872     0.000000 
  12.505000    62.381206     0.016030    59.063559     0.000000 
  12.510000    61.813881     0.016178    59.032264     0.000000 
  12.515000    61.674166     0.016214    59.000987     0.000000 
  12.520000    62.341342     0.016041    58.969729     0.000000 
  12.525000    61.454651     0.016272    58.938488     0.000000 
  12.530000    60.530427     0.016521    58.907266     0.000000 
  12.535000    61.924236     0.016149    58.876062     0.000000 
  12.540000    60.099092     0.016639    58.844876     0.000000 
  12.545000    62.441800     0.016015    58.813708     0.000000 
  12.550000    63.086735     0.015851    58.782559     0.000000 
  12.555000    61.660754     0.016218    58.751428     0.000000 
  12.560000    62.663883     0.015958    58.720315     0.000000 
  12.565000    62.466685     0.016009    58.689221     0.000000 
  12.570000    62.382171     0.016030    58.658146     0.000000 
  12.575000    61.040190     0.016383    58.627088     0.000000 
  12.580000    61.542789     0.016249    58.639968     0.000000 
  12.585000    61.939073     0.016145    58.609299     0.000000 
  12.590000    61.513754     0.016257    58.578652     0.000000 
  12.595000    62.534398     0.015991    58.548029     0.000000 
  12.600000    61.942074     0.016144    58.517428     0.000000 
  12.605000    61.734758     0.016198    58.486850     0.000000 
  12.610000    61.428797     0.016279    58.456296     0.000000 
  12.615000    60.894596     0.016422    58.425765     0.000000 
  12.620000    62.033448     0.016120    58.395257     0.000000 
  12.625000    62.383510     0.016030    58.364773     0.000000 
  12.630000    60.968584     0.016402    58.334312     0.000000 
  12.635000    61.081057     0.016372    58.303875     0.000000 
  12.640000    60.951601     0.016406    58.273462     0.000000 
  12.645000    61.409711     0.016284    58.243073     0.000000 
  12.650000    60.505173     0.016528    58.212708     0.000000 
  12.655000    59.639293     0.016767    58.182367     0.000000 
  12.660000    61.680858     0.016212    58.152050     0.000000 
  12.665000    60.514188     0.016525    58.121758     0.000000 
  12.670000    61.016881     0.016389    58.091490     0.000000 
  12.675000    60.573817     0.016509    58.061247     0.000000 
  12.680000    60.551791     0.016515    58.031028     0.000000 
  12.685000    60.640309     0.016491    58.000835     0.000000 
  12.690000    60.475169     0.016536    57.970666     0.000000 
  12.695000    60.637931     0.016491    57.940523     0.000000 
  12.700000    59.942318     0.016683    57.910404     0.000000 
  12.705000    60.835114     0.016438    57.880312     0.000000 
  12.710000    59.807223     0.016720    57.850244     0.000000 
  12.715000    61.502455     0.016260    57.820203     0.000000 
  12.720000    60.314771     0.016580    57.790187     0.000000 
  12.725000    60.686923     0.016478    57.760197     0.000000 
  12.730000    60.929941     0.016412    57.730234     0.000000 
  12.735000    60.647408     0.016489    57.700296     0.000000 
  12.740000    60.217225     0.016607    57.670385     0.000000 
  12.745000    61.233959     0.016331    57.640501     0.000000 
  12.750000    60.324138     0.016577    57.610643     0.000000 
  12.755000    59.475954     0.016814    57.580813     0.000000 
  12.760000    59.991810     0.016669    57.551009     0.000000 
  12.765000    59.959160     0.016678    57.521232     0.000000 
  12.770000    60.442413     0.016545    57.491483     0.000000 
  12.775000    60.387054     0.016560    57.461761     0.000000 
  12.780000    59.976038     0.016673    57.432067     0.000000 
  12.785000    60.883361     0.016425    57.402401     0.000000 
  12.790000    59.991159     0.016669    57.372763     0.000000 
  12.795000    59.534676     0.016797    57.343154     0.000000 
  12.800000    60.800181     0.016447    57.313573     0.000000 
  12.805000    60.026475     0.016659    57.284020     0.000000 
  12.810000    60.501716     0.016528    57.254496     0.000000 
  12.815000    60.866370     0.016429    57.225002     0.000000 
  12.820000    60.335028     0.016574    57.195536     0.000000 
  12.825000    60.522319     0.016523    57.166100     0.000000 
  12.830000    59.881619     0.016700    57.136694     0.000000 
  12.835000    60.454862     0.016541    57.107318     0.000000 
  12.840000    60.846421     0.016435    57.077971     0.000000 
  12.845000    59.291591     0.016866    57.048656     0.000000 
  12.850000    59.189711     0.016895    57.019370     0.000000 
  12.855000    60.237526     0.016601    56.990116     0.000000 
  12.860000    59.655334     0.016763    56.960892     0.000000 
  12.865000    60.090693     0.016642    56.931700     0.000000 
  12.870000    59.809582     0.016720    56.902540     0.000000 
  12.875000    59.776424     0.016729    56.873411     0.000000 
  12.880000    59.310894     0.016860    56.844315     0.000000 
  12.885000    59.731226     0.016742    56.815251     0.000000 
  12.890000    58.610100     0.017062    56.786219     0.000000 
  12.895000    60.623005     0.016495    56.757221     0.000000 
  12.900000    59.407238     0.016833    56.728255     0.000000 
  12.905000    60.432111     0.016547    56.699324     0.000000 
  12.910000    59.234104     0.016882    56.670426     0.000000 
  12.915000    59.717432     0.016746    56.641562     0.000000 
  12.920000    58.522994     0.017087    56.612733     0.000000 
  12.925000    59.046248     0.016936    56.583939     0.000000 
  12.930000    59.360138     0.016846    56.555180     0.000000 
  12.935000    58.857828     0.016990    56.656060     0.000000 
  12.940000    58.220940     0.017176    56.628282     0.000000 
  12.945000    59.003744     0.016948    56.600550     0.000000 
  12.950000    58.959898     0.016961    56.572864     0.000000 
  12.955000    60.007913     0.016664    56.545226     0.000000 
  12.960000    58.992547     0.016951    56.517634     0.000000 
  12.965000    59.313873     0.016859    56.490091     0.000000 
  12.970000    59.163776     0.016902    56.462596     0.000000 
  12.975000    58.804564     0.017005    56.435151     0.000000 
  12.980000    59.433132     0.016826    56.407755     0.000000 
  12.985000    58.222509     0.017175    56.380409     0.000000 
  12.990000    58.707470     0.017034    56.353115     0.000000 
  12.995000    58.445539     0.017110    56.325872     0.000000 
  13.000000    59.088096     0.016924    56.298682     0.000000 
  13.005000    58.710327     0.017033    56.271544     0.000000 
  13.010000    58.025211     0.017234    56.244460     0.000000 
  13.015000    59.043739     0.016937    56.217431     0.000000 
  13.020000    57.406239     0.017420    56.190457     0.000000 
  13.025000    58.883128     0.016983    56.163538     0.000000 
  13.030000    59.288212     0.016867    56.136676     0.000000 
  13.035000    57.765278     0.017311    56.109872     0.000000 
  13.040000    58.740175     0.017024    56.083126     0.000000 
  13.045000    59.331772     0.016854    56.056439     0.000000 
  13.050000    56.883190     0.017580    56.029812     0.000000 
  13.055000    58.380149     0.017129    56.003246     0.000000 
  13.060000    58.351078     0.017138    55.976741     0.000000 
  13.065000    56.993650     0.017546    55.950299     0.000000 
  13.070000    59.100032     0.016920    55.923921     0.000000 
  13.075000    58.144846     0.017198    55.897608     0.000000 
  13.080000    58.256020     0.017166    55.871360     0.000000 
  13.085000    58.001008     0.017241    55.845179     0.000000 
  13.090000    57.116149     0.017508    55.819066     0.000000 
  13.095000    58.626534     0.017057    55.793021     0.000000 
  13.100000    57.448430     0.017407    55.767047     0.000000 
  13.105000    57.536249     0.017380    55.741144     0.000000 
  13.110000    56.682153     0.017642    55.715313     0.000000 
  13.115000    57.338550     0.017440    55.689556     0.000000 
  13.120000    58.195527     0.017183    55.663875     0.000000 
  13.125000    58.527681     0.017086    55.638269     0.000000 
  13.130000    57.274397     0.017460    55.612741     0.000000 
  13.135000    57.356854     0.017435    55.587293     0.000000 
  13.140000    57.939811     0.017259    55.561925     0.000000 
  13.145000    57.366325     0.017432    55.677474     0.000000 
  13.150000    56.143913     0.017811    55.653074     0.000000 
  13.155000    57.818797     0.017295    55.628767     0.000000 
  13.160000    57.572450     0.017369    55.604553     0.000000 
  13.165000    56.854117     0.017589    55.580436     0.000000 
  13.170000    57.370844     0.017430    55.556416     0.000000 
  13.175000    55.920956     0.017882    55.532495     0.000000 
  13.180000    58.272121     0.017161    55.508677     0.000000 
  13.185000    57.866766     0.017281    55.484961     0.000000 
  13.190000    56.327117     0.017753    55.461352     0.000000 
  13.195000    58.360356     0.017135    55.437851     0.000000 
  13.200000    56.859727     0.017587    55.414460     0.000000 
  13.205000    57.666482     0.017341    55.391182     0.000000 
  13.210000    56.637079     0.017656    55.368020     0.000000 
  13.215000    56.473672     0.017707    55.344975     0.000000 
  13.220000    56.816105     0.017601    55.322050     0.000000 
  13.225000    57.094378     0.017515    55.299248     0.000000 
  13.230000    57.244777     0.017469    55.276573     0.000000 
  13.235000    57.509797     0.017388    55.254026     0.000000 
  13.240000    56.967483     0.017554    55.231612     0.000000 
  13.245000    56.301784     0.017761    55.209332     0.000000 
  13.250000    56.389313     0.017734    55.187191     0.000000 
  13.255000    56.890107     0.017578    55.165193     0.000000 
  13.260000    55.876680     0.017897    55.143339     0.000000 
  13.265000    56.558446     0.017681    55.121635     0.000000 
  13.270000    55.434267     0.018039    55.100083     0.000000 
  13.275000    57.187503     0.017486    55.078689     0.000000 
  13.280000    57.072206     0.017522    55.057456     0.000000 
  13.285000    56.844117     0.017592    55.036389     0.000000 
  13.290000    56.387905     0.017734    55.015492     0.000000 
  13.295000    55.766259     0.017932    54.994769     0.000000 
  13.300000    55.911634     0.017885    54.974227     0.000000 
  13.305000    56.793508     0.017608    54.953869     0.000000 
  13.310000    55.570985     0.017995    54.933702     0.000000 
  13.315000    56.344977     0.017748    54.913731     0.000000 
  13.320000    57.308008     0.017450    54.893961     0.000000 
  13.325000    56.740070     0.017624    54.874400     0.000000 
  13.330000    55.188764     0.018120    54.855052     0.000000 
  13.335000    56.224782     0.017786    54.835926     0.000000 
  13.340000    56.033254     0.017847    54.817028     0.000000 
  13.345000    55.538645     0.018005    54.798365     0.000000 
  13.350000    56.556428     0.017681    54.779945     0.000000 
  13.355000    54.485141     0.018354    54.761776     0.000000 
  13.360000    55.621159     0.017979    54.743867     0.000000 
  13.365000    55.705159     0.017952    54.726227     0.000000 
  13.370000    55.864980     0.017900    54.708864     0.000000 
  13.375000    54.867483     0.018226    54.691789     0.000000 
  13.380000    56.491621     0.017702    54.675012     0.000000 
  13.385000    55.720659     0.017947    54.658544     0.000000 
  13.390000    55.395782     0.018052    54.642396     0.000000 
  13.395000    55.489496     0.018021    54.626581     0.000000 
  13.400000    56.124332     0.017818    54.611110     0.000000 
  13.405000    55.640223     0.017973    54.595997     0.000000 
  13.410000    55.766230     0.017932    54.581258     0.000000 
  13.415000    55.150521     0.018132    54.566905     0.000000 
  13.420000    54.573776     0.018324    54.552956     0.000000 
  13.425000    55.410984     0.018047    54.539426     0.000000 
  13.430000    56.085079     0.017830    54.526334     0.000000 
  13.435000    54.845494     0.018233    54.513697     0.000000 
  13.440000    55.260238     0.018096    54.501537     0.000000 
  13.445000    54.556451     0.018330    54.489874     0.000000 
  13.450000    54.623297     0.018307    54.478730     0.000000 
  13.455000    55.142683     0.018135    54.468129     0.000000 
  13.460000    55.558406     0.017999    54.458096     0.000000 
  13.465000    55.642144     0.017972    54.448658     0.000000 
  13.470000    54.271466     0.018426    54.439843     0.000000 
  13.475000    53.956986     0.018533    54.431683     0.000000 
  13.480000    54.550661     0.018332    54.424209     0.000000 
  13.485000    55.280329     0.018090    54.417456     0.000000 
  13.490000    53.675043     0.018631    54.411462     0.000000 
  13.495000    55.427875     0.018041    54.406266     0.000000 
  13.500000    55.228778     0.018107    54.401910     0.000000 
  13.505000    55.241947     0.018102    54.398441     0.000000 
  13.510000    56.188135     0.017797    54.395908     0.000000 
  13.515000    56.990010     0.017547    54.394363     0.000000 
  13.520000    54.193395     0.018452    54.393863     0.000000 
  13.525000    54.388006     0.018386    54.394469     0.000000 
  13.530000    53.780789     0.018594    54.396247     0.000000 
  13.535000    54.078005     0.018492    54.399268     0.000000 
  13.540000    55.646277     0.017971    54.403610     0.000000 
  13.545000    54.624475     0.018307    54.409355     0.000000 
  13.550000    56.825305     0.017598    54.416595     0.000000 
  13.555000    55.388488     0.018054    54.425427     0.000000 
  13.560000    53.926567     0.018544    54.435959     0.000000 
  13.565000    56.255450     0.017776    54.448307     0.000000 
  13.570000    54.528971     0.018339    54.462597     0.000000 
  13.575000    55.446204     0.018035    54.478968     0.000000 
  13.580000    54.680565     0.018288    54.497572     0.000000 
  13.585000    55.263702     0.018095    54.518575     0.000000 
  13.590000    54.779714     0.018255    54.542161     0.000000 
  13.595000    54.357661     0.018397    54.568529     0.000000 
  13.600000    54.710584     0.018278    54.597902     0.000000 
  13.605000    54.793834     0.018250    54.630524     0.000000 
  13.610000    53.453991     0.018708    54.666665     0.000000 
  13.615000    53.938263     0.018540    54.706626     0.000000 
  13.620000    54.843806     0.018234    54.750741     0.000000 
  13.625000    54.180759     0.018457    54.799381     0.000000 
  13.630000    54.807187     0.018246    54.852962     0.000000 
  13.635000    55.845969     0.017906    54.911948     0.000000 
  13.640000    55.339286     0.018070    54.976861     0.000000 
  13.645000    54.911645     0.018211    55.048287     0.000000 
  13.650000    54.978342     0.018189    55.126890     0.000000 
  13.655000    55.170700     0.018126    55.213418     0.000000 
  13.660000    54.135224     0.018472    55.308725     0.000000 
  13.665000    56.673921     0.017645    55.413778     0.000000 
  13.670000    55.342707     0.018069    55.529688     0.000000 
  13.675000    55.718553     0.017947    55.657725     0.000000 
  13.680000    56.593137     0.017670    55.799354     0.000000 
  13.685000    54.764675     0.018260    55.956266     0.000000 
  13.690000    56.505764     0.017697    56.130425     0.000000 
  13.695000    56.983312     0.017549    56.324121     0.000000 
  13.700000    55.808722     0.017918    56.540034     0.000000 
  13.705000    56.656060     0.017650    56.781320     0.000000 
  13.710000    57.335966     0.017441    57.051716     0.000000 
  13.715000    56.897835     0.017575    57.355684     0.000000 
  13.720000    57.153704     0.017497    57.698610     0.000000 
  13.725000    59.251310     0.016877    58.087126     0.000000 
  13.730000    58.548001     0.017080    58.529669     0.000000 
  13.735000    58.447817     0.017109    59.037558     0.000000 
  13.740000    60.765530     0.016457    59.627151     0.000000 
  13.745000    60.321790     0.016578    60.324138     0.000000 
  13.750000    61.691498     0.016210    61.171828     0.000000 
  13.755000    62.629210     0.015967    62.246245     0.000000 
  13.760000    64.677042     0.015461    63.681706     0.000000 
  13.765000    65.439556     0.015281    65.710463     0.000000 
  13.770000    69.714841     0.014344    68.717677     0.000000 
  13.775000    75.353935     0.013271    73.306949     0.000000 
  13.780000    81.101250     0.012330    80.361149     0.000000 
  13.785000    92.278958     0.010837    91.069796     0.000000 
  13.790000   102.931178     0.009715   106.882790     0.000000 
  13.795000   121.987829     0.008198   129.349241     0.000000 
  13.800000   156.117806     0.006405   159.818312     0.000000 
  13.805000   183.160197     0.005460   199.019286     0.000000 
  13.810000   239.484324     0.004176   246.590020     0.000000 
  13.815000   294.425568     0.003396   300.661312     0.000000 
  13.820000   342.346771     0.002921   357.602431     0.000000 
  13.825000   418.117506     0.002392   412.003115     0.000000 
  13.830000   448.612254     0.002229   457.015195     0.000000 
  13.835000   476.194781     0.002100   485.398839     0.000000 
  13.840000   463.285067     0.002158   491.629124     0.000000 
  13.845000   436.747132     0.002290   474.348003     0.000000 
  13.850000   398.126633     0.002512   437.114341     0.000000 
  13.855000   336.082589     0.002975   386.623572     0.000000 
  13.860000   295.536670     0.003384   330.160097     0.000000 
  13.865000   245.560423     0.004072   273.973833     0.000000 
  13.870000   200.543929     0.004986   222.640423     0.000000 
  13.875000   174.852946     0.005719   178.928031     0.000000 
  13.880000   146.437595     0.006829   143.938953     0.000000 
  13.885000   123.356582     0.008107   117.451665     0.000000 
  13.890000   114.063457     0.008767    98.377761     0.000000 
  13.895000    98.932887     0.010108    85.221604     0.000000 
  13.900000    88.979446     0.011239    76.449010     0.000000 
  13.905000    83.292274     0.012006    70.720187     0.000000 
  13.910000    76.139349     0.013134    66.991399     0.000000 
  13.915000    71.438187     0.013998    64.520128     0.000000 
  13.920000    69.628945     0.014362    62.816697     0.000000 
  13.925000    66.317609     0.015079    61.578004     0.000000 
  13.930000    64.746236     0.015445    60.625613     0.000000 
  13.935000    62.187928     0.016080    59.857885     0.000000 
  13.940000    60.714207     0.016471    59.217443     0.000000 
  13.945000    59.747796     0.016737    58.671144     0.000000 
  13.950000    59.951246     0.016680    58.198727     0.000000 
  13.955000    58.227493     0.017174    57.786773     0.000000 
  13.960000    58.618666     0.017059    57.425643     0.000000 
  13.965000    56.346110     0.017747    57.107958     0.000000 
  13.970000    56.565761     0.017679    56.827827     0.000000 
  13.975000    55.059904     0.018162    56.580430     0.000000 
  13.980000    55.299055     0.018083    56.361769     0.000000 
  13.985000    55.611705     0.017982    56.168497     0.000000 
  13.990000    55.266387     0.018094    55.997802     0.000000 
  13.995000    55.474597     0.018026    55.847310     0.000000 
  14.000000    56.024186     0.017849    55.715010     0.000000 
  14.005000    54.421282     0.018375    55.599195     0.000000 
  14.010000    54.666527     0.018293    55.498418     0.000000 
  14.015000    54.447624     0.018366    55.411449     0.000000 
  14.020000    55.251390     0.018099    55.337244     0.000000 
  14.025000    52.868672     0.018915    55.274920     0.000000 
  14.030000    54.992214     0.018184    55.223734     0.000000 
  14.035000    53.434466     0.018715    55.183064     0.000000 
  14.040000    52.449302     0.019066    55.152395     0.000000 
  14.045000    53.788313     0.018591    55.131308     0.000000 
  14.050000    53.416091     0.018721    55.119469     0.000000 
  14.055000    53.538838     0.018678    55.116625     0.000000 
  14.060000    54.676628     0.018289    55.122591     0.000000 
  14.065000    52.907880     0.018901    55.137251     0.000000 
  14.070000    54.055894     0.018499    55.160552     0.000000 
  14.075000    52.618903     0.019005    55.192501     0.000000 
  14.080000    54.575283     0.018323    55.233164     0.000000 
  14.085000    54.531392     0.018338    55.282666     0.000000 
  14.090000    54.075310     0.018493    55.341190     0.000000 
  14.095000    54.113843     0.018480    55.408975     0.000000 
  14.100000    55.736847     0.017941    55.486325     0.000000 
  14.105000    58.752519     0.017021    55.573604     0.000000 
  14.110000    58.131366     0.017202    55.671244     0.000000 
  14.115000    58.774424     0.017014    55.779748     0.000000 
  14.120000    59.235408     0.016882    55.899694     0.000000 
  14.125000    60.904587     0.016419    56.031744     0.000000 
  14.130000    57.375659     0.017429    56.176651     0.000000 
  14.135000    55.686357     0.017958    56.335266     0.000000 
  14.140000    55.271546     0.018092    56.508552     0.000000 
  14.145000    55.213992     0.018111    56.697595     0.000000 
  14.150000    53.990537     0.018522    56.903618     0.000000 
  14.155000    55.089876     0.018152    57.128001     0.000000 
  14.160000    53.896537     0.018554    57.372300     0.000000 
  14.165000    53.155455     0.018813    57.638269     0.000000 
  14.170000    54.377778     0.018390    57.927891     0.000000 
  14.175000    54.561407     0.018328    58.243411     0.000000 
  14.180000    53.405700     0.018725    58.587373     0.000000 
  14.185000    54.567934     0.018326    58.962669     0.000000 
  14.190000    54.356282     0.018397    59.372593     0.000000 
  14.195000    53.679870     0.018629    59.820907     0.000000 
  14.200000    55.645569     0.017971    60.311918     0.000000 
  14.205000    56.229704     0.017784    60.850579     0.000000 
  14.210000    56.574826     0.017676    61.442598     0.000000 
  14.215000    56.722519     0.017630    62.094581     0.000000 
  14.220000    57.846695     0.017287    62.814210     0.000000 
  14.225000    56.501569     0.017699    63.610465     0.000000 
  14.230000    57.021568     0.017537    64.493926     0.000000 
  14.235000    58.746873     0.017022    65.477211     0.000000 
  14.240000    61.013532     0.016390    66.575659     0.000000 
  14.245000    61.318078     0.016308    67.808498     0.000000 
  14.250000    63.011231     0.015870    69.200972     0.000000 
  14.255000    64.762446     0.015441    70.788276     0.000000 
  14.260000    67.029278     0.014919    72.622836     0.000000 
  14.265000    69.050615     0.014482    74.787379     0.000000 
  14.270000    75.084756     0.013318    77.417426     0.000000 
  14.275000    80.638992     0.012401    80.737910     0.000000 
  14.280000    86.501682     0.011560    85.118957     0.000000 
  14.285000    95.539921     0.010467    91.154322     0.000000 
  14.290000   107.551077     0.009298    99.761143     0.000000 
  14.295000   121.617642     0.008222   112.290302     0.000000 
  14.300000   148.391718     0.006739   130.622825     0.000000 
  14.305000   173.657558     0.005758   157.211479     0.000000 
  14.310000   204.652780     0.004886   195.013744     0.000000 
  14.315000   268.385376     0.003726   247.260685     0.000000 
  14.320000   317.610156     0.003149   317.024562     0.000000 
  14.325000   410.063209     0.002439   406.590247     0.000000 
  14.330000   517.713337     0.001932   516.695481     0.000000 
  14.335000   608.923439     0.001642   645.762628     0.000000 
  14.340000   772.125958     0.001295   789.270662     0.000000 
  14.345000   916.041335     0.001092   939.391391     0.000000 
  14.350000  1036.977770     0.000964  1084.972415     0.000000 
  14.355000  1213.264990     0.000824  1212.021088     0.000000 
  14.360000  1294.837210     0.000772  1305.151226     0.000000 
  14.365000  1376.319190     0.000727  1350.654330     0.000000 
  14.370000  1387.572940     0.000721  1340.886128     0.000000 
  14.375000  1337.308790     0.000748  1277.490009     0.000000 
  14.380000  1263.591480     0.000791  1170.701516     0.000000 
  14.385000  1069.118730     0.000935  1035.331868     0.000000 
  14.390000   948.210398     0.001055   886.588988     0.000000 
  14.395000   745.911588     0.001341   737.594257     0.000000 
  14.400000   587.176474     0.001703   598.364185     0.000000 
  14.405000   495.375637     0.002019   475.547830     0.000000 
  14.410000   359.553503     0.002781   372.578064     0.000000 
  14.415000   287.055682     0.003484   290.137756     0.000000 
  14.420000   240.477801     0.004158   226.852597     0.000000 
  14.425000   184.657503     0.005415   180.073706     0.000000 
  14.430000   159.759888     0.006259   146.604263     0.000000 
  14.435000   138.746784     0.007207   123.264883     0.000000 
  14.440000   115.572781     0.008653   107.254244     0.000000 
  14.445000   104.549187     0.009565    96.317210     0.000000 
  14.450000    93.551279     0.010689    88.766872     0.000000 
  14.455000    87.939168     0.011371    83.417561     0.000000 
  14.460000    81.783537     0.012227    79.479173     0.000000 
  14.465000    75.588735     0.013229    76.448088     0.000000 
  14.470000    70.333781     0.014218    74.014011     0.000000 
  14.475000    68.419443     0.014616    71.989559     0.000000 
  14.480000    66.069474     0.015136    70.261732     0.000000 
  14.485000    62.046310     0.016117    68.760877     0.000000 
  14.490000    61.938532     0.016145    67.442053     0.000000 
  14.495000    60.000759     0.016666    66.274388     0.000000 
  14.500000    61.288718     0.016316    65.235244     0.000000 
  14.505000    59.164818     0.016902    64.307072     0.000000 
  14.510000    58.245790     0.017169    63.475713     0.000000 
  14.515000    56.763382     0.017617    62.729446     0.000000 
  14.520000    57.388630     0.017425    62.058413     0.000000 
  14.525000    55.417239     0.018045    61.454245     0.000000 
  14.530000    55.575852     0.017993    60.909789     0.000000 
  14.535000    55.850043     0.017905    60.418911     0.000000 
  14.540000    54.385129     0.018387    59.976328     0.000000 
  14.545000    53.721035     0.018615    59.627834     0.000000 
  14.550000    53.348948     0.018745    59.269129     0.000000 
  14.555000    54.820512     0.018241    58.946802     0.000000 
  14.560000    53.572285     0.018666    58.657892     0.000000 
  14.565000    53.213022     0.018792    58.399831     0.000000 
  14.570000    52.917175     0.018897    58.170395     0.000000 
  14.575000    54.367532     0.018393    57.967661     0.000000 
  14.580000    54.086131     0.018489    57.789969     0.000000 
  14.585000    53.021307     0.018860    57.635896     0.000000 
  14.590000    53.434050     0.018715    57.504228     0.000000 
  14.595000    53.886550     0.018558    57.393941     0.000000 
  14.600000    53.176448     0.018805    57.304182     0.000000 
  14.605000    52.663464     0.018988    57.234258     0.000000 
  14.610000    51.752687     0.019323    57.183618     0.000000 
  14.615000    54.149904     0.018467    57.151852     0.000000 
  14.620000    51.929509     0.019257    57.138678     0.000000 
  14.625000    52.022482     0.019222    57.143937     0.000000 
  14.630000    52.956413     0.018883    57.167594     0.000000 
  14.635000    53.091348     0.018835    57.209730     0.000000 
  14.640000    51.382791     0.019462    57.270548     0.000000 
  14.645000    52.301437     0.019120    57.350368     0.000000 
  14.650000    53.879223     0.018560    57.449635     0.000000 
  14.655000    52.520303     0.019040    57.568923     0.000000 
  14.660000    53.219725     0.018790    57.708938     0.000000 
  14.665000    52.321490     0.019113    57.870530     0.000000 
  14.670000    52.499114     0.019048    58.054700     0.000000 
  14.675000    53.234594     0.018785    58.262616     0.000000 
  14.680000    52.620951     0.019004    58.495626     0.000000 
  14.685000    54.110693     0.018481    58.755275     0.000000 
  14.690000    52.418975     0.019077    59.043327     0.000000 
  14.695000    54.143268     0.018470    59.361792     0.000000 
  14.700000    53.775590     0.018596    59.712951     0.000000 
  14.705000    53.452328     0.018708    60.099394     0.000000 
  14.710000    54.553097     0.018331    60.524059     0.000000 
  14.715000    54.366139     0.018394    60.990282     0.000000 
  14.720000    54.405658     0.018380    61.501849     0.000000 
  14.725000    55.474635     0.018026    62.063069     0.000000 
  14.730000    56.082276     0.017831    62.678853     0.000000 
  14.735000    56.827666     0.017597    63.354823     0.000000 
  14.740000    57.434557     0.017411    64.097438     0.000000 
  14.745000    58.150950     0.017197    64.914181     0.000000 
  14.750000    57.983294     0.017246    65.813822     0.000000 
  14.755000    59.177728     0.016898    66.806819     0.000000 
  14.760000    60.237899     0.016601    67.905964     0.000000 
  14.765000    61.133103     0.016358    69.127446     0.000000 
  14.770000    63.878129     0.015655    70.492619     0.000000 
  14.775000    65.944594     0.015164    72.030931     0.000000 
  14.780000    67.357796     0.014846    73.784671     0.000000 
  14.785000    69.991312     0.014287    75.816474     0.000000 
  14.790000    73.831214     0.013544    78.220778     0.000000 
  14.795000    76.446392     0.013081    81.140621     0.000000 
  14.800000    81.628974     0.012251    84.791129     0.000000 
  14.805000    88.625825     0.011283    89.490612     0.000000 
  14.810000    93.628274     0.010681    95.699102     0.000000 
  14.815000   107.706894     0.009284   104.062245     0.000000 
  14.820000   118.561879     0.008434   115.455657     0.000000 
  14.825000   130.919627     0.007638   131.021316     0.000000 
  14.830000   159.034188     0.006288   152.183894     0.000000 
  14.835000   179.631482     0.005567   180.632068     0.000000 
  14.840000   211.097309     0.004737   218.249208     0.000000 
  14.845000   266.210161     0.003756   266.980638     0.000000 
  14.850000   312.743223     0.003198   328.631950     0.000000 
  14.855000   376.168933     0.002658   404.604557     0.000000 
  14.860000   487.139770     0.002053   495.588692     0.000000 
  14.865000   563.281821     0.001775   601.247452     0.000000 
  14.870000   701.745376     0.001425   719.932736     0.000000 
  14.875000   860.481053     0.001162   848.471232     0.000000 
  14.880000   977.020549     0.001024   982.046638     0.000000 
  14.885000  1178.851810     0.000848  1114.194737     0.000000 
  14.890000  1307.771930     0.000765  1236.947560     0.000000 
  14.895000  1401.652350     0.000713  1341.240655     0.000000 
  14.900000  1509.747940     0.000662  1417.798200     0.000000 
  14.905000  1508.549090     0.000663  1458.659830     0.000000 
  14.910000  1518.188080     0.000659  1459.093050     0.000000 
  14.915000  1413.142650     0.000708  1419.023950     0.000000 
  14.920000  1326.844320     0.000754  1343.072697     0.000000 
  14.925000  1196.765910     0.000836  1239.158515     0.000000 
  14.930000  1024.125520     0.000976  1116.569641     0.000000 
  14.935000   920.454715     0.001086   984.403732     0.000000 
  14.940000   785.475067     0.001273   850.665117     0.000000 
  14.945000   653.233558     0.001531   721.853881     0.000000 
  14.950000   586.071319     0.001706   602.821475     0.000000 
  14.955000   476.756976     0.002098   496.774861     0.000000 
  14.960000   408.714070     0.002447   405.392045     0.000000 
  14.965000   359.420191     0.002782   329.033970     0.000000 
  14.970000   286.068647     0.003496   267.027323     0.000000 
  14.975000   253.363277     0.003947   217.980376     0.000000 
  14.980000   218.528592     0.004576   180.090820     0.000000 
  14.985000   181.323915     0.005515   151.411739     0.000000 
  14.990000   162.426913     0.006157   130.054990     0.000000 
  14.995000   144.961238     0.006898   114.325536     0.000000 
  15.000000   125.443841     0.007972   102.792015     0.000000 
  15.005000   115.457352     0.008661    94.306265     0.000000 
  15.010000   101.473356     0.009855    87.987447     0.000000 
  15.015000    92.410376     0.010821    83.185810     0.000000 
  15.020000    86.973114     0.011498    79.438270     0.000000 
  15.025000    80.924768     0.012357    76.424358     0.000000 
  15.030000    76.289013     0.013108    73.927483     0.000000 
  15.035000    72.079665     0.013874    71.803636     0.000000 
  15.040000    70.375532     0.014209    69.957748     0.000000 
  15.045000    66.372361     0.015067    68.326769     0.000000 
  15.050000    64.416104     0.015524    66.868129     0.000000 
  15.055000    62.119286     0.016098    65.552175     0.000000 
  15.060000    62.151605     0.016090    64.357390     0.000000 
  15.065000    60.289772     0.016587    63.267442     0.000000 
  15.070000    58.529749     0.017085    62.269407     0.000000 
  15.075000    57.678858     0.017337    61.352699     0.000000 
  15.080000    56.300506     0.017762    60.508418     0.000000 
  15.085000    56.304395     0.017761    59.728948     0.000000 
  15.090000    55.103218     0.018148    59.007692     0.000000 
  15.095000    53.617448     0.018651    58.338886     0.000000 
  15.100000    53.533075     0.018680    57.673718     0.000000 
  15.105000    53.575919     0.018665    57.095565     0.000000 
  15.110000    53.017307     0.018862    56.556375     0.000000 
  15.115000    52.772784     0.018949    56.052635     0.000000 
  15.120000    51.082610     0.019576    55.581216     0.000000 
  15.125000    51.855858     0.019284    55.139327     0.000000 
  15.130000    51.003954     0.019606    54.724470     0.000000 
  15.135000    51.641242     0.019364    54.334404     0.000000 
  15.140000    52.903693     0.018902    53.967113     0.000000 
  15.145000    50.797332     0.019686    53.620785     0.000000 
  15.150000    50.695681     0.019726    53.293781     0.000000 
  15.155000    51.265655     0.019506    52.984621     0.000000 
  15.160000    50.122201     0.019951    52.691962     0.000000 
  15.165000    50.058589     0.019977    52.414586     0.000000 
  15.170000    49.510882     0.020198    52.151386     0.000000 
  15.175000    50.848350     0.019666    51.901353     0.000000 
  15.180000    49.455743     0.020220    51.663567     0.000000 
  15.185000    49.727864     0.020109    51.437187     0.000000 
  15.190000    50.152277     0.019939    51.221442     0.000000 
  15.195000    50.295125     0.019883    51.015627     0.000000 
  15.200000    50.207000     0.019918    50.819095     0.000000 
  15.205000    51.171580     0.019542    50.631251     0.000000 
  15.210000    49.063535     0.020382    50.451547     0.000000 
  15.215000    49.997312     0.020001    50.279478     0.000000 
  15.220000    51.354654     0.019472    50.114579     0.000000 
  15.225000    50.236455     0.019906    49.956418     0.000000 
  15.230000    50.642345     0.019746    49.804599     0.000000 
  15.235000    49.081104     0.020374    49.658752     0.000000 
  15.240000    49.913069     0.020035    49.518536     0.000000 
  15.245000    50.922598     0.019638    49.383634     0.000000 
  15.250000    51.390428     0.019459    49.253753     0.000000 
  15.255000    52.070413     0.019205    49.128617     0.000000 
  15.260000    52.933102     0.018892    49.007972     0.000000 
  15.265000    52.177554     0.019165    48.891581     0.000000 
  15.270000    51.795902     0.019307    48.779223     0.000000 
  15.275000    51.839423     0.019290    48.670690     0.000000 
  15.280000    49.996186     0.020002    48.565791     0.000000 
  15.285000    50.856972     0.019663    48.464344     0.000000 
  15.290000    49.814385     0.020075    48.366182     0.000000 
  15.295000    50.362942     0.019856    48.271146     0.000000 
  15.300000    49.936437     0.020025    48.179088     0.000000 
  15.305000    47.675878     0.020975    48.089869     0.000000 
  15.310000    48.558264     0.020594    48.003361     0.000000 
  15.315000    49.037256     0.020393    47.919440     0.000000 
  15.320000    47.664893     0.020980    47.837991     0.000000 
  15.325000    48.620367     0.020568    47.758908     0.000000 
  15.330000    47.709661     0.020960    47.682089     0.000000 
  15.335000    47.553777     0.021029    47.607439     0.000000 
  15.340000    46.764560     0.021384    47.534868     0.000000 
  15.345000    48.569288     0.020589    47.464291     0.000000 
  15.350000    47.309685     0.021137    47.395630     0.000000 
  15.355000    46.320391     0.021589    47.328810     0.000000 
  15.360000    46.874651     0.021333    47.263759     0.000000 
  15.365000    46.381618     0.021560    47.200413     0.000000 
  15.370000    47.454229     0.021073    47.138707     0.000000 
  15.375000    46.109143     0.021688    47.078584     0.000000 
  15.380000    47.480364     0.021061    47.019987     0.000000 
  15.385000    45.899657     0.021787    46.962865     0.000000 
  15.390000    46.295506     0.021600    46.907168     0.000000 
  15.395000    46.796742     0.021369    46.852849     0.000000 
  15.400000    46.553188     0.021481    46.799865     0.000000 
  15.405000    45.572478     0.021943    46.748175     0.000000 
  15.410000    46.817504     0.021360    46.697739     0.000000 
  15.415000    46.430945     0.021537    46.648523     0.000000 
  15.420000    44.826573     0.022308    46.600490     0.000000 
  15.425000    46.388275     0.021557    46.553611     0.000000 
  15.430000    46.147398     0.021670    46.507853     0.000000 
  15.435000    45.879129     0.021796    46.463190     0.000000 
  15.440000    46.771897     0.021380    46.419595     0.000000 
  15.445000    46.672882     0.021426    46.377044     0.000000 
  15.450000    45.495109     0.021980    46.335515     0.000000 
  15.455000    45.303563     0.022073    46.294985     0.000000 
  15.460000    45.236758     0.022106    46.255437     0.000000 
  15.465000    44.463278     0.022490    46.216851     0.000000 
  15.470000    45.822494     0.021823    46.179213     0.000000 
  15.475000    46.244708     0.021624    46.142507     0.000000 
  15.480000    45.071459     0.022187    46.106721     0.000000 
  15.485000    46.147462     0.021670    46.071842     0.000000 
  15.490000    45.010177     0.022217    46.037860     0.000000 
  15.495000    45.024873     0.022210    46.004767     0.000000 
  15.500000    44.965818     0.022239    45.972554     0.000000 
  15.505000    45.926780     0.021774    45.941217     0.000000 
  15.510000    45.684946     0.021889    45.910750     0.000000 
  15.515000    45.192896     0.022127    45.881150     0.000000 
  15.520000    45.104985     0.022170    45.852416     0.000000 
  15.525000    45.429605     0.022012    45.824548     0.000000 
  15.530000    44.882405     0.022280    45.797546     0.000000 
  15.535000    45.296915     0.022077    45.771414     0.000000 
  15.540000    45.193824     0.022127    45.746155     0.000000 
  15.545000    44.188136     0.022631    45.721776     0.000000 
  15.550000    46.077422     0.021703    45.698284     0.000000 
  15.555000    43.553158     0.022960    45.675689     0.000000 
  15.560000    45.440042     0.022007    45.654001     0.000000 
  15.565000    45.128070     0.022159    45.633234     0.000000 
  15.570000    44.228536     0.022610    45.613403     0.000000 
  15.575000    45.244384     0.022102    45.594523     0.000000 
  15.580000    44.622353     0.022410    45.576615     0.000000 
  15.585000    44.718238     0.022362    45.559699     0.000000 
  15.590000    45.117003     0.022165    45.543800     0.000000 
  15.595000    44.733047     0.022355    45.528943     0.000000 
  15.600000    45.033233     0.022206    45.515157     0.000000 
  15.605000    44.361966     0.022542    45.502473     0.000000 
  15.610000    44.516217     0.022464    45.490928     0.000000 
  15.615000    44.523639     0.022460    45.480557     0.000000 
  15.620000    44.836831     0.022303    45.471405     0.000000 
  15.625000    44.509647     0.022467    45.463514     0.000000 
  15.630000    44.969029     0.022238    45.456936     0.000000 
  15.635000    44.865716     0.022289    45.451723     0.000000 
  15.640000    44.574033     0.022435    45.447935     0.000000 
  15.645000    44.895850     0.022274    45.445635     0.000000 
  15.650000    44.738711     0.022352    45.444893     0.000000 
  15.655000    44.133278     0.022659    45.445784     0.000000 
  15.660000    44.928885     0.022257    45.448390     0.000000 
  15.665000    44.490845     0.022477    45.452800     0.000000 
  15.670000    43.618865     0.022926    45.459113     0.000000 
  15.675000    45.724247     0.021870    45.467433     0.000000 
  15.680000    44.500588     0.022472    45.477878     0.000000 
  15.685000    45.151596     0.022148    45.490573     0.000000 
  15.690000    44.473038     0.022486    45.505656     0.000000 
  15.695000    45.213929     0.022117    45.523278     0.000000 
  15.700000    45.783472     0.021842    45.543603     0.000000 
  15.705000    46.430375     0.021538    45.566813     0.000000 
  15.710000    48.692758     0.020537    45.593106     0.000000 
  15.715000    50.172246     0.019931    45.622699     0.000000 
  15.720000    51.799386     0.019305    45.655832     0.000000 
  15.725000    54.373462     0.018391    45.692769     0.000000 
  15.730000    56.847496     0.017591    45.733801     0.000000 
  15.735000    54.168670     0.018461    45.779248     0.000000 
  15.740000    52.542295     0.019032    45.829468     0.000000 
  15.745000    51.799019     0.019305    45.884854     0.000000 
  15.750000    48.392167     0.020665    45.945844     0.000000 
  15.755000    47.421499     0.021087    46.012928     0.000000 
  15.760000    47.042592     0.021257    46.086650     0.000000 
  15.765000    44.973353     0.022235    46.167618     0.000000 
  15.770000    45.350273     0.022051    46.256514     0.000000 
  15.775000    45.382958     0.022035    46.354106     0.000000 
  15.780000    44.015531     0.022719    46.461257     0.000000 
  15.785000    43.542172     0.022966    46.578942     0.000000 
  15.790000    45.472242     0.021991    46.708264     0.000000 
  15.795000    44.749360     0.022347    46.850480     0.000000 
  15.800000    44.527174     0.022458    46.877732     0.000000 
  15.805000    45.220935     0.022114    47.051121     0.000000 
  15.810000    45.567210     0.021946    47.242329     0.000000 
  15.815000    44.749479     0.022347    47.453513     0.000000 
  15.820000    45.646268     0.021908    47.687166     0.000000 
  15.825000    45.908035     0.021783    47.946181     0.000000 
  15.830000    45.696122     0.021884    48.233934     0.000000 
  15.835000    46.136693     0.021675    48.554394     0.000000 
  15.840000    46.368836     0.021566    48.912276     0.000000 
  15.845000    46.414405     0.021545    49.313278     0.000000 
  15.850000    46.640810     0.021440    49.764479     0.000000 
  15.855000    47.650172     0.020986    50.275046     0.000000 
  15.860000    49.164198     0.020340    50.857557     0.000000 
  15.865000    49.487362     0.020207    51.530451     0.000000 
  15.870000    49.859824     0.020056    52.322475     0.000000 
  15.875000    51.586165     0.019385    53.280455     0.000000 
  15.880000    52.291021     0.019124    54.482159     0.000000 
  15.885000    55.664923     0.017965    56.056272     0.000000 
  15.890000    59.462184     0.016817    58.211140     0.000000 
  15.895000    63.582669     0.015728    61.272363     0.000000 
  15.900000    69.706065     0.014346    65.726089     0.000000 
  15.905000    77.452660     0.012911    72.259681     0.000000 
  15.910000    89.259267     0.011203    81.785050     0.000000 
  15.915000   100.853168     0.009915    95.424164     0.000000 
  15.920000   122.938429     0.008134   114.434209     0.000000 
  15.925000   143.061011     0.006990   140.055116     0.000000 
  15.930000   174.526779     0.005730   173.276884     0.000000 
  15.935000   224.105513     0.004462   214.546988     0.000000 
  15.940000   266.141180     0.003757   263.462324     0.000000 
  15.945000   331.339245     0.003018   318.504288     0.000000 
  15.950000   402.018636     0.002487   376.869956     0.000000 
  15.955000   460.017799     0.002174   434.434381     0.000000 
  15.960000   532.291406     0.001879   485.892639     0.000000 
  15.965000   574.482973     0.001741   525.234915     0.000000 
  15.970000   604.588795     0.001654   546.823019     0.000000 
  15.975000   589.084285     0.001698   547.073246     0.000000 
  15.980000   557.349070     0.001794   525.919299     0.000000 
  15.985000   515.994891     0.001938   486.858668     0.000000 
  15.990000   426.740507     0.002343   435.521413     0.000000 
  15.995000   383.189782     0.002610   377.946739     0.000000 
  16.000000   313.074164     0.003194   319.472855     0.000000 
  16.005000   245.399057     0.004075   264.255534     0.000000 
  16.010000   214.222475     0.004668   215.127192     0.000000 
  16.015000   170.840472     0.005853   173.633218     0.000000 
  16.020000   138.618657     0.007214   140.197953     0.000000 
  16.025000   122.244012     0.008180   114.387663     0.000000 
  16.030000   100.162308     0.009984    95.218488     0.000000 
  16.035000    89.499353     0.011173    81.450504     0.000000 
  16.040000    78.554407     0.012730    71.822598     0.000000 
  16.045000    69.591629     0.014370    65.207122     0.000000 
  16.050000    64.740286     0.015446    60.686370     0.000000 
  16.055000    61.465982     0.016269    57.568036     0.000000 
  16.060000    56.354103     0.017745    55.362247     0.000000 
  16.065000    56.811521     0.017602    53.740858     0.000000 
  16.070000    52.602296     0.019011    52.493927     0.000000 
  16.075000    50.106417     0.019958    51.491838     0.000000 
  16.080000    49.891134     0.020044    50.656317     0.000000 
  16.085000    47.791857     0.020924    49.940272     0.000000 
  16.090000    47.722661     0.020954    49.314822     0.000000 
  16.095000    47.712334     0.020959    48.761456     0.000000 
  16.100000    45.883609     0.021794    48.267556     0.000000 
  16.105000    45.731195     0.021867    47.823925     0.000000 
  16.110000    45.437042     0.022008    47.423463     0.000000 
  16.115000    44.333534     0.022556    47.060455     0.000000 
  16.120000    45.446241     0.022004    46.730170     0.000000 
  16.125000    44.767791     0.022337    46.428626     0.000000 
  16.130000    44.607985     0.022418    46.152435     0.000000 
  16.135000    43.716128     0.022875    45.898693     0.000000 
  16.140000    44.570177     0.022437    45.664900     0.000000 
  16.145000    43.239983     0.023127    45.448888     0.000000 
  16.150000    44.522316     0.022461    45.337309     0.000000 
  16.155000    44.314051     0.022566    45.152250     0.000000 
  16.160000    41.663781     0.024002    44.980028     0.000000 
  16.165000    43.939181     0.022759    44.819383     0.000000 
  16.170000    43.640547     0.022914    44.669203     0.000000 
  16.175000    42.495090     0.023532    44.528510     0.000000 
  16.180000    44.001350     0.022727    44.396434     0.000000 
  16.185000    43.227672     0.023133    44.272204     0.000000 
  16.190000    43.916081     0.022771    44.155134     0.000000 
  16.195000    43.818955     0.022821    44.044610     0.000000 
  16.200000    41.755411     0.023949    43.940083     0.000000 
  16.205000    43.024206     0.023243    43.841060     0.000000 
  16.210000    43.399243     0.023042    43.747098     0.000000 
  16.215000    43.005950     0.023253    43.657799     0.000000 
  16.220000    43.065410     0.023220    43.572803     0.000000 
  16.225000    42.757842     0.023388    43.491783     0.000000 
  16.230000    42.453050     0.023555    43.414444     0.000000 
  16.235000    42.878282     0.023322    43.340518     0.000000 
  16.240000    42.779736     0.023376    43.328424     0.000000 
  16.245000    42.286485     0.023648    43.261547     0.000000 
  16.250000    42.292084     0.023645    43.197435     0.000000 
  16.255000    42.756312     0.023388    43.135905     0.000000 
  16.260000    42.198072     0.023698    43.076787     0.000000 
  16.265000    42.149839     0.023725    43.019926     0.000000 
  16.270000    42.423531     0.023572    42.965181     0.000000 
  16.275000    43.637707     0.022916    42.912420     0.000000 
  16.280000    43.089371     0.023208    42.861523     0.000000 
  16.285000    41.556685     0.024064    42.812380     0.000000 
  16.290000    43.205962     0.023145    42.764889     0.000000 
  16.295000    42.809961     0.023359    42.718955     0.000000 
  16.300000    43.302033     0.023094    42.674492     0.000000 
  16.305000    44.154569     0.022648    42.631419     0.000000 
  16.310000    42.608738     0.023469    42.589661     0.000000 
  16.315000    43.225153     0.023135    42.549149     0.000000 
  16.320000    43.868618     0.022795    42.509819     0.000000 
  16.325000    43.292451     0.023099    42.471613     0.000000 
  16.330000    42.939154     0.023289    42.434474     0.000000 
  16.335000    43.296202     0.023097    42.398351     0.000000 
  16.340000    41.888001     0.023873    42.363197     0.000000 
  16.345000    42.269810     0.023658    42.328968     0.000000 
  16.350000    42.813139     0.023357    42.295622     0.000000 
  16.355000    41.319671     0.024202    42.263121     0.000000 
  16.360000    41.708667     0.023976    42.231429     0.000000 
  16.365000    41.935694     0.023846    42.200513     0.000000 
  16.370000    40.855597     0.024476    42.170342     0.000000 
  16.375000    41.870710     0.023883    42.140887     0.000000 
  16.380000    41.857512     0.023891    42.112121     0.000000 
  16.385000    42.985634     0.023264    42.084020     0.000000 
  16.390000    40.802407     0.024508    42.056561     0.000000 
  16.395000    41.598071     0.024040    42.029721     0.000000 
  16.400000    42.879426     0.023321    42.003481     0.000000 
  16.405000    42.350950     0.023612    41.977823     0.000000 
  16.410000    42.795757     0.023367    41.952729     0.000000 
  16.415000    40.702128     0.024569    41.928184     0.000000 
  16.420000    41.265794     0.024233    41.904173     0.000000 
  16.425000    41.364836     0.024175    41.880683     0.000000 
  16.430000    42.288037     0.023647    41.857702     0.000000 
  16.435000    41.756685     0.023948    41.835218     0.000000 
  16.440000    40.933808     0.024430    41.813223     0.000000 
  16.445000    42.371828     0.023601    41.791707     0.000000 
  16.450000    42.391645     0.023590    41.770661     0.000000 
  16.455000    41.294860     0.024216    41.750080     0.000000 
  16.460000    41.562826     0.024060    41.729957     0.000000 
  16.465000    41.449438     0.024126    41.710288     0.000000 
  16.470000    41.558052     0.024063    41.691067     0.000000 
  16.475000    41.385973     0.024163    41.672292     0.000000 
  16.480000    42.401107     0.023584    41.653961     0.000000 
  16.485000    41.320275     0.024201    41.636072     0.000000 
  16.490000    42.585428     0.023482    41.618625     0.000000 
  16.495000    40.418499     0.024741    41.601621     0.000000 
  16.500000    40.982228     0.024401    41.585060     0.000000 
  16.505000    41.686582     0.023989    41.568946     0.000000 
  16.510000    41.503031     0.024095    41.553282     0.000000 
  16.515000    41.965783     0.023829    41.538073     0.000000 
  16.520000    40.741349     0.024545    41.523323     0.000000 
  16.525000    40.652193     0.024599    41.509041     0.000000 
  16.530000    41.541444     0.024072    41.495233     0.000000 
  16.535000    41.532640     0.024077    41.481910     0.000000 
  16.540000    42.114403     0.023745    41.469081     0.000000 
  16.545000    41.182363     0.024282    41.456759     0.000000 
  16.550000    40.365805     0.024773    41.444956     0.000000 
  16.555000    41.130637     0.024313    41.433689     0.000000 
  16.560000    41.961150     0.023832    41.422974     0.000000 
  16.565000    41.503372     0.024094    41.412829     0.000000 
  16.570000    40.689937     0.024576    41.403276     0.000000 
  16.575000    40.610901     0.024624    41.394336     0.000000 
  16.580000    41.673733     0.023996    41.386036     0.000000 
  16.585000    41.476520     0.024110    41.378402     0.000000 
  16.590000    41.217897     0.024261    41.371466     0.000000 
  16.595000    41.441652     0.024130    41.365260     0.000000 
  16.600000    41.156112     0.024298    41.359823     0.000000 
  16.605000    42.164260     0.023717    41.355195     0.000000 
  16.610000    41.784147     0.023933    41.351421     0.000000 
  16.615000    41.211645     0.024265    41.348550     0.000000 
  16.620000    40.977160     0.024404    41.346637     0.000000 
  16.625000    41.674164     0.023996    41.345743     0.000000 
  16.630000    40.998943     0.024391    41.345934     0.000000 
  16.635000    41.706157     0.023977    41.347285     0.000000 
  16.640000    40.383946     0.024762    41.349876     0.000000 
  16.645000    42.795270     0.023367    41.353800     0.000000 
  16.650000    40.196657     0.024878    41.359157     0.000000 
  16.655000    41.714305     0.023973    41.366060     0.000000 
  16.660000    42.364816     0.023604    41.374635     0.000000 
  16.665000    42.221673     0.023685    41.385023     0.000000 
  16.670000    40.678506     0.024583    41.256531     0.000000 
  16.675000    41.257522     0.024238    41.271834     0.000000 
  16.680000    42.300057     0.023641    41.289479     0.000000 
  16.685000    41.689845     0.023987    41.309693     0.000000 
  16.690000    41.712110     0.023974    41.332732     0.000000 
  16.695000    41.677756     0.023994    41.358889     0.000000 
  16.700000    42.053077     0.023779    41.388498     0.000000 
  16.705000    42.509160     0.023524    41.421940     0.000000 
  16.710000    42.204833     0.023694    41.459655     0.000000 
  16.715000    42.658307     0.023442    41.502149     0.000000 
  16.720000    42.510227     0.023524    41.550009     0.000000 
  16.725000    43.501001     0.022988    41.603921     0.000000 
  16.730000    43.381876     0.023051    41.664682     0.000000 
  16.735000    43.342995     0.023072    41.733234     0.000000 
  16.740000    43.313111     0.023088    41.810687     0.000000 
  16.745000    42.058757     0.023776    41.898363     0.000000 
  16.750000    43.477493     0.023000    41.997840     0.000000 
  16.755000    41.508676     0.024091    42.111021     0.000000 
  16.760000    43.859859     0.022800    42.240209     0.000000 
  16.765000    42.959010     0.023278    42.388219     0.000000 
  16.770000    42.881996     0.023320    42.558519     0.000000 
  16.775000    42.259432     0.023663    42.755414     0.000000 
  16.780000    42.633723     0.023456    42.984302     0.000000 
  16.785000    43.206747     0.023145    43.252026     0.000000 
  16.790000    43.713863     0.022876    43.567351     0.000000 
  16.795000    42.961376     0.023277    43.941649     0.000000 
  16.800000    43.526319     0.022975    44.389888     0.000000 
  16.805000    43.488332     0.022995    44.932175     0.000000 
  16.810000    43.987159     0.022734    45.596675     0.000000 
  16.815000    44.596550     0.022423    46.427110     0.000000 
  16.820000    44.818903     0.022312    47.506984     0.000000 
  16.825000    46.446686     0.021530    49.039065     0.000000 
  16.830000    48.139955     0.020773    51.576163     0.000000 
  16.835000    54.415635     0.018377    56.570222     0.000000 
  16.840000    68.483722     0.014602    67.364351     0.000000 
  16.845000    87.878447     0.011379    90.328048     0.000000 
  16.850000   124.950379     0.008003   134.898592     0.000000 
  16.855000   213.052074     0.004694   210.527024     0.000000 
  16.860000   297.913134     0.003357   319.602427     0.000000 
  16.865000   423.983235     0.002359   449.070252     0.000000 
  16.870000   569.902214     0.001755   566.873843     0.000000 
  16.875000   625.803830     0.001598   629.815186     0.000000 
  16.880000   620.120206     0.001613   608.062994     0.000000 
  16.885000   493.724231     0.002025   512.024261     0.000000 
  16.890000   395.916885     0.002526   382.751621     0.000000 
  16.895000   237.930193     0.004203   260.280770     0.000000 
  16.900000   151.875894     0.006584   167.373141     0.000000 
  16.905000   112.416801     0.008895   108.409599     0.000000 
  16.910000    72.817564     0.013733    76.241376     0.000000 
  16.915000    59.960912     0.016678    60.640054     0.000000 
  16.920000    51.414212     0.019450    53.503305     0.000000 
  16.925000    48.474362     0.020629    50.101079     0.000000 
  16.930000    46.372215     0.021565    48.217847     0.000000 
  16.935000    45.121642     0.022162    46.973401     0.000000 
  16.940000    43.127304     0.023187    46.048057     0.000000 
  16.945000    43.272003     0.023110    45.320510     0.000000 
  16.950000    42.218278     0.023686    44.734149     0.000000 
  16.955000    42.312353     0.023634    44.255203     0.000000 
  16.960000    42.334137     0.023622    43.860360     0.000000 
  16.965000    42.069477     0.023770    43.532534     0.000000 
  16.970000    42.259288     0.023663    43.258881     0.000000 
  16.975000    42.500724     0.023529    43.029602     0.000000 
  16.980000    42.071716     0.023769    42.837126     0.000000 
  16.985000    41.643575     0.024013    42.675552     0.000000 
  16.990000    42.096601     0.023755    42.540236     0.000000 
  16.995000    41.382263     0.024165    42.427501     0.000000 
  17.000000    41.422949     0.024141    42.334417     0.000000 
  17.005000    40.932699     0.024430    42.258646     0.000000 
  17.010000    41.401752     0.024154    42.198318     0.000000 
  17.015000    41.695326     0.023984    42.151940     0.000000 
  17.020000    40.949407     0.024420    42.118329     0.000000 
  17.025000    39.832909     0.025105    42.096559     0.000000 
  17.030000    40.098149     0.024939    42.085917     0.000000 
  17.035000    41.152611     0.024300    42.085879     0.000000 
  17.040000    41.304870     0.024210    42.096080     0.000000 
  17.045000    41.388569     0.024161    42.116300     0.000000 
  17.050000    41.386179     0.024163    42.146452     0.000000 
  17.055000    41.413128     0.024147    42.186570     0.000000 
  17.060000    40.746082     0.024542    42.236810     0.000000 
  17.065000    40.065472     0.024959    42.297444     0.000000 
  17.070000    41.057599     0.024356    42.368863     0.000000 
  17.075000    40.947739     0.024421    42.451581     0.000000 
  17.080000    41.958413     0.023833    42.546242     0.000000 
  17.085000    40.857095     0.024476    42.653632     0.000000 
  17.090000    43.048101     0.023230    42.774691     0.000000 
  17.095000    41.596128     0.024041    42.910532     0.000000 
  17.100000    41.469117     0.024114    43.062462     0.000000 
  17.105000    42.022666     0.023797    43.232012     0.000000 
  17.110000    42.447963     0.023558    43.420968     0.000000 
  17.115000    41.264780     0.024234    43.631416     0.000000 
  17.120000    41.652654     0.024008    43.865791     0.000000 
  17.125000    41.718555     0.023970    44.126940     0.000000 
  17.130000    42.386234     0.023593    44.418203     0.000000 
  17.135000    42.412770     0.023578    44.743505     0.000000 
  17.140000    44.702636     0.022370    45.107481     0.000000 
  17.145000    43.363504     0.023061    45.515620     0.000000 
  17.150000    42.582462     0.023484    45.974463     0.000000 
  17.155000    43.702504     0.022882    46.491837     0.000000 
  17.160000    44.871282     0.022286    47.077177     0.000000 
  17.165000    45.844296     0.021813    47.741947     0.000000 
  17.170000    45.488778     0.021983    48.500268     0.000000 
  17.175000    46.900845     0.021322    49.369944     0.000000 
  17.180000    48.616294     0.020569    50.374387     0.000000 
  17.185000    49.859149     0.020056    51.546633     0.000000 
  17.190000    51.134666     0.019556    52.937994     0.000000 
  17.195000    53.193964     0.018799    54.636450     0.000000 
  17.200000    58.559728     0.017077    56.803642     0.000000 
  17.205000    62.399063     0.016026    59.743668     0.000000 
  17.210000    69.864030     0.014314    64.018814     0.000000 
  17.215000    82.798114     0.012078    70.621175     0.000000 
  17.220000    99.462228     0.010054    81.186947     0.000000 
  17.225000   114.269578     0.008751    98.196722     0.000000 
  17.230000   150.601530     0.006640   125.046274     0.000000 
  17.235000   193.672681     0.005163   165.824088     0.000000 
  17.240000   240.082604     0.004165   224.639375     0.000000 
  17.245000   338.308048     0.002956   304.450710     0.000000 
  17.250000   418.272089     0.002391   405.549413     0.000000 
  17.255000   535.132884     0.001869   524.067749     0.000000 
  17.260000   695.071932     0.001439   650.962787     0.000000 
  17.265000   797.749484     0.001254   771.835559     0.000000 
  17.270000   929.196378     0.001076   868.055275     0.000000 
  17.275000   988.407409     0.001012   920.419877     0.000000 
  17.280000   987.721527     0.001012   916.316114     0.000000 
  17.285000   900.073562     0.001111   856.683383     0.000000 
  17.290000   783.865327     0.001276   755.550189     0.000000 
  17.295000   655.532016     0.001525   632.538230     0.000000 
  17.300000   484.077607     0.002066   505.902205     0.000000 
  17.305000   386.119515     0.002590   389.322010     0.000000 
  17.310000   300.372911     0.003329   291.067582     0.000000 
  17.315000   204.812297     0.004883   214.330314     0.000000 
  17.320000   164.665502     0.006073   158.330365     0.000000 
  17.325000   125.343287     0.007978   119.840269     0.000000 
  17.330000    97.246886     0.010283    94.676018     0.000000 
  17.335000    84.618445     0.011818    78.805951     0.000000 
  17.340000    72.601023     0.013774    68.953785     0.000000 
  17.345000    64.921475     0.015403    62.767724     0.000000 
  17.350000    59.087046     0.016924    58.719666     0.000000 
  17.355000    55.026648     0.018173    55.895073     0.000000 
  17.360000    52.408015     0.019081    53.781111     0.000000 
  17.365000    51.126726     0.019559    52.102355     0.000000 
  17.370000    48.636008     0.020561    50.712559     0.000000 
  17.375000    47.917383     0.020869    49.531570     0.000000 
  17.380000    46.706717     0.021410    48.511949     0.000000 
  17.385000    45.082366     0.022182    47.622616     0.000000 
  17.390000    44.967495     0.022238    46.841213     0.000000 
  17.395000    44.604689     0.022419    46.150570     0.000000 
  17.400000    43.479989     0.022999    45.486621     0.000000 
  17.405000    44.560345     0.022441    44.939276     0.000000 
  17.410000    43.475437     0.023001    44.448604     0.000000 
  17.415000    43.960603     0.022748    44.006935     0.000000 
  17.420000    41.876945     0.023879    43.607848     0.000000 
  17.425000    40.933015     0.024430    43.245929     0.000000 
  17.430000    42.167604     0.023715    42.916593     0.000000 
  17.435000    42.136617     0.023732    42.615936     0.000000 
  17.440000    41.763606     0.023944    42.340618     0.000000 
  17.445000    41.740424     0.023958    42.126318     0.000000 
  17.450000    41.659261     0.024004    41.893842     0.000000 
  17.455000    41.436770     0.024133    41.679218     0.000000 
  17.460000    41.625721     0.024024    41.480577     0.000000 
  17.465000    40.672534     0.024587    41.296291     0.000000 
  17.470000    41.747154     0.023954    41.124931     0.000000 
  17.475000    40.896963     0.024452    40.965242     0.000000 
  17.480000    40.545258     0.024664    40.816116     0.000000 
  17.485000    40.908732     0.024445    40.676576     0.000000 
  17.490000    40.121121     0.024925    40.545754     0.000000 
  17.495000    40.553517     0.024659    40.422876     0.000000 
  17.500000    39.220851     0.025497    40.307255     0.000000 
  17.505000    40.274096     0.024830    40.198276     0.000000 
  17.510000    39.905533     0.025059    40.036271     0.000000 
  17.515000    41.280587     0.024224    39.939897     0.000000 
  17.520000    40.212163     0.024868    39.848650     0.000000 
  17.525000    40.459713     0.024716    39.762128     0.000000 
  17.530000    40.991977     0.024395    39.679970     0.000000 
  17.535000    37.979197     0.026330    39.601846     0.000000 
  17.540000    39.464788     0.025339    39.527457     0.000000 
  17.545000    40.310634     0.024807    39.456533     0.000000 
  17.550000    40.375877     0.024767    39.388828     0.000000 
  17.555000    39.182713     0.025521    39.324115     0.000000 
  17.560000    39.176093     0.025526    39.262189     0.000000 
  17.565000    38.871165     0.025726    39.202863     0.000000 
  17.570000    39.131406     0.025555    39.145963     0.000000 
  17.575000    39.753345     0.025155    39.091332     0.000000 
  17.580000    39.102851     0.025574    39.038823     0.000000 
  17.585000    39.120817     0.025562    38.988304     0.000000 
  17.590000    39.591682     0.025258    38.939651     0.000000 
  17.595000    39.246470     0.025480    38.892750     0.000000 
  17.600000    39.478084     0.025331    38.847496     0.000000 
  17.605000    38.392979     0.026046    38.803791     0.000000 
  17.610000    38.844580     0.025744    38.761546     0.000000 
  17.615000    38.331064     0.026089    38.720677     0.000000 
  17.620000    39.929030     0.025044    38.681108     0.000000 
  17.625000    39.231446     0.025490    38.642765     0.000000 
  17.630000    39.779526     0.025139    38.605581     0.000000 
  17.635000    39.032471     0.025620    38.569496     0.000000 
  17.640000    38.900475     0.025707    38.534450     0.000000 
  17.645000    38.982819     0.025652    38.500390     0.000000 
  17.650000    39.220666     0.025497    38.467264     0.000000 
  17.655000    40.028643     0.024982    38.435027     0.000000 
  17.660000    38.571193     0.025926    38.403633     0.000000 
  17.665000    38.828455     0.025754    38.373042     0.000000 
  17.670000    38.418306     0.026029    38.343214     0.000000 
  17.675000    38.936704     0.025683    38.314114     0.000000 
  17.680000    38.630780     0.025886    38.285707     0.000000 
  17.685000    38.298066     0.026111    38.257962     0.000000 
  17.690000    37.542617     0.026636    38.230849     0.000000 
  17.695000    37.894959     0.026389    38.204339     0.000000 
  17.700000    38.653697     0.025871    38.178406     0.000000 
  17.705000    38.697986     0.025841    38.153025     0.000000 
  17.710000    38.343211     0.026080    38.128174     0.000000 
  17.715000    39.344552     0.025416    38.104191     0.000000 
  17.720000    39.122546     0.025561    38.080333     0.000000 
  17.725000    38.497296     0.025976    38.056942     0.000000 
  17.730000    39.314913     0.025436    38.033999     0.000000 
  17.735000    39.019151     0.025628    38.011486     0.000000 
  17.740000    38.526580     0.025956    37.989387     0.000000 
  17.745000    38.752219     0.025805    37.967686     0.000000 
  17.750000    38.958065     0.025669    37.946369     0.000000 
  17.755000    38.604732     0.025904    37.925422     0.000000 
  17.760000    38.254413     0.026141    37.904832     0.000000 
  17.765000    38.290865     0.026116    37.884586     0.000000 
  17.770000    38.743893     0.025811    37.864672     0.000000 
  17.775000    38.475445     0.025991    37.845081     0.000000 
  17.780000    39.071318     0.025594    37.825800     0.000000 
  17.785000    38.602091     0.025905    37.806821     0.000000 
  17.790000    37.869346     0.026407    37.788133     0.000000 
  17.795000    38.960356     0.025667    37.769729     0.000000 
  17.800000    37.640888     0.026567    37.751599     0.000000 
  17.805000    37.964990     0.026340    37.733737     0.000000 
  17.810000    38.595855     0.025910    37.716134     0.000000 
  17.815000    38.140674     0.026219    37.698783     0.000000 
  17.820000    37.788446     0.026463    37.681679     0.000000 
  17.825000    37.813060     0.026446    37.664814     0.000000 
  17.830000    37.597360     0.026598    37.648183     0.000000 
  17.835000    37.624623     0.026578    37.631780     0.000000 
  17.840000    38.880189     0.025720    37.615600     0.000000 
  17.845000    38.182614     0.026190    37.599639     0.000000 
  17.850000    37.832109     0.026433    37.583892     0.000000 
  17.855000    37.942234     0.026356    37.568354     0.000000 
  17.860000    37.362603     0.026765    37.553022     0.000000 
  17.865000    37.678830     0.026540    37.537892     0.000000 
  17.870000    38.617889     0.025895    37.555928     0.000000 
  17.875000    37.250859     0.026845    37.541635     0.000000 
  17.880000    37.790302     0.026462    37.527543     0.000000 
  17.885000    38.300395     0.026109    37.513650     0.000000 
  17.890000    37.280401     0.026824    37.499955     0.000000 
  17.895000    37.794862     0.026459    37.486455     0.000000 
  17.900000    37.266041     0.026834    37.473149     0.000000 
  17.905000    37.158208     0.026912    37.460036     0.000000 
  17.910000    38.015215     0.026305    37.447114     0.000000 
  17.915000    38.119405     0.026233    37.434382     0.000000 
  17.920000    37.984346     0.026327    37.421841     0.000000 
  17.925000    37.330208     0.026788    37.409489     0.000000 
  17.930000    37.407838     0.026732    37.397327     0.000000 
  17.935000    37.833058     0.026432    37.385354     0.000000 
  17.940000    37.502008     0.026665    37.373572     0.000000 
  17.945000    38.034978     0.026292    37.361980     0.000000 
  17.950000    38.282099     0.026122    37.350580     0.000000 
  17.955000    37.274837     0.026828    37.339373     0.000000 
  17.960000    36.495899     0.027400    37.328360     0.000000 
  17.965000    38.682125     0.025852    37.317542     0.000000 
  17.970000    37.654437     0.026557    37.306923     0.000000 
  17.975000    38.257082     0.026139    37.296504     0.000000 
  17.980000    38.030622     0.026295    37.286287     0.000000 
  17.985000    37.813764     0.026445    37.276276     0.000000 
  17.990000    36.912345     0.027091    37.266474     0.000000 
  17.995000    37.284322     0.026821    37.256885     0.000000 
  18.000000    37.915124     0.026375    37.247511     0.000000 
  18.005000    37.467312     0.026690    37.238358     0.000000 
  18.010000    36.886108     0.027110    37.229430     0.000000 
  18.015000    37.411729     0.026730    37.220732     0.000000 
  18.020000    37.947904     0.026352    37.212270     0.000000 
  18.025000    38.178021     0.026193    37.204049     0.000000 
  18.030000    38.142712     0.026217    37.196076     0.000000 
  18.035000    37.229692     0.026860    37.188358     0.000000 
  18.040000    37.662487     0.026552    37.180901     0.000000 
  18.045000    38.127832     0.026228    37.173715     0.000000 
  18.050000    37.235187     0.026856    37.166807     0.000000 
  18.055000    37.774650     0.026473    37.160187     0.000000 
  18.060000    37.069005     0.026977    37.153864     0.000000 
  18.065000    37.592697     0.026601    37.147849     0.000000 
  18.070000    37.449645     0.026703    37.142154     0.000000 
  18.075000    36.918064     0.027087    37.136790     0.000000 
  18.080000    38.069651     0.026268    37.131770     0.000000 
  18.085000    37.953223     0.026348    37.127109     0.000000 
  18.090000    36.711547     0.027239    37.122821     0.000000 
  18.095000    37.457119     0.026697    37.118922     0.000000 
  18.100000    37.612769     0.026587    37.115429     0.000000 
  18.105000    38.400268     0.026041    37.112362     0.000000 
  18.110000    37.751160     0.026489    37.109739     0.000000 
  18.115000    36.606038     0.027318    37.107582     0.000000 
  18.120000    37.539668     0.026638    37.105915     0.000000 
  18.125000    36.736267     0.027221    37.104760     0.000000 
  18.130000    37.741288     0.026496    37.104146     0.000000 
  18.135000    36.465487     0.027423    37.104101     0.000000 
  18.140000    37.012015     0.027018    37.104655     0.000000 
  18.145000    36.611830     0.027314    37.105843     0.000000 
  18.150000    36.049821     0.027739    37.107699     0.000000 
  18.155000    37.747556     0.026492    37.110262     0.000000 
  18.160000    37.479900     0.026681    37.113576     0.000000 
  18.165000    37.407205     0.026733    37.117685     0.000000 
  18.170000    36.656047     0.027281    37.122639     0.000000 
  18.175000    37.916008     0.026374    37.128491     0.000000 
  18.180000    37.623710     0.026579    37.135301     0.000000 
  18.185000    36.426296     0.027453    37.143131     0.000000 
  18.190000    37.092203     0.026960    37.152052     0.000000 
  18.195000    37.486685     0.026676    37.162139     0.000000 
  18.200000    37.819511     0.026441    37.173475     0.000000 
  18.205000    36.425951     0.027453    37.186151     0.000000 
  18.210000    37.777465     0.026471    37.200267     0.000000 
  18.215000    37.899408     0.026386    37.215932     0.000000 
  18.220000    36.920461     0.027085    37.233268     0.000000 
  18.225000    36.640185     0.027292    37.252406     0.000000 
  18.230000    36.512929     0.027388    37.273495     0.000000 
  18.235000    37.334213     0.026785    37.296697     0.000000 
  18.240000    36.946304     0.027066    37.322193     0.000000 
  18.245000    37.024625     0.027009    37.350185     0.000000 
  18.250000    37.634641     0.026571    37.380897     0.000000 
  18.255000    37.103608     0.026952    37.414579     0.000000 
  18.260000    38.836385     0.025749    37.451513     0.000000 
  18.265000    37.234283     0.026857    37.492014     0.000000 
  18.270000    37.753782     0.026487    37.536437     0.000000 
  18.275000    37.165070     0.026907    37.585184     0.000000 
  18.280000    36.824919     0.027156    37.638710     0.000000 
  18.285000    38.672649     0.025858    37.697532     0.000000 
  18.290000    37.902172     0.026384    37.762241     0.000000 
  18.295000    38.174190     0.026196    37.833511     0.000000 
  18.300000    37.956315     0.026346    37.912118     0.000000 
  18.305000    37.419363     0.026724    37.998957     0.000000 
  18.310000    38.955692     0.025670    38.095064     0.000000 
  18.315000    38.075600     0.026264    38.201645     0.000000 
  18.320000    37.832409     0.026432    38.320108     0.000000 
  18.325000    38.337391     0.026084    38.452108     0.000000 
  18.330000    39.058423     0.025603    38.599595     0.000000 
  18.335000    37.004847     0.027023    38.764889     0.000000 
  18.340000    38.068205     0.026269    38.950755     0.000000 
  18.345000    39.317077     0.025434    39.160516     0.000000 
  18.350000    38.554618     0.025937    39.398193     0.000000 
  18.355000    39.164119     0.025534    39.668685     0.000000 
  18.360000    39.679803     0.025202    39.978020     0.000000 
  18.365000    39.721517     0.025175    40.333727     0.000000 
  18.370000    39.654069     0.025218    40.745443     0.000000 
  18.375000    40.249979     0.024845    41.226131     0.000000 
  18.380000    40.086392     0.024946    41.794761     0.000000 
  18.385000    40.913855     0.024442    42.482549     0.000000 
  18.390000    43.002563     0.023254    43.347081     0.000000 
  18.395000    43.709885     0.022878    44.502075     0.000000 
  18.400000    46.375116     0.021563    46.174120     0.000000 
  18.405000    48.416324     0.020654    48.709279     0.000000 
  18.410000    53.377747     0.018734    53.061728     0.000000 
  18.415000    60.853894     0.016433    60.406703     0.000000 
  18.420000    73.957854     0.013521    72.578941     0.000000 
  18.425000    85.210315     0.011736    91.879363     0.000000 
  18.430000   120.495564     0.008299   120.653274     0.000000 
  18.435000   158.797179     0.006297   160.499231     0.000000 
  18.440000   204.004391     0.004902   211.230678     0.000000 
  18.445000   286.468972     0.003491   269.898049     0.000000 
  18.450000   338.094138     0.002958   330.235189     0.000000 
  18.455000   392.207157     0.002550   382.839188     0.000000 
  18.460000   433.829206     0.002305   416.645139     0.000000 
  18.465000   433.329630     0.002308   422.678762     0.000000 
  18.470000   402.008873     0.002488   399.094235     0.000000 
  18.475000   343.968699     0.002907   352.534337     0.000000 
  18.480000   299.935525     0.003334   293.924424     0.000000 
  18.485000   220.475980     0.004536   233.661596     0.000000 
  18.490000   178.681239     0.005597   179.326811     0.000000 
  18.495000   142.553369     0.007015   135.137332     0.000000 
  18.500000   106.219624     0.009414   102.258432     0.000000 
  18.505000    91.476412     0.010932    79.653669     0.000000 
  18.510000    73.976152     0.013518    65.146340     0.000000 
  18.515000    64.263029     0.015561    56.338442     0.000000 
  18.520000    59.754753     0.016735    51.182030     0.000000 
  18.525000    54.510698     0.018345    48.194406     0.000000 
  18.530000    49.497350     0.020203    46.430630     0.000000 
  18.535000    46.810434     0.021363    45.348936     0.000000 
  18.540000    45.451215     0.022002    44.665556     0.000000 
  18.545000    44.308807     0.022569    44.243541     0.000000 
  18.550000    42.269745     0.023658    44.023471     0.000000 
  18.555000    43.205820     0.023145    43.988000     0.000000 
  18.560000    43.670144     0.022899    44.151996     0.000000 
  18.565000    43.048067     0.023230    44.580258     0.000000 
  18.570000    43.928771     0.022764    45.453265     0.000000 
  18.575000    46.772593     0.021380    47.223283     0.000000 
  18.580000    49.368605     0.020256    50.904625     0.000000 
  18.585000    58.496548     0.017095    58.469799     0.000000 
  18.590000    69.509051     0.014387    73.126322     0.000000 
  18.595000    98.897162     0.010112    98.987073     0.000000 
  18.600000   144.842488     0.006904   139.598735     0.000000 
  18.605000   192.014868     0.005208   195.317550     0.000000 
  18.610000   270.963168     0.003691   260.536016     0.000000 
  18.615000   342.735021     0.002918   322.440698     0.000000 
  18.620000   374.843334     0.002668   363.037676     0.000000 
  18.625000   393.805584     0.002539   366.709363     0.000000 
  18.630000   364.507663     0.002743   331.638719     0.000000 
  18.635000   317.209664     0.003152   271.731797     0.000000 
  18.640000   222.707230     0.004490   205.548522     0.000000 
  18.645000   169.855562     0.005887   147.176553     0.000000 
  18.650000   117.185673     0.008533   103.499963     0.000000 
  18.655000    79.964138     0.012506    75.024853     0.000000 
  18.660000    63.698075     0.015699    58.511703     0.000000 
  18.665000    51.782797     0.019311    49.756826     0.000000 
  18.670000    45.391499     0.022031    45.314332     0.000000 
  18.675000    41.969772     0.023827    42.995530     0.000000 
  18.680000    41.640625     0.024015    41.647048     0.000000 
  18.685000    39.830310     0.025107    40.742419     0.000000 
  18.690000    39.192813     0.025515    40.062849     0.000000 
  18.695000    38.803594     0.025771    39.518477     0.000000 
  18.700000    37.453908     0.026699    39.068191     0.000000 
  18.705000    37.739194     0.026498    38.689100     0.000000 
  18.710000    37.174524     0.026900    38.366040     0.000000 
  18.715000    37.218614     0.026868    38.087969     0.000000 
  18.720000    37.096211     0.026957    37.846496     0.000000 
  18.725000    36.311633     0.027539    37.635117     0.000000 
  18.730000    35.848919     0.027895    37.448717     0.000000 
  18.735000    37.032640     0.027003    37.283232     0.000000 
  18.740000    36.669405     0.027271    37.135401     0.000000 
  18.745000    36.691147     0.027255    37.002579     0.000000 
  18.750000    36.623394     0.027305    36.882606     0.000000 
  18.755000    36.745602     0.027214    36.773703     0.000000 
  18.760000    36.053259     0.027737    36.674394     0.000000 
  18.765000    36.427902     0.027451    36.583444     0.000000 
  18.770000    36.545900     0.027363    36.499816     0.000000 
  18.775000    35.882211     0.027869    36.422632     0.000000 
  18.780000    36.605532     0.027318    36.351147     0.000000 
  18.785000    36.852748     0.027135    36.284720     0.000000 
  18.790000    37.384172     0.026749    36.222803     0.000000 
  18.795000    36.159908     0.027655    36.164924     0.000000 
  18.800000    35.731644     0.027986    36.110669     0.000000 
  18.805000    36.518058     0.027384    36.066237     0.000000 
  18.810000    36.037535     0.027749    36.018269     0.000000 
  18.815000    36.766427     0.027199    35.972983     0.000000 
  18.820000    35.499950     0.028169    35.930139     0.000000 
  18.825000    35.420893     0.028232    35.889523     0.000000 
  18.830000    35.972874     0.027799    35.850949     0.000000 
  18.835000    35.283257     0.028342    35.814250     0.000000 
  18.840000    35.715387     0.027999    35.779278     0.000000 
  18.845000    35.899393     0.027856    35.745902     0.000000 
  18.850000    36.066406     0.027727    35.714004     0.000000 
  18.855000    35.157403     0.028444    35.683482     0.000000 
  18.860000    35.977010     0.027796    35.654242     0.000000 
  18.865000    36.193978     0.027629    35.626203     0.000000 
  18.870000    34.376615     0.029090    35.599292     0.000000 
  18.875000    34.766891     0.028763    35.573445     0.000000 
  18.880000    35.508947     0.028162    35.548608     0.000000 
  18.885000    35.120045     0.028474    35.524732     0.000000 
  18.890000    35.973446     0.027798    35.501778     0.000000 
  18.895000    34.761391     0.028768    35.479715     0.000000 
  18.900000    35.418751     0.028234    35.458523     0.000000 
  18.905000    35.080090     0.028506    35.438193     0.000000 
  18.910000    35.677782     0.028029    35.418735     0.000000 
  18.915000    34.287891     0.029165    35.400185     0.000000 
  18.920000    35.870361     0.027878    35.382617     0.000000 
  18.925000    35.342861     0.028294    35.366166     0.000000 
  18.930000    35.747779     0.027974    35.351055     0.000000 
  18.935000    34.570279     0.028927    35.337636     0.000000 
  18.940000    35.769675     0.027957    35.326445     0.000000 
  18.945000    35.144557     0.028454    35.318262     0.000000 
  18.950000    35.682238     0.028025    35.314181     0.000000 
  18.955000    35.367607     0.028274    35.315672     0.000000 
  18.960000    35.973507     0.027798    35.324626     0.000000 
  18.965000    34.578387     0.028920    35.346178     0.000000 
  18.970000    35.638164     0.028060    35.377335     0.000000 
  18.975000    34.884954     0.028666    35.423751     0.000000 
  18.980000    35.060458     0.028522    35.488181     0.000000 
  18.985000    34.726218     0.028797    35.572929     0.000000 
  18.990000    35.797872     0.027935    35.679397     0.000000 
  18.995000    34.628919     0.028878    35.807597     0.000000 
  19.000000    35.486791     0.028179    35.955700     0.000000 
  19.005000    34.994454     0.028576    36.119671     0.000000 
  19.010000    35.832036     0.027908    36.293046     0.000000 
  19.015000    36.095066     0.027705    36.466879     0.000000 
  19.020000    35.738642     0.027981    36.629897     0.000000 
  19.025000    36.614481     0.027312    36.769020     0.000000 
  19.030000    35.669578     0.028035    36.870537     0.000000 
  19.035000    34.843469     0.028700    36.922264     0.000000 
  19.040000    35.468913     0.028194    36.916421     0.000000 
  19.045000    36.096741     0.027703    36.852004     0.000000 
  19.050000    35.579546     0.028106    36.735137     0.000000 
  19.055000    35.407579     0.028243    36.577136     0.000000 
  19.060000    34.930026     0.028629    36.391584     0.000000 
  19.065000    36.189174     0.027633    36.191890     0.000000 
  19.070000    34.736888     0.028788    35.989867     0.000000 
  19.075000    34.826247     0.028714    35.795084     0.000000 
  19.080000    35.082204     0.028504    35.614641     0.000000 
  19.085000    35.215976     0.028396    35.453178     0.000000 
  19.090000    34.805608     0.028731    35.313054     0.000000 
  19.095000    35.665355     0.028038    35.194678     0.000000 
  19.100000    34.863841     0.028683    35.096946     0.000000 
  19.105000    35.131508     0.028464    35.017727     0.000000 
  19.110000    34.805836     0.028731    34.954320     0.000000 
  19.115000    34.608508     0.028895    34.903859     0.000000 
  19.120000    35.502980     0.028167    34.863601     0.000000 
  19.125000    34.616884     0.028888    34.831119     0.000000 
  19.130000    34.232024     0.029212    34.804389     0.000000 
  19.135000    34.077176     0.029345    34.781813     0.000000 
  19.140000    35.787769     0.027943    34.762180     0.000000 
  19.145000    34.284541     0.029168    34.744612     0.000000 
  19.150000    35.076355     0.028509    34.728489     0.000000 
  19.155000    34.888838     0.028662    34.713390     0.000000 
  19.160000    34.802559     0.028734    34.699032     0.000000 
  19.165000    33.941864     0.029462    34.685230     0.000000 
  19.170000    34.471438     0.029010    34.671862     0.000000 
  19.175000    34.041514     0.029376    34.658845     0.000000 
  19.180000    34.529207     0.028961    34.646124     0.000000 
  19.185000    33.994814     0.029416    34.633661     0.000000 
  19.190000    33.986253     0.029424    34.621424     0.000000 
  19.195000    33.858854     0.029534    34.609392     0.000000 
  19.200000    34.283268     0.029169    34.597546     0.000000 
  19.205000    34.368610     0.029096    34.585870     0.000000 
  19.210000    34.290447     0.029163    34.574351     0.000000 
  19.215000    33.907803     0.029492    34.562978     0.000000 
  19.220000    34.404630     0.029066    34.551741     0.000000 
  19.225000    34.182112     0.029255    34.540630     0.000000 
  19.230000    34.909884     0.028645    34.529638     0.000000 
  19.235000    34.481010     0.029001    34.518758     0.000000 
  19.240000    34.682867     0.028833    34.507984     0.000000 
  19.245000    33.900630     0.029498    34.497310     0.000000 
  19.250000    34.406507     0.029064    34.486731     0.000000 
  19.255000    33.932628     0.029470    34.476242     0.000000 
  19.260000    34.990724     0.028579    34.465840     0.000000 
  19.265000    35.281381     0.028344    34.455521     0.000000 
  19.270000    33.785668     0.029598    34.445281     0.000000 
  19.275000    34.562573     0.028933    34.435118     0.000000 
  19.280000    34.509038     0.028978    34.425028     0.000000 
  19.285000    34.105252     0.029321    34.415010     0.000000 
  19.290000    34.000971     0.029411    34.405062     0.000000 
  19.295000    33.972659     0.029435    34.395180     0.000000 
  19.300000    34.372805     0.029093    34.385364     0.000000 
  19.305000    34.311480     0.029145    34.375612     0.000000 
  19.310000    34.715601     0.028805    34.365922     0.000000 
  19.315000    34.357683     0.029106    34.356294     0.000000 
  19.320000    34.554085     0.028940    34.346725     0.000000 
  19.325000    34.937665     0.028622    34.337215     0.000000 
  19.330000    34.134087     0.029296    34.327763     0.000000 
  19.335000    34.315016     0.029142    34.318368     0.000000 
  19.340000    35.117093     0.028476    34.309030     0.000000 
  19.345000    33.663652     0.029706    34.299748     0.000000 
  19.350000    34.845521     0.028698    34.290521     0.000000 
  19.355000    33.674502     0.029696    34.281349     0.000000 
  19.360000    34.325564     0.029133    34.272232     0.000000 
  19.365000    34.735368     0.028789    34.263169     0.000000 
  19.370000    34.060438     0.029360    34.254161     0.000000 
  19.375000    34.421604     0.029052    34.212166     0.000000 
  19.380000    33.748547     0.029631    34.203702     0.000000 
  19.385000    34.147337     0.029285    34.195284     0.000000 
  19.390000    34.204884     0.029236    34.186913     0.000000 
  19.395000    34.534920     0.028956    34.178589     0.000000 
  19.400000    33.870747     0.029524    34.170313     0.000000 
  19.405000    34.428448     0.029046    34.162085     0.000000 
  19.410000    34.625247     0.028881    34.153907     0.000000 
  19.415000    34.186726     0.029251    34.145780     0.000000 
  19.420000    33.176541     0.030142    34.137704     0.000000 
  19.425000    33.915546     0.029485    34.129680     0.000000 
  19.430000    34.459571     0.029020    34.121710     0.000000 
  19.435000    34.062557     0.029358    34.115342     0.000000 
  19.440000    33.981738     0.029428    34.107490     0.000000 
  19.445000    33.617860     0.029746    34.099695     0.000000 
  19.450000    34.698259     0.028820    34.091960     0.000000 
  19.455000    33.345503     0.029989    34.084286     0.000000 
  19.460000    34.552988     0.028941    34.076675     0.000000 
  19.465000    33.741178     0.029637    34.069130     0.000000 
  19.470000    33.869739     0.029525    34.061653     0.000000 
  19.475000    33.928388     0.029474    34.054245     0.000000 
  19.480000    33.923619     0.029478    34.046910     0.000000 
  19.485000    34.027401     0.029388    34.001335     0.000000 
  19.490000    33.881345     0.029515    33.994526     0.000000 
  19.495000    34.201472     0.029239    33.987794     0.000000 
  19.500000    33.953112     0.029452    33.981141     0.000000 
  19.505000    33.801405     0.029585    33.974571     0.000000 
  19.510000    33.408636     0.029932    33.968089     0.000000 
  19.515000    34.683767     0.028832    33.961700     0.000000 
  19.520000    33.737170     0.029641    33.955407     0.000000 
  19.525000    34.199200     0.029240    33.949215     0.000000 
  19.530000    33.877749     0.029518    33.943131     0.000000 
  19.535000    34.221202     0.029222    33.956869     0.000000 
  19.540000    34.004328     0.029408    33.951314     0.000000 
  19.545000    34.063421     0.029357    33.945892     0.000000 
  19.550000    34.012164     0.029401    33.940611     0.000000 
  19.555000    33.626859     0.029738    33.935478     0.000000 
  19.560000    33.887131     0.029510    33.930503     0.000000 
  19.565000    33.022994     0.030282    33.925695     0.000000 
  19.570000    33.505841     0.029846    33.921064     0.000000 
  19.575000    33.401224     0.029939    33.916622     0.000000 
  19.580000    34.076341     0.029346    33.912380     0.000000 
  19.585000    33.625506     0.029739    33.908353     0.000000 
  19.590000    34.065878     0.029355    33.904554     0.000000 
  19.595000    34.147907     0.029284    33.900999     0.000000 
  19.600000    33.668060     0.029702    33.897705     0.000000 
  19.605000    33.433786     0.029910    33.894691     0.000000 
  19.610000    33.203406     0.030117    33.891978     0.000000 
  19.615000    33.873615     0.029522    33.889588     0.000000 
  19.620000    33.023384     0.030282    33.887546     0.000000 
  19.625000    34.571046     0.028926    33.885879     0.000000 
  19.630000    34.560367     0.028935    33.884618     0.000000 
  19.635000    33.943385     0.029461    33.883796     0.000000 
  19.640000    33.760945     0.029620    33.883450     0.000000 
  19.645000    33.264757     0.030062    33.883621     0.000000 
  19.650000    33.372916     0.029964    33.884354     0.000000 
  19.655000    33.976590     0.029432    33.885702     0.000000 
  19.660000    33.132681     0.030182    33.887720     0.000000 
  19.665000    32.823820     0.030466    33.890473     0.000000 
  19.670000    33.569196     0.029789    33.894034     0.000000 
  19.675000    34.136436     0.029294    33.898485     0.000000 
  19.680000    32.985432     0.030316    33.903919     0.000000 
  19.685000    33.987750     0.029422    33.910445     0.000000 
  19.690000    33.230928     0.030092    33.918188     0.000000 
  19.695000    32.975600     0.030325    33.927297     0.000000 
  19.700000    32.857148     0.030435    33.937947     0.000000 
  19.705000    34.608772     0.028894    33.950353     0.000000 
  19.710000    34.292372     0.029161    33.964777     0.000000 
  19.715000    34.075564     0.029347    33.981548     0.000000 
  19.720000    32.943095     0.030355    34.001081     0.000000 
  19.725000    34.412506     0.029059    34.023907     0.000000 
  19.730000    34.417112     0.029055    34.050707     0.000000 
  19.735000    32.838241     0.030452    34.082356     0.000000 
  19.740000    33.845960     0.029546    34.119978     0.000000 
  19.745000    33.875169     0.029520    34.165003     0.000000 
  19.750000    33.641763     0.029725    34.219230     0.000000 
  19.755000    34.107070     0.029319    34.284898     0.000000 
  19.760000    34.657205     0.028854    34.364741     0.000000 
  19.765000    34.304931     0.029150    34.462051     0.000000 
  19.770000    34.973558     0.028593    34.580729     0.000000 
  19.775000    34.605506     0.028897    34.725377     0.000000 
  19.780000    35.726852     0.027990    34.901510     0.000000 
  19.785000    35.973436     0.027798    35.116149     0.000000 
  19.790000    36.070623     0.027723    35.379275     0.000000 
  19.795000    36.444895     0.027439    35.707110     0.000000 
  19.800000    37.195548     0.026885    36.128611     0.000000 
  19.805000    36.856260     0.027132    36.696831     0.000000 
  19.810000    38.936052     0.025683    37.505953     0.000000 
  19.815000    41.243366     0.024246    38.712030     0.000000 
  19.820000    42.338528     0.023619    40.550165     0.000000 
  19.825000    47.461426     0.021070    43.334218     0.000000 
  19.830000    52.723742     0.018967    47.420968     0.000000 
  19.835000    57.223761     0.017475    53.124941     0.000000 
  19.840000    66.637368     0.015007    60.586815     0.000000 
  19.845000    77.773492     0.012858    69.623538     0.000000 
  19.850000    88.880578     0.011251    79.607091     0.000000 
  19.855000   103.677143     0.009645    89.416519     0.000000 
  19.860000   112.736513     0.008870    97.504959     0.000000 
  19.865000   119.404737     0.008375   102.180555     0.000000 
  19.870000   118.050729     0.008471   102.225467     0.000000 
  19.875000   109.868981     0.009102    97.591807     0.000000 
  19.880000   101.345118     0.009867    89.449690     0.000000 
  19.885000    82.541590     0.012115    79.507844     0.000000 
  19.890000    73.825961     0.013545    69.348662     0.000000 
  19.895000    62.884769     0.015902    60.127209     0.000000 
  19.900000    53.505770     0.018690    52.500727     0.000000 
  19.905000    48.183759     0.020754    46.672916     0.000000 
  19.910000    43.692798     0.022887    42.512430     0.000000 
  19.915000    40.955556     0.024417    39.703390     0.000000 
  19.920000    38.947382     0.025676    37.880404     0.000000 
  19.925000    38.379399     0.026056    36.717911     0.000000 
  19.930000    36.509362     0.027390    35.969305     0.000000 
  19.935000    37.282190     0.026822    35.469032     0.000000 
  19.940000    36.485724     0.027408    35.115944     0.000000 
  19.945000    35.330301     0.028304    34.852367     0.000000 
  19.950000    34.956860     0.028607    34.646596     0.000000 
  19.955000    34.884374     0.028666    34.481058     0.000000 
  19.960000    35.106675     0.028485    34.345410     0.000000 
  19.965000    34.079264     0.029343    34.232957     0.000000 
  19.970000    33.778546     0.029605    34.138944     0.000000 
  19.975000    33.892505     0.029505    34.059778     0.000000 
  19.980000    33.937051     0.029466    33.992668     0.000000 
  19.985000    33.947514     0.029457    33.935427     0.000000 
  19.990000    34.505703     0.028981    33.886344     0.000000 
  19.995000    34.455199     0.029023    33.844092     0.000000 
  20.000000    34.277134     0.029174    33.807646     0.000000 
  20.005000    34.504873     0.028981    33.776219     0.000000 
  20.010000    33.693830     0.029679    33.749212     0.000000 
  20.015000    33.287987     0.030041    33.726174     0.000000 
  20.020000    34.181084     0.029256    33.706770     0.000000 
  20.025000    33.627083     0.029738    33.690760     0.000000 
  20.030000    34.563425     0.028932    33.677978     0.000000 
  20.035000    34.061627     0.029359    33.668329     0.000000 
  20.040000    33.773488     0.029609    33.661774     0.000000 
  20.045000    33.857554     0.029536    33.658329     0.000000 
  20.050000    33.779401     0.029604    33.658066     0.000000 
  20.055000    33.412028     0.029929    33.661112     0.000000 
  20.060000    33.802343     0.029584    33.667654     0.000000 
  20.065000    33.160473     0.030156    33.677945     0.000000 
  20.070000    32.900480     0.030395    33.692315     0.000000 
  20.075000    33.470389     0.029877    33.711182     0.000000 
  20.080000    33.395348     0.029944    33.735069     0.000000 
  20.085000    32.967051     0.030333    33.764628     0.000000 
  20.090000    34.482038     0.029001    33.800669     0.000000 
  20.095000    33.802474     0.029584    33.844199     0.000000 
  20.100000    34.155994     0.029277    33.896474     0.000000 
  20.105000    34.111094     0.029316    33.959069     0.000000 
  20.110000    34.005231     0.029407    34.033976     0.000000 
  20.115000    34.910161     0.028645    34.123726     0.000000 
  20.120000    34.057328     0.029362    34.231580     0.000000 
  20.125000    35.412897     0.028238    34.361778     0.000000 
  20.130000    35.748536     0.027973    34.519919     0.000000 
  20.135000    34.899274     0.028654    34.713599     0.000000 
  20.140000    34.036555     0.029380    34.953764     0.000000 
  20.145000    35.506242     0.028164    35.258559     0.000000 
  20.150000    36.306010     0.027544    35.665565     0.000000 
  20.155000    36.081106     0.027715    36.268778     0.000000 
  20.160000    38.940180     0.025680    37.314836     0.000000 
  20.165000    39.979222     0.025013    39.405524     0.000000 
  20.170000    44.376121     0.022535    43.813301     0.000000 
  20.175000    59.805462     0.016721    52.755775     0.000000 
  20.180000    80.174184     0.012473    69.211982     0.000000 
  20.185000   102.780912     0.009729    95.758820     0.000000 
  20.190000   155.324646     0.006438   132.376861     0.000000 
  20.195000   200.986867     0.004975   174.196774     0.000000 
  20.200000   242.696959     0.004120   210.859301     0.000000 
  20.205000   266.186025     0.003757   229.223935     0.000000 
  20.210000   264.786604     0.003777   220.878424     0.000000 
  20.215000   231.598729     0.004318   189.656066     0.000000 
  20.220000   163.965438     0.006099   148.154086     0.000000 
  20.225000   133.295767     0.007502   108.503904     0.000000 
  20.230000    86.267192     0.011592    77.789187     0.000000 
  20.235000    64.347387     0.015541    57.677599     0.000000 
  20.240000    51.280159     0.019501    46.262274     0.000000 
  20.245000    42.025012     0.023795    40.476825     0.000000 
  20.250000    39.349264     0.025413    37.723568     0.000000 
  20.255000    37.822397     0.026439    36.383864     0.000000 
  20.260000    36.201348     0.027623    35.646166     0.000000 
  20.265000    34.909896     0.028645    35.165540     0.000000 
  20.270000    35.633240     0.028064    34.809867     0.000000 
  20.275000    34.560290     0.028935    34.528462     0.000000 
  20.280000    34.360325     0.029103    34.298689     0.000000 
  20.285000    34.297520     0.029157    34.107757     0.000000 
  20.290000    33.402751     0.029938    33.947070     0.000000 
  20.295000    34.876781     0.028672    33.810468     0.000000 
  20.300000    33.664054     0.029705    33.693031     0.000000 
  20.305000    31.893456     0.031354    33.591243     0.000000 
  20.310000    33.436485     0.029907    33.502293     0.000000 
  20.315000    33.374547     0.029963    33.423972     0.000000 
  20.320000    33.158675     0.030158    33.354525     0.000000 
  20.325000    33.191476     0.030128    33.292542     0.000000 
  20.330000    33.224132     0.030099    33.236885     0.000000 
  20.335000    33.734262     0.029643    33.186623     0.000000 
  20.340000    34.320996     0.029137    33.140992     0.000000 
  20.345000    32.647660     0.030630    33.099357     0.000000 
  20.350000    33.384501     0.029954    33.061190     0.000000 
  20.355000    32.949442     0.030350    33.026048     0.000000 
  20.360000    33.832197     0.029558    32.993557     0.000000 
  20.365000    33.634589     0.029731    32.963399     0.000000 
  20.370000    33.193696     0.030126    32.935305     0.000000 
  20.375000    33.861472     0.029532    32.909041     0.000000 
  20.380000    33.481220     0.029867    32.884409     0.000000 
  20.385000    32.775777     0.030510    32.861237     0.000000 
  20.390000    33.056161     0.030252    32.839373     0.000000 
  20.395000    34.169469     0.029266    32.818689     0.000000 
  20.400000    32.781475     0.030505    32.799070     0.000000 
  20.405000    33.701544     0.029672    32.780416     0.000000 
  20.410000    33.470494     0.029877    32.762640     0.000000 
  20.415000    32.904089     0.030391    32.745664     0.000000 
  20.420000    33.389962     0.029949    32.729420     0.000000 
  20.425000    32.935102     0.030363    32.713847     0.000000 
  20.430000    32.822424     0.030467    32.698890     0.000000 
  20.435000    32.885710     0.030408    32.684503     0.000000 
  20.440000    33.505150     0.029846    32.670642     0.000000 
  20.445000    32.450005     0.030817    32.657268     0.000000 
  20.450000    33.471062     0.029877    32.644349     0.000000 
  20.455000    33.092048     0.030219    32.631852     0.000000 
  20.460000    33.938750     0.029465    32.619751     0.000000 
  20.465000    33.047655     0.030259    32.608021     0.000000 
  20.470000    33.450610     0.029895    32.596639     0.000000 
  20.475000    33.086117     0.030224    32.585586     0.000000 
  20.480000    33.335024     0.029998    32.574845     0.000000 
  20.485000    33.613725     0.029750    32.564398     0.000000 
  20.490000    33.823307     0.029565    32.554232     0.000000 
  20.495000    32.868054     0.030425    32.544333     0.000000 
  20.500000    33.969949     0.029438    32.534692     0.000000 
  20.505000    34.147109     0.029285    32.525297     0.000000 
  20.510000    33.266012     0.030061    32.516139     0.000000 
  20.515000    32.210537     0.031046    32.507211     0.000000 
  20.520000    32.734614     0.030549    32.498506     0.000000 
  20.525000    32.290044     0.030969    32.490018     0.000000 
  20.530000    33.441768     0.029903    32.481742     0.000000 
  20.535000    33.121382     0.030192    32.473674     0.000000 
  20.540000    33.323655     0.030009    32.465812     0.000000 
  20.545000    32.059398     0.031192    32.458152     0.000000 
  20.550000    33.503908     0.029847    32.450693     0.000000 
  20.555000    33.154827     0.030162    32.443434     0.000000 
  20.560000    33.216349     0.030106    32.436374     0.000000 
  20.565000    33.210630     0.030111    32.429516     0.000000 
  20.570000    32.908982     0.030387    32.422860     0.000000 
  20.575000    33.123566     0.030190    32.416407     0.000000 
  20.580000    32.536655     0.030735    32.410162     0.000000 
  20.585000    33.028413     0.030277    32.404128     0.000000 
  20.590000    33.802240     0.029584    32.398310     0.000000 
  20.595000    33.570899     0.029788    32.392712     0.000000 
  20.600000    33.185325     0.030134    32.387342     0.000000 
  20.605000    33.336447     0.029997    32.382207     0.000000 
  20.610000    33.673364     0.029697    32.377315     0.000000 
  20.615000    33.922893     0.029479    32.372675     0.000000 
  20.620000    32.689930     0.030590    32.368299     0.000000 
  20.625000    32.143579     0.031110    32.364198     0.000000 
  20.630000    33.446167     0.029899    32.360386     0.000000 
  20.635000    33.490542     0.029859    32.356877     0.000000 
  20.640000    32.844511     0.030446    32.353687     0.000000 
  20.645000    33.282850     0.030046    32.350836     0.000000 
  20.650000    33.264546     0.030062    32.350782     0.000000 
  20.655000    32.787205     0.030500    32.348685     0.000000 
  20.660000    33.759052     0.029622    32.346995     0.000000 
  20.665000    33.505043     0.029846    32.345738     0.000000 
  20.670000    33.325426     0.030007    32.344946     0.000000 
  20.675000    33.204747     0.030116    32.344651     0.000000 
  20.680000    32.212785     0.031044    32.344893     0.000000 
  20.685000    31.892054     0.031356    32.345713     0.000000 
  20.690000    32.394115     0.030870    32.347157     0.000000 
  20.695000    32.614551     0.030661    32.349278     0.000000 
  20.700000    32.779473     0.030507    32.352134     0.000000 
  20.705000    33.734341     0.029643    32.355791     0.000000 
  20.710000    33.086526     0.030224    32.360321     0.000000 
  20.715000    33.721492     0.029655    32.365807     0.000000 
  20.720000    32.427390     0.030838    32.372343     0.000000 
  20.725000    33.432236     0.029911    32.380033     0.000000 
  20.730000    32.804545     0.030484    32.389000     0.000000 
  20.735000    32.804183     0.030484    32.399384     0.000000 
  20.740000    32.764387     0.030521    32.411350     0.000000 
  20.745000    33.207878     0.030113    32.425096     0.000000 
  20.750000    33.354564     0.029981    32.440870     0.000000 
  20.755000    33.334067     0.029999    32.458988     0.000000 
  20.760000    32.930874     0.030367    32.479869     0.000000 
  20.765000    33.696989     0.029676    32.503897     0.000000 
  20.770000    33.890915     0.029506    32.532287     0.000000 
  20.775000    33.611327     0.029752    32.566026     0.000000 
  20.780000    34.105975     0.029320    32.606843     0.000000 
  20.785000    33.876060     0.029519    32.657258     0.000000 
  20.790000    34.071563     0.029350    32.720907     0.000000 
  20.795000    34.057937     0.029362    32.802962     0.000000 
  20.800000    33.869480     0.029525    32.910630     0.000000 
  20.805000    34.772243     0.028759    33.053711     0.000000 
  20.810000    34.972999     0.028593    33.245151     0.000000 
  20.815000    34.828517     0.028712    33.501523     0.000000 
  20.820000    36.783336     0.027186    33.843286     0.000000 
  20.825000    35.420672     0.028232    34.294693     0.000000 
  20.830000    36.056463     0.027734    34.908040     0.000000 
  20.835000    37.948500     0.026352    35.663037     0.000000 
  20.840000    38.850886     0.025739    36.613522     0.000000 
  20.845000    40.006967     0.024996    37.785570     0.000000 
  20.850000    39.645582     0.025223    39.198704     0.000000 
  20.855000    42.824626     0.023351    40.861981     0.000000 
  20.860000    43.537674     0.022969    42.770031     0.000000 
  20.865000    46.677548     0.021424    44.899503     0.000000 
  20.870000    48.159202     0.020764    47.206302     0.000000 
  20.875000    50.198360     0.019921    49.630516     0.000000 
  20.880000    52.431074     0.019073    52.049956     0.000000 
  20.885000    54.874736     0.018223    54.399208     0.000000 
  20.890000    58.289299     0.017156    56.528492     0.000000 
  20.895000    60.039285     0.016656    58.296661     0.000000 
  20.900000    61.466333     0.016269    59.565507     0.000000 
  20.905000    62.334415     0.016043    60.221383     0.000000 
  20.910000    62.332895     0.016043    60.199674     0.000000 
  20.915000    61.970791     0.016137    59.501685     0.000000 
  20.920000    59.932907     0.016685    58.194389     0.000000 
  20.925000    59.176226     0.016899    56.393117     0.000000 
  20.930000    55.703830     0.017952    54.230313     0.000000 
  20.935000    53.513693     0.018687    51.860278     0.000000 
  20.940000    51.031085     0.019596    49.405765     0.000000 
  20.945000    47.019076     0.021268    46.977227     0.000000 
  20.950000    46.425820     0.021540    44.663094     0.000000 
  20.955000    43.271105     0.023110    42.528871     0.000000 
  20.960000    39.969499     0.025019    40.617673     0.000000 
  20.965000    38.917681     0.025695    38.951967     0.000000 
  20.970000    38.048760     0.026282    37.536382     0.000000 
  20.975000    36.753539     0.027208    36.361286     0.000000 
  20.980000    36.004770     0.027774    35.406756     0.000000 
  20.985000    34.872859     0.028676    34.646484     0.000000 
  20.990000    34.693612     0.028824    34.051264     0.000000 
  20.995000    35.398287     0.028250    33.591818     0.000000 
  21.000000    34.984858     0.028584    33.240821     0.000000 
  21.005000    34.567915     0.028929    32.974171     0.000000 
  21.010000    33.788294     0.029596    32.771578     0.000000 
  21.015000    33.457307     0.029889    32.616640     0.000000 
  21.020000    34.397668     0.029072    32.496562     0.000000 
  21.025000    32.675244     0.030604    32.401681     0.000000 
  21.030000    33.176265     0.030142    32.324896     0.000000 
  21.035000    33.505079     0.029846    32.261120     0.000000 
  21.040000    32.694116     0.030587    32.206779     0.000000 
  21.045000    33.311803     0.030019    32.159401     0.000000 
  21.050000    33.738633     0.029640    32.117290     0.000000 
  21.055000    32.628906     0.030648    32.079280     0.000000 
  21.060000    32.772154     0.030514    32.044566     0.000000 
  21.065000    32.956057     0.030343    32.012579     0.000000 
  21.070000    33.063689     0.030245    31.982904     0.000000 
  21.075000    33.242094     0.030082    31.955228     0.000000 
  21.080000    32.163177     0.031091    31.929308     0.000000 
  21.085000    32.281801     0.030977    31.904946     0.000000 
  21.090000    32.705971     0.030575    31.881978     0.000000 
  21.095000    32.989449     0.030313    31.860264     0.000000 
  21.100000    32.742710     0.030541    31.839683     0.000000 
  21.105000    32.628218     0.030648    31.820128     0.000000 
  21.110000    33.371827     0.029965    31.801507     0.000000 
  21.115000    32.512472     0.030757    31.783736     0.000000 
  21.120000    32.197735     0.031058    31.766742     0.000000 
  21.125000    32.631723     0.030645    31.750460     0.000000 
  21.130000    32.706733     0.030575    31.734829     0.000000 
  21.135000    32.109017     0.031144    31.719798     0.000000 
  21.140000    32.466794     0.030801    31.705319     0.000000 
  21.145000    32.601176     0.030674    31.698232     0.000000 
  21.150000    32.172885     0.031082    31.684765     0.000000 
  21.155000    32.676703     0.030603    31.671733     0.000000 
  21.160000    32.887516     0.030407    31.659104     0.000000 
  21.165000    33.038305     0.030268    31.646850     0.000000 
  21.170000    32.064746     0.031187    31.634945     0.000000 
  21.175000    32.944742     0.030354    31.623364     0.000000 
  21.180000    32.807586     0.030481    31.612086     0.000000 
  21.185000    33.172637     0.030145    31.601091     0.000000 
  21.190000    32.739941     0.030544    31.590360     0.000000 
  21.195000    32.867976     0.030425    31.579877     0.000000 
  21.200000    32.296272     0.030963    31.569626     0.000000 
  21.205000    32.862818     0.030430    31.559594     0.000000 
  21.210000    32.250577     0.031007    31.549767     0.000000 
  21.215000    31.766933     0.031479    31.540134     0.000000 
  21.220000    33.095903     0.030215    31.530683     0.000000 
  21.225000    32.315533     0.030945    31.521404     0.000000 
  21.230000    32.656901     0.030621    31.512289     0.000000 
  21.235000    32.122968     0.031130    31.503327     0.000000 
  21.240000    32.027468     0.031223    31.494512     0.000000 
  21.245000    32.744498     0.030539    31.485836     0.000000 
  21.250000    33.227995     0.030095    31.477292     0.000000 
  21.255000    32.561766     0.030711    31.468874     0.000000 
  21.260000    33.503055     0.029848    31.460575     0.000000 
  21.265000    33.328691     0.030004    31.452390     0.000000 
  21.270000    32.087259     0.031165    31.444314     0.000000 
  21.275000    32.601955     0.030673    31.436342     0.000000 
  21.280000    33.063361     0.030245    31.428469     0.000000 
  21.285000    31.545097     0.031701    31.420693     0.000000 
  21.290000    32.626214     0.030650    31.413008     0.000000 
  21.295000    31.650928     0.031595    31.405411     0.000000 
  21.300000    33.453635     0.029892    31.397899     0.000000 
  21.305000    32.253067     0.031005    31.390469     0.000000 
  21.310000    32.278583     0.030980    31.383117     0.000000 
  21.315000    31.822969     0.031424    31.375842     0.000000 
  21.320000    31.932758     0.031316    31.368640     0.000000 
  21.325000    32.645802     0.030632    31.361510     0.000000 
  21.330000    32.094043     0.031158    31.354448     0.000000 
  21.335000    31.871534     0.031376    31.347454     0.000000 
  21.340000    32.130673     0.031123    31.340524     0.000000 
  21.345000    33.194269     0.030126    31.333658     0.000000 
  21.350000    31.750981     0.031495    31.326854     0.000000 
  21.355000    32.137796     0.031116    31.320110     0.000000 
  21.360000    31.963002     0.031286    31.313424     0.000000 
  21.365000    32.785702     0.030501    31.306796     0.000000 
  21.370000    32.703755     0.030578    31.300225     0.000000 
  21.375000    32.478228     0.030790    31.293709     0.000000 
  21.380000    32.752344     0.030532    31.287246     0.000000 
  21.385000    32.717765     0.030564    31.280837     0.000000 
  21.390000    32.279173     0.030980    31.274481     0.000000 
  21.395000    32.095453     0.031157    31.268176     0.000000 
  21.400000    31.792833     0.031454    31.261922     0.000000 
  21.405000    33.256747     0.030069    31.255719     0.000000 
  21.410000    32.243334     0.031014    31.249565     0.000000 
  21.415000    32.772857     0.030513    31.243461     0.000000 
  21.420000    32.113609     0.031139    31.237405     0.000000 
  21.425000    32.963088     0.030337    31.231398     0.000000 
  21.430000    33.519188     0.029834    31.225440     0.000000 
  21.435000    32.899357     0.030396    31.219529     0.000000 
  21.440000    33.147986     0.030168    31.213667     0.000000 
  21.445000    32.116349     0.031137    31.207852     0.000000 
  21.450000    32.903145     0.030392    31.202085     0.000000 
  21.455000    32.899439     0.030396    31.196366     0.000000 
  21.460000    32.300182     0.030960    31.190694     0.000000 
  21.465000    32.006397     0.031244    31.185071     0.000000 
  21.470000    32.280174     0.030979    31.179495     0.000000 
  21.475000    31.932290     0.031316    31.173968     0.000000 
  21.480000    32.401527     0.030863    31.168490     0.000000 
  21.485000    32.259661     0.030998    31.163060     0.000000 
  21.490000    32.139545     0.031114    31.157680     0.000000 
  21.495000    32.336247     0.030925    31.152350     0.000000 
  21.500000    32.866476     0.030426    31.147070     0.000000 
  21.505000    32.813988     0.030475    31.141841     0.000000 
  21.510000    32.729704     0.030553    31.136664     0.000000 
  21.515000    31.483713     0.031762    31.131539     0.000000 
  21.520000    32.526469     0.030744    31.126467     0.000000 
  21.525000    32.080471     0.031172    31.121448     0.000000 
  21.530000    31.630674     0.031615    31.116485     0.000000 
  21.535000    32.396684     0.030867    31.111577     0.000000 
  21.540000    31.748980     0.031497    31.106725     0.000000 
  21.545000    32.251729     0.031006    31.101932     0.000000 
  21.550000    32.645397     0.030632    31.097198     0.000000 
  21.555000    32.479903     0.030788    31.092523     0.000000 
  21.560000    31.255864     0.031994    31.087911     0.000000 
  21.565000    32.567796     0.030705    31.083361     0.000000 
  21.570000    32.472639     0.030795    31.078876     0.000000 
  21.575000    31.314459     0.031934    31.074457     0.000000 
  21.580000    32.144148     0.031110    31.070106     0.000000 
  21.585000    32.097175     0.031155    31.065824     0.000000 
  21.590000    32.244199     0.031013    31.061614     0.000000 
  21.595000    32.326780     0.030934    31.057478     0.000000 
  21.600000    32.743207     0.030541    31.053418     0.000000 
  21.605000    32.166052     0.031089    31.049435     0.000000 
  21.610000    32.096794     0.031156    31.045533     0.000000 
  21.615000    31.924267     0.031324    31.041715     0.000000 
  21.620000    31.994544     0.031255    31.037982     0.000000 
  21.625000    32.273998     0.030985    31.034338     0.000000 
  21.630000    31.993130     0.031257    31.030786     0.000000 
  21.635000    31.986961     0.031263    31.027329     0.000000 
  21.640000    32.708137     0.030573    31.023971     0.000000 
  21.645000    31.372585     0.031875    31.020715     0.000000 
  21.650000    32.353089     0.030909    31.017566     0.000000 
  21.655000    32.366830     0.030896    31.014527     0.000000 
  21.660000    31.641412     0.031604    31.011602     0.000000 
  21.665000    32.074436     0.031177    31.008798     0.000000 
  21.670000    31.989903     0.031260    31.006118     0.000000 
  21.675000    32.165788     0.031089    31.003567     0.000000 
  21.680000    31.939288     0.031309    31.001153     0.000000 
  21.685000    31.899852     0.031348    30.998880     0.000000 
  21.690000    32.070606     0.031181    30.996756     0.000000 
  21.695000    31.575167     0.031670    30.994787     0.000000 
  21.700000    30.986127     0.032273    30.992981     0.000000 
  21.705000    32.308558     0.030952    30.991345     0.000000 
  21.710000    31.363122     0.031885    30.989888     0.000000 
  21.715000    31.612226     0.031633    30.988620     0.000000 
  21.720000    31.683568     0.031562    30.987550     0.000000 
  21.725000    31.486044     0.031760    30.986688     0.000000 
  21.730000    31.229512     0.032021    30.986047     0.000000 
  21.735000    32.324303     0.030936    30.985638     0.000000 
  21.740000    31.752272     0.031494    30.985474     0.000000 
  21.745000    32.209191     0.031047    30.985570     0.000000 
  21.750000    31.830983     0.031416    30.985942     0.000000 
  21.755000    30.877219     0.032386    30.986605     0.000000 
  21.760000    31.422055     0.031825    30.987578     0.000000 
  21.765000    32.009398     0.031241    30.988880     0.000000 
  21.770000    31.078122     0.032177    30.990710     0.000000 
  21.775000    31.757061     0.031489    30.992739     0.000000 
  21.780000    31.064978     0.032191    30.995167     0.000000 
  21.785000    32.264720     0.030994    30.998023     0.000000 
  21.790000    31.339987     0.031908    31.001338     0.000000 
  21.795000    31.528146     0.031718    31.005146     0.000000 
  21.800000    30.926402     0.032335    31.009485     0.000000 
  21.805000    32.059324     0.031192    31.014399     0.000000 
  21.810000    31.418905     0.031828    31.019939     0.000000 
  21.815000    31.139391     0.032114    31.026162     0.000000 
  21.820000    32.267414     0.030991    31.033139     0.000000 
  21.825000    32.176392     0.031079    31.040954     0.000000 
  21.830000    32.082423     0.031170    31.049712     0.000000 
  21.835000    31.393371     0.031854    31.059546     0.000000 
  21.840000    31.370300     0.031877    31.070627     0.000000 
  21.845000    31.532537     0.031713    31.083179     0.000000 
  21.850000    31.450770     0.031796    31.097495     0.000000 
  21.855000    31.416273     0.031831    31.113967     0.000000 
  21.860000    31.950941     0.031298    31.133109     0.000000 
  21.865000    32.006079     0.031244    31.155603     0.000000 
  21.870000    32.303388     0.030957    31.182344     0.000000 
  21.875000    32.165747     0.031089    31.214496     0.000000 
  21.880000    31.796413     0.031450    31.253556     0.000000 
  21.885000    31.263040     0.031987    31.301428     0.000000 
  21.890000    31.957385     0.031292    31.360491     0.000000 
  21.895000    32.332907     0.030928    31.433679     0.000000 
  21.900000    31.267650     0.031982    31.524539     0.000000 
  21.905000    31.906856     0.031341    31.637279     0.000000 
  21.910000    31.997717     0.031252    31.776789     0.000000 
  21.915000    32.792160     0.030495    31.948616     0.000000 
  21.920000    32.768128     0.030517    32.158892     0.000000 
  21.925000    33.484695     0.029864    32.414194     0.000000 
  21.930000    33.177594     0.030141    32.721337     0.000000 
  21.935000    33.676378     0.029694    33.087086     0.000000 
  21.940000    33.833001     0.029557    33.517788     0.000000 
  21.945000    34.234520     0.029210    34.018941     0.000000 
  21.950000    35.123489     0.028471    34.594707     0.000000 
  21.955000    35.351574     0.028287    35.247396     0.000000 
  21.960000    36.163270     0.027652    35.976944     0.000000 
  21.965000    36.558613     0.027353    36.780431     0.000000 
  21.970000    37.350593     0.026773    37.651654     0.000000 
  21.975000    38.228386     0.026159    38.580789     0.000000 
  21.980000    39.768657     0.025145    39.554169     0.000000 
  21.985000    40.334922     0.024792    40.554163     0.000000 
  21.990000    42.119389     0.023742    41.559189     0.000000 
  21.995000    42.929772     0.023294    42.543873     0.000000 
  22.000000    43.781681     0.022841    43.479422     0.000000 
  22.005000    46.532175     0.021491    44.333976     0.000000 
  22.010000    46.416596     0.021544    45.075335     0.000000 
  22.015000    46.976030     0.021287    45.670807     0.000000 
  22.020000    46.962619     0.021294    46.091495     0.000000 
  22.025000    46.580269     0.021468    46.315283     0.000000 
  22.030000    47.433847     0.021082    46.329947     0.000000 
  22.035000    45.683100     0.021890    46.135121     0.000000 
  22.040000    46.730676     0.021399    45.742363     0.000000 
  22.045000    44.288294     0.022579    45.173335     0.000000 
  22.050000    43.705557     0.022880    44.456727     0.000000 
  22.055000    43.128042     0.023187    43.624889     0.000000 
  22.060000    41.104034     0.024329    42.710945     0.000000 
  22.065000    39.993663     0.025004    41.746696     0.000000 
  22.070000    39.426161     0.025364    40.761314     0.000000 
  22.075000    38.068675     0.026268    39.780594     0.000000 
  22.080000    37.336097     0.026784    38.826577     0.000000 
  22.085000    37.255777     0.026841    37.917383     0.000000 
  22.090000    37.055977     0.026986    37.067209     0.000000 
  22.095000    36.245713     0.027589    36.286449     0.000000 
  22.100000    35.328691     0.028306    35.581949     0.000000 
  22.105000    34.809810     0.028728    34.957383     0.000000 
  22.110000    34.233760     0.029211    34.413768     0.000000 
  22.115000    34.186632     0.029251    33.950104     0.000000 
  22.120000    33.162441     0.030155    33.564145     0.000000 
  22.125000    33.801148     0.029585    33.253324     0.000000 
  22.130000    32.151371     0.031103    33.015834     0.000000 
  22.135000    32.827343     0.030462    32.851891     0.000000 
  22.140000    33.534849     0.029820    32.765161     0.000000 
  22.145000    32.635807     0.030641    32.764282     0.000000 
  22.150000    33.353074     0.029982    32.864320     0.000000 
  22.155000    34.190640     0.029248    33.087890     0.000000 
  22.160000    33.162881     0.030154    33.465509     0.000000 
  22.165000    33.749121     0.029630    34.034675     0.000000 
  22.170000    35.225999     0.028388    34.837178     0.000000 
  22.175000    36.239590     0.027594    35.914302     0.000000 
  22.180000    37.122121     0.026938    37.299807     0.000000 
  22.185000    37.270347     0.026831    39.011073     0.000000 
  22.190000    40.061744     0.024961    41.039628     0.000000 
  22.195000    41.252242     0.024241    43.342692     0.000000 
  22.200000    44.745166     0.022349    45.837074     0.000000 
  22.205000    47.132878     0.021217    48.396347     0.000000 
  22.210000    50.108983     0.019957    50.851983     0.000000 
  22.215000    52.989543     0.018872    53.000535     0.000000 
  22.220000    52.665639     0.018988    54.622402     0.000000 
  22.225000    55.099905     0.018149    55.519235     0.000000 
  22.230000    54.667994     0.018292    55.566949     0.000000 
  22.235000    54.630309     0.018305    54.759434     0.000000 
  22.240000    52.902093     0.018903    53.211288     0.000000 
  22.245000    48.375284     0.020672    51.116926     0.000000 
  22.250000    46.947065     0.021301    48.696344     0.000000 
  22.255000    43.608335     0.022931    46.155403     0.000000 
  22.260000    42.199976     0.023697    43.665708     0.000000 
  22.265000    40.212169     0.024868    41.356905     0.000000 
  22.270000    37.568090     0.026618    39.315245     0.000000 
  22.275000    35.830417     0.027909    37.586102     0.000000 
  22.280000    35.442799     0.028214    36.179737     0.000000 
  22.285000    33.728800     0.029648    35.079446     0.000000 
  22.290000    33.287111     0.030042    34.250768     0.000000 
  22.295000    33.171276     0.030147    33.650284     0.000000 
  22.300000    32.553387     0.030719    33.232882     0.000000 
  22.305000    33.323256     0.030009    32.956893     0.000000 
  22.310000    32.962401     0.030338    32.787022     0.000000 
  22.315000    32.251446     0.031006    32.695431     0.000000 
  22.320000    32.109961     0.031143    32.661488     0.000000 
  22.325000    32.752245     0.030532    32.670737     0.000000 
  22.330000    31.378160     0.031869    32.713548     0.000000 
  22.335000    33.127285     0.030187    32.783761     0.000000 
  22.340000    31.346954     0.031901    32.877505     0.000000 
  22.345000    32.502890     0.030766    32.992261     0.000000 
  22.350000    33.462329     0.029884    33.126179     0.000000 
  22.355000    33.348808     0.029986    33.277609     0.000000 
  22.360000    32.469810     0.030798    33.444808     0.000000 
  22.365000    32.298870     0.030961    33.625782     0.000000 
  22.370000    33.339654     0.029994    33.818216     0.000000 
  22.375000    33.418340     0.029924    34.019506     0.000000 
  22.380000    33.456581     0.029889    34.226879     0.000000 
  22.385000    32.942711     0.030356    34.437671     0.000000 
  22.390000    33.988939     0.029421    34.649796     0.000000 
  22.395000    34.358442     0.029105    34.862393     0.000000 
  22.400000    34.554178     0.028940    35.076530     0.000000 
  22.405000    34.674118     0.028840    35.295741     0.000000 
  22.410000    34.596043     0.028905    35.526310     0.000000 
  22.415000    35.028930     0.028548    35.777412     0.000000 
  22.420000    35.297928     0.028330    36.061497     0.000000 
  22.425000    36.441835     0.027441    36.395324     0.000000 
  22.430000    36.811340     0.027166    36.802007     0.000000 
  22.435000    37.534225     0.026642    37.314357     0.000000 
  22.440000    39.121160     0.025562    37.979740     0.000000 
  22.445000    39.564922     0.025275    38.866582     0.000000 
  22.450000    41.037193     0.024368    40.072397     0.000000 
  22.455000    43.577548     0.022948    41.732805     0.000000 
  22.460000    43.226341     0.023134    44.030375     0.000000 
  22.465000    48.005665     0.020831    47.201339     0.000000 
  22.470000    50.296298     0.019882    51.537516     0.000000 
  22.475000    55.867238     0.017900    57.380260     0.000000 
  22.480000    64.642569     0.015470    65.103362     0.000000 
  22.485000    69.415536     0.014406    75.082752     0.000000 
  22.490000    81.269417     0.012305    87.652744     0.000000 
  22.495000    97.914656     0.010213   103.051263     0.000000 
  22.500000   108.690490     0.009200   121.359408     0.000000 
  22.505000   137.203151     0.007288   142.442867     0.000000 
  22.510000   164.418132     0.006082   165.903095     0.000000 
  22.515000   180.634330     0.005536   191.044277     0.000000 
  22.520000   228.258361     0.004381   216.859264     0.000000 
  22.525000   254.568649     0.003928   242.038532     0.000000 
  22.530000   278.329675     0.003593   265.017872     0.000000 
  22.535000   305.042598     0.003278   284.102892     0.000000 
  22.540000   313.083732     0.003194   297.715163     0.000000 
  22.545000   318.618950     0.003139   304.744147     0.000000 
  22.550000   306.786087     0.003260   304.861071     0.000000 
  22.555000   299.395939     0.003340   298.591718     0.000000 
  22.560000   281.022114     0.003558   287.086670     0.000000 
  22.565000   259.713027     0.003850   271.743726     0.000000 
  22.570000   247.200715     0.004045   253.886883     0.000000 
  22.575000   227.874251     0.004388   234.592846     0.000000 
  22.580000   210.881291     0.004742   214.652758     0.000000 
  22.585000   202.870280     0.004929   194.627958     0.000000 
  22.590000   178.389475     0.005606   174.951105     0.000000 
  22.595000   163.930200     0.006100   156.010225     0.000000 
  22.600000   148.437100     0.006737   138.169129     0.000000 
  22.605000   126.726435     0.007891   121.733992     0.000000 
  22.610000   119.414014     0.008374   106.914758     0.000000 
  22.615000   100.277784     0.009972    93.814251     0.000000 
  22.620000    87.988221     0.011365    82.442980     0.000000 
  22.625000    81.439896     0.012279    72.742920     0.000000 
  22.630000    71.954810     0.013898    64.608613     0.000000 
  22.635000    63.930445     0.015642    57.902624     0.000000 
  22.640000    59.253095     0.016877    52.466934     0.000000 
  22.645000    53.748960     0.018605    48.132484     0.000000 
  22.650000    49.720687     0.020112    44.728007     0.000000 
  22.655000    47.447870     0.021076    42.088210     0.000000 
  22.660000    42.479611     0.023541    40.060699     0.000000 
  22.665000    41.186467     0.024280    38.511000     0.000000 
  22.670000    39.621761     0.025239    37.325350     0.000000 
  22.675000    38.007125     0.026311    36.411285     0.000000 
  22.680000    36.004607     0.027774    35.696434     0.000000 
  22.685000    36.005406     0.027774    35.126100     0.000000 
  22.690000    34.873838     0.028675    34.660226     0.000000 
  22.695000    34.136544     0.029294    34.270261     0.000000 
  22.700000    33.667678     0.029702    33.936288     0.000000 
  22.705000    33.378245     0.029960    33.644610     0.000000 
  22.710000    33.150305     0.030166    33.385843     0.000000 
  22.715000    33.236502     0.030087    33.153516     0.000000 
  22.720000    33.037125     0.030269    32.943079     0.000000 
  22.725000    32.130502     0.031123    32.751227     0.000000 
  22.730000    31.706576     0.031539    32.575474     0.000000 
  22.735000    31.557343     0.031688    32.413866     0.000000 
  22.740000    31.957521     0.031292    32.264820     0.000000 
  22.745000    31.583261     0.031662    32.127011     0.000000 
  22.750000    31.144389     0.032109    31.999309     0.000000 
  22.755000    31.264367     0.031985    31.880735     0.000000 
  22.760000    30.559923     0.032723    31.770433     0.000000 
  22.765000    30.945495     0.032315    31.667649     0.000000 
  22.770000    31.225916     0.032025    31.571716     0.000000 
  22.775000    31.150232     0.032102    31.482042     0.000000 
  22.780000    29.948102     0.033391    31.398100     0.000000 
  22.785000    30.653868     0.032622    31.319419     0.000000 
  22.790000    30.222969     0.033087    31.245578     0.000000 
  22.795000    31.016410     0.032241    31.176198     0.000000 
  22.800000    30.725606     0.032546    31.110939     0.000000 
  22.805000    30.552666     0.032730    31.049497     0.000000 
  22.810000    30.528976     0.032756    30.991595     0.000000 
  22.815000    31.031353     0.032225    30.936984     0.000000 
  22.820000    30.289674     0.033015    30.885440     0.000000 
  22.825000    29.438007     0.033970    30.836759     0.000000 
  22.830000    29.475005     0.033927    30.790757     0.000000 
  22.835000    30.212496     0.033099    30.747266     0.000000 
  22.840000    29.961651     0.033376    30.706135     0.000000 
  22.845000    29.392238     0.034023    30.667227     0.000000 
  22.850000    30.204082     0.033108    30.627585     0.000000 
  22.855000    30.887819     0.032375    30.592773     0.000000 
  22.860000    30.359805     0.032938    30.559844     0.000000 
  22.865000    30.385562     0.032910    30.528703     0.000000 
  22.870000    30.655136     0.032621    30.499267     0.000000 
  22.875000    30.350824     0.032948    30.471462     0.000000 
  22.880000    31.129760     0.032124    30.445219     0.000000 
  22.885000    31.191694     0.032060    30.420477     0.000000 
  22.890000    29.343857     0.034079    30.397183     0.000000 
  22.895000    29.963992     0.033373    30.375289     0.000000 
  22.900000    29.770456     0.033590    30.354754     0.000000 
  22.905000    29.478017     0.033924    30.335541     0.000000 
  22.910000    29.483008     0.033918    30.317622     0.000000 
  22.915000    28.476651     0.035116    30.300970     0.000000 
  22.920000    29.716786     0.033651    30.285567     0.000000 
  22.925000    29.705162     0.033664    30.271398     0.000000 
  22.930000    28.805029     0.034716    30.258454     0.000000 
  22.935000    29.507553     0.033890    30.246731     0.000000 
  22.940000    30.232709     0.033077    30.236230     0.000000 
  22.945000    29.259852     0.034177    30.226959     0.000000 
  22.950000    29.308433     0.034120    30.218929     0.000000 
  22.955000    30.148587     0.033169    30.212159     0.000000 
  22.960000    29.492231     0.033907    30.206673     0.000000 
  22.965000    29.577187     0.033810    30.202502     0.000000 
  22.970000    28.557134     0.035018    30.199683     0.000000 
  22.975000    29.457864     0.033947    30.198262     0.000000 
  22.980000    30.001652     0.033331    30.198292     0.000000 
  22.985000    30.521537     0.032764    30.199837     0.000000 
  22.990000    29.234185     0.034207    30.202968     0.000000 
  22.995000    29.977914     0.033358    30.207770     0.000000 
  23.000000    29.320017     0.034106    30.214338     0.000000 
  23.005000    29.270032     0.034165    30.222783     0.000000 
  23.010000    29.548727     0.033842    30.233233     0.000000 
  23.015000    29.358077     0.034062    30.245835     0.000000 
  23.020000    30.359169     0.032939    30.260764     0.000000 
  23.025000    29.187680     0.034261    30.278230     0.000000 
  23.030000    30.241267     0.033067    30.298497     0.000000 
  23.035000    29.596157     0.033788    30.321916     0.000000 
  23.040000    28.647103     0.034908    30.348973     0.000000 
  23.045000    29.262411     0.034174    30.380378     0.000000 
  23.050000    29.685515     0.033686    30.417184     0.000000 
  23.055000    30.459863     0.032830    30.460964     0.000000 
  23.060000    29.463801     0.033940    30.514016     0.000000 
  23.065000    29.498084     0.033901    30.579573     0.000000 
  23.070000    29.767819     0.033593    30.661960     0.000000 
  23.075000    29.735076     0.033630    30.766598     0.000000 
  23.080000    29.980790     0.033355    30.899765     0.000000 
  23.085000    29.872609     0.033475    31.068041     0.000000 
  23.090000    30.366213     0.032931    31.277455     0.000000 
  23.095000    31.434304     0.031812    31.532458     0.000000 
  23.100000    31.073232     0.032182    31.834994     0.000000 
  23.105000    31.590775     0.031655    32.183948     0.000000 
  23.110000    31.133215     0.032120    32.575241     0.000000 
  23.115000    32.033660     0.031217    33.002731     0.000000 
  23.120000    32.732292     0.030551    33.460262     0.000000 
  23.125000    33.379837     0.029958    33.945811     0.000000 
  23.130000    33.779985     0.029603    34.468619     0.000000 
  23.135000    35.099168     0.028491    35.057314     0.000000 
  23.140000    34.458875     0.029020    35.763316     0.000000 
  23.145000    36.017408     0.027764    36.656172     0.000000 
  23.150000    38.522413     0.025959    37.814561     0.000000 
  23.155000    38.133096     0.026224    39.318121     0.000000 
  23.160000    40.847740     0.024481    41.241150     0.000000 
  23.165000    42.779714     0.023376    43.646926     0.000000 
  23.170000    44.715865     0.022363    46.581897     0.000000 
  23.175000    48.025294     0.020822    50.069812     0.000000 
  23.180000    51.002174     0.019607    54.106178     0.000000 
  23.185000    55.273953     0.018092    58.653387     0.000000 
  23.190000    61.440932     0.016276    63.636866     0.000000 
  23.195000    64.584764     0.015484    68.942490     0.000000 
  23.200000    70.189239     0.014247    74.415445     0.000000 
  23.205000    76.082913     0.013144    79.860761     0.000000 
  23.210000    78.296081     0.012772    85.046212     0.000000 
  23.215000    83.415435     0.011988    89.709401     0.000000 
  23.220000    88.627256     0.011283    93.572412     0.000000 
  23.225000    88.972341     0.011239    96.367884     0.000000 
  23.230000    91.925483     0.010878    97.876822     0.000000 
  23.235000    93.021678     0.010750    97.970230     0.000000 
  23.240000    92.645216     0.010794    96.638508     0.000000 
  23.245000    89.182465     0.011213    93.993870     0.000000 
  23.250000    84.261491     0.011868    90.244340     0.000000 
  23.255000    81.257333     0.012307    85.652521     0.000000 
  23.260000    73.603875     0.013586    80.496042     0.000000 
  23.265000    68.884316     0.014517    75.039288     0.000000 
  23.270000    63.471507     0.015755    69.517091     0.000000 
  23.275000    56.176986     0.017801    64.126708     0.000000 
  23.280000    51.457642     0.019433    59.024521     0.000000 
  23.285000    48.607056     0.020573    54.325474     0.000000 
  23.290000    44.245728     0.022601    50.104581     0.000000 
  23.295000    41.691844     0.023986    46.400257     0.000000 
  23.300000    40.068758     0.024957    43.219263     0.000000 
  23.305000    36.776684     0.027191    40.542807     0.000000 
  23.310000    36.992895     0.027032    38.333224     0.000000 
  23.315000    34.253541     0.029194    36.540589     0.000000 
  23.320000    34.038691     0.029378    35.108722     0.000000 
  23.325000    33.539389     0.029816    33.980193     0.000000 
  23.330000    32.157593     0.031097    33.100124     0.000000 
  23.335000    31.498793     0.031747    32.418749     0.000000 
  23.340000    31.572609     0.031673    31.892859     0.000000 
  23.345000    31.028111     0.032229    31.486314     0.000000 
  23.350000    31.006584     0.032251    31.169871     0.000000 
  23.355000    30.962312     0.032297    30.920558     0.000000 
  23.360000    29.621048     0.033760    30.720803     0.000000 
  23.365000    30.908072     0.032354    30.557478     0.000000 
  23.370000    30.048334     0.033280    30.420979     0.000000 
  23.375000    29.521546     0.033874    30.304393     0.000000 
  23.380000    29.664487     0.033710    30.202813     0.000000 
  23.385000    29.895870     0.033449    30.112778     0.000000 
  23.390000    29.308166     0.034120    30.031851     0.000000 
  23.395000    29.054031     0.034419    29.958303     0.000000 
  23.400000    29.014167     0.034466    29.890892     0.000000 
  23.405000    28.473623     0.035120    29.828702     0.000000 
  23.410000    28.699360     0.034844    29.771040     0.000000 
  23.415000    28.506874     0.035079    29.717362     0.000000 
  23.420000    29.375244     0.034042    29.667231     0.000000 
  23.425000    29.235886     0.034205    29.620282     0.000000 
  23.430000    29.166439     0.034286    29.576206     0.000000 
  23.435000    29.467592     0.033936    29.534737     0.000000 
  23.440000    28.862605     0.034647    29.495641     0.000000 
  23.445000    28.895026     0.034608    29.458710     0.000000 
  23.450000    28.212221     0.035446    29.423760     0.000000 
  23.455000    28.489214     0.035101    29.390628     0.000000 
  23.460000    28.437949     0.035164    29.359165     0.000000 
  23.465000    28.655214     0.034898    29.329239     0.000000 
  23.470000    28.376998     0.035240    29.300729     0.000000 
  23.475000    28.878677     0.034628    29.273527     0.000000 
  23.480000    28.813072     0.034706    29.247536     0.000000 
  23.485000    28.552546     0.035023    29.222664     0.000000 
  23.490000    28.485477     0.035106    29.198833     0.000000 
  23.495000    28.518556     0.035065    29.175967     0.000000 
  23.500000    28.632155     0.034926    29.153999     0.000000 
  23.505000    28.873151     0.034634    29.132867     0.000000 
  23.510000    27.957360     0.035769    29.112516     0.000000 
  23.515000    27.791405     0.035982    29.092893     0.000000 
  23.520000    28.476451     0.035117    29.073951     0.000000 
  23.525000    27.603460     0.036227    29.055646     0.000000 
  23.530000    28.065331     0.035631    29.037939     0.000000 
  23.535000    28.279345     0.035361    29.020792     0.000000 
  23.540000    28.702980     0.034840    29.004170     0.000000 
  23.545000    27.768418     0.036012    28.988043     0.000000 
  23.550000    28.281661     0.035359    28.972381     0.000000 
  23.555000    27.899217     0.035843    28.957158     0.000000 
  23.560000    26.871191     0.037215    28.942347     0.000000 
  23.565000    27.957464     0.035769    28.927926     0.000000 
  23.570000    28.111051     0.035573    28.913873     0.000000 
  23.575000    27.589559     0.036246    28.900168     0.000000 
  23.580000    28.591003     0.034976    28.886792     0.000000 
  23.585000    27.132162     0.036857    28.873728     0.000000 
  23.590000    28.504132     0.035083    28.860959     0.000000 
  23.595000    28.031703     0.035674    28.848470     0.000000 
  23.600000    27.814035     0.035953    28.836247     0.000000 
  23.605000    28.873673     0.034634    28.824277     0.000000 
  23.610000    28.476804     0.035116    28.812546     0.000000 
  23.615000    27.989579     0.035728    28.801044     0.000000 
  23.620000    28.865205     0.034644    28.789759     0.000000 
  23.625000    28.946781     0.034546    28.778681     0.000000 
  23.630000    28.669887     0.034880    28.767801     0.000000 
  23.635000    28.444083     0.035157    28.757109     0.000000 
  23.640000    27.630531     0.036192    28.746596     0.000000 
  23.645000    28.435105     0.035168    28.736255     0.000000 
  23.650000    28.980530     0.034506    28.726077     0.000000 
  23.655000    28.103514     0.035583    28.716057     0.000000 
  23.660000    28.563263     0.035010    28.706186     0.000000 
  23.665000    27.594514     0.036239    28.696459     0.000000 
  23.670000    28.249894     0.035398    28.686870     0.000000 
  23.675000    28.090093     0.035600    28.677412     0.000000 
  23.680000    27.768656     0.036012    28.668080     0.000000 
  23.685000    27.872231     0.035878    28.658870     0.000000 
  23.690000    28.209381     0.035449    28.649776     0.000000 
  23.695000    27.917861     0.035819    28.646110     0.000000 
  23.700000    28.673338     0.034876    28.637253     0.000000 
  23.705000    28.658814     0.034893    28.628499     0.000000 
  23.710000    28.111025     0.035573    28.619844     0.000000 
  23.715000    28.153462     0.035520    28.611285     0.000000 
  23.720000    28.171170     0.035497    28.602818     0.000000 
  23.725000    28.774601     0.034753    28.594440     0.000000 
  23.730000    29.503670     0.033894    28.586147     0.000000 
  23.735000    29.231099     0.034210    28.577937     0.000000 
  23.740000    30.067129     0.033259    28.569806     0.000000 
  23.745000    29.465407     0.033938    28.561751     0.000000 
  23.750000    28.426375     0.035179    28.553771     0.000000 
  23.755000    29.411121     0.034001    28.545861     0.000000 
  23.760000    28.555205     0.035020    28.538021     0.000000 
  23.765000    28.437101     0.035165    28.530248     0.000000 
  23.770000    28.679244     0.034868    28.522539     0.000000 
  23.775000    28.180646     0.035485    28.514892     0.000000 
  23.780000    28.480811     0.035111    28.507306     0.000000 
  23.785000    27.507934     0.036353    28.499778     0.000000 
  23.790000    28.395962     0.035216    28.492307     0.000000 
  23.795000    28.014466     0.035696    28.484890     0.000000 
  23.800000    28.400028     0.035211    28.477526     0.000000 
  23.805000    27.965441     0.035758    28.470214     0.000000 
  23.810000    27.783597     0.035992    28.460528     0.000000 
  23.815000    28.367534     0.035252    28.453329     0.000000 
  23.820000    27.911669     0.035827    28.446178     0.000000 
  23.825000    27.815946     0.035951    28.439071     0.000000 
  23.830000    28.186027     0.035479    28.432009     0.000000 
  23.835000    28.478702     0.035114    28.424989     0.000000 
  23.840000    27.783051     0.035993    28.418011     0.000000 
  23.845000    27.312571     0.036613    28.411073     0.000000 
  23.850000    27.904183     0.035837    28.404175     0.000000 
  23.855000    26.740364     0.037397    28.397315     0.000000 
  23.860000    28.139623     0.035537    28.390492     0.000000 
  23.865000    28.053914     0.035646    28.383705     0.000000 
  23.870000    28.151091     0.035523    28.376954     0.000000 
  23.875000    28.476374     0.035117    28.370236     0.000000 
  23.880000    27.244352     0.036705    28.363552     0.000000 
  23.885000    28.307883     0.035326    28.356901     0.000000 
  23.890000    28.137210     0.035540    28.350281     0.000000 
  23.895000    28.025970     0.035681    28.343692     0.000000 
  23.900000    27.963196     0.035761    28.337133     0.000000 
  23.905000    27.757308     0.036027    28.330604     0.000000 
  23.910000    27.152330     0.036829    28.324103     0.000000 
  23.915000    28.193601     0.035469    28.317630     0.000000 
  23.920000    28.049002     0.035652    28.311184     0.000000 
  23.925000    27.429748     0.036457    28.304765     0.000000 
  23.930000    27.166464     0.036810    28.298372     0.000000 
  23.935000    27.311021     0.036615    28.292004     0.000000 
  23.940000    28.088548     0.035602    28.285661     0.000000 
  23.945000    27.600448     0.036231    28.279342     0.000000 
  23.950000    27.793963     0.035979    28.273046     0.000000 
  23.955000    27.424260     0.036464    28.266774     0.000000 
  23.960000    27.090863     0.036913    28.260525     0.000000 
  23.965000    27.593389     0.036241    28.254297     0.000000 
  23.970000    28.591503     0.034975    28.248092     0.000000 
  23.975000    27.327447     0.036593    28.241907     0.000000 
  23.980000    27.684408     0.036121    28.235743     0.000000 
  23.985000    27.471016     0.036402    28.229600     0.000000 
  23.990000    27.817414     0.035949    28.223476     0.000000 
  23.995000    27.497085     0.036367    28.217372     0.000000 
  24.000000    26.714325     0.037433    28.211286     0.000000 
  24.005000    25.953577     0.038530    28.205220     0.000000 
  24.010000    27.625931     0.036198    28.199171     0.000000 
  24.015000    27.364215     0.036544    28.193141     0.000000 
  24.020000    27.728988     0.036063    28.187128     0.000000 
  24.025000    27.739474     0.036050    28.181133     0.000000 
  24.030000    27.759679     0.036023    28.175154     0.000000 
  24.035000    28.141613     0.035535    28.169192     0.000000 
  24.040000    27.095034     0.036907    28.163246     0.000000 
  24.045000    26.956219     0.037097    28.157316     0.000000 
  24.050000    27.025380     0.037002    28.151402     0.000000 
  24.055000    27.706850     0.036092    28.145503     0.000000 
  24.060000    27.536223     0.036316    28.139620     0.000000 
  24.065000    27.720606     0.036074    28.133751     0.000000 
  24.070000    27.862263     0.035891    28.127897     0.000000 
  24.075000    27.090067     0.036914    28.122057     0.000000 
  24.080000    27.680326     0.036127    28.116231     0.000000 
  24.085000    27.055881     0.036961    28.110419     0.000000 
  24.090000    27.847019     0.035910    28.104620     0.000000 
  24.095000    27.875158     0.035874    28.098835     0.000000 
  24.100000    26.782684     0.037338    28.093063     0.000000 
  24.105000    27.659660     0.036154    28.087304     0.000000 
  24.110000    27.500180     0.036363    28.081558     0.000000 
  24.115000    28.342710     0.035282    28.075824     0.000000 
  24.120000    27.716892     0.036079    28.070102     0.000000 
  24.125000    28.454306     0.035144    28.064393     0.000000 
  24.130000    28.053457     0.035646    28.058695     0.000000 
  24.135000    28.548539     0.035028    28.053010     0.000000 
  24.140000    28.617918     0.034943    28.047336     0.000000 
  24.145000    29.273856     0.034160    28.041673     0.000000 
  24.150000    28.953857     0.034538    28.036021     0.000000 
  24.155000    28.824776     0.034692    28.030381     0.000000 
  24.160000    28.233455     0.035419    28.024751     0.000000 
  24.165000    28.450988     0.035148    28.019132     0.000000 
  24.170000    27.317847     0.036606    28.013524     0.000000 
  24.175000    28.090282     0.035600    28.007926     0.000000 
  24.180000    27.832406     0.035929    28.002338     0.000000 
  24.185000    27.776490     0.036002    27.996761     0.000000 
  24.190000    27.684051     0.036122    27.991193     0.000000 
  24.195000    28.494269     0.035095    27.985635     0.000000 
  24.200000    27.310651     0.036616    27.980087     0.000000 
  24.205000    28.565803     0.035007    27.974549     0.000000 
  24.210000    28.096337     0.035592    27.969020     0.000000 
  24.215000    28.395356     0.035217    27.963501     0.000000 
  24.220000    27.215280     0.036744    27.957990     0.000000 
  24.225000    27.802142     0.035968    27.952489     0.000000 
  24.230000    27.396712     0.036501    27.946997     0.000000 
  24.235000    27.266050     0.036676    27.941514     0.000000 
  24.240000    27.062866     0.036951    27.936039     0.000000 
  24.245000    27.408528     0.036485    27.930573     0.000000 
  24.250000    27.151088     0.036831    27.925116     0.000000 
  24.255000    27.730367     0.036062    27.919667     0.000000 
  24.260000    26.703760     0.037448    27.889429     0.000000 
  24.265000    27.426365     0.036461    27.884140     0.000000 
  24.270000    27.837713     0.035922    27.878859     0.000000 
  24.275000    27.257303     0.036687    27.873584     0.000000 
  24.280000    27.077628     0.036931    27.868316     0.000000 
  24.285000    26.997950     0.037040    27.863055     0.000000 
  24.290000    27.843921     0.035914    27.857800     0.000000 
  24.295000    26.393843     0.037888    27.845903     0.000000 
  24.300000    27.296343     0.036635    27.840700     0.000000 
  24.305000    27.790329     0.035984    27.835503     0.000000 
  24.310000    26.900143     0.037175    27.830312     0.000000 
  24.315000    27.460184     0.036416    27.825128     0.000000 
  24.320000    26.942657     0.037116    27.819948     0.000000 
  24.325000    26.417418     0.037854    27.814775     0.000000 
  24.330000    27.797824     0.035974    27.809608     0.000000 
  24.335000    27.434173     0.036451    27.804446     0.000000 
  24.340000    27.114105     0.036881    27.799290     0.000000 
  24.345000    26.941880     0.037117    27.794139     0.000000 
  24.350000    27.192252     0.036775    27.788995     0.000000 
  24.355000    27.938137     0.035793    27.783855     0.000000 
  24.360000    27.804138     0.035966    27.778721     0.000000 
  24.365000    27.554637     0.036292    27.773593     0.000000 
  24.370000    27.351149     0.036562    27.768469     0.000000 
  24.375000    27.070562     0.036940    27.763351     0.000000 
  24.380000    26.939829     0.037120    27.758239     0.000000 
  24.385000    27.173215     0.036801    27.753131     0.000000 
  24.390000    26.569236     0.037638    27.748029     0.000000 
  24.395000    26.436230     0.037827    27.742932     0.000000 
  24.400000    27.083116     0.036923    27.737840     0.000000 
  24.405000    27.204971     0.036758    27.732753     0.000000 
  24.410000    27.169719     0.036806    27.727671     0.000000 
  24.415000    26.901679     0.037172    27.722594     0.000000 
  24.420000    27.007773     0.037026    27.717522     0.000000 
  24.425000    27.618535     0.036208    27.712455     0.000000 
  24.430000    26.873796     0.037211    27.707393     0.000000 
  24.435000    27.767261     0.036014    27.702335     0.000000 
  24.440000    27.160670     0.036818    27.697282     0.000000 
  24.445000    27.209533     0.036752    27.692235     0.000000 
  24.450000    26.765895     0.037361    27.687191     0.000000 
  24.455000    26.646193     0.037529    27.682153     0.000000 
  24.460000    27.294262     0.036638    27.677119     0.000000 
  24.465000    27.547903     0.036300    27.672090     0.000000 
  24.470000    27.310175     0.036616    27.667066     0.000000 
  24.475000    27.561168     0.036283    27.662046     0.000000 
  24.480000    26.394522     0.037887    27.657030     0.000000 
  24.485000    27.194140     0.036773    27.652020     0.000000 
  24.490000    27.543513     0.036306    27.646836     0.000000 
  24.495000    26.943749     0.037114    27.641836     0.000000 
  24.500000    27.019754     0.037010    27.636739     0.000000 
  24.505000    26.210608     0.038152    27.631747     0.000000 
  24.510000    26.472215     0.037775    27.626760     0.000000 
  24.515000    26.561454     0.037649    27.621778     0.000000 
  24.520000    26.852693     0.037240    27.616800     0.000000 
  24.525000    27.341951     0.036574    27.615637     0.000000 
  24.530000    27.589149     0.036246    27.610685     0.000000 
  24.535000    26.188073     0.038185    27.605739     0.000000 
  24.540000    26.388822     0.037895    27.600796     0.000000 
  24.545000    26.791318     0.037326    27.595858     0.000000 
  24.550000    27.395508     0.036502    27.590924     0.000000 
  24.555000    27.541192     0.036309    27.585995     0.000000 
  24.560000    27.039142     0.036983    27.581070     0.000000 
  24.565000    26.572275     0.037633    27.576149     0.000000 
  24.570000    27.271899     0.036668    27.571233     0.000000 
  24.575000    26.807457     0.037303    27.566320     0.000000 
  24.580000    26.104334     0.038308    27.561412     0.000000 
  24.585000    27.084703     0.036921    27.556508     0.000000 
  24.590000    27.535644     0.036317    27.551609     0.000000 
  24.595000    27.154579     0.036826    27.546713     0.000000 
  24.600000    26.705568     0.037445    27.541822     0.000000 
  24.605000    27.085033     0.036921    27.536935     0.000000 
  24.610000    27.163001     0.036815    27.532052     0.000000 
  24.615000    26.767292     0.037359    27.527174     0.000000 
  24.620000    26.514488     0.037715    27.520751     0.000000 
  24.625000    27.114768     0.036880    27.515886     0.000000 
  24.630000    26.724508     0.037419    27.511026     0.000000 
  24.635000    26.667204     0.037499    27.506169     0.000000 
  24.640000    27.175838     0.036797    27.501317     0.000000 
  24.645000    27.485769     0.036382    27.496469     0.000000 
  24.650000    26.671830     0.037493    27.491624     0.000000 
  24.655000    26.985508     0.037057    27.486784     0.000000 
  24.660000    27.798842     0.035973    27.481948     0.000000 
  24.665000    27.582271     0.036255    27.477115     0.000000 
  24.670000    26.629237     0.037553    27.472287     0.000000 
  24.675000    27.991748     0.035725    27.467463     0.000000 
  24.680000    26.803788     0.037308    27.462643     0.000000 
  24.685000    26.453821     0.037802    27.457826     0.000000 
  24.690000    26.639084     0.037539    27.453014     0.000000 
  24.695000    26.873774     0.037211    27.448205     0.000000 
  24.700000    26.385702     0.037899    27.443401     0.000000 
  24.705000    27.396823     0.036501    27.438600     0.000000 
  24.710000    26.999957     0.037037    27.433804     0.000000 
  24.715000    27.509897     0.036351    27.429011     0.000000 
  24.720000    26.445267     0.037814    27.424222     0.000000 
  24.725000    27.396956     0.036500    27.419438     0.000000 
  24.730000    26.629506     0.037552    27.414657     0.000000 
  24.735000    27.402607     0.036493    27.409880     0.000000 
  24.740000    26.390569     0.037892    27.405107     0.000000 
  24.745000    26.989409     0.037052    27.400338     0.000000 
  24.750000    26.969779     0.037079    27.395572     0.000000 
  24.755000    27.440741     0.036442    27.390811     0.000000 
  24.760000    27.106147     0.036892    27.386053     0.000000 
  24.765000    26.964987     0.037085    27.381300     0.000000 
  24.770000    27.211566     0.036749    27.376550     0.000000 
  24.775000    26.962968     0.037088    27.371804     0.000000 
  24.780000    27.009651     0.037024    27.367062     0.000000 
  24.785000    26.530171     0.037693    27.362324     0.000000 
  24.790000    27.337457     0.036580    27.357590     0.000000 
  24.795000    26.492853     0.037746    27.352860     0.000000 
  24.800000    27.685046     0.036121    27.365000     0.000000 
  24.805000    27.372982     0.036532    27.360345     0.000000 
  24.810000    27.021194     0.037008    27.355695     0.000000 
  24.815000    26.800959     0.037312    27.351049     0.000000 
  24.820000    27.199142     0.036766    27.352572     0.000000 
  24.825000    26.800678     0.037312    27.347965     0.000000 
  24.830000    26.095457     0.038321    27.343363     0.000000 
  24.835000    26.695255     0.037460    27.338765     0.000000 
  24.840000    26.951174     0.037104    27.334172     0.000000 
  24.845000    26.726753     0.037416    27.329583     0.000000 
  24.850000    26.919511     0.037148    27.324999     0.000000 
  24.855000    26.902403     0.037171    27.320419     0.000000 
  24.860000    26.778864     0.037343    27.315844     0.000000 
  24.865000    26.465826     0.037785    27.311274     0.000000 
  24.870000    26.081142     0.038342    27.306708     0.000000 
  24.875000    27.551074     0.036296    27.302147     0.000000 
  24.880000    26.422163     0.037847    27.297590     0.000000 
  24.885000    27.437700     0.036446    27.293038     0.000000 
  24.890000    26.777571     0.037345    27.288491     0.000000 
  24.895000    26.554386     0.037659    27.283948     0.000000 
  24.900000    26.682109     0.037478    27.279410     0.000000 
  24.905000    26.645333     0.037530    27.274877     0.000000 
  24.910000    26.232659     0.038120    27.270348     0.000000 
  24.915000    27.116950     0.036877    27.265824     0.000000 
  24.920000    28.283275     0.035357    27.261305     0.000000 
  24.925000    27.314310     0.036611    27.256790     0.000000 
  24.930000    27.552549     0.036294    27.252280     0.000000 
  24.935000    26.300012     0.038023    27.247775     0.000000 
  24.940000    27.214059     0.036746    27.243274     0.000000 
  24.945000    26.784695     0.037335    27.238779     0.000000 
  24.950000    27.166858     0.036810    27.234288     0.000000 
  24.955000    27.296675     0.036634    27.229802     0.000000 
  24.960000    27.274168     0.036665    27.225320     0.000000 
  24.965000    26.483313     0.037760    27.220844     0.000000 
  24.970000    26.386529     0.037898    27.216372     0.000000 
  24.975000    27.010348     0.037023    27.211906     0.000000 
  24.980000    27.060606     0.036954    27.207444     0.000000 
  24.985000    26.751852     0.037381    27.202987     0.000000 
  24.990000    27.058056     0.036958    27.198535     0.000000 
  24.995000    26.467672     0.037782    27.194088     0.000000 
  25.000000    26.755811     0.037375    27.189645     0.000000 
  25.005000    27.289344     0.036644    27.185208     0.000000 
  25.010000    26.593619     0.037603    27.180776     0.000000 
  25.015000    26.968486     0.037080    27.176349     0.000000 
  25.020000    27.254441     0.036691    27.171926     0.000000 
  25.025000    26.765971     0.037361    27.167509     0.000000 
  25.030000    26.658781     0.037511    27.163097     0.000000 
  25.035000    26.259627     0.038081    27.158690     0.000000 
  25.040000    26.560255     0.037650    27.154288     0.000000 
  25.045000    26.421549     0.037848    27.149891     0.000000 
  25.050000    27.850726     0.035906    27.145499     0.000000 
  25.055000    27.270970     0.036669    27.141113     0.000000 
  25.060000    27.172815     0.036801    27.136732     0.000000 
  25.065000    26.881628     0.037200    27.132355     0.000000 
  25.070000    27.005983     0.037029    27.127985     0.000000 
  25.075000    26.506130     0.037727    27.123619     0.000000 
  25.080000    27.071994     0.036939    27.119259     0.000000 
  25.085000    26.696875     0.037458    27.114904     0.000000 
  25.090000    26.915052     0.037154    27.110554     0.000000 
  25.095000    27.091681     0.036912    27.106210     0.000000 
  25.100000    26.754057     0.037378    27.101871     0.000000 
  25.105000    26.556584     0.037655    27.097537     0.000000 
  25.110000    27.409977     0.036483    27.103597     0.000000 
  25.115000    27.383066     0.036519    27.099330     0.000000 
  25.120000    25.666756     0.038961    27.095069     0.000000 
  25.125000    26.263440     0.038076    27.090814     0.000000 
  25.130000    26.480501     0.037764    27.086565     0.000000 
  25.135000    26.892366     0.037185    27.082322     0.000000 
  25.140000    26.915837     0.037153    27.078085     0.000000 
  25.145000    26.783900     0.037336    27.073854     0.000000 
  25.150000    25.665119     0.038963    27.069630     0.000000 
  25.155000    26.701638     0.037451    27.065411     0.000000 
  25.160000    26.949133     0.037107    27.061199     0.000000 
  25.165000    27.581015     0.036257    27.056993     0.000000 
  25.170000    26.651374     0.037522    27.052794     0.000000 
  25.175000    27.025130     0.037003    27.048601     0.000000 
  25.180000    27.325836     0.036595    27.044414     0.000000 
  25.185000    26.930376     0.037133    27.040233     0.000000 
  25.190000    26.680751     0.037480    27.036060     0.000000 
  25.195000    26.724986     0.037418    27.031892     0.000000 
  25.200000    26.570831     0.037635    27.027731     0.000000 
  25.205000    28.260905     0.035385    27.023577     0.000000 
  25.210000    26.572736     0.037633    27.019430     0.000000 
  25.215000    26.227078     0.038129    27.015289     0.000000 
  25.220000    26.782305     0.037338    27.011155     0.000000 
  25.225000    26.608609     0.037582    27.007028     0.000000 
  25.230000    26.400851     0.037878    27.002908     0.000000 
  25.235000    26.693619     0.037462    26.998794     0.000000 
  25.240000    26.657767     0.037513    26.998649     0.000000 
  25.245000    27.254862     0.036691    26.994564     0.000000 
  25.250000    27.315011     0.036610    26.990486     0.000000 
  25.255000    26.740660     0.037396    26.986415     0.000000 
  25.260000    27.168479     0.036807    26.996988     0.000000 
  25.265000    26.871547     0.037214    26.993122     0.000000 
  25.270000    27.301118     0.036629    26.993428     0.000000 
  25.275000    27.674064     0.036135    26.989620     0.000000 
  25.280000    27.147011     0.036836    26.985824     0.000000 
  25.285000    26.377768     0.037911    26.982041     0.000000 
  25.290000    27.095670     0.036906    26.978270     0.000000 
  25.295000    27.456675     0.036421    26.974511     0.000000 
  25.300000    26.983129     0.037060    26.970764     0.000000 
  25.305000    26.910534     0.037160    26.967031     0.000000 
  25.310000    26.933124     0.037129    26.963310     0.000000 
  25.315000    26.289029     0.038039    26.959603     0.000000 
  25.320000    27.441390     0.036441    26.955909     0.000000 
  25.325000    26.897577     0.037178    26.945373     0.000000 
  25.330000    26.834381     0.037266    26.941740     0.000000 
  25.335000    27.212077     0.036748    26.938120     0.000000 
  25.340000    26.543582     0.037674    26.934514     0.000000 
  25.345000    27.235655     0.036717    26.930922     0.000000 
  25.350000    26.907404     0.037164    26.927345     0.000000 
  25.355000    26.972413     0.037075    26.938162     0.000000 
  25.360000    26.630161     0.037551    26.934747     0.000000 
  25.365000    27.384716     0.036517    26.931350     0.000000 
  25.370000    26.936462     0.037124    26.927970     0.000000 
  25.375000    26.278472     0.038054    26.924608     0.000000 
  25.380000    27.301041     0.036629    26.921264     0.000000 
  25.385000    27.036833     0.036987    26.917938     0.000000 
  25.390000    26.753828     0.037378    26.914632     0.000000 
  25.395000    25.818710     0.038732    26.911345     0.000000 
  25.400000    26.366408     0.037927    26.908077     0.000000 
  25.405000    27.614153     0.036213    26.904830     0.000000 
  25.410000    26.659135     0.037511    26.901603     0.000000 
  25.415000    26.778780     0.037343    26.898397     0.000000 
  25.420000    26.821351     0.037284    26.895212     0.000000 
  25.425000    26.498237     0.037738    26.892049     0.000000 
  25.430000    26.537347     0.037683    26.888909     0.000000 
  25.435000    26.776005     0.037347    26.885791     0.000000 
  25.440000    27.940854     0.035790    26.882696     0.000000 
  25.445000    27.230446     0.036724    26.879625     0.000000 
  25.450000    26.941801     0.037117    26.876579     0.000000 
  25.455000    26.548973     0.037666    26.873557     0.000000 
  25.460000    26.433855     0.037830    26.870560     0.000000 
  25.465000    26.651403     0.037521    26.867590     0.000000 
  25.470000    26.367475     0.037926    26.864646     0.000000 
  25.475000    27.615934     0.036211    26.861730     0.000000 
  25.480000    26.625953     0.037557    26.858841     0.000000 
  25.485000    26.982738     0.037061    26.855982     0.000000 
  25.490000    26.240962     0.038108    26.853151     0.000000 
  25.495000    26.108411     0.038302    26.850351     0.000000 
  25.500000    26.612174     0.037577    26.847581     0.000000 
  25.505000    26.584499     0.037616    26.844843     0.000000 
  25.510000    27.121713     0.036871    26.842138     0.000000 
  25.515000    26.408850     0.037866    26.839466     0.000000 
  25.520000    27.262817     0.036680    26.836828     0.000000 
  25.525000    26.360814     0.037935    26.834225     0.000000 
  25.530000    26.758842     0.037371    26.831659     0.000000 
  25.535000    26.300025     0.038023    26.829130     0.000000 
  25.540000    27.110159     0.036887    26.826639     0.000000 
  25.545000    27.464475     0.036411    26.824188     0.000000 
  25.550000    27.213660     0.036746    26.821777     0.000000 
  25.555000    27.216558     0.036742    26.826533     0.000000 
  25.560000    26.299197     0.038024    26.824238     0.000000 
  25.565000    27.276244     0.036662    26.821988     0.000000 
  25.570000    26.944681     0.037113    26.819784     0.000000 
  25.575000    26.659349     0.037510    26.817628     0.000000 
  25.580000    26.666377     0.037500    26.815520     0.000000 
  25.585000    27.322539     0.036600    26.813464     0.000000 
  25.590000    26.988675     0.037053    26.811460     0.000000 
  25.595000    27.085961     0.036919    26.809510     0.000000 
  25.600000    27.013659     0.037018    26.807616     0.000000 
  25.605000    26.934900     0.037127    26.805780     0.000000 
  25.610000    26.882745     0.037199    26.804005     0.000000 
  25.615000    27.228802     0.036726    26.802292     0.000000 
  25.620000    27.193430     0.036774    26.800644     0.000000 
  25.625000    27.004109     0.037031    26.799062     0.000000 
  25.630000    26.861912     0.037227    26.797551     0.000000 
  25.635000    27.522466     0.036334    26.796112     0.000000 
  25.640000    27.075807     0.036933    26.794748     0.000000 
  25.645000    27.794606     0.035978    26.793463     0.000000 
  25.650000    27.388597     0.036512    26.792259     0.000000 
  25.655000    26.989208     0.037052    26.791141     0.000000 
  25.660000    27.197057     0.036769    26.790111     0.000000 
  25.665000    27.079785     0.036928    26.789174     0.000000 
  25.670000    28.043977     0.035658    26.788333     0.000000 
  25.675000    26.702555     0.037450    26.787593     0.000000 
  25.680000    27.550285     0.036297    26.786960     0.000000 
  25.685000    27.605922     0.036224    26.786436     0.000000 
  25.690000    26.482588     0.037761    26.786029     0.000000 
  25.695000    27.280980     0.036656    26.785744     0.000000 
  25.700000    26.962590     0.037088    26.786904     0.000000 
  25.705000    26.625569     0.037558    26.786885     0.000000 
  25.710000    26.678182     0.037484    26.787008     0.000000 
  25.715000    26.345511     0.037957    26.787280     0.000000 
  25.720000    27.819269     0.035946    26.787708     0.000000 
  25.725000    27.436683     0.036448    26.788302     0.000000 
  25.730000    26.572701     0.037633    26.789070     0.000000 
  25.735000    27.046846     0.036973    26.790024     0.000000 
  25.740000    26.678233     0.037484    26.791173     0.000000 
  25.745000    27.392996     0.036506    26.792529     0.000000 
  25.750000    27.050438     0.036968    26.794106     0.000000 
  25.755000    27.275921     0.036662    26.795916     0.000000 
  25.760000    26.393417     0.037888    26.797976     0.000000 
  25.765000    26.763448     0.037364    26.800302     0.000000 
  25.770000    26.892910     0.037185    26.809663     0.000000 
  25.775000    26.594968     0.037601    26.812632     0.000000 
  25.780000    25.949633     0.038536    26.815926     0.000000 
  25.785000    27.669365     0.036141    26.819570     0.000000 
  25.790000    27.401311     0.036495    26.823587     0.000000 
  25.795000    26.798509     0.037316    26.828007     0.000000 
  25.800000    26.666256     0.037501    26.832862     0.000000 
  25.805000    26.054116     0.038382    26.838185     0.000000 
  25.810000    27.016415     0.037015    26.844016     0.000000 
  25.815000    26.037062     0.038407    26.850396     0.000000 
  25.820000    26.402267     0.037876    26.857374     0.000000 
  25.825000    27.274065     0.036665    26.865003     0.000000 
  25.830000    26.041027     0.038401    26.873340     0.000000 
  25.835000    27.141819     0.036844    26.882455     0.000000 
  25.840000    26.850617     0.037243    26.892420     0.000000 
  25.845000    26.771752     0.037353    26.903321     0.000000 
  25.850000    27.017622     0.037013    26.915254     0.000000 
  25.855000    26.981539     0.037062    26.928327     0.000000 
  25.860000    26.630997     0.037550    26.942664     0.000000 
  25.865000    26.659011     0.037511    26.958407     0.000000 
  25.870000    26.933395     0.037129    26.975719     0.000000 
  25.875000    27.579738     0.036259    26.994789     0.000000 
  25.880000    27.250973     0.036696    27.015833     0.000000 
  25.885000    27.518992     0.036339    27.039104     0.000000 
  25.890000    26.550062     0.037665    27.064899     0.000000 
  25.895000    27.168457     0.036807    27.093564     0.000000 
  25.900000    27.602079     0.036229    27.125510     0.000000 
  25.905000    26.236449     0.038115    27.161223     0.000000 
  25.910000    27.897993     0.035845    27.201286     0.000000 
  25.915000    27.302608     0.036627    27.246398     0.000000 
  25.920000    27.536126     0.036316    27.297406     0.000000 
  25.925000    27.155378     0.036825    27.355342     0.000000 
  25.930000    26.387920     0.037896    27.421476     0.000000 
  25.935000    27.187206     0.036782    27.497383     0.000000 
  25.940000    27.709216     0.036089    27.585032     0.000000 
  25.945000    27.874946     0.035875    27.686912     0.000000 
  25.950000    27.534687     0.036318    27.806209     0.000000 
  25.955000    27.958807     0.035767    27.947064     0.000000 
  25.960000    27.030404     0.036995    28.115034     0.000000 
  25.965000    28.470622     0.035124    28.318096     0.000000 
  25.970000    27.829572     0.035933    28.569364     0.000000 
  25.975000    28.049523     0.035651    28.894834     0.000000 
  25.980000    29.535958     0.033857    29.354138     0.000000 
  25.985000    30.295443     0.033008    30.089366     0.000000 
  25.990000    31.817782     0.031429    31.420907     0.000000 
  25.995000    36.135424     0.027674    33.994149     0.000000 
  26.000000    43.727362     0.022869    38.924899     0.000000 
  26.005000    51.654284     0.019359    47.795544     0.000000 
  26.010000    71.219842     0.014041    62.286577     0.000000 
  26.015000    95.352782     0.010487    83.321914     0.000000 
  26.020000   116.255911     0.008602   109.926573     0.000000 
  26.025000   152.321683     0.006565   138.348409     0.000000 
  26.030000   167.978382     0.005953   162.082023     0.000000 
  26.035000   181.517790     0.005509   173.540953     0.000000 
  26.040000   171.820379     0.005820   168.122932     0.000000 
  26.045000   154.403092     0.006477   148.010580     0.000000 
  26.050000   129.633270     0.007714   120.347779     0.000000 
  26.055000    94.605259     0.010570    92.423117     0.000000 
  26.060000    74.573247     0.013410    69.079748     0.000000 
  26.065000    56.080185     0.017832    52.241007     0.000000 
  26.070000    44.045125     0.022704    41.533443     0.000000 
  26.075000    38.024772     0.026299    35.412515     0.000000 
  26.080000    33.418284     0.029924    32.177385     0.000000 
  26.085000    30.561288     0.032721    30.520805     0.000000 
  26.090000    29.569380     0.033819    29.639614     0.000000 
  26.095000    28.395315     0.035217    29.117150     0.000000 
  26.100000    28.549019     0.035027    28.763516     0.000000 
  26.105000    28.797485     0.034725    28.498756     0.000000 
  26.110000    28.058853     0.035639    28.289086     0.000000 
  26.115000    28.146521     0.035528    28.118464     0.000000 
  26.120000    27.813429     0.035954    27.977685     0.000000 
  26.125000    27.179448     0.036793    27.860557     0.000000 
  26.130000    27.887953     0.035858    27.762542     0.000000 
  26.135000    28.070336     0.035625    27.680184     0.000000 
  26.140000    26.594724     0.037601    27.610802     0.000000 
  26.145000    26.676149     0.037487    27.552292     0.000000 
  26.150000    27.090515     0.036913    27.508106     0.000000 
  26.155000    27.172562     0.036802    27.466694     0.000000 
  26.160000    26.883935     0.037197    27.432086     0.000000 
  26.165000    26.812652     0.037296    27.403418     0.000000 
  26.170000    26.889472     0.037189    27.379989     0.000000 
  26.175000    27.181854     0.036789    27.361228     0.000000 
  26.180000    26.326768     0.037984    27.346672     0.000000 
  26.185000    27.007009     0.037027    27.335944     0.000000 
  26.190000    26.358903     0.037938    27.328740     0.000000 
  26.195000    27.107713     0.036890    27.324817     0.000000 
  26.200000    27.678324     0.036129    27.323986     0.000000 
  26.205000    26.709977     0.037439    27.326099     0.000000 
  26.210000    26.923177     0.037143    27.331052     0.000000 
  26.215000    26.425870     0.037842    27.338774     0.000000 
  26.220000    26.569344     0.037637    27.349227     0.000000 
  26.225000    26.348411     0.037953    27.362406     0.000000 
  26.230000    27.122342     0.036870    27.378332     0.000000 
  26.235000    26.151753     0.038238    27.397058     0.000000 
  26.240000    26.591367     0.037606    27.418665     0.000000 
  26.245000    26.873134     0.037212    27.443265     0.000000 
  26.250000    27.510738     0.036349    27.471000     0.000000 
  26.255000    27.555707     0.036290    27.502048     0.000000 
  26.260000    26.994503     0.037045    27.536624     0.000000 
  26.265000    28.104247     0.035582    27.575012     0.000000 
  26.270000    27.286824     0.036648    27.617462     0.000000 
  26.275000    26.980515     0.037064    27.664358     0.000000 
  26.280000    28.154722     0.035518    27.716120     0.000000 
  26.285000    27.964047     0.035760    27.773239     0.000000 
  26.290000    26.976872     0.037069    27.836291     0.000000 
  26.295000    28.202626     0.035458    27.905952     0.000000 
  26.300000    27.283905     0.036652    27.983019     0.000000 
  26.305000    27.249853     0.036697    28.068431     0.000000 
  26.310000    27.391251     0.036508    28.163304     0.000000 
  26.315000    28.451242     0.035148    28.268967     0.000000 
  26.320000    27.837589     0.035923    28.387020     0.000000 
  26.325000    28.255989     0.035391    28.519413     0.000000 
  26.330000    27.283898     0.036652    28.668570     0.000000 
  26.335000    27.773961     0.036005    28.837631     0.000000 
  26.340000    28.748537     0.034784    29.030897     0.000000 
  26.345000    29.248027     0.034190    29.254725     0.000000 
  26.350000    29.828308     0.033525    29.519268     0.000000 
  26.355000    29.298316     0.034132    29.841670     0.000000 
  26.360000    30.718787     0.032553    30.252489     0.000000 
  26.365000    30.980011     0.032279    30.800688     0.000000 
  26.370000    31.567078     0.031679    31.571599     0.000000 
  26.375000    33.610073     0.029753    32.699110     0.000000 
  26.380000    34.764307     0.028765    34.384131     0.000000 
  26.385000    38.523479     0.025958    36.910355     0.000000 
  26.390000    42.151064     0.023724    40.653048     0.000000 
  26.395000    47.758927     0.020938    46.074214     0.000000 
  26.400000    57.070149     0.017522    53.695560     0.000000 
  26.405000    67.542043     0.014806    64.037622     0.000000 
  26.410000    75.477760     0.013249    77.510204     0.000000 
  26.415000    96.338111     0.010380    94.242107     0.000000 
  26.420000   114.392164     0.008742   113.864420     0.000000 
  26.425000   132.798422     0.007530   135.329574     0.000000 
  26.430000   158.659376     0.006303   156.908654     0.000000 
  26.435000   174.798207     0.005721   176.392206     0.000000 
  26.440000   192.884894     0.005184   191.277386     0.000000 
  26.445000   198.019569     0.005050   198.922978     0.000000 
  26.450000   197.467236     0.005064   197.195290     0.000000 
  26.455000   182.751269     0.005472   185.716536     0.000000 
  26.460000   160.155664     0.006244   166.491998     0.000000 
  26.465000   144.700991     0.006911   142.985703     0.000000 
  26.470000   112.246581     0.008909   118.675466     0.000000 
  26.475000    91.400400     0.010941    96.232167     0.000000 
  26.480000    77.795305     0.012854    77.294541     0.000000 
  26.485000    61.294782     0.016315    62.522411     0.000000 
  26.490000    53.201862     0.018796    51.800485     0.000000 
  26.495000    48.418964     0.020653    44.526428     0.000000 
  26.500000    41.499690     0.024097    39.901295     0.000000 
  26.505000    39.775599     0.025141    37.151651     0.000000 
  26.510000    38.156007     0.026208    35.653629     0.000000 
  26.515000    36.965195     0.027052    34.969583     0.000000 
  26.520000    36.519579     0.027383    34.829018     0.000000 
  26.525000    36.241317     0.027593    35.086254     0.000000 
  26.530000    36.122278     0.027684    35.676979     0.000000 
  26.535000    36.330391     0.027525    36.583821     0.000000 
  26.540000    37.372790     0.026757    37.812620     0.000000 
  26.545000    37.822132     0.026440    39.378727     0.000000 
  26.550000    38.299797     0.026110    41.290953     0.000000 
  26.555000    39.690410     0.025195    43.554162     0.000000 
  26.560000    41.493510     0.024100    46.158152     0.000000 
  26.565000    42.735935     0.023400    49.075541     0.000000 
  26.570000    47.350494     0.021119    52.259208     0.000000 
  26.575000    49.643692     0.020144    55.640810     0.000000 
  26.580000    52.527619     0.019038    59.130414     0.000000 
  26.585000    56.459187     0.017712    62.617418     0.000000 
  26.590000    59.207451     0.016890    65.973466     0.000000 
  26.595000    61.613849     0.016230    69.058984     0.000000 
  26.600000    64.297658     0.015553    71.735477     0.000000 
  26.605000    66.131180     0.015121    73.884689     0.000000 
  26.610000    67.491737     0.014817    75.431561     0.000000 
  26.615000    68.837322     0.014527    76.362956     0.000000 
  26.620000    68.223374     0.014658    76.732864     0.000000 
  26.625000    67.626445     0.014787    76.650839     0.000000 
  26.630000    66.017240     0.015148    76.259296     0.000000 
  26.635000    64.415175     0.015524    75.709468     0.000000 
  26.640000    62.937914     0.015889    75.142890     0.000000 
  26.645000    63.315582     0.015794    74.680005     0.000000 
  26.650000    63.664986     0.015707    74.414174     0.000000 
  26.655000    63.524930     0.015742    74.408937     0.000000 
  26.660000    64.403284     0.015527    74.697193     0.000000 
  26.665000    64.827005     0.015426    75.281759     0.000000 
  26.670000    66.510360     0.015035    76.137740     0.000000 
  26.675000    68.950333     0.014503    77.213317     0.000000 
  26.680000    70.053432     0.014275    78.437211     0.000000 
  26.685000    72.499730     0.013793    79.721568     0.000000 
  26.690000    76.124747     0.013136    80.968542     0.000000 
  26.695000    77.678480     0.012874    82.077175     0.000000 
  26.700000    80.077101     0.012488    82.950970     0.000000 
  26.705000    80.114956     0.012482    83.505777     0.000000 
  26.710000    79.391606     0.012596    83.677213     0.000000 
  26.715000    79.934106     0.012510    83.426556     0.000000 
  26.720000    78.389928     0.012757    82.744120     0.000000 
  26.725000    73.273842     0.013647    81.649555     0.000000 
  26.730000    75.007153     0.013332    80.189338     0.000000 
  26.735000    70.819296     0.014120    78.432385     0.000000 
  26.740000    68.293340     0.014643    76.464964     0.000000 
  26.745000    66.996132     0.014926    74.385879     0.000000 
  26.750000    65.881990     0.015179    72.302362     0.000000 
  26.755000    63.446206     0.015761    70.326597     0.000000 
  26.760000    63.357986     0.015783    68.572438     0.000000 
  26.765000    62.307207     0.016050    67.151811     0.000000 
  26.770000    62.175295     0.016084    66.170349     0.000000 
  26.775000    62.604568     0.015973    65.722053     0.000000 
  26.780000    64.743277     0.015446    65.883014     0.000000 
  26.785000    64.970774     0.015392    66.704528     0.000000 
  26.790000    66.316669     0.015079    68.206163     0.000000 
  26.795000    71.282240     0.014029    70.369462     0.000000 
  26.800000    72.774594     0.013741    73.132962     0.000000 
  26.805000    76.929325     0.012999    76.389048     0.000000 
  26.810000    81.527233     0.012266    79.982916     0.000000 
  26.815000    82.775055     0.012081    83.699366     0.000000 
  26.820000    88.637231     0.011282    87.325381     0.000000 
  26.825000    90.586865     0.011039    90.571984     0.000000 
  26.830000    94.505386     0.010581    93.151407     0.000000 
  26.835000    98.746733     0.010127    94.793840     0.000000 
  26.840000    99.588127     0.010041    95.290501     0.000000 
  26.845000    99.146413     0.010086    94.536739     0.000000 
  26.850000    97.435712     0.010263    92.556334     0.000000 
  26.855000    96.624198     0.010349    89.494173     0.000000 
  26.860000    91.832084     0.010889    85.582214     0.000000 
  26.865000    84.165562     0.011881    81.097219     0.000000 
  26.870000    81.830405     0.012220    76.327561     0.000000 
  26.875000    74.975177     0.013338    71.556077     0.000000 
  26.880000    69.989583     0.014288    67.057628     0.000000 
  26.885000    67.794883     0.014750    63.107191     0.000000 
  26.890000    64.047547     0.015613    59.994132     0.000000 
  26.895000    62.319446     0.016046    58.037348     0.000000 
  26.900000    64.630446     0.015473    57.593383     0.000000 
  26.905000    67.112408     0.014900    59.047007     0.000000 
  26.910000    70.773959     0.014129    62.773968     0.000000 
  26.915000    77.396823     0.012920    69.071324     0.000000 
  26.920000    88.996449     0.011236    78.062113     0.000000 
  26.925000    99.236623     0.010077    89.594024     0.000000 
  26.930000   113.650286     0.008799   103.158320     0.000000 
  26.935000   131.882047     0.007583   117.851397     0.000000 
  26.940000   142.415776     0.007022   132.402139     0.000000 
  26.945000   158.048340     0.006327   145.325776     0.000000 
  26.950000   165.086271     0.006057   155.295546     0.000000 
  26.955000   170.999618     0.005848   161.642759     0.000000 
  26.960000   174.916936     0.005717   164.563978     0.000000 
  26.965000   174.534236     0.005730   164.794854     0.000000 
  26.970000   175.454999     0.005699   163.110731     0.000000 
  26.975000   169.592640     0.005896   160.042191     0.000000 
  26.980000   166.597523     0.006002   155.827256     0.000000 
  26.985000   162.316118     0.006161   150.495687     0.000000 
  26.990000   152.208352     0.006570   144.008370     0.000000 
  26.995000   146.746109     0.006814   136.382908     0.000000 
  27.000000   135.727974     0.007368   127.753851     0.000000 
  27.005000   121.447343     0.008234   118.364907     0.000000 
  27.010000   111.635038     0.008958   108.527596     0.000000 
  27.015000    97.133012     0.010295    98.577948     0.000000 
  27.020000    86.943654     0.011502    88.842062     0.000000 
  27.025000    79.020104     0.012655    79.609594     0.000000 
  27.030000    66.583953     0.015019    71.113704     0.000000 
  27.035000    59.360192     0.016846    63.518343     0.000000 
  27.040000    53.928565     0.018543    56.914111     0.000000 
  27.045000    47.965183     0.020848    51.322504     0.000000 
  27.050000    45.892491     0.021790    46.706797     0.000000 
  27.055000    41.209131     0.024266    42.986896     0.000000 
  27.060000    37.778315     0.026470    40.055336     0.000000 
  27.065000    37.126220     0.026935    37.792159     0.000000 
  27.070000    35.353588     0.028286    36.077117     0.000000 
  27.075000    35.160548     0.028441    34.798502     0.000000 
  27.080000    34.088252     0.029336    33.858553     0.000000 
  27.085000    32.685074     0.030595    33.175904     0.000000 
  27.090000    31.921154     0.031327    32.685751     0.000000 
  27.095000    32.050146     0.031201    32.338536     0.000000 
  27.100000    31.065552     0.032190    32.097811     0.000000 
  27.105000    31.703778     0.031542    31.944919     0.000000 
  27.110000    31.873087     0.031374    31.848587     0.000000 
  27.115000    31.161437     0.032091    31.805128     0.000000 
  27.120000    31.354520     0.031893    31.809003     0.000000 
  27.125000    31.711508     0.031534    31.858832     0.000000 
  27.130000    30.877818     0.032386    31.956865     0.000000 
  27.135000    31.723930     0.031522    32.108856     0.000000 
  27.140000    33.154177     0.030162    32.324493     0.000000 
  27.145000    32.024323     0.031226    32.616980     0.000000 
  27.150000    32.819368     0.030470    33.005087     0.000000 
  27.155000    34.951833     0.028611    33.513094     0.000000 
  27.160000    34.607450     0.028896    34.171939     0.000000 
  27.165000    35.191262     0.028416    35.020105     0.000000 
  27.170000    36.505893     0.027393    36.104366     0.000000 
  27.175000    39.261724     0.025470    37.480227     0.000000 
  27.180000    40.629683     0.024613    39.211911     0.000000 
  27.185000    42.779408     0.023376    41.371692     0.000000 
  27.190000    43.682494     0.022892    44.038417     0.000000 
  27.195000    46.953722     0.021298    47.295057     0.000000 
  27.200000    49.231976     0.020312    51.225194     0.000000 
  27.205000    54.182047     0.018456    55.908431     0.000000 
  27.210000    57.968826     0.017251    61.414797     0.000000 
  27.215000    61.420469     0.016281    67.798355     0.000000 
  27.220000    67.410084     0.014835    75.090327     0.000000 
  27.225000    74.776400     0.013373    83.292134     0.000000 
  27.230000    83.349092     0.011998    92.368837     0.000000 
  27.235000    88.818003     0.011259   102.243409     0.000000 
  27.240000   100.985824     0.009902   112.792242     0.000000 
  27.245000   109.031381     0.009172   123.842146     0.000000 
  27.250000   119.112886     0.008395   135.168961     0.000000 
  27.255000   131.899919     0.007582   146.497930     0.000000 
  27.260000   141.619081     0.007061   157.506227     0.000000 
  27.265000   152.778446     0.006545   167.833654     0.000000 
  27.270000   162.470077     0.006155   177.074483     0.000000 
  27.275000   171.772941     0.005822   184.826403     0.000000 
  27.280000   179.463403     0.005572   190.702043     0.000000 
  27.285000   184.440092     0.005422   194.374954     0.000000 
  27.290000   191.044622     0.005234   195.624369     0.000000 
  27.295000   187.622040     0.005330   194.370987     0.000000 
  27.300000   182.106856     0.005491   190.691078     0.000000 
  27.305000   180.972573     0.005526   184.803101     0.000000 
  27.310000   165.665056     0.006036   177.032192     0.000000 
  27.315000   157.409999     0.006353   167.765362     0.000000 
  27.320000   144.444725     0.006923   157.409985     0.000000 
  27.325000   126.717160     0.007892   146.362597     0.000000 
  27.330000   120.057528     0.008329   134.988872     0.000000 
  27.335000   105.615723     0.009468   123.612263     0.000000 
  27.340000    94.616642     0.010569   112.508155     0.000000 
  27.345000    92.195689     0.010846   101.901327     0.000000 
  27.350000    79.892397     0.012517    91.965568     0.000000 
  27.355000    74.371145     0.013446    82.825039     0.000000 
  27.360000    71.098774     0.014065    74.557255     0.000000 
  27.365000    63.949517     0.015637    67.197553     0.000000 
  27.370000    58.911667     0.016975    60.744789     0.000000 
  27.375000    55.994678     0.017859    55.167902     0.000000 
  27.380000    50.495976     0.019804    50.412856     0.000000 
  27.385000    48.769974     0.020504    46.409527     0.000000 
  27.390000    45.945556     0.021765    43.078104     0.000000 
  27.395000    41.568584     0.024057    40.334689     0.000000 
  27.400000    41.219405     0.024260    38.095910     0.000000 
  27.405000    38.876217     0.025723    36.282442     0.000000 
  27.410000    37.142416     0.026923    34.821464     0.000000 
  27.415000    36.759130     0.027204    33.648147     0.000000 
  27.420000    35.058873     0.028523    32.706317     0.000000 
  27.425000    33.441118     0.029903    31.948470     0.000000 
  27.430000    33.274969     0.030053    31.335304     0.000000 
  27.435000    32.522335     0.030748    30.834960     0.000000 
  27.440000    32.259187     0.030999    30.422076     0.000000 
  27.445000    31.225748     0.032025    30.076803     0.000000 
  27.450000    30.553573     0.032729    29.783829     0.000000 
  27.455000    30.603897     0.032676    29.531498     0.000000 
  27.460000    29.653525     0.033723    29.311028     0.000000 
  27.465000    29.546802     0.033845    29.115851     0.000000 
  27.470000    30.245463     0.033063    28.941080     0.000000 
  27.475000    29.236523     0.034204    28.783076     0.000000 
  27.480000    29.016868     0.034463    28.639121     0.000000 
  27.485000    28.517542     0.035066    28.507168     0.000000 
  27.490000    28.198135     0.035463    28.385651     0.000000 
  27.495000    28.121246     0.035560    28.273351     0.000000 
  27.500000    28.776184     0.034751    28.169302     0.000000 
  27.505000    28.392856     0.035220    28.072720     0.000000 
  27.510000    27.999722     0.035715    27.982953     0.000000 
  27.515000    28.366615     0.035253    27.899451     0.000000 
  27.520000    26.672352     0.037492    27.821742     0.000000 
  27.525000    27.879303     0.035869    27.749416     0.000000 
  27.530000    27.817824     0.035948    27.682109     0.000000 
  27.535000    27.907600     0.035833    27.619503     0.000000 
  27.540000    27.684761     0.036121    27.561313     0.000000 
  27.545000    27.221543     0.036736    27.492933     0.000000 
  27.550000    27.350337     0.036563    27.442974     0.000000 
  27.555000    27.303947     0.036625    27.396748     0.000000 
  27.560000    27.462718     0.036413    27.354078     0.000000 
  27.565000    26.602676     0.037590    27.314805     0.000000 
  27.570000    27.440158     0.036443    27.278791     0.000000 
  27.575000    26.654891     0.037517    27.245912     0.000000 
  27.580000    27.340544     0.036576    27.216064     0.000000 
  27.585000    26.990778     0.037050    27.189158     0.000000 
  27.590000    26.583978     0.037617    27.160968     0.000000 
  27.595000    27.152933     0.036828    27.139769     0.000000 
  27.600000    26.217279     0.038143    27.121327     0.000000 
  27.605000    28.254479     0.035393    27.105610     0.000000 
  27.610000    27.185894     0.036784    27.092598     0.000000 
  27.615000    26.399475     0.037880    27.082283     0.000000 
  27.620000    27.006491     0.037028    27.074673     0.000000 
  27.625000    26.900725     0.037174    27.069787     0.000000 
  27.630000    26.802306     0.037310    27.067662     0.000000 
  27.635000    26.941310     0.037118    27.068345     0.000000 
  27.640000    26.906529     0.037166    27.071902     0.000000 
  27.645000    26.888258     0.037191    27.078415     0.000000 
  27.650000    27.001806     0.037035    27.087983     0.000000 
  27.655000    27.365873     0.036542    27.100727     0.000000 
  27.660000    26.843546     0.037253    27.116788     0.000000 
  27.665000    27.839202     0.035921    27.136336     0.000000 
  27.670000    26.660481     0.037509    27.159569     0.000000 
  27.675000    26.682783     0.037477    27.186726     0.000000 
  27.680000    27.173535     0.036801    27.218092     0.000000 
  27.685000    27.116965     0.036877    27.254024     0.000000 
  27.690000    27.479531     0.036391    27.294969     0.000000 
  27.695000    27.323938     0.036598    27.341509     0.000000 
  27.700000    26.836469     0.037263    27.394412     0.000000 
  27.705000    27.340017     0.036576    27.454716     0.000000 
  27.710000    27.342659     0.036573    27.523824     0.000000 
  27.715000    27.406307     0.036488    27.603629     0.000000 
  27.720000    27.931294     0.035802    27.696671     0.000000 
  27.725000    27.489764     0.036377    27.806313     0.000000 
  27.730000    27.205547     0.036757    27.936972     0.000000 
  27.735000    28.299575     0.035336    28.094408     0.000000 
  27.740000    28.208149     0.035451    28.286108     0.000000 
  27.745000    28.562293     0.035011    28.521766     0.000000 
  27.750000    29.912169     0.033431    28.813877     0.000000 
  27.755000    28.938837     0.034556    29.178416     0.000000 
  27.760000    29.474859     0.033927    29.635649     0.000000 
  27.765000    29.699394     0.033671    30.210989     0.000000 
  27.770000    30.949061     0.032311    30.935527     0.000000 
  27.775000    31.522527     0.031723    31.845768     0.000000 
  27.780000    32.340514     0.030921    32.982596     0.000000 
  27.785000    33.984104     0.029426    34.389766     0.000000 
  27.790000    34.260675     0.029188    36.111923     0.000000 
  27.795000    36.346922     0.027513    38.192055     0.000000 
  27.800000    39.093813     0.025579    40.668335     0.000000 
  27.805000    40.148778     0.024907    43.570458     0.000000 
  27.810000    44.892967     0.022275    46.915650     0.000000 
  27.815000    47.620571     0.020999    50.704602     0.000000 
  27.820000    50.652751     0.019742    54.917629     0.000000 
  27.825000    56.709806     0.017634    59.511354     0.000000 
  27.830000    60.869407     0.016429    64.416194     0.000000 
  27.835000    66.272817     0.015089    69.534801     0.000000 
  27.840000    74.831476     0.013363    74.741575     0.000000 
  27.845000    78.879554     0.012678    79.883385     0.000000 
  27.850000    85.907055     0.011640    84.781939     0.000000 
  27.855000    92.767711     0.010780    89.238899     0.000000 
  27.860000    97.154366     0.010293    93.045585     0.000000 
  27.865000   100.958852     0.009905    95.999241     0.000000 
  27.870000   102.956976     0.009713    97.926266     0.000000 
  27.875000   103.386606     0.009672    98.708915     0.000000 
  27.880000   102.144311     0.009790    98.307693     0.000000 
  27.885000    96.923388     0.010317    96.770634     0.000000 
  27.890000    95.618143     0.010458    94.225295     0.000000 
  27.895000    86.368781     0.011578    90.857123     0.000000 
  27.900000    84.979145     0.011768    86.882897     0.000000 
  27.905000    79.651261     0.012555    82.527354     0.000000 
  27.910000    74.064611     0.013502    78.006797     0.000000 
  27.915000    69.333752     0.014423    73.519709     0.000000 
  27.920000    64.941596     0.015398    69.243027     0.000000 
  27.925000    59.759504     0.016734    65.333754     0.000000 
  27.930000    58.145905     0.017198    61.937851     0.000000 
  27.935000    56.889298     0.017578    59.210504     0.000000 
  27.940000    55.098679     0.018149    57.351575     0.000000 
  27.945000    56.134777     0.017814    56.653458     0.000000 
  27.950000    58.135850     0.017201    57.542311     0.000000 
  27.955000    63.282297     0.015802    60.571087     0.000000 
  27.960000    68.317047     0.014638    66.310674     0.000000 
  27.965000    79.492479     0.012580    75.109534     0.000000 
  27.970000    93.239855     0.010725    86.763680     0.000000 
  27.975000   100.393500     0.009961   100.220894     0.000000 
  27.980000   116.309847     0.008598   113.467897     0.000000 
  27.985000   125.366160     0.007977   123.749264     0.000000 
  27.990000   129.793605     0.007705   128.392564     0.000000 
  27.995000   126.264047     0.007920   126.284230     0.000000 
  28.000000   120.647601     0.008289   118.689835     0.000000 
  28.005000   109.903505     0.009099   108.242283     0.000000 
  28.010000    97.347750     0.010272    97.462915     0.000000 
  28.015000    91.679954     0.010908    88.056923     0.000000 
  28.020000    81.363219     0.012291    80.783564     0.000000 
  28.025000    77.703230     0.012869    75.618065     0.000000 
  28.030000    72.503625     0.013792    72.071708     0.000000 
  28.035000    68.855616     0.014523    69.521730     0.000000 
  28.040000    65.800550     0.015197    67.435062     0.000000 
  28.045000    63.566558     0.015732    65.458586     0.000000 
  28.050000    58.306534     0.017151    63.404698     0.000000 
  28.055000    57.600524     0.017361    61.211275     0.000000 
  28.060000    54.354724     0.018398    58.884290     0.000000 
  28.065000    50.724401     0.019714    56.462724     0.000000 
  28.070000    49.984714     0.020006    53.997353     0.000000 
  28.075000    46.182781     0.021653    51.540195     0.000000 
  28.080000    45.294346     0.022078    49.139805     0.000000 
  28.085000    44.034323     0.022710    46.839334     0.000000 
  28.090000    40.919936     0.024438    44.675762     0.000000 
  28.095000    39.822886     0.025111    42.679658     0.000000 
  28.100000    39.423913     0.025365    40.875198     0.000000 
  28.105000    36.943453     0.027068    39.280367     0.000000 
  28.110000    36.692611     0.027253    37.907283     0.000000 
  28.115000    35.984175     0.027790    36.762603     0.000000 
  28.120000    35.388402     0.028258    35.847974     0.000000 
  28.125000    33.861334     0.029532    35.160481     0.000000 
  28.130000    34.256897     0.029191    34.686321     0.000000 
  28.135000    33.430523     0.029913    34.428158     0.000000 
  28.140000    32.521838     0.030749    34.364823     0.000000 
  28.145000    33.473409     0.029874    34.478649     0.000000 
  28.150000    33.128362     0.030186    34.748853     0.000000 
  28.155000    33.625163     0.029740    35.151675     0.000000 
  28.160000    34.250866     0.029196    35.660518     0.000000 
  28.165000    35.286236     0.028340    36.246079     0.000000 
  28.170000    35.242366     0.028375    36.876523     0.000000 
  28.175000    36.329212     0.027526    37.517748     0.000000 
  28.180000    36.730165     0.027226    38.133848     0.000000 
  28.185000    35.924565     0.027836    38.687986     0.000000 
  28.190000    36.540732     0.027367    39.143911     0.000000 
  28.195000    36.792262     0.027180    39.468311     0.000000 
  28.200000    37.136294     0.026928    39.633876     0.000000 
  28.205000    36.412663     0.027463    39.622508     0.000000 
  28.210000    36.877287     0.027117    39.427706     0.000000 
  28.215000    36.300522     0.027548    39.055232     0.000000 
  28.220000    35.917972     0.027841    38.521729     0.000000 
  28.225000    35.506430     0.028164    37.851811     0.000000 
  28.230000    32.933578     0.030364    37.074604     0.000000 
  28.235000    33.154909     0.030161    36.220634     0.000000 
  28.240000    32.510144     0.030760    35.319533     0.000000 
  28.245000    32.253917     0.031004    34.398576     0.000000 
  28.250000    31.952828     0.031296    33.481855     0.000000 
  28.255000    30.580818     0.032700    32.589844     0.000000 
  28.260000    30.309228     0.032993    31.739213     0.000000 
  28.265000    30.664603     0.032611    30.942798     0.000000 
  28.270000    29.112726     0.034349    30.209706     0.000000 
  28.275000    28.750432     0.034782    29.545541     0.000000 
  28.280000    29.150744     0.034304    28.952743     0.000000 
  28.285000    28.663897     0.034887    28.431017     0.000000 
  28.290000    27.799524     0.035972    27.981994     0.000000 
  28.295000    27.725949     0.036067    27.593119     0.000000 
  28.300000    27.631674     0.036190    27.263085     0.000000 
  28.305000    27.380969     0.036522    26.985725     0.000000 
  28.310000    27.134611     0.036853    26.754569     0.000000 
  28.315000    26.733872     0.037406    26.563198     0.000000 
  28.320000    26.509733     0.037722    26.405502     0.000000 
  28.325000    27.275710     0.036663    26.275870     0.000000 
  28.330000    26.994702     0.037044    26.169297     0.000000 
  28.335000    26.748820     0.037385    26.081442     0.000000 
  28.340000    27.074516     0.036935    26.008621     0.000000 
  28.345000    26.877900     0.037205    25.947781     0.000000 
  28.350000    27.245922     0.036703    25.896436     0.000000 
  28.355000    26.675137     0.037488    25.852601     0.000000 
  28.360000    27.073328     0.036937    25.814715     0.000000 
  28.365000    26.416379     0.037855    25.781568     0.000000 
  28.370000    27.169168     0.036806    25.752233     0.000000 
  28.375000    26.663859     0.037504    25.726009     0.000000 
  28.380000    25.909746     0.038596    25.702367     0.000000 
  28.385000    26.010044     0.038447    25.680910     0.000000 
  28.390000    26.130459     0.038270    25.661342     0.000000 
  28.395000    26.115814     0.038291    25.643439     0.000000 
  28.400000    26.272472     0.038063    25.627033     0.000000 
  28.405000    25.721387     0.038878    25.611995     0.000000 
  28.410000    25.497399     0.039220    25.598224     0.000000 
  28.415000    25.231588     0.039633    25.585641     0.000000 
  28.420000    26.196049     0.038174    25.574184     0.000000 
  28.425000    25.739300     0.038851    25.563801     0.000000 
  28.430000    26.084871     0.038336    25.554450     0.000000 
  28.435000    25.323063     0.039490    25.546099     0.000000 
  28.440000    26.213014     0.038149    25.538720     0.000000 
  28.445000    25.704007     0.038904    25.532290     0.000000 
  28.450000    26.555618     0.037657    25.526793     0.000000 
  28.455000    25.913708     0.038590    25.522215     0.000000 
  28.460000    25.687309     0.038930    25.518549     0.000000 
  28.465000    25.896447     0.038615    25.515791     0.000000 
  28.470000    25.689945     0.038926    25.513938     0.000000 
  28.475000    25.935676     0.038557    25.512994     0.000000 
  28.480000    25.256126     0.039594    25.512966     0.000000 
  28.485000    26.384032     0.037902    25.513865     0.000000 
  28.490000    25.964958     0.038513    25.515703     0.000000 
  28.495000    25.489108     0.039232    25.518500     0.000000 
  28.500000    25.469824     0.039262    25.522277     0.000000 
  28.505000    25.124167     0.039802    25.527060     0.000000 
  28.510000    25.091863     0.039854    25.548628     0.000000 
  28.515000    24.972275     0.040044    25.555654     0.000000 
  28.520000    25.847539     0.038688    25.563792     0.000000 
  28.525000    25.781759     0.038787    25.573087     0.000000 
  28.530000    25.403875     0.039364    25.583590     0.000000 
  28.535000    25.637263     0.039006    25.595356     0.000000 
  28.540000    26.123998     0.038279    25.608447     0.000000 
  28.545000    25.569402     0.039109    25.622936     0.000000 
  28.550000    25.674653     0.038949    25.638898     0.000000 
  28.555000    26.383980     0.037902    25.656421     0.000000 
  28.560000    25.862538     0.038666    25.675603     0.000000 
  28.565000    25.083213     0.039867    25.696553     0.000000 
  28.570000    25.630430     0.039016    25.719396     0.000000 
  28.575000    26.085851     0.038335    25.744274     0.000000 
  28.580000    25.215539     0.039658    25.771353     0.000000 
  28.585000    25.659442     0.038972    25.800827     0.000000 
  28.590000    26.426066     0.037841    25.832929     0.000000 
  28.595000    25.627780     0.039020    25.867944     0.000000 
  28.600000    25.569629     0.039109    25.907594     0.000000 
  28.605000    25.979896     0.038491    25.949592     0.000000 
  28.610000    26.532814     0.037689    25.995880     0.000000 
  28.615000    26.709447     0.037440    26.047202     0.000000 
  28.620000    26.555613     0.037657    26.104539     0.000000 
  28.625000    26.000445     0.038461    26.169177     0.000000 
  28.630000    26.874621     0.037210    26.242806     0.000000 
  28.635000    26.974065     0.037073    26.327644     0.000000 
  28.640000    27.096732     0.036905    26.426579     0.000000 
  28.645000    27.109744     0.036887    26.543337     0.000000 
  28.650000    27.109636     0.036887    26.682685     0.000000 
  28.655000    27.546815     0.036302    26.850636     0.000000 
  28.660000    28.524468     0.035058    27.054672     0.000000 
  28.665000    28.975223     0.034512    27.303967     0.000000 
  28.670000    29.129730     0.034329    27.609569     0.000000 
  28.675000    29.181520     0.034268    27.984549     0.000000 
  28.680000    30.127634     0.033192    28.444061     0.000000 
  28.685000    30.459196     0.032831    29.005291     0.000000 
  28.690000    30.578175     0.032703    29.687254     0.000000 
  28.695000    32.730676     0.030552    30.506614     0.000000 
  28.700000    32.973840     0.030327    31.492335     0.000000 
  28.705000    35.285066     0.028341    32.661991     0.000000 
  28.710000    36.120242     0.027685    34.036010     0.000000 
  28.715000    37.167139     0.026905    35.632631     0.000000 
  28.720000    38.684393     0.025850    37.466512     0.000000 
  28.725000    40.224008     0.024861    39.547248     0.000000 
  28.730000    42.192386     0.023701    41.877873     0.000000 
  28.735000    45.551037     0.021953    44.453424     0.000000 
  28.740000    46.836189     0.021351    47.259679     0.000000 
  28.745000    49.654263     0.020139    50.272115     0.000000 
  28.750000    53.141659     0.018818    53.455166     0.000000 
  28.755000    55.535513     0.018006    56.761799     0.000000 
  28.760000    57.759889     0.017313    60.133400     0.000000 
  28.765000    61.987436     0.016132    63.500047     0.000000 
  28.770000    64.702812     0.015455    66.781239     0.000000 
  28.775000    69.019808     0.014489    69.887426     0.000000 
  28.780000    72.256012     0.013840    72.722799     0.000000 
  28.785000    74.305037     0.013458    75.190022     0.000000 
  28.790000    76.873682     0.013008    77.197317     0.000000 
  28.795000    78.109695     0.012803    78.667678     0.000000 
  28.800000    81.282051     0.012303    79.548802     0.000000 
  28.805000    83.025847     0.012044    79.821287     0.000000 
  28.810000    82.888211     0.012064    79.502602     0.000000 
  28.815000    81.773686     0.012229    78.645615     0.000000 
  28.820000    80.680336     0.012395    77.332521     0.000000 
  28.825000    79.619078     0.012560    75.666602     0.000000 
  28.830000    77.263315     0.012943    73.764428     0.000000 
  28.835000    75.000835     0.013333    71.750044     0.000000 
  28.840000    72.348093     0.013822    69.751318     0.000000 
  28.845000    69.720586     0.014343    67.897535     0.000000 
  28.850000    68.269646     0.014648    66.316917     0.000000 
  28.855000    66.090950     0.015131    65.132835     0.000000 
  28.860000    64.568278     0.015487    64.441301     0.000000 
  28.865000    64.834942     0.015424    64.368951     0.000000 
  28.870000    66.107232     0.015127    64.962732     0.000000 
  28.875000    67.384552     0.014840    66.237296     0.000000 
  28.880000    69.265033     0.014437    68.174278     0.000000 
  28.885000    72.456702     0.013801    70.668970     0.000000 
  28.890000    78.516541     0.012736    73.551174     0.000000 
  28.895000    80.149053     0.012477    76.575349     0.000000 
  28.900000    86.003435     0.011627    79.424770     0.000000 
  28.905000    89.044095     0.011230    81.727824     0.000000 
  28.910000    91.214478     0.010963    83.096908     0.000000 
  28.915000    90.492030     0.011051    83.198815     0.000000 
  28.920000    89.165764     0.011215    81.844043     0.000000 
  28.925000    85.776933     0.011658    79.049978     0.000000 
  28.930000    77.383540     0.012923    75.033203     0.000000 
  28.935000    70.469437     0.014191    70.136615     0.000000 
  28.940000    65.575130     0.015250    64.741064     0.000000 
  28.945000    57.061890     0.017525    59.201950     0.000000 
  28.950000    52.827069     0.018930    53.816759     0.000000 
  28.955000    47.358458     0.021116    48.812276     0.000000 
  28.960000    44.275219     0.022586    44.341839     0.000000 
  28.965000    41.263724     0.024234    40.488850     0.000000 
  28.970000    37.319400     0.026796    37.275412     0.000000 
  28.975000    36.013887     0.027767    34.674975     0.000000 
  28.980000    33.862273     0.029531    32.627121     0.000000 
  28.985000    31.751722     0.031494    31.052297     0.000000 
  28.990000    31.491373     0.031755    29.864611     0.000000 
  28.995000    30.371201     0.032926    28.981518     0.000000 
  29.000000    29.820030     0.033535    28.330024     0.000000 
  29.005000    27.748713     0.036038    27.851957     0.000000 
  29.010000    28.234236     0.035418    27.495613     0.000000 
  29.015000    27.442851     0.036439    27.228096     0.000000 
  29.020000    28.021831     0.035686    27.024625     0.000000 
  29.025000    27.446644     0.036434    26.868895     0.000000 
  29.030000    26.912732     0.037157    26.751744     0.000000 
  29.035000    26.845172     0.037251    26.670848     0.000000 
  29.040000    27.643895     0.036174    26.631925     0.000000 
  29.045000    27.014627     0.037017    26.651685     0.000000 
  29.050000    27.369884     0.036537    26.762201     0.000000 
  29.055000    27.696915     0.036105    27.015219     0.000000 
  29.060000    28.913321     0.034586    27.483259     0.000000 
  29.065000    29.057458     0.034415    28.253121     0.000000 
  29.070000    31.890610     0.031357    29.407829     0.000000 
  29.075000    32.189246     0.031066    30.996471     0.000000 
  29.080000    35.842718     0.027900    32.997385     0.000000 
  29.085000    39.046493     0.025610    35.285599     0.000000 
  29.090000    39.855773     0.025090    37.616072     0.000000 
  29.095000    43.918872     0.022769    39.632537     0.000000 
  29.100000    45.389877     0.022031    40.922193     0.000000 
  29.105000    44.115675     0.022668    41.150581     0.000000 
  29.110000    42.584648     0.023483    40.241097     0.000000 
  29.115000    40.201913     0.024874    38.428337     0.000000 
  29.120000    39.043259     0.025613    36.114301     0.000000 
  29.125000    35.093774     0.028495    33.693372     0.000000 
  29.130000    33.487621     0.029862    31.463679     0.000000 
  29.135000    31.134208     0.032119    29.602829     0.000000 
  29.140000    28.636403     0.034921    28.174870     0.000000 
  29.145000    28.371918     0.035246    27.156926     0.000000 
  29.150000    26.936917     0.037124    26.475651     0.000000 
  29.155000    26.759720     0.037370    26.041551     0.000000 
  29.160000    25.576814     0.039098    25.772783     0.000000 
  29.165000    25.726903     0.038870    25.606400     0.000000 
  29.170000    26.056927     0.038378    25.499827     0.000000 
  29.175000    25.811668     0.038742    25.427106     0.000000 
  29.180000    26.499229     0.037737    25.373685     0.000000 
  29.185000    26.475494     0.037771    25.331897     0.000000 
  29.190000    25.697987     0.038914    25.297825     0.000000 
  29.195000    26.404552     0.037872    25.269444     0.000000 
  29.200000    24.003598     0.041660    25.245637     0.000000 
  29.205000    25.082291     0.039869    25.225727     0.000000 
  29.210000    25.535322     0.039161    25.209268     0.000000 
  29.215000    25.952463     0.038532    25.195953     0.000000 
  29.220000    25.346760     0.039453    25.185579     0.000000 
  29.225000    25.287310     0.039546    25.178028     0.000000 
  29.230000    25.407673     0.039358    25.173265     0.000000 
  29.235000    25.539344     0.039155    25.171340     0.000000 
  29.240000    24.905689     0.040151    25.172396     0.000000 
  29.245000    24.669430     0.040536    25.176682     0.000000 
  29.250000    25.420178     0.039339    25.184573     0.000000 
  29.255000    24.918166     0.040131    25.196594     0.000000 
  29.260000    25.985394     0.038483    25.213447     0.000000 
  29.265000    25.146248     0.039767    25.236050     0.000000 
  29.270000    26.213897     0.038148    25.265572     0.000000 
  29.275000    25.405831     0.039361    25.303475     0.000000 
  29.280000    26.366047     0.037928    25.351558     0.000000 
  29.285000    25.108354     0.039827    25.411998     0.000000 
  29.290000    25.801713     0.038757    25.487385     0.000000 
  29.295000    25.810748     0.038744    25.580747     0.000000 
  29.300000    26.304175     0.038017    25.695562     0.000000 
  29.305000    26.829829     0.037272    25.835748     0.000000 
  29.310000    25.291853     0.039538    26.005627     0.000000 
  29.315000    27.011410     0.037021    26.209856     0.000000 
  29.320000    26.813580     0.037295    26.453323     0.000000 
  29.325000    26.805192     0.037306    26.741001     0.000000 
  29.330000    27.373661     0.036531    27.077761     0.000000 
  29.335000    27.768015     0.036013    27.468147     0.000000 
  29.340000    29.237776     0.034202    27.916113     0.000000 
  29.345000    28.012150     0.035699    28.424735     0.000000 
  29.350000    28.773182     0.034755    28.995908     0.000000 
  29.355000    30.073090     0.033252    29.630038     0.000000 
  29.360000    30.079388     0.033245    30.325752     0.000000 
  29.365000    31.485059     0.031761    31.081843     0.000000 
  29.370000    32.037645     0.031213    31.888220     0.000000 
  29.375000    33.499002     0.029852    32.738971     0.000000 
  29.380000    34.157172     0.029276    33.623446     0.000000 
  29.385000    34.434660     0.029041    34.528411     0.000000 
  29.390000    35.602109     0.028088    35.438071     0.000000 
  29.395000    36.910694     0.027092    36.334178     0.000000 
  29.400000    38.465816     0.025997    37.196243     0.000000 
  29.405000    39.526899     0.025299    38.001928     0.000000 
  29.410000    40.584015     0.024640    38.727707     0.000000 
  29.415000    41.557845     0.024063    39.349902     0.000000 
  29.420000    41.639802     0.024015    39.846167     0.000000 
  29.425000    42.904289     0.023308    40.198559     0.000000 
  29.430000    42.437631     0.023564    40.390736     0.000000 
  29.435000    43.111349     0.023196    40.416951     0.000000 
  29.440000    43.164628     0.023167    40.278261     0.000000 
  29.445000    42.579332     0.023486    39.983717     0.000000 
  29.450000    42.252286     0.023667    39.549309     0.000000 
  29.455000    40.929715     0.024432    38.996169     0.000000 
  29.460000    40.117919     0.024927    38.348509     0.000000 
  29.465000    39.009709     0.025635    37.631697     0.000000 
  29.470000    37.637028     0.026570    36.870711     0.000000 
  29.475000    36.287675     0.027558    36.089024     0.000000 
  29.480000    36.613862     0.027312    35.307863     0.000000 
  29.485000    34.852921     0.028692    34.545723     0.000000 
  29.490000    33.220347     0.030102    33.818069     0.000000 
  29.495000    33.492581     0.029857    33.137153     0.000000 
  29.500000    32.921137     0.030376    32.511943     0.000000 
  29.505000    31.429754     0.031817    31.948128     0.000000 
  29.510000    32.652768     0.030625    31.448226     0.000000 
  29.515000    31.782015     0.031464    31.011774     0.000000 
  29.520000    32.289658     0.030970    30.635613     0.000000 
  29.525000    31.323809     0.031925    30.314279     0.000000 
  29.530000    30.450316     0.032840    30.040530     0.000000 
  29.535000    30.221997     0.033088    29.806050     0.000000 
  29.540000    30.411359     0.032882    29.602326     0.000000 
  29.545000    29.820858     0.033534    29.421661     0.000000 
  29.550000    29.765534     0.033596    29.258117     0.000000 
  29.555000    29.621773     0.033759    29.108192     0.000000 
  29.560000    29.199120     0.034248    28.971040     0.000000 
  29.565000    29.553960     0.033836    28.850802     0.000000 
  29.570000    28.591029     0.034976    28.745971     0.000000 
  29.575000    28.816899     0.034702    28.664204     0.000000 
  29.580000    28.911373     0.034588    28.611992     0.000000 
  29.585000    29.594799     0.033790    28.597541     0.000000 
  29.590000    27.826877     0.035936    28.632033     0.000000 
  29.595000    28.785593     0.034740    28.733447     0.000000 
  29.600000    28.385876     0.035229    28.928811     0.000000 
  29.605000    29.180230     0.034270    29.270468     0.000000 
  29.610000    29.842667     0.033509    29.850356     0.000000 
  29.615000    32.111100     0.031142    30.827219     0.000000 
  29.620000    33.376433     0.029961    32.459483     0.000000 
  29.625000    36.806775     0.027169    35.136803     0.000000 
  29.630000    41.542384     0.024072    39.394175     0.000000 
  29.635000    44.790483     0.022326    45.885261     0.000000 
  29.640000    56.693715     0.017639    55.291316     0.000000 
  29.645000    64.363911     0.015537    68.154859     0.000000 
  29.650000    80.413313     0.012436    84.654123     0.000000 
  29.655000   101.955397     0.009808   104.366122     0.000000 
  29.660000   113.369181     0.008821   126.083614     0.000000 
  29.665000   138.560078     0.007217   147.741619     0.000000 
  29.670000   158.254588     0.006319   166.507337     0.000000 
  29.675000   164.156038     0.006092   179.156715     0.000000 
  29.680000   172.347030     0.005802   182.992156     0.000000 
  29.685000   165.887245     0.006028   177.075666     0.000000 
  29.690000   163.888403     0.006102   162.789333     0.000000 
  29.695000   136.883513     0.007305   143.061783     0.000000 
  29.700000   121.873983     0.008205   121.103943     0.000000 
  29.705000   102.424320     0.009763    99.608515     0.000000 
  29.710000    77.545007     0.012896    80.454822     0.000000 
  29.715000    69.099326     0.014472    64.667799     0.000000 
  29.720000    55.229587     0.018106    52.519355     0.000000 
  29.725000    43.501145     0.022988    43.728196     0.000000 
  29.730000    41.604022     0.024036    37.694753     0.000000 
  29.735000    35.623037     0.028072    33.739036     0.000000 
  29.740000    31.961680     0.031287    31.219693     0.000000 
  29.745000    31.788604     0.031458    29.631076     0.000000 
  29.750000    29.292579     0.034138    28.613504     0.000000 
  29.755000    27.995183     0.035720    27.933317     0.000000 
  29.760000    27.296207     0.036635    27.449716     0.000000 
  29.765000    27.294801     0.036637    27.082740     0.000000 
  29.770000    26.532456     0.037690    26.788692     0.000000 
  29.775000    26.390704     0.037892    26.543899     0.000000 
  29.780000    26.212829     0.038149    26.318265     0.000000 
  29.785000    25.404862     0.039363    26.137647     0.000000 
  29.790000    25.362302     0.039429    25.979862     0.000000 
  29.795000    25.801361     0.038758    25.841123     0.000000 
  29.800000    25.472957     0.039257    25.718517     0.000000 
  29.805000    26.162251     0.038223    25.609717     0.000000 
  29.810000    25.405306     0.039362    25.512826     0.000000 
  29.815000    25.082121     0.039869    25.426279     0.000000 
  29.820000    25.273791     0.039567    25.348781     0.000000 
  29.825000    25.212097     0.039663    25.279250     0.000000 
  29.830000    25.135843     0.039784    25.216788     0.000000 
  29.835000    25.188428     0.039701    25.160649     0.000000 
  29.840000    25.349281     0.039449    25.110217     0.000000 
  29.845000    25.016181     0.039974    25.064990     0.000000 
  29.850000    23.866616     0.041900    25.024571     0.000000 
  29.855000    24.438459     0.040919    24.988651     0.000000 
  29.860000    25.139234     0.039778    24.957014     0.000000 
  29.865000    25.043774     0.039930    24.929526     0.000000 
  29.870000    24.961340     0.040062    24.906138     0.000000 
  29.875000    25.233996     0.039629    24.886885     0.000000 
  29.880000    24.825816     0.040281    24.871887     0.000000 
  29.885000    24.832002     0.040271    24.861357     0.000000 
  29.890000    24.737568     0.040424    24.855594     0.000000 
  29.895000    24.576422     0.040689    24.854998     0.000000 
  29.900000    25.878695     0.038642    24.860062     0.000000 
  29.905000    24.635028     0.040593    24.871378     0.000000 
  29.910000    24.562126     0.040713    24.889634     0.000000 
  29.915000    25.195598     0.039689    24.915612     0.000000 
  29.920000    24.603932     0.040644    24.950176     0.000000 
  29.925000    25.507541     0.039204    24.994263     0.000000 
  29.930000    25.720408     0.038880    25.048867     0.000000 
  29.935000    24.848630     0.040244    25.115013     0.000000 
  29.940000    25.963407     0.038516    25.193735     0.000000 
  29.945000    25.488304     0.039234    25.286037     0.000000 
  29.950000    25.090140     0.039856    25.392862     0.000000 
  29.955000    25.616820     0.039037    25.515043     0.000000 
  29.960000    25.743208     0.038845    25.653261     0.000000 
  29.965000    26.186904     0.038187    25.807993     0.000000 
  29.970000    26.449934     0.037807    25.979468     0.000000 
  29.975000    25.733977     0.038859    26.167613     0.000000 
  29.980000    26.498777     0.037738    26.372011     0.000000 
  29.985000    26.830626     0.037271    26.591859     0.000000 
  29.990000    26.825219     0.037278    26.825934     0.000000 
  29.995000    26.790292     0.037327    27.072564     0.000000 
  30.000000    28.045952     0.035656    27.329606     0.000000 
  30.005000    27.822310     0.035942    27.594439     0.000000 
  30.010000    27.274947     0.036664    27.863955     0.000000 
  30.015000    28.636739     0.034920    28.134572     0.000000 
  30.020000    28.060591     0.035637    28.402241     0.000000 
  30.025000    28.384106     0.035231    28.662489     0.000000 
  30.030000    29.905853     0.033438    28.910465     0.000000 
  30.035000    29.359126     0.034061    29.141028     0.000000 
  30.040000    30.475056     0.032814    29.348882     0.000000 
  30.045000    30.273768     0.033032    29.528758     0.000000 
  30.050000    28.960795     0.034529    29.675671     0.000000 
  30.055000    30.455829     0.032834    29.785214     0.000000 
  30.060000    30.783951     0.032484    29.853884     0.000000 
  30.065000    29.578312     0.033809    29.879381     0.000000 
  30.070000    29.633518     0.033746    29.860821     0.000000 
  30.075000    30.186813     0.033127    29.799061     0.000000 
  30.080000    29.819797     0.033535    29.695702     0.000000 
  30.085000    30.672504     0.032602    29.554293     0.000000 
  30.090000    29.401615     0.034012    29.379118     0.000000 
  30.095000    29.454763     0.033950    29.175099     0.000000 
  30.100000    28.917425     0.034581    28.947491     0.000000 
  30.105000    28.376970     0.035240    28.701621     0.000000 
  30.110000    28.580204     0.034989    28.442691     0.000000 
  30.115000    28.509254     0.035076    28.175632     0.000000 
  30.120000    27.804368     0.035966    27.905016     0.000000 
  30.125000    27.403417     0.036492    27.634992     0.000000 
  30.130000    26.770163     0.037355    27.369256     0.000000 
  30.135000    27.682915     0.036123    27.111029     0.000000 
  30.140000    27.275801     0.036663    26.863054     0.000000 
  30.145000    26.927783     0.037136    26.627589     0.000000 
  30.150000    27.059090     0.036956    26.406429     0.000000 
  30.155000    26.798727     0.037315    26.200916     0.000000 
  30.160000    24.892085     0.040173    26.010397     0.000000 
  30.165000    26.830132     0.037272    25.838570     0.000000 
  30.170000    26.287029     0.038042    25.684031     0.000000 
  30.175000    26.092059     0.038326    25.546665     0.000000 
  30.180000    25.698033     0.038913    25.426104     0.000000 
  30.185000    25.251958     0.039601    25.321780     0.000000 
  30.190000    24.411742     0.040964    25.232973     0.000000 
  30.195000    25.421410     0.039337    25.151734     0.000000 
  30.200000    24.685012     0.040510    25.091470     0.000000 
  30.205000    25.646666     0.038991    25.044138     0.000000 
  30.210000    25.584606     0.039086    25.008885     0.000000 
  30.215000    25.853459     0.038680    24.984933     0.000000 
  30.220000    25.224274     0.039644    24.971627     0.000000 
  30.225000    24.497596     0.040820    24.968481     0.000000 
  30.230000    25.903333     0.038605    24.975249     0.000000 
  30.235000    25.295455     0.039533    24.992006     0.000000 
  30.240000    25.492179     0.039228    25.019265     0.000000 
  30.245000    25.774397     0.038798    25.058139     0.000000 
  30.250000    25.926913     0.038570    25.110559     0.000000 
  30.255000    26.144341     0.038249    25.179562     0.000000 
  30.260000    26.030388     0.038417    25.269655     0.000000 
  30.265000    26.443249     0.037817    25.387265     0.000000 
  30.270000    27.008989     0.037025    25.541258     0.000000 
  30.275000    27.598993     0.036233    25.743494     0.000000 
  30.280000    27.827463     0.035936    26.009372     0.000000 
  30.285000    29.138846     0.034318    26.358283     0.000000 
  30.290000    27.917167     0.035820    26.813855     0.000000 
  30.295000    29.472197     0.033930    27.403859     0.000000 
  30.300000    30.241044     0.033068    28.159646     0.000000 
  30.305000    30.820857     0.032446    29.114965     0.000000 
  30.310000    32.728590     0.030554    30.304078     0.000000 
  30.315000    33.519606     0.029833    31.759143     0.000000 
  30.320000    35.437663     0.028219    33.506927     0.000000 
  30.325000    36.578845     0.027338    35.565022     0.000000 
  30.330000    38.314370     0.026100    37.937856     0.000000 
  30.335000    42.290063     0.023646    40.612832     0.000000 
  30.340000    44.200518     0.022624    43.556982     0.000000 
  30.345000    47.179574     0.021196    46.714457     0.000000 
  30.350000    50.689316     0.019728    50.005029     0.000000 
  30.355000    53.094512     0.018834    53.323758     0.000000 
  30.360000    55.697953     0.017954    56.542001     0.000000 
  30.365000    58.648764     0.017051    59.510492     0.000000 
  30.370000    61.415756     0.016282    62.066050     0.000000 
  30.375000    63.208326     0.015821    64.044231     0.000000 
  30.380000    64.591411     0.015482    65.299305     0.000000 
  30.385000    62.499942     0.016000    65.729126     0.000000 
  30.390000    66.739022     0.014984    65.297013     0.000000 
  30.395000    64.837962     0.015423    64.040626     0.000000 
  30.400000    64.516307     0.015500    62.063110     0.000000 
  30.405000    60.370014     0.016565    59.511124     0.000000 
  30.410000    57.504772     0.017390    56.549857     0.000000 
  30.415000    54.867044     0.018226    53.343012     0.000000 
  30.420000    49.817162     0.020073    50.040244     0.000000 
  30.425000    46.201797     0.021644    46.770589     0.000000 
  30.430000    45.677083     0.021893    43.639565     0.000000 
  30.435000    40.181262     0.024887    40.728441     0.000000 
  30.440000    37.988553     0.026324    38.095230     0.000000 
  30.445000    35.637566     0.028060    35.778239     0.000000 
  30.450000    33.449094     0.029896    33.800834     0.000000 
  30.455000    32.351197     0.030911    32.185093     0.000000 
  30.460000    31.403810     0.031843    30.967337     0.000000 
  30.465000    30.418544     0.032875    30.219466     0.000000 
  30.470000    30.863496     0.032401    30.064350     0.000000 
  30.475000    31.837124     0.031410    30.667517     0.000000 
  30.480000    33.273151     0.030054    32.184863     0.000000 
  30.485000    35.145202     0.028453    34.661762     0.000000 
  30.490000    39.205718     0.025506    37.912104     0.000000 
  30.495000    42.373134     0.023600    41.433698     0.000000 
  30.500000    44.804137     0.022319    44.418041     0.000000 
  30.505000    46.095606     0.021694    45.930295     0.000000 
  30.510000    45.741229     0.021862    45.351648     0.000000 
  30.515000    45.472801     0.021991    42.837192     0.000000 
  30.520000    40.055478     0.024965    39.189266     0.000000 
  30.525000    37.972275     0.026335    35.315653     0.000000 
  30.530000    34.160858     0.029273    31.885262     0.000000 
  30.535000    30.792476     0.032475    29.236190     0.000000 
  30.540000    29.315746     0.034111    27.413055     0.000000 
  30.545000    26.501419     0.037734    26.274684     0.000000 
  30.550000    26.618538     0.037568    25.614618     0.000000 
  30.555000    25.521918     0.039182    25.246034     0.000000 
  30.560000    25.076198     0.039878    25.036833     0.000000 
  30.565000    25.144807     0.039770    24.908659     0.000000 
  30.570000    25.484493     0.039240    24.816117     0.000000 
  30.575000    24.646600     0.040574    24.750029     0.000000 
  30.580000    24.133765     0.041436    24.697093     0.000000 
  30.585000    24.462207     0.040879    24.654436     0.000000 
  30.590000    24.990813     0.040015    24.618176     0.000000 
  30.595000    25.252492     0.039600    24.588083     0.000000 
  30.600000    24.318184     0.041121    24.563356     0.000000 
  30.605000    24.095914     0.041501    24.543416     0.000000 
  30.610000    24.369114     0.041036    24.527850     0.000000 
  30.615000    24.489466     0.040834    24.516376     0.000000 
  30.620000    24.374295     0.041027    24.508823     0.000000 
  30.625000    25.566363     0.039114    24.505133     0.000000 
  30.630000    24.558005     0.040720    24.505368     0.000000 
  30.635000    24.274620     0.041195    24.509739     0.000000 
  30.640000    24.053276     0.041574    24.518665     0.000000 
  30.645000    24.407870     0.040970    24.532869     0.000000 
  30.650000    24.493281     0.040828    24.553529     0.000000 
  30.655000    24.504276     0.040809    24.582511     0.000000 
  30.660000    24.064693     0.041555    24.622698     0.000000 
  30.665000    25.222320     0.039647    24.678435     0.000000 
  30.670000    24.834448     0.040267    24.756092     0.000000 
  30.675000    24.904933     0.040153    24.864727     0.000000 
  30.680000    25.153837     0.039755    25.016783     0.000000 
  30.685000    25.739627     0.038851    25.228713     0.000000 
  30.690000    25.559293     0.039125    25.521355     0.000000 
  30.695000    25.937863     0.038554    25.919841     0.000000 
  30.700000    26.468104     0.037781    26.452797     0.000000 
  30.705000    26.596934     0.037598    27.150617     0.000000 
  30.710000    27.867093     0.035885    28.041356     0.000000 
  30.715000    29.536852     0.033856    29.155863     0.000000 
  30.720000    30.287495     0.033017    30.500560     0.000000 
  30.725000    31.571358     0.031674    32.079807     0.000000 
  30.730000    34.627282     0.028879    33.875252     0.000000 
  30.735000    35.090094     0.028498    35.845725     0.000000 
  30.740000    37.587170     0.026605    37.924861     0.000000 
  30.745000    41.341834     0.024189    40.020365     0.000000 
  30.750000    42.160760     0.023719    42.015326     0.000000 
  30.755000    44.767990     0.022337    43.772780     0.000000 
  30.760000    48.175522     0.020757    45.146423     0.000000 
  30.765000    48.096015     0.020792    46.000798     0.000000 
  30.770000    48.356474     0.020680    46.240062     0.000000 
  30.775000    47.799184     0.020921    45.834973     0.000000 
  30.780000    47.365909     0.021112    44.832412     0.000000 
  30.785000    44.641726     0.022401    43.340747     0.000000 
  30.790000    43.419540     0.023031    41.500824     0.000000 
  30.795000    40.959431     0.024414    39.458419     0.000000 
  30.800000    38.216799     0.026167    37.346402     0.000000 
  30.805000    36.168317     0.027649    35.275919     0.000000 
  30.810000    33.642538     0.029724    33.332890     0.000000 
  30.815000    31.480600     0.031766    31.577312     0.000000 
  30.820000    31.615775     0.031630    30.040477     0.000000 
  30.825000    29.309196     0.034119    28.743523     0.000000 
  30.830000    27.933168     0.035800    27.677743     0.000000 
  30.835000    27.377114     0.036527    26.825214     0.000000 
  30.840000    26.898383     0.037177    26.159740     0.000000 
  30.845000    25.344882     0.039456    25.651659     0.000000 
  30.850000    26.057229     0.038377    25.254320     0.000000 
  30.855000    25.484164     0.039240    24.971689     0.000000 
  30.860000    24.970241     0.040048    24.763737     0.000000 
  30.865000    25.072677     0.039884    24.612037     0.000000 
  30.870000    24.031149     0.041613    24.498380     0.000000 
  30.875000    24.997546     0.040004    24.412530     0.000000 
  30.880000    24.830914     0.040272    24.346095     0.000000 
  30.885000    23.792137     0.042031    24.293195     0.000000 
  30.890000    24.165744     0.041381    24.249811     0.000000 
  30.895000    24.393141     0.040995    24.213255     0.000000 
  30.900000    24.083111     0.041523    24.181747     0.000000 
  30.905000    24.141618     0.041422    24.154108     0.000000 
  30.910000    24.788227     0.040342    24.129552     0.000000 
  30.915000    23.828283     0.041967    24.107536     0.000000 
  30.920000    24.219955     0.041288    24.087677     0.000000 
  30.925000    23.901598     0.041838    24.069689     0.000000 
  30.930000    23.489912     0.042571    24.053349     0.000000 
  30.935000    23.797298     0.042022    24.038480     0.000000 
  30.940000    24.125514     0.041450    24.024933     0.000000 
  30.945000    23.699746     0.042195    24.012585     0.000000 
  30.950000    24.778565     0.040357    24.001327     0.000000 
  30.955000    23.522093     0.042513    23.991069     0.000000 
  30.960000    23.964731     0.041728    23.981730     0.000000 
  30.965000    23.760747     0.042086    23.973240     0.000000 
  30.970000    23.914467     0.041816    23.965539     0.000000 
  30.975000    24.427564     0.040937    23.958574     0.000000 
  30.980000    23.021149     0.043438    23.952301     0.000000 
  30.985000    24.602152     0.040647    23.946679     0.000000 
  30.990000    23.778251     0.042055    23.941675     0.000000 
  30.995000    23.696639     0.042200    23.937259     0.000000 
  31.000000    24.286997     0.041174    23.933408     0.000000 
  31.005000    23.484745     0.042581    23.930101     0.000000 
  31.010000    24.510817     0.040798    23.927321     0.000000 
  31.015000    24.516708     0.040789    23.925056     0.000000 
  31.020000    24.123220     0.041454    23.923296     0.000000 
  31.025000    24.219892     0.041288    23.922035     0.000000 
  31.030000    23.389443     0.042754    23.921268     0.000000 
  31.035000    23.547719     0.042467    23.920997     0.000000 
  31.040000    24.075048     0.041537    23.921224     0.000000 
  31.045000    23.782451     0.042048    23.921955     0.000000 
  31.050000    23.849160     0.041930    23.923198     0.000000 
  31.055000    23.277996     0.042959    23.924965     0.000000 
  31.060000    23.711060     0.042174    23.927273     0.000000 
  31.065000    24.289273     0.041170    23.930139     0.000000 
  31.070000    23.938547     0.041774    23.933587     0.000000 
  31.075000    23.980287     0.041701    23.937643     0.000000 
  31.080000    24.310048     0.041135    23.942338     0.000000 
  31.085000    22.878533     0.043709    23.947708     0.000000 
  31.090000    23.273327     0.042968    23.953794     0.000000 
  31.095000    24.282189     0.041182    23.960644     0.000000 
  31.100000    24.254894     0.041229    23.968390     0.000000 
  31.105000    23.613588     0.042348    23.976935     0.000000 
  31.110000    23.589817     0.042391    23.986427     0.000000 
  31.115000    24.401259     0.040981    23.996948     0.000000 
  31.120000    24.116614     0.041465    24.008587     0.000000 
  31.125000    24.549972     0.040733    24.021451     0.000000 
  31.130000    23.782706     0.042047    24.035664     0.000000 
  31.135000    24.081735     0.041525    24.051374     0.000000 
  31.140000    24.110130     0.041476    24.068759     0.000000 
  31.145000    24.620381     0.040617    24.088046     0.000000 
  31.150000    23.565651     0.042435    24.109530     0.000000 
  31.155000    24.111594     0.041474    24.133606     0.000000 
  31.160000    24.513934     0.040793    24.160829     0.000000 
  31.165000    24.224872     0.041280    24.191989     0.000000 
  31.170000    24.286899     0.041174    24.228231     0.000000 
  31.175000    23.928578     0.041791    24.271221     0.000000 
  31.180000    24.416413     0.040956    24.323374     0.000000 
  31.185000    24.352190     0.041064    24.388150     0.000000 
  31.190000    24.386091     0.041007    24.470415     0.000000 
  31.195000    25.465375     0.039269    24.576865     0.000000 
  31.200000    24.708548     0.040472    24.716471     0.000000 
  31.205000    24.953728     0.040074    24.900894     0.000000 
  31.210000    24.996821     0.040005    25.144784     0.000000 
  31.215000    25.822377     0.038726    25.465853     0.000000 
  31.220000    25.434797     0.039316    25.884597     0.000000 
  31.225000    26.327232     0.037983    26.423533     0.000000 
  31.230000    26.665185     0.037502    27.105864     0.000000 
  31.235000    28.476571     0.035117    27.953513     0.000000 
  31.240000    28.665203     0.034886    28.984598     0.000000 
  31.245000    29.656525     0.033719    30.210482     0.000000 
  31.250000    31.140039     0.032113    31.632671     0.000000 
  31.255000    32.475065     0.030793    33.239897     0.000000 
  31.260000    34.205377     0.029235    35.005715     0.000000 
  31.265000    36.990516     0.027034    36.886913     0.000000 
  31.270000    39.210882     0.025503    38.822869     0.000000 
  31.275000    42.529660     0.023513    40.736024     0.000000 
  31.280000    44.404286     0.022520    42.533810     0.000000 
  31.285000    46.185747     0.021652    44.113145     0.000000 
  31.290000    47.776596     0.020931    45.369330     0.000000 
  31.295000    49.415984     0.020236    46.210874     0.000000 
  31.300000    49.383176     0.020250    46.578615     0.000000 
  31.305000    48.813566     0.020486    46.462840     0.000000 
  31.310000    48.184887     0.020753    45.906952     0.000000 
  31.315000    45.486781     0.021984    45.000041     0.000000 
  31.320000    44.774082     0.022334    43.856214     0.000000 
  31.325000    44.056301     0.022698    42.594090     0.000000 
  31.330000    41.603885     0.024036    41.321531     0.000000 
  31.335000    41.740561     0.023958    40.126219     0.000000 
  31.340000    40.503577     0.024689    39.070576     0.000000 
  31.345000    40.395383     0.024755    38.187311     0.000000 
  31.350000    40.414675     0.024743    37.487288     0.000000 
  31.355000    40.470503     0.024709    36.948263     0.000000 
  31.360000    40.324286     0.024799    36.526500     0.000000 
  31.365000    40.981624     0.024401    36.160600     0.000000 
  31.370000    40.921080     0.024437    35.781235     0.000000 
  31.375000    40.939322     0.024426    35.324755     0.000000 
  31.380000    40.273265     0.024830    34.747571     0.000000 
  31.385000    38.843888     0.025744    34.034261     0.000000 
  31.390000    38.107591     0.026241    33.200439     0.000000 
  31.395000    36.106976     0.027695    32.278246     0.000000 
  31.400000    33.194816     0.030125    31.309109     0.000000 
  31.405000    32.596733     0.030678    30.334524     0.000000 
  31.410000    31.051526     0.032205    29.391320     0.000000 
  31.415000    29.860828     0.033489    28.509329     0.000000 
  31.420000    30.418559     0.032875    27.710332     0.000000 
  31.425000    29.147443     0.034308    27.007793     0.000000 
  31.430000    28.517020     0.035067    26.407292     0.000000 
  31.435000    27.217481     0.036741    25.907562     0.000000 
  31.440000    26.856309     0.037235    25.501992     0.000000 
  31.445000    25.810312     0.038744    25.180345     0.000000 
  31.450000    25.889087     0.038626    24.925337     0.000000 
  31.455000    25.924357     0.038574    24.734603     0.000000 
  31.460000    24.716952     0.040458    24.591015     0.000000 
  31.465000    24.738654     0.040423    24.483949     0.000000 
  31.470000    24.442886     0.040912    24.404506     0.000000 
  31.475000    24.075741     0.041536    24.345581     0.000000 
  31.480000    24.475059     0.040858    24.301748     0.000000 
  31.485000    24.580479     0.040683    24.269024     0.000000 
  31.490000    24.113896     0.041470    24.244597     0.000000 
  31.495000    24.815243     0.040298    24.226568     0.000000 
  31.500000    23.279358     0.042957    24.213715     0.000000 
  31.505000    24.890004     0.040177    24.205319     0.000000 
  31.510000    24.550175     0.040733    24.201030     0.000000 
  31.515000    24.073810     0.041539    24.200778     0.000000 
  31.520000    24.419997     0.040950    24.204723     0.000000 
  31.525000    24.511516     0.040797    24.213224     0.000000 
  31.530000    24.496266     0.040823    24.226837     0.000000 
  31.535000    24.035551     0.041605    24.246318     0.000000 
  31.540000    24.903747     0.040155    24.272638     0.000000 
  31.545000    24.619953     0.040617    24.307002     0.000000 
  31.550000    24.620595     0.040616    24.350875     0.000000 
  31.555000    24.059606     0.041563    24.405994     0.000000 
  31.560000    23.910227     0.041823    24.474387     0.000000 
  31.565000    24.659048     0.040553    24.558381     0.000000 
  31.570000    25.072495     0.039884    24.660599     0.000000 
  31.575000    25.408925     0.039356    24.783943     0.000000 
  31.580000    24.925355     0.040120    24.931557     0.000000 
  31.585000    25.048607     0.039922    25.106781     0.000000 
  31.590000    25.672539     0.038952    25.313071     0.000000 
  31.595000    25.100958     0.039839    25.553900     0.000000 
  31.600000    25.531234     0.039168    25.832640     0.000000 
  31.605000    25.631271     0.039015    26.152419     0.000000 
  31.610000    25.539084     0.039156    26.515956     0.000000 
  31.615000    26.050594     0.038387    26.925385     0.000000 
  31.620000    26.312919     0.038004    27.382069     0.000000 
  31.625000    28.223685     0.035431    27.886416     0.000000 
  31.630000    27.954697     0.035772    28.437697     0.000000 
  31.635000    29.067676     0.034402    29.033879     0.000000 
  31.640000    28.260577     0.035385    29.680477     0.000000 
  31.645000    29.682166     0.033690    30.354507     0.000000 
  31.650000    30.334645     0.032966    31.058275     0.000000 
  31.655000    30.870171     0.032394    31.783385     0.000000 
  31.660000    31.998510     0.031251    32.519766     0.000000 
  31.665000    33.962947     0.029444    33.255669     0.000000 
  31.670000    33.198787     0.030122    33.977745     0.000000 
  31.675000    35.637824     0.028060    34.671188     0.000000 
  31.680000    36.943798     0.027068    35.319980     0.000000 
  31.685000    37.229188     0.026861    35.907304     0.000000 
  31.690000    37.425147     0.026720    36.416164     0.000000 
  31.695000    37.878441     0.026400    36.830255     0.000000 
  31.700000    38.494176     0.025978    37.135073     0.000000 
  31.705000    39.210950     0.025503    37.319142     0.000000 
  31.710000    37.075517     0.026972    37.375151     0.000000 
  31.715000    39.233399     0.025488    37.300778     0.000000 
  31.720000    38.254910     0.026140    37.098956     0.000000 
  31.725000    36.794901     0.027178    36.777533     0.000000 
  31.730000    36.435952     0.027445    36.348410     0.000000 
  31.735000    34.800814     0.028735    35.826372     0.000000 
  31.740000    34.623704     0.028882    35.227861     0.000000 
  31.745000    33.606816     0.029756    34.569896     0.000000 
  31.750000    32.853216     0.030438    33.869227     0.000000 
  31.755000    33.187776     0.030132    33.141739     0.000000 
  31.760000    31.370010     0.031878    32.402069     0.000000 
  31.765000    29.903893     0.033440    31.663372     0.000000 
  31.770000    30.657381     0.032619    30.937189     0.000000 
  31.775000    29.013929     0.034466    30.233377     0.000000 
  31.780000    28.278181     0.035363    29.560091     0.000000 
  31.785000    29.624420     0.033756    28.923796     0.000000 
  31.790000    28.200971     0.035460    28.329323     0.000000 
  31.795000    27.632794     0.036189    27.779958     0.000000 
  31.800000    27.381305     0.036521    27.277554     0.000000 
  31.805000    26.962987     0.037088    26.822678     0.000000 
  31.810000    26.640512     0.037537    26.414785     0.000000 
  31.815000    26.403043     0.037874    26.052389     0.000000 
  31.820000    26.185447     0.038189    25.733258     0.000000 
  31.825000    25.658025     0.038974    25.454594     0.000000 
  31.830000    25.513600     0.039195    25.213211     0.000000 
  31.835000    24.819032     0.040292    25.005691     0.000000 
  31.840000    25.656557     0.038976    24.828531     0.000000 
  31.845000    25.565642     0.039115    24.678255     0.000000 
  31.850000    24.770604     0.040370    24.551510     0.000000 
  31.855000    24.995223     0.040008    24.445141     0.000000 
  31.860000    24.742937     0.040416    24.356239     0.000000 
  31.865000    24.371053     0.041032    24.282169     0.000000 
  31.870000    24.639761     0.040585    24.220591     0.000000 
  31.875000    24.237709     0.041258    24.169452     0.000000 
  31.880000    24.208314     0.041308    24.126982     0.000000 
  31.885000    23.981051     0.041700    24.091673     0.000000 
  31.890000    24.301117     0.041150    24.062259     0.000000 
  31.895000    24.521177     0.040781    24.037687     0.000000 
  31.900000    24.508748     0.040802    24.017093     0.000000 
  31.905000    24.524580     0.040775    23.999774     0.000000 
  31.910000    24.326793     0.041107    23.985164     0.000000 
  31.915000    23.503652     0.042547    23.972849     0.000000 
  31.920000    23.987584     0.041688    23.962402     0.000000 
  31.925000    24.448679     0.040902    23.953578     0.000000 
  31.930000    23.622939     0.042332    23.946160     0.000000 
  31.935000    24.135401     0.041433    23.939978     0.000000 
  31.940000    23.958035     0.041740    23.934903     0.000000 
  31.945000    23.876895     0.041881    23.930837     0.000000 
  31.950000    24.170519     0.041373    23.927705     0.000000 
  31.955000    23.851341     0.041926    23.925226     0.000000 
  31.960000    24.333866     0.041095    23.923810     0.000000
[truncated: 624,565 more chars]
