# Supplementary material for: Remote and automated high-throughput powder diffraction measurements enabled by a robotic sample changer at SSRL beamline 2-1
Source: J Appl Crystallogr. 2023 Sep 20;56(Pt 5):1480–4. doi: 10.1107/S1600576723007148 (PMC10543666; doi:10.1107/S1600576723007148)
Supplement: Supplementary file 1 [file j-56-01480-sup1.zip › Example Data and Refinements/SSRL BL2-1 Sample 0911/BL21Robot_0911_Rietveld.inp]

'Auto_T(5)  
r_exp  15.698926 r_exp_dash  36.1038228 r_wp  4.26041195 r_wp_dash  9.79794145 r_p  3.13143501 r_p_dash  11.6568871 weighted_Durbin_Watson  0.383750744 gof  0.271382383
iters 20000000  
chi2_convergence_criteria 0.000001  
'do_errors  
#include C:/Topas-6/cif.inc
  
xdd "BL21Robot_0911-2022-07-08-2348_scan2.xye"   
local CIF_DIFFRACTOGRAM_BLOCK_ID ="BL21Robot_0911-2022-07-08-2348_scan2";
local CIF_DIFFRACTOMETER_NAME = "SSRL beam line 2-1";
local CIF_TEMP = 300;
local CIF_SCAN_METHOD = step;
r_exp  15.698926 r_exp_dash  36.1038228 r_wp  4.26041195 r_wp_dash  9.79794145 r_p  3.13143501 r_p_dash  11.6568871 weighted_Durbin_Watson  0.383750744 gof  0.271382383
	bkg @  35.4062315` -22.772513`  16.7015185` -7.34103983`  2.5844566`  1.59949033` -3.25444809`  3.02941613` -2.38217019`  1.86948485` -1.32341904`  0.839829224`
	One_on_X(@, 1.58151`_LIMIT_MIN_0.0001)   
	Rp 9999  
	Rs 700  
	start_X 6  
	finish_X 80   
	Zero_Error(@, 0.00921`)   
	lam   
		ymin_on_ymax  0.0001   
		la  1 lo   0.7298197 lh   0.002   
	LP_Factor(90)      
	x_calculation_step 0.005      
	   
	' FWHM from LaB6 refinement    
	gauss_fwhm    0.0228313256 min 0.0001  
	lor_fwhm   0.00189232028 min 0.0001 

str
	local CIF_PHASE_ID  1.00000`
	local CIF_PHASE_BLOCK_ID ="Lithium_Carbonate";
	phase_name "Li2CO3"
	CS_G (@, 388.47346`)  
	scale @   0.0001705018`
	Stephens_monoclinic
   (
      etac, 0.22323`,
      s400c, 22.36876` min 0,
      s040c, 51.16732` min 0,
      s004c, 933.30320` min 0,
      s220c, 21.36405`,
      s202c, 1659.88986`,
      s022c, 956.17682`,
      s121c,-3.03632`,
      s103c, 1833.10391`,
      s301c, 252.95325`
   )
	
	volume  234.246`
	a @  8.362149`
	b @  4.976219`
	c @  6.198016`
	be @  114.73638`
	space_group "C2/c"
	
	site Li1 x @  0.69567`	y @  0.94609` z @  0.83466` occ Li 1 beq @  1.78189`
	site C1 x 0.5 y @  0.56521` z 0.25 occ C 1 beq @  1.59522`
	site O1 x 0.5 y @  0.82383` z 0.25 occ O 1 beq @  1.40476`
	site O2 x @  0.14803` y @  0.93576` z @  0.31361` occ O 1 beq @  0.96252`
	
	Out_pdCIF("BL21Robot_0911_Rietveld.cif")
