# Supplementary material for: Remote and automated high-throughput powder diffraction measurements enabled by a robotic sample changer at SSRL beamline 2-1
Source: J Appl Crystallogr. 2023 Sep 20;56(Pt 5):1480–4. doi: 10.1107/S1600576723007148 (PMC10543666; doi:10.1107/S1600576723007148)
Supplement: Supplementary file 1 [file j-56-01480-sup1.zip › Example Data and Refinements/SSRL BL2-1 Sample 0912/BL21Robot_0912-2022-07-09-0004_scan2.xye]

/* SSRL BL2-1 Automated Data Collection 
# Sample ID: SSRL BL2-1 Sample 0912 
# Sample Composition:  MnO 
# Proposal:  93H0 
# User:  Kevin Stone 
# Capillary Inner Diameter (in):  0.024 
# Capillary Outer Diameter (in):  0.027999999999999997 
# Sample Notes:  Manganese (II) Oxide 60 mesh - Sigma Aldrich item 377201-500G 
# Scan Command:  ascan tth 3 113.55 110 1 
# Sample Transmission:  0.023530 
# Wavelength:  0.7298197 
*/ 
   0.5   76.6427729   8.75458582 
 0.505   62.3333399    7.8951466 
  0.51   82.6705513   9.09233475 
 0.515   72.4806277   8.51355553 
  0.52   60.7584521   7.79477082 
 0.525   77.3321536   8.79387023 
  0.53   63.4910165   7.96812503 
 0.535    71.378525   8.44858124 
  0.54   75.8668321   8.71015683 
 0.545   64.3804279   8.02374151 
  0.55   67.8153254   8.23500609 
 0.555   74.2020426   8.61406075 
  0.56   57.2053354   7.56342088 
 0.565   76.3252523   8.73643247 
  0.57   68.4941932   8.27612187 
 0.575   59.0672375   7.68552129 
  0.58   77.3426913   8.79446936 
 0.585   71.8841798   8.47845386 
  0.59   57.7369942   7.59848631 
 0.595   77.2261467   8.78784084 
   0.6   63.3853478   7.96149155 
 0.605   69.7649222   8.35253986 
  0.61   79.1781917   8.89821284 
 0.615   63.8297726    7.9893537 
  0.62   68.2752896   8.26288627 
 0.625   73.2014888   8.55578686 
  0.63   59.6663696   7.72440092 
 0.635   73.9630402   8.60017676 
  0.64   77.3526248    8.7950341 
 0.645   60.9004267   7.80387255 
  0.65   79.7745653   8.93166084 
 0.655   69.5899482   8.34205899 
  0.66     60.35673   7.76895939 
 0.665    71.901783    8.4794919 
  0.67   63.8879006   7.99299072 
 0.675   68.8724954   8.29894544 
  0.68   69.7583157   8.35214438 
 0.685   62.2272673   7.88842616 
  0.69   70.7794061   8.41304975 
 0.695   74.0649379   8.60609888 
   0.7   58.0514836   7.61915242 
 0.705   69.5473826   8.33950733 
  0.71   72.3994896   8.50878896 
 0.715   57.7050598   7.59638465 
  0.72    68.623337   8.28392039 
 0.725    66.283829   8.14148813 
  0.73   63.4009573   7.96247181 
 0.735   70.5071905   8.39685599 
  0.74   61.6188149   7.84976528 
 0.745   67.2346147   8.19967162 
  0.75   68.4397006   8.27282905 
 0.755   60.0125775   7.74677853 
  0.76   68.9713624    8.3048999 
 0.765   70.9963477   8.42593305 
  0.77   60.9697205   7.80831099 
 0.775   66.7004608   8.16703501 
  0.78   69.9059868   8.36098002 
 0.785   59.8942004   7.73913434 
  0.79   67.5125288    8.2166008 
 0.795   64.4821903   8.03008034 
   0.8   63.8907627   7.99316975 
 0.805   67.3543323   8.20696852 
  0.81   56.8790131   7.54181762 
 0.815   65.7145698   8.10645236 
  0.82   69.3703866   8.32888867 
 0.825   61.4698492   7.84027099 
  0.83   66.3818089   8.14750323 
 0.835   68.8069781   8.29499717 
  0.84   58.2464317   7.63193499 
 0.845   68.8345606    8.2966596 
  0.85   64.8212226   8.05116281 
 0.855   63.1287958   7.94536316 
  0.86   74.9798586    8.6590911 
 0.865    64.943125   8.05872974 
  0.87    65.180744   8.07345923 
 0.875   68.8398881   8.29698066 
  0.88   57.3867723   7.57540575 
 0.885    68.973072   8.30500283 
  0.89   70.1303163   8.37438453 
 0.895   61.1416845   7.81931484 
   0.9    67.180903   8.19639573 
 0.905   69.4862583   8.33584179 
  0.91   59.3048131   7.70096183 
 0.915   70.7309596   8.41017001 
  0.92   63.7718031   7.98572496 
 0.925   65.8324306   8.11371866 
  0.93   68.4558271   8.27380367 
 0.935   65.1891848   8.07398197 
  0.94   65.3629675    8.0847367 
 0.945   70.2413396   8.38101065 
  0.95   66.4877912   8.15400461 
 0.955    70.443311   8.39305135 
  0.96    71.197537    8.4378633 
 0.965   63.3079934   7.95663204 
  0.97   72.3046035   8.50321136 
 0.975   73.7976672   8.59055686 
  0.98   61.5842807   7.84756527 
 0.985   71.9140548   8.48021549 
  0.99   64.6617307   8.04125181 
 0.995   64.2578937   8.01610215 
   1.0   68.7457238    8.2913041 
 1.005   63.2290164   7.95166753 
  1.01   68.7872751   8.29380944 
 1.015    73.713529   8.58565833 
  1.02   61.0899896   7.81600855 
 1.025   69.8056244   8.35497602 
  1.03   69.7384432   8.35095463 
 1.035   60.9553721   7.80739214 
  1.04   69.7879067   8.35391565 
 1.045   66.2206564   8.13760754 
  1.05   66.7229174   8.16840972 
 1.055   72.8210799   8.53352682 
  1.06   65.5993827   8.09934459 
 1.065   67.1499025   8.19450441 
  1.07   70.7918661   8.41379024 
 1.075   62.1945642   7.88635303 
  1.08   70.0454405   8.36931542 
 1.085   69.4531863   8.33385783 
  1.09   62.8531597   7.92799847 
 1.095   71.7982506   8.47338484 
   1.1   71.5991246   8.46162659 
 1.105   62.3015578   7.89313359 
  1.11   70.6123001   8.40311253 
 1.115   67.4443779   8.21245261 
  1.12   68.5677303   8.28056341 
 1.125   72.6993082   8.52638893 
  1.13   67.9817082   8.24510208 
 1.135   71.3953833   8.44957888 
  1.14   73.3508618   8.56451177 
 1.145   63.3218013   7.95749969 
  1.15   70.8885852   8.41953592 
 1.155   75.5531624   8.69213221 
  1.16   65.8763943   8.11642743 
 1.165   69.8929285   8.36019907 
  1.17   71.0650459   8.43000865 
 1.175   61.9156562   7.86865021 
  1.18   74.5507923   8.63428007 
 1.185    69.859344   8.35819024 
  1.19   70.1754813   8.37708071 
 1.195   72.5141977   8.51552686 
   1.2   69.3561545   8.32803425 
 1.205   71.7391238   8.46989515 
  1.21   73.8541545   8.59384399 
 1.215   65.4503411   8.09013851 
  1.22   71.5586739   8.45923601 
 1.225   73.4851553    8.5723483 
  1.23   66.2425204   8.13895082 
 1.235   75.3016063   8.67764982 
  1.24   71.5485341   8.45863666 
 1.245   67.8379992   8.23638265 
  1.25   70.1829529   8.37752666 
 1.255   70.7906922   8.41372048 
  1.26   72.8508288    8.5352697 
 1.265   73.3520403   8.56458057 
  1.27   72.1186552   8.49227032 
 1.275   73.9646397   8.60026975 
  1.28   73.8219314   8.59196901 
 1.285   71.6539123    8.4648634 
  1.29   74.5223045   8.63263022 
 1.295   77.2755999   8.79065412 
   1.3   67.9647572   8.24407407 
 1.305    75.136295   8.66811946 
  1.31   74.3688171   8.62373568 
 1.315   72.3070969   8.50335798 
  1.32      75.5336   8.69100685 
 1.325   71.1901932   8.43742811 
  1.33   73.9373893   8.59868532 
 1.335   78.0984648   8.83733358 
  1.34   71.1322775   8.43399535 
 1.345   75.5850216   8.69396467 
  1.35   77.0018681   8.77507083 
 1.355   71.9941744   8.48493809 
  1.36   73.9852167   8.60146596 
 1.365   75.3482128   8.68033483 
  1.37   70.8719074   8.41854545 
 1.375   76.0601575   8.72124747 
  1.38   73.1184968   8.55093543 
 1.385   74.8253808   8.65016652 
  1.39    77.027688   8.77654192 
 1.395    70.672412   8.40668852 
   1.4   75.4941841   8.68873892 
 1.405   78.2485406   8.84582052 
  1.41    66.734998   8.16914916 
 1.415   79.0521709   8.89112877 
  1.42   74.4272334   8.62712196 
 1.425   73.5957526   8.57879669 
  1.43   77.0089698   8.77547547 
 1.435   77.2367833   8.78844601 
  1.44    72.097997   8.49105394 
 1.445    75.844309   8.70886382 
  1.45   71.7876954   8.47276197 
 1.455   77.4019962   8.79784043 
  1.46   75.2711746   8.67589619 
 1.465   75.4077949   8.68376617 
  1.47   74.6669998   8.64100687 
 1.475   75.0716244   8.66438829 
  1.48    75.768051   8.70448453 
 1.485   78.5616849   8.86350297 
  1.49   78.7478041   8.87399595 
 1.495   79.0656069   8.89188433 
   1.5   80.2892016   8.96042418 
 1.505   81.3306611   9.01835135 
  1.51   81.7908789   9.04383099 
 1.515   82.0782514   9.05970482 
  1.52   81.3311973   9.01838108 
 1.525   80.3148571   8.96185567 
  1.53   79.2404733   8.90171182 
 1.535   80.8736221   8.99297627 
  1.54   84.6998331   9.20325122 
 1.545   82.3413874   9.07421552 
  1.55   80.3554736   8.96412147 
 1.555   82.7319199   9.09570887 
  1.56   79.6684644   8.92571927 
 1.565   82.6904471   9.09342879 
  1.57   82.1287025   9.06248876 
 1.575   83.9804204   9.16408317 
  1.58   83.8223179   9.15545291 
 1.585   82.3183794   9.07294767 
  1.59   82.7095999   9.09448184 
 1.595   81.1589219   9.00882467 
   1.6   83.1642919   9.11944581 
 1.605   84.4697784   9.19074417 
  1.61   82.5267236   9.08442203 
 1.615   84.6088573   9.19830731 
  1.62   85.2209278   9.23151817 
 1.625   81.5379452   9.02983639 
  1.63   83.1211799   9.11708176 
 1.635   82.8757384   9.10361129 
  1.64   86.3640925   9.29322831 
 1.645   83.3355596   9.12883123 
  1.65   84.4545353   9.18991487 
 1.655   85.1301447   9.22659985 
  1.66   79.8535038   8.93607877 
 1.665   85.9641311   9.27168437 
  1.67    85.284799   9.23497694 
 1.675   82.5425963   9.08529561 
  1.68   83.5184038   9.13884039 
 1.685   81.2981853   9.01655063 
  1.69   85.7858634   9.26206583 
 1.695   82.1767289   9.06513811 
   1.7   80.5813278    8.9767103 
 1.705   81.9153872   9.05071197 
  1.71   86.0591777   9.27680859 
 1.715   83.7199156   9.14985877 
  1.72   81.5564997   9.03086373 
 1.725   82.6208765   9.08960266 
  1.73   82.1958887   9.06619483 
 1.735   84.7211654    9.2044101 
  1.74   84.5690296    9.1961421 
 1.745    83.914351   9.16047766 
  1.75   85.2061441   9.23071742 
 1.755   85.6570705   9.25511051 
  1.76   85.1758636   9.22907707 
 1.765   83.6683884    9.1470426 
  1.77   83.6998912   9.14876446 
 1.775    84.945158   9.21656975 
  1.78    84.506378   9.19273506 
 1.785   85.3897971   9.24065999 
  1.79   84.4798791   9.19129366 
 1.795   83.8933874   9.15933335 
   1.8   85.9775937   9.27241035 
 1.805   85.1018206    9.2250648 
  1.81   84.6223807   9.19904238 
 1.815   84.7187551   9.20427917 
  1.82   87.1897947   9.33754757 
 1.825   83.6620084   9.14669385 
  1.83   85.7934463   9.26247517 
 1.835   85.1446294   9.22738475 
  1.84    85.892189   9.26780389 
 1.845   86.6648643   9.30939656 
  1.85   86.8317292   9.31835443 
 1.855     86.00623   9.27395439 
  1.86    84.149837   9.17332202 
 1.865   81.9243684   9.05120812 
  1.87   85.2133033    9.2311052 
 1.875   85.3900803   9.24067531 
  1.88    84.654498    9.2007879 
 1.885      87.1304   9.33436661 
  1.89   86.0660929    9.2771813 
 1.895   83.3101135    9.1274374 
   1.9   86.3533883   9.29265238 
 1.905   83.1437989   9.11832216 
  1.91   84.0639155   9.16863761 
 1.915   85.1428153   9.22728645 
  1.92   84.3780929   9.18575489 
 1.925   83.8053052   9.15452376 
  1.93   84.3660698   9.18510042 
 1.935   85.0969053   9.22479839 
  1.94   83.8919375    9.1592542 
 1.945   86.0760592   9.27771843 
  1.95   85.5362607   9.24858155 
 1.955   84.9148746   9.21492673 
  1.96   86.3636965   9.29320701 
 1.965   82.9519577   9.10779653 
  1.97   84.4049952   9.18721912 
 1.975   83.3404052   9.12909663 
  1.98   83.0440866   9.11285282 
 1.985   86.3699395   9.29354289 
  1.99   85.8938402   9.26789298 
 1.995   83.7917238   9.15378194 
   2.0   85.4814563   9.24561822 
 2.005   84.0541789   9.16810662 
  2.01   85.6521053   9.25484226 
 2.015   85.7135029   9.25815872 
  2.02   86.3085528   9.29023965 
 2.025    84.937143   9.21613493 
  2.03   86.2442984   9.28678084 
 2.035   87.2086401   9.33855664 
  2.04   85.4305689   9.24286584 
 2.045   87.2200974   9.33917006 
  2.05   85.5112015   9.24722669 
 2.055   85.5599567   9.24986252 
  2.06   85.9669528   9.27183654 
 2.065   83.0265456   9.11189034 
  2.07   84.6521987   9.20066295 
 2.075   85.8605544   9.26609704 
  2.08   86.8460184   9.31912112 
 2.085   85.5314999   9.24832417 
  2.09   83.0469394   9.11300935 
 2.095   83.8840167    9.1588218 
   2.1   82.9396203   9.10711921 
 2.105   85.4663276   9.24480003 
  2.11   83.8921065   9.15926343 
 2.115   85.9027356   9.26837287 
  2.12   86.3614648   9.29308693 
 2.125   82.8243826   9.10079022 
  2.13   81.2974732   9.01651114 
 2.135   82.8577493   9.10262321 
  2.14   83.9624581   9.16310308 
 2.145   83.2137605   9.12215767 
  2.15    83.734154   9.15063681 
 2.155   82.9296109   9.10656966 
  2.16   84.0242449   9.16647396 
 2.165   86.1853767   9.28360795 
  2.17   85.9456379   9.27068702 
 2.175   83.0978225    9.1158007 
  2.18   83.3434416   9.12926293 
 2.185   83.3227989   9.12813228 
  2.19    85.299619   9.23577928 
 2.195   84.7534501    9.2061637 
   2.2   82.1558615   9.06398707 
 2.205   83.9210406   9.16084279 
  2.21   83.1674688   9.11961999 
 2.215    84.269594   9.17984717 
  2.22   83.9096654   9.16022191 
 2.225   84.1604966   9.17390302 
  2.23   83.5711568   9.14172614 
 2.235    83.800306   9.15425071 
  2.24   83.0605366   9.11375535 
 2.245    84.668524   9.20155009 
  2.25   81.6851315   9.03798271 
 2.255   83.6187832   9.14433066 
  2.26   83.3105581   9.12746176 
 2.265   83.5075071    9.1382442 
  2.27   85.4256174   9.24259798 
 2.275   83.5938495   9.14296722 
  2.28   82.9372249    9.1069877 
 2.285   84.2733764   9.18005318 
  2.29   83.4982653   9.13773852 
 2.295   82.5495148   9.08567635 
   2.3   85.3366304   9.23778277 
 2.305   83.9563516   9.16276986 
  2.31   85.1803096   9.22931794 
 2.315   82.9767435   9.10915712 
  2.32   82.4931804   9.08257565 
 2.325   82.5194439   9.08402135 
  2.33   83.9439222   9.16209158 
 2.335   84.1614364   9.17395424 
  2.34   82.5760751   9.08713789 
 2.345    83.398486   9.13227715 
  2.35   84.1562387   9.17367095 
 2.355   82.5837901   9.08756239 
  2.36   84.3451573   9.18396196 
 2.365   81.9576673   9.05304741 
  2.37   81.2874804   9.01595699 
 2.375   81.1824354    9.0101296 
  2.38   83.5213298   9.13900048 
 2.385   82.7989874   9.09939489 
  2.39   82.4392601   9.07960682 
 2.395    79.446671   8.91328621 
   2.4    81.524948   9.02911668 
 2.405   84.8559909   9.21173116 
  2.41   86.1576388   9.28211392 
 2.415   81.6004445   9.03329644 
  2.42    83.688655   9.14815036 
 2.425   82.3532038    9.0748666 
  2.43   83.9643968   9.16320887 
 2.435    82.712019   9.09461483 
  2.44   81.9785856   9.05420265 
 2.445   82.8402079   9.10165962 
  2.45   84.1794095   9.17493376 
 2.455   82.0627254    9.0588479 
  2.46   83.7990321   9.15418113 
 2.465    83.485284   9.13702818 
  2.47   79.4310322   8.91240889 
 2.475   83.0571666   9.11357046 
  2.48   81.8274025   9.04585002 
 2.485   80.8594579   8.99218871 
  2.49   81.5233234   9.02902671 
 2.495   82.6542392   9.09143768 
   2.5   85.4970238   9.24646007 
 2.505   83.0894114   9.11533934 
  2.51   80.2841701   8.96014342 
 2.515    81.181445   9.01007464 
  2.52   82.1041895   9.06113621 
 2.525   81.3444112   9.01911366 
  2.53   82.7444165    9.0963958 
 2.535   81.1652438   9.00917554 
  2.54   81.8688282   9.04813949 
 2.545   82.6904632   9.09342967 
  2.55   79.6535465   8.92488355 
 2.555   83.6195781   9.14437412 
  2.56   77.7320481   8.81657803 
 2.565   83.0464337    9.1129816 
  2.57   80.7374798   8.98540371 
 2.575    80.450767   8.96943515 
  2.58   81.6304288   9.03495594 
 2.585   81.6323584   9.03506272 
  2.59   81.6107815   9.03386858 
 2.595   82.6445589   9.09090529 
   2.6   81.1628913   9.00904497 
 2.605   83.0051773   9.11071771 
  2.61   81.3073514   9.01705891 
 2.615    81.345556   9.01917712 
  2.62   81.5765618   9.03197442 
 2.625   83.4185333    9.1333747 
  2.63   81.2443303   9.01356368 
 2.635   80.8743388   8.99301611 
  2.64   80.5295606   8.97382642 
 2.645   81.3911292   9.02170323 
  2.65   81.0751124   9.00417194 
 2.655   81.1426951   9.00792402 
  2.66   81.4652216   9.02580864 
 2.665   78.4638858    8.8579843 
  2.67   80.7471689   8.98594285 
 2.675   79.1319456   8.89561384 
  2.68   81.8694726    9.0481751 
 2.685   80.2786419   8.95983492 
  2.69   81.9596662    9.0531578 
 2.695   81.6080786   9.03371898 
   2.7   81.6841039   9.03792587 
 2.705   83.4022443   9.13248292 
  2.71   79.3245808    8.9064348 
 2.715   81.3333183   9.01849867 
  2.72   80.5825377   8.97677769 
 2.725   81.3694294   9.02050051 
  2.73    80.124573   8.95123304 
 2.735   79.3403811   8.90732177 
  2.74   80.7240357   8.98465557 
 2.745   80.9610531   8.99783602 
  2.75   81.6604706   9.03661832 
 2.755   81.1830692   9.01016477 
  2.76   80.1865937   8.95469674 
 2.765   80.7605007   8.98668464 
  2.77   81.4268286   9.02368154 
 2.775   80.4206712   8.96775731 
  2.78   82.2631096    9.0699013 
 2.785     80.73978    8.9855317 
  2.79   80.4994694   8.97214965 
 2.795   79.2736406    8.9035746 
   2.8   78.7018606   8.87140691 
 2.805   77.3620366   8.79556914 
  2.81   80.9545555   8.99747495 
 2.815   81.3509126   9.01947407 
  2.82   81.6065067   9.03363197 
 2.825   80.0554527   8.94737127 
  2.83    78.573628   8.86417667 
 2.835   83.2470867   9.12398414 
  2.84   83.6839791   9.14789479 
 2.845    79.905851   8.93900727 
  2.85   80.2726252   8.95949916 
 2.855   79.8156624   8.93396118 
  2.86   80.5906406   8.97722901 
 2.865   81.4634847   9.02571242 
  2.87   80.0049052   8.94454611 
 2.875   79.8668799   8.93682717 
  2.88   79.6046935   8.92214624 
 2.885   79.1888816   8.89881349 
  2.89   79.7592701   8.93080456 
 2.895    82.899123   9.10489555 
   2.9   83.5693507   9.14162736 
 2.905   79.2553318   8.90254636 
  2.91   79.9191854   8.93975309 
 2.915   81.2556308   9.01419052 
  2.92   79.3062286   8.90540446 
 2.925   81.2679732   9.01487511 
  2.93   79.4521051   8.91359103 
 2.935   81.2688897   9.01492594 
  2.94   79.5640251   8.91986687 
 2.945   78.4461701   8.85698425 
  2.95    79.648614   8.92460722 
 2.955   79.2080668   8.89989139 
  2.96   80.1510347   8.95271102 
 2.965   79.5398209   8.91851001 
  2.97    79.535395   8.91826188 
 2.975   78.9789457   8.88700994 
  2.98   78.2806405   8.84763474 
 2.985   78.7463603    8.8739146 
  2.99   80.6526023   8.98067939 
 2.995   79.9572264   8.94188047 
   3.0   79.2211725   8.90062765 
 3.005   78.2298501     8.844764 
  3.01   79.1371916    8.8959087 
 3.015   77.6515906   8.81201399 
  3.02   80.3066488    8.9613977 
 3.025    77.711176   8.81539426 
  3.03   79.0474734    8.8908646 
 3.035   79.7022509   8.92761172 
  3.04   77.5550895   8.80653675 
 3.045   78.3306116   8.85045827 
  3.05    80.094795   8.94956954 
 3.055   79.2676437   8.90323782 
  3.06   80.2476127   8.95810319 
 3.065   78.6999033    8.8712966 
  3.07    80.963496   8.99797177 
 3.075   79.5587389   8.91957055 
  3.08    78.304101   8.84896044 
 3.085   77.7592668    8.8181215 
  3.09   77.1792665   8.78517311 
 3.095   78.9431302   8.88499467 
   3.1    80.184099   8.95455744 
 3.105   78.6531361   8.86866034 
  3.11    78.783646   8.87601521 
 3.115   78.4934664   8.85965385 
  3.12   78.9544829   8.88563351 
 3.125   78.9514393   8.88546224 
  3.13   79.8623531    8.9365739 
 3.135   79.0424181    8.8905803 
  3.14   79.0529249   8.89117118 
 3.145   78.3984314   8.85428887 
  3.15   78.4040728   8.85460743 
 3.155   77.7759361   8.81906662 
  3.16   79.9347853   8.94062555 
 3.165   77.8710063   8.82445501 
  3.17   76.9723179   8.77338691 
 3.175   77.4285985   8.79935216 
  3.18    79.358614   8.90834519 
 3.185   79.6991585   8.92743852 
  3.19   79.2841256   8.90416338 
 3.195    77.625404   8.81052802 
   3.2   78.9415231   8.88490422 
 3.205   80.3143364   8.96182662 
  3.21   77.8767592   8.82478097 
 3.215   76.7826546   8.76257123 
  3.22   79.9121197    8.9393579 
 3.225   78.9694547   8.88647594 
  3.23   78.2536124   8.84610719 
 3.235   78.6098566   8.86621997 
  3.24   79.0282497   8.88978344 
 3.245   78.8298131   8.87861549 
  3.25   77.8332132   8.82231337 
 3.255   79.1024428   8.89395541 
  3.26   77.6146187   8.80991593 
 3.265   78.9727694   8.88666244 
  3.27   78.4714016   8.85840852 
 3.275   77.4940014   8.80306773 
  3.28   77.1646812   8.78434296 
 3.285   77.5802012   8.80796237 
  3.29   77.6811438    8.8136907 
 3.295   79.5156743   8.91715618 
   3.3    78.004385   8.83200911 
 3.305   79.0813907   8.89277182 
  3.31   76.2555573    8.7324428 
 3.315   77.1319173   8.78247785 
  3.32   77.3661874    8.7958051 
 3.325   78.4431329    8.8568128 
  3.33    76.893452   8.76889115 
 3.335   77.8634627   8.82402758 
  3.34   80.1075774   8.95028365 
 3.345   76.6902852   8.75729897 
  3.35   77.1184456   8.78171086 
 3.355   79.1975242   8.89929908 
  3.36   77.5734042   8.80757652 
 3.365   78.5151332   8.86087655 
  3.37   76.9716518   8.77334895 
 3.375   78.9183702   8.88360119 
  3.38    77.063262   8.77856834 
 3.385   77.7475332   8.81745616 
  3.39   77.5732242    8.8075663 
 3.395   75.7430603   8.70304891 
   3.4   76.1742734   8.72778743 
 3.405   77.6411073   8.81141914 
  3.41   75.1650658   8.66977888 
 3.415   78.2944364   8.84841434 
  3.42   77.2706349   8.79037172 
 3.425   77.6368516   8.81117765 
  3.43   76.1164179   8.72447236 
 3.435   77.3017312   8.79214031 
  3.44   77.3508819   8.79493501 
 3.445   78.5884571   8.86501309 
  3.45   77.6763535   8.81341894 
 3.455   78.5017313   8.86012027 
  3.46   76.6696339    8.7561198 
 3.465   77.9741228   8.83029574 
  3.47   76.8050417   8.76384857 
 3.475   76.7434163   8.76033197 
  3.48   75.9041393   8.71229816 
 3.485   75.3428565   8.68002629 
  3.49   78.2000725   8.84308049 
 3.495   77.1539207   8.78373046 
   3.5   77.3131523   8.79278979 
 3.505   75.2915982   8.67707314 
  3.51   76.9485218   8.77203066 
 3.515   75.7047639   8.70084846 
  3.52   77.5028035   8.80356766 
 3.525   75.5244475   8.69048028 
  3.53   74.2996048   8.61972185 
 3.535   78.1370941   8.83951888 
  3.54   76.5687432   8.75035675 
 3.545   77.0342321   8.77691472 
  3.55   75.6567156   8.69808689 
 3.555   77.1281512   8.78226345 
  3.56   79.6701494   8.92581365 
 3.565   76.4028923    8.7408748 
  3.57   77.7001324   8.81476786 
 3.575   78.9142579   8.88336974 
  3.58   78.0840378   8.83651729 
 3.585   75.1393525   8.66829582 
  3.59   77.1270506   8.78220078 
 3.595   74.6789247   8.64169687 
   3.6   76.1421636   8.72594772 
 3.605     77.94711   8.82876605 
  3.61   77.9039408   8.82632091 
 3.615   76.1729052   8.72770905 
  3.62   76.8891813   8.76864763 
 3.625   76.0197454   8.71893029 
  3.63   77.2303783   8.78808161 
 3.635   75.9441917   8.71459647 
  3.64   74.8115642   8.64936785 
 3.645   76.4236816   8.74206392 
  3.65   77.2906895   8.79151235 
 3.655     75.96906   8.71602318 
  3.66   76.1939355   8.72891376 
 3.665   76.2047639     8.729534 
  3.67   77.7403342   8.81704793 
 3.675   77.1816793   8.78531043 
  3.68   77.0935549   8.78029355 
 3.685   76.1568157   8.72678725 
  3.69   75.4434902   8.68582122 
 3.695   75.5301404   8.69080781 
   3.7    77.027488   8.77653052 
 3.705   76.6201303   8.75329254 
  3.71   73.7240269   8.58626968 
 3.715   75.6039101   8.69505089 
  3.72   75.4171505   8.68430484 
 3.725   75.9954735   8.71753827 
  3.73   75.0278294   8.66186062 
 3.735   75.7928465   8.70590871 
  3.74   75.2985456   8.67747346 
 3.745   76.9568118   8.77250317 
  3.75   75.1159347   8.66694495 
 3.755   76.3059325    8.7353267 
  3.76   75.4905846   8.68853178 
 3.765   76.0626689   8.72139145 
  3.77   76.5891428   8.75152231 
 3.775    76.270618    8.7333051 
  3.78   76.3788692   8.73950051 
 3.785   76.1668263   8.72736079 
  3.79   77.3475062    8.7947431 
 3.795   75.1178447   8.66705514 
   3.8   74.9228351   8.65579777 
 3.805   77.2964146   8.79183796 
  3.81    74.035794    8.6044055 
 3.815   75.9458732   8.71469295 
  3.82   74.4565819   8.62882274 
 3.825   75.3883696   8.68264761 
  3.83   76.5909827   8.75162743 
 3.835   76.3509631   8.73790382 
  3.84   75.2502055   8.67468763 
 3.845   76.3377331   8.73714673 
  3.85   74.2054355   8.61425769 
 3.855   75.2559935   8.67502124 
  3.86   74.4688539   8.62953382 
 3.865   75.8347106   8.70831273 
  3.87   76.4735519   8.74491578 
 3.875   73.6166198   8.58001281 
  3.88   77.0695239   8.77892498 
 3.885   74.5992232   8.63708418 
  3.89   76.0038349   8.71801783 
 3.895   74.3533929   8.62284135 
   3.9   73.6290785   8.58073881 
 3.905   75.0342785   8.66223288 
  3.91   75.6604138   8.69829948 
 3.915   74.3258372   8.62124337 
  3.92   74.4046597   8.62581357 
 3.925   76.2976141   8.73485055 
  3.93   74.4771284   8.63001323 
 3.935   72.9066917   8.53854154 
  3.94   74.5348798   8.63335855 
 3.945   74.7846827   8.64781375 
  3.95   74.8936383   8.65411107 
 3.955   74.6742041   8.64142373 
  3.96   73.5432835   8.57573807 
 3.965   74.0868388   8.60737119 
  3.97   74.6033427   8.63732266 
 3.975   74.6436096   8.63965333 
  3.98    73.897714   8.59637796 
 3.985   75.6963164     8.700363 
  3.99   74.9298721   8.65620425 
 3.995   75.1438545    8.6685555 
   4.0   74.3981219   8.62543459 
 4.005   74.8521489   8.65171364 
  4.01   74.7974829    8.6485538 
 4.015   74.5720783   8.63551263 
  4.02   73.5634373   8.57691304 
 4.025   74.2548476   8.61712525 
  4.03   73.1736981   8.55416262 
 4.035    74.300751   8.61978834 
  4.04   74.5052089   8.63163999 
 4.045   73.5497225   8.57611349 
  4.05   73.7005219   8.58490081 
 4.055   72.6156628   8.52148243 
  4.06   74.1790009    8.6127232 
 4.065   74.0638141   8.60603359 
  4.07   75.5691843    8.6930538 
 4.075   73.4885785   8.57254796 
  4.08   74.7572061   8.64622496 
 4.085   73.2708996   8.55984226 
  4.09   73.4076963   8.56782915 
 4.095   73.7148022   8.58573248 
   4.1   73.3666762   8.56543497 
 4.105   73.4199368   8.56854345 
  4.11    73.525138   8.57468005 
 4.115    71.886106   8.47856745 
  4.12   73.2518881   8.55873169 
 4.125   73.2712355   8.55986188 
  4.13   73.1154758   8.55075879 
 4.135   73.0864653   8.54906224 
  4.14    74.206349   8.61431071 
 4.145   73.5678492   8.57717023 
  4.15   73.5260968   8.57473596 
 4.155   72.3183141   8.50401753 
  4.16   73.5395902   8.57552274 
 4.165   73.6655535   8.58286394 
  4.17   74.3778773   8.62426097 
 4.175   73.6685428   8.58303809 
  4.18   72.7936907   8.53192186 
 4.185   72.8439638   8.53486753 
  4.19    73.223709   8.55708531 
 4.195   73.0641545   8.54775728 
   4.2   73.8324797   8.59258283 
 4.205   74.6172046   8.63812506 
  4.21   71.3329333   8.44588263 
 4.215   71.4513269   8.45288867 
  4.22   72.4710125   8.51299081 
 4.225   74.2959212   8.61950817 
  4.23   72.4138923   8.50963526 
 4.235   72.6651528   8.52438577 
  4.24   71.2866816   8.44314406 
 4.245   73.9891853   8.60169665 
  4.25    73.076598   8.54848513 
 4.255   73.2852952   8.56068311 
  4.26   71.5074424   8.45620733 
 4.265   72.2741748   8.50142193 
  4.27   72.8046944   8.53256669 
 4.275   74.4189962   8.62664455 
  4.28   72.3515483   8.50597133 
 4.285   73.8865141    8.5957265 
  4.29   72.5679622   8.51868313 
 4.295   73.0020611   8.54412436 
   4.3   72.3649865   8.50676122 
 4.305   74.1908535   8.61341126 
  4.31   72.1033156   8.49136712 
 4.315   71.3485317   8.44680601 
  4.32   72.1735249   8.49550027 
 4.325   71.8266722   8.47506178 
  4.33   73.0871421   8.54910183 
 4.335   72.0321238   8.48717408 
  4.34   70.6789235    8.4070758 
 4.345   72.1791022   8.49582852 
  4.35   73.0938456   8.54949388 
 4.355   72.5022967   8.51482805 
  4.36   73.8194323   8.59182357 
 4.365   72.9671166   8.54207917 
  4.37   72.5477675   8.51749773 
 4.375   70.8804881   8.41905506 
  4.38    71.236042   8.44014466 
 4.385   73.8900209   8.59593049 
  4.39   71.7652613   8.47143797 
 4.395   71.2899385   8.44333693 
   4.4   72.4980882   8.51458092 
 4.405   69.7286927   8.35037081 
  4.41   70.3730025   8.38886181 
 4.415    71.234478   8.44005201 
  4.42   71.9461732     8.482109 
 4.425   71.8472199   8.47627394 
  4.43   72.8313447   8.53412823 
 4.435    72.009804   8.48585906 
  4.44   72.3345553   8.50497239 
 4.445     71.34389   8.44653124 
  4.45   71.2273785   8.43963142 
 4.455   71.2053735   8.43832765 
  4.46   71.8935016   8.47900357 
 4.465   73.0673836   8.54794616 
  4.47   72.5969552   8.52038469 
 4.475   69.9180294   8.36170015 
  4.48   72.0094193    8.4858364 
 4.485   73.2711385   8.55985622 
  4.49   70.1987355   8.37846856 
 4.495   72.1052551   8.49148133 
   4.5   70.3001174   8.38451653 
 4.505   69.4591895   8.33421799 
  4.51   70.6612783   8.40602631 
 4.515   70.7622211   8.41202836 
  4.52   72.8193821   8.53342734 
 4.525   71.9167009   8.48037151 
  4.53    72.840448   8.53466156 
 4.535   73.0705021   8.54812857 
  4.54   71.5706048   8.45994118 
 4.545   72.0234053   8.48666043 
  4.55   72.8872458   8.53740276 
 4.555   71.3771945    8.4485025 
  4.56   69.6999607   8.34865023 
 4.565   72.2238125   8.49845942 
  4.57     72.34454   8.50555936 
 4.575   71.6679028   8.46568974 
  4.58   71.8938726   8.47902545 
 4.585   70.5379951   8.39869008 
  4.59   72.5056265   8.51502358 
 4.595   70.4215997   8.39175784 
   4.6   70.7879591   8.41355805 
 4.605   70.6596852   8.40593155 
  4.61   72.2413954   8.49949383 
 4.615   69.4303823   8.33248956 
  4.62   69.1150733   8.31354757 
 4.625   71.3632494   8.44767716 
  4.63   72.4349856   8.51087455 
 4.635   70.8774919   8.41887712 
  4.64   71.1668207   8.43604296 
 4.645   70.7558537   8.41164988 
  4.65   70.2715461   8.38281254 
 4.655   72.0775895   8.48985215 
  4.66   71.2008021   8.43805677 
 4.665   70.9167867   8.42121052 
  4.67   71.2410479   8.44044122 
 4.675    72.114776   8.49204192 
  4.68   71.0349925   8.42822594 
 4.685   69.1885573   8.31796594 
  4.69   70.7349261   8.41040582 
 4.695   70.8577792   8.41770629 
   4.7   71.8782359   8.47810332 
 4.705   69.6022428   8.34279586 
  4.71   71.5951903   8.46139411 
 4.715   69.1816246   8.31754919 
  4.72    69.602064   8.34278514 
 4.725   70.9725846   8.42452281 
  4.73   70.9469156    8.4229992 
 4.735   70.7243233   8.40977546 
  4.74    72.157542   8.49455955 
 4.745   69.9504015   8.36363566 
  4.75   71.8016762   8.47358698 
 4.755   69.0610403   8.31029724 
  4.76   69.3434363   8.32727064 
 4.765    71.173409   8.43643343 
  4.77   70.1572058   8.37598984 
 4.775   70.6990399   8.40827211 
  4.78    69.741905   8.35116189 
 4.785   70.4207948   8.39170989 
  4.79   71.8022432   8.47362043 
 4.795   69.7846194    8.3537189 
   4.8   70.0632211   8.37037759 
 4.805   68.5634997   8.28030794 
  4.81   68.8728429   8.29896638 
 4.815   70.3585315   8.38799926 
  4.82   70.3228262   8.38587063 
 4.825   71.3416136   8.44639649 
  4.83   69.4039561   8.33090368 
 4.835   69.8291154   8.35638172 
  4.84      69.9415   8.36310349 
 4.845   69.0017864   8.30673139 
  4.85   70.4150797   8.39136936 
 4.855   69.4774192   8.33531158 
  4.86   69.2236386   8.32007443 
 4.865   70.8629101   8.41801105 
  4.87    68.520262   8.27769666 
 4.875   68.0366008    8.2484302 
  4.88   71.2296864   8.43976815 
 4.885   72.2684984   8.50108807 
  4.89     69.44606   8.33343027 
 4.895   68.9789519   8.30535682 
   4.9   69.3004599   8.32468978 
 4.905   69.7935636   8.35425422 
  4.91   69.8698563   8.35881907 
 4.915   70.8231307   8.41564797 
  4.92   69.5838151   8.34169138 
 4.925   68.9493748   8.30357602 
  4.93   68.7467377   8.29136525 
 4.935   68.4796712   8.27524448 
  4.94   67.5125181   8.21660015 
 4.945   68.4634792   8.27426608 
  4.95   68.6743003   8.28699585 
 4.955    69.175634   8.31718907 
  4.96   69.9646562    8.3644878 
 4.965   66.2947592   8.14215937 
  4.97   68.4916542   8.27596848 
 4.975   68.2348391   8.26043819 
  4.98   68.0047288   8.24649797 
 4.985    69.660676   8.34629714 
  4.99   67.9204056   8.24138372 
 4.995   66.9669959   8.18333648 
   5.0   69.5311096   8.33853162 
 5.005    67.980879   8.24505179 
  5.01    69.638268   8.34495464 
 5.015   68.5979787   8.28238967 
  5.02    68.727233   8.29018896 
 5.025   69.3756302   8.32920346 
  5.03   67.6350484   8.22405304 
 5.035   67.2835773   8.20265672 
  5.04    70.262001    8.3822432 
 5.045     68.44907   8.27339531 
  5.05   68.8274411   8.29623053 
 5.055   68.5912937    8.2819861 
  5.06   68.6247395   8.28400504 
 5.065   67.8782323   8.23882469 
  5.07   69.6251685   8.34416973 
 5.075   69.7054612   8.34897965 
  5.08   70.0038609     8.366831 
 5.085   69.5080991   8.33715174 
  5.09    65.715173   8.10648956 
 5.095   67.9287182   8.24188803 
   5.1   67.6999027   8.22799506 
 5.105   69.3014734   8.32475065 
  5.11   68.8398532   8.29697856 
 5.115     66.27518   8.14095694 
  5.12   67.5331243     8.217854 
 5.125   66.5862527   8.16003999 
  5.13   66.5494087    8.1577821 
 5.135   68.8435532   8.29720153 
  5.14   68.6188531   8.28364974 
 5.145    68.772793   8.29293633 
  5.15   69.5468024   8.33947255 
 5.155   68.7569703   8.29198229 
  5.16   67.6376876   8.22421349 
 5.165   68.3463273   8.26718376 
  5.17   68.9313154    8.3024885 
 5.175   67.5142065    8.2167029 
  5.18   67.7876451   8.23332528 
 5.185   67.5950896   8.22162329 
  5.19   67.5704417   8.22012419 
 5.195   67.9847561    8.2452869 
   5.2   68.0740729   8.25070136 
 5.205   66.8795737   8.17799325 
  5.21   69.9056322   8.36095881 
 5.215   66.0345098   8.12616206 
  5.22   67.2917291   8.20315361 
 5.225   67.3555695   8.20704389 
  5.23   69.3959551   8.33042346 
 5.235   67.8992985   8.24010306 
  5.24   67.4098827   8.21035217 
 5.245   67.8393092   8.23646218 
  5.25   67.7656051    8.2319867 
 5.255   67.0360635    8.1875554 
  5.26   66.8140151   8.17398404 
 5.265   67.8395596   8.23647738 
  5.27   67.6614873    8.2256603 
 5.275   66.7721842   8.17142486 
  5.28   68.8363005   8.29676446 
 5.285   67.8011913   8.23414788 
  5.29   66.0047524   8.12433089 
 5.295    66.964509   8.18318453 
   5.3    66.460415   8.15232574 
 5.305   66.4418562   8.15118741 
  5.31   67.2964652   8.20344228 
 5.315   66.7057101   8.16735637 
  5.32   67.0134523   8.18617446 
 5.325   68.1098439   8.25286883 
  5.33   68.0604903    8.2498782 
 5.335   67.8075882   8.23453631 
  5.34    67.987783   8.24547046 
 5.345   67.7894097   8.23343244 
  5.35   67.1423126   8.19404128 
 5.355     69.06649   8.31062513 
  5.36   65.7414271   8.10810872 
 5.365   67.8687373   8.23824843 
  5.37   66.9294388   8.18104143 
 5.375   68.2709651   8.26262459 
  5.38   67.3855699   8.20887141 
 5.385   67.0353111   8.18750946 
  5.39   66.7596879   8.17066018 
 5.395   68.9223606    8.3019492 
   5.4   67.0078225   8.18583059 
 5.405   65.7462457   8.10840587 
  5.41   66.7004994   8.16703737 
 5.415   67.5757334   8.22044606 
  5.42   67.6272389   8.22357823 
 5.425   68.0268978   8.24784201 
  5.43    67.172601   8.19588927 
 5.435   66.3740856   8.14702925 
  5.44   66.8532696   8.17638487 
 5.445   66.1891959   8.13567427 
  5.45    65.395215    8.0867308 
 5.455   66.5987477   8.16080558 
  5.46   65.0050227   8.06256924 
 5.465   65.7701025   8.10987685 
  5.47   67.1548975   8.19480918 
 5.475   65.1830596   8.07360264 
  5.48   65.4429078   8.08967909 
 5.485   63.4323928   7.96444554 
  5.49   67.5078863    8.2163183 
 5.495   64.6025501   8.03757115 
   5.5   65.6970091   8.10536915 
 5.505   66.0160501   8.12502616 
  5.51   65.0782932   8.06711183 
 5.515   67.1125787   8.19222672 
  5.52   63.9498926   7.99686768 
 5.525    67.001928   8.18547054 
  5.53   64.9442793   8.05880136 
 5.535    64.298866   8.01865737 
  5.54   66.2492378   8.13936348 
 5.545   65.6036751   8.09960957 
  5.55   65.5204669   8.09447138 
 5.555   64.4037898   8.02519718 
  5.56   65.9936082   8.12364501 
 5.565   65.7360586   8.10777766 
  5.57    65.733334   8.10760963 
 5.575   64.9077144   8.05653241 
  5.58   66.6377172   8.16319283 
 5.585    64.787499    8.0490682 
  5.59   64.6745344    8.0420479 
 5.595   65.3995214   8.08699706 
   5.6   65.7344602   8.10767909 
 5.605   65.0437958   8.06497339 
  5.61    64.256469   8.01601329 
 5.615   66.4805251   8.15355904 
  5.62   64.1124263   8.00702356 
 5.625   64.4295079   8.02679935 
  5.63   65.5126081   8.09398592 
 5.635   64.9074773   8.05651769 
  5.64   65.5148313   8.09412326 
 5.645   64.2612298   8.01631024 
  5.65   66.5354952   8.15692927 
 5.655    65.087698   8.06769471 
  5.66   64.6203862   8.03868063 
 5.665   64.2708918   8.01691286 
  5.67   64.9802138   8.06103057 
 5.675   64.8889842    8.0553699 
  5.68   64.8808135   8.05486272 
 5.685   65.4665866   8.09114248 
  5.69   64.9326677   8.05808089 
 5.695   64.1574087     8.009832 
   5.7   64.4417105   8.02755944 
 5.705   64.7955574   8.04956877 
  5.71   64.8348361    8.0520082 
 5.715   63.5787383   7.97362767 
  5.72   65.2381003   8.07701061 
 5.725   64.9781111   8.06090014 
  5.73   64.8924993   8.05558808 
 5.735   64.3382237   8.02111112 
  5.74   65.3590302   8.08449319 
 5.745   63.5687576   7.97300179 
  5.75   65.7739691   8.11011524 
 5.755   64.9198821   8.05728751 
  5.76   64.4648784   8.02900233 
 5.765   63.3792622   7.96110935 
  5.77   64.0903054    8.0056421 
 5.775   62.3434722   7.89578826 
  5.78   66.0377422   8.12636094 
 5.785   63.7857257   7.98659663 
  5.79   64.5092289   8.03176375 
 5.795   64.5837782   8.03640331 
   5.8    64.457551   8.02854601 
 5.805   63.4077181   7.96289634 
  5.81   64.1381227   8.00862802 
 5.815   64.7901034   8.04922999 
  5.82   64.2528319   8.01578642 
 5.825    64.023657   8.00147842 
  5.83   64.3885479    8.0242475 
 5.835    64.347039   8.02166061 
  5.84   64.3144255   8.01962752 
 5.845   65.0650476   8.06629082 
  5.85   65.4825766   8.09213053 
 5.855   64.4520289    8.0282021 
  5.86   63.9122812    7.9945157 
 5.865   63.0586318   7.94094653 
  5.87    64.134393   8.00839516 
 5.875   63.7324055   7.98325783 
  5.88   64.5384472   8.03358246 
 5.885   63.6565459   7.97850524 
  5.89   64.1042203   8.00651112 
 5.895   62.6241712   7.91354353 
   5.9   61.9673495   7.87193429 
 5.905   63.2941846   7.95576423 
  5.91   63.4545772   7.96583813 
 5.915   59.7776096   7.73159813 
  5.92   63.5552578   7.97215516 
 5.925   63.0024934     7.937411 
  5.93   61.9583029   7.87135966 
 5.935   62.6406033   7.91458169 
  5.94     61.87715   7.86620302 
 5.945   62.7926849   7.92418355 
  5.95    61.989902   7.87336662 
 5.955   63.1979862   7.94971611 
  5.96   62.7206413   7.91963644 
 5.965   63.7413586   7.98381855 
  5.97    62.352493   7.89635948 
 5.975   63.6465859   7.97788104 
  5.98   62.4499945   7.90253089 
 5.985   62.5820589   7.91088231 
  5.99   62.6352262   7.91424199 
 5.995   63.0229295   7.93869823 
   6.0   60.7451965   7.79392048 
 6.005      63.0852   7.94261922 
  6.01   62.7740416   7.92300711 
 6.015   61.6453452   7.85145497 
  6.02   63.8895136   7.99309162 
 6.025   62.0023133   7.87415477 
  6.03   63.1066107   7.94396694 
 6.035   62.6495001   7.91514372 
  6.04   62.9048839   7.93125992 
 6.045   60.8550652   7.80096566 
  6.05   63.9737549   7.99835951 
 6.055   62.2076175   7.88718058 
  6.06   61.5964358   7.84833968 
 6.065    62.780408   7.92340886 
  6.07   63.2820846   7.95500375 
 6.075   62.5151939   7.90665504 
  6.08   62.3551836   7.89652985 
 6.085    62.551557   7.90895423 
  6.09   62.4876155   7.90491085 
 6.095   62.8501092   7.92780607 
   6.1    63.467101   7.96662419 
 6.105   62.8355238   7.92688614 
  6.11   61.1556798    7.8202097 
 6.115   61.3883392   7.83507111 
  6.12   61.7288889   7.85677344 
 6.125   60.4548776   7.77527348 
  6.13    62.073873   7.87869741 
 6.135   61.1011875   7.81672485 
  6.14   62.9919149   7.93674461 
 6.145   62.9425264   7.93363261 
  6.15   60.9859593   7.80935076 
 6.155   60.6583694   7.78834831 
  6.16   61.1876082   7.82225084 
 6.165    61.215666   7.82404409 
  6.17   62.3369887   7.89537768 
 6.175   62.1519201   7.88364891 
  6.18    61.906477   7.86806692 
 6.185   62.5321253   7.90772567 
  6.19   61.7910942   7.86073115 
 6.195   62.1906673   7.88610596 
   6.2   62.4757157   7.90415813 
 6.205   62.0823496   7.87923534 
  6.21   60.3896097   7.77107519 
 6.215   61.0476416   7.81329902 
  6.22   62.0143781   7.87492083 
 6.225   60.6376497   7.78701802 
  6.23   62.2386562     7.889148 
 6.235   62.0183652   7.87517398 
  6.24   61.8819697   7.86650938 
 6.245   61.9661152    7.8718559 
  6.25   62.3678946   7.89733465 
 6.255   61.5753613   7.84699696 
  6.26   60.8457172   7.80036648 
 6.265   61.9001373   7.86766403 
  6.27   61.8348284   7.86351247 
 6.275   60.8123303    7.7982261 
  6.28    60.925117   7.80545431 
 6.285   62.7143146     7.919237 
  6.29   61.3347446   7.83165019 
 6.295   60.6839331   7.78998929 
   6.3   61.7480903   7.85799531 
 6.305    62.500757   7.90574202 
  6.31   63.1140715   7.94443651 
 6.315   61.2742168   7.82778492 
  6.32   59.7119354   7.72734983 
 6.325   61.5502544   7.84539702 
  6.33   60.1305281   7.75438767 
 6.335   62.2503522   7.88988924 
  6.34   59.3244472   7.70223651 
 6.345   62.5528903   7.90903852 
  6.35   61.2307607   7.82500867 
 6.355   61.4956012   7.84191311 
  6.36   59.7253599   7.72821842 
 6.365   59.7696302   7.73108209 
  6.37   62.8018672   7.92476291 
 6.375   60.3413595    7.7679701 
  6.38   61.5693725   7.84661535 
 6.385   60.6624018   7.78860718 
  6.39   61.1487288   7.81976526 
 6.395   60.7152394   7.79199842 
   6.4   59.5925771   7.71962286 
 6.405   60.3479222   7.76839251 
  6.41   60.1562132   7.75604365 
 6.415   59.8630209   7.73711968 
  6.42   60.7043723   7.79130107 
 6.425   61.1731646   7.82132754 
  6.43   60.5087604   7.77873771 
 6.435   61.3479289   7.83249187 
  6.44    60.586883   7.78375764 
 6.445   60.1792171   7.75752648 
  6.45   60.2310164   7.76086441 
 6.455   60.7805244   7.79618653 
  6.46   60.1284915   7.75425634 
 6.465   59.3058472   7.70102897 
  6.47   60.4019562   7.77186954 
 6.475   60.1588196   7.75621168 
  6.48   60.0892366   7.75172475 
 6.485   60.2836549   7.76425495 
  6.49    58.307822   7.63595587 
 6.495    59.410665   7.70783141 
   6.5   60.3513812   7.76861514 
 6.505   59.4941031   7.71324206 
  6.51    59.690107   7.72593729 
 6.515   59.1164079   7.68871952 
  6.52   60.3185135   7.76649944 
 6.525   60.3289902   7.76717389 
  6.53   61.0978304   7.81651012 
 6.535   59.7837547   7.73199552 
  6.54   58.4152074    7.6429842 
 6.545   59.4600846   7.71103655 
  6.55   59.7683612   7.73100001 
 6.555   61.0816072    7.8154723 
  6.56   59.9061397   7.73990567 
 6.565   59.8440019    7.7358905 
  6.57   60.7909678   7.79685628 
 6.575    59.520409   7.71494711 
  6.58   60.1472783   7.75546764 
 6.585   59.3299397   7.70259305 
  6.59   59.9405152   7.74212601 
 6.595   58.5040153   7.64879175 
   6.6   58.9191809   7.67588307 
 6.605   59.7419348   7.72929071 
  6.61   59.0868573    7.6867976 
 6.615   59.9769913   7.74448134 
  6.62   59.1702444   7.69221973 
 6.625   59.1474517   7.69073805 
  6.63   60.0914267   7.75186601 
 6.635   58.2114616   7.62964361 
  6.64   59.7635768   7.73069058 
 6.645   59.2549044   7.69772073 
  6.65   60.1711348   7.75700553 
 6.655   58.6077379   7.65556908 
  6.66   58.4185695   7.64320414 
 6.665   59.7544879   7.73010271 
  6.67   60.2789791   7.76395383 
 6.675   59.9461528   7.74249009 
  6.68   57.8631951   7.60678612 
 6.685   58.9493673   7.67784913 
  6.69   58.1913711   7.62832689 
 6.695   58.8962788    7.6743911 
   6.7   59.6500772   7.72334624 
 6.705   59.2083432   7.69469578 
  6.71   58.9768975   7.67964176 
 6.715    59.291724   7.70011194 
  6.72    56.877849   7.54174045 
 6.725   59.4884343   7.71287458 
  6.73   59.6868706   7.72572784 
 6.735   58.7460117   7.66459469 
  6.74   58.7420257   7.66433466 
 6.745   58.6388223   7.65759899 
  6.75   58.4910293   7.64794282 
 6.755   59.1118844   7.68842536 
  6.76    59.540685   7.71626108 
 6.765   58.4060669   7.64238621 
  6.77   60.5042217   7.77844597 
 6.775   59.2750123   7.69902671 
  6.78   59.6166524   7.72118206 
 6.785   60.6161503   7.78563744 
  6.79   57.7353481   7.59837799 
 6.795   58.8210263    7.6694867 
   6.8   59.5090036    7.7142079 
 6.805   58.4454574   7.64496288 
  6.81   57.9637474   7.61339263 
 6.815   59.3578035   7.70440157 
  6.82   60.0964779   7.75219181 
 6.825   57.7580276   7.59987024 
  6.83   58.9302532   7.67660428 
 6.835   59.2271186   7.69591571 
  6.84   57.9147487   7.61017403 
 6.845   58.0859143   7.62141157 
  6.85   57.4169145   7.57739497 
 6.855   58.7321604   7.66369104 
  6.86   58.7543759   7.66514031 
 6.865   58.9732388   7.67940355 
  6.87   57.8544162   7.60620906 
 6.875   58.7360285    7.6639434 
  6.88   58.3176863   7.63660175 
 6.885   58.4699553   7.64656494 
  6.89   57.2186513   7.56430111 
 6.895   59.2117097   7.69491453 
   6.9   58.8492567   7.67132692 
 6.905   57.3016765   7.56978708 
  6.91   58.5699114   7.65309816 
 6.915   58.9739407   7.67944925 
  6.92   58.0600644   7.61971551 
 6.925   59.2932181   7.70020897 
  6.93   58.4858935   7.64760704 
 6.935   57.9877991   7.61497203 
  6.94   57.3392492   7.57226843 
 6.945   58.5038683   7.64878214 
  6.95   58.8361401   7.67047196 
 6.955   57.5448394   7.58583149 
  6.96   56.8743989   7.54151171 
 6.965   57.9055008    7.6095664 
  6.97   59.6782789   7.72517177 
 6.975   57.1758148   7.56146909 
  6.98   57.0389135    7.5524111 
 6.985   57.8342766   7.60488505 
  6.99   56.9588402   7.54710807 
 6.995   57.3129688   7.57053293 
   7.0    58.482172   7.64736373 
 7.005   58.7932368   7.66767479 
  7.01   56.7422818   7.53274729 
 7.015   60.4715202   7.77634362 
  7.02   57.4590397   7.58017412 
 7.025   58.6542525   7.65860644 
  7.03    57.191837   7.56252848 
 7.035   58.1340542   7.62456911 
  7.04   57.1247931   7.55809454 
 7.045   58.4646817   7.64622009 
  7.05   57.7700986   7.60066435 
 7.055   57.1613011   7.56050931 
  7.06   56.9282078   7.54507838 
 7.065   57.6596109   7.59339258 
  7.07   57.0761434   7.55487547 
 7.075   56.9409294   7.54592138 
  7.08    57.059979   7.55380559 
 7.085   58.6128396   7.65590227 
  7.09   57.7534467   7.59956885 
 7.095   57.8970178   7.60900899 
   7.1   55.9724217   7.48147189 
 7.105   56.5037403   7.51689699 
  7.11   57.7427993   7.59886829 
 7.115   55.0710656   7.42098818 
  7.12   58.2150785   7.62988064 
 7.125   57.6961315   7.59579696 
  7.13   55.9640196   7.48091034 
 7.135    56.940599   7.54589948 
  7.14   57.2154678   7.56409068 
 7.145   57.4546959   7.57988759 
  7.15   57.9208582   7.61057542 
 7.155   57.4564987   7.58000651 
  7.16   56.8531439   7.54010238 
 7.165   57.1118648   7.55723923 
  7.17   56.4516392   7.51343059 
 7.175   56.5106467   7.51735636 
  7.18    57.178671   7.56165795 
 7.185   57.6892807   7.59534599 
  7.19   57.0202792   7.55117734 
 7.195     56.19353   7.49623439 
   7.2   56.7802943   7.53527002 
 7.205   57.7967063    7.6024145 
  7.21   56.7636714   7.53416693 
 7.215   57.7625321   7.60016659 
  7.22   57.1148166   7.55743452 
 7.225   57.5128569   7.58372316 
  7.23   56.6487234   7.52653462 
 7.235   57.2489628   7.56630443 
  7.24   56.8389596   7.53916173 
 7.245   58.7563618   7.66526985 
  7.25    56.945701   7.54623754 
 7.255   56.1119633    7.4907919 
  7.26   57.7544946    7.5996378 
 7.265   57.4863023   7.58197219 
  7.27   56.0117055   7.48409684 
 7.275   56.6109079   7.52402206 
  7.28   55.4835103   7.44872541 
 7.285   56.9344137   7.54548963 
  7.29   57.5970613   7.58927278 
 7.295   55.8086842   7.47052101 
   7.3   55.4248273   7.44478524 
 7.305    56.881708   7.54199629 
  7.31   56.7078947   7.53046444 
 7.315   55.8803869   7.47531851 
  7.32   54.9157941   7.41051915 
 7.325   56.6621565   7.52742695 
  7.33     56.17733   7.49515377 
 7.335   55.2560622   7.43344215 
  7.34   56.9697037   7.54782775 
 7.345   57.0760644   7.55487024 
  7.35   56.2126262     7.497508 
 7.355   55.9508531   7.48003029 
  7.36   56.1399849   7.49266207 
 7.365   56.4822831   7.51546958 
  7.37   56.0768218   7.48844589 
 7.375   54.9045672   7.40976162 
  7.38   55.2617049   7.43382169 
 7.385   57.7611043   7.60007265 
  7.39   56.5481083   7.51984762 
 7.395   56.4397743   7.51264096 
   7.4   56.0478161   7.48650894 
 7.405   56.1344196   7.49229068 
  7.41   55.0694468   7.42087911 
 7.415   56.1770055   7.49513212 
  7.42   55.1566933   7.42675523 
 7.425   55.7239699   7.46484895 
  7.43   56.1908873   7.49605812 
 7.435   55.2556626   7.43341527 
  7.44   56.3541277   7.50693864 
 7.445   56.0629696   7.48752093 
  7.45   57.7236315   7.59760696 
 7.455    56.995452   7.54953323 
  7.46   55.9876797   7.48249155 
 7.465   54.7363225       7.3984 
  7.47   56.4790042   7.51525144 
 7.475   55.3620219   7.44056597 
  7.48   55.3333116   7.43863641 
 7.485   55.5566277   7.45363185 
  7.49   55.2611024   7.43378117 
 7.495   55.7804945   7.46863405 
   7.5   55.7244461   7.46488085 
 7.505   53.2099718   7.29451655 
  7.51   54.9444252   7.41245069 
 7.515   55.3812005   7.44185464 
  7.52   54.4912491   7.38181882 
 7.525   56.0122487   7.48413313 
  7.53   53.8565455    7.3387019 
 7.535   54.6051487   7.38952967 
  7.54   54.4915047   7.38183613 
 7.545   54.4205589   7.37702914 
  7.55    55.428046   7.44500141 
 7.555   56.8446302    7.5395378 
  7.56   54.5556951   7.38618271 
 7.565   55.9650006   7.48097591 
  7.57   55.2568846   7.43349746 
 7.575   54.7230508   7.39750301 
  7.58   55.8181551   7.47115487 
 7.585   55.2319014   7.43181683 
  7.59   56.0556812   7.48703421 
 7.595   55.5033516   7.45005715 
   7.6   56.6940327   7.52954399 
 7.605   55.7578751    7.4671196 
  7.61   56.1845112   7.49563281 
 7.615    55.475239   7.44817018 
  7.62   56.4198823   7.51131695 
 7.625    55.504614   7.45014188 
  7.63   55.9677077   7.48115684 
 7.635   55.2174169   7.43084227 
  7.64   55.5117706   7.45062216 
 7.645     55.45592   7.44687317 
  7.65   56.0070764   7.48378757 
 7.655   55.3036738   7.43664399 
  7.66   55.3511899   7.43983803 
 7.665   54.1023412   7.35542937 
  7.67   56.3823151   7.50881583 
 7.675   55.5219491   7.45130519 
  7.68   54.0644574   7.35285369 
 7.685   54.2632138   7.36635689 
  7.69   56.0975692   7.48983105 
 7.695   55.3108734   7.43712803 
   7.7   54.4772545   7.38087085 
 7.705   55.5594355    7.4538202 
  7.71   55.3431775   7.43929953 
 7.715   53.5822569   7.31999023 
  7.72    55.760633   7.46730426 
 7.725   54.2017255   7.36218212 
  7.73   56.4789933   7.51525071 
 7.735    54.171013   7.36009599 
  7.74   54.6131847   7.39007339 
 7.745   54.3453179   7.37192769 
  7.75   54.6365441   7.39165367 
 7.755   54.9376331   7.41199252 
  7.76   53.6116195    7.3219956 
 7.765   54.1791925   7.36065163 
  7.77   54.5560356   7.38620577 
 7.775   55.3257159   7.43812583 
  7.78   54.2157551   7.36313487 
 7.785   54.8589642   7.40668375 
  7.79   53.8248025   7.33653887 
 7.795   54.8989715   7.40938402 
   7.8   53.6657898   7.32569381 
 7.805   53.6102982   7.32190537 
  7.81   53.4413538   7.31035935 
 7.815   54.8984739   7.40935044 
  7.82   53.9673419   7.34624679 
 7.825    54.346046   7.37197708 
  7.83   55.2793421   7.43500788 
 7.835   54.9382495    7.4120341 
  7.84   54.4906736   7.38177984 
 7.845   53.2920551   7.30014076 
  7.85   54.4024394   7.37580093 
 7.855   54.5706752   7.38719671 
  7.86   53.1027166   7.28716108 
 7.865   54.8587972   7.40667248 
  7.87   54.9918054   7.41564599 
 7.875    54.645395   7.39225236 
  7.88   54.8247557   7.40437409 
 7.885   54.2643694   7.36643532 
  7.89   53.9325945   7.34388143 
 7.895   56.0259515   7.48504853 
   7.9   54.0982575   7.35515176 
 7.905    54.699717    7.3959257 
  7.91   53.7420751   7.33089866 
 7.915   54.6784473   7.39448763 
  7.92   53.2237788   7.29546289 
 7.925   53.2505304    7.2972961 
  7.93   53.9217848   7.34314543 
 7.935   53.4603895    7.3116612 
  7.94   55.3943328   7.44273692 
 7.945   55.3387805     7.439004 
  7.95    54.435886    7.3780679 
 7.955   53.5369716   7.31689631 
  7.96   53.1732131   7.29199651 
 7.965   55.1863218   7.42874968 
  7.97   52.6713284   7.25750152 
 7.975   53.9204258   7.34305289 
  7.98   53.5110485   7.31512464 
 7.985    53.445609   7.31065038 
  7.99   54.3848565   7.37460891 
 7.995    53.813427   7.33576356 
   8.0    54.345534   7.37194235 
 8.005   53.5725836   7.31932945 
  8.01   52.8091991   7.26699381 
 8.015   53.4882073   7.31356324 
  8.02   54.3191037    7.3701495 
 8.025   52.8865224   7.27231204 
  8.03   53.5212191   7.31581979 
 8.035    53.597137   7.32100656 
  8.04      54.0692   7.35317618 
 8.045   52.4471655   7.24204153 
  8.05   54.3806695   7.37432502 
 8.055   54.3235787   7.37045308 
  8.06   52.2272725   7.22684388 
 8.065   54.6086778   7.38976845 
  8.07   53.8178198   7.33606296 
 8.075   53.0947209   7.28661244 
  8.08   53.7976344   7.33468707 
 8.085   54.4183516   7.37687953 
  8.09   53.0898109   7.28627551 
 8.095   53.6462269   7.32435846 
   8.1   54.1386763   7.35789891 
 8.105   52.5632561   7.25005214 
  8.11   51.8350324   7.19965502 
 8.115   54.2591028   7.36607785 
  8.12   53.6872542   7.32715867 
 8.125   52.9737211   7.27830482 
  8.13   52.7843585   7.26528447 
 8.135   51.3784681   7.16787751 
  8.14   51.9803874   7.20974254 
 8.145   52.4469656   7.24202773 
  8.15   53.3700236   7.30547901 
 8.155   53.4888537   7.31360743 
  8.16   52.9963229   7.27985734 
 8.165   53.2320581   7.29603029 
  8.17   52.8687804   7.27109211 
 8.175    52.477259   7.24411893 
  8.18   53.0953978   7.28665889 
 8.185   52.8823856   7.27202762 
  8.19   52.3439544   7.23491219 
 8.195   52.0499357   7.21456414 
   8.2    53.666307   7.32572911 
 8.205   51.7882464    7.1964051 
  8.21   52.0491614   7.21451048 
 8.215   53.4899757   7.31368414 
  8.22   53.2445618   7.29688713 
 8.225   51.6083401   7.18389449 
  8.23   53.5347241   7.31674273 
 8.235   52.4837244   7.24456516 
  8.24   52.9083373   7.27381175 
 8.245   52.9080453   7.27379167 
  8.25   52.1550578   7.22184587 
 8.255   51.2088859   7.15603842 
  8.26     52.58324   7.25143021 
 8.265   52.6321295   7.25480045 
  8.27   51.3061036   7.16282791 
 8.275   52.9847583   7.27906301 
  8.28   52.2990313   7.23180692 
 8.285   52.9261238   7.27503428 
  8.29   53.3297079   7.30271921 
 8.295   53.2074945   7.29434675 
   8.3   52.0943075   7.21763864 
 8.305    53.191557   7.29325421 
  8.31    52.381407   7.23750005 
 8.315   51.9475549   7.20746522 
  8.32   53.1188074   7.28826505 
 8.325   53.4895019   7.31365175 
  8.33    51.498146   7.17622087 
 8.335   51.0704467   7.14635898 
  8.34   52.8761787   7.27160083 
 8.345   51.9564472   7.20808207 
  8.35   52.7653251   7.26397447 
 8.355   52.0644919   7.21557288 
  8.36   52.2409009   7.22778673 
 8.365   52.7688992   7.26422048 
  8.37   52.6778163   7.25794849 
 8.375   51.9626067   7.20850933 
  8.38   51.8158961   7.19832593 
 8.385     51.87999   7.20277655 
  8.39   52.2333743   7.22726603 
 8.395   52.4985626   7.24558918 
   8.4   52.3732799   7.23693857 
 8.405   51.8841082   7.20306242 
  8.41   50.9306623   7.13657216 
 8.415    52.249123   7.22835548 
  8.42   52.7287607    7.2614572 
 8.425   52.2381423   7.22759589 
  8.43   51.5074344   7.17686801 
 8.435   52.2955836   7.23156854 
  8.44   52.1056582   7.21842491 
 8.445    51.686854     7.189357 
  8.45   52.1749347    7.2232219 
 8.455   51.9892244   7.21035536 
  8.46   52.1153194   7.21909409 
 8.465   51.3764439   7.16773632 
  8.47   51.9176524   7.20539051 
 8.475   51.9494762   7.20759851 
  8.48   52.3853554   7.23777282 
 8.485    51.636379   7.18584574 
  8.49   51.7485235   7.19364466 
 8.495   51.7923693   7.19669155 
   8.5    51.834218   7.19959846 
 8.505    51.572187   7.18137779 
  8.51    52.921278   7.27470123 
 8.515   52.8256641   7.26812659 
  8.52   52.6177024   7.25380606 
 8.525   50.5027383   7.10652786 
  8.53    52.340329   7.23466164 
 8.535     51.69444   7.18988456 
  8.54   51.7166347   7.19142786 
 8.545   52.4889419   7.24492525 
  8.55   51.9439732   7.20721675 
 8.555   50.5421815   7.10930246 
  8.56   51.2207461   7.15686706 
 8.565   51.5517715   7.17995623 
  8.57   51.9174279   7.20537493 
 8.575   51.5970033   7.18310541 
  8.58    50.650739   7.11693326 
 8.585    50.945049   7.13758005 
  8.59   50.6609568   7.11765107 
 8.595   51.4236847   7.17103094 
   8.6   51.3946813   7.16900839 
 8.605   51.2241758   7.15710666 
  8.61   52.2140575   7.22592953 
 8.615   50.6913673   7.11978703 
  8.62   51.4638992   7.17383435 
 8.625   50.5797822   7.11194644 
  8.63   51.7181207   7.19153118 
 8.635   52.1678349   7.22273043 
  8.64   51.1800901   7.15402615 
 8.645   51.3543512   7.16619503 
  8.65   50.6414018   7.11627724 
 8.655   50.9090945   7.13506093 
  8.66   50.4295636   7.10137759 
 8.665   51.4886727   7.17556079 
  8.67   51.3193986    7.1637559 
 8.675   52.1961147   7.22468786 
  8.68   51.9936015   7.21065888 
 8.685   51.8269873   7.19909628 
  8.69   51.5467512   7.17960662 
 8.695   50.5470703   7.10964629 
   8.7     50.38774   7.09843222 
 8.705   51.1185932   7.14972679 
  8.71   50.3712343    7.0972695 
 8.715   51.6611334   7.18756798 
  8.72   50.5439672   7.10942805 
 8.725   51.5300041   7.17844023 
  8.73   51.8301588   7.19931655 
 8.735   50.9981374   7.14129802 
  8.74   50.2036055   7.08545027 
 8.745   49.2366837   7.01688562 
  8.75    49.500795   7.03568014 
 8.755   52.2942921   7.23147925 
  8.76   52.0604944   7.21529586 
 8.765   51.4487394   7.17277766 
  8.77   51.7081127   7.19083533 
 8.775   49.7231287   7.05146287 
  8.78   51.2503188    7.1589328 
 8.785   50.9801882   7.14004119 
  8.79   50.4665995   7.10398476 
 8.795   50.6573823   7.11739997 
   8.8   50.0328724   7.07339186 
 8.805   50.1233796   7.07978669 
  8.81    50.048202   7.07447538 
 8.815   50.9784967   7.13992274 
  8.82   50.1738993   7.08335368 
 8.825    50.593159   7.11288682 
  8.83   50.9961049   7.14115572 
 8.835   50.5282113   7.10831986 
  8.84   50.9268533    7.1363053 
 8.845   49.7693211   7.05473749 
  8.85   51.6402235   7.18611324 
 8.855   50.3890453   7.09852417 
  8.86   51.3177307   7.16363949 
 8.865   50.7223351   7.12196146 
  8.87   51.4625984   7.17374368 
 8.875   50.7557653   7.12430806 
  8.88   51.0843908   7.14733453 
 8.885   51.8938873    7.2037412 
  8.89   49.8968483   7.06377012 
 8.895   51.4478799   7.17271775 
   8.9   51.5773792   7.18173929 
 8.905   50.4482104   7.10269036 
  8.91   50.2169111   7.08638915 
 8.915   51.1839063   7.15429286 
  8.92   50.4676857   7.10406121 
 8.925   50.6089917    7.1139997 
  8.93   49.3027842   7.02159413 
 8.935   52.1805105   7.22360786 
  8.94   50.8416723   7.13033466 
 8.945   49.8763261   7.06231733 
  8.95   50.6096864   7.11404853 
 8.955   50.4506364   7.10286114 
  8.96     50.64143   7.11627923 
 8.965    50.131176   7.08033728 
  8.97   50.0836929   7.07698332 
 8.975   51.3926322   7.16886548 
  8.98   50.3648803   7.09682184 
 8.985   49.9074311   7.06451917 
  8.99   51.3588419   7.16650834 
 8.995   50.8631059   7.13183748 
   9.0   49.9182044   7.06528162 
 9.005   49.5834086   7.04154873 
  9.01   49.3920996   7.02795131 
 9.015   49.2636574    7.0188074 
  9.02   50.2564955   7.08918158 
 9.025   48.9928087   6.99948632 
  9.03   51.1570104    7.1524129 
 9.035   50.2596155   7.08940163 
  9.04   49.9946002   7.07068598 
 9.045   51.1399097   7.15121736 
  9.05   48.9379359   6.99556545 
 9.055   50.7218089   7.12192452 
  9.06   50.9657761   7.13903188 
 9.065   49.0453347   7.00323744 
  9.07   47.8276604   6.91575451 
 9.075   51.5919702   7.18275506 
  9.08   49.4993622   7.03557831 
 9.085   50.8238595   7.12908546 
  9.09   50.4350203   7.10176177 
 9.095   49.6161468   7.04387299 
   9.1   49.7890516   7.05613574 
 9.105   50.5451144   7.10950873 
  9.11   47.9146185   6.92203861 
 9.115   49.9794717   7.06961609 
  9.12   48.6889953   6.97775002 
 9.125    48.665424   6.97606078 
  9.13   50.4185162    7.1005997 
 9.135   48.8749911   6.99106509 
  9.14   47.3931478   6.88426814 
 9.145   49.9115088   7.06480777 
  9.15   50.2326174   7.08749726 
 9.155   48.8701945   6.99072203 
  9.16   49.4614172   7.03288115 
 9.165   48.4928278   6.96367918 
  9.17   49.0786796   7.00561772 
 9.175   50.2251053   7.08696728 
  9.18   49.1961931   7.01399979 
 9.185   49.3262576   7.02326545 
  9.19   49.5137035   7.03659744 
 9.195   49.0892242   7.00637026 
   9.2   49.8595145     7.061127 
 9.205     49.71483   7.05087442 
  9.21   49.1066163   7.00761131 
 9.215   49.4258688   7.03035339 
  9.22   48.6855676   6.97750439 
 9.225   49.0661848   7.00472589 
  9.23   49.1476289   7.01053699 
 9.235    47.734235   6.90899667 
  9.24   48.4936992   6.96374175 
 9.245   49.3195155   7.02278545 
  9.25   48.6529328   6.97516543 
 9.255   48.8714745   6.99081358 
  9.26   47.9706055   6.92608154 
 9.265   49.1093571   7.00780687 
  9.27   49.2746546   7.01959077 
 9.275    48.165123   6.94010973 
  9.28   48.9587509   6.99705302 
 9.285   49.1727875   7.01233111 
  9.29   49.1085382   7.00774844 
 9.295   46.7245731   6.83553751 
   9.3   48.3349294   6.95233266 
 9.305   48.1875171   6.94172292 
  9.31   48.5094923   6.96487561 
 9.315   48.9843356   6.99888103 
  9.32   48.2802806    6.9484013 
 9.325   48.8510307   6.98935124 
  9.33   48.4259182   6.95887334 
 9.335   48.2277665   6.94462141 
  9.34   48.4145517    6.9580566 
 9.345   48.6579327   6.97552383 
  9.35   47.4944829   6.89162411 
 9.355   47.2399272   6.87313081 
  9.36   48.6393704   6.97419317 
 9.365   48.9555659   6.99682542 
  9.37   48.0119968   6.92906897 
 9.375   48.5923577   6.97082188 
  9.38   48.7200519   6.97997506 
 9.385   47.6270795   6.90123753 
  9.39   48.6648954   6.97602289 
 9.395   49.4667504   7.03326029 
   9.4   47.7435168   6.90966836 
 9.405   46.8211131   6.84259549 
  9.41   48.1253592   6.93724435 
 9.415   47.5070049   6.89253255 
  9.42   48.1626036   6.93992821 
 9.425   47.1735121   6.86829761 
  9.43   47.2640166   6.87488302 
 9.435   48.2405107   6.94553891 
  9.44   46.6761172   6.83199218 
 9.445   47.3721851   6.88274547 
  9.45   48.7408547   6.98146508 
 9.455   48.0462702   6.93154169 
  9.46   47.5183823   6.89335784 
 9.465   46.3387513   6.80725725 
  9.47    48.605497   6.97176427 
 9.475   47.8942733   6.92056885 
  9.48   47.1816882   6.86889279 
 9.485   45.6381018   6.75559781 
  9.49   47.5384314   6.89481192 
 9.495   47.1496746   6.86656206 
   9.5   47.6227283   6.90092228 
 9.505   46.8911816   6.84771361 
  9.51   46.2906452    6.8037229 
 9.515   46.0385156   6.78516879 
  9.52   47.0839054    6.8617713 
 9.525    46.845463   6.84437455 
  9.53   46.0111422   6.78315135 
 9.535   47.1015141   6.86305428 
  9.54   45.9888145   6.78150532 
 9.545   47.4978991   6.89187196 
  9.55   47.5173081   6.89327992 
 9.555   46.9545252   6.85233721 
  9.56   47.0833971   6.86173426 
 9.565   46.7853226   6.83997973 
  9.57   46.9688284    6.8533808 
 9.575   47.7619605   6.91100286 
  9.58   47.0241735    6.8574174 
 9.585   47.0216533   6.85723365 
  9.59   47.2766043   6.87579845 
 9.595    47.026642   6.85759739 
   9.6   47.4857808   6.89099273 
 9.605    46.643668   6.82961697 
  9.61   48.4571216   6.96111497 
 9.615   46.9533175   6.85224908 
  9.62    46.166263     6.794576 
 9.625   47.0254272   6.85750882 
  9.63   46.2231044   6.79875756 
 9.635   46.8995283   6.84832303 
  9.64   46.8650262   6.84580355 
 9.645   46.3184242   6.80576404 
  9.65   46.5491903    6.8226967 
 9.655   47.1514884   6.86669414 
  9.66   46.6008251    6.8264797 
 9.665    45.227474   6.72513747 
  9.67    45.701874   6.76031612 
 9.675   45.8698667   6.77272964 
  9.68   46.5957399   6.82610723 
 9.685   46.0415773   6.78539441 
  9.69   46.8677767   6.84600444 
 9.695   45.5752628   6.75094533 
   9.7   45.9523102   6.77881333 
 9.705   45.9343114   6.77748563 
  9.71    45.705052   6.76055116 
 9.715    45.674993   6.75832768 
  9.72   46.3994705   6.81171568 
 9.725   46.9882591   6.85479825 
  9.73    47.093607    6.8624782 
 9.735   46.8964449   6.84809791 
  9.74   46.1152279   6.79081939 
 9.745   45.9446069   6.77824512 
  9.75   45.5485389   6.74896577 
 9.755   45.9487815   6.77855305 
  9.76   45.5044912   6.74570169 
 9.765   45.2685687   6.72819208 
  9.77   46.1175015   6.79098679 
 9.775   46.1839406   6.79587673 
  9.78   45.2265273   6.72506709 
 9.785   46.1322068    6.7920694 
  9.79   45.0075706   6.70876819 
 9.795   46.8649244   6.84579611 
   9.8   46.6573814   6.83062086 
 9.805   44.8292919   6.69546801 
  9.81   46.7901744   6.84033438 
 9.815   46.1147681   6.79078553 
  9.82    45.387808   6.73704742 
 9.825   46.6040534   6.82671615 
  9.83   44.9895512   6.70742508 
 9.835   45.3421192   6.73365571 
  9.84   45.8437994   6.77080493 
 9.845   46.1018103   6.78983139 
  9.85   47.0809278   6.86155433 
 9.855   45.4521905   6.74182398 
  9.86   45.8363019   6.77025125 
 9.865   44.5656823   6.67575331 
  9.87   45.8417417   6.77065297 
 9.875   45.3505448   6.73428131 
  9.88   45.3989788   6.73787643 
 9.885   46.0671073    6.7872754 
  9.89   45.0067491   6.70870696 
 9.895    46.891893   6.84776555 
   9.9   45.7913876    6.7669334 
 9.905   44.6086725   6.67897241 
  9.91    45.249458   6.72677173 
 9.915    44.678047    6.6841639 
  9.92   44.1569938    6.6450729 
 9.925   44.2793042   6.65426962 
  9.93   44.8366978   6.69602104 
 9.935   44.3784008   6.66171155 
  9.94   44.9524482    6.7046587 
 9.945   44.8466377   6.69676322 
  9.95   44.4917844   6.67021622 
 9.955   44.3502405   6.65959762 
  9.96   44.9547095   6.70482733 
 9.965   44.1997035   6.64828576 
  9.97   43.9582452   6.63010145 
 9.975   44.0731655   6.63876234 
  9.98   44.3500824   6.65958576 
 9.985   45.5529629   6.74929351 
  9.99   44.6854553   6.68471804 
 9.995     44.28239   6.65450148 
  10.0   45.7620018   6.76476177 
10.005   44.0910296   6.64010765 
 10.01   45.0107483   6.70900502 
10.015    45.101806   6.71578782 
 10.02    45.819241   6.76899114 
10.025    44.152691   6.64474913 
 10.03   44.2656756    6.6532455 
10.035   44.5383698   6.67370735 
 10.04   44.1310043   6.64311706 
10.045   44.2437857   6.65160024 
 10.05   43.8410634   6.62125844 
10.055   44.9194375   6.70219647 
 10.06   45.0819742   6.71431115 
10.065   44.7834098   6.69204078 
 10.07   44.2721771   6.65373407 
10.075   44.1823636   6.64698154 
 10.08   45.3387802   6.73340777 
10.085    44.012291   6.63417599 
 10.09   43.7796073     6.616616 
10.095   44.0660177   6.63822399 
  10.1    44.499555   6.67079868 
10.105   44.0173973   6.63456082 
 10.11   44.3840587   6.66213619 
10.115    42.966189   6.55485995 
 10.12   44.5921796   6.67773761 
10.125   44.6999955   6.68580553 
 10.13   43.4527662   6.59187122 
10.135   44.3911424   6.66266781 
 10.14   42.8140712   6.54324623 
10.145   44.4636525   6.66810712 
 10.15   43.6137446    6.6040703 
10.155    44.060589   6.63781508 
 10.16   44.0474161   6.63682274 
10.165   43.4692098   6.59311837 
 10.17   42.8202457   6.54371804 
10.175   43.8624359   6.62287218 
 10.18   44.3776711   6.66165679 
10.185    44.163902   6.64559267 
 10.19   44.3196145   6.65729784 
10.195   44.0990993   6.64071527 
  10.2   44.8089625    6.6939497 
10.205   44.0668506   6.63828672 
 10.21   43.9077431   6.62629181 
10.215   44.7439298   6.68909035 
 10.22   43.6255021   6.60496042 
10.225   44.0436705   6.63654056 
 10.23   42.2065853   6.49665955 
10.235   43.5800663      6.60152 
 10.24   43.2094559   6.57338999 
10.245   43.7719894   6.61604031 
 10.25   44.1279105    6.6428842 
10.255   44.0380724   6.63611878 
 10.26   44.0895957   6.63999968 
10.265   42.7503611   6.53837603 
 10.27   43.2345341   6.57529726 
10.275   43.3277582   6.58238241 
 10.28   43.0109087   6.55827025 
10.285   42.4280109   6.51367875 
 10.29   42.9143484    6.5509044 
10.295   42.7942993   6.54173519 
  10.3   43.6552666   6.60721323 
10.305   43.2705494   6.57803537 
 10.31   43.0712218   6.56286689 
10.315   44.0856376   6.63970162 
 10.32   43.5853074   6.60191695 
10.325   42.5717091   6.52469993 
 10.33   43.5556376   6.59966951 
10.335   43.3851573   6.58674103 
 10.34    42.961281   6.55448556 
10.345   43.4239554   6.58968553 
 10.35   42.5695157   6.52453184 
10.355    43.242459   6.57589987 
 10.36   43.4685595   6.59306905 
10.365   43.6766287    6.6088296 
 10.37   43.1211552   6.56667002 
10.375   43.7749341   6.61626285 
 10.38   42.0203595   6.48231128 
10.385   43.2130232   6.57366132 
 10.39   43.5631465   6.60023836 
10.395   42.6538908   6.53099463 
  10.4    43.468772   6.59308516 
10.405   42.3432485   6.50716901 
 10.41   42.4979768   6.51904723 
10.415   43.4398459   6.59089113 
 10.42   42.7114487   6.53539966 
10.425      42.7475   6.53815723 
 10.43   42.3681895   6.50908515 
10.435    42.370594   6.50926985 
 10.44   42.1679245   6.49368343 
10.445    42.854549   6.54633859 
 10.45   41.2957584   6.42617759 
10.455   43.3089395   6.58095278 
 10.46    42.700833   6.53458744 
10.465   42.7553888   6.53876049 
 10.47   42.4159134   6.51275007 
10.475   42.3999876   6.51152728 
 10.48   40.7300868   6.38201275 
10.485   41.6292617   6.45207422 
 10.49   41.1389766    6.4139673 
10.495   42.2758909    6.5019913 
  10.5   41.1373812   6.41384294 
10.505   43.1604947   6.56966473 
 10.51   43.7665969   6.61563277 
10.515   41.6731581   6.45547505 
 10.52   41.9934034   6.48023174 
10.525   41.3186887   6.42796147 
 10.53   42.5363118    6.5219868 
10.535   41.9906422   6.48001869 
 10.54   42.0538508   6.48489405 
10.545    43.130212   6.56735959 
 10.55   42.3632688   6.50870715 
10.555    41.628529   6.45201744 
 10.56   42.3539982   6.50799495 
10.565   42.0401716   6.48383927 
 10.57   42.3928387   6.51097832 
10.575   40.9507185   6.39927484 
 10.58   42.4226577   6.51326782 
10.585   41.1708374   6.41645053 
 10.59   42.3720709   6.50938329 
10.595   42.1963311   6.49587031 
  10.6    41.568101   6.44733286 
10.605   41.3540449   6.43071107 
 10.61   41.9660506   6.47812091 
10.615   42.1060179     6.488915 
 10.62   41.5439348   6.44545846 
10.625   40.7609716   6.38443197 
 10.63   41.7307863   6.45993702 
10.635   42.0515721   6.48471835 
 10.64   41.7621524    6.4623643 
10.645   42.0977049   6.48827441 
 10.65   41.6074782    6.4503859 
10.655   42.5827284    6.5255443 
 10.66   40.9185694   6.39676241 
10.665   41.7109857   6.45840427 
 10.67    41.763464   6.46246579 
10.675   41.5517716   6.44606637 
 10.68    41.520354   6.44362895 
10.685    41.537337   6.44494663 
 10.69   41.3149498   6.42767063 
10.695   40.8072326    6.3880539 
  10.7   40.4520022   6.36018885 
10.705    40.755114   6.38397322 
 10.71    42.103555   6.48872522 
10.715   41.6436935    6.4531925 
 10.72   41.2945733   6.42608538 
10.725   40.9462227   6.39892356 
 10.73   41.2274354   6.42085939 
10.735   40.8396195   6.39058835 
 10.74   41.1493572   6.41477647 
10.745   41.9197986   6.47455007 
 10.75   41.1636986   6.41589422 
10.755    42.101747    6.4885859 
 10.76    42.082597   6.48711007 
10.765   40.9479541   6.39905884 
 10.77   40.4257889   6.35812778 
10.775   41.4998207   6.44203545 
 10.78   40.6412279   6.37504728 
10.785   41.2911098   6.42581589 
 10.79   40.6618044   6.37666091 
10.795   40.3207155   6.34985948 
  10.8   40.6624589   6.37671224 
10.805    40.813005   6.38850569 
 10.81   40.5072422   6.36453001 
10.815   41.6609857   6.45453218 
 10.82   40.1691776   6.33791587 
10.825   40.2675207   6.34566945 
 10.83   40.2498393   6.34427611 
10.835   40.7490986   6.38350206 
 10.84   39.7685781   6.30623327 
10.845   40.4208958   6.35774298 
 10.85   39.3788449   6.27525656 
10.855    40.450623   6.36008042 
 10.86   40.6942174   6.37920194 
10.865   40.8143235   6.38860889 
 10.87   40.6897637   6.37885285 
10.875   40.9399955   6.39843696 
 10.88   41.8242591   6.46716778 
10.885   39.7525681   6.30496377 
 10.89   41.1864095   6.41766387 
10.895   40.2826065     6.346858 
  10.9   40.8036539   6.38777378 
10.905   40.7205075   6.38126222 
 10.91   40.4024062   6.35628871 
10.915   40.1447266   6.33598664 
 10.92   40.8098299   6.38825719 
10.925   39.7237355   6.30267685 
 10.93   39.9066443    6.3171706 
10.935   39.7162561   6.30208347 
 10.94   40.6470924   6.37550722 
10.945   40.5262506   6.36602314 
 10.95   40.4264219   6.35817756 
10.955   40.9264639   6.39737945 
 10.96   39.9716281   6.32231192 
10.965   40.1700618   6.33798563 
 10.97   39.3523849   6.27314793 
10.975   40.2185117   6.34180666 
 10.98   40.4697511   6.36158401 
10.985   40.1387007   6.33551108 
 10.99   41.1587396   6.41550774 
10.995   40.1683424   6.33784999 
  11.0   39.3648452     6.274141 
11.005   40.1223679   6.33422197 
 11.01   40.6481348   6.37558898 
11.015   39.4201529   6.27854704 
 11.02   38.8612887   6.23388231 
11.025   38.6592727   6.21765813 
 11.03   39.8237354   6.31060499 
11.035   39.7005282   6.30083552 
 11.04   38.9893122   6.24414223 
11.045   39.9129617   6.31767059 
 11.05   39.0486792   6.24889424 
11.055   39.7470158   6.30452344 
 11.06   38.9423085   6.24037727 
11.065   40.2472989   6.34407589 
 11.07    39.267502    6.2663787 
11.075   40.3446868   6.35174675 
 11.08   39.2354245   6.26381869 
11.085   39.1555432   6.25743903 
 11.09   39.7408973   6.30403817 
11.095   38.6189571   6.21441527 
  11.1    39.081357   6.25150838 
11.105   39.3174384   6.27036191 
 11.11   39.3809653   6.27542551 
11.115   39.2090596   6.26171379 
 11.12   39.3452149   6.27257642 
11.125   40.8152965   6.38868504 
 11.13   39.4638885   6.28202901 
11.135   39.4132547   6.27799767 
 11.14    38.846016   6.23265722 
11.145   39.1127507   6.25401876 
 11.15   38.8764286   6.23509652 
11.155   39.8472748   6.31246979 
 11.16   39.4289731    6.2792494 
11.165   38.4386765   6.19989327 
 11.17   39.4354239   6.27976304 
11.175   39.0822549   6.25158019 
 11.18   40.2744496   6.34621538 
11.185   39.1656136   6.25824365 
 11.19   39.7126101    6.3017942 
11.195    39.466442   6.28223224 
  11.2   40.1283272   6.33469235 
11.205   38.7162404   6.22223757 
 11.21   39.0350147   6.24780079 
11.215   39.7971701   6.30849983 
 11.22    40.037845   6.32754652 
11.225   39.2676747   6.26639248 
 11.23   39.0588097   6.24970477 
11.235   39.3801693   6.27536208 
 11.24   38.9964716   6.24471549 
11.245   38.7190307   6.22246179 
 11.25   40.2468757   6.34404254 
11.255   39.4962057   6.28460068 
 11.26   39.5187061   6.28639055 
11.265    39.466787    6.2822597 
 11.27   38.4886373   6.20392112 
11.275    39.496176   6.28459832 
 11.28   38.4572599   6.20139177 
11.285   39.4079776   6.27757737 
 11.29   38.3046506    6.1890751 
11.295   38.9407417   6.24025173 
  11.3   37.6091846   6.13263277 
11.305   39.0094221   6.24575233 
 11.31   38.6951492   6.22054251 
11.315   38.8988102   6.23689107 
 11.32   38.4618557   6.20176231 
11.325   38.5986103   6.21277798 
 11.33   39.0150931    6.2462063 
11.335   39.2928239   6.26839883 
 11.34   38.4705863   6.20246615 
11.345   38.1068715   6.17307634 
 11.35   39.2039334   6.26130445 
11.355   37.7158273    6.1413213 
 11.36   37.6650793   6.13718822 
11.365   38.2155501    6.1818727 
 11.37   38.3318374   6.19127107 
11.375   38.2586177    6.1853551 
 11.38   38.8117794   6.22991006 
11.385   38.3801247   6.19516947 
 11.39   37.9627406   6.16139113 
11.395   37.4691669   6.12120633 
  11.4   38.5855495   6.21172678 
11.405   38.1070888   6.17309394 
 11.41   38.5818048   6.21142534 
11.415   38.9119379    6.2379434 
 11.42   38.8439131   6.23248852 
11.425   37.6018484   6.13203461 
 11.43   38.6577363   6.21753458 
11.435   37.3609276   6.11235859 
 11.44   37.8055452    6.1486214 
11.445   38.8524537   6.23317365 
 11.45   37.9605734   6.16121525 
11.455   37.6581899   6.13662692 
 11.46   37.7728245   6.14596001 
11.465   36.7617862   6.06314986 
 11.47   37.4822047   6.12227121 
11.475    38.073284   6.17035526 
 11.48   37.0141518   6.08392569 
11.485   38.2821945   6.18726066 
 11.49   37.5876375   6.13087576 
11.495   38.1785789   6.17888169 
  11.5   38.5196216   6.20641778 
11.505   38.1947483   6.18018999 
 11.51   37.8137014   6.14928463 
11.515   38.3430947   6.19218013 
 11.52   36.5992696   6.04973302 
11.525   37.4757344   6.12174276 
 11.53   37.2932306   6.10681837 
11.535   37.3910778   6.11482443 
 11.54    37.488021    6.1227462 
11.545   37.6459258   6.13562758 
 11.55   38.2643195   6.18581599 
11.555   37.0449779   6.08645856 
 11.56   38.1117165   6.17346876 
11.565   38.1483541   6.17643539 
 11.57   38.3613059   6.19365045 
11.575   38.2907417   6.18795133 
 11.58   36.9521342   6.07882671 
11.585   37.7743187   6.14608157 
 11.59   37.8808257    6.1547401 
11.595   37.4614035   6.12057215 
  11.6   37.6720859   6.13775903 
11.605   37.8575127    6.1528459 
 11.61     37.76141   6.14503132 
11.615   39.3326455   6.27157441 
 11.62   36.1171056   6.00975088 
11.625   37.5106749    6.1245959 
 11.63    38.191311    6.1799119 
11.635    38.487803   6.20385388 
 11.64   37.9496919   6.16033213 
11.645   37.6729587   6.13783013 
 11.65    37.658607    6.1366609 
11.655   36.2048808   6.01704917 
 11.66   36.6359016   6.05275984 
11.665   37.0210302   6.08449096 
 11.67   37.5411411   6.12708259 
11.675   37.7136774   6.14114626 
 11.68   35.6792174    5.9732083 
11.685   36.9143059   6.07571444 
 11.69   37.7820729   6.14671237 
11.695   37.2810649   6.10582221 
  11.7   36.8154666   6.06757502 
11.705   36.1965925    6.0163604 
 11.71   36.3194222   6.02655973 
11.715   37.0872974   6.08993411 
 11.72   36.6849631    6.0568113 
11.725   37.1076395   6.09160401 
 11.73    37.676775   6.13814101 
11.735   37.4606666   6.12051195 
 11.74   36.2031478   6.01690517 
11.745   36.7450521   6.06176972 
 11.75   36.7321869   6.06070845 
11.755   37.6418376   6.13529442 
 11.76   37.7687077   6.14562509 
11.765   36.8477842   6.07023757 
 11.77    37.566547   6.12915549 
11.775    37.419715    6.1171656 
 11.78   37.6100883   6.13270644 
11.785   38.3514256   6.19285279 
 11.79   37.9290013   6.15865255 
11.795   37.3217398   6.10915213 
  11.8   36.4192323    6.0348349 
11.805   37.7450502   6.14370004 
 11.81   36.8036154   6.06659834 
11.815   37.3797911   6.11390146 
 11.82   37.1761547   6.09722517 
11.825   37.1423905   6.09445572 
 11.83   36.5349475   6.04441457 
11.835   35.8612367   5.98842523 
 11.84   36.7726318   6.06404418 
11.845   35.9301598   5.99417716 
 11.85   36.6543374   6.05428257 
11.855   36.2990505   6.02486933 
 11.86   37.5001792   6.12373899 
11.865   36.8312865   6.06887852 
 11.87   35.9095383   5.99245678 
11.875   37.6039436   6.13220544 
 11.88    36.891902   6.07387043 
11.885   35.9873361   5.99894458 
 11.89   36.1323298   6.01101737 
11.895   35.8398592   5.98664006 
  11.9   37.6701224   6.13759907 
11.905   35.8214853   5.98510528 
 11.91   36.6591154   6.05467715 
11.915   36.9847498   6.08150884 
 11.92   36.3246383   6.02699248 
11.925   36.3393242    6.0282107 
 11.93   36.3311034    6.0275288 
11.935   36.5159799   6.04284535 
 11.94   36.6635171   6.05504063 
11.945   36.7545115   6.06254992 
 11.95   35.6773407    5.9730512 
11.955   36.6135974   6.05091707 
 11.96   35.6741536   5.97278441 
11.965   36.1665305   6.01386153 
 11.97   36.2345229   6.01951185 
11.975    36.875863   6.07254996 
 11.98   35.2390075   5.93624523 
11.985   36.4021096   6.03341608 
 11.99   35.7371278   5.97805385 
11.995   36.7978741   6.06612513 
  12.0   36.1894212   6.01576439 
12.005   36.7925766   6.06568847 
 12.01   36.8808737   6.07296252 
12.015   35.9684123   5.99736711 
 12.02   35.7302833   5.97748135 
12.025   36.3610881    6.0300156 
 12.03   35.0883207   5.92353955 
12.035    36.465121   6.03863569 
 12.04   36.6018088   6.04994287 
12.045   36.0838702   6.00698512 
 12.05   36.8692127   6.07200236 
12.055   36.4885666   6.04057667 
 12.06   35.7480714   5.97896909 
12.065   36.3963911   6.03294216 
 12.07   35.5806877   5.96495496 
12.075   35.7872928   5.98224814 
 12.08   36.7201782   6.05971767 
12.085   35.2740067   5.93919243 
 12.09   35.5088044   5.95892644 
12.095   35.6667822   5.97216729 
  12.1   36.2043121   6.01700192 
12.105   35.4521858   5.95417381 
 12.11   35.9651297   5.99709344 
12.115   34.7144033   5.89189302 
 12.12   35.5957443   5.96621692 
12.125   35.2820305   5.93986788 
 12.13   35.0110146   5.91701062 
12.135   35.6885957   5.97399328 
 12.14   35.4022782   5.94998137 
12.145   35.3984192   5.94965706 
 12.15   36.0798585   6.00665119 
12.155   35.1639652   5.92992118 
 12.16   34.9885906   5.91511544 
12.165   35.5314224   5.96082397 
 12.17   36.2289456   6.01904856 
12.175   34.6816003   5.88910862 
 12.18   35.6020854   5.96674831 
12.185   35.5480605   5.96221943 
 12.19   35.0065028   5.91662935 
12.195   36.0233349   6.00194426 
  12.2   35.6664357   5.97213828 
12.205   35.6218289   5.96840254 
 12.21   35.6194242   5.96820109 
12.215   35.5097384   5.95900482 
 12.22   35.4644844   5.95520649 
12.225   35.7555739   5.97959647 
 12.23   35.2921661     5.940721 
12.235   35.1823043    5.9314673 
 12.24   34.9247134   5.90971348 
12.245    34.893347   5.90705908 
 12.25   35.5244458   5.96023873 
12.255   35.9551089   5.99625791 
 12.26   34.0281053    5.8333614 
12.265   34.9613851   5.91281533 
 12.27    35.091108   5.92377481 
12.275   34.9599713   5.91269577 
 12.28   34.8385976   5.90242303 
12.285    35.885878   5.99048229 
 12.29   34.4634965   5.87056186 
12.295   36.0752796   6.00627002 
  12.3   36.6469389   6.05367152 
12.305   35.0958752   5.92417718 
 12.31   34.3147761   5.85788154 
12.315   35.6838737   5.97359805 
 12.32   34.8360201   5.90220468 
12.325   35.8534314   5.98777349 
 12.33   36.0574246   6.00478347 
12.335   35.0822315   5.92302554 
 12.34   34.9828899   5.91463354 
12.345   35.4479361   5.95381693 
 12.35   36.2641868   6.02197533 
12.355   34.3212782    5.8584365 
 12.36   35.6017417   5.96671951 
12.365   34.8740857   5.90542849 
 12.37   35.1560277   5.92925187 
12.375   35.1107086   5.92542898 
 12.38   35.1434698    5.9281928 
12.385   35.4750572   5.95609412 
 12.39   35.9803406   5.99836149 
12.395     34.49998   5.87366836 
  12.4   34.1698657   5.84549961 
12.405   34.3000569   5.85662504 
 12.41   34.0422557   5.83457416 
12.415    35.656256   5.97128596 
 12.42   35.1663857   5.93012527 
12.425   34.1085647   5.84025382 
 12.43   35.4002188    5.9498083 
12.435   33.9287465   5.82483876 
 12.44   34.9589563   5.91260994 
12.445   34.1751585   5.84595232 
 12.45   34.2649002   5.85362283 
12.455   34.6684345    5.8879907 
 12.46   34.1066018   5.84008577 
12.465   34.8366141     5.902255 
 12.47   34.0164297   5.83236056 
12.475   34.9836062   5.91469409 
 12.48   35.0150388   5.91735066 
12.485   34.7385244   5.89393963 
 12.49   34.0900669   5.83866996 
12.495   34.4357513    5.8681983 
  12.5   34.6709612   5.88820526 
12.505   34.8683006   5.90493866 
 12.51   35.0271924   5.91837751 
12.515   34.3388842   5.85993893 
 12.52   35.3249927   5.94348321 
12.525   33.1898623   5.76106434 
 12.53   34.3323624   5.85938243 
12.535   35.2956251   5.94101213 
 12.54   34.5644289   5.87915206 
12.545   33.5327309   5.79074528 
 12.55   35.1049997   5.92494723 
12.555   34.7386188   5.89394764 
 12.56   34.2963387    5.8563076 
12.565   34.8750075   5.90550654 
 12.57   34.0918454   5.83882226 
12.575    32.796023   5.72678121 
 12.58   34.4668491   5.87084739 
12.585   34.6111681   5.88312571 
 12.59   34.8188739   5.90075198 
12.595   33.9716713   5.82852222 
  12.6    33.692369   5.80451281 
12.605   34.3454672   5.86050059 
 12.61   34.1693131   5.84545234 
12.615   33.5976991   5.79635222 
 12.62   33.8981529   5.82221203 
12.625   34.1539074   5.84413444 
 12.63   34.8939881   5.90711335 
12.635   34.2249675   5.85021089 
 12.64   33.3591178   5.77573526 
12.645   33.3643322   5.77618665 
 12.65   34.4452712   5.86900939 
12.655   33.5330357    5.7907716 
 12.66   33.2837735   5.76920908 
12.665   33.3208417   5.77242078 
 12.67   34.3603112    5.8617669 
12.675   34.2647965   5.85361397 
 12.68   34.0507175   5.83529926 
12.685    33.806354   5.81432318 
 12.69   33.8262951   5.81603775 
12.695    34.563442   5.87906812 
  12.7   34.2437214   5.85181351 
12.705    33.821544   5.81562929 
 12.71   33.2952582   5.77020435 
12.715    33.385329    5.7780039 
 12.72   33.7894322   5.81286782 
12.725   34.1940218   5.84756546 
 12.73   33.7568853   5.81006758 
12.735   32.8772732    5.7338707 
 12.74   33.1485915   5.75748135 
12.745   34.2381029   5.85133343 
 12.75   33.3203505   5.77237824 
12.755   34.1101888   5.84039287 
 12.76   33.5496309   5.79220432 
12.765   33.0445892   5.74844233 
 12.77   33.3823092   5.77774257 
12.775   32.9898091   5.74367557 
 12.78   33.9272471   5.82471005 
12.785   32.8564995   5.73205892 
 12.79    32.933348    5.7387584 
12.795   33.2109956    5.7628982 
  12.8   33.5778948   5.79464363 
12.805   32.1909005   5.67370254 
 12.81   33.0300037   5.74717354 
12.815   33.1431894   5.75701219 
 12.82    32.658837   5.71479107 
12.825   33.6875644   5.80409893 
 12.83    33.613173   5.79768687 
12.835   32.8565049    5.7320594 
 12.84   33.6337325   5.79945967 
12.845   32.7467539   5.72247795 
 12.85   33.8809522   5.82073467 
12.855   32.0070009   5.65747302 
 12.86   32.1738458   5.67219938 
12.865    33.191831    5.7612352 
 12.87   32.3850784   5.69078891 
12.875   33.1540254   5.75795323 
 12.88   31.9000324   5.64801137 
12.885   33.9417289   5.82595305 
 12.89   33.2323476   5.76475044 
12.895   32.4843377   5.69950328 
  12.9   32.8692093   5.73316747 
12.905   33.5112415   5.78888949 
 12.91   33.0394205   5.74799274 
12.915    33.196676   5.76165566 
 12.92   33.0317267   5.74732344 
12.925   32.4011565   5.69220138 
 12.93   33.0784757   5.75138902 
12.935   33.0406097   5.74809618 
 12.94   32.9365088   5.73903379 
12.945   32.4881895   5.69984119 
 12.95   33.1795758   5.76017151 
12.955   33.0029855   5.74482249 
 12.96   33.0520768   5.74909356 
12.965   32.3739657   5.68981245 
 12.97   33.9863015   5.82977714 
12.975   33.2910175   5.76983687 
 12.98   32.3471076   5.68745177 
12.985   32.5992721   5.70957723 
 12.99   32.2418208   5.67818816 
12.995   31.8261826    5.6414699 
  13.0   32.4625918   5.69759527 
13.005   32.2991825   5.68323698 
 13.01   32.6382485   5.71298945 
13.015   32.3704883   5.68950686 
 13.02   31.9742567   5.65457839 
13.025    32.205072   5.67495128 
 13.03   32.4488821   5.69639203 
13.035   32.2864092   5.68211309 
 13.04   32.1942062   5.67399385 
13.045   31.5458491   5.61656915 
 13.05   32.9883153   5.74354554 
13.055   33.1039472   5.75360298 
 13.06   32.7703895   5.72454273 
13.065   32.0303878   5.65953954 
 13.07    32.598011   5.70946679 
13.075   33.0316658   5.74731814 
 13.08   32.3219749   5.68524185 
13.085   31.6377603   5.62474536 
 13.09    31.980081   5.65509337 
13.095   31.8891119   5.64704453 
  13.1   32.4107053   5.69304008 
13.105   33.0121984   5.74562429 
 13.11   32.9144408   5.73711084 
13.115   32.1192964   5.66738885 
 13.12     32.05869   5.66203939 
13.125   32.5106685   5.70181274 
 13.13   31.6250983   5.62361968 
13.135   31.6875998   5.62917399 
 13.14   32.0567552   5.66186853 
13.145   31.6550149   5.62627895 
 13.15   32.4303235   5.69476281 
13.155   32.2184859   5.67613301 
 13.16   32.4367033   5.69532293 
13.165   30.8874976   5.55765216 
 13.17   31.7718798   5.63665502 
13.175   32.5441103   5.70474454 
 13.18   32.3106417   5.68424504 
13.185   32.2635571   5.68010186 
 13.19   33.2133008   5.76309819 
13.195   31.4670439   5.60954935 
  13.2   31.4236872   5.60568347 
13.205   31.9527715   5.65267826 
 13.21   31.8645504   5.64486939 
13.215   31.3841531   5.60215611 
 13.22   31.3059664   5.59517349 
13.225   31.3180535   5.59625352 
 13.23    31.933205   5.65094727 
13.235   31.7757113   5.63699488 
 13.24   31.2467851   5.58988238 
13.245   31.8792783   5.64617377 
 13.25   31.6891063    5.6293078 
13.255   31.6312411   5.62416581 
 13.26   32.6197171   5.71136736 
13.265   31.6127553   5.62252215 
 13.27   31.5395761   5.61601069 
13.275   30.7039676    5.5411161 
 13.28   30.9946287   5.56728199 
13.285     31.85772   5.64426435 
 13.29   32.4748824   5.69867374 
13.295   31.2828189   5.59310458 
  13.3   32.0089244     5.657643 
13.305   31.2966547   5.59434131 
 13.31    30.982389   5.56618263 
13.315   30.8014283   5.54990345 
 13.32    31.691056   5.62948097 
13.325   31.1800731   5.58391198 
 13.33   31.7365151   5.63351712 
13.335   32.2527911   5.67915408 
 13.34   31.3964049    5.6032495 
13.345   31.0704097   5.57408375 
 13.35   31.4072804   5.60421987 
13.355    31.264088   5.59142987 
 13.36   30.7327822   5.54371556 
13.365   30.3701446   5.51091141 
 13.37   31.0062737   5.56832773 
13.375    30.247786   5.49979872 
 13.38   30.7597049   5.54614324 
13.385   30.5603775   5.52814412 
 13.39   30.6141301   5.53300371 
13.395   31.4509357   5.60811339 
  13.4   31.5625227   5.61805328 
13.405   31.2585186   5.59093182 
 13.41   31.6617804   5.62688017 
13.415   30.4916314    5.5219228 
 13.42   30.9214568    5.5607065 
13.425   30.1008165   5.48642111 
 13.43   30.7312673   5.54357893 
13.435   31.1140539    5.5779973 
 13.44   30.3380433   5.50799812 
13.445   31.7177382   5.63185034 
 13.45   30.7825393   5.54820145 
13.455   29.8936546     5.467509 
 13.46   30.7614078   5.54629677 
13.465   31.2220433   5.58766886 
 13.47    30.906751   5.55938405 
13.475   30.3389829   5.50808341 
 13.48   30.0814355   5.48465454 
13.485   30.5345818   5.52581051 
 13.49   30.2722706   5.50202423 
13.495   30.0067307   5.47783996 
  13.5   30.6115787   5.53277315 
13.505   30.2734641   5.50213269 
 13.51   30.4269322    5.5160613 
13.515   30.2740654   5.50218733 
 13.52   30.8005011   5.54981991 
13.525   30.6221686   5.53373008 
 13.53   30.6470871   5.53598113 
13.535    31.309817   5.59551758 
 13.54   29.8758912    5.4658843 
13.545   31.5557301   5.61744871 
 13.55   30.6754891   5.53854576 
13.555   30.2934059   5.50394457 
 13.56    30.430809   5.51641269 
13.565   30.8971059   5.55851652 
 13.57   31.3556254   5.59960939 
13.575    31.511208   5.61348448 
 13.58   30.7352148   5.54393496 
13.585   31.5131624   5.61365856 
 13.59    30.662128   5.53733943 
13.595   31.1898589   5.58478817 
  13.6   31.2929837    5.5940132 
13.605   31.6647535   5.62714435 
 13.61   30.6135578     5.532952 
13.615   31.0830304   5.57521572 
 13.62   30.1253537   5.48865682 
13.625   30.2576187   5.50069257 
 13.63   30.2893115   5.50357261 
13.635   30.3183475    5.5062099 
 13.64   30.9650586   5.56462565 
13.645   30.9284345   5.56133388 
 13.65   30.3352133   5.50774121 
13.655   31.0339695   5.57081408 
 13.66   30.0936598   5.48576884 
13.665    30.794562   5.54928482 
 13.67   30.0278283   5.47976535 
13.675   29.5923442   5.43988458 
 13.68   30.4426872   5.51748921 
13.685   30.0455929   5.48138604 
 13.69   30.1317103   5.48923586 
13.695   30.2657695    5.5014334 
  13.7   29.2952872   5.41251209 
13.705   29.6322114   5.44354769 
 13.71   30.7734676   5.54738385 
13.715   30.0473544   5.48154672 
 13.72   29.6661771   5.44666661 
13.725   30.6781195   5.53878321 
 13.73   30.2976729   5.50433219 
13.735   30.1254977   5.48866994 
 13.74   30.1567848   5.49151935 
13.745   30.2255709   5.49777872 
 13.75     30.34316   5.50846258 
13.755   30.4895269   5.52173224 
 13.76   29.9059674   5.46863488 
13.765   30.0560569   5.48234046 
 13.77   30.1904874    5.4945871 
13.775   29.9916227   5.47646078 
 13.78   29.6708672   5.44709714 
13.785   29.1535228   5.39940023 
 13.79   29.7119361   5.45086563 
13.795   29.6489721   5.44508697 
  13.8   29.5118451   5.43248057 
13.805   29.1432527    5.3984491 
 13.81   29.2315162   5.40661782 
13.815   29.0097208   5.38606729 
 13.82   29.6933553   5.44916097 
13.825   28.4923126   5.33781909 
 13.83   29.3542634   5.41795749 
13.835   29.6206367   5.44248442 
 13.84   30.1242159   5.48855317 
13.845    28.806847   5.36720104 
 13.85   29.8121017   5.46004594 
13.855   29.4866389   5.43016012 
 13.86   29.1352094   5.39770408 
13.865   29.7742259   5.45657639 
 13.87   29.1593398   5.39993887 
13.875   28.4888652   5.33749616 
 13.88   29.1398667   5.39813548 
13.885   30.1097118   5.48723171 
 13.89   29.8247149   5.46120086 
13.895   29.6159822    5.4420568 
  13.9   28.7065763   5.35785184 
13.905    30.175619   5.49323393 
 13.91   29.5821361   5.43894623 
13.915   29.0177759     5.386815 
 13.92    30.195288   5.49502394 
13.925    29.275082   5.41064525 
 13.93    28.078016   5.29886932 
13.935   29.3486034   5.41743513 
 13.94    28.849107   5.37113647 
13.945     29.78498   5.45756173 
 13.95   29.3463981   5.41723159 
13.955   29.8249685   5.46122409 
 13.96   29.9185026   5.46978086 
13.965   28.2537468   5.31542536 
 13.97   29.5434878   5.43539215 
13.975   28.5036607   5.33888197 
 13.98   29.7560358   5.45490933 
13.985   28.9666931   5.38207145 
 13.99   28.7721624   5.36396891 
13.995   28.3869975   5.32794496 
  14.0   28.9791137   5.38322521 
14.005   28.7383188   5.36081326 
 14.01   28.5671033   5.34482023 
14.015   28.5106584   5.33953728 
 14.02   29.3184742   5.41465366 
14.025   29.3345791   5.41614061 
 14.03   28.9547694   5.38096361 
14.035   29.3502454   5.41758668 
 14.04   28.7952848   5.36612382 
14.045   29.1131874   5.39566376 
 14.05   28.2873061   5.31858121 
14.055   28.2199896   5.31224901 
 14.06   29.0284113   5.38780209 
14.065   28.4574779   5.33455508 
 14.07    28.821532   5.36856889 
14.075   28.7523349   5.36212037 
 14.08   28.5074093   5.33923303 
14.085   29.6273608   5.44310213 
 14.09   28.8977355    5.3756614 
14.095   29.4400951   5.42587275 
  14.1   29.3218103   5.41496171 
14.105   28.1719094   5.30772168 
 14.11   28.7573319   5.36258631 
14.115   29.2678796   5.40997963 
 14.12   28.5716508   5.34524563 
14.125   28.1594094   5.30654402 
 14.13   28.4597843   5.33477125 
14.135   27.8430883   5.27665503 
 14.14   28.2856148   5.31842221 
14.145   29.1561878   5.39964701 
 14.15   28.5837712   5.34637926 
14.155   28.7431266   5.36126166 
 14.16   28.7847126   5.36513864 
14.165   27.8184312   5.27431808 
 14.17   28.2101422   5.31132208 
14.175   27.9825156   5.28985024 
 14.18   28.2315845   5.31334024 
14.185   28.8190413   5.36833692 
 14.19   29.0375891   5.38865373 
14.195    28.726075   5.35967116 
  14.2   28.4802473    5.3366888 
14.205   28.2806307   5.31795362 
 14.21   27.7807907   5.27074859 
14.215   28.5703641   5.34512527 
 14.22   28.6707668   5.35450902 
14.225   28.6593637   5.35344409 
 14.23   28.3197428   5.32162972 
14.235   28.3904755   5.32827135 
 14.24   28.3569523   5.32512463 
14.245   27.5542787   5.24921696 
 14.25   28.4067735   5.32980052 
14.255   27.7954194   5.27213613 
 14.26   28.5744396   5.34550648 
14.265   28.1972439   5.31010771 
 14.27   28.3213407   5.32177984 
14.275   27.1791023   5.21335806 
 14.28   28.2756455   5.31748488 
14.285   27.8182072   5.27429684 
 14.29    27.256002   5.22072811 
14.295    28.533381   5.34166462 
  14.3   27.9045721   5.28247784 
14.305   27.0289079   5.19893334 
 14.31   28.2112412   5.31142553 
14.315   27.9472132   5.28651238 
 14.32   28.8223427    5.3686444 
14.325   27.5879061   5.25241907 
 14.33   27.6362764   5.25702163 
14.335   27.3073109   5.22563976 
 14.34   28.7711196    5.3638717 
14.345   27.0588742   5.20181451 
 14.35   27.6560959   5.25890634 
14.355   28.4718077   5.33589803 
 14.36   26.8075176   5.17759767 
14.365   28.8689189   5.37298045 
 14.37   28.3464874   5.32414194 
14.375   27.9804388   5.28965394 
 14.38   27.4768909   5.24184041 
14.385   28.1391609    5.3046358 
 14.39   27.2431779   5.21949978 
14.395   28.0308047   5.29441259 
  14.4   27.3194746   5.22680347 
14.405    27.407084   5.23517755 
 14.41    28.085392   5.29956527 
14.415   27.2780374   5.22283806 
 14.42   28.0134589   5.29277422 
14.425   27.8592229   5.27818368 
 14.43   28.0132361   5.29275317 
14.435   27.4059887   5.23507294 
 14.44   27.2340781   5.21862799 
14.445   27.4261875   5.23700177 
 14.45   28.1733421   5.30785663 
14.455   27.8204444   5.27450893 
 14.46   26.4884046    5.1466887 
14.465   27.6420149   5.25756739 
 14.47   27.3087724   5.22577959 
14.475   27.3802435   5.23261344 
 14.48   26.8631085    5.1829633 
14.485   26.6789436   5.16516637 
 14.49   27.7667383   5.26941536 
14.495   26.1994155   5.11853646 
  14.5   27.4968823   5.24374697 
14.505   27.9155859   5.28352022 
 14.51   27.7213136   5.26510338 
14.515   27.5703158   5.25074431 
 14.52   27.4453045   5.23882663 
14.525    27.137744   5.20938999 
 14.53   27.7979107   5.27237239 
14.535   26.7390676   5.17098323 
 14.54   26.9167381   5.18813435 
14.545   27.2153682   5.21683507 
 14.55    27.690704   5.26219574 
14.555   27.2740965   5.22246077 
 14.56   27.8435981   5.27670334 
14.565    27.293897   5.22435613 
 14.57    27.489281   5.24302212 
14.575   27.9701509   5.28868139 
 14.58   27.6983906   5.26292605 
14.585   27.4444855   5.23874847 
 14.59   27.0438212   5.20036741 
14.595   27.1056363   5.20630736 
  14.6   26.9961464    5.1957816 
14.605   26.9508483   5.19142064 
 14.61   28.3390728   5.32344558 
14.615   27.1812853   5.21356743 
 14.62   27.9987019   5.29137996 
14.625   26.1587127   5.11455889 
 14.63   27.5664192   5.25037324 
14.635   26.5977995   5.15730545 
 14.64   26.8913392   5.18568599 
14.645   27.0213707   5.19820841 
 14.65   27.3067482   5.22558592 
14.655   27.8200085    5.2744676 
 14.66   27.0606823    5.2019883 
14.665   27.2831351   5.22332606 
 14.67   26.8549092   5.18217225 
14.675   26.4213638   5.14017157 
 14.68   26.2743884    5.1258549 
14.685   26.8673671   5.18337411 
 14.69   26.6152843   5.15900032 
14.695   26.4460041   5.14256785 
  14.7   27.2585904   5.22097601 
14.705   26.2317447   5.12169353 
 14.71   26.8216684   5.17896402 
14.715   27.2322748   5.21845521 
 14.72   26.7568966   5.17270689 
14.725   26.7464955   5.17170141 
 14.73   26.7048812   5.16767657 
14.735   27.6876516    5.2619057 
 14.74    26.530236   5.15075101 
14.745    26.631475   5.16056925 
 14.75    27.039534   5.19995519 
14.755   26.1788675   5.11652886 
 14.76   26.1041637   5.10922339 
14.765   26.1764368   5.11629131 
 14.77   27.3087586   5.22577828 
14.775   26.7833441   5.17526271 
 14.78   26.4257706   5.14060022 
14.785   26.6659043   5.16390398 
 14.79   25.8940782   5.08862243 
14.795   26.3412046   5.13236832 
  14.8   26.6892996   5.16616876 
14.805   25.8036573   5.07973004 
 14.81   27.1479115   5.21036577 
14.815   25.8368398   5.08299516 
 14.82   25.9856966   5.09761675 
14.825    27.135378   5.20916289 
 14.83   26.9610117   5.19239941 
14.835    26.764659   5.17345716 
 14.84   26.5481351   5.15248825 
14.845   26.1400649   5.11273555 
 14.85   26.0355375   5.10250306 
14.855   26.2176798   5.12032028 
 14.86   25.3913892   5.03898692 
14.865    26.943256   5.19068935 
 14.87   25.9190638   5.09107688 
14.875   26.2938545   5.12775336 
 14.88   26.0386647   5.10280949 
14.885   26.5067675   5.14847235 
 14.89   25.7011773   5.06963285 
14.895    26.414445   5.13949852 
  14.9   26.2956519   5.12792861 
14.905   26.0743072   5.10630074 
 14.91    25.976474   5.09671208 
14.915   25.5665185    5.0563345 
 14.92   26.6559823   5.16294318 
14.925   27.1050551   5.20625154 
 14.93   25.4875229    5.0485169 
14.935   25.9260289   5.09176088 
 14.94    27.044201   5.20040392 
14.945   26.1750201   5.11615286 
 14.95   26.6958675   5.16680438 
14.955   25.7026729   5.06978036 
 14.96   25.8924652   5.08846393 
14.965   25.4994037   5.04969343 
 14.97   26.1459173   5.11330786 
14.975   26.6315013    5.1605718 
 14.98   25.8149818    5.0808446 
14.985   26.0243647   5.10140811 
 14.99    26.150144   5.11372115 
14.995   25.5485173   5.05455411 
  15.0   25.0178994   5.00178962 
15.005   25.3489696   5.03477603 
 15.01   26.1837231   5.11700333 
15.015   25.9082235   5.09001214 
 15.02   25.5986081    5.0595067 
15.025    26.250641   5.12353794 
 15.03   26.2529776   5.12376596 
15.035   25.3421464   5.03409837 
 15.04   26.2234519    5.1208839 
15.045   25.7669829   5.07611888 
 15.05   25.9397923   5.09311224 
15.055   25.8985564   5.08906243 
 15.06   25.8834859   5.08758154 
15.065   25.6774434   5.06729152 
 15.07   25.9584106    5.0949397 
15.075   25.5720809   5.05688451 
 15.08   26.4803002    5.1459013 
15.085   25.8260991   5.08193852 
 15.09    25.553436   5.05504065 
15.095   25.5678121   5.05646241 
  15.1   25.9562702   5.09472965 
15.105   25.1988935   5.01984995 
 15.11   25.7208944   5.07157711 
15.115   26.0865737   5.10750171 
 15.12   26.6104467   5.15853145 
15.125   26.4405191   5.14203453 
 15.13     26.52229   5.14997961 
15.135    26.473356   5.14522652 
 15.14   26.5152563   5.14929668 
15.145   26.0153373   5.10052324 
 15.15     27.41212   5.23565851 
15.155   26.6416807   5.16155797 
 15.16   26.9729052   5.19354457 
15.165    27.356545   5.23034846 
 15.17   26.2975197   5.12811073 
15.175   26.4449493   5.14246529 
 15.18   26.3415844   5.13240532 
15.185   25.8955131   5.08876341 
 15.19   26.4596407   5.14389354 
15.195   25.5010103   5.04985251 
  15.2   25.0951549   5.00950645 
15.205   25.9452591    5.0936489 
 15.21   24.7458644   4.97452152 
15.215   26.3350547   5.13176916 
 15.22   25.5437954     5.054087 
15.225   26.1749268   5.11614375 
 15.23   25.4868115   5.04844645 
15.235   25.0682878   5.00682413 
 15.24   25.8245851   5.08178956 
15.245   25.5414547   5.05385543 
 15.25   25.7589019   5.07532284 
15.255   25.5030286   5.05005234 
 15.26   25.6961261   5.06913465 
15.265   25.0039869   5.00039868 
 15.27   25.0658808   5.00658375 
15.275   24.9243209   4.99242636 
 15.28   25.4482481   5.04462567 
15.285   25.4103354   5.04086653 
 15.29   24.4463391   4.94432392 
15.295   25.1560953   5.01558524 
  15.3   25.5357788   5.05329386 
15.305   25.4740542    5.0471828 
 15.31   25.4637436   5.04616128 
15.315   25.0553403   5.00553097 
 15.32    24.415447   4.94119894 
15.325    24.207803   4.92014258 
 15.33   25.7949793   5.07887579 
15.335   25.0846192   5.00845477 
 15.34   25.1835124   5.01831768 
15.345   24.4106338   4.94071187 
 15.35   24.8835509   4.98834149 
15.355   25.3134321   5.03124558 
 15.36   24.5691826   4.95673104 
15.365   25.5162923   5.05136539 
 15.37   26.3103752   5.12936402 
15.375   25.1460261   5.01458134 
 15.38   25.1503702   5.01501448 
15.385   24.2922079    4.9287126 
 15.39   24.5910933   4.95894074 
15.395     24.87206   4.98718959 
  15.4   24.5697004   4.95678327 
15.405   24.7679235   4.97673824 
 15.41   25.4063521   5.04047141 
15.415   24.0006729   4.89904817 
 15.42   25.5364572   5.05336099 
15.425   24.6224998   4.96210638 
 15.43   24.7629132   4.97623485 
15.435   25.2420826   5.02414994 
 15.44   25.0930219   5.00929355 
15.445   24.6403644   4.96390616 
 15.45   25.0873645   5.00872883 
15.455   24.9586576   4.99586405 
 15.46   24.4370369   4.94338315 
15.465   24.6414433   4.96401484 
 15.47     24.04472   4.90354158 
15.475   25.3170763   5.03160773 
 15.48   25.0188677   5.00188641 
15.485   25.0563046   5.00562729 
 15.49   24.5929669   4.95912965 
15.495   24.7720975   4.97715757 
  15.5   24.7234795   4.97227107 
15.505   24.5946213   4.95929645 
 15.51   25.1457426   5.01455308 
15.515   24.8313651   4.98310798 
 15.52   24.7734897   4.97729743 
15.525   24.0886446    4.9080184 
 15.53   25.3291394   5.03280632 
15.535   24.9843575    4.9984355 
 15.54   25.2831758   5.02823785 
15.545   23.1756921   4.81411384 
 15.55   23.6856774   4.86679334 
15.555   24.7398498   4.97391695 
 15.56    23.975372   4.89646526 
15.565   25.0176866   5.00176835 
 15.57   24.4574479   4.94544718 
15.575   23.6174828   4.85978218 
 15.58   24.5844093   4.95826677 
15.585   24.1635417   4.91564255 
 15.59   23.6752613   4.86572311 
15.595   25.2776713   5.02769045 
  15.6   23.8997296   4.88873497 
15.605   24.3429637   4.93385891 
 15.61   24.3795364   4.93756381 
15.615   24.9449365   4.99449061 
 15.62     24.06537   4.90564674 
15.625   24.4319763   4.94287127 
 15.63   23.7182769   4.87014136 
15.635   23.8339363   4.88200126 
 15.64   25.2439366   5.02433444 
15.645   24.0417156   4.90323522 
 15.65    24.094607   4.90862578 
15.655   24.7039537   4.97030721 
 15.66   24.2014754   4.91949951 
15.665   23.4927194   4.84692886 
 15.67   23.6768542   4.86588678 
15.675   24.7793762   4.97788873 
 15.68   23.8515603   4.88380593 
15.685   23.9344233   4.89228202 
 15.69    24.259682   4.92541186 
15.695   24.4315518   4.94282832 
  15.7   24.0764935   4.90678036 
15.705   24.1368416   4.91292597 
 15.71   24.1319642   4.91242956 
15.715   24.3852243   4.93813976 
 15.72   24.1989347   4.91924127 
15.725   22.9674314   4.79243481 
 15.73   23.3358598   4.83072042 
15.735   23.9329088   4.89212722 
 15.74   24.1409476   4.91334383 
15.745   23.5255214   4.85031147 
 15.75   24.3910903   4.93873368 
15.755   23.9640601   4.89531001 
 15.76   25.0876732   5.00875965 
15.765    24.047498   4.90382484 
 15.77   24.3188459   4.93141419 
15.775   24.0428897   4.90335494 
 15.78   23.8378468   4.88240175 
15.785    24.120381   4.91125046 
 15.79   24.0181207   4.90082857 
15.795   23.7799991   4.87647404 
  15.8   24.8347564   4.98344825 
15.805   23.7650992   4.87494607 
 15.81   23.6180801   4.85984363 
15.815   24.2633495   4.92578415 
 15.82   23.3758594   4.83485878 
15.825    24.848314   4.98480832 
 15.83   22.8597587     4.781188 
15.835   23.4576471   4.84330952 
 15.84   24.7194073   4.97186155 
15.845   23.6018265   4.85817111 
 15.85   23.9327116   4.89210707 
15.855   24.3041319    4.9299221 
 15.86   23.9578388   4.89467454 
15.865   24.2105845   4.92042524 
 15.87    23.599322   4.85791334 
15.875   23.9782281   4.89675689 
 15.88   23.2185036   4.81855825 
15.885   23.5276783   4.85053381 
 15.89   23.7698389   4.87543218 
15.895   23.1607332   4.81255994 
  15.9   23.4950335   4.84716758 
15.905   23.5166922   4.84940122 
 15.91   23.6830204   4.86652036 
15.915   23.9706074   4.89597869 
 15.92   23.1095254   4.80723677 
15.925   23.4376307   4.84124268 
 15.93   23.3044206   4.82746523 
15.935    23.190645   4.81566662 
 15.94     23.60941   4.85895153 
15.945   23.6335873   4.86143881 
 15.95   23.6634701   4.86451129 
15.955   23.4133255   4.83873181 
 15.96    23.252724   4.82210784 
15.965   23.4380449   4.84128546 
 15.97   23.6746938   4.86566478 
15.975   23.5201024   4.84975282 
 15.98   23.9311159   4.89194398 
15.985    23.442952   4.84179223 
 15.99   23.5742241   4.85532946 
15.995    23.297521   4.82675056 
  16.0   24.4572804   4.94543025 
16.005   23.6439571   4.86250523 
 16.01   24.1630255   4.91559004 
16.015    23.250946   4.82192348 
 16.02   23.2079121   4.81745909 
16.025   23.6256514   4.86062254 
 16.03   23.7095901   4.86924944 
16.035   23.5148774    4.8492141 
 16.04   23.7607518   4.87450016 
16.045   22.9620634   4.79187473 
 16.05   23.9400838    4.8928605 
16.055   24.0386562   4.90292323 
 16.06   23.4451117   4.84201525 
16.065   24.4578559   4.94548844 
 16.07   23.3344433    4.8305738 
16.075   23.4763637   4.84524134 
 16.08   23.4045261   4.83782246 
16.085   23.6574923   4.86389682 
 16.09     23.42657    4.8401002 
16.095   23.8234693   4.88092914 
  16.1   24.2215617   4.92154059 
16.105   24.2167908   4.92105587 
 16.11   23.6746057   4.86565573 
16.115   23.6020519   4.85819431 
 16.12   23.5557068   4.85342217 
16.125   23.0419304   4.80020108 
 16.13   25.1473716   5.01471551 
16.135   23.9321873   4.89205348 
 16.14   23.8872919   4.88746273 
16.145   23.0938723   4.80560842 
 16.15   24.3740689   4.93701011 
16.155   23.9947007    4.8984386 
 16.16   24.3471407   4.93428218 
16.165   24.1190181    4.9111117 
 16.17   24.5296941   4.95274612 
16.175   24.3841861   4.93803464 
 16.18   24.1701027   4.91630987 
16.185    24.006669   4.89966009 
 16.19   24.6119502   4.96104326 
16.195   24.6763928   4.96753388 
  16.2   24.6582845   4.96571087 
16.205   25.4705243    5.0468331 
 16.21    25.799782   5.07934858 
16.215   25.5538487   5.05508147 
 16.22   25.9040775   5.08960485 
16.225   26.5524077   5.15290284 
 16.23     27.73556   5.26645611 
16.235   27.6629452   5.25955751 
 16.24   28.3005202   5.31982333 
16.245   29.7296795   5.45249296 
 16.25   29.7040964   5.45014646 
16.255   30.4774806   5.52064132 
 16.26   31.2201515   5.58749958 
16.265   31.9928714   5.65622413 
 16.27   34.9928586   5.91547619 
16.275   35.8795771   5.98995635 
 16.28   38.5102369   6.20566168 
16.285   41.2298323   6.42104604 
 16.29   44.9277373   6.70281563 
16.295   51.1472735    7.1517322 
  16.3   56.9752488   7.54819507 
16.305   63.4810763   7.96750126 
 16.31   78.9959859    8.8879686 
16.315   91.4600515   9.56347486 
 16.32   119.059407   10.9114347 
16.325   168.449621   12.9788143 
 16.33   209.817421   14.4850758 
16.335     296.9458   17.2321154 
 16.34   394.241935   19.8555266 
16.345   476.080624   21.8192719 
 16.35    595.31788   24.3991369 
16.355   650.877779   25.5123064 
 16.36   679.028314   26.0581717 
16.365   612.461887   24.7479673 
 16.37    538.55593   23.2068078 
16.375    425.08016   20.6174722 
 16.38   291.300618   17.0675311 
16.385    219.82047   14.8263438 
 16.39   156.555269   12.5122048 
16.395   112.775385   10.6195756 
  16.4   95.2239074   9.75827379 
16.405   75.5353448   8.69110722 
 16.41   64.6968659    8.0434362 
16.415   59.4700449   7.71168237 
 16.42     51.10176   7.14854951 
16.425   46.5437421   6.82229742 
 16.43   42.8163053   6.54341695 
16.435   38.3477836   6.19255873 
 16.44   36.8608785   6.07131604 
16.445   34.8998216    5.9076071 
 16.45   33.1691492   5.75926638 
16.455   32.4846776    5.6995331 
 16.46   31.3885159   5.60254548 
16.465   28.9812309   5.38342186 
 16.47   29.1313554   5.39734707 
16.475   28.4910545   5.33770124 
 16.48   27.1771388   5.21316975 
16.485   26.6897772   5.16621498 
 16.49   26.6911813   5.16635087 
16.495     25.47435   5.04721211 
  16.5   24.8746056    4.9874448 
16.505   24.9529639   4.99529417 
 16.51   25.4411861   5.04392567 
16.515   23.9485445   4.89372501 
 16.52   24.0723421   4.90635731 
16.525    24.005786   4.89956998 
 16.53   24.1178161   4.91098932 
16.535    23.716244   4.86993265 
 16.54   24.5710222    4.9569166 
16.545     23.80114   4.87864121 
 16.55   23.8716643   4.88586373 
16.555   23.6743011   4.86562444 
 16.56   23.3984457   4.83719399 
16.565   23.0291439   4.79886902 
 16.57    22.288545   4.72107456 
16.575   23.0976756   4.80600411 
 16.58   23.8686035   4.88555048 
16.585   22.4953866   4.74293017 
 16.59   23.8182227   4.88039165 
16.595   23.2228662   4.81901092 
  16.6   22.4041638   4.73330369 
16.605   22.8695763   4.78221458 
 16.61   22.2768088   4.71983144 
16.615   22.5895556   4.75284711 
 16.62   23.4519519   4.84272154 
16.625   23.0350568   4.79948506 
 16.63   22.5651132   4.75027507 
16.635    21.282077   4.61325015 
 16.64   22.3893555   4.73173916 
16.645   22.0340087    4.6940397 
 16.65   21.9823448   4.68853334 
16.655   22.6968585     4.764122 
 16.66   22.2196012    4.7137672 
16.665   21.9490091   4.68497696 
 16.67   21.8966758    4.6793884 
16.675   21.6628026    4.6543316 
 16.68   21.7313093   4.66168524 
16.685   21.8462292   4.67399499 
 16.69   22.2619885   4.71826118 
16.695   21.6491643   4.65286625 
  16.7   21.9196523   4.68184283 
16.705    22.075664   4.69847464 
 16.71   22.3226389     4.724684 
16.715   22.0838262   4.69934316 
 16.72   22.1131592    4.7024631 
16.725   21.6742139   4.65555732 
 16.73   21.6341613   4.65125373 
16.735   21.5807015   4.64550337 
 16.74   22.1230215   4.70351162 
16.745   21.9730744    4.6875446 
 16.75   22.3537954   4.72798006 
16.755   22.3676696   4.72944707 
 16.76    21.676669   4.65582098 
16.765   22.1844438   4.71003649 
 16.77   21.4035833   4.62640068 
16.775   21.7035401   4.65870584 
 16.78   22.1922219   4.71086212 
16.785   22.3870132   4.73149165 
 16.79   21.2124095   4.60569316 
16.795   21.6558104   4.65358038 
  16.8    21.122347   4.59590546 
16.805   22.3291375   4.72537167 
 16.81   21.9211421   4.68200193 
16.815   21.5149316   4.63841909 
 16.82   22.5646053   4.75022161 
16.825   22.3407339   4.72659856 
 16.83   22.3261765   4.72505835 
16.835    21.875276   4.67710124 
 16.84   21.5684437   4.64418386 
16.845   22.0523697   4.69599507 
 16.85   22.4309275   4.73613001 
16.855   21.5930123    4.6468282 
 16.86   22.3923476   4.73205533 
16.865   22.4120564   4.73413735 
 16.87   22.1700146   4.70850449 
16.875   21.9577711   4.68591198 
 16.88   22.9182236   4.78729816 
16.885   23.0697624   4.80309925 
 16.89   23.2941405   4.82640037 
16.895   22.7567136   4.77039973 
  16.9   23.2184161   4.81854917 
16.905   23.6487069   4.86299361 
 16.91   24.1766269   4.91697335 
16.915   22.5113082   4.74460833 
 16.92   22.4052928   4.73342295 
16.925   22.6699017   4.76129202 
 16.93   22.3270289   4.72514856 
16.935   22.3565033   4.72826642 
 16.94   21.9355837   4.68354392 
16.945   21.9726669   4.68750113 
 16.95   21.7047165    4.6588321 
16.955   21.2136857   4.60583171 
 16.96   21.0871278   4.59207228 
16.965   20.9968429   4.58223121 
 16.97   20.9947622   4.58200417 
16.975   21.4105095   4.62714918 
 16.98   21.5879971   4.64628853 
16.985   21.6855109   4.65677044 
 16.99   21.4011054   4.62613288 
16.995   20.9367951   4.57567427 
  17.0   22.2556437   4.71758876 
17.005   21.1647255   4.60051362 
 17.01   20.4995621   4.52764421 
17.015   21.2862797   4.61370564 
 17.02   21.7160608   4.66004945 
17.025   20.3080569   4.50644615 
 17.03   21.2118687   4.60563445 
17.035    21.445222   4.63089862 
 17.04   20.9079999   4.57252665 
17.045   21.7938414   4.66838745 
 17.05   21.4380387   4.63012297 
17.055   21.0617568   4.58930896 
 17.06   21.5607511   4.64335559 
17.065   22.2131941   4.71308753 
 17.07   21.7394011   4.66255307 
17.075   20.5886894    4.5374761 
 17.08   20.3550066   4.51165232 
17.085   22.3317603   4.72564919 
 17.09   21.3930678   4.62526408 
17.095   21.0494033   4.58796287 
  17.1   20.4794246   4.52541983 
17.105   21.3839525   4.62427859 
 17.11   20.7024577   4.54999536 
17.115   21.5514808   4.64235725 
 17.12   20.7336608   4.55342297 
17.125    21.003403   4.58294697 
 17.13   21.1038705   4.59389492 
17.135   20.8068421   4.56145176 
 17.14   20.0438971   4.47704111 
17.145    20.906411    4.5723529 
 17.15   21.5502555   4.64222528 
17.155   21.0136986   4.58407009 
 17.16   20.7799707   4.55850532 
17.165   21.2820816   4.61325065 
 17.17    20.131127   4.48677245 
17.175   21.1684873   4.60092244 
 17.18   21.3171472   4.61704963 
17.185    20.948529    4.5769563 
 17.19   20.5807617   4.53660244 
17.195   20.7176188    4.5516611 
  17.2    20.435755   4.52059233 
17.205   20.2551461   4.50057175 
 17.21   20.7736818   4.55781547 
17.215    21.104179   4.59392849 
 17.22   19.8345526   4.45359996 
17.225   20.2364655   4.49849591 
 17.23   21.1214148   4.59580404 
17.235   20.5735595   4.53580859 
 17.24   20.7523679   4.55547669 
17.245   20.7290476   4.55291638 
 17.25   20.0420047   4.47682976 
17.255   20.9804517   4.58044231 
 17.26   20.1002791   4.48333348 
17.265   20.7026165    4.5500128 
 17.27   21.4777711   4.63441163 
17.275   20.3613996   4.51236076 
 17.28   20.3898432    4.5155114 
17.285   20.5122147   4.52904125 
 17.29   20.6556325    4.5448468 
17.295   20.5387522   4.53197002 
  17.3   20.0475384   4.47744775 
17.305    20.508349   4.52861447 
 17.31   20.8315985    4.5641646 
17.315   20.1156687   4.48504947 
 17.32   20.6253099   4.54150965 
17.325    20.471574   4.52455236 
 17.33   20.7026849   4.55002032 
17.335   20.2618802   4.50131983 
 17.34    20.537457   4.53182711 
17.345   20.3534251   4.51147704 
 17.35   20.3072403   4.50635554 
17.355   20.8993193   4.57157734 
 17.36   20.6381906   4.54292754 
17.365    19.830683   4.45316551 
 17.37   19.7296909   4.44181167 
17.375   21.4567968   4.63214818 
 17.38   20.0073137   4.47295358 
17.385   20.2554477   4.50060526 
 17.39   20.8018298    4.5609023 
17.395   20.5617624   4.53450795 
  17.4   20.2243945   4.49715405 
17.405   20.2329055   4.49810021 
 17.41   19.4734986   4.41287872 
17.415   20.4052324   4.51721511 
 17.42   20.0762009   4.48064738 
17.425   20.0815082   4.48123958 
 17.43   19.5147359   4.41754863 
17.435   20.1229865   4.48586519 
 17.44   19.7459162   4.44363772 
17.445   20.9697772   4.57927693 
 17.45   19.6421634   4.43194804 
17.455   20.3594778    4.5121478 
 17.46   19.9680703   4.46856468 
17.465   20.4509306   4.52227052 
 17.47   20.1485381    4.4887123 
17.475   20.1706793   4.49117794 
 17.48   19.9190703   4.46307857 
17.485   20.8825355    4.5697413 
 17.49   19.6291274   4.43047711 
17.495   19.9638284   4.46809002 
  17.5   20.5070489   4.52847093 
17.505   20.0816203   4.48125209 
 17.51   19.9916757   4.47120517 
17.515   19.7955443   4.44921839 
 17.52   19.2726515   4.39006281 
17.525   20.1505424   4.48893555 
 17.53   20.2489378   4.49988198 
17.535   19.9699183   4.46877146 
 17.54   19.4236399   4.40722587 
17.545   19.5605345    4.4227293 
 17.55   19.5179697   4.41791463 
17.555   19.5965191   4.42679558 
 17.56   20.1567722   4.48962941 
17.565   19.8007967   4.44980861 
 17.57   20.7049714   4.55027158 
17.575   19.9815705     4.470075 
 17.58   19.4536713   4.41063163 
17.585   19.5139277   4.41745715 
 17.59    19.753122   4.44444845 
17.595   19.4662533   4.41205771 
  17.6     19.49538    4.4153573 
17.605   19.9431775   4.46577849 
 17.61   19.4751487   4.41306568 
17.615   19.8581807   4.45625186 
 17.62    19.682287   4.43647236 
17.625   19.6819741    4.4364371 
 17.63   19.7491492   4.44400149 
17.635   20.3347717   4.50940924 
 17.64   20.0311577   4.47561814 
17.645   19.5931798   4.42641839 
 17.65   19.4027646   4.40485694 
17.655    20.051429    4.4778822 
 17.66   20.0628968   4.47916251 
17.665   19.7899462   4.44858923 
 17.67   20.3946675   4.51604557 
17.675   19.7963405   4.44930787 
 17.68   18.5213499   4.30364379 
17.685   19.7050649   4.43903873 
 17.69   19.2211623    4.3841946 
17.695   20.3541295   4.51155511 
  17.7   20.0025389    4.4724198 
17.705   20.1698525   4.49108589 
 17.71   19.8310284   4.45320428 
17.715   19.6014545   4.42735299 
 17.72   19.5781769   4.42472337 
17.725   19.5681219     4.423587 
 17.73    19.485109   4.41419404 
17.735   20.0187514   4.47423193 
 17.74   19.5996097   4.42714465 
17.745   19.9872677   4.47071221 
 17.75   20.2860259    4.5040011 
17.755   19.5636049   4.42307641 
 17.76   19.9691967   4.46869072 
17.765   19.4043623   4.40503829 
 17.77   19.8648152   4.45699621 
17.775   19.4760181   4.41316418 
 17.78   19.1714747   4.37852426 
17.785   19.6445704   4.43221958 
 17.79   19.5694245   4.42373422 
17.795    20.089261   4.48210453 
  17.8   19.0454572   4.36411013 
17.805   19.2271826   4.38488114 
 17.81   18.9280216   4.35063462 
17.815   19.2705843   4.38982736 
 17.82    18.926724   4.35048549 
17.825   19.4119598   4.40590057 
 17.83   20.5116946   4.52898383 
17.835   19.7761594    4.4470394 
 17.84   18.7508978   4.33023068 
17.845   18.6577402   4.31946064 
 17.85    19.222946   4.38439802 
17.855   19.4386434   4.40892769 
 17.86   19.3358181   4.39725119 
17.865    19.307088   4.39398316 
 17.87   18.9679248   4.35521812 
17.875   19.6698182   4.43506688 
 17.88   18.7411069   4.32910001 
17.885   19.5022306   4.41613299 
 17.89   19.4098412   4.40566013 
17.895   19.6564709   4.43356187 
  17.9   19.6632957   4.43433148 
17.905   18.9058257   4.34808299 
 17.91   19.2932217     4.392405 
17.915   19.1600428   4.37721862 
 17.92   19.3645407   4.40051596 
17.925    18.668349   4.32068849 
 17.93   18.8686738   4.34380867 
17.935   19.4456312   4.40972009 
 17.94   18.5830425   4.31080532 
17.945   19.2002105   4.38180447 
 17.95   19.2288047    4.3850661 
17.955   19.6024904   4.42746998 
 17.96   19.1530935   4.37642474 
17.965   18.5930537   4.31196633 
 17.97   19.2349087   4.38576205 
17.975   18.8243565   4.33870447 
 17.98   19.3149794   4.39488105 
17.985   19.1187516   4.37249947 
 17.99    19.103989   4.37081103 
17.995   19.2585202   4.38845306 
  18.0   18.8057203   4.33655627 
18.005    18.855785   4.34232484 
 18.01   18.9543676    4.3536614 
18.015   19.3219069   4.39566911 
 18.02   19.4186993   4.40666532 
18.025   19.5952471    4.4266519 
 18.03   19.2809062   4.39100287 
18.035   18.5219685   4.30371566 
 18.04   18.2018252   4.26635971 
18.045   19.5270866   4.41894632 
 18.05   18.9150536   4.34914401 
18.055   19.1831313   4.37985517 
 18.06   19.3196269   4.39540975 
18.065   19.3839676   4.40272275 
 18.07   18.8151421   4.33764246 
18.075   19.6523149   4.43309316 
 18.08   18.8966133    4.3470235 
18.085   19.0302533   4.36236786 
 18.09   19.4988973   4.41575558 
18.095   19.4630282   4.41169221 
  18.1   18.4518016   4.29555603 
18.105   19.3056292   4.39381716 
 18.11   18.2966912   4.27746318 
18.115   19.7285163   4.44167945 
 18.12   18.0144833   4.24434721 
18.125   19.2714492   4.38992587 
 18.13   18.2591272   4.27306999 
18.135   19.1113163   4.37164915 
 18.14   18.6664603   4.32046992 
18.145   19.1797126   4.37946487 
 18.15   19.0462329     4.364199 
18.155   18.4386602   4.29402611 
 18.16   19.0796489   4.36802574 
18.165   18.3908914   4.28846026 
 18.17   18.8045831   4.33642516 
18.175   18.7828665   4.33392045 
 18.18   18.5581594   4.30791822 
18.185   18.4006681   4.28959999 
 18.19   18.4985149   4.30098999 
18.195   19.1498761   4.37605715 
  18.2   18.9476933   4.35289481 
18.205   18.6698271   4.32085953 
 18.21   18.8221024   4.33844469 
18.215   19.2102151   4.38294594 
 18.22   18.7816391   4.33377885 
18.225   18.2926853   4.27699489 
 18.23    18.165331   4.26208059 
18.235   18.5654933   4.30876935 
 18.24   18.6538809   4.31901388 
18.245   18.9952796   4.35835744 
 18.25   18.1874835    4.2646786 
18.255   18.4330092   4.29336805 
 18.26   19.8238634   4.45239973 
18.265   18.9338149   4.35130037 
 18.27   18.8983857   4.34722736 
18.275   18.2956708   4.27734389 
 18.28   17.5974687    4.1949337 
18.285   18.9135967   4.34897651 
 18.29    18.490408   4.30004744 
18.295   18.8763415   4.34469118 
  18.3   18.8807806   4.34520202 
18.305   18.0243406   4.24550829 
 18.31   18.8970186   4.34707012 
18.315   18.6964181   4.32393548 
 18.32   18.5776995   4.31018556 
18.325   17.6366636   4.19960279 
 18.33    18.875779   4.34462646 
18.335   18.3935297   4.28876785 
 18.34   18.7771583   4.33326185 
18.345   18.0779346   4.25181544 
 18.35   19.2782061    4.3906954 
18.355   18.6042424   4.31326354 
 18.36    18.402877   4.28985745 
18.365   19.3764525    4.4018692 
 18.37   19.0651091   4.36636109 
18.375   18.1322432   4.25819718 
 18.38   18.0264888   4.24576127 
18.385   18.1797005   4.26376599 
 18.39   18.5384319   4.30562794 
18.395   18.2650589   4.27376402 
  18.4   18.6824378   4.32231857 
18.405   18.3090773   4.27891076 
 18.41   18.5789659   4.31033246 
18.415   18.3978616   4.28927285 
 18.42   18.4540019   4.29581214 
18.425   18.3813153   4.28734362 
 18.43   19.6768388    4.4358583 
18.435   18.0702361   4.25091003 
 18.44   18.6990832   4.32424366 
18.445   18.2687202   4.27419235 
 18.45   18.5844753    4.3109715 
18.455   17.8364073    4.2233171 
 18.46   18.7303673   4.32785944 
18.465   18.5548371    4.3075326 
 18.47    19.480296   4.41364883 
18.475   18.9210245   4.34983039 
 18.48   18.5938655   4.31206047 
18.485   18.5662723   4.30885975 
 18.49   18.9641588   4.35478574 
18.495   18.2337819   4.27010326 
  18.5   19.1967641    4.3814112 
18.505   18.5585739   4.30796633 
 18.51    18.711532   4.32568283 
18.515   18.3082608   4.27881535 
 18.52   17.4515088    4.1775003 
18.525   18.3954676   4.28899378 
 18.53   18.4173633   4.29154556 
18.535   18.5756309   4.30994558 
 18.54    18.411874   4.29090597 
18.545   18.2070511   4.26697213 
 18.55   19.1042512   4.37084101 
18.555   18.1762938   4.26336649 
 18.56   18.2983337   4.27765516 
18.565   19.0001699   4.35891844 
 18.57   19.2479256   4.38724579 
18.575   18.9946146   4.35828116 
 18.58   19.0144191   4.36055262 
18.585   18.9720462   4.35569124 
 18.59   19.0256379   4.36183882 
18.595   18.8907133   4.34634482 
  18.6    18.727758   4.32755798 
18.605     18.95468   4.35369728 
 18.61   18.7297907   4.32779282 
18.615   19.6133013    4.4286907 
 18.62   18.9373955   4.35171179 
18.625   19.1501582   4.37608937 
 18.63   18.9995423   4.35884644 
18.635   19.1745523   4.37887568 
 18.64   19.4498405   4.41019733 
18.645   19.2172866   4.38375257 
 18.65     19.43392     4.408392 
18.655   19.2833547   4.39128166 
 18.66   19.3738272   4.40157099 
18.665   19.1520501   4.37630553 
 18.67   20.2541339    4.5004593 
18.675   19.7264204   4.44144351 
 18.68   20.1451365   4.48833337 
18.685   19.9154905    4.4626775 
 18.69   20.4299364   4.51994872 
18.695   19.8542554   4.45581141 
  18.7    21.207748   4.60518708 
18.705   20.4221892   4.51909164 
 18.71    20.603771    4.5391377 
18.715   21.0105618   4.58372793 
 18.72   21.2685661   4.61178557 
18.725   21.6391859   4.65179384 
 18.73    22.006766   4.69113696 
18.735   22.4124857   4.73418269 
 18.74   22.2784175   4.72000186 
18.745    22.450633   4.73820989 
 18.75   23.7103797   4.86933052 
18.755    23.906059   4.88938227 
 18.76   24.2163518   4.92101126 
18.765   25.2475459   5.02469361 
 18.77    25.900645   5.08926763 
18.775   25.8636268   5.08562944 
 18.78    27.686469   5.26179333 
18.785   28.0670351   5.29783306 
 18.79   29.5330585   5.43443268 
18.795   30.6016882   5.53187926 
  18.8   32.2884802   5.68229533 
18.805   34.2653668   5.85366269 
 18.81   36.0727748   6.00606151 
18.815   38.1077998   6.17315153 
 18.82    41.224806   6.42065464 
18.825   45.2773043   6.72884123 
 18.83   48.6527723   6.97515392 
18.835   55.4914938   7.44926129 
 18.84   60.0040068   7.74622533 
18.845   66.2173847   8.13740651 
 18.85   79.9821733   8.94327531 
18.855   92.7747735   9.63196623 
 18.86   111.549354   10.5616927 
18.865   150.689955   12.2755837 
 18.87   194.919996   13.9613751 
18.875   256.303714   16.0094883 
 18.88   375.861665    19.387152 
18.885   480.873688   21.9288323 
 18.89   631.281648   25.1253189 
18.895   831.362334   28.8333545 
  18.9   948.099386   30.7912225 
18.905   1076.73127   32.8135836 
 18.91   1057.90454   32.5254445 
18.915   1021.86404   31.9666082 
 18.92   816.412058   28.5729253 
18.925   652.367853   25.5414928 
 18.93   515.223391   22.6985328 
18.935   340.362159   18.4489067 
 18.94   254.862234   15.9644052 
18.945   186.692582   13.6635494 
 18.95   138.172624   11.7546852 
18.955   115.138352   10.7302541 
 18.96   95.6163979   9.77836377 
18.965   79.5072832   8.91668566 
 18.97   72.8613917   8.53588846 
18.975    61.727934   7.85671267 
 18.98   55.9099737   7.47729722 
18.985   52.3013085   7.23196436 
 18.99   45.7122412   6.76108284 
18.995    42.290649   6.50312609 
  19.0   41.3552426    6.4308042 
19.005   36.8880005   6.07354925 
 19.01   36.2368145   6.01970219 
19.015   33.1085821   5.75400574 
 19.02   30.3054054   5.50503455 
19.025   30.3488347   5.50897765 
 19.03   28.8189964   5.36833274 
19.035   26.6295499   5.16038273 
 19.04   27.7093796   5.26396995 
19.045   26.3197309   5.13027591 
 19.05   24.4012986   4.93976706 
19.055   24.5132085   4.95108155 
 19.06   23.6795406   4.86616282 
19.065   23.0923805   4.80545321 
 19.07   23.4002032   4.83737565 
19.075   22.8451181    4.7796567 
 19.08    21.789481   4.66792041 
19.085   21.9433631   4.68437436 
 19.09   21.4085322   4.62693551 
19.095    21.492918   4.63604552 
  19.1   20.7065583   4.55044594 
19.105   20.1794307   4.49215213 
 19.11   20.1862977    4.4929164 
19.115    20.472031   4.52460286 
 19.12   19.7620926   4.44545753 
19.125   20.3700942   4.51332407 
 19.13   19.7422868   4.44322932 
19.135   18.6694286   4.32081342 
 19.14   19.7456172   4.44360408 
19.145   18.4538832   4.29579832 
 19.15   18.6878536   4.32294502 
19.155   18.6668997   4.32052077 
 19.16    18.612916   4.31426888 
19.165   18.8875058   4.34597581 
 19.17    17.609623   4.19638213 
19.175   18.3925006   4.28864788 
 19.18   18.3866756    4.2879687 
19.185   18.2786171   4.27534994 
 19.19   18.3541739   4.28417716 
19.195   18.1251443   4.25736354 
  19.2   18.2227898   4.26881598 
19.205   17.5985078   4.19505754 
 19.21   17.2076122    4.1482059 
19.215   17.7723817   4.21573027 
 19.22   18.1785465   4.26363067 
19.225   17.6496452   4.20114808 
 19.23   17.7560811   4.21379652 
19.235   18.0063369   4.24338744 
 19.24   18.0399857   4.24735043 
19.245   17.5172657   4.18536327 
 19.25    17.682274   4.20502961 
19.255   17.3913833   4.17029774 
 19.26    17.723537   4.20993314 
19.265    17.387878   4.16987745 
 19.27   17.6783201   4.20455944 
19.275   16.8251527   4.10184748 
 19.28   17.2173502   4.14937949 
19.285   17.6444184   4.20052596 
 19.29   16.9357949   4.11531225 
19.295     17.60604    4.1959552 
  19.3   16.9025152   4.11126686 
19.305   17.5765796   4.19244316 
 19.31    17.122456   4.13792895 
19.315   17.4945575   4.18264958 
 19.32   17.2722773   4.15599293 
19.325   17.5576418   4.19018398 
 19.33   16.9940304   4.12238165 
19.335   16.3445158   4.04283512 
 19.34   17.0169744   4.12516356 
19.345   17.0986895   4.13505617 
 19.35   16.7991789   4.09868014 
19.355   16.7175129   4.08870553 
 19.36   17.1089408   4.13629554 
19.365   16.9820668   4.12093033 
 19.37   16.9922991   4.12217164 
19.375   17.2331665   4.15128492 
 19.38   17.1061465   4.13595775 
19.385   16.6771437   4.08376588 
 19.39   17.2802556   4.15695268 
19.395   17.2718809   4.15594525 
  19.4   16.3076545    4.0382737 
19.405   17.0852013   4.13342489 
 19.41   16.8547992   4.10545969 
19.415    16.662726   4.08200024 
 19.42   17.2129379   4.14884778 
19.425   16.8531708   4.10526136 
 19.43   16.9022118   4.11122996 
19.435   16.2746829   4.03418925 
 19.44   16.8569748   4.10572464 
19.445    16.535274   4.06635881 
 19.45   16.1163584   4.01451846 
19.455   16.7006728   4.08664566 
 19.46    17.078053   4.13256011 
19.465   16.2541054   4.03163805 
 19.47    17.401411   4.17149986 
19.475   16.2705318   4.03367473 
 19.48   15.9298971   3.99122751 
19.485   16.3327596   4.04138091 
 19.49   17.1614149   4.14263381 
19.495   16.3523866   4.04380843 
  19.5   17.0683124   4.13138142 
19.505   16.4426001   4.05494761 
 19.51   16.5050157   4.06263655 
19.515   16.7270903   4.08987657 
 19.52   16.4352847   4.05404548 
19.525   16.3551937    4.0441555 
 19.53   17.0349622   4.12734323 
19.535   16.4746794   4.05890126 
 19.54   16.5910169    4.0732072 
19.545   16.3998542   4.04967334 
 19.55   16.4875111   4.06048163 
19.555   16.5961437   4.07383649 
 19.56   15.8703285   3.98375809 
19.565   16.0864763   4.01079497 
 19.57   16.1922143   4.02395505 
19.575   16.1090922   4.01361336 
 19.58   16.7766479   4.09593065 
19.585   16.9522009   4.11730505 
 19.59   16.5080781   4.06301342 
19.595   16.1037457   4.01294726 
  19.6   16.1455081   4.01814735 
19.605   16.5127597   4.06358951 
 19.61   15.6410608    3.9548781 
19.615   15.9852611   3.99815722 
 19.62   16.6411669   4.07935864 
19.625   16.5585237   4.06921659 
 19.63   16.2762764   4.03438675 
19.635   16.3365991    4.0418559 
 19.64   16.2744933   4.03416575 
19.645   16.3972808    4.0493556 
 19.65   15.3954589   3.92370475 
19.655   16.4930989   4.06116964 
 19.66   16.1428414    4.0178155 
19.665   17.1350434   4.13944964 
 19.67   16.6885197   4.08515846 
19.675   15.8253493   3.97810876 
 19.68   15.7417556   3.96758813 
19.685   16.2120409   4.02641788 
 19.69   17.0185379   4.12535306 
19.695   16.2480805   4.03089078 
  19.7   15.8716533   3.98392436 
19.705    16.505117   4.06264902 
 19.71   16.2329984   4.02901953 
19.715   16.5683874   4.07042841 
 19.72   16.3029623    4.0376927 
19.725   15.8162593    3.9769661 
 19.73   16.0913465   4.01140207 
19.735   15.5584378   3.94441856 
 19.74    16.332646   4.04136685 
19.745   16.3817122   4.04743279 
 19.75   15.9123278   3.98902592 
19.755   15.8389074   3.97981248 
 19.76   16.4944172   4.06133195 
19.765   15.8950863   3.98686421 
 19.77   16.1758529   4.02192154 
19.775   15.7304926    3.9661685 
 19.78   15.7705778   3.97121867 
19.785   15.9020787   3.98774105 
 19.79   16.5521211   4.06842981 
19.795   16.1106393   4.01380609 
  19.8   15.7302567   3.96613876 
19.805   16.3265405   4.04061141 
 19.81   15.8391628   3.97984456 
19.815   15.8843593    3.9855187 
 19.82   15.8353475   3.97936521 
19.825   16.0824969   4.01029885 
 19.83   16.0247239   4.00308929 
19.835    15.396373   3.92382123 
 19.84   15.7477631   3.96834513 
19.845    16.262603   4.03269179 
 19.85   15.5341416   3.94133754 
19.855   15.2800553   3.90897113 
 19.86   15.7510947   3.96876489 
19.865   15.6610658   3.95740645 
 19.87    16.038117   4.00476179 
19.875   15.7733101   3.97156267 
 19.88   15.9936902    3.9992112 
19.885   15.7552584    3.9692894 
 19.89    15.559109   3.94450364 
19.895   16.0261476   4.00326712 
  19.9   16.2359507   4.02938589 
19.905   15.8722782   3.98400278 
 19.91   16.0757412   4.00945647 
19.915   15.4005083   3.92434814 
 19.92   15.5057666   3.93773622 
19.925   15.7702524   3.97117771 
 19.93   15.6108574   3.95105776 
19.935   15.5284993   3.94062169 
 19.94   15.9037555   3.98795129 
19.945   15.3223703   3.91437994 
 19.95     16.09304   4.01161314 
19.955   16.3162721   4.03934055 
 19.96     15.69306    3.9614467 
19.965   15.6557259   3.95673172 
 19.97   15.8733389    3.9841359 
19.975   15.3597511   3.91915183 
 19.98    15.886553    3.9857939 
19.985   14.8208669    3.8497879 
 19.99   15.8006257   3.97500008 
19.995   15.5425411   3.94240296 
  20.0   15.5285434   3.94062728 
20.005   15.4157315   3.92628724 
 20.01   15.6636048   3.95772722 
20.015   15.6391382   3.95463502 
 20.02   15.8576464   3.98216604 
20.025    15.432304   3.92839713 
 20.03   15.8200775    3.9774461 
20.035   15.9910198   3.99887732 
 20.04   15.3712285   3.92061583 
20.045   15.1914021   3.89761493 
 20.05   15.3510589   3.91804274 
20.055   15.7870508   3.97329219 
 20.06   15.7117336   3.96380292 
20.065   15.0418293   3.87837973 
 20.07   15.6207734   3.95231242 
20.075   15.5289676   3.94068111 
 20.08     15.70254   3.96264306 
20.085   15.1752617   3.89554383 
 20.09   15.8054052   3.97560123 
20.095   15.6142953    3.9514928 
  20.1   15.1011998   3.88602622 
20.105   15.1858464   3.89690215 
 20.11   15.3948274   3.92362427 
20.115   15.2484165   3.90492209 
 20.12   15.4320127   3.92836005 
20.125   15.8522427    3.9814875 
 20.13   15.5085749   3.93809279 
20.135   15.6651214   3.95791882 
 20.14   16.0039338   4.00049169 
20.145   14.8403429   3.85231656 
 20.15   16.3901228   4.04847167 
20.155   14.8656753   3.85560311 
 20.16   15.3166144   3.91364465 
20.165   15.6563594   3.95681177 
 20.17   16.0374143   4.00467405 
20.175   15.8385842   3.97977188 
 20.18   16.0471716   4.00589211 
20.185   15.4547591   3.93125414 
 20.19    15.758196   3.96965943 
20.195   15.5115152   3.93846609 
  20.2   15.1824621    3.8964679 
20.205   15.8112383   3.97633478 
 20.21    15.378042   3.92148466 
20.215   14.8106018   3.84845447 
 20.22    15.242843   3.90420838 
20.225   15.4337289   3.92857848 
 20.23    15.829681   3.97865317 
20.235   15.7340089   3.96661177 
 20.24   14.8894673   3.85868725 
20.245    15.737507   3.96705268 
 20.25   15.6129692   3.95132499 
20.255   14.9657561   3.86855995 
 20.26   15.2394446   3.90377313 
20.265   16.1198294   4.01495073 
 20.27   15.6384751   3.95455119 
20.275   14.9568126   3.86740386 
 20.28   14.8086372   3.84819921 
20.285    15.258078   3.90615898 
 20.29   15.3016187   3.91172835 
20.295   14.9295942    3.8638833 
  20.3   15.0955681   3.88530154 
20.305   14.8459305   3.85304173 
 20.31   14.8381415   3.85203083 
20.315   15.4189132    3.9266924 
 20.32   15.0776223   3.88299141 
20.325   15.7885029   3.97347491 
 20.33   15.2880824   3.90999776 
20.335   14.5461849   3.81394611 
 20.34   15.2737027   3.90815847 
20.345    15.020947   3.87568665 
 20.35    15.124259   3.88899203 
20.355   15.3129947   3.91318217 
 20.36   14.5656362   3.81649528 
20.365    15.251073   3.90526222 
 20.37   15.2450292   3.90448834 
20.375   15.3308438   3.91546214 
 20.38   15.5784672    3.9469567 
20.385   14.8658403    3.8556245 
 20.39   15.2014526   3.89890403 
20.395   15.1909711   3.89755963 
  20.4    15.125181   3.88911057 
20.405   15.6156422   3.95166321 
 20.41   15.5691033    3.9457703 
20.415   15.0822963   3.88359323 
 20.42   15.8771811   3.98461806 
20.425   15.2593793   3.90632554 
 20.43   15.3356976   3.91608192 
20.435   14.9895847   3.87163851 
 20.44   14.7212023    3.8368219 
20.445   15.2766716   3.90853829 
 20.45   15.1566852   3.89315876 
20.455   15.1324468   3.89004457 
 20.46   15.4350315   3.92874426 
20.465   14.7527933   3.84093652 
 20.47    15.350445    3.9179644 
20.475   15.6649369   3.95789551 
 20.48   14.8938676    3.8592574 
20.485   14.7188168   3.83651101 
 20.49   15.5842099   3.94768412 
20.495   14.4622676   3.80292882 
  20.5   14.8040407   3.84760194 
20.505   15.1420364   3.89127696 
 20.51   14.6308175   3.82502516 
20.515   14.9806156   3.87048002 
 20.52   15.2153368   3.90068415 
20.525   14.4590694    3.8025083 
 20.53   15.1259228   3.88920593 
20.535   14.9394097   3.86515326 
 20.54   14.4907421   3.80667073 
20.545   14.9412968   3.86539736 
 20.55   15.1718701   3.89510849 
20.555   14.8496312   3.85352192 
 20.56   14.3401716    3.7868419 
20.565   14.8585656   3.85468099 
 20.57   14.9695708   3.86905296 
20.575   15.1741124   3.89539631 
 20.58   14.8583178   3.85464886 
20.585   14.2375678   3.77327018 
 20.59   14.4739577   3.80446549 
20.595   14.4841014    3.8057984 
  20.6   14.2831989   3.77931196 
20.605   14.5303452   3.81186899 
 20.61   15.6813697   3.95997093 
20.615   15.4102664   3.92559122 
 20.62   15.1687406   3.89470675 
20.625   14.9702015   3.86913446 
 20.63   14.7721122   3.84345056 
20.635   15.3374794   3.91630941 
 20.64   14.7394859   3.83920382 
20.645   15.2377131   3.90355135 
 20.65   15.3476231   3.91760425 
20.655   15.3581769     3.918951 
 20.66   15.0054473   3.87368653 
20.665   14.8222516   3.84996774 
 20.67   14.6850233   3.83210429 
20.675   14.7561941    3.8413792 
 20.68   14.7366142    3.8388298 
20.685   14.5366768    3.8126994 
 20.69   14.8729388   3.85654494 
20.695   14.3324939   3.78582803 
  20.7   14.6164552   3.82314729 
20.705   14.3895939   3.79336182 
 20.71   14.4177268   3.79706819 
20.715   14.4168748   3.79695599 
 20.72   14.7444482   3.83985002 
20.725   14.5935062   3.82014479 
 20.73   14.5327873    3.8121893 
20.735    14.003131   3.74207576 
 20.74    14.881141   3.85760819 
20.745   14.2540512   3.77545378 
 20.75   14.4279898   3.79841938 
20.755   14.2679106   3.77728879 
 20.76   14.7389809   3.83913804 
20.765   14.2818934   3.77913924 
 20.77   14.0781047   3.75208005 
20.775   14.0634876   3.75013168 
 20.78   14.4891092   3.80645626 
20.785   14.2302803   3.77230438 
 20.79   14.6492176   3.82742963 
20.795   14.5802088   3.81840395 
  20.8   14.3294973   3.78543225 
20.805   14.1475756   3.76132631 
 20.81   14.4285703    3.7984958 
20.815   14.2738588   3.77807607 
 20.82   13.5421449   3.67996534 
20.825   13.9428213   3.73400874 
 20.83   14.1824458   3.76595881 
20.835   13.6810995   3.69879704 
 20.84   14.5582651   3.81552946 
20.845   14.1390009   3.76018628 
 20.85   14.4227782    3.7977333 
20.855    13.747784   3.70780042 
 20.86   14.1306519   3.75907593 
20.865   13.4541821   3.66799429 
 20.87   14.1230061   3.75805883 
20.875   13.5365388   3.67920356 
 20.88   14.1577469   3.76267816 
20.885    13.834537   3.71948075 
 20.89   13.7123095   3.70301357 
20.895   14.1965137   3.76782612 
  20.9   14.4820226   3.80552527 
20.905     14.03385   3.74617806 
 20.91   14.0336679   3.74615375 
20.915   13.8443833   3.72080412 
 20.92   13.8926362   3.72728268 
20.925   14.0437586   3.74750032 
 20.93   13.7465865   3.70763894 
20.935   13.9695521    3.7375864 
 20.94   14.4492537    3.8012174 
20.945   13.2119368    3.6348228 
 20.95   13.5895643   3.68640262 
20.955   14.8417514   3.85249938 
 20.96   13.9155113   3.73035002 
20.965   13.7611429   3.70960144 
 20.97   13.7402286   3.70678143 
20.975   14.0075572   3.74266713 
 20.98   14.4424063    3.8003166 
20.985   14.0882553   3.75343247 
 20.99    13.621426   3.69072161 
20.995    14.017581   3.74400602 
  21.0   14.0147776    3.7436316 
21.005   13.3447083   3.65304097 
 21.01   13.9578911   3.73602611 
21.015    13.823363   3.71797834 
 21.02   13.6115963    3.6893897 
21.025   14.2969359   3.78112892 
 21.03   13.3694598    3.6564272 
21.035   14.2911346    3.7803617 
 21.04   13.4994566   3.67416067 
21.045   13.0021742   3.60585276 
 21.05     14.07501   3.75166762 
21.055   14.3880341   3.79315622 
 21.06   13.1827734   3.63080892 
21.065   13.9254448   3.73168124 
 21.07   14.5633347   3.81619375 
21.075   13.8249343   3.71818965 
 21.08   13.9513772   3.73515424 
21.085   13.8815061   3.72578933 
 21.09   13.6950644   3.70068431 
21.095    13.687905   3.69971688 
  21.1    13.475741    3.6709319 
21.105   13.6988696    3.7011984 
 21.11   13.9581337   3.73605857 
21.115   14.2499125   3.77490562 
 21.12   14.1887277   3.76679276 
21.125   13.6425004   3.69357556 
 21.13   13.6462376   3.69408142 
21.135   13.5084443   3.67538356 
 21.14   13.5533846   3.68149216 
21.145   14.2663339   3.77708007 
 21.15   13.4642167   3.66936189 
21.155   13.9444257   3.73422358 
 21.16   14.2564249   3.77576813 
21.165   14.1922585    3.7672614 
 21.17   13.1719325   3.62931571 
21.175   13.3211496   3.64981501 
 21.18   14.0327257   3.74602799 
21.185   13.2880046   3.64527154 
 21.19   13.9085249   3.72941348 
21.195   13.5027127   3.67460375 
  21.2   13.0638746   3.61439823 
21.205    14.335039   3.78616415 
 21.21   13.3931801    3.6596694 
21.215   13.3301566   3.65104869 
 21.22   13.6780941   3.69839074 
21.225   13.5552422   3.68174445 
 21.23   13.3527896    3.6541469 
21.235   13.6197666    3.6904968 
 21.24   13.8035583   3.71531403 
21.245   13.8874823   3.72659125 
 21.25   13.5093621   3.67550842 
21.255   13.6512612   3.69476132 
 21.26   13.3944455   3.65984228 
21.265   13.0632566   3.61431275 
 21.27    13.964304   3.73688427 
21.275   13.8353373   3.71958833 
 21.28   13.8320119   3.71914128 
21.285   13.7701429   3.71081431 
 21.29   13.8384024   3.72000033 
21.295   13.5776181   3.68478197 
  21.3    13.585383   3.68583546 
21.305   13.2402039    3.6387091 
 21.31   13.4376502   3.66574007 
21.315   13.3088542   3.64813024 
 21.32   13.2144746   3.63517188 
21.325   14.0428583   3.74738019 
 21.33   13.9114133   3.72980071 
21.335    12.859758   3.58605048 
 21.34   12.9943888   3.60477306 
21.345   13.5788826   3.68495354 
 21.35   13.1857762   3.63122241 
21.355    13.147645   3.62596815 
 21.36   13.0657082   3.61465188 
21.365   13.6918655   3.70025209 
 21.37   13.5394605   3.67960059 
21.375   13.3615556   3.65534616 
 21.38   13.1366345   3.62444954 
21.385   13.9345769   3.73290462 
 21.39   13.1953055   3.63253431 
21.395   13.0613242    3.6140454 
  21.4   13.3050401   3.64760745 
21.405   13.5644558   3.68299549 
 21.41   13.3660698   3.65596359 
21.415   13.4362701   3.66555182 
 21.42   13.9203793   3.73100246 
21.425   13.1827349   3.63080361 
 21.43    13.352674   3.65413109 
21.435   13.5858109    3.6858935 
 21.44    13.170308    3.6290919 
21.445   13.9120845   3.72989069 
 21.45   12.8403967   3.58334993 
21.455   13.5660889   3.68321719 
 21.46    13.877969   3.72531462 
21.465   13.8612107    3.7230647 
 21.47   13.7528916   3.70848912 
21.475   13.3452478    3.6531148 
 21.48   13.5979861   3.68754473 
21.485   13.5617004    3.6826214 
 21.49   13.1423994   3.62524473 
21.495   13.5594247   3.68231241 
  21.5   13.1517934   3.62654014 
21.505   13.3632477   3.65557761 
 21.51   13.1451681   3.62562658 
21.515   13.0227946   3.60871094 
 21.52   13.7998778   3.71481868 
21.525   13.5119863   3.67586538 
 21.53   12.8903299   3.59031056 
21.535   13.4679858   3.66987545 
 21.54   13.8542815     3.722134 
21.545   12.5228284   3.53876086 
 21.55   13.3874475   3.65888611 
21.555   13.4493198   3.66733142 
 21.56   12.9305248    3.5959039 
21.565   13.0216505   3.60855241 
 21.57   13.3132257   3.64872933 
21.575   13.4072143   3.66158631 
 21.58   13.2330751   3.63772939 
21.585   13.2865253   3.64506863 
 21.59   13.0342276   3.61029467 
21.595   13.6284209   3.69166912 
  21.6    12.859143   3.58596472 
21.605   13.2620634   3.64171161 
 21.61    13.444432   3.66666496 
21.615   13.6736335   3.69778765 
 21.62   13.1692481   3.62894586 
21.625   12.7550396   3.57141983 
 21.63   13.0961209   3.61885629 
21.635   12.8126443   3.57947543 
 21.64   12.7336495   3.56842395 
21.645   12.6846273   3.56154844 
 21.65    13.163649   3.62817433 
21.655   12.8588817    3.5859283 
 21.66   12.9671967   3.60099941 
21.665   13.3554196   3.65450676 
 21.67   12.9699221   3.60137781 
21.675   13.6387464   3.69306734 
 21.68   12.8486868    3.5845065 
21.685   13.1663838    3.6285512 
 21.69   12.7540769   3.57128505 
21.695   12.7772578   3.57452903 
  21.7    12.962788    3.6003872 
21.705    13.246258    3.6395409 
 21.71   12.9675371   3.60104666 
21.715   13.1059133   3.62020901 
 21.72   13.4860698   3.67233847 
21.725   12.8156531   3.57989569 
 21.73    13.012683   3.60730966 
21.735   13.3694291     3.656423 
 21.74   12.9813413   3.60296285 
21.745   12.7169424   3.56608222 
 21.75   12.6624735   3.55843694 
21.755   13.3181374   3.64940233 
 21.76   12.8368289   3.58285207 
21.765   13.1266211   3.62306791 
 21.77   12.9975388   3.60520995 
21.775   12.6516361   3.55691384 
 21.78   12.9820158   3.60305645 
21.785   12.9500299     3.598615 
 21.79   12.3667418   3.51663786 
21.795    12.602684   3.55002592 
  21.8   12.8772435   3.58848764 
21.805   13.0548325   3.61314717 
 21.81   12.6477618   3.55636919 
21.815    12.568398   3.54519365 
 21.82   12.7609597   3.57224855 
21.825   12.6445108   3.55591209 
 21.83   13.0129289   3.60734375 
21.835   12.9127105   3.59342601 
 21.84   12.3435496   3.51333881 
21.845   12.9618739   3.60026026 
 21.85   13.2935058   3.64602603 
21.855   13.1340644   3.62409498 
 21.86    13.122007   3.62243109 
21.865   12.6860078   3.56174225 
 21.87   12.8447996   3.58396423 
21.875   12.8867299   3.58980918 
 21.88   13.2267511   3.63686006 
21.885   12.5635282   3.54450676 
 21.89   13.1244799    3.6227724 
21.895   12.6411023   3.55543278 
  21.9   12.5670427   3.54500249 
21.905   12.6920069   3.56258431 
 21.91   13.4058738   3.66140326 
21.915   12.9857107   3.60356916 
 21.92   12.8079834    3.5788243 
21.925   13.0711323   3.61540209 
 21.93   12.7855955   3.57569511 
21.935    13.107968   3.62049279 
 21.94   13.0384048   3.61087314 
21.945   13.1793845    3.6303422 
 21.95   12.9275943   3.59549639 
21.955   13.3171011   3.64926035 
 21.96     13.08018   3.61665314 
21.965    12.468168   3.53102931 
 21.97   12.6283024   3.55363229 
21.975     12.84503   3.58399637 
 21.98   13.0840697   3.61719086 
21.985   13.0238513   3.60885734 
 21.99   12.5005364   3.53560976 
21.995   11.9174301    3.4521631 
  22.0   12.8248991   3.58118683 
22.005   12.6858137     3.561715 
 22.01   11.7712293   3.43092252 
22.015   12.5433602   3.54166065 
 22.02   12.9746819   3.60203858 
22.025   13.1096287   3.62072213 
 22.03   12.3847892   3.51920292 
22.035   13.1074552   3.62042196 
 22.04   12.5218119   3.53861723 
22.045   12.3661489   3.51655355 
 22.05     12.78622   3.57578242 
22.055   12.4604097   3.52993055 
 22.06   12.8684571   3.58726318 
22.065   13.0377262   3.61077916 
 22.07   13.0839579    3.6171754 
22.075   12.3129581   3.50898249 
 22.08   12.4686455   3.53109693 
22.085   12.2760099   3.50371373 
 22.09   12.7538305   3.57125055 
22.095   12.2841361   3.50487319 
  22.1    12.665233   3.55882466 
22.105   12.0972107   3.47810447 
 22.11   12.3196226   3.50993199 
22.115   12.8677048   3.58715832 
 22.12   12.4284742   3.52540411 
22.125   12.8860916   3.58972027 
 22.13   12.0791966   3.47551386 
22.135    12.467499   3.53093458 
 22.14   12.6913092   3.56248638 
22.145   12.7741312   3.57409166 
 22.15   12.3680431   3.51682287 
22.155   12.5615649   3.54422981 
 22.16   12.5744368   3.54604523 
22.165   12.7872521   3.57592675 
 22.17   12.6981004   3.56343941 
22.175   12.0794163   3.47554547 
 22.18    12.154131   3.48627753 
22.185    12.387381   3.51957113 
 22.19   12.5003362   3.53558145 
22.195   12.5349032   3.54046653 
  22.2   12.3769027   3.51808225 
22.205   12.6825389   3.56125524 
 22.21    12.260097   3.50144214 
22.215   12.6757116   3.56029656 
 22.22   12.7835799   3.57541324 
22.225   12.6273445    3.5534975 
 22.23   12.7768524   3.57447232 
22.235   12.9872792   3.60378678 
 22.24   12.4755952   3.53208086 
22.245   12.4195408   3.52413689 
 22.25   11.9621605   3.45863564 
22.255   12.1714506   3.48876061 
 22.26   12.4317161   3.52586387 
22.265   12.2582224   3.50117443 
 22.27   12.0240582   3.46757238 
22.275   12.9584242   3.59978113 
 22.28   12.2641431   3.50201986 
22.285   12.5719656   3.54569677 
 22.29   12.2623397   3.50176237 
22.295   12.6146536   3.55171136 
  22.3   12.5555391   3.54337961 
22.305   13.1527771   3.62667577 
 22.31   12.3961294   3.52081375 
22.315   12.0536413   3.47183543 
 22.32   12.5080414   3.53667094 
22.325   12.2518841   3.50026914 
 22.33    12.103032   3.47894121 
22.335   12.3296744   3.51136361 
 22.34   12.3976311   3.52102699 
22.345   12.1944415   3.49205406 
 22.35   12.4779354   3.53241212 
22.355   12.5704116   3.54547762 
 22.36   12.4482783   3.52821178 
22.365   12.2668218   3.50240229 
 22.37   12.3834913   3.51901852 
22.375   12.0939269   3.47763238 
 22.38   11.8639815   3.44441308 
22.385    12.435847   3.52644963 
 22.39   12.4342037   3.52621663 
22.395   12.1767298   3.48951713 
  22.4   11.8365495   3.44042868 
22.405   12.0921916   3.47738286 
 22.41   12.6527446   3.55706966 
22.415   12.0981425   3.47823842 
 22.42   11.9718514   3.46003633 
22.425    12.746086    3.5701661 
 22.43   12.7767521   3.57445829 
22.435   11.8089231   3.43641137 
 22.44   12.4452968   3.52778923 
22.445   12.2858279   3.50511454 
 22.45   12.2225923   3.49608242 
22.455   12.1847258   3.49066266 
 22.46   12.0285647   3.46822212 
22.465   11.8069944   3.43613073 
 22.47   12.1052058   3.47925363 
22.475   11.9511694   3.45704634 
 22.48   11.5959272   3.40527932 
22.485   12.2705852   3.50293951 
 22.49    12.117719   3.48105142 
22.495   12.0263057   3.46789644 
  22.5   12.4737512   3.53181982 
22.505   11.9823158   3.46154818 
 22.51   11.4882068   3.38942574 
22.515   12.1727079    3.4889408 
 22.52   12.7060942   3.56456087 
22.525   11.9089367   3.45093273 
 22.53   12.0189415   3.46683451 
22.535   12.1749679   3.48926467 
 22.54   12.0457001   3.47069159 
22.545   12.1928884   3.49183167 
 22.55   12.7460554   3.57016182 
22.555   12.1350146   3.48353479 
 22.56    11.997256   3.46370553 
22.565   11.8496849   3.44233713 
 22.57   12.0425822   3.47024238 
22.575   12.0949431   3.47777848 
 22.58   11.5591233   3.39987107 
22.585   11.9818353   3.46147877 
 22.59   11.9052795    3.4504028 
22.595   11.5990394   3.40573625 
  22.6   12.0747668   3.47487652 
22.605   11.8617037   3.44408242 
 22.61   12.4514729   3.52866446 
22.615   12.3006694   3.50723102 
 22.62   11.4044039    3.3770407 
22.625   11.6941697   3.41967392 
 22.63   12.4166175   3.52372211 
22.635   12.0986003   3.47830423 
 22.64   12.2761356   3.50373167 
22.645    11.882703   3.44712967 
 22.65   12.0997747   3.47847304 
22.655   11.8776607   3.44639821 
 22.66   11.7283399    3.4246664 
22.665   11.8071768   3.43615728 
 22.67   11.8033773   3.43560435 
22.675   12.3729599   3.51752184 
 22.68   12.0880858   3.47679247 
22.685   12.0744768   3.47483479 
 22.69   11.9815205   3.46143329 
22.695   12.7352703   3.56865105 
  22.7    11.329228   3.36589186 
22.705    11.984544   3.46187001 
 22.71       12.195   3.49213402 
22.715   11.8784856    3.4465179 
 22.72   11.9601494   3.45834489 
22.725   12.0911898   3.47723882 
 22.73   11.7054468   3.42132238 
22.735   11.8192706   3.43791661 
 22.74   11.8744673    3.4459349 
22.745    11.800645   3.43520669 
 22.75    11.692337   3.41940594 
22.755   11.6328177   3.41069168 
 22.76   12.0812454    3.4758086 
22.765   12.0813113   3.47581807 
 22.77    12.213829   3.49482889 
22.775   11.9284915   3.45376483 
 22.78   11.7803223   3.43224742 
22.785   11.6834983   3.41811327 
 22.79   11.1500974   3.33917616 
22.795   11.5371545    3.3966387 
  22.8   11.7936528   3.43418882 
22.805   12.0892952   3.47696638 
 22.81   11.7093916   3.42189883 
22.815    11.752561   3.42820084 
 22.82   11.6678349   3.41582126 
22.825   12.0653435   3.47352033 
 22.83   11.4030268   3.37683681 
22.835   12.0007879   3.46421534 
 22.84    11.872488   3.44564768 
22.845   11.6647036   3.41536287 
 22.85   11.8386099    3.4407281 
22.855   11.7201799   3.42347482 
 22.86   11.9957377   3.46348635 
22.865   12.0343407   3.46905472 
 22.87   11.6369873   3.41130288 
22.875   11.4344165    3.3814814 
 22.88    11.587409   3.40402834 
22.885   11.4831891   3.38868545 
 22.89   11.8262492   3.43893141 
22.895   11.9252066   3.45328924 
  22.9   11.4803936   3.38827295 
22.905   11.8194202   3.43793836 
 22.91   12.2365897   3.49808371 
22.915   11.6074455   3.40697014 
 22.92   11.3479535   3.36867237 
22.925   12.1251556   3.48211942 
 22.93   11.8513396   3.44257747 
22.935    11.878963   3.44658715 
 22.94   11.9510547   3.45702975 
22.945   12.3007749   3.50724606 
 22.95    11.542076    3.3973631 
22.955   11.5858327   3.40379681 
 22.96   11.5040605   3.39176362 
22.965   11.3179006   3.36420877 
 22.97   12.1341214   3.48340658 
22.975   11.7399726   3.42636434 
 22.98   11.3055172   3.36236779 
22.985   11.9039082   3.45020408 
 22.99   11.5982492   3.40562024 
22.995   11.5583041    3.3997506 
  23.0   11.8888291   3.44801814 
23.005    11.984742   3.46189861 
 23.01    11.417487   3.37897722 
23.015   12.0863124   3.47653741 
 23.02    12.102144   3.47881359 
23.025    12.041572   3.47009683 
 23.03   12.1499522   3.48567816 
23.035   11.3266726   3.36551224 
 23.04   11.2843438   3.35921773 
23.045   11.9611762   3.45849334 
 23.05   11.7062872    3.4214452 
23.055    11.754039    3.4284164 
 23.06   12.4827249      3.53309 
23.065   11.6647045   3.41536301 
 23.07   11.4839879   3.38880332 
23.075   11.6248526   3.40952381 
 23.08   11.8540611   3.44297271 
23.085   11.6289881   3.41013022 
 23.09   11.7802896   3.43224264 
23.095   11.8126557   3.43695442 
  23.1   11.8810036   3.44688317 
23.105   11.5752697    3.4022448 
 23.11   11.3209557   3.36466279 
23.115   11.8387036   3.44074172 
 23.12   12.1556438   3.48649449 
23.125   11.7165969   3.42295149 
 23.13   11.6764393   3.41708052 
23.135    11.571325   3.40166503 
 23.14   11.4086638   3.37767135 
23.145   12.1584719   3.48690004 
 23.15    11.473858   3.38730837 
23.155   10.9011871   3.30169458 
 23.16   11.5799172   3.40292774 
23.165   11.2828983   3.35900257 
 23.17   11.2328933   3.35155089 
23.175   11.7155399   3.42279708 
 23.18   11.2751476   3.35784865 
23.185   11.1973707   3.34624725 
 23.19   11.9006529    3.4497323 
23.195   11.3832689   3.37391003 
  23.2   11.6924786   3.41942664 
23.205   11.2449327   3.35334649 
 23.21   11.5430913   3.39751252 
23.215   11.1649509   3.34139955 
 23.22   11.2045967   3.34732679 
23.225   11.2061325    3.3475562 
 23.23    11.547256   3.39812536 
23.235   11.5249319   3.39483901 
 23.24   12.2532256   3.50046077 
23.245   11.2988718   3.36137944 
 23.25   12.0947546   3.47775138 
23.255   11.4473169   3.38338837 
 23.26   10.9711654   3.31227497 
23.265   11.2700443   3.35708867 
 23.27   11.4956023   3.39051652 
23.275   11.2466682   3.35360526 
 23.28   11.4439823   3.38289555 
23.285   11.3802451   3.37346189 
 23.29   11.3506006   3.36906524 
23.295    11.994721   3.46333957 
  23.3   11.5521934   3.39885177 
23.305   11.3968966   3.37592899 
 23.31   11.6713852   3.41634091 
23.315   11.5215117   3.39433524 
 23.32   11.1319886   3.33646349 
23.325   11.3720295   3.37224398 
 23.33    11.667627   3.41579083 
23.335   11.7217498   3.42370411 
 23.34   11.1873122   3.34474396 
23.345   11.4874371   3.38931218 
 23.35   11.3377641   3.36715965 
23.355   11.3812804   3.37361533 
 23.36   11.9462934   3.45634105 
23.365   11.7245134   3.42410768 
 23.37   11.6786134   3.41739863 
23.375   11.8728542   3.44570083 
 23.38   11.8280979   3.43920018 
23.385   12.1954041   3.49219188 
 23.39   11.4396601   3.38225665 
23.395   11.7070779   3.42156073 
  23.4   12.1441533   3.48484624 
23.405    11.171941   3.34244536 
 23.41   11.6336269   3.41081031 
23.415   11.4501413   3.38380575 
 23.42   11.5799617   3.40293428 
23.425   12.0718683   3.47445942 
 23.43   10.9078096   3.30269732 
23.435   12.0596797   3.47270495 
 23.44   11.4616884   3.38551154 
23.445   11.1303894   3.33622383 
 23.45   11.1726424   3.34255029 
23.455   11.3185197   3.36430078 
 23.46   11.6079265   3.40704073 
23.465   11.4809247   3.38835132 
 23.47    11.403156   3.37685593 
23.475   11.2444256   3.35327087 
 23.48   11.7087988   3.42181222 
23.485    11.595721   3.40524904 
 23.49   11.4690518   3.38659886 
23.495    11.299933    3.3615373 
  23.5   11.4905395   3.38976983 
23.505   11.5348707    3.3963025 
 23.51   11.2739954   3.35767708 
23.515    11.605778    3.4067254 
 23.52   11.4249224   3.38007728 
23.525   10.8262749   3.29033051 
 23.53   10.7580534   3.27994716 
23.535   11.3721059   3.37225531 
 23.54   11.1955156   3.34597005 
23.545   11.4887775   3.38950992 
 23.55   10.8795241   3.29841237 
23.555   11.6089909   3.40719693 
 23.56   11.1666375   3.34165191 
23.565   11.4059902   3.37727556 
 23.57   11.3975069   3.37601939 
23.575   11.5556441   3.39935936 
 23.58   11.0857572   3.32952807 
23.585    10.873164   3.29744811 
 23.59   11.3123867   3.36338917 
23.595   11.4977775   3.39083729 
  23.6   10.8335605   3.29143745 
23.605   11.1401413   3.33768502 
 23.61   10.8337462   3.29146566 
23.615   10.9123861   3.30339009 
 23.62   11.0638903   3.32624267 
23.625   10.7386538   3.27698853 
 23.63   11.5005713   3.39124922 
23.635   11.4732154   3.38721351 
 23.64   10.9981944   3.31635257 
23.645   11.0530915     3.324619 
 23.65   11.1105626   3.33325106 
23.655   11.0912904   3.33035891 
 23.66   11.4764183   3.38768627 
23.665   11.2621728   3.35591609 
 23.67     11.05543   3.32497068 
23.675   11.2495175   3.35403004 
 23.68   11.0013712   3.31683149 
23.685   11.1684291   3.34191998 
 23.69   10.5978824   3.25543889 
23.695   11.3339508   3.36659335 
  23.7   11.3796714   3.37337685 
23.705    11.049177   3.32403023 
 23.71   11.3547386   3.36967931 
23.715   11.6342559    3.4109025 
 23.72   10.8108373   3.28798377 
23.725   11.4251268   3.38010752 
 23.73   11.1232958   3.33516054 
23.735   11.3523389   3.36932322 
 23.74   10.5784435   3.25245192 
23.745   10.8012938   3.28653219 
 23.75   10.6861802   3.26897234 
23.755   11.2514574   3.35431921 
 23.76   10.9689818   3.31194532 
23.765   11.3405457   3.36757267 
 23.77   11.2519952   3.35439939 
23.775   10.9285685   3.30583855 
 23.78   11.3454012   3.36829351 
23.785   10.8204983   3.28945259 
 23.79   10.6031028    3.2562406 
23.795   11.3246834    3.3652167 
  23.8   10.9363485   3.30701505 
23.805   10.8585699   3.29523443 
 23.81   11.0321864   3.32147353 
23.815   10.9551082   3.30985018 
 23.82    10.673394   3.26701607 
23.825   11.0492782   3.32404545 
 23.83   11.0984299   3.33143061 
23.835   11.2793901   3.35848033 
 23.84   11.0547186    3.3248637 
23.845   10.9964132   3.31608402 
 23.85   11.2287852   3.35093796 
23.855   10.8652909   3.29625407 
 23.86   10.5496141   3.24801695 
23.865   11.2111805    3.3483101 
 23.87   10.7635605   3.28078657 
23.875   10.9439839   3.30816927 
 23.88   10.8715511   3.29720352 
23.885   10.5340459    3.2456195 
 23.89    10.695299    3.2703668 
23.895   11.3913348   3.37510516 
  23.9   10.7003969   3.27114611 
23.905   11.0061807   3.31755643 
 23.91   10.6396292   3.26184444 
23.915   11.0289148   3.32098101 
 23.92   11.1281407   3.33588679 
23.925   10.6432944   3.26240623 
 23.93    10.749919   3.27870692 
23.935    10.677406   3.26763002 
 23.94    11.144178   3.33828968 
23.945   10.9297355   3.30601505 
 23.95   11.2122233   3.34846582 
23.955   10.9873515   3.31471741 
 23.96   11.4190165   3.37920353 
23.965   11.0392884   3.32254245 
 23.97   10.8253653   3.29019229 
23.975   10.9908697   3.31524805 
 23.98   10.5912436   3.25441909 
23.985   11.1762075   3.34308353 
 23.99   11.3430385   3.36794277 
23.995   10.8212771   3.28957096 
  24.0   10.5147655   3.24264791 
24.005   10.9832394   3.31409707 
 24.01    10.697795   3.27074839 
24.015   10.7682312   3.28149832 
 24.02   11.1911926   3.34532398 
24.025   10.5679585   3.25083966 
 24.03    10.757261   3.27982637 
24.035   11.4118136   3.37813759 
 24.04   10.9056383   3.30236858 
24.045   10.2679231   3.20436001 
 24.05    10.934899   3.30679588 
24.055    10.598818   3.25558259 
 24.06   10.6276542   3.26000832 
24.065   10.8947414   3.30071832 
 24.07    10.663636   3.26552232 
24.075   11.1200749   3.33467763 
 24.08   10.2163031   3.19629521 
24.085   10.8828388   3.29891479 
 24.09   10.7409794   3.27734334 
24.095   10.3979766   3.22458938 
  24.1   10.8904022   3.30006094 
24.105    10.768216   3.28149601 
 24.11   11.0483209   3.32390146 
24.115   10.6947823    3.2702878 
 24.12   11.0336355   3.32169167 
24.125   11.2298352   3.35109462 
 24.13   10.4725178   3.23612697 
24.135   10.4168685   3.22751738 
 24.14   11.0842523   3.32930208 
24.145   10.9526607   3.30948043 
 24.15   10.9064798     3.302496 
24.155   10.9582392   3.31032313 
 24.16   10.8632557   3.29594534 
24.165   10.6493133   3.26332856 
 24.17   11.3292799   3.36589957 
24.175   11.0286435   3.32094015 
 24.18   10.8927513   3.30041683 
24.185   10.5953653   3.25505227 
 24.19   10.5945568   3.25492808 
24.195   10.0671879   3.17288321 
  24.2   10.3557462   3.21803452 
24.205   10.8660407    3.2963678 
 24.21   10.7272434   3.27524707 
24.215   10.4385925   3.23088107 
 24.22   10.9660252   3.31149894 
24.225   10.7025304    3.2714722 
 24.23   10.5388682   3.24636231 
24.235    10.111382   3.17983993 
 24.24   10.5717752   3.25142664 
24.245   10.8199568   3.28937028 
 24.25   10.6670281   3.26604165 
24.255    10.581752   3.25296049 
 24.26   11.2088265   3.34795855 
24.265   10.6522357   3.26377629 
 24.27   11.4086781   3.37767347 
24.275    10.225504   3.19773419 
 24.28   10.3514714   3.21737027 
24.285    10.923483    3.3050693 
 24.29   10.3159278    3.2118418 
24.295   11.1201073   3.33468249 
  24.3   10.7552352   3.27951752 
24.305   10.2988714   3.20918547 
 24.31   10.6730189   3.26695865 
24.315   10.8386942   3.29221721 
 24.32    10.802448   3.28670778 
24.325   10.7103814    3.2726719 
 24.33   10.8525063   3.29431423 
24.335   10.2907765   3.20792401 
 24.34   10.8776982   3.29813557 
24.345    10.946711   3.30858142 
 24.35    10.971568   3.31233573 
24.355   10.1358659   3.18368747 
 24.36   10.3949491    3.2241199 
24.365   10.5454144   3.24737038 
 24.37   10.7953033   3.28562069 
24.375   10.6200264    3.2588382 
 24.38   10.8567161   3.29495312 
24.385   11.1920604   3.34545368 
 24.39    10.458544   3.23396722 
24.395   10.0658125   3.17266647 
  24.4    11.037139   3.32221899 
24.405   11.0472102   3.32373437 
 24.41   10.1516344   3.18616295 
24.415   10.1424147   3.18471579 
 24.42   10.6548891   3.26418276 
24.425   10.4362926   3.23052512 
 24.43    11.028097   3.32085787 
24.435   10.9682337   3.31183238 
 24.44   11.1731215   3.34262195 
24.445   10.3392592   3.21547184 
 24.45   10.4399774   3.23109539 
24.455   10.3513361   3.21734924 
 24.46   10.3999867   3.22490104 
24.465   10.6350345   3.26114006 
 24.47   10.2339011   3.19904691 
24.475   10.5973428   3.25535601 
 24.48   10.9374214   3.30717726 
24.485   10.1650266   3.18826389 
 24.49   11.0207985    3.3197588 
24.495   10.7853729   3.28410915 
  24.5   10.5563142    3.2490482 
24.505   11.1229986   3.33511597 
 24.51   10.6658461    3.2658607 
24.515   10.4464756   3.23210081 
 24.52   10.4569666   3.23372334 
24.525   10.1035658   3.17861068 
 24.53    10.362312   3.21905452 
24.535   10.3475285   3.21675745 
 24.54   10.1903936   3.19223959 
24.545   10.9406428   3.30766425 
 24.55   10.3523691   3.21750977 
24.555   10.8886951   3.29980228 
 24.56   10.7815839   3.28353224 
24.565   10.5666937   3.25064512 
 24.57   10.4748736   3.23649094 
24.575   10.9622483   3.31092861 
 24.58    10.249935   3.20155197 
24.585   11.0810277   3.32881777 
 24.59   10.4599809   3.23418938 
24.595   10.5382008   3.24625951 
  24.6    10.725987   3.27505527 
24.605   10.5183545   3.24320127 
 24.61   10.4944305   3.23951085 
24.615   10.3710276   3.22040798 
 24.62   10.6890231   3.26940715 
24.625    10.682001   3.26833306 
 24.63   10.5919717   3.25453095 
24.635   10.6525714   3.26382773 
 24.64   9.95848395   3.15570657 
24.645   10.7036969   3.27165048 
 24.65   10.3286598   3.21382324 
24.655   10.9337197   3.30661757 
 24.66   10.1585129    3.1872422 
24.665   10.5038861   3.24096993 
 24.67   10.9618249   3.31086467 
24.675   10.6750375   3.26726759 
 24.68   10.5765712   3.25216408 
24.685   10.1466228   3.18537639 
 24.69   10.7262617    3.2750972 
24.695   10.1720922   3.18937176 
  24.7   10.4125049   3.22684132 
24.705   10.6895263    3.2694841 
 24.71   10.2122046   3.19565402 
24.715   10.5826868   3.25310419 
 24.72   10.8492041   3.29381301 
24.725   9.93915148   3.15264198 
 24.73   10.7638964   3.28083776 
24.735   10.6912677    3.2697504 
 24.74   9.98025573   3.15915427 
24.745   10.5327539   3.24542045 
 24.75   10.1864181   3.19161685 
24.755   10.3007396   3.20947653 
 24.76   10.7922069   3.28514944 
24.765     10.36151   3.21892995 
 24.77   10.7431749   3.27767827 
24.775   10.1901277   3.19219795 
 24.78   11.0684395   3.32692643 
24.785   10.6096359    3.2572436 
 24.79   10.6030847   3.25623781 
24.795   10.9846301   3.31430688 
  24.8   10.7600266   3.28024795 
24.805   10.6733852   3.26701472 
 24.81   10.8254275   3.29020174 
24.815   10.5725598   3.25154729 
 24.82   10.6304094   3.26043087 
24.825   10.6608527   3.26509612 
 24.83   10.5354102   3.24582966 
24.835   10.3371939   3.21515068 
 24.84   10.7602386   3.28028027 
24.845   10.6696627   3.26644496 
 24.85   10.3362316   3.21500102 
24.855   10.6893787   3.26946153 
 24.86   10.0413532   3.16880944 
24.865   10.5419574   3.24683807 
 24.87   10.6167268   3.25833191 
24.875    10.334827   3.21478257 
 24.88   10.2875148    3.2074156 
24.885   10.0680084   3.17301252 
 24.89   9.84775739   3.13811367 
24.895   10.2693975   3.20459007 
  24.9   9.96403004   3.15658519 
24.905    10.356423   3.21813968 
 24.91   10.4334792   3.23008966 
24.915   10.3475028   3.21675345 
 24.92   10.3224272   3.21285343 
24.925   10.0355224   3.16788927 
 24.93   10.4457797   3.23199314 
24.935   10.3674836    3.2198577 
 24.94   9.85039442    3.1385338 
24.945   10.1514343   3.18613156 
 24.95   10.6579899    3.2646577 
24.955   10.2744366    3.2053762 
 24.96   10.7414885   3.27742101 
24.965   10.5995514   3.25569523 
 24.97   10.2985356   3.20913316 
24.975   10.5450412   3.24731292 
 24.98   10.4749027   3.23649543 
24.985    10.671821   3.26677532 
 24.99   10.3668082   3.21975282 
24.995   10.4198254   3.22797544 
  25.0   10.0249828   3.16622533 
25.005   10.4049464   3.22566992 
 25.01   10.5183894   3.24320665 
25.015   10.5351363   3.24578746 
 25.02   10.4723314   3.23609817 
25.025   9.96135603    3.1561616 
 25.03   9.99789932    3.1619455 
25.035   10.3181368   3.21218567 
 25.04   9.92378085    3.1502033 
25.045   10.0634058   3.17228716 
 25.05   10.5985563    3.2555424 
25.055   10.2513491    3.2017728 
 25.06   10.4829698   3.23774147 
25.065   10.2054131   3.19459122 
 25.07   10.0611356   3.17192932 
25.075   10.3793407   3.22169842 
 25.08   10.5238461    3.2440478 
25.085   10.1169944    3.1807223 
 25.09   10.2245614    3.1975868 
25.095   9.93317644   3.15169422 
  25.1   9.86622642   3.14105498 
25.105   10.4718912   3.23603017 
 25.11   10.3743369   3.22092174 
25.115   10.4217834    3.2282787 
 25.12   10.1440042   3.18496534 
25.125   10.1992658   3.19362893 
 25.13   10.1302254    3.1828015 
25.135   10.0556866   3.17107026 
 25.14   9.96991257   3.15751684 
25.145   10.4483078   3.23238422 
 25.15   10.5506638   3.24817854 
25.155   10.0475232   3.16978283 
 25.16    9.8866043   3.14429711 
25.165   9.92598329   3.15055285 
 25.17   10.0581746   3.17146253 
25.175   10.8043385   3.28699536 
 25.18    10.478287   3.23701823 
25.185   10.5194878   3.24337598 
 25.19   10.5082827   3.24164814 
25.195   10.1923059    3.1925391 
  25.2   10.3153049   3.21174484 
25.205   10.0497991   3.17014182 
 25.21    10.489118   3.23869078 
25.215   9.98224191   3.15946861 
 25.22    9.7165502   3.11713814 
25.225   10.3175433   3.21209328 
 25.23   9.94987853   3.15434281 
25.235   9.95866993   3.15573604 
 25.24   10.3302791   3.21407515 
25.245   10.4580534   3.23389136 
 25.25   9.77352477   3.12626371 
25.255   10.3321654   3.21436858 
 25.26   10.2617991    3.2034043 
25.265   10.4668045   3.23524411 
 25.27   9.77712543   3.12683953 
25.275   10.0408373   3.16872803 
 25.28      9.76017   3.12412708 
25.285   9.96036728   3.15600495 
 25.29   10.1583125   3.18721077 
25.295   10.0560411   3.17112616 
  25.3   9.62110121      3.10179 
25.305   9.71657724   3.11714248 
 25.31     10.58974   3.25418807 
25.315   10.1592237   3.18735371 
 25.32   10.5895656   3.25416127 
25.325   10.5202632   3.24349552 
 25.33   9.91168872   3.14828346 
25.335   9.85589032   3.13940923 
 25.34   10.1910156   3.19233701 
25.345   10.2923736   3.20817294 
 25.35   9.88689426   3.14434322 
25.355   10.1493632   3.18580653 
 25.36   10.1556213   3.18678856 
25.365    9.9076888   3.14764814 
 25.37   10.1813351   3.19082045 
25.375   10.2572931    3.2027009 
 25.38   10.0883196   3.17621151 
25.385   9.98538583   3.15996611 
 25.39    9.8413608   3.13709432 
25.395   10.1828968   3.19106515 
  25.4   10.4461846   3.23205579 
25.405   10.1753539   3.18988306 
 25.41   10.0360542   3.16797321 
25.415   10.3191189   3.21233854 
 25.42    9.7678299   3.12535276 
25.425   10.6543819   3.26410506 
 25.43   9.62589747   3.10256305 
25.435   9.71774895   3.11733042 
 25.44   9.76414561   3.12476329 
25.445   9.95432436   3.15504744 
 25.45   9.96010159   3.15596286 
25.455   10.3942948   3.22401842 
 25.46   9.67901103    3.1111109 
25.465   10.1344666   3.18346771 
 25.47   9.60894449   3.09982975 
25.475   10.5001487   3.24039329 
 25.48   9.93722665    3.1523367 
25.485   10.3725338   3.22064183 
 25.49   9.99199047   3.16101099 
25.495   9.98992382   3.16068407 
  25.5   10.2340122   3.19906427 
25.505   10.2725259   3.20507814 
 25.51   10.0905786   3.17656711 
25.515   10.4273026   3.22913341 
 25.52   10.1888001      3.19199 
25.525   10.4705641    3.2358251 
 25.53   9.65737208   3.10763127 
25.535   10.2545982   3.20228016 
 25.54   9.96172625   3.15622025 
25.545   10.0838724   3.17551136 
 25.55   9.83720916   3.13643255 
25.555   9.60481976   3.09916437 
 25.56   9.78488362   3.12807986 
25.565   9.97152898   3.15777279 
 25.57   10.0967843   3.17754376 
25.575   9.93643225   3.15221069 
 25.58   10.2106282   3.19540737 
25.585   10.1211384   3.18137367 
 25.59   10.1566513   3.18695015 
25.595   10.4972111   3.23993998 
  25.6   9.94076061   3.15289718 
25.605   10.0671444   3.17287637 
 25.61   10.3375765   3.21521018 
25.615   9.94736928   3.15394503 
 25.62   10.1573287   3.18705643 
25.625   9.88097878   3.14340242 
 25.63   9.81445125   3.13280246 
25.635   9.96148944   3.15618273 
 25.64   9.74069953   3.12100938 
25.645    10.432325   3.22991099 
 25.65   10.1146261   3.18034999 
25.655   9.95834043   3.15568383 
 25.66   9.69233309   3.11325121 
25.665   10.0479062   3.16984324 
 25.67   9.86568651   3.14096904 
25.675   9.97705095   3.15864701 
 25.68   9.62722177   3.10277646 
25.685   9.87778656   3.14289461 
 25.69   9.90759124   3.14763264 
25.695   10.0489209    3.1700033 
  25.7   9.88407217   3.14389443 
25.705   10.1295221   3.18269101 
 25.71   10.0650011   3.17253858 
25.715   9.60684579   3.09949121 
 25.72   10.6317573   3.26063756 
25.725   10.3200722   3.21248691 
 25.73   10.0122002   3.16420609 
25.735   9.73984038   3.12087173 
 25.74   9.96275274   3.15638286 
25.745   10.1127461   3.18005441 
 25.75   10.4894266   3.23873842 
25.755   10.0303323   3.16706999 
 25.76   9.85841301   3.13981098 
25.765   9.54584936    3.0896358 
 25.77   9.96209303   3.15627835 
25.775   9.84522996   3.13771094 
 25.78   10.0948142   3.17723373 
25.785   10.1202307   3.18123101 
 25.79   9.48666082   3.08004234 
25.795    10.016829   3.16493743 
  25.8   10.2728935   3.20513549 
25.805   10.2573656   3.20271222 
 25.81   9.63351876   3.10379103 
25.815   10.0447992   3.16935312 
 25.82   10.4805724   3.23737121 
25.825   10.0686053   3.17310656 
 25.83   9.49200122   3.08090916 
25.835   9.94665094   3.15383115 
 25.84   9.95203081   3.15468395 
25.845   10.2908034    3.2079282 
 25.85   10.0793684   3.17480211 
25.855   10.0172236   3.16499978 
 25.86   9.56411909     3.092591 
25.865   9.62006553   3.10162305 
 25.87   10.0120854   3.16418795 
25.875   9.82189133   3.13398968 
 25.88   9.86068904   3.14017341 
25.885   10.0802957   3.17494815 
 25.89   10.0030538   3.16276047 
25.895   10.1787241   3.19041128 
  25.9   9.49967576    3.0821544 
25.905   9.41489549   3.06837017 
 25.91   10.0106945   3.16396815 
25.915   9.67710155     3.110804 
 25.92   9.42812437    3.0705251 
25.925   10.2388656   3.19982275 
 25.93   9.77510414   3.12651629 
25.935   9.74062539    3.1209975 
 25.94   10.1623662   3.18784665 
25.945   9.72330812   3.11822195 
 25.95   9.72743833   3.11888415 
25.955    10.061069   3.17191883 
 25.96   9.93135451   3.15140516 
25.965   9.44740863   3.07366372 
 25.97   10.0632308   3.17225957 
25.975   10.0067908   3.16335119 
 25.98   10.0470445   3.16970732 
25.985   9.86328619   3.14058692 
 25.99   9.83369902   3.13587293 
25.995    10.317868   3.21214383 
  26.0   9.67874895   3.11106878 
26.005   9.86465922   3.14080551 
 26.01   9.82437191   3.13438541 
26.015   10.3495681   3.21707446 
 26.02   9.62105509   3.10178257 
26.025   9.68373167   3.11186948 
 26.03   10.0691148   3.17318686 
26.035   9.66535044   3.10891467 
 26.04   9.73189289   3.11959819 
26.045   9.74658865    3.1219527 
 26.05   10.1637498   3.18806365 
26.055   10.1671678   3.18859967 
 26.06   9.69659787   3.11393607 
26.065   9.94535557   3.15362578 
 26.07   10.0458509   3.16951903 
26.075   9.95673399   3.15542929 
 26.08    9.8949714   3.14562735 
26.085   9.63810147   3.10452919 
 26.09   9.92894646   3.15102308 
26.095   10.0291336   3.16688073 
  26.1   9.84551545   3.13775644 
26.105   9.94745316   3.15395833 
 26.11   10.2506997    3.2016714 
26.115   9.65224025   3.10680547 
 26.12   10.0614279    3.1719754 
26.125   9.97532904   3.15837443 
 26.13   9.34024615   3.05618163 
26.135   9.98494826   3.15989687 
 26.14   9.69273577   3.11331588 
26.145   9.72183119   3.11798512 
 26.15   9.85393872   3.13909839 
26.155   9.71937457   3.11759115 
 26.16   9.89750118   3.14602943 
26.165   10.2812386   3.20643706 
 26.17    9.8638652    3.1406791 
26.175   9.88876299   3.14464036 
 26.18   9.43676769   3.07193224 
26.185   9.36996308   3.06103954 
 26.19   9.93742831   3.15236868 
26.195   10.1677675    3.1886937 
  26.2    9.9336165   3.15176403 
26.205   9.89573399   3.14574856 
 26.21   10.1382715   3.18406525 
26.215      9.86658   3.14111127 
 26.22   10.0040649   3.16292031 
26.225   10.1037697   3.17864274 
 26.23    9.8629162   3.14052801 
26.235   10.1057361   3.17895204 
 26.24   9.97553474   3.15840699 
26.245   9.71232919     3.116461 
 26.25    9.6911007   3.11305328 
26.255    9.8745934   3.14238658 
 26.26   9.67271799   3.11009935 
26.265   10.2987635   3.20916867 
 26.27    9.8034568   3.13104724 
26.275   9.91300427   3.14849238 
 26.28   9.94468869   3.15352005 
26.285   9.94466873   3.15351688 
 26.29    10.092312   3.17683993 
26.295   9.66864922   3.10944516 
  26.3   9.93126386   3.15139078 
26.305   9.90952932   3.14794049 
 26.31    10.014267   3.16453267 
26.315   9.89258232   3.14524758 
 26.32   10.3986629   3.22469578 
26.325   9.59073429   3.09689107 
 26.33   9.72227145   3.11805572 
26.335   10.0551482   3.17098537 
 26.34   10.1813208    3.1908182 
26.345   9.67184215   3.10995854 
 26.35   10.1999759   3.19374011 
26.355   9.80050119   3.13057522 
 26.36   9.53848287   3.08844344 
26.365    9.7524325   3.12288849 
 26.37   9.73536212   3.12015418 
26.375    9.9499221   3.15434971 
 26.38   10.4596944   3.23414509 
26.385   9.82182115   3.13397849 
 26.39   9.88874236   3.14463708 
26.395   9.73458767   3.12003008 
  26.4   10.3603138   3.21874413 
26.405   10.1379509    3.1840149 
 26.41   10.2926322   3.20821325 
26.415   9.81631469   3.13309985 
 26.42   10.3488425   3.21696169 
26.425   10.4201474    3.2280253 
 26.43   10.0395717   3.16852831 
26.435   9.65456155   3.10717903 
 26.44   10.2605945   3.20321628 
26.445   9.83677172   3.13636282 
 26.45   10.2200594   3.19688277 
26.455   9.80624402    3.1314923 
 26.46   10.3166676   3.21195698 
26.465   9.92538203   3.15045743 
 26.47   10.0176696   3.16507023 
26.475   10.4516684   3.23290402 
 26.48   9.99679469   3.16177082 
26.485   10.6807381   3.26813986 
 26.49   10.4338836   3.23015226 
26.495   10.4009118   3.22504447 
  26.5   10.4298274   3.22952433 
26.505    10.631805   3.26064487 
 26.51   10.8667026   3.29646819 
26.515   11.0837233   3.32922262 
 26.52   10.8435838   3.29295973 
26.525    10.504808   3.24111216 
 26.53   10.4660609    3.2351292 
26.535   10.6263661   3.25981075 
 26.54   10.4238421   3.22859755 
26.545   10.3933322   3.22386914 
 26.55   10.6155084   3.25814493 
26.555   10.9454878   3.30839656 
 26.56   10.5787368   3.25249701 
26.565   10.8011261   3.28650667 
 26.57    10.798108   3.28604747 
26.575   10.8852952   3.29928707 
 26.58   10.8590529   3.29530771 
26.585   10.5417535   3.24680666 
 26.59   11.1596336   3.34060378 
26.595   10.8924723   3.30037456 
  26.6   11.4126965   3.37826827 
26.605   11.4066173    3.3773684 
 26.61   11.5326825   3.39598035 
26.615   11.1986637   3.34644045 
 26.62   11.3774923   3.37305385 
26.625   12.3138675   3.50911207 
 26.63   11.9775828   3.46086446 
26.635   12.5432989   3.54165201 
 26.64   12.1642576   3.48772958 
26.645   12.1593303   3.48702313 
 26.65   12.4319168   3.52589234 
26.655    12.135703   3.48363359 
 26.66   12.4330676   3.52605554 
26.665   12.8302029   3.58192726 
 26.67   13.4460756   3.66688909 
26.675    13.379676   3.65782394 
 26.68   13.5692118    3.6836411 
26.685   13.7061111   3.70217654 
 26.69   14.5423489   3.81344319 
26.695   14.3505483   3.78821176 
  26.7   15.2736676   3.90815399 
26.705    15.661456   3.95745575 
 26.71   16.7960334    4.0982964 
26.715    16.238616   4.02971662 
 26.72   17.3589178   4.16640346 
26.725   18.1108761    4.2556875 
 26.73   18.2233175   4.26887778 
26.735   19.3156373   4.39495589 
 26.74   20.8705609    4.5684309 
26.745   21.9699546   4.68721181 
 26.75   24.1594955   4.91523098 
26.755   24.4020386   4.93984196 
 26.76   26.1434584   5.11306742 
26.765   29.0305689   5.38800231 
 26.77   29.9451822   5.47221912 
26.775   33.7818409    5.8122148 
 26.78   38.6057092   6.21334927 
26.785   40.4995114   6.36392264 
 26.79    45.884603   6.77381746 
26.795   53.2562289   7.29768654 
  26.8   57.2339492   7.56531223 
26.805   69.5371759   8.33889536 
 26.81   84.2118037   9.17669895 
26.815   96.3611066   9.81636932 
 26.82   128.866029   11.3519174 
26.825   159.045913   12.6113407 
 26.83   197.092873   14.0389769 
26.835   282.148503   16.7972766 
 26.84   332.892872   18.2453521 
26.845    425.09392   20.6178059 
 26.85   534.604781    23.121522 
26.855   568.185501    23.836642 
 26.86    639.02079   25.2788605 
26.865   613.743008   24.7738372 
 26.87   578.387974    24.049698 
26.875   467.844894   21.6297225 
 26.88   366.315911   19.1393812 
26.885   286.082127   16.9139625 
 26.89   194.601502   13.9499642 
26.895   151.812163   12.3212079 
  26.9   120.874005   10.9942715 
26.905   91.9187928   9.58742889 
 26.91   79.0597461   8.89155476 
26.915   68.5251064   8.27798928 
 26.92   58.0512192   7.61913507 
26.925    53.139386   7.28967668 
 26.93    47.422991   6.88643529 
26.935   41.0499749   6.40702543 
 26.94   38.5484413   6.20873911 
26.945   35.0338395   5.91893905 
 26.95   32.7481437   5.72259938 
26.955   31.0409292    5.5714387 
 26.96   27.9033955   5.28236647 
26.965   26.0312772   5.10208558 
 26.97   25.3388042   5.03376641 
26.975   23.5039863   4.84809099 
 26.98   21.9401063   4.68402671 
26.985   21.6392908   4.65180511 
 26.99   19.9128114   4.46237733 
26.995   19.1549205   4.37663346 
  27.0   18.3447367   4.28307561 
27.005   17.3473798   4.16501859 
 27.01   17.7036597   4.20757172 
27.015   15.6363089    3.9542773 
 27.02   14.9286334   3.86375897 
27.025   15.4444765   3.92994612 
 27.03   15.4759465   3.93394796 
27.035   14.5825749   3.81871378 
 27.04   14.1023024   3.75530324 
27.045   13.7448228   3.70740108 
 27.05   13.7793696   3.71205733 
27.055   13.3543274   3.65435731 
 27.06    13.238599   3.63848856 
27.065   13.0247978   3.60898848 
 27.07   12.6926387   3.56267298 
27.075   12.8231495   3.58094255 
 27.08   12.0670822    3.4737706 
27.085   12.3725635   3.51746549 
 27.09   12.6602974   3.55813117 
27.095   12.3952908   3.52069465 
  27.1   12.1331036   3.48326048 
27.105    11.427799   3.38050277 
 27.11   11.1048068   3.33238756 
27.115   11.8888308   3.44801838 
 27.12    10.878297   3.29822635 
27.125    11.531665   3.39583053 
 27.13   11.2509085   3.35423739 
27.135   10.8229491   3.28982509 
 27.14   11.1993547    3.3465437 
27.145   10.9279041   3.30573806 
 27.15   11.0993759   3.33157259 
27.155   11.1686285    3.3419498 
 27.16   10.9378251   3.30723829 
27.165   10.8777845   3.29814865 
 27.17    10.287604    3.2074295 
27.175   10.4154927   3.22730425 
 27.18   10.8423896   3.29277841 
27.185   10.3778801   3.22147172 
 27.19   11.0908995   3.33030021 
27.195   10.1184139   3.18094544 
  27.2   10.4980772   3.24007364 
27.205   10.6608515   3.26509594 
 27.21   10.0920612   3.17680046 
27.215   10.0564839   3.17119598 
 27.22   10.3751805    3.2210527 
27.225   10.4251218   3.22879573 
 27.23   10.3254251   3.21331996 
27.235   10.5060937   3.24131049 
 27.24   10.4963757   3.23981106 
27.245   10.4025227   3.22529421 
 27.25   10.4863945    3.2382703 
27.255   10.2745126   3.20538806 
 27.26    10.076356   3.17432765 
27.265   10.3415241   3.21582402 
 27.27   10.8495653   3.29386783 
27.275   10.3096574   3.21086552 
 27.28    10.292878   3.20825155 
27.285    10.813295   3.28835749 
 27.29   10.0295981   3.16695407 
27.295   10.2287144   3.19823614 
  27.3   10.2606142   3.20321935 
27.305   10.1912414   3.19237237 
 27.31   10.2801787   3.20627178 
27.315   10.8966195    3.3010028 
 27.32     10.49446   3.23951539 
27.325   10.5389512   3.24637509 
 27.33   10.9620657   3.31090104 
27.335    10.839892   3.29239912 
 27.34   10.7569132   3.27977335 
27.345   11.3166799   3.36402734 
 27.35   11.0798569   3.32864189 
27.355    11.013257   3.31862275 
 27.36   10.6790834   3.26788668 
27.365   10.9133671   3.30353857 
 27.37   11.0055507   3.31746148 
27.375   10.6411856   3.26208302 
 27.38   10.5255248   3.24430653 
27.385   10.1686638   3.18883423 
 27.39   10.8162943   3.28881351 
27.395   10.0636349   3.17232327 
  27.4   10.1269555   3.18228778 
27.405    10.060699    3.1718605 
 27.41   9.51534407   3.08469513 
27.415   9.65512591   3.10726985 
 27.42   10.1629207   3.18793361 
27.425   9.79958044   3.13042816 
 27.43   9.72673494   3.11877138 
27.435   10.1777939   3.19026549 
 27.44   9.74052243     3.120981 
27.445   9.99815424   3.16198581 
 27.45   9.68892076   3.11270313 
27.455   9.84614295   3.13785643 
 27.46   9.79406422   3.12954697 
27.465   9.53668273   3.08815199 
 27.47   9.81260885    3.1325084 
27.475   9.37183586   3.06134543 
 27.48   9.50817732   3.08353325 
27.485   9.69121368   3.11307142 
 27.49   9.57108862    3.0937176 
27.495   9.38862134   3.06408573 
  27.5    9.5957761   3.09770497 
27.505   9.26392139   3.04366907 
 27.51   9.78188473   3.12760048 
27.515   9.54114504    3.0888744 
 27.52   9.70417753   3.11515289 
27.525   9.36986153   3.06102295 
 27.53   9.89492381   3.14561978 
27.535   9.36496452   3.06022295 
 27.54   9.59830943   3.09811385 
27.545   9.08448634   3.01404816 
 27.55   9.31735824    3.0524348 
27.555   9.76590458   3.12504473 
 27.56   9.39400073   3.06496341 
27.565   9.63491554   3.10401603 
 27.57   9.58132305   3.09537123 
27.575   9.64922703    3.1063205 
 27.58   9.31970424   3.05281906 
27.585   9.72726182   3.11885585 
 27.59   9.05354083   3.00891024 
27.595   9.42991827    3.0708172 
  27.6   9.44109852   3.07263706 
27.605   9.71442398   3.11679707 
 27.61   9.82874905   3.13508358 
27.615   9.94403434    3.1534163 
 27.62   9.85793326   3.13973458 
27.625   9.13912827   3.02309912 
 27.63   9.71092704   3.11623604 
27.635   9.71021179   3.11612127 
 27.64   9.35192396   3.05809156 
27.645   9.38670804    3.0637735 
 27.65   8.98286806   2.99714332 
27.655   9.54937914   3.09020697 
 27.66   9.84067809   3.13698551 
27.665   9.58620273   3.09615935 
 27.67   9.42087324   3.06934411 
27.675   9.27448068   3.04540321 
 27.68   9.54381971   3.08930732 
27.685   9.55143922   3.09054028 
 27.69   9.62971022   3.10317744 
27.695   9.27545595   3.04556332 
  27.7   9.51342063   3.08438335 
27.705   9.06814882   3.01133672 
 27.71   9.57720349   3.09470572 
27.715   9.62410948   3.10227489 
 27.72   9.28275688    3.0467617 
27.725   9.29209288   3.04829344 
 27.73   9.66338969   3.10859931 
27.735   9.51088852   3.08397285 
 27.74   9.16344269   3.02711788 
27.745   9.26519137   3.04387769 
 27.75   9.30836523   3.05096136 
27.755   9.29980615   3.04955835 
 27.76   9.67597104   3.11062229 
27.765     9.030922   3.00514925 
 27.77   9.09346385   3.01553708 
27.775   9.57529131   3.09439676 
 27.78   9.28242307   3.04670692 
27.785   9.08014013   3.01332709 
 27.79   9.71241003   3.11647397 
27.795   9.05717969   3.00951486 
  27.8   9.62424131   3.10229614 
27.805   9.61108609   3.10017517 
 27.81   9.35750985   3.05900471 
27.815   9.12781296   3.02122706 
 27.82   9.38211076   3.06302314 
27.825   9.49677637   3.08168401 
 27.83   8.70947037   2.95118118 
27.835   9.41940208   3.06910444 
 27.84   9.28005584   3.04631841 
27.845   9.12267935   3.02037735 
 27.85   9.55598722   3.09127599 
27.855   9.04942652   3.00822647 
 27.86   9.47274948   3.07778321 
27.865   9.25562747   3.04230627 
 27.87   9.35646115    3.0588333 
27.875   8.99687316   2.99947882 
 27.88   8.89264004   2.98205299 
27.885   9.19303879   3.03200244 
 27.89   9.33320373   3.05502925 
27.895   9.31088706   3.05137462 
  27.9   9.50197987   3.08252816 
27.905   9.32143941   3.05310324 
 27.91   9.04179283    3.0069574 
27.915   9.56008635   3.09193893 
 27.92   9.38056649   3.06277105 
27.925   9.21481044   3.03559062 
 27.93   9.16184331    3.0268537 
27.935   9.38434901   3.06338849 
 27.94   9.54976407   3.09026926 
27.945   9.06719368   3.01117812 
 27.95   8.76732816   2.96096744 
27.955   9.30172341   3.04987269 
 27.96   9.45251296   3.07449393 
27.965   9.30534699   3.05046668 
 27.97   9.20417162   3.03383777 
27.975   9.40912625   3.06742991 
 27.98   9.25027736   3.04142686 
27.985   9.47861879   3.07873656 
 27.99   9.46084702   3.07584899 
27.995     9.369877   3.06102548 
  28.0   9.37151834   3.06129357 
28.005   9.50377684   3.08281962 
 28.01    9.3896208   3.06424881 
28.015   9.30852552   3.05098763 
 28.02   9.10489181   3.01743133 
28.025   9.25316064   3.04190083 
 28.03    9.2194054   3.03634738 
28.035   9.42496815    3.0700111 
 28.04   9.33136917   3.05472898 
28.045   9.70543057     3.115354 
 28.05   9.19196205   3.03182487 
28.055   9.70295232   3.11495623 
 28.06    9.4205204   3.06928663 
28.065   9.15788012   3.02619896 
 28.07    8.7886035   2.96455789 
28.075   9.58529616   3.09601295 
 28.08    8.8959751   2.98261213 
28.085   9.02286445   3.00380832 
 28.09   9.40648715    3.0669997 
28.095   9.25594385   3.04235827 
  28.1   9.46011161   3.07572944 
28.105   9.48957474   3.08051534 
 28.11   8.81178792   2.96846558 
28.115   9.15698587    3.0260512 
 28.12   9.00022851   3.00003808 
28.125   9.54100221   3.08885128 
 28.13   9.27123528   3.04487032 
28.135   9.18860535   3.03127124 
 28.14   8.93205799   2.98865488 
28.145   9.16364147   3.02715072 
 28.15   8.90051548   2.98337317 
28.155   9.22826858   3.03780654 
 28.16   8.56745849   2.92702212 
28.165   8.93192943   2.98863337 
 28.17   8.86826924   2.97796394 
28.175   8.98929339   2.99821503 
 28.18    9.3406274     3.056244 
28.185   9.43619163   3.07183848 
 28.19   8.96525271   2.99420318 
28.195   9.66178895   3.10834183 
  28.2   9.39271873   3.06475427 
28.205   8.96650526   2.99441234 
 28.21   9.24371614   3.04034803 
28.215    9.0571086   3.00950305 
 28.22   9.57980968   3.09512676 
28.225   9.34638989    3.0571866 
 28.23   8.68906549   2.94772208 
28.235    9.3831732   3.06319657 
 28.24   9.12793752   3.02124768 
28.245   8.95629846   2.99270755 
 28.25   9.30839799   3.05096673 
28.255   9.04077735   3.00678854 
 28.26   9.00473348   3.00078881 
28.265   9.10431431   3.01733563 
 28.27   8.76268158   2.96018269 
28.275   8.59701594   2.93206684 
 28.28   9.20116586   3.03334236 
28.285   8.91948403   2.98655052 
 28.29   9.08497652   3.01412948 
28.295   8.98954566    2.9982571 
  28.3   9.06559852   3.01091324 
28.305   8.87425128   2.97896816 
 28.31   9.11789769   3.01958568 
28.315   9.11327371   3.01881992 
 28.32   8.94858374   2.99141835 
28.325   8.84448045   2.97396712 
 28.33   8.90897065   2.98478988 
28.335   9.52549885   3.08634069 
 28.34   8.79212382   2.96515157 
28.345   8.92141833   2.98687434 
 28.35   8.89067415   2.98172335 
28.355   8.99294623   2.99882414 
 28.36   9.05463353   3.00909181 
28.365   9.30888458   3.05104647 
 28.37   8.79879372   2.96627607 
28.375   9.73400308   3.11993639 
 28.38   8.95560322   2.99259139 
28.385   8.95848178    2.9930723 
 28.39    9.2298178   3.03806152 
28.395   8.82389707   2.97050452 
  28.4   8.78574633   2.96407597 
28.405   9.41702336   3.06871689 
 28.41   9.34323723   3.05667094 
28.415   9.01280135    3.0021328 
 28.42   8.78275726   2.96357171 
28.425   8.72397488   2.95363757 
 28.43   9.09978705   3.01658533 
28.435   9.12423484   3.02063484 
 28.44   9.27687738   3.04579667 
28.445    8.4611226   2.90880089 
 28.45   8.72843518   2.95439252 
28.455   8.54283997   2.92281371 
 28.46   9.15067294   3.02500792 
28.465   9.01699709   3.00283151 
 28.47   8.60144001   2.93282117 
28.475   8.75987379    2.9597084 
 28.48   8.62850526   2.93743175 
28.485   9.33133093   3.05472273 
 28.49   9.42755354   3.07043214 
28.495    8.8199969   2.96984796 
  28.5   8.94295387    2.9904772 
28.505   9.08730983   3.01451652 
 28.51   9.00557177   3.00092848 
28.515   9.00993293   3.00165503 
 28.52   9.04987215   3.00830054 
28.525   9.41956972   3.06913175 
 28.53   8.47092113   2.91048469 
28.535   8.98361512   2.99726794 
 28.54    8.9936637   2.99894376 
28.545   9.06878804   3.01144285 
 28.55   8.90387562   2.98393626 
28.555   9.31544176   3.05212086 
 28.56   8.77089423   2.96156955 
28.565   9.17022863   3.02823854 
 28.57   8.88368281   2.98055076 
28.575   8.63840434   2.93911625 
 28.58   8.76997144   2.96141376 
28.585   8.68703495   2.94737764 
 28.59   9.03570331   3.00594466 
28.595   8.57811899    2.9288426 
  28.6   8.85484194   2.97570864 
28.605   8.96621683   2.99436418 
 28.61   8.70249915   2.94999986 
28.615   9.08778211   3.01459485 
 28.62   8.70277212   2.95004612 
28.625   8.93751628   2.98956791 
 28.63   8.87218262   2.97862093 
28.635   8.78215926   2.96347081 
 28.64   8.69718909   2.94909971 
28.645   9.05699794   3.00948466 
 28.65   8.98897157   2.99816136 
28.655   8.98494447    2.9974897 
 28.66    9.0186978   3.00311468 
28.665    8.6688488   2.94429088 
 28.67   9.01697268   3.00282745 
28.675    8.7843571   2.96384161 
 28.68   9.61577446   3.10093122 
28.685   9.17966454   3.02979612 
 28.69   8.92217953   2.98700176 
28.695   8.65188286   2.94140831 
  28.7   8.73891285   2.95616523 
28.705   8.89156282   2.98187237 
 28.71   8.51669881   2.91833836 
28.715   9.31833899   3.05259545 
 28.72   9.13196309   3.02191381 
28.725   9.54408926   3.08935094 
 28.73   8.98967971   2.99827946 
28.735   8.90373611   2.98391289 
 28.74   9.03456051   3.00575457 
28.745   8.95650953   2.99274281 
 28.75   9.20215808   3.03350591 
28.755   8.96733429   2.99455077 
 28.76   8.72736813   2.95421193 
28.765   9.11290244   3.01875843 
 28.77     9.548573   3.09007654 
28.775   8.96675593    2.9944542 
 28.78   8.84400397   2.97388701 
28.785   8.91775836    2.9862616 
 28.79   8.96469412    2.9941099 
28.795   8.78274989   2.96357046 
  28.8   8.98218657   2.99702963 
28.805   8.87202972   2.97859526 
 28.81   8.82409261   2.97053743 
28.815   8.60910536    2.9341277 
 28.82    8.5485434   2.92378922 
28.825   8.96667181   2.99444015 
 28.83   8.72643791   2.95405449 
28.835   8.58348299   2.92975818 
 28.84     8.954818   2.99246019 
28.845   8.74349695   2.95694047 
 28.85   8.72314477   2.95349704 
28.855   8.85399115   2.97556569 
 28.86   8.57043027   2.92752972 
28.865   8.80837118   2.96789002 
 28.87   8.31584788   2.88372119 
28.875   8.99910414   2.99985069 
 28.88   9.02986734   3.00497377 
28.885   9.30850711   3.05098461 
 28.89   9.02501288   3.00416592 
28.895   8.56662833   2.92688031 
  28.9   8.31057332    2.8828065 
28.905   8.91314631   2.98548929 
 28.91   8.71179841   2.95157558 
28.915   8.76565233   2.96068444 
 28.92   8.66669673   2.94392539 
28.925   8.96381794   2.99396358 
 28.93   8.67923606   2.94605432 
28.935   8.90454531   2.98404848 
 28.94   8.82954517   2.97145506 
28.945   8.89461632   2.98238434 
 28.95   8.68168718   2.94647029 
28.955   8.98302002   2.99716867 
 28.96   9.29340009   3.04850785 
28.965   8.87131715   2.97847564 
 28.97    8.7625513   2.96016069 
28.975   8.82302947   2.97035848 
 28.98   8.95282093   2.99212649 
28.985   9.14840151   3.02463246 
 28.99   8.72748695   2.95423204 
28.995    8.6905905   2.94798075 
  29.0   8.58041782   2.92923502 
29.005   8.76895109   2.96124148 
 29.01   8.27533902    2.8766889 
29.015   8.47715316   2.91155511 
 29.02   8.73022959   2.95469619 
29.025   8.78418673   2.96381287 
 29.03   8.94259717   2.99041756 
29.035   8.87340615    2.9788263 
 29.04   8.74914034   2.95789458 
29.045    9.1925931   3.03192894 
 29.05   8.62046869   2.93606347 
29.055   8.96987377   2.99497475 
 29.06   8.74968232   2.95798619 
29.065   8.82927848   2.97141018 
 29.07   8.73575926   2.95563179 
29.075   9.30078012   3.04971804 
 29.08   8.73340595   2.95523365 
29.085   8.81662758   2.96928065 
 29.09   8.87853468   2.97968701 
29.095   8.64770131   2.94069742 
  29.1   8.51326832   2.91775056 
29.105   8.61389684    2.9349441 
 29.11   8.99698228     2.999497 
29.115   9.25051356   3.04146569 
 29.12   8.55866823   2.92552016 
29.125    8.9414325   2.99022282 
 29.13    9.2342685   3.03879392 
29.135   8.92007496   2.98664945 
 29.14   8.64285833   2.93987386 
29.145   8.71975665   2.95292341 
 29.15   8.51053713   2.91728249 
29.155   8.85143269   2.97513574 
 29.16   8.96510677   2.99417881 
29.165   8.62376875    2.9366254 
 29.17   8.61305431   2.93480056 
29.175   8.71923912   2.95283578 
 29.18   8.73511899   2.95552347 
29.185   8.59738801   2.93213029 
 29.19     8.351621   2.88991713 
29.195   8.83110745   2.97171793 
  29.2   8.54226639   2.92271558 
29.205   8.48711493   2.91326534 
 29.21   8.65181835   2.94139735 
29.215   8.87293929   2.97874794 
 29.22   8.73149666    2.9549106 
29.225   9.10324683   3.01715874 
 29.23   8.58232773   2.92956101 
29.235   8.78058804    2.9632057 
 29.24   8.62136746   2.93621652 
29.245   8.66837363   2.94421019 
 29.25   8.61027912   2.93432771 
29.255   8.78105644   2.96328474 
 29.26   8.45571914   2.90787193 
29.265   8.97549313   2.99591274 
 29.27   8.45350015   2.90749035 
29.275   8.81845824    2.9695889 
 29.28   8.84282827   2.97368934 
29.285   8.80864873   2.96793678 
 29.29    8.9003626   2.98334755 
29.295   8.97963278   2.99660354 
  29.3    8.5509604   2.92420252 
29.305   8.82655283    2.9709515 
 29.31   8.75049855   2.95812416 
29.315   8.48453532   2.91282257 
 29.32   8.76361215   2.96033987 
29.325   9.21207861   3.03514062 
 29.33   8.77060464   2.96152066 
29.335   8.88315469   2.98046216 
 29.34   8.78696909   2.96428222 
29.345   9.13905735   3.02308739 
 29.35    8.9644678   2.99407211 
29.355   9.20582362   3.03411002 
 29.36   9.25582573   3.04233886 
29.365   9.11499304   3.01910467 
 29.37   9.08699411   3.01446415 
29.375   9.37058812   3.06114164 
 29.38   8.69796686   2.94923157 
29.385   8.56171053   2.92604008 
 29.39   8.87555043    2.9791862 
29.395    8.9838275   2.99730337 
  29.4   8.93024892   2.98835221 
29.405   9.13526342   3.02245983 
 29.41   8.57622405   2.92851909 
29.415   8.44232815   2.90556847 
 29.42   8.80698186   2.96765595 
29.425   9.16310601   3.02706227 
 29.43   8.62235438   2.93638458 
29.435   8.57545034   2.92838699 
 29.44   8.82472163    2.9706433 
29.445   8.54694087   2.92351516 
 29.45   8.65914708   2.94264287 
29.455   8.94139928   2.99021726 
 29.46   8.70990292   2.95125447 
29.465   8.16888685   2.85812646 
 29.47   8.65519881   2.94197193 
29.475   8.01060635   2.83030146 
 29.48    9.1048988   3.01743248 
29.485   8.46156439   2.90887683 
 29.49   8.56742888   2.92701706 
29.495   8.30473218   2.88179322 
  29.5   8.49667095   2.91490496 
29.505   8.38751044   2.89611989 
 29.51    8.6249594   2.93682812 
29.515   8.45279494   2.90736908 
 29.52   8.36989012   2.89307624 
29.525   8.66179257   2.94309235 
 29.53    8.6166762   2.93541755 
29.535   8.62226523    2.9363694 
 29.54   8.42789194   2.90308318 
29.545   8.88699241    2.9811059 
 29.55   8.71803874   2.95263251 
29.555   8.76695009   2.96090359 
 29.56   8.53825373   2.92202904 
29.565   8.38979727   2.89651468 
 29.57   8.38653377   2.89595127 
29.575   8.56782888   2.92708539 
 29.58   8.47481184   2.91115301 
29.585   8.34514403   2.88879629 
 29.59   8.62670163   2.93712472 
29.595   8.72283152   2.95344401 
  29.6   9.01220845   3.00203405 
29.605   8.28136524   2.87773613 
 29.61   8.55672432   2.92518791 
29.615   8.62754622    2.9372685 
 29.62   8.89326642   2.98215801 
29.625   8.75027567   2.95808649 
 29.63   9.05725711   3.00952772 
29.635   8.57378377   2.92810242 
 29.64   8.54371586   2.92296354 
29.645   8.60507285   2.93344045 
 29.65   8.69461628   2.94866347 
29.655   8.44102368   2.90534399 
 29.66   8.66296085   2.94329082 
29.665   8.60729947   2.93381994 
 29.67    8.6631522   2.94332333 
29.675   8.50428882   2.91621138 
 29.68   8.53905672   2.92216644 
29.685   8.81360036   2.96877085 
 29.69   8.65900608   2.94261892 
29.695   8.71385482   2.95192392 
  29.7   8.54962257   2.92397376 
29.705   8.67264815   2.94493602 
 29.71   9.22287284   3.03691831 
29.715   8.54064751   2.92243862 
 29.72   8.75678389   2.95918636 
29.725   8.26064868   2.87413442 
 29.73   8.16033785   2.85663051 
29.735   8.49845749    2.9152114 
 29.74   8.51509646   2.91806382 
29.745   8.53118032   2.92081843 
 29.75    8.6815424   2.94644572 
29.755   8.48553851   2.91299477 
 29.76   8.62716399   2.93720343 
29.765   8.40593051   2.89929828 
 29.77    8.4326386   2.90390058 
29.775   8.41195315   2.90033673 
 29.78   8.42484527    2.9025584 
29.785   8.41529644   2.90091303 
 29.79   8.11969534   2.84950791 
29.795   8.72127035    2.9531797 
  29.8   8.31029246   2.88275779 
29.805   9.00781636   3.00130244 
 29.81    8.5673741    2.9270077 
29.815   8.38838736   2.89627129 
 29.82   8.78950126   2.96470931 
29.825   8.81515602   2.96903284 
 29.83    8.5216032   2.91917851 
29.835    8.4680283   2.90998768 
 29.84    8.4754803   2.91126782 
29.845   8.27112932   2.87595711 
 29.85   8.69026274   2.94792516 
29.855   8.64613037    2.9404303 
 29.86   8.55311622   2.92457112 
29.865   8.49071367   2.91388292 
 29.87   8.04666412   2.83666426 
29.875    8.9161755   2.98599657 
 29.88    8.3936934   2.89718715 
29.885   8.32393215   2.88512255 
 29.89   8.43074742   2.90357494 
29.895   8.66797814   2.94414302 
  29.9   8.26252537   2.87446088 
29.905   8.55612496   2.92508546 
 29.91   8.43532154    2.9043625 
29.915   8.64273294   2.93985254 
 29.92   8.11995719   2.84955386 
29.925   8.04284056   2.83599023 
 29.93   8.64346937   2.93997778 
29.935   8.07046159   2.84085578 
 29.94   8.42568229   2.90270258 
29.945   8.70357393   2.95018202 
 29.95   8.73363335   2.95527213 
29.955   8.67843112    2.9459177 
 29.96   8.44516864   2.90605723 
29.965   8.57518976   2.92834249 
 29.97   8.22149896   2.86731564 
29.975   8.95072763   2.99177667 
 29.98   8.56506159   2.92661265 
29.985   8.91212857   2.98531884 
 29.99   8.47479921   2.91115084 
29.995   8.81843266   2.96958459 
  30.0   8.41463179   2.90079848 
30.005   8.95977046   2.99328757 
 30.01   8.37965031   2.89476257 
30.015   8.42408291   2.90242707 
 30.02   8.81098827   2.96833089 
30.025   9.06075471   3.01010875 
 30.03   8.35015357   2.88966323 
30.035   8.11623974    2.8489015 
 30.04   8.72876528   2.95444839 
30.045   8.30092915   2.88113331 
 30.05    8.5416289   2.92260653 
30.055   8.43939028   2.90506287 
 30.06   8.49294883   2.91426643 
30.065   8.73845113   2.95608713 
 30.07   8.63858149   2.93914639 
30.075   8.44278421   2.90564695 
 30.08   8.68858179   2.94764004 
30.085   8.86780703   2.97788634 
 30.09   8.60595115   2.93359015 
30.095   8.79355045   2.96539212 
  30.1    8.6430406   2.93990486 
30.105   8.10036451   2.84611393 
 30.11   8.22618416   2.86813252 
30.115   8.87834406   2.97965502 
 30.12    8.1763051   2.85942391 
30.125   8.92982724   2.98828165 
 30.13   8.67919918   2.94604806 
30.135    8.5720857   2.92781244 
 30.14   8.53511496   2.92149191 
30.145   8.13226212   2.85171214 
 30.15   8.12614435   2.85063929 
30.155   8.63153177   2.93794686 
 30.16    8.6176277   2.93557962 
30.165   8.37042147   2.89316807 
 30.17   8.57689808   2.92863417 
30.175   8.23449931   2.86958173 
 30.18   8.55608687   2.92507895 
30.185   8.27897604   2.87732098 
 30.19   8.39312205   2.89708855 
30.195   8.54835393   2.92375682 
  30.2   8.65942826   2.94269065 
30.205   8.42298262   2.90223752 
 30.21   8.51255566   2.91762843 
30.215   7.89677948    2.8101209 
 30.22   8.77464445   2.96220264 
30.225   8.69241249   2.94828976 
 30.23    8.6462368    2.9404484 
30.235   8.52700122   2.92010295 
 30.24   8.35561131   2.89060743 
30.245   8.48451686    2.9128194 
 30.25   8.34867204   2.88940687 
30.255   8.41228066   2.90039319 
 30.26   8.43926622   2.90504152 
30.265   8.41210956   2.90036369 
 30.27   8.35391371   2.89031377 
30.275   8.21730408   2.86658404 
 30.28   8.35039792   2.88970551 
30.285   8.59378469   2.93151577 
 30.29   8.19090216   2.86197522 
30.295   8.60239327   2.93298368 
  30.3   8.63655369    2.9388014 
30.305   8.51501823   2.91805042 
 30.31   8.57172629   2.92775106 
30.315   8.26984834    2.8757344 
 30.32   8.67679194   2.94563948 
30.325   8.27728065   2.87702635 
 30.33   8.04103847   2.83567249 
30.335   8.39011518   2.89656955 
 30.34    8.2452983   2.87146274 
30.345   8.19708357   2.86305494 
 30.35   8.49937094   2.91536806 
30.355   8.65388844   2.94174921 
 30.36   8.59907432   2.93241783 
30.365   8.51999317   2.91890273 
 30.37   8.76473314    2.9605292 
30.375   8.40692049     2.899469 
 30.38    8.4206413   2.90183413 
30.385   8.37559724   2.89406241 
 30.39   8.70868737   2.95104852 
30.395   8.55231449   2.92443405 
  30.4   8.14607279   2.85413258 
30.405   8.48831924   2.91347202 
 30.41   8.66082125   2.94292733 
30.415   7.99722237   2.82793606 
 30.42   8.41085412   2.90014726 
30.425   8.17461227   2.85912789 
 30.43   8.38801808   2.89620753 
30.435   8.55549582   2.92497792 
 30.44   8.45997222   2.90860314 
30.445   8.39982501   2.89824516 
 30.45   8.73512838   2.95552506 
30.455   8.74552398   2.95728321 
 30.46    8.5588942   2.92555878 
30.465   7.90090066   2.81085408 
 30.47   8.18061034   2.86017663 
30.475   8.58354555   2.92976886 
 30.48   8.88520264    2.9808057 
30.485   8.27094251   2.87592464 
 30.49   8.45724808   2.90813481 
30.495    8.3019816   2.88131595 
  30.5   8.36429079   2.89210836 
30.505   8.30975871   2.88266521 
 30.51   8.43513211   2.90432989 
30.515   8.56575141    2.9267305 
 30.52   8.71779525   2.95259128 
30.525   8.49233873   2.91416175 
 30.53   8.38444722     2.895591 
30.535   8.29561248   2.88021049 
 30.54   8.41091493   2.90015774 
30.545   8.70417792   2.95028438 
 30.55   7.98009148   2.82490557 
30.555   8.32144618    2.8846917 
 30.56   8.17287579    2.8588242 
30.565    8.4182588   2.90142358 
 30.57    8.4832816   2.91260735 
30.575   8.86681693   2.97772009 
 30.58   9.37803697   3.06235807 
30.585   8.48864751   2.91352836 
 30.59   8.67536937     2.945398 
30.595    8.9620939   2.99367565 
  30.6    8.6368677   2.93885483 
30.605   8.50042482    2.9155488 
 30.61   8.41067325   2.90011608 
30.615   8.35792298   2.89100726 
 30.62   8.30076967   2.88110563 
30.625    8.3022072    2.8813551 
 30.63   8.09290271   2.84480275 
30.635   8.27283814   2.87625419 
 30.64   8.12883887   2.85111187 
30.645   8.37315843   2.89364103 
 30.65   8.70187469   2.94989401 
30.655   8.36715975   2.89260432 
 30.66   8.47886136   2.91184844 
30.665    8.5849859   2.93001466 
 30.67    8.2827158   2.87797078 
30.675    8.2531432   2.87282843 
 30.68   8.53019534   2.92064981 
30.685   8.45569056   2.90786701 
 30.69   8.50459923    2.9162646 
30.695   8.43252527   2.90388107 
  30.7   8.38354852   2.89543581 
30.705   8.69024395   2.94792197 
 30.71   8.29648861   2.88036258 
30.715   8.38380166   2.89547952 
 30.72   7.99623454    2.8277614 
30.725   8.55474959   2.92485035 
 30.73   8.27663716   2.87691452 
30.735   8.49297674   2.91427122 
 30.74   8.31271156   2.88317734 
30.745   8.73626873   2.95571797 
 30.75   8.48281737   2.91252766 
30.755   8.66365156   2.94340815 
 30.76   8.46775548    2.9099408 
30.765    8.3041122   2.88168565 
 30.77   8.38254414   2.89526236 
30.775   8.52730989    2.9201558 
 30.78   8.60170679   2.93286665 
30.785    8.3629743   2.89188075 
 30.79   8.37908539   2.89466499 
30.795   8.75143411   2.95828229 
  30.8   8.11962621   2.84949578 
30.805   8.38657192   2.89595786 
 30.81   8.09173275   2.84459712 
30.815   8.04650777    2.8366367 
 30.82   8.34633392   2.88900224 
30.825   8.49746961   2.91504196 
 30.83   8.32146322   2.88469465 
30.835   8.23377786   2.86945602 
 30.84   8.64361714   2.94000291 
30.845   8.60460718   2.93336107 
 30.85   8.91540614   2.98586774 
30.855   8.46872222   2.91010691 
 30.86   8.49983997    2.9154485 
30.865   7.93416901    2.8167657 
 30.87   8.25469641   2.87309875 
30.875   8.50012005   2.91549654 
 30.88   7.86459886   2.80438921 
30.885   8.17819697    2.8597547 
 30.89   8.18753301   2.86138655 
30.895   8.33482103   2.88700901 
  30.9   8.33243906   2.88659645 
30.905   8.46257071    2.9090498 
 30.91   8.41904609   2.90155925 
30.915   8.10883006   2.84760076 
 30.92   8.17487557   2.85917393 
30.925   8.63027583   2.93773311 
 30.93   7.86357355    2.8042064 
30.935   8.30673493   2.88214069 
 30.94   8.00560399   2.82941761 
30.945   8.41948411   2.90163473 
 30.95   8.61131567   2.93450433 
30.955   8.14472423   2.85389632 
 30.96   8.41348763   2.90060125 
30.965   8.49017366   2.91379026 
 30.97   8.28870774   2.87901159 
30.975   8.63653886   2.93879888 
 30.98   8.15889185    2.8563774 
30.985   9.03057396   3.00509134 
 30.99   8.57255192   2.92789206 
30.995    8.0284843   2.83345801 
  31.0   8.25033816   2.87234019 
31.005   8.23681641   2.86998544 
 31.01   8.46430817   2.90934841 
31.015   8.42020852   2.90175956 
 31.02   8.75882128   2.95953058 
31.025   8.19499861    2.8626908 
 31.03   8.81216832   2.96852966 
31.035   8.53614934   2.92166893 
 31.04    8.2603779   2.87408732 
31.045   8.37991844   2.89480888 
 31.05   9.05868922   3.00976564 
31.055   8.19216294   2.86219548 
 31.06   8.56262889     2.926197 
31.065   8.38870346   2.89632586 
 31.07    8.8424115   2.97361926 
31.075   8.77340813   2.96199394 
 31.08   8.71207169   2.95162187 
31.085   8.51904543   2.91874038 
 31.09   8.73259931   2.95509717 
31.095   8.39506527    2.8974239 
  31.1    8.5893899   2.93076609 
31.105   8.33973691   2.88786027 
 31.11   8.50251815   2.91590777 
31.115   8.47858012   2.91180015 
 31.12   8.51273352   2.91765891 
31.125   8.40330377   2.89884525 
 31.13   8.38502591   2.89569092 
31.135   8.64132166    2.9396125 
 31.14   9.02516001   3.00419041 
31.145   8.22109928   2.86724594 
 31.15   8.94449951   2.99073561 
31.155    7.9129968   2.81300494 
 31.16   8.39612699   2.89760711 
31.165   8.36889268   2.89290385 
 31.17   8.71938918   2.95286119 
31.175   8.86227805   2.97695785 
 31.18   8.26425206   2.87476122 
31.185   8.31677293   2.88388157 
 31.19   8.77326689    2.9619701 
31.195   8.87277827   2.97872091 
  31.2   8.60853697   2.93403084 
31.205   8.46589527   2.90962116 
 31.21   8.45016646     2.906917 
31.215   8.71585549   2.95226277 
 31.22   8.74818829   2.95773364 
31.225   8.96790601   2.99464623 
 31.23   8.86027288   2.97662105 
31.235   8.66050286   2.94287323 
 31.24   8.78351015   2.96369873 
31.245   8.55785979   2.92538199 
 31.25   8.90515184    2.9841501 
31.255   8.68302717   2.94669767 
 31.26   9.03866293   3.00643692 
31.265    8.7738949   2.96207611 
 31.27    8.8662743   2.97762897 
31.275   8.31361782    2.8833345 
 31.28   8.86583442   2.97755511 
31.285   9.35811683   3.05910393 
 31.29   8.49981526   2.91544427 
31.295   8.69432044   2.94861331 
  31.3   9.15901939   3.02638718 
31.305   9.54669177   3.08977212 
 31.31   8.74884309   2.95784433 
31.315   9.33241005   3.05489935 
 31.32   9.35798086    3.0590817 
31.325   9.02465917   3.00410705 
 31.33   9.43021485   3.07086549 
31.335   8.83154159   2.97179097 
 31.34   9.11404021   3.01894687 
31.345   9.37127481    3.0612538 
 31.35   9.23850928   3.03949161 
31.355   9.51050212    3.0839102 
 31.36   9.30630695   3.05062403 
31.365   9.39567526   3.06523658 
 31.37   9.54680676   3.08979073 
31.375   9.61875017     3.101411 
 31.38   9.63611923   3.10420992 
31.385   10.0492925   3.17006191 
 31.39   9.92266133   3.15002561 
31.395   9.83183446   3.13557562 
  31.4   10.3159591   3.21184668 
31.405   10.0691006   3.17318461 
 31.41   10.7175411   3.27376558 
31.415   10.5289498   3.24483433 
 31.42   11.0135768   3.31867093 
31.425   10.8316192   3.29114254 
 31.43   10.6708316   3.26662388 
31.435   11.1110825   3.33332905 
 31.44   11.3500535   3.36898404 
31.445   11.8425467   3.44130015 
 31.45   11.6005802   3.40596245 
31.455   12.3369986   3.51240638 
 31.46   12.3203394    3.5100341 
31.465   13.0606324    3.6139497 
 31.47   12.9838487   3.60331079 
31.475   13.1902443   3.63183759 
 31.48   13.6209393   3.69065567 
31.485   14.3151481   3.78353646 
 31.49   14.6132994   3.82273455 
31.495   15.6088293   3.95080109 
  31.5   15.7606872    3.9699732 
31.505   16.7005287   4.08662804 
 31.51   18.1528618   4.26061753 
31.515   19.6415803   4.43188225 
 31.52    20.236474   4.49849686 
31.525   22.3798668   4.73073639 
 31.53   24.2287789   4.92227375 
31.535   25.3563667   5.03551057 
 31.54   28.3492225   5.32439879 
31.545   30.2417507   5.49925001 
 31.55   36.2650968   6.02205088 
31.555    41.732337   6.46005704 
 31.56   45.5351514   6.74797387 
31.565    59.331237   7.70267726 
 31.57   74.2486279   8.61676435 
31.575   87.6615954   9.36277712 
 31.58   120.204578   10.9637848 
31.585   141.128307   11.8797436 
 31.59   177.220056   13.3124023 
31.595   226.043559   15.0347451 
  31.6   241.426195   15.5378955 
31.605   275.653347   16.6028114 
 31.61   277.722046   16.6649946 
31.615   275.378871   16.5945434 
 31.62   228.804617   15.1262889 
31.625   186.279195   13.6484137 
 31.63   162.056241   12.7301312 
31.635    107.71583   10.3786237 
 31.64   87.2697708   9.34182909 
31.645   69.4683502   8.33476756 
 31.65   51.9160418   7.20527874 
31.655    47.987792   6.92732214 
 31.66   40.6502521   6.37575502 
31.665   35.1659223    5.9300862 
 31.67   32.1402143   5.66923401 
31.675   28.9374917   5.37935793 
 31.68    26.310315   5.12935815 
31.685    24.835044    4.9834771 
 31.69   23.0393113   4.79992826 
31.695   21.6841385   4.65662308 
  31.7   19.8226483   4.45226327 
31.705   18.6467703   4.31819063 
 31.71    17.407597   4.17224124 
31.715   17.3153326   4.16116962 
 31.72   15.8761237   3.98448537 
31.725   15.6390534   3.95462431 
 31.73   14.8932304   3.85917484 
31.735   13.7915989    3.7137042 
 31.74   13.4096115   3.66191364 
31.745   13.4349829   3.66537623 
 31.75   13.4492364   3.66732006 
31.755   12.8184377   3.58028458 
 31.76    12.082537   3.47599439 
31.765   12.1028187   3.47891057 
 31.77   11.6297593    3.4102433 
31.775    11.238047   3.35231965 
 31.78    11.234144   3.35173746 
31.785   11.2610865   3.35575424 
 31.79    10.872603   3.29736304 
31.795   10.7617701   3.28051369 
  31.8   10.4942462    3.2394824 
31.805   10.4307652   3.22966952 
 31.81    10.152903   3.18636203 
31.815   10.0400323     3.168601 
 31.82   10.0467042   3.16965365 
31.825   9.70984899   3.11606306 
 31.83   10.0758351    3.1742456 
31.835   9.94178995   3.15306041 
 31.84   10.1953801   3.19302053 
31.845   9.58551356   3.09604806 
 31.85   9.59759657    3.0979988 
31.855   9.33034472    3.0545613 
 31.86   9.23217825   3.03844997 
31.865   9.35616524   3.05878493 
 31.87   9.06510738   3.01083168 
31.875   9.08054819   3.01339479 
 31.88   9.09577358   3.01592002 
31.885   9.16586988   3.02751877 
 31.89    8.8130325   2.96867521 
31.895   9.01540955   3.00256716 
  31.9   8.99175133   2.99862491 
31.905   9.13191024   3.02190507 
 31.91   8.56008876   2.92576294 
31.915   9.17459439   3.02895929 
 31.92   9.27494136   3.04547884 
31.925   8.80162365   2.96675305 
 31.93    8.8434313   2.97379073 
31.935   8.59337556   2.93144598 
 31.94   8.67369749   2.94511417 
31.945   8.62266925   2.93643819 
 31.95   8.79126814   2.96500727 
31.955   8.79096405   2.96495599 
 31.96   8.73168135   2.95494185 
31.965    9.1689358   3.02802507 
 31.97   8.81893394     2.969669 
31.975   8.42232967   2.90212503 
 31.98   8.47514698   2.91121057 
31.985   8.25249507   2.87271563 
 31.99    8.3529701   2.89015053 
31.995   8.36638454   2.89247032 
  32.0   8.72706547   2.95416071 
32.005   8.41534911   2.90092211 
 32.01   8.14595815    2.8541125 
32.015   8.61527366   2.93517864 
 32.02   8.61132718   2.93450629 
32.025   8.63203821   2.93803305 
 32.03   8.75331926    2.9586009 
32.035   8.38753075    2.8961234 
 32.04   8.90064558   2.98339498 
32.045    8.2030515   2.86409698 
 32.05   8.42365467    2.9023533 
32.055   8.30371093   2.88161603 
 32.06   8.38682198   2.89600103 
32.065   8.50139341   2.91571491 
 32.07   8.44004118    2.9051749 
32.075   8.37943422   2.89472524 
 32.08   8.41021836   2.90003765 
32.085   7.79736378   2.79237601 
 32.09   8.66520537   2.94367209 
32.095    8.0817585   2.84284338 
  32.1   8.10264738   2.84651495 
32.105   8.68778357   2.94750463 
 32.11   8.48246493   2.91246715 
32.115   7.88060507   2.80724154 
 32.12   8.38210397   2.89518635 
32.125   8.55870108   2.92552578 
 32.13   8.61695423   2.93546491 
32.135   8.51743952   2.91846527 
 32.14    8.2388565   2.87034083 
32.145   8.50580484    2.9164713 
 32.15   8.30073441   2.88109951 
32.155    8.1010219   2.84622942 
 32.16   8.44784051    2.9065169 
32.165   8.40749049   2.89956729 
 32.17   8.13919455   2.85292737 
32.175   8.12387477   2.85024118 
 32.18   8.48102197   2.91221942 
32.185   8.03920993   2.83535005 
 32.19   8.31530982   2.88362789 
32.195   8.03930968   2.83536765 
  32.2   8.36430442   2.89211072 
32.205   8.08450977   2.84332724 
 32.21   8.14069297   2.85318996 
32.215   7.97285825   2.82362502 
 32.22   8.45072278   2.90701269 
32.225   8.10745797   2.84735982 
 32.23   8.67467012   2.94527929 
32.235   8.49955881   2.91540028 
 32.24   8.46986997    2.9103041 
32.245   8.21642118   2.86643004 
 32.25   8.64547941   2.94031961 
32.255   8.44185096   2.90548636 
 32.26   8.18023906   2.86011172 
32.265   7.95984511   2.82131975 
 32.27   8.71294943   2.95177056 
32.275   8.27202965   2.87611364 
 32.28   8.33397053   2.88686171 
32.285   7.98460481    2.8257043 
 32.29   8.30125264   2.88118945 
32.295   8.02986175   2.83370107 
  32.3    8.4291891   2.90330658 
32.305   8.32013139    2.8844638 
 32.31   7.99031689   2.82671486 
32.315    8.0258833   2.83299899 
 32.32   8.60172142   2.93286914 
32.325    8.1969728   2.86303559 
 32.33   8.32093029   2.88460228 
32.335   8.07447076   2.84156132 
 32.34   7.95703684   2.82082201 
32.345   8.07214961   2.84115287 
 32.35   8.31491128   2.88355879 
32.355   8.04051107    2.8355795 
 32.36   8.23278581   2.86928315 
32.365   8.12414175   2.85028801 
 32.37   8.27372808   2.87640889 
32.375   8.51686274   2.91836645 
 32.38   8.23183226   2.86911698 
32.385   8.37910871   2.89466901 
 32.39   7.99355423   2.82728743 
32.395   8.17426829   2.85906773 
  32.4   8.45184781   2.90720619 
32.405    8.5927533   2.93133985 
 32.41   7.81811938   2.79609002 
32.415   8.43569625   2.90442701 
 32.42   8.39490991   2.89739709 
32.425   8.17037841   2.85838738 
 32.43   8.08842057   2.84401487 
32.435    8.0640885   2.83973388 
 32.44     8.760144   2.95975404 
32.445   8.20904864   2.86514374 
 32.45   8.34460062   2.88870224 
32.455   7.97876101   2.82467007 
 32.46   8.43926564   2.90504142 
32.465   8.88484359   2.98074548 
 32.47    8.4176633   2.90132096 
32.475   8.11178017   2.84811871 
 32.48    8.4030704     2.898805 
32.485   8.24368727   2.87118221 
 32.49   8.68998949   2.94787881 
32.495   8.26210616   2.87438796 
  32.5   8.14702754   2.85429983 
32.505   8.60351111   2.93317424 
 32.51   8.25680104   2.87346499 
32.515   8.45230679   2.90728512 
 32.52   8.52368109    2.9195344 
32.525   8.42131538   2.90195027 
 32.53    8.4912395   2.91397315 
32.535   8.08323874   2.84310372 
 32.54   8.11395712   2.84850085 
32.545   8.58999612   2.93086952 
 32.55   7.95470269   2.82040825 
32.555   8.10122722   2.84626549 
 32.56   8.04669863   2.83667034 
32.565   8.26885665   2.87556197 
 32.57   7.99678816   2.82785929 
32.575   8.18219298   2.86045328 
 32.58   8.04627702   2.83659603 
32.585   7.96476347   2.82219125 
 32.59   8.75402806   2.95872068 
32.595   8.17604645   2.85937868 
  32.6    8.0688785   2.84057714 
32.605   8.67470168   2.94528465 
 32.61   8.34801675   2.88929347 
32.615   7.85635922   2.80291977 
 32.62   8.51078017   2.91732414 
32.625   8.50900845   2.91702047 
 32.63   8.16407387   2.85728435 
32.635   8.49614003   2.91481389 
 32.64   8.23864337   2.87030371 
32.645   8.37872107   2.89460206 
 32.65   8.16076243   2.85670482 
32.655   8.13341009   2.85191341 
 32.66    8.8872429   2.98114792 
32.665   8.49627974   2.91483786 
 32.67   8.39023659   2.89659051 
32.675   8.35185044   2.88995682 
 32.68   8.66032424   2.94284288 
32.685   8.40980413   2.89996623 
 32.69   9.06891559   3.01146403 
32.695   8.41128585   2.90022169 
  32.7   8.35676176   2.89080642 
32.705   8.20207502    2.8639265 
 32.71    8.0806892   2.84265531 
32.715   8.41595184     2.901026 
 32.72   8.11755385   2.84913212 
32.725   8.33997625    2.8879017 
 32.73   8.16980866   2.85828772 
32.735   8.54866205   2.92380951 
 32.74   8.19697409   2.86303582 
32.745   8.55177445   2.92434171 
 32.75   8.59370898   2.93150285 
32.755   8.48346113   2.91263817 
 32.76   8.30999643   2.88270644 
32.765   8.52986678   2.92059357 
 32.77   8.86082849   2.97671438 
32.775   8.73062247   2.95476268 
 32.78   8.51648611   2.91830192 
32.785   8.66342479   2.94336963 
 32.79   8.89982147   2.98325686 
32.795   8.56842082    2.9271865 
  32.8   8.77294462    2.9619157 
32.805   9.18383233   3.03048384 
 32.81   8.44989789   2.90687081 
32.815   8.56843675   2.92718922 
 32.82   8.68678277   2.94733486 
32.825   9.09153913   3.01521792 
 32.83   8.78721736    2.9643241 
32.835   8.83285691   2.97201227 
 32.84   9.57581232   3.09448094 
32.845    9.1337282   3.02220585 
 32.85   9.44030302   3.07250761 
32.855   9.64362987   3.10541944 
 32.86   9.64481417   3.10561011 
32.865    9.9396324   3.15271826 
 32.87   9.72885147   3.11911069 
32.875   9.88066929   3.14335319 
 32.88   9.65593544   3.10740011 
32.885   10.1770354   3.19014661 
 32.89   10.6937635   3.27013203 
32.895    10.928419   3.30581593 
  32.9   10.5268426   3.24450961 
32.905   11.2360583   3.35202302 
 32.91   11.8321151   3.43978417 
32.915   11.5462551   3.39797809 
 32.92   11.6255884   3.40963171 
32.925   12.0831146   3.47607748 
 32.93     12.98503   3.60347471 
32.935   13.4218952   3.66359048 
 32.94   13.9141255   3.73016428 
32.945   14.1537514   3.76214718 
 32.95   15.3436805   3.91710103 
32.955   15.2107046   3.90009033 
 32.96   16.5429158   4.06729834 
32.965   17.7059027   4.20783824 
 32.97   18.6491284   4.31846366 
32.975    21.089083   4.59228516 
 32.98   22.0258582   4.69317145 
32.985   23.9118098   4.88997033 
 32.99   28.2744194   5.31736959 
32.995   30.1580448   5.49163407 
  33.0    33.478646   5.78607345 
33.005   42.2564724   6.50049786 
 33.01   48.5457289   6.96747651 
33.015   57.9787826   7.61437999 
 33.02   79.1416752    8.8961607 
33.025   91.1505364   9.54727901 
 33.03   120.249917   10.9658523 
33.035   149.642026   12.2328258 
 33.04   162.719912   12.7561715 
33.045   192.528221   13.8754539 
 33.05   203.210227   14.2551825 
33.055   205.000698   14.3178454 
 33.06   179.973333    13.415414 
33.065   157.388313   12.5454499 
 33.07   131.037615   11.4471662 
33.075   90.1021332   9.49221435 
 33.08   77.2125814   8.78706899 
33.085   57.9432402   7.61204573 
 33.09   43.1120024   6.56597307 
33.095   39.9600372    6.3213952 
  33.1   33.3591644   5.77573929 
33.105   29.4763139   5.42920933 
 33.11   27.5743484    5.2511283 
33.115   24.1719575    4.9164985 
 33.12   22.1141074   4.70256392 
33.125   21.3420003   4.61974028 
 33.13   19.0241161   4.36166438 
33.135   18.3714394   4.28619171 
 33.14   17.6440221    4.2004788 
33.145   16.1961856   4.02444849 
 33.15    15.484887   3.93508411 
33.155   14.8283403   3.85075841 
 33.16   14.0059947   3.74245838 
33.165   14.0338929   3.74618378 
 33.17    13.049368    3.6123909 
33.175   12.9444229   3.59783587 
 33.18   12.6192433   3.55235742 
33.185   11.6876366   3.41871855 
 33.19   11.6842633   3.41822517 
33.195   11.3336227   3.36654462 
  33.2   11.0284224   3.32090687 
33.205   10.8939371   3.30059648 
 33.21   10.8960197   3.30091195 
33.215   11.0371289   3.32221747 
 33.22   10.3554826   3.21799356 
33.225   10.2484775   3.20132434 
 33.23    10.085025   3.17569284 
33.235   10.1912462   3.19237313 
 33.24   9.58937101   3.09667096 
33.245   9.74890528    3.1223237 
 33.25   9.49463245   3.08133615 
33.255   9.56184595   3.09222346 
 33.26   8.91755858   2.98622815 
33.265   9.57375817   3.09414902 
 33.27   9.31649234   3.05229296 
33.275   9.10642134   3.01768477 
 33.28   9.16537542    3.0274371 
33.285    9.0477745   3.00795188 
 33.29   8.80183018   2.96678786 
33.295   9.00620108   3.00103333 
  33.3   8.89006949   2.98162196 
33.305   8.54280235   2.92280727 
 33.31   8.64164104   2.93966682 
33.315   8.83530861    2.9724247 
 33.32   9.23494302    3.0389049 
33.325   8.38570094   2.89580748 
 33.33   8.65796595   2.94244217 
33.335   8.45675274   2.90804965 
 33.34   8.57471975   2.92826224 
33.345   8.03229052   2.83412959 
 33.35   8.51673165   2.91834399 
33.355   8.12018141    2.8495932 
 33.36    8.3143326   2.88345844 
33.365   8.53348666   2.92121322 
 33.37   8.34488167   2.88875088 
33.375   8.56492058   2.92658856 
 33.38   8.13542875    2.8522673 
33.385   7.76924828   2.78733713 
 33.39   8.20852133   2.86505172 
33.395   8.80265253   2.96692644 
  33.4   8.23544323    2.8697462 
33.405   8.21719042   2.86656422 
 33.41    8.4568855   2.90807247 
33.415   8.01464172   2.83101426 
 33.42   8.23442209   2.86956828 
33.425   8.39796993   2.89792511 
 33.43   8.10800853    2.8474565 
33.435   8.02083513    2.8321079 
 33.44   7.87048438   2.80543836 
33.445   8.43608408   2.90449377 
 33.45   7.82446726   2.79722492 
33.455   8.01705512   2.83144047 
 33.46   8.36125148   2.89158287 
33.465   7.95482032    2.8204291 
 33.47    8.2224737   2.86748561 
33.475   8.09601337   2.84534943 
 33.48   7.71216431   2.77707838 
33.485   7.61816208   2.76010182 
 33.49    7.9121228   2.81284959 
33.495   7.77717046   2.78875787 
  33.5   8.02972619   2.83367715 
33.505   8.43434443   2.90419428 
 33.51   8.24802053   2.87193672 
33.515   8.05170503   2.83755265 
 33.52   7.70698036   2.77614487 
33.525   8.15172822   2.85512315 
 33.53   8.13673867   2.85249692 
33.535   7.82701024   2.79767944 
 33.54   8.05587639   2.83828758 
33.545     8.032685   2.83419918 
 33.55   7.97983797    2.8248607 
33.555   7.72998165   2.78028445 
 33.56    8.0351729   2.83463806 
33.565   7.99268764   2.82713417 
 33.57   7.85662243   2.80296672 
33.575   8.16641044    2.8576932 
 33.58   8.16687176   2.85777392 
33.585   8.19131494   2.86204733 
 33.59   7.60143718    2.7570704 
33.595   7.70872282   2.77645868 
  33.6   7.79318076    2.7916269 
33.605    7.6921114   2.77346559 
 33.61   8.11754886   2.84913125 
33.615   7.98904986   2.82649073 
 33.62   7.66126289   2.76789864 
33.625   7.63902666   2.76387891 
 33.63   7.83931187   2.79987712 
33.635   7.81855005   2.79616703 
 33.64   7.85476195   2.80263482 
33.645   7.65910372   2.76750858 
 33.65   8.07565241   2.84176924 
33.655   7.97184176   2.82344502 
 33.66   8.41122876   2.90021185 
33.665   8.18014774   2.86009576 
 33.67   8.23316441   2.86934913 
33.675   7.63651993    2.7634254 
 33.68   8.08003397   2.84254006 
33.685   8.13327618   2.85188993 
 33.69    8.1711003   2.85851365 
33.695   8.09367037   2.84493767 
  33.7   7.94932905   2.81945545 
33.705   7.99411937   2.82738738 
 33.71   7.79172119   2.79136547 
33.715   7.82905463   2.79804479 
 33.72   7.84632794   2.80112976 
33.725   8.11856692    2.8493099 
 33.73   7.67744602   2.77082046 
33.735   7.89620607   2.81001887 
 33.74   7.95414439   2.82030927 
33.745   8.26001256   2.87402376 
 33.75   7.56534899   2.75051795 
33.755    8.2275062   2.86836298 
 33.76    7.8388984   2.79980328 
33.765    7.9712818   2.82334585 
 33.77   7.61653725   2.75980747 
33.775   7.92568311   2.81525898 
 33.78   7.78340792   2.78987597 
33.785     7.582366   2.75360963 
 33.79   8.19044349   2.86189509 
33.795   7.68420235   2.77203938 
  33.8   7.96193823   2.82169067 
33.805   7.96011323   2.82136726 
 33.81   7.84008342    2.8000149 
33.815   7.81235348   2.79505876 
 33.82   7.86735464    2.8048805 
33.825   8.20417601   2.86429328 
 33.83   8.12778125   2.85092638 
33.835   8.04574881   2.83650292 
 33.84   8.13954695   2.85298913 
33.845   8.01148574   2.83045681 
 33.85    7.7793536   2.78914926 
33.855   7.92217272   2.81463545 
 33.86   7.47903432   2.73478232 
33.865   7.83573094   2.79923756 
 33.87   8.07222404   2.84116596 
33.875   7.88970827   2.80886245 
 33.88   8.01403484   2.83090707 
33.885   7.67308072   2.77003262 
 33.89   7.80213299   2.79322985 
33.895   7.85340446   2.80239263 
  33.9   8.14965479   2.85476002 
33.905   7.98380493   2.82556276 
 33.91   7.99488432   2.82752265 
33.915   7.67995171   2.77127258 
 33.92   7.80982304   2.79460606 
33.925   7.85841166   2.80328587 
 33.93   7.88551739   2.80811634 
33.935   7.92842064   2.81574513 
 33.94   7.49137589   2.73703779 
33.945   7.60063242   2.75692445 
 33.95   7.76361724   2.78632684 
33.955    7.9854589   2.82585543 
 33.96   7.95886568   2.82114616 
33.965   7.62529428   2.76139354 
 33.97   7.72560139   2.77949661 
33.975   7.64547312   2.76504487 
 33.98     7.906574   2.81186308 
33.985   7.91883035   2.81404164 
 33.99   7.80626594   2.79396957 
33.995   7.81749149   2.79597773 
  34.0   8.14373757   2.85372346 
34.005   8.07219181   2.84116029 
 34.01   7.91192614   2.81281463 
34.015   8.21718334   2.86656298 
 34.02   7.64364833   2.76471487 
34.025   8.31031854   2.88276231 
 34.03   7.70137255   2.77513469 
34.035   7.90516018   2.81161167 
 34.04     7.813493    2.7952626 
34.045   7.99858293   2.82817661 
 34.05    7.8674107    2.8048905 
34.055   7.90484912   2.81155635 
 34.06   7.95252048   2.82002136 
34.065   7.67342148   2.77009413 
 34.07     7.701287   2.77511928 
34.075   7.82873597   2.79798784 
 34.08   7.74596588   2.78315754 
34.085   7.92752714   2.81558646 
 34.09   8.11990326    2.8495444 
34.095   7.90380941   2.81137145 
  34.1   7.58744364   2.75453147 
34.105   8.11671138   2.84898427 
 34.11   7.87564432   2.80635784 
34.115   7.99442908   2.82744214 
 34.12   7.47807699   2.73460728 
34.125   7.94778679   2.81918194 
 34.13   7.80000047   2.79284809 
34.135   8.01943971   2.83186153 
 34.14   7.61883112   2.76022302 
34.145   7.67975688   2.77123743 
 34.15   7.78503696   2.79016791 
34.155   8.29257734   2.87968355 
 34.16   7.89148659   2.80917899 
34.165   7.85411443    2.8025193 
 34.17   7.65081682   2.76601099 
34.175   7.95556842   2.82056172 
 34.18   7.83609235   2.79930212 
34.185   7.98898186    2.8264787 
 34.19   7.82615756   2.79752704 
34.195   7.33477587   2.70827913 
  34.2   7.72644985   2.77964923 
34.205    7.9438998   2.81849247 
 34.21   7.89027318   2.80896301 
34.215   7.60193782   2.75716119 
 34.22   7.80421193   2.79360196 
34.225   7.92762563   2.81560396 
 34.23   7.56665763   2.75075583 
34.235   7.94874756   2.81935233 
 34.24   7.84681058   2.80121591 
34.245   7.59989656   2.75679099 
 34.25   7.97545158    2.8240842 
34.255   7.65500356   2.76676771 
 34.26    7.6047142   2.75766463 
34.265    8.2892957    2.8791137 
 34.27   7.86465042   2.80439841 
34.275   7.66795164   2.76910665 
 34.28   8.15348437   2.85543068 
34.285    7.9981552   2.82810099 
 34.29   7.68826469   2.77277202 
34.295   7.68640358    2.7724364 
  34.3   7.80448292   2.79365046 
34.305   8.14324247   2.85363671 
 34.31   7.87204377   2.80571627 
34.315   7.90147325   2.81095593 
 34.32   7.69985501   2.77486126 
34.325   7.66895672   2.76928813 
 34.33   8.13357465   2.85194226 
34.335   7.88981834   2.80888204 
 34.34   7.45683586   2.73072076 
34.345     7.839562   2.79992178 
 34.35   7.57339838   2.75198081 
34.355   7.65683863   2.76709932 
 34.36   7.79601918   2.79213524 
34.365   7.95487449   2.82043871 
 34.37   7.97109445   2.82331267 
34.375   7.82740752   2.79775044 
 34.38   7.79203382   2.79142147 
34.385   7.71543633   2.77766743 
 34.39   7.85577973   2.80281639 
34.395    7.7472107   2.78338116 
  34.4   7.94907052    2.8194096 
34.405   7.88407134   2.80785885 
 34.41   8.00793538   2.82982957 
34.415   7.76592991   2.78674181 
 34.42   7.82776283   2.79781394 
34.425   7.84758434   2.80135402 
 34.43   7.51175755   2.74075857 
34.435   7.64983682   2.76583384 
 34.44   7.49205053   2.73716104 
34.445   8.17144913   2.85857467 
 34.45    7.9770676    2.8243703 
34.455   7.58222104   2.75358331 
 34.46   7.97095191   2.82328743 
34.465   7.81206043   2.79500634 
 34.47   7.53672557   2.74530974 
34.475   8.04041411    2.8355624 
 34.48   7.72874999   2.78006295 
34.485   7.96496905   2.82222768 
 34.49   7.79107474   2.79124967 
34.495   7.73790502   2.78170901 
  34.5   7.69896909   2.77470162 
34.505   7.58524768   2.75413284 
 34.51   7.52802518   2.74372469 
34.515   7.89407208   2.80963914 
 34.52    7.8015633   2.79312787 
34.525   7.43098189   2.72598274 
 34.53   8.05563071    2.8382443 
34.535   7.84025839   2.80004614 
 34.54    7.8726483     2.805824 
34.545   8.14762124   2.85440383 
 34.55   7.88632177   2.80825956 
34.555    7.7613769   2.78592478 
 34.56   7.87022987     2.805393 
34.565   7.68555385   2.77228315 
 34.57    7.8966498   2.81009783 
34.575   7.83136009   2.79845673 
 34.58   7.74869395    2.7836476 
34.585   7.69948397    2.7747944 
 34.59   7.32836137   2.70709464 
34.595   8.03388163   2.83441028 
  34.6   7.76984197   2.78744363 
34.605   7.74759224    2.7834497 
 34.61   7.40367244   2.72096903 
34.615   7.72363637    2.7791431 
 34.62   7.76168965   2.78598091 
34.625   7.49820013   2.73828416 
 34.63   7.72694033   2.77973746 
34.635    7.8587711   2.80334998 
 34.64   7.73551015   2.78127851 
34.645   7.61789075   2.76005267 
 34.65   7.79733785   2.79237137 
34.655   7.79553173   2.79204795 
 34.66   7.82502633   2.79732485 
34.665   7.67408588   2.77021405 
 34.67   7.75693878   2.78512814 
34.675   7.55519214   2.74867098 
 34.68   7.68571855   2.77231285 
34.685   7.61286603   2.75914226 
 34.69   7.82478062   2.79728093 
34.695   7.39418021   2.71922419 
  34.7   7.37241178   2.71521855 
34.705   7.51984296   2.74223321 
 34.71   7.87215434   2.80573597 
34.715   8.07494761   2.84164523 
 34.72   7.90967822   2.81241501 
34.725   7.84989758   2.80176687 
 34.73     7.699981   2.77488396 
34.735    7.3924763   2.71891087 
 34.74   8.11242531   2.84823196 
34.745   7.44023203   2.72767887 
 34.75   7.92556915   2.81523874 
34.755   7.73321761   2.78086634 
 34.76   7.85034462   2.80184664 
34.765   7.54630091   2.74705313 
 34.77   7.52433941   2.74305294 
34.775   8.13166575   2.85160757 
 34.78   7.72823432    2.7799702 
34.785      7.85548   2.80276292 
 34.79   7.61941269   2.76032837 
34.795   8.01447751   2.83098525 
  34.8   7.40911571   2.72196909 
34.805   7.54372047   2.74658342 
 34.81   7.53966688   2.74584539 
34.815   7.71541572   2.77766372 
 34.82   7.26660369   2.69566387 
34.825   7.91815963   2.81392246 
 34.83   8.10196254   2.84639466 
34.835   7.41473405   2.72300093 
 34.84   7.66630774   2.76880981 
34.845   7.45801901   2.73093739 
 34.85    7.7645558   2.78649525 
34.855   7.52511195   2.74319375 
 34.86    7.7070518   2.77615774 
34.865   7.83058154   2.79831763 
 34.87   7.38979711   2.71841813 
34.875   7.96823816   2.82280679 
 34.88    7.8707322   2.80548252 
34.885   7.81147798   2.79490214 
 34.89   7.80761959    2.7942118 
34.895   8.04787401   2.83687751 
  34.9   7.88463452   2.80795914 
34.905   7.28491164   2.69905755 
 34.91    7.4607242   2.73143263 
34.915   7.86264461   2.80404076 
 34.92   7.43803265   2.72727568 
34.925   7.65253795    2.7663221 
 34.93   7.68598439    2.7723608 
34.935   7.65099701   2.76604357 
 34.94   7.99965565   2.82836625 
34.945   7.88149469   2.80739999 
 34.95   7.38478463   2.71749602 
34.955   7.59663657   2.75619966 
 34.96   7.92034344   2.81431047 
34.965    7.8000481   2.79285662 
 34.97   7.39459359    2.7193002 
34.975   7.41176142   2.72245504 
 34.98   7.62426563   2.76120728 
34.985   7.55809244   2.74919851 
 34.99   7.82115543   2.79663287 
34.995   7.61977637   2.76039424 
  35.0   7.50519998     2.739562 
35.005   7.79056073    2.7911576 
 35.01    7.7243184    2.7792658 
35.015   7.79521962   2.79199205 
 35.02   7.81266208   2.79511396 
35.025   7.87011599    2.8053727 
 35.03   7.44167124   2.72794268 
35.035   7.88591829   2.80818772 
 35.04    7.6309182   2.76241166 
35.045   8.29866371   2.88074013 
 35.05   7.70610435   2.77598709 
35.055   7.54767041   2.74730239 
 35.06   7.42541182   2.72496088 
35.065   7.94318819   2.81836623 
 35.07   7.68105675   2.77147195 
35.075   7.83549667   2.79919572 
 35.08   7.65271029   2.76635325 
35.085   8.07187528   2.84110459 
 35.09   7.71940604   2.77838191 
35.095   7.52062676   2.74237612 
  35.1   7.42546166   2.72497003 
35.105   7.84822212   2.80146785 
 35.11   7.79603419   2.79213792 
35.115   7.37568139   2.71582057 
 35.12   7.75324648   2.78446521 
35.125   7.06862752   2.65868906 
 35.13   7.63727145   2.76356137 
35.135    7.8460866   2.80108668 
 35.14   7.36539055    2.7139253 
35.145   7.67182411   2.76980579 
 35.15   7.78814301   2.79072446 
35.155   7.79360126   2.79170222 
 35.16   7.43276788   2.72631031 
35.165   7.82326337   2.79700972 
 35.17   7.75701281   2.78514144 
35.175   7.77857886   2.78901037 
 35.18   7.78739467   2.79059038 
35.185   8.19162311   2.86210117 
 35.19   7.72871597   2.78005683 
35.195    7.4581221   2.73095626 
  35.2   7.68005459   2.77129114 
35.205   7.78955327   2.79097712 
 35.21   7.71673038   2.77790035 
35.215   7.32773369    2.7069787 
 35.22    7.4913436    2.7370319 
35.225   7.71910931   2.77832851 
 35.23   7.72283606   2.77899911 
35.235   7.58831065   2.75468885 
 35.24   7.63136675   2.76249285 
35.245    7.8365006   2.79937504 
 35.25   7.61515812   2.75955759 
35.255   7.88709639   2.80839748 
 35.26   7.54460549   2.74674453 
35.265   7.69226235   2.77349281 
 35.27   7.38404984   2.71736082 
35.275   7.71940254   2.77838128 
 35.28    7.6458385   2.76511094 
35.285   7.42841922   2.72551265 
 35.29   7.53927777   2.74577453 
35.295   7.73326961   2.78087569 
  35.3   7.60515576   2.75774469 
35.305   7.48924918   2.73664926 
 35.31   7.99517264   2.82757363 
35.315   7.72086305    2.7786441 
 35.32   7.44521665   2.72859243 
35.325   7.80030638   2.79290286 
 35.33     7.602697   2.75729886 
35.335   7.68632152    2.7724216 
 35.34   7.84171458   2.80030616 
35.345   7.23209448   2.68925538 
 35.35   7.43818299   2.72730325 
35.355   7.54652056   2.74709311 
 35.36   7.51811108   2.74191741 
35.365   7.61717438   2.75992289 
 35.37   7.45837453   2.73100248 
35.375   7.65881504   2.76745642 
 35.38   7.84054836   2.80009792 
35.385   7.80013187   2.79287162 
 35.39   7.45262569   2.72994976 
35.395   7.51288262   2.74096381 
  35.4   7.70041475   2.77496212 
35.405    7.5224745   2.74271298 
 35.41   7.96990024   2.82310117 
35.415   7.88129699   2.80736478 
 35.42   7.67508356   2.77039412 
35.425   7.70051879   2.77498086 
 35.43   7.25639346   2.69376938 
35.435   7.92473737   2.81509101 
 35.44   7.45883445   2.73108668 
35.445   7.59096698   2.75517095 
 35.45   8.19797636   2.86321085 
35.455   7.70818954   2.77636265 
 35.46   7.68312284   2.77184466 
35.465   7.87623927   2.80646384 
 35.47    7.4694942   2.73303754 
35.475   7.82362863   2.79707501 
 35.48   7.49727414   2.73811507 
35.485    7.4586593   2.73105461 
 35.49   7.43686784   2.72706213 
35.495   7.91562999   2.81347294 
  35.5   7.65753322   2.76722482 
35.505   7.74251097   2.78253679 
 35.51   7.56328665   2.75014302 
35.515    7.8198063   2.79639166 
 35.52   7.94488153   2.81866662 
35.525   7.73819904   2.78176186 
 35.53    7.7578397   2.78528988 
35.535    7.5704027   2.75143648 
 35.54   7.64633715   2.76520111 
35.545    7.5985234   2.75654193 
 35.55   7.68941218   2.77297894 
35.555   7.66288306    2.7681913 
 35.56   7.24886875   2.69237233 
35.565   7.78143536   2.78952243 
 35.57   7.69508997   2.77400252 
35.575   7.57235023   2.75179037 
 35.58   7.13748258   2.67160674 
35.585   7.83329343   2.79880214 
 35.59   7.17210925   2.67807939 
35.595   7.31413969   2.70446662 
  35.6   7.73096644   2.78046155 
35.605   7.43444845    2.7266185 
 35.61   7.53329737    2.7446853 
35.615   8.05586099   2.83828487 
 35.62   7.71474221   2.77754248 
35.625   7.47248556   2.73358475 
 35.63   7.59792153   2.75643275 
35.635   7.40840224   2.72183803 
 35.64   7.59228787   2.75541065 
35.645   8.07451993   2.84156998 
 35.65   7.44562339   2.72866696 
35.655   7.61305788   2.75917703 
 35.66   7.91175497    2.8127842 
35.665    7.8041005   2.79358202 
 35.67   7.40327422   2.72089585 
35.675   7.23806279   2.69036481 
 35.68   7.97492629    2.8239912 
35.685   7.45938391   2.73118727 
 35.69   7.91653001   2.81363289 
35.695   7.34728886   2.71058829 
  35.7    7.8534625   2.80240299 
35.705   7.60826468    2.7583083 
 35.71   7.63584715   2.76330367 
35.715   7.85943836   2.80346899 
 35.72   7.42829648   2.72549014 
35.725   7.34317179   2.70982874 
 35.73   7.65185101   2.76619793 
35.735   7.61147172   2.75888958 
 35.74   7.47715452   2.73443861 
35.745   7.59621016   2.75612231 
 35.75   7.63554512   2.76324901 
35.755   7.60380329   2.75749946 
 35.76   7.33093789   2.70757048 
35.765    7.5555944   2.74874415 
 35.77   7.71010506   2.77670759 
35.775   7.45377458   2.73016018 
 35.78   7.57644725    2.7525347 
35.785   7.46199738   2.73166568 
 35.79   7.84341937   2.80061054 
35.795   7.79490356   2.79193545 
  35.8    7.3422433   2.70965741 
35.805   7.36338194   2.71355522 
 35.81   7.36046954   2.71301853 
35.815   7.77506806    2.7883809 
 35.82   7.53153155    2.7443636 
35.825   7.39296456   2.71900065 
 35.83   7.59626838   2.75613287 
35.835   7.81531479   2.79558845 
 35.84   7.91434843   2.81324518 
35.845   7.85639197   2.80292561 
 35.85   7.64378557   2.76473969 
35.855   7.59226477   2.75540646 
 35.86   7.69458147   2.77391086 
35.865   7.82721056   2.79771524 
 35.87   7.88892737   2.80872344 
35.875   7.79564905   2.79206895 
 35.88   7.73236879   2.78071372 
35.885   7.59942929   2.75670624 
 35.89   7.67242875   2.76991494 
35.895   7.68608069   2.77237817 
  35.9   7.75651368   2.78505183 
35.905   7.53276782   2.74458882 
 35.91    7.5999259   2.75679631 
35.915   7.69316738   2.77365596 
 35.92   7.54568296   2.74694065 
35.925   7.88963868   2.80885006 
 35.93    7.4943916   2.73758865 
35.935   7.65446735   2.76667081 
 35.94   7.51473552   2.74130179 
35.945   7.24106857   2.69092337 
 35.95   7.73373801   2.78095991 
35.955   7.47307876   2.73369325 
 35.96   7.56371197   2.75022035 
35.965   7.87764513   2.80671429 
 35.97   7.93387288   2.81671313 
35.975   7.45292578   2.73000472 
 35.98   7.69309768   2.77364339 
35.985   7.64621377    2.7651788 
 35.99   7.33848618   2.70896404 
35.995   7.43152686    2.7260827 
  36.0   8.02366199   2.83260693 
36.005   7.33020564   2.70743525 
 36.01   7.30835963   2.70339779 
36.015   7.49758609   2.73817203 
 36.02   7.19022363   2.68145924 
36.025   7.42562539   2.72500007 
 36.03   7.73998438   2.78208274 
36.035   7.41299278   2.72268118 
 36.04   7.32648419    2.7067479 
36.045   7.35025317   2.71113503 
 36.05   7.63143497    2.7625052 
36.055   7.70337233   2.77549497 
 36.06   7.57355555   2.75200937 
36.065   7.01673921   2.64891284 
 36.07   7.54701604   2.74718329 
36.075    7.5880717   2.75464548 
 36.08   7.65920773   2.76752737 
36.085   7.74034227   2.78214706 
 36.09   7.44489171   2.72853289 
36.095   7.51607868   2.74154677 
  36.1   7.85653838   2.80295173 
36.105   7.63510165   2.76316877 
 36.11   7.91485288   2.81333483 
36.115   7.51252963   2.74089942 
 36.12   7.47835126   2.73465743 
36.125   7.31125711   2.70393364 
 36.13   7.23403128   2.68961545 
36.135   7.73062697   2.78040051 
 36.14   7.73084188   2.78043915 
36.145   7.54489553   2.74679732 
 36.15   7.52191295   2.74261061 
36.155   7.44253742   2.72810143 
 36.16   7.71124866   2.77691351 
36.165   7.87903952   2.80696269 
 36.17   7.30814985   2.70335899 
36.175    7.2397913   2.69068603 
 36.18   7.47991446   2.73494323 
36.185   7.47152546   2.73340913 
 36.19   7.34843113   2.71079898 
36.195   7.30811051   2.70335172 
  36.2   7.42468853   2.72482816 
36.205   7.98149578   2.82515412 
 36.21    7.5267037   2.74348386 
36.215   7.34392708   2.70996809 
 36.22   7.22932221   2.68873989 
36.225   7.32327647   2.70615529 
 36.23   7.38877314   2.71822978 
36.235   7.35745118    2.7124622 
 36.24    7.3598126   2.71289746 
36.245   7.25895235    2.6942443 
 36.25   7.95170158   2.81987616 
36.255   7.21446977    2.6859765 
 36.26   7.37732928   2.71612394 
36.265   7.42535043   2.72494962 
 36.27   7.73616784   2.78139674 
36.275   7.19915022   2.68312322 
 36.28   7.69667699   2.77428856 
36.285   7.92745793   2.81557417 
 36.29   7.52777924   2.74367987 
36.295   7.45520465   2.73042207 
  36.3   7.50393909   2.73933187 
36.305   7.61809879   2.76009036 
 36.31   7.40359453   2.72095471 
36.315   7.71202308   2.77705295 
 36.32   7.12272241    2.6688429 
36.325   7.31264384   2.70419005 
 36.33   7.77057376   2.78757489 
36.335   7.34228041   2.70966426 
 36.34   7.25062563   2.69269858 
36.345   7.54031008    2.7459625 
 36.35   7.35036531   2.71115571 
36.355   7.88712921   2.80840332 
 36.36   7.45320998   2.73005677 
36.365   7.35427754   2.71187713 
 36.37   7.99072534   2.82678711 
36.375   7.75337968   2.78448912 
 36.38   7.50744042   2.73997088 
36.385   7.78547965   2.79024724 
 36.39   7.34552411   2.71026274 
36.395   7.64875499   2.76563826 
  36.4   7.53259866   2.74455801 
36.405   7.89774987   2.81029356 
 36.41   8.03595106   2.83477531 
36.415   7.40564672   2.72133179 
 36.42    7.5198511   2.74223469 
36.425   7.03421303   2.65220908 
 36.43   7.41878725   2.72374508 
36.435    7.4137641   2.72282282 
 36.44   7.71698395   2.77794599 
36.445   7.18414214   2.68032501 
 36.45   7.56694457   2.75080799 
36.455   7.52871473   2.74385035 
 36.46   7.46826344   2.73281237 
36.465   7.86355598   2.80420327 
 36.47   7.35327445   2.71169217 
36.475   7.47980076   2.73492244 
 36.48   7.47804924   2.73460221 
36.485   7.96334338   2.82193965 
 36.49    7.6440841   2.76479368 
36.495   7.33200359   2.70776727 
  36.5   7.24849515   2.69230295 
36.505   7.28893364   2.69980252 
 36.51   8.11590028   2.84884192 
36.515   7.52930533   2.74395797 
 36.52   7.78687048   2.79049646 
36.525   7.00948934   2.64754402 
 36.53   7.61765137   2.76000931 
36.535   7.64718882    2.7653551 
 36.54   7.78314391   2.78982865 
36.545   7.91173126   2.81277999 
 36.55   7.23766027      2.69029 
36.555   7.46610424   2.73241729 
 36.56   7.28670116   2.69938903 
36.565   7.15034039   2.67401204 
 36.57   7.45257775   2.72994098 
36.575    7.4410383   2.72782666 
 36.58   7.71335767   2.77729323 
36.585   7.13032217   2.67026631 
 36.59    7.5841477   2.75393313 
36.595   7.79858897   2.79259538 
  36.6   7.53513297   2.74501967 
36.605   7.84572215   2.80102163 
 36.61   8.11491112   2.84866831 
36.615   7.63402531     2.762974 
 36.62   7.69268346   2.77356872 
36.625   7.62297055   2.76097275 
 36.63   7.19859501   2.68301976 
36.635   7.29964002    2.7017846 
 36.64   7.61543883   2.75960846 
36.645   7.66933048   2.76935561 
 36.65   7.42418217   2.72473525 
36.655   7.55288382   2.74825105 
 36.66   7.29294357   2.70054505 
36.665   8.14316956   2.85362393 
 36.67   7.34442967   2.71006082 
36.675   7.56344607   2.75017201 
 36.68   7.81127626   2.79486605 
36.685   7.56369874   2.75021794 
 36.69   7.60611483   2.75791857 
36.695   7.13603845   2.67133645 
  36.7   7.21662296   2.68637729 
36.705   7.54131613   2.74614569 
 36.71   8.01620591    2.8312905 
36.715   7.30055752   2.70195439 
 36.72   7.62932645   2.76212354 
36.725   7.42050427   2.72406025 
 36.73   7.50966319   2.74037647 
36.735   7.48819572   2.73645678 
 36.74   7.75913992   2.78552328 
36.745   7.51255314   2.74090371 
 36.75   7.34014105   2.70926947 
36.755   7.35646037   2.71227955 
 36.76   7.23273089    2.6893737 
36.765   7.36749928   2.71431378 
 36.77   7.27520277   2.69725838 
36.775   7.93824987   2.81748999 
 36.78    7.1059142   2.66569207 
36.785    7.4508654   2.72962734 
 36.79   7.78126712   2.78949227 
36.795   7.56541567   2.75053007 
  36.8   7.41809875   2.72361869 
36.805   7.14479157   2.67297429 
 36.81    7.8010103   2.79302888 
36.815   7.36639178   2.71410976 
 36.82   7.29427823   2.70079215 
36.825   7.91790815   2.81387778 
 36.83    7.2244713   2.68783766 
36.835     7.747978     2.783519 
 36.84   7.14311507   2.67266067 
36.845   7.78526246   2.79020832 
 36.85   7.65421429   2.76662507 
36.855   7.36937046   2.71465844 
 36.86   7.43049217   2.72589291 
36.865   7.53583018   2.74514666 
 36.87   7.63605833   2.76334188 
36.875   7.38053076   2.71671323 
 36.88   7.77468059   2.78831142 
36.885   7.68883941   2.77287566 
 36.89   7.51024995   2.74048352 
36.895   7.38720871     2.717942 
  36.9   7.33924647   2.70910437 
36.905   7.64053752   2.76415222 
 36.91   7.52237802   2.74269539 
36.915   7.26644725   2.69563485 
 36.92   7.44203361   2.72800909 
36.925   7.22337839   2.68763435 
 36.93    7.5113969   2.74069278 
36.935   7.23993444   2.69071263 
 36.94   7.23524117   2.68984036 
36.945   7.38500039   2.71753572 
 36.95   7.34722704   2.71057688 
36.955   7.56708672   2.75083382 
 36.96   7.55543465   2.74871509 
36.965    7.2503786   2.69265271 
 36.97   7.48595408   2.73604716 
36.975   7.58004564   2.75318827 
 36.98   7.63655277   2.76343134 
36.985   7.44946955   2.72937164 
 36.99   7.70621808   2.77600758 
36.995   8.13767905   2.85266175 
  37.0   7.89397282   2.80962147 
37.005   7.49089817   2.73695052 
 37.01   6.95100808   2.63647645 
37.015   7.94997512   2.81957002 
 37.02   7.18227313   2.67997633 
37.025   7.60506688   2.75772857 
 37.03   7.31560369   2.70473727 
37.035   7.75191834    2.7842267 
 37.04   7.52322805   2.74285035 
37.045   7.49781581   2.73821398 
 37.05    7.3102813   2.70375319 
37.055   7.64870808   2.76562978 
 37.06   7.62408198   2.76117402 
37.065   7.32132182   2.70579412 
 37.07   7.16134125   2.67606825 
37.075   7.52284804   2.74278108 
 37.08   7.25250098   2.69304678 
37.085   7.88163723   2.80742537 
 37.09   7.49117717   2.73700149 
37.095   7.14358181   2.67274799 
  37.1   7.97141779   2.82336994 
37.105    7.5988606   2.75660309 
 37.11   7.80141037   2.79310049 
37.115   7.79815813   2.79251824 
 37.12   7.46691713   2.73256603 
37.125   7.45431988   2.73026004 
 37.13   7.61659729   2.75981834 
37.135   7.46941875   2.73302374 
 37.14   7.22450795   2.68784448 
37.145   7.49142224   2.73704626 
 37.15   7.46102925   2.73148847 
37.155    7.5082671   2.74012173 
 37.16    7.4182524   2.72364689 
37.165   7.68742234   2.77262012 
 37.17   7.25689262   2.69386203 
37.175   7.41518436   2.72308361 
 37.18   7.75370566   2.78454766 
37.185    7.5224488    2.7427083 
 37.19   7.37834195   2.71631036 
37.195   7.54778633   2.74732348 
  37.2   7.72534332   2.77945018 
37.205    7.8754934   2.80633095 
 37.21   7.39710205    2.7197614 
37.215   7.62807327   2.76189668 
 37.22   7.52839581   2.74379223 
37.225   7.66612606     2.768777 
 37.23   8.01822337   2.83164676 
37.235   7.47695676   2.73440245 
 37.24   7.70946752   2.77659279 
37.245   7.42661167   2.72518103 
 37.25   7.37737309   2.71613201 
37.255   7.43662443    2.7270175 
 37.26   7.44778226   2.72906252 
37.265   7.61505715    2.7595393 
 37.27   7.16998136   2.67768209 
37.275   7.32979625   2.70735965 
 37.28   7.84392031   2.80069997 
37.285   7.31973344   2.70550059 
 37.29   7.28853946   2.69972952 
37.295   7.87625143     2.806466 
  37.3   7.36075265   2.71307071 
37.305   7.43758008   2.72719271 
 37.31   7.09108628   2.66290936 
37.315   7.27967461   2.69808721 
 37.32    7.8392736   2.79987028 
37.325    7.1596576   2.67575365 
 37.33   7.40653534   2.72149506 
37.335   7.76976737   2.78743025 
 37.34   7.85658075   2.80295928 
37.345   7.39612388   2.71958156 
 37.35   7.52866328   2.74384097 
37.355   7.73509936   2.78120466 
 37.36   7.80763291   2.79421418 
37.365   7.55189104   2.74807042 
 37.37   7.56135807   2.74979237 
37.375   7.47243613    2.7335757 
 37.38   7.48344331   2.73558829 
37.385   7.59563225   2.75601746 
 37.39   7.56417466   2.75030447 
37.395   7.63511543   2.76317126 
  37.4   7.68085633   2.77143579 
37.405   7.71238818   2.77711868 
 37.41   7.23222343   2.68927935 
37.415   7.23481128   2.68976045 
 37.42   7.33257852   2.70787343 
37.425   7.39677536   2.71970134 
 37.43   7.81591803   2.79569634 
37.435   7.61096163   2.75879713 
 37.44   7.46986595   2.73310555 
37.445   7.65427242   2.76663558 
 37.45   7.64514439   2.76498542 
37.455   7.52344853   2.74289054 
 37.46   7.05103612   2.65537872 
37.465   7.50917857   2.74028804 
 37.47   7.39846626   2.72001218 
37.475   7.32063553    2.7056673 
 37.48   7.49945795   2.73851382 
37.485   7.26943664   2.69618928 
 37.49   7.90551054   2.81167397 
37.495    7.6288195   2.76203177 
  37.5     7.661103   2.76786976 
37.505   7.44713868   2.72894461 
 37.51   7.71942913   2.77838607 
37.515   7.76273733   2.78616893 
 37.52   7.66364694   2.76832927 
37.525   7.62263712   2.76091237 
 37.53   7.79169104   2.79136007 
37.535   7.54328576   2.74650428 
 37.54   7.48283419   2.73547696 
37.545   7.36402232   2.71367322 
 37.55   7.64624426   2.76518431 
37.555   7.51626821   2.74158133 
 37.56   7.43404481   2.72654448 
37.565   7.72372084    2.7791583 
 37.57   7.58769907   2.75457784 
37.575   7.55367255   2.74839454 
 37.58   7.70308515   2.77544324 
37.585   7.78949851   2.79096731 
 37.59   7.73633498   2.78142679 
37.595   7.26606672   2.69556427 
  37.6   7.63651047   2.76342369 
37.605    7.6328488   2.76276108 
 37.61   7.54656806   2.74710176 
37.615   7.60831744   2.75831786 
 37.62   7.61107885   2.75881838 
37.625    7.1583408   2.67550758 
 37.63   8.32775833   2.88578557 
37.635   7.70411982   2.77562963 
 37.64   7.87022185   2.80539157 
37.645   8.07233395   2.84118531 
 37.65   7.99503883   2.82754997 
37.655   7.23542849   2.68987518 
 37.66    7.4953685   2.73776706 
37.665    7.3079263   2.70331765 
 37.67   7.53437168     2.744881 
37.675   7.47062226   2.73324391 
 37.68   7.95450857   2.82037384 
37.685   7.78322304   2.78984283 
 37.69    7.5370648   2.74537152 
37.695   7.57900301   2.75299891 
  37.7   7.41964164   2.72390191 
37.705     7.454501   2.73029321 
 37.71   7.70785795   2.77630293 
37.715   7.78209689     2.789641 
 37.72   7.49242855   2.73723009 
37.725   7.70218594   2.77528124 
 37.73    7.6519696   2.76621937 
37.735   7.43915505   2.72748145 
 37.74   7.44683458   2.72888889 
37.745   7.26750719   2.69583145 
 37.75   7.37533329   2.71575649 
37.755   7.62483738   2.76131081 
 37.76    7.5260687   2.74336813 
37.765   7.63677348   2.76347127 
 37.77   7.34320888   2.70983558 
37.775   7.48960519   2.73671431 
 37.78   7.42610803   2.72508863 
37.785   7.42770531   2.72538168 
 37.79   7.92559196   2.81524279 
37.795   7.85821924   2.80325155 
  37.8   7.67693931   2.77072902 
37.805   7.42129383   2.72420517 
 37.81   7.80643156   2.79399921 
37.815   7.85224821   2.80218633 
 37.82   7.55482617    2.7486044 
37.825   7.41006986   2.72214435 
 37.83   7.91186055   2.81280297 
37.835   7.94063484   2.81791321 
 37.84   7.85564164   2.80279176 
37.845   7.86473423   2.80441335 
 37.85    7.5165452   2.74163185 
37.855   7.79707975   2.79232515 
 37.86    7.7857337   2.79029276 
37.865    7.5762013   2.75249002 
 37.87   7.78879959   2.79084209 
37.875   7.85496709   2.80267142 
 37.88   8.23458585   2.86959681 
37.885   7.96998139   2.82311555 
 37.89   7.82407536   2.79715487 
37.895    7.8277334   2.79780868 
  37.9   7.76495012   2.78656601 
37.905   7.88743919   2.80845851 
 37.91   7.55731126   2.74905643 
37.915   7.90169145   2.81099474 
 37.92   8.04871902   2.83702644 
37.925   7.60403738   2.75754191 
 37.93   7.80983756   2.79460866 
37.935   7.73091791   2.78045282 
 37.94   7.76366011   2.78633453 
37.945   7.67031884   2.76953405 
 37.95   7.73279173   2.78078977 
37.955   7.39166006   2.71876076 
 37.96   7.63004313   2.76225327 
37.965   7.66660006   2.76886259 
 37.97   7.75907208    2.7855111 
37.975   7.49260965   2.73726317 
 37.98   7.91790592   2.81387738 
37.985   8.01751905   2.83152239 
 37.99   7.92596151   2.81530842 
37.995   7.76705369   2.78694343 
  38.0   7.87174314   2.80566269 
38.005   7.79515336   2.79198019 
 38.01   7.96391438   2.82204082 
38.015   8.09655365   2.84544437 
 38.02   7.56992615   2.75134988 
38.025   7.70681973   2.77611594 
 38.03   7.73723957    2.7815894 
38.035   8.00555376   2.82940873 
 38.04    7.8960079   2.80998361 
38.045   7.50434685    2.7394063 
 38.05   7.96985245   2.82309271 
38.055   7.81636106   2.79577557 
 38.06   7.44945401   2.72936879 
38.065   7.92905311   2.81585744 
 38.07   7.70800442   2.77632931 
38.075   8.21993881   2.86704357 
 38.08   7.73242417   2.78072368 
38.085   7.76605249    2.7867638 
 38.09   7.97098926   2.82329404 
38.095   7.86667797   2.80475988 
  38.1    7.6945945   2.77391321 
38.105    8.1434747    2.8536774 
 38.11   8.17900504   2.85989598 
38.115   8.34068949   2.88802519 
 38.12   7.98405817   2.82560758 
38.125   7.84255607    2.8004564 
 38.13    8.4111017   2.90018994 
38.135   8.29750974   2.88053983 
 38.14   7.99592229   2.82770619 
38.145    8.5291783    2.9204757 
 38.15   8.48821459   2.91345406 
38.155   8.28347232   2.87810221 
 38.16   8.49591873   2.91477593 
38.165   8.75648333   2.95913557 
 38.17   8.73393826   2.95532371 
38.175   8.49766264   2.91507507 
 38.18   8.75638724   2.95911934 
38.185   8.57744325   2.92872724 
 38.19   8.57400642   2.92814044 
38.195   8.92320976   2.98717421 
  38.2   8.76931963    2.9613037 
38.205   8.92593235   2.98762989 
 38.21   9.22035062   3.03650302 
38.215   9.81109131   3.13226616 
 38.22   9.38625918   3.06370024 
38.225   9.59595143   3.09773327 
 38.23   9.91805029   3.14929362 
38.235   10.5759465   3.25206803 
 38.24   10.5538342   3.24866653 
38.245   10.7264492   3.27512583 
 38.25   11.1015769    3.3319029 
38.255    11.537513   3.39669148 
 38.26   11.8202381   3.43805731 
38.265   12.9272989   3.59545531 
 38.27   13.0535492   3.61296958 
38.275   13.8926853   3.72728928 
 38.28   14.4161509   3.79686066 
38.285   15.3053032   3.91219928 
 38.29   17.5398162   4.18805637 
38.295   19.3104436   4.39436498 
  38.3   21.1577443   4.59975481 
38.305   25.2449729   5.02443757 
 38.31   32.5562748   5.70581061 
38.315    34.821214   5.90095026 
 38.32   45.2958806   6.73022144 
38.325   53.1478219   7.29025527 
 38.33   58.6115635   7.65581893 
38.335   70.2946213   8.38418877 
 38.34   76.8009653     8.763616 
38.345   81.6420272   9.03559778 
 38.35   83.9315979   9.16141899 
38.355   81.4554104   9.02526512 
 38.36   75.5284009   8.69070773 
38.365   61.3485376   7.83253073 
 38.37   55.8271932   7.47175971 
38.375   42.5311033   6.52158748 
 38.38   34.2645796   5.85359544 
38.385   29.6567084   5.44579731 
 38.39    24.031213   4.90216411 
38.395   21.4899979   4.63573057 
  38.4    20.082239   4.48132112 
38.405   16.9489454   4.11690969 
 38.41   16.1280299   4.01597185 
38.415   15.2072383   3.89964592 
 38.42   13.5961303   3.68729309 
38.425   13.6378736   3.69294917 
 38.43   12.6635387   3.55858661 
38.435   12.1185709   3.48117379 
 38.44   11.3731349   3.37240788 
38.445   11.4992387   3.39105274 
 38.45   11.1986245    3.3464346 
38.455   10.7616433   3.28049437 
 38.46   10.2825715   3.20664489 
38.465   10.3498637   3.21712041 
 38.47   10.3102809   3.21096262 
38.475   9.44407007   3.07312058 
 38.48   9.46803093   3.07701656 
38.485   9.80522414   3.13132945 
 38.49   9.40425544   3.06663585 
38.495   9.37051316   3.06112939 
  38.5   9.08824019   3.01467083 
38.505   8.82132586   2.97007169 
 38.51   9.08695937   3.01445839 
38.515   8.78138242   2.96333974 
 38.52   8.81652993   2.96926421 
38.525   8.87515119    2.9791192 
 38.53   8.67210436   2.94484369 
38.535   8.36102808   2.89154424 
 38.54    8.8654937   2.97749789 
38.545   8.20398178   2.86425938 
 38.55   8.32831051   2.88588124 
38.555   8.33802381   2.88756365 
 38.56   8.04977376   2.83721232 
38.565   8.59910684   2.93242337 
 38.57   8.24317252   2.87109257 
38.575   8.36596722   2.89239818 
 38.58   8.38575181   2.89581626 
38.585   8.14363859   2.85370611 
 38.59   8.14885479    2.8546199 
38.595   8.14879864   2.85461007 
  38.6   7.92711571    2.8155134 
38.605   7.84656901   2.80117279 
 38.61   8.05418172   2.83798903 
38.615   8.20566185   2.86455264 
 38.62   7.79183664   2.79138615 
38.625   8.03942913   2.83538871 
 38.63   8.00761092   2.82977224 
38.635   8.02534731   2.83290439 
 38.64   7.97690384   2.82434131 
38.645   7.95795138   2.82098412 
 38.65   8.00066611   2.82854488 
38.655   8.07489058   2.84163519 
 38.66   7.90764677   2.81205384 
38.665    8.0875642   2.84386431 
 38.67   7.64061608   2.76416644 
38.675   7.28507374   2.69908758 
 38.68    7.5314228   2.74434378 
38.685   7.66219631   2.76806725 
 38.69   7.77884539   2.78905815 
38.695   7.87789974   2.80675965 
  38.7   7.72354689     2.779127 
38.705    7.5506736    2.7478489 
 38.71   7.70917319   2.77653979 
38.715   7.73475242   2.78114229 
 38.72   7.73208274   2.78066228 
38.725   7.58510391   2.75410674 
 38.73   7.88905993   2.80874704 
38.735   7.95209877   2.81994659 
 38.74   7.66471726   2.76852258 
38.745   7.87094883   2.80552113 
 38.75   7.25974093   2.69439064 
38.755   7.52837351   2.74378817 
 38.76    7.5733202   2.75196661 
38.765   7.57009314   2.75138022 
 38.77   7.65555016   2.76686649 
38.775   7.87694158   2.80658896 
 38.78   7.59602243   2.75608825 
38.785   7.21219274   2.68555259 
 38.79   7.91990575   2.81423271 
38.795   7.64958066   2.76578753 
  38.8   7.50269986   2.73910567 
38.805   7.83663407   2.79939888 
 38.81   7.76116939   2.78588754 
38.815   7.73185285   2.78062095 
 38.82   7.75488389   2.78475922 
38.825    7.5383173   2.74559962 
 38.83   7.82624188   2.79754211 
38.835    8.0424898   2.83592838 
 38.84   7.66493717   2.76856229 
38.845   7.48521486   2.73591207 
 38.85   7.52029347   2.74231535 
38.855   7.90044311   2.81077269 
 38.86   7.75630231   2.78501388 
38.865   7.80911274   2.79447898 
 38.87   7.62218812   2.76083106 
38.875   7.88884267   2.80870836 
 38.88   7.65830563   2.76736438 
38.885   7.63101196   2.76242864 
 38.89   7.50660902   2.73981916 
38.895    7.6450803   2.76497383 
  38.9   7.57819016   2.75285128 
38.905   7.73690782   2.78152976 
 38.91   7.54312155   2.74647439 
38.915   7.76447981   2.78648162 
 38.92   7.58580133   2.75423335 
38.925   7.40521163   2.72125185 
 38.93   7.52321493   2.74284796 
38.935   7.18013888   2.67957812 
 38.94   7.77140851   2.78772461 
38.945   7.65808962   2.76732536 
 38.95   7.32766524   2.70696606 
38.955   7.28390824   2.69887166 
 38.96   7.49547566   2.73778664 
38.965   7.81563399   2.79564554 
 38.97   7.35428674   2.71187882 
38.975   7.53257323   2.74455337 
 38.98   7.55007977   2.74774085 
38.985   7.53955521   2.74582505 
 38.99    7.8060924   2.79393851 
38.995    7.4491948   2.72932131 
  39.0   7.49350083   2.73742595 
39.005   7.81214623   2.79502169 
 39.01   7.60116571   2.75702117 
39.015   7.51583902   2.74150306 
 39.02   7.57325422   2.75195462 
39.025   7.39812971   2.71995031 
 39.03   7.66959894   2.76940408 
39.035    7.6317161   2.76255608 
 39.04   7.54965854    2.7476642 
39.045   7.60396673    2.7575291 
 39.05   7.94674686   2.81899749 
39.055   7.59298577   2.75553729 
 39.06   7.35501594   2.71201326 
39.065   7.45728032   2.73080214 
 39.07   7.69457204   2.77390916 
39.075   7.18258816    2.6800351 
 39.08    7.6462383   2.76518323 
39.085   7.47036618   2.73319706 
 39.09   7.34014575   2.70927034 
39.095   7.08302727   2.66139574 
  39.1   7.61775469   2.76002802 
39.105   7.24677331   2.69198316 
 39.11   7.31350407    2.7043491 
39.115    7.2468958   2.69200591 
 39.12   7.60860101   2.75836927 
39.125   7.37009045   2.71479105 
 39.13   7.80829265   2.79433224 
39.135   7.36145215   2.71319962 
 39.14   7.33458151   2.70824325 
39.145   7.40949018   2.72203787 
 39.15    7.4312013   2.72602298 
39.155   7.79116914   2.79126658 
 39.16   7.50433907   2.73940488 
39.165   7.60574871   2.75785219 
 39.17   7.51748944   2.74180405 
39.175   7.32245628   2.70600375 
 39.18   7.66310223   2.76823088 
39.185   7.44834499   2.72916562 
 39.19   7.32462835   2.70640506 
39.195   7.49785632   2.73822138 
  39.2   7.73584839   2.78133932 
39.205   7.57099243   2.75154364 
 39.21   7.55620323   2.74885489 
39.215   7.31682812   2.70496361 
 39.22   7.53188964   2.74442884 
39.225   7.49738976   2.73813618 
 39.23   7.80113915   2.79305194 
39.235   7.46982184   2.73309748 
 39.24    7.4494865   2.72937475 
39.245   7.30530385   2.70283256 
 39.25   7.41001092   2.72213352 
39.255   7.44711907   2.72894102 
 39.26   7.51654986    2.7416327 
39.265   7.81876247   2.79620501 
 39.27   7.49139619    2.7370415 
39.275   7.50882603   2.74022372 
 39.28   7.62388121   2.76113767 
39.285   7.26620574   2.69559005 
 39.29   7.43474104   2.72667215 
39.295   7.55038069   2.74779561 
  39.3   7.63671093   2.76345996 
39.305   7.33922267   2.70909997 
 39.31   7.61697543   2.75988685 
39.315   7.69254384   2.77354355 
 39.32   6.98597032   2.64309862 
39.325   7.43833514   2.72733114 
 39.33   7.63745733     2.763595 
39.335   7.81998677   2.79642393 
 39.34    7.7119962   2.77704811 
39.345   7.49699145   2.73806345 
 39.35   7.81308418   2.79518947 
39.355   7.58903047    2.7548195 
 39.36   7.50876115   2.74021188 
39.365   7.58586464   2.75424484 
 39.37   7.51114565   2.74064694 
39.375   7.39171333   2.71877055 
 39.38   7.51655783   2.74163415 
39.385   7.51507252   2.74136326 
 39.39   7.33915057   2.70908667 
39.395   7.37355468     2.715429 
  39.4   7.46633744   2.73245996 
39.405   7.76064224   2.78579293 
 39.41   7.48295814   2.73549961 
39.415   7.75933953   2.78555911 
 39.42     7.482413   2.73539997 
39.425   7.58632056   2.75432761 
 39.43   7.46593531   2.73238638 
39.435   7.92232104    2.8146618 
 39.44    7.3606823   2.71305774 
39.445    7.8723533   2.80577143 
 39.45    7.9758149   2.82414853 
39.455   7.25439051   2.69339758 
 39.46   7.56457316   2.75037691 
39.465   7.53255987   2.74455094 
 39.47   7.20891659   2.68494257 
39.475   7.63786526    2.7636688 
 39.48   7.31359009   2.70436501 
39.485    7.4412267   2.72786119 
 39.49   7.68761765   2.77265534 
39.495   7.44525394   2.72859926 
  39.5   7.72478395   2.77934956 
39.505   7.55040095   2.74779929 
 39.51   7.27770616    2.6977224 
39.515   7.64161375   2.76434689 
 39.52    7.4744152   2.73393767 
39.525   7.45412451   2.73022426 
 39.53    7.7055454   2.77588642 
39.535   7.74256877   2.78254717 
 39.54   7.81083738   2.79478754 
39.545   7.47711387   2.73443118 
 39.55    7.7231919   2.77906313 
39.555   7.45855866   2.73103619 
 39.56   7.70807479   2.77634198 
39.565   7.46225447   2.73171274 
 39.57   7.36136963   2.71318441 
39.575   7.49659958   2.73799189 
 39.58   7.45082132   2.72961926 
39.585   7.44404818   2.72837831 
 39.59   7.51370323    2.7411135 
39.595    7.4419186   2.72798801 
  39.6   7.37426161   2.71555917 
39.605   7.57701325   2.75263751 
 39.61   7.41172892   2.72244907 
39.615   7.67372557   2.77014902 
 39.62   7.61217645    2.7590173 
39.625   7.49622392   2.73792329 
 39.63   7.17095914   2.67786466 
39.635   7.44062557   2.72775101 
 39.64     6.945676   2.63546504 
39.645   7.46288173   2.73182754 
 39.65    7.5913335   2.75523747 
39.655   7.51449377    2.7412577 
 39.66   7.54951386   2.74763787 
39.665   7.21188444    2.6854952 
 39.67   7.49540942   2.73777454 
39.675   7.44161765   2.72793285 
 39.68   7.35905016   2.71275693 
39.685   7.61262257   2.75909814 
 39.69   7.21351331   2.68579845 
39.695   7.44816544   2.72913273 
  39.7   7.21548712   2.68616588 
39.705   7.43358227   2.72645966 
 39.71   7.31327772   2.70430725 
39.715   7.17029896   2.67774139 
 39.72   7.21220211   2.68555434 
39.725   7.42425982    2.7247495 
 39.73    7.5296059   2.74401274 
39.735   7.54982676   2.74769481 
 39.74   7.43330834   2.72640942 
39.745   7.68743988   2.77262328 
 39.75   7.86809514    2.8050125 
39.755   7.36058624   2.71304004 
 39.76   7.59974499    2.7567635 
39.765   7.42854843   2.72553636 
 39.77   7.23270536   2.68936895 
39.775   7.59987858   2.75678773 
 39.78   7.30844328   2.70341327 
39.785   7.61642985   2.75978801 
 39.79   7.24788503   2.69218963 
39.795   7.46847272   2.73285066 
  39.8   7.36289767   2.71346599 
39.805   7.49264564   2.73726974 
 39.81   7.66797375   2.76911064 
39.815   7.54952053   2.74763908 
 39.82   7.07585017   2.66004702 
39.825   7.05529253   2.65618006 
 39.83   7.43902099   2.72745687 
39.835   7.38180064   2.71694693 
 39.84   7.64648728   2.76522825 
39.845   7.44503213   2.72855862 
 39.85    7.2901996   2.70003696 
39.855   7.28850482    2.6997231 
 39.86   7.58989593   2.75497657 
39.865   7.33873996   2.70901088 
 39.87   7.46451117   2.73212576 
39.875   7.46770902   2.73271093 
 39.88   7.52918753    2.7439365 
39.885   7.52382243    2.7429587 
 39.89   7.62234558   2.76085957 
39.895   7.31423405   2.70448406 
  39.9    7.6825525   2.77174178 
39.905   7.29342788   2.70063472 
 39.91    7.6249162   2.76132508 
39.915   7.38636032   2.71778592 
 39.92   7.28631855   2.69931816 
39.925   7.34730676   2.71059159 
 39.93   7.38262729   2.71709906 
39.935   7.54119333   2.74612333 
 39.94   7.84175913   2.80031411 
39.945   7.59360092   2.75564891 
 39.95   7.38575966   2.71767542 
39.955   7.95538187   2.82052865 
 39.96   7.45949806   2.73120817 
39.965   7.37619781   2.71591565 
 39.97    7.0488876   2.65497413 
39.975   7.61204297   2.75899311 
 39.98   7.59030325    2.7550505 
39.985   7.62777873   2.76184336 
 39.99   7.73671135   2.78149445 
39.995   7.47423633   2.73390496 
  40.0   7.40282686   2.72081364 
40.005   7.78851387    2.7907909 
 40.01   7.35809286   2.71258048 
40.015   7.47572435   2.73417709 
 40.02   7.10989259   2.66643818 
40.025   7.44243841   2.72808328 
 40.03    7.3575887   2.71248755 
40.035    7.1995614   2.68319984 
 40.04   8.04516028   2.83639918 
40.045   7.66086235   2.76782629 
 40.05   7.47352849    2.7337755 
40.055   7.14833512   2.67363706 
 40.06   7.60309337   2.75737073 
40.065   7.35102273   2.71127696 
 40.07   7.10393137   2.66532013 
40.075   7.68055631   2.77138166 
 40.08   7.35558634   2.71211842 
40.085   7.70205708   2.77525802 
 40.09   7.76354746   2.78631432 
40.095   7.30605485   2.70297149 
  40.1   7.74328388   2.78267567 
40.105   7.67511469   2.77039973 
 40.11   7.28631955   2.69931835 
40.115   6.97742354   2.64148132 
 40.12   7.51179325   2.74076509 
40.125   7.81551727   2.79562466 
 40.13   7.24577134   2.69179705 
40.135   7.36010113   2.71295063 
 40.14   7.53412676   2.74483638 
40.145    7.6441375   2.76480334 
 40.15   7.26037526   2.69450835 
40.155   7.63367777   2.76291111 
 40.16   7.77065091   2.78758873 
40.165   7.53089155   2.74424699 
 40.17   7.42064185   2.72408551 
40.175   7.65256631   2.76632722 
 40.18   7.59375465    2.7556768 
40.185   7.81017885   2.79466972 
 40.19   7.57966598   2.75311932 
40.195   7.29808301   2.70149644 
  40.2   7.77541058   2.78844232 
40.205   7.42577437   2.72502741 
 40.21    7.3298272   2.70736536 
40.215   7.58173786   2.75349557 
 40.22    7.3798378   2.71658569 
40.225   7.74795556   2.78351496 
 40.23   7.46842717   2.73284232 
40.235   7.45696897   2.73074513 
 40.24   7.21561716   2.68619008 
40.245   7.20985604   2.68511751 
 40.25   7.56706275   2.75082947 
40.255   7.45089066   2.72963196 
 40.26   7.98952026   2.82657394 
40.265   7.64858214   2.76560701 
 40.27   7.41072843   2.72226531 
40.275   7.38612586   2.71774279 
 40.28   7.47307977   2.73369343 
40.285   7.53030195   2.74413956 
 40.29   7.50331289   2.73921757 
40.295   7.66742483   2.76901153 
  40.3    7.3083166   2.70338983 
40.305   7.49810522   2.73826683 
 40.31   7.27161374   2.69659299 
40.315    7.4090295   2.72195325 
 40.32   7.56066797   2.74966688 
40.325   7.47526924   2.73409386 
 40.33   7.40845441   2.72184761 
40.335   7.56612999   2.75065992 
 40.34   7.37054435   2.71487465 
40.345   7.34346534    2.7098829 
 40.35   7.60975161   2.75857782 
40.355   7.46219203   2.73170131 
 40.36   7.83688795   2.79944422 
40.365   7.72563711   2.77950303 
 40.37   7.61824407   2.76011668 
40.375   7.55408919   2.74847034 
 40.38   7.39054192   2.71855512 
40.385   7.49146038   2.73705323 
 40.39   6.98623243    2.6431482 
40.395   7.57480611   2.75223657 
  40.4   7.51716567   2.74174501 
40.405    7.2651687   2.69539769 
 40.41   7.60760348   2.75818844 
40.415   7.73868427   2.78184907 
 40.42    7.3714333   2.71503836 
40.425   7.54648959   2.74708747 
 40.43   7.20939606   2.68503185 
40.435   7.14840687   2.67365048 
 40.44   7.81760666   2.79599833 
40.445   6.91961344   2.63051581 
 40.45   7.20378635   2.68398702 
40.455   7.51282773    2.7409538 
 40.46   7.58558037   2.75419323 
40.465   7.25141884   2.69284586 
 40.47    7.3025531   2.70232365 
40.475   7.22226662   2.68742751 
 40.48   7.70052682   2.77498231 
40.485   7.17740555   2.67906804 
 40.49   7.52716358   2.74356767 
40.495   7.44138496    2.7278902 
  40.5   7.80439399   2.79363455 
40.505   7.37031249   2.71483194 
 40.51   7.12154658    2.6686226 
40.515   7.63167118   2.76254795 
 40.52   7.50848751   2.74016195 
40.525   7.53539468   2.74506734 
 40.53   7.63156445   2.76252863 
40.535    7.5515942   2.74801641 
 40.54   7.59496023   2.75589554 
40.545   7.15089837   2.67411637 
 40.55   7.64139091   2.76430659 
40.555    7.3773068   2.71611981 
 40.56   7.81433571   2.79541333 
40.565   7.49587966   2.73786042 
 40.57   7.55547045    2.7487216 
40.575   8.11575002   2.84881555 
 40.58   7.44437778   2.72843871 
40.585   7.83743411   2.79954177 
 40.59   7.49650511   2.73797464 
40.595   7.06846702   2.65865888 
  40.6   7.28181039   2.69848298 
40.605   7.75840058   2.78539056 
 40.61   7.28850759   2.69972361 
40.615   7.26623312   2.69559513 
 40.62   7.49470673    2.7376462 
40.625   7.26877529   2.69606663 
 40.63   7.25459217   2.69343501 
40.635    7.7082039   2.77636523 
 40.64   7.37553057   2.71579281 
40.645   7.39429099   2.71924456 
 40.65     7.525559   2.74327523 
40.655    7.3263526   2.70672359 
 40.66   7.47828222   2.73464481 
40.665   7.43966816   2.72757551 
 40.67   7.72973585   2.78024025 
40.675   7.78691131   2.79050377 
 40.68    7.4756163   2.73415733 
40.685   7.85773697   2.80316553 
 40.69   7.90802747   2.81212153 
40.695   7.28050131   2.69824041 
  40.7   7.43882341   2.72742065 
40.705   7.34488378    2.7101446 
 40.71   7.50552378    2.7396211 
40.715   7.70469488   2.77573321 
 40.72   7.21185319   2.68548938 
40.725   7.39826921   2.71997596 
 40.73   7.75923686   2.78554068 
40.735   7.66768215   2.76905799 
 40.74   7.89232705   2.80932858 
40.745   7.42347236   2.72460499 
 40.75   7.57500822   2.75227328 
40.755   7.66027059   2.76771938 
 40.76   7.50466209   2.73946383 
40.765   7.67857071   2.77102341 
 40.77   7.74617617   2.78319532 
40.775     7.361646   2.71323534 
 40.78   7.46103291   2.73148914 
40.785   7.40517398   2.72124493 
 40.79   7.59983205   2.75677929 
40.795   7.32511499   2.70649496 
  40.8   7.44911478   2.72930665 
40.805   7.53145966    2.7443505 
 40.81   7.43223396   2.72621238 
40.815   7.65534756   2.76682987 
 40.82   7.51063502   2.74055378 
40.825   7.33093183   2.70756936 
 40.83    7.8124784   2.79508111 
40.835   7.56801006   2.75100165 
 40.84   7.34273854    2.7097488 
40.845   7.50018486   2.73864654 
 40.85   7.47506023   2.73405564 
40.855   7.75158889   2.78416754 
 40.86   7.49123699   2.73701242 
40.865   7.65954236   2.76758782 
 40.87   7.77357707   2.78811353 
40.875   7.84094368   2.80016851 
 40.88   7.47836371   2.73465971 
40.885   7.62260792   2.76090708 
 40.89   7.28189513   2.69849868 
40.895   7.55524248   2.74868013 
  40.9   7.64297959   2.76459393 
40.905   7.20265058   2.68377543 
 40.91    7.9744979   2.82391535 
40.915   7.70275886   2.77538445 
 40.92   7.49351302   2.73742818 
40.925   7.70966744   2.77662879 
 40.93   7.60824777   2.75830523 
40.935   7.33350865   2.70804517 
 40.94   7.42038258   2.72403792 
40.945   7.24586051   2.69181361 
 40.95   7.43141153   2.72606154 
40.955    7.6285452   2.76198211 
 40.96   7.31760476   2.70510716 
40.965   7.65960869   2.76759981 
 40.97   7.30555024   2.70287814 
40.975   7.73823712    2.7817687 
 40.98   7.20307978   2.68385539 
40.985   7.25558987   2.69362022 
 40.99    7.3869892   2.71790162 
40.995   7.31978371   2.70550988 
  41.0   7.63302317   2.76279264 
41.005    7.4533366   2.73007996 
 41.01   7.34864826   2.71083903 
41.015   7.60970429   2.75856925 
 41.02   7.34301385    2.7097996 
41.025   7.73541984   2.78126227 
 41.03    7.3993851   2.72018108 
41.035   7.30521595    2.7028163 
 41.04   7.76031774   2.78573469 
41.045   7.68150089   2.77155207 
 41.05   7.63446647   2.76305383 
41.055   7.71553692   2.77768553 
 41.06   7.46940706    2.7330216 
41.065    7.6785058   2.77101169 
 41.07   7.61863913   2.76018824 
41.075   7.65478319   2.76672788 
 41.08   7.38436289   2.71741842 
41.085   7.50923703   2.74029871 
 41.09   7.45867581   2.73105764 
41.095    7.8248717   2.79729721 
  41.1   7.76553577   2.78667109 
41.105   7.41871596   2.72373199 
 41.11    7.3440471   2.70999024 
41.115   7.43945077   2.72753566 
 41.12   7.44545535   2.72863617 
41.125   7.66912369   2.76931827 
 41.13   7.40525982    2.7212607 
41.135   7.64961593   2.76579391 
 41.14   7.57133397   2.75160571 
41.145    7.4747727   2.73400305 
 41.15   7.98106834   2.82507847 
41.155   7.49397283   2.73751216 
 41.16   7.37994395   2.71660522 
41.165   7.75948183   2.78558465 
 41.17   7.85353903   2.80241664 
41.175   7.15784195   2.67541435 
 41.18    7.6303992   2.76231772 
41.185   7.28064242   2.69826656 
 41.19   7.47015139   2.73315777 
41.195   7.41130891   2.72237193 
  41.2   7.42271097   2.72446526 
41.205   7.46818977   2.73279889 
 41.21   7.81522594   2.79557256 
41.215   7.53050926   2.74417734 
 41.22   7.59566328   2.75602309 
41.225   7.46165863   2.73160367 
 41.23   7.72364675   2.77914497 
41.235   7.62490548   2.76132314 
 41.24   7.77312165   2.78803186 
41.245   7.62670153   2.76164834 
 41.25   7.71979031   2.77845106 
41.255   7.43422571   2.72657766 
 41.26    7.6887895   2.77286666 
41.265   7.63627516   2.76338111 
 41.27   6.99871042   2.64550759 
41.275   7.64463149   2.76489267 
 41.28   7.78802975   2.79070417 
41.285   7.54854772   2.74746205 
 41.29   7.36187251   2.71327708 
41.295   7.66152028   2.76794514 
  41.3   7.74685938   2.78331805 
41.305   7.63879888   2.76383771 
 41.31   7.75461898   2.78471165 
41.315   7.35927301     2.712798 
 41.32   7.84335271   2.80059863 
41.325   7.52064414   2.74237928 
 41.33   7.41582108   2.72320052 
41.335   7.63011883   2.76226697 
 41.34   7.53687344   2.74533667 
41.345   7.62368306   2.76110178 
 41.35   7.83193338   2.79855916 
41.355   7.67883935   2.77107188 
 41.36   7.53763528   2.74547542 
41.365   7.35660673   2.71230653 
 41.37    8.1803433   2.86012994 
41.375    7.6423601   2.76448189 
 41.38    8.0070624   2.82967532 
41.385   7.94974707   2.81952958 
 41.39   7.89811084   2.81035778 
41.395   7.51947808   2.74216668 
  41.4   7.75556927   2.78488227 
41.405    7.8740701   2.80607735 
 41.41   8.14118829   2.85327676 
41.415   7.58707174   2.75446397 
 41.42   7.64985946   2.76583793 
41.425   8.12764239   2.85090203 
 41.43   7.87929248   2.80700774 
41.435   7.73190552   2.78063042 
 41.44   8.20880122   2.86510056 
41.445   7.60024142   2.75685354 
 41.45   7.82173087   2.79673575 
41.455   7.66417593   2.76842481 
 41.46    7.7134679   2.77731307 
41.465   7.58346105   2.75380846 
 41.47   7.45381846   2.73016821 
41.475   7.55740617   2.74907369 
 41.48   8.01719668   2.83146547 
41.485    7.6231448   2.76100431 
 41.49   7.94512737   2.81871023 
41.495   7.97548418   2.82408997 
  41.5   7.57400059   2.75209022 
41.505   7.68260816   2.77175182 
 41.51   7.65975976    2.7676271 
41.515   7.50632669   2.73976763 
 41.52   7.93827641    2.8174947 
41.525   7.78047618   2.78935049 
 41.53   7.80656101   2.79402237 
41.535   7.97875249   2.82466856 
 41.54   8.19241588   2.86223966 
41.545   8.06083931   2.83916173 
 41.55   7.83429587   2.79898122 
41.555     7.975616   2.82411331 
 41.56   7.59647211   2.75616983 
41.565   7.82662734   2.79761101 
 41.57   8.08109293   2.84272632 
41.575   7.77655355   2.78864726 
 41.58   7.94579565   2.81882877 
41.585   7.75579634   2.78492304 
 41.59   7.82747697   2.79776285 
41.595   7.83449474   2.79901675 
  41.6   7.40652152   2.72149252 
41.605   7.92148519   2.81451331 
 41.61   7.89310189   2.80946648 
41.615   7.84028661   2.80005118 
 41.62   7.98117801   2.82509788 
41.625   8.21166223    2.8655998 
 41.63    8.2800983     2.877516 
41.635   7.90493298   2.81157127 
 41.64   7.95912603   2.82119231 
41.645   7.83408093   2.79894282 
 41.65   7.91726393    2.8137633 
41.655   8.02855063   2.83346971 
 41.66   7.91895327   2.81406348 
41.665   8.15524595   2.85573912 
 41.67   8.23191654   2.86913167 
41.675   8.10867373   2.84757331 
 41.68   8.18486046   2.86091951 
41.685   8.23613863   2.86986735 
 41.69   8.12359458   2.85019202 
41.695   8.28808233   2.87890297 
  41.7   8.15389191   2.85550204 
41.705   8.50091661   2.91563314 
 41.71   8.16011889   2.85659218 
41.715   8.43062695   2.90355419 
 41.72   8.81753523   2.96943349 
41.725   8.35778603   2.89098358 
 41.73    8.7531767    2.9585768 
41.735    8.5884132   2.93059946 
 41.74   8.59226249   2.93125613 
41.745   8.50772152   2.91679988 
 41.75   8.99253596   2.99875574 
41.755   9.15506613   3.02573398 
 41.76   9.32032099   3.05292008 
41.765   9.24464022   3.04049999 
 41.77   9.37671676   3.06214251 
41.775   9.37398349   3.06169618 
 41.78   9.82239968   3.13407078 
41.785    9.8859612   3.14419484 
 41.79   9.80643864   3.13152337 
41.795      9.90564   3.14732267 
  41.8   10.1531584   3.18640211 
41.805   10.0686599   3.17311517 
 41.81   10.2566773   3.20260476 
41.815   10.8228239   3.28980607 
 41.82   10.7712594    3.2819597 
41.825   11.4505149   3.38386094 
 41.83   12.1538542   3.48623783 
41.835   11.7871502   3.43324194 
 41.84   12.4502406   3.52848985 
41.845   12.7225359    3.5668664 
 41.85   13.5055679   3.67499223 
41.855   14.1153579    3.7570411 
 41.86   13.9435833   3.73411077 
41.865   15.8564506   3.98201589 
 41.87   17.0125193   4.12462353 
41.875   17.5584514   4.19028059 
 41.88   19.6179009   4.42920997 
41.885   21.1207927   4.59573636 
 41.89   22.7700635   4.77179877 
41.895   26.5944589   5.15698157 
  41.9   30.6668067   5.53776189 
41.905   35.8795244   5.98995195 
 41.91   47.2416608   6.87325693 
41.915    51.424888   7.17111483 
 41.92   61.9571357   7.87128552 
41.925   78.1768278    8.8417661 
 41.93   80.6297851   8.97940895 
41.935   93.1750199   9.65272085 
 41.94    99.627305   9.98134786 
41.945    101.08245   10.0539768 
 41.95   95.3136022   9.76286855 
41.955   87.5125148   9.35481238 
 41.96   80.6138924   8.97852395 
41.965   60.9580831   7.80756576 
 41.97   52.9546226   7.27699269 
41.975   43.6135557     6.604056 
 41.98   32.5198568   5.70261841 
41.985   28.8449232   5.37074698 
 41.99   25.4641571   5.04620225 
41.995   21.1514972   4.59907569 
  42.0   20.7705846   4.55747568 
42.005   18.9517166   4.35335693 
 42.01   17.1814428   4.14505039 
42.015   16.4991793   4.06191818 
 42.02   15.2623622   3.90670734 
42.025   14.7012445   3.83422019 
 42.03   14.5389822   3.81300173 
42.035   13.3558561   3.65456647 
 42.04   12.3395075   3.51276352 
42.045   13.0922367    3.6183196 
 42.05   12.1194151   3.48129502 
42.055   11.4861444   3.38912148 
 42.06   11.2942823    3.3606967 
42.065   11.4085982   3.37766165 
 42.07   10.4743236   3.23640597 
42.075   10.5861692   3.25363938 
 42.08   10.4026228   3.22530972 
42.085   10.3178698   3.21214411 
 42.09    9.9421571   3.15311863 
42.095   9.93529866   3.15203088 
  42.1   9.92556476   3.15048643 
42.105   9.60865843   3.09978361 
 42.11   9.35067401   3.05788718 
42.115   9.26751227    3.0442589 
 42.12   9.20363772   3.03374978 
42.125   9.46596503   3.07668085 
 42.13   9.19181021   3.03179983 
42.135   9.09366849   3.01557101 
 42.14   9.17440354   3.02892779 
42.145   8.59404984   2.93156099 
 42.15   8.70064559   2.94968568 
42.155   8.60658154   2.93369759 
 42.16   8.60034994   2.93263532 
42.165   8.51334097   2.91776301 
 42.17   8.89647975   2.98269672 
42.175   8.66806329   2.94415748 
 42.18   8.02759808   2.83330162 
42.185   8.80310263    2.9670023 
 42.19   8.51950106   2.91881844 
42.195   8.59507418   2.93173569 
  42.2   8.60938634   2.93417558 
42.205   8.45286424   2.90738099 
 42.21   8.39025548   2.89659377 
42.215   8.29902865   2.88080347 
 42.22   8.48391292   2.91271573 
42.225   8.29335695   2.87981891 
 42.23   7.94146588   2.81806066 
42.235   8.37844731   2.89455477 
 42.24   7.75249457   2.78433018 
42.245   7.87664154    2.8065355 
 42.25   8.10197498   2.84639684 
42.255    8.1336076   2.85194804 
 42.26   8.18735104   2.86135476 
42.265   8.12401475   2.85026573 
 42.27   7.97805709   2.82454547 
42.275   7.90921957   2.81233347 
 42.28   7.97662129   2.82429129 
42.285   8.16796798   2.85796571 
 42.29   8.00237163   2.82884634 
42.295   8.22747907   2.86835825 
  42.3   8.34158484    2.8881802 
42.305   7.76696202   2.78692698 
 42.31   8.34143079   2.88815353 
42.315   7.69117472   2.77329672 
 42.32   7.49522798    2.7377414 
42.325   8.05062688   2.83736266 
 42.33   8.12002103   2.84956506 
42.335   7.84019955   2.80003563 
 42.34   8.28503425   2.87837354 
42.345    7.6141643   2.75937752 
 42.35   8.11313706    2.8483569 
42.355   7.86796416   2.80498915 
 42.36   7.75862456   2.78543077 
42.365   7.81080213   2.79478123 
 42.37   7.70106656   2.77507956 
42.375   7.72612393    2.7795906 
 42.38   8.12544169   2.85051604 
42.385   8.08837908   2.84400757 
 42.39   8.23003606   2.86880394 
42.395   7.92928915   2.81589935 
  42.4   7.96133485   2.82158375 
42.405   7.92532145   2.81519474 
 42.41   7.90438649   2.81147408 
42.415   7.62594547   2.76151145 
 42.42   7.83049196   2.79830162 
42.425    7.8906044   2.80902196 
 42.43   7.82719444   2.79771236 
42.435   7.75253536   2.78433751 
 42.44   7.96869443    2.8228876 
42.445   8.00721634   2.82970252 
 42.45   7.84929254   2.80165889 
42.455   7.98884608   2.82645468 
 42.46   7.88318256   2.80770058 
42.465   7.89239278   2.80934027 
 42.47   7.33421071   2.70817479 
42.475   7.85537021   2.80274334 
 42.48   8.00660176   2.82959392 
42.485   7.82797953   2.79785266 
 42.49   8.38404279   2.89552116 
42.495   8.00425708   2.82917958 
  42.5   8.29130002   2.87946176 
42.505   8.10373729   2.84670639 
 42.51   7.96139468   2.82159435 
42.515   7.74246844   2.78252914 
 42.52   7.74413222    2.7828281 
42.525   7.65680365     2.767093 
 42.53   7.96007176   2.82135991 
42.535    7.9117626   2.81278556 
 42.54   8.10379293   2.84671617 
42.545   8.08558279   2.84351592 
 42.55   7.32890249   2.70719458 
42.555   8.10065574   2.84616509 
 42.56   8.09990484   2.84603318 
42.565   7.92959572   2.81595379 
 42.57   7.86049031    2.8036566 
42.575   8.07794704   2.84217294 
 42.58   7.74912223   2.78372452 
42.585   8.33755979    2.8874833 
 42.59   8.07433636   2.84153768 
42.595   8.22260858   2.86750913 
  42.6   8.04309991   2.83603595 
42.605    7.9915851   2.82693917 
 42.61   7.72851177    2.7800201 
42.615   8.04537444   2.83643693 
 42.62   7.89402794   2.80963128 
42.625   7.81840398   2.79614091 
 42.63   8.00191189   2.82876508 
42.635   8.02684127   2.83316806 
 42.64   7.78770491   2.79064597 
42.645   8.04618345   2.83657953 
 42.65   7.87408407   2.80607984 
42.655   7.90010407   2.81071238 
 42.66    8.1681296   2.85799398 
42.665   7.68744886    2.7726249 
 42.67   8.57289854   2.92795125 
42.675   8.31958757   2.88436953 
 42.68   8.70922788    2.9511401 
42.685   8.21945091   2.86695848 
 42.69   8.55092332   2.92419618 
42.695   8.06421732   2.83975656 
  42.7   8.35363634   2.89026579 
42.705   8.00542963   2.82938679 
 42.71   8.22048351   2.86713856 
42.715   8.60751514    2.9338567 
 42.72    8.0591207   2.83885905 
42.725   8.42604668   2.90276535 
 42.73   8.07675627   2.84196345 
42.735   8.16193824   2.85691061 
 42.74   8.65670313   2.94222758 
42.745   8.38105007   2.89500433 
 42.75   8.50411336    2.9161813 
42.755   8.35919425   2.89122712 
 42.76   8.27824815   2.87719449 
42.765   8.75533434   2.95894142 
 42.77   8.69382351   2.94852904 
42.775   8.31833112   2.88415172 
 42.78   8.11586197    2.8488352 
42.785   8.56135673   2.92597962 
 42.79   8.55533222   2.92494995 
42.795   9.13200718   3.02192111 
  42.8   8.75071321   2.95816044 
42.805   8.94846066   2.99139778 
 42.81   9.02264591   3.00377195 
42.815   8.59751771    2.9321524 
 42.82   8.53649253   2.92172766 
42.825   9.07772735   3.01292671 
 42.83    9.2458826   3.04070429 
42.835   9.14379655   3.02387112 
 42.84   9.24599282   3.04072242 
42.845   9.32387058   3.05350136 
 42.85   9.69887956   3.11430242 
42.855   9.60928021    3.0998839 
 42.86   9.72438624   3.11839482 
42.865   9.46762309   3.07695029 
 42.87   9.72935657   3.11919165 
42.875   9.97239941   3.15791061 
 42.88    10.154135   3.18655534 
42.885   10.4052697   3.22572003 
 42.89   10.7349356   3.27642116 
42.895   10.7464901   3.27818396 
  42.9   10.6905918   3.26964704 
42.905   10.8067059   3.28735545 
 42.91   11.2139726   3.34872701 
42.915   11.8353613     3.440256 
 42.92   11.4424735   3.38267254 
42.925   11.9038546   3.45019632 
 42.93   12.5963249   3.54913016 
42.935   12.5387464   3.54100923 
 42.94   12.5238918   3.53891111 
42.945   12.8330995   3.58233157 
 42.95    13.398654   3.66041719 
42.955   14.1588726   3.76282774 
 42.96   14.4731444    3.8043586 
42.965   15.2709873   3.90781106 
 42.97   15.4555448   3.93135406 
42.975   16.5238716   4.06495653 
 42.98   17.3068176   4.16014634 
42.985   18.0506857   4.24860985 
 42.99   19.3117141   4.39450955 
42.995    20.274228   4.50269119 
  43.0   22.5075792   4.74421534 
43.005   23.2466098   4.82147382 
 43.01   25.3246219   5.03235749 
43.015   28.7893713   5.36557278 
 43.02   30.4969277   5.52240235 
43.025   36.6046782   6.05018001 
 43.03   42.1174632   6.48979686 
43.035   45.4841207   6.74419162 
 43.04   56.9510004   7.54658866 
43.045   67.2489226   8.20054404 
 43.05   74.5960357   8.63689966 
43.055   98.9450081   9.94711054 
 43.06   111.349506   10.5522275 
43.065   134.374056   11.5919824 
 43.07   165.205614   12.8532336 
43.075    176.11076   13.2706729 
 43.08   193.304629   13.9034035 
43.085    198.75553   14.0980683 
 43.09   197.146652   14.0408921 
43.095   177.819239    13.334888 
  43.1   153.679934   12.3967711 
43.105   141.637467    11.901154 
 43.11   105.892797   10.2904226 
43.115   90.3626471   9.50592695 
 43.12   73.5988307   8.57897608 
43.125   56.5194801   7.51794388 
 43.13   51.4023736   7.16954487 
43.135   44.1499544   6.64454321 
 43.14   36.4757518   6.03951586 
43.145   34.3936745   5.86461205 
 43.15   30.2752809   5.50229779 
43.155   27.1326157   5.20889775 
 43.16   25.7317711   5.07264932 
43.165   23.0876714    4.8049632 
 43.17   22.6924549   4.76365982 
43.175   21.1464471   4.59852663 
 43.18   19.5267905   4.41891282 
43.185   18.8767503   4.34473823 
 43.19    17.958206   4.23771235 
43.195   16.9328659   4.11495637 
  43.2   16.4490341   4.05574088 
43.205   16.0920374   4.01148818 
 43.21   14.7528512   3.84094405 
43.215   15.2478451   3.90484892 
 43.22   14.0894478   3.75359132 
43.225   14.2941137   3.78075571 
 43.23   13.6613207   3.69612239 
43.235   12.8095474    3.5790428 
 43.24   12.9309207   3.59595894 
43.245   12.1878963   3.49111677 
 43.25   11.6443711   3.41238495 
43.255   11.6879909   3.41877037 
 43.26   11.6081808   3.40707805 
43.265    11.217668   3.34927872 
 43.27   11.2312464   3.35130518 
43.275   11.1230543   3.33512433 
 43.28   10.6228103    3.2592653 
43.285   10.4893465   3.23872607 
 43.29   9.98934207   3.16059204 
43.295   10.6619048   3.26525724 
  43.3   10.1114934   3.17985746 
43.305   9.86658541   3.14111213 
 43.31   9.17969463   3.02980109 
43.315   10.0718751   3.17362176 
 43.32   9.55819335    3.0916328 
43.325   9.28260828   3.04673732 
 43.33   9.58072383   3.09527444 
43.335   8.87720497   2.97946387 
 43.34   9.29635594   3.04899261 
43.345   8.86382807   2.97721818 
 43.35   9.12473693   3.02071795 
43.355    9.2661421   3.04403385 
 43.36   8.44962572   2.90682399 
43.365    9.2022974   3.03352887 
 43.37   9.08849398   3.01471292 
43.375    9.1656069   3.02747533 
 43.38   9.12750504    3.0211761 
43.385   8.89903901   2.98312571 
 43.39   8.69256867   2.94831624 
43.395   8.33648182   2.88729663 
  43.4   8.37918602   2.89468237 
43.405    8.1824608    2.8605001 
 43.41   8.91207636   2.98531009 
43.415    8.6397682   2.93934826 
 43.42   8.80576433   2.96745081 
43.425   8.50581172   2.91647248 
 43.43   8.08253006   2.84297908 
43.435   8.37165547   2.89338132 
 43.44   8.41544019   2.90093781 
43.445   8.19680298   2.86300593 
 43.45   8.71709784   2.95247317 
43.455   8.50746254   2.91675548 
 43.46   8.79646135    2.9658829 
43.465    7.8866622   2.80832017 
 43.47   7.83201185   2.79857318 
43.475   8.17329965   2.85889833 
 43.48   8.39557811    2.8975124 
43.485   8.14555651   2.85404213 
 43.49   8.12966288   2.85125637 
43.495   8.57255619   2.92789279 
  43.5   7.93207645   2.81639423 
43.505   8.20107944   2.86375268 
 43.51    8.1758032   2.85933615 
43.515   8.11068901   2.84792714 
 43.52   7.95683596   2.82078641 
43.525   8.02128232   2.83218684 
 43.53   8.12363176   2.85019855 
43.535    8.0506328   2.83736371 
 43.54   8.02990402   2.83370853 
43.545   8.24930799   2.87216086 
 43.55   8.29560531   2.88020925 
43.555   7.87189332   2.80568946 
 43.56   8.05161619   2.83753699 
43.565   7.95329648   2.82015895 
 43.57   8.05883841   2.83880933 
43.575   7.91015019   2.81249892 
 43.58    7.8531432   2.80234602 
43.585   8.02132393   2.83219419 
 43.59   7.89684735   2.81013298 
43.595   8.16649841   2.85770859 
  43.6   8.22314214   2.86760216 
43.605   8.01641503   2.83132743 
 43.61   8.50923263    2.9170589 
43.615   8.25647887   2.87340893 
 43.62   7.58193816   2.75353194 
43.625   7.84356113   2.80063584 
 43.63   7.72922147   2.78014774 
43.635   7.81250909    2.7950866 
 43.64   7.56154411    2.7498262 
43.645   7.75342057   2.78449647 
 43.65   7.88585321   2.80817614 
43.655   7.69618936   2.77420067 
 43.66   7.99443621    2.8274434 
43.665   7.79766105   2.79242924 
 43.67   7.86161319   2.80385684 
43.675   7.69201517   2.77344824 
 43.68   7.63512941   2.76317379 
43.685   7.73625335   2.78141211 
 43.69   8.30769558   2.88230734 
43.695    7.6716258   2.76976999 
  43.7    8.0350476   2.83461595 
43.705   8.03375185   2.83438739 
 43.71   7.62491675   2.76132518 
43.715   8.15017987   2.85485199 
 43.72    7.9127383   2.81295899 
43.725   7.66704685   2.76894327 
 43.73    7.4872599   2.73628579 
43.735   7.58645378   2.75435179 
 43.74    7.7799918   2.78926367 
43.745   7.89286348   2.80942405 
 43.75   7.64129314    2.7642889 
43.755   7.76321124   2.78625398 
 43.76   7.71159782   2.77697638 
43.765   7.63398666     2.762967 
 43.77   7.85304822   2.80232907 
43.775   7.36085453   2.71308948 
 43.78   7.77754516   2.78882505 
43.785   7.95679106   2.82077845 
 43.79   7.57250846   2.75181912 
43.795    7.7374221   2.78162221 
  43.8   7.74585096   2.78313689 
43.805   7.61644363    2.7597905 
 43.81   7.41457666   2.72297203 
43.815   7.45870612   2.73106319 
 43.82   7.37278077    2.7152865 
43.825   7.63076505   2.76238394 
 43.83   7.69945556   2.77478928 
43.835   7.51328461   2.74103714 
 43.84   7.70822157   2.77636841 
43.845   7.51968029   2.74220355 
 43.85   7.66046075   2.76775374 
43.855   7.51976556   2.74221909 
 43.86   7.45731489   2.73080847 
43.865   8.05234618   2.83766562 
 43.87   7.78550312   2.79025144 
43.875   7.53656918   2.74528126 
 43.88   7.73478792   2.78114867 
43.885   7.72786753   2.77990423 
 43.89   7.66380934    2.7683586 
43.895   7.49972521   2.73856262 
  43.9   7.40928794   2.72200072 
43.905   7.55791433   2.74916612 
 43.91   7.65766607   2.76724883 
43.915   7.31492768    2.7046123 
 43.92   7.42688651   2.72523146 
43.925    7.8339683    2.7989227 
 43.93   7.78954412   2.79097548 
43.935   7.98537392   2.82584039 
 43.94   7.43254554   2.72626953 
43.945   7.49104885   2.73697805 
 43.95   7.97649055   2.82426814 
43.955   7.51547081    2.7414359 
 43.96   7.77282755   2.78797912 
43.965     7.732642   2.78076284 
 43.97    7.5433848   2.74652231 
43.975   7.32016202   2.70557979 
 43.98   7.35147879   2.71136106 
43.985   7.40366764   2.72096814 
 43.99   7.46031727   2.73135814 
43.995   7.49793575   2.73823588 
  44.0   7.47600398   2.73422822 
44.005   7.58622776   2.75431076 
 44.01   7.80474302   2.79369702 
44.015    7.6218307   2.76076632 
 44.02   7.45076371   2.72960871 
44.025   7.61291541   2.75915121 
 44.03   7.63262323   2.76272026 
44.035   7.94448724   2.81859668 
 44.04   7.75130353   2.78411629 
44.045   7.29279349   2.70051726 
 44.05   7.44125994   2.72786729 
44.055   7.50982276   2.74040558 
 44.06   7.81222315   2.79503545 
44.065   7.47238187   2.73356578 
 44.07   7.58433303   2.75396678 
44.075   7.13532225    2.6712024 
 44.08   7.28862607   2.69974556 
44.085   7.15555408   2.67498674 
 44.09   7.13338578    2.6708399 
44.095   7.44493408   2.72854065 
  44.1   7.54380281   2.74659841 
44.105   7.45984416   2.73127153 
 44.11   7.63144704   2.76250738 
44.115   7.51506711   2.74136227 
 44.12   7.41608418   2.72324883 
44.125   7.55586331   2.74879306 
 44.13   7.37666694   2.71600201 
44.135    7.2095109   2.68505324 
 44.14   7.75133804   2.78412249 
44.145   7.09939824    2.6644696 
 44.15   7.62946693   2.76214897 
44.155   7.68343151   2.77190034 
 44.16   7.47103523   2.73331945 
44.165    7.5874413   2.75453105 
 44.17   7.39529852   2.71942981 
44.175   7.64521184   2.76499762 
 44.18   7.21418813   2.68592407 
44.185   7.51849365   2.74198717 
 44.19    7.5289077   2.74388551 
44.195   7.38985057   2.71842796 
  44.2   7.30882931   2.70348466 
44.205   7.29730146   2.70135178 
 44.21   7.42379349   2.72466392 
44.215   7.30938483    2.7035874 
 44.22   7.08660054   2.66206697 
44.225   7.55424741   2.74849912 
 44.23   7.43062256   2.72591683 
44.235   7.34341505   2.70987362 
 44.24    7.3832914   2.71722126 
44.245   7.41294256   2.72267195 
 44.25   7.56531295    2.7505114 
44.255   7.44106437   2.72783144 
 44.26   7.67070332   2.76960346 
44.265   7.48551204   2.73596638 
 44.27   7.37886451   2.71640654 
44.275   7.31273086   2.70420614 
 44.28   7.61180702   2.75895035 
44.285   7.23239203    2.6893107 
 44.29   7.32213531   2.70594444 
44.295   7.47639602   2.73429991 
  44.3    7.4801588    2.7349879 
44.305    7.3187541   2.70531959 
 44.31   7.29561487   2.70103959 
44.315   7.55339522   2.74834409 
 44.32   7.31662036    2.7049252 
44.325   7.71876778   2.77826705 
 44.33    7.8012481   2.79307145 
44.335    7.5248045   2.74313771 
 44.34   7.66911194   2.76931615 
44.345   7.41439784   2.72293919 
 44.35   7.56909768   2.75119932 
44.355   7.31581346   2.70477605 
 44.36   7.45657139   2.73067233 
44.365   7.35894025   2.71273667 
 44.37   7.43339532   2.72642537 
44.375   7.64975276   2.76581864 
 44.38   7.22947839   2.68876894 
44.385   7.46805674   2.73277455 
 44.39   7.36443519   2.71374929 
44.395   7.23741906   2.69024517 
  44.4    7.5496901   2.74766994 
44.405   7.44393202   2.72835702 
 44.41   7.31598336   2.70480745 
44.415   7.38009402   2.71663285 
 44.42   7.56937197   2.75124917 
44.425   7.31741023   2.70507121 
 44.43   7.66443745   2.76847204 
44.435   7.36280264   2.71344848 
 44.44   7.84500047    2.8008928 
44.445   7.53315832   2.74465996 
 44.45   7.37731994   2.71612222 
44.455   7.10861498    2.6661986 
 44.46   7.66860815   2.76922519 
44.465   6.94107764    2.6345925 
 44.47    7.3227548    2.7060589 
44.475   7.58206376   2.75355475 
 44.48    7.5217167   2.74257483 
44.485   7.49035736   2.73685172 
 44.49   7.05279016   2.65570897 
44.495   7.59398801   2.75571915 
  44.5   7.08781455   2.66229498 
44.505   7.71899648    2.7783082 
 44.51   7.42952068   2.72571471 
44.515   7.20426051   2.68407536 
 44.52   7.17778745   2.67913931 
44.525   7.63684265   2.76348379 
 44.53   7.66406935   2.76840556 
44.535   7.32150077   2.70582719 
 44.54   7.38158396   2.71690706 
44.545    7.1045306   2.66543254 
 44.55   7.03377234     2.652126 
44.555   7.31611665   2.70483209 
 44.56    7.2899396   2.69998882 
44.565   7.80742677    2.7941773 
 44.57   7.53786454   2.74551717 
44.575   7.30756719   2.70325123 
 44.58   7.67266441   2.76995748 
44.585   7.75609351   2.78497639 
 44.59    6.9933788   2.64449973 
44.595   7.66288227   2.76819116 
  44.6   7.55884922   2.74933614 
44.605   7.00072842   2.64588897 
 44.61   7.03481725   2.65232299 
44.615   7.62257123   2.76090044 
 44.62   7.57697912   2.75263131 
44.625   7.43840327   2.72734363 
 44.63   7.33590424   2.70848745 
44.635    7.8929899   2.80944655 
 44.64   7.42198098   2.72433129 
44.645   7.24590701   2.69182225 
 44.65   6.98819923   2.64352024 
44.655   7.57001372   2.75136579 
 44.66   7.51162147   2.74073375 
44.665   7.48695937   2.73623087 
 44.67   7.55218438   2.74812379 
44.675    7.3065299   2.70305936 
 44.68   7.48277069   2.73546535 
44.685   7.31231681   2.70412958 
 44.69   7.52278071    2.7427688 
44.695    7.5128863   2.74096448 
  44.7   7.53016254   2.74411416 
44.705   7.44425805   2.72841677 
 44.71    7.3760077   2.71588065 
44.715   7.45703935   2.73075802 
 44.72   6.85132095   2.61750281 
44.725   7.16905787   2.67750964 
 44.73   7.10972173   2.66640615 
44.735   7.25166154   2.69289093 
 44.74   7.53035544   2.74414931 
44.745   7.17342873   2.67832573 
 44.75   7.55275397   2.74822742 
44.755   7.29313802   2.70058105 
 44.76   7.61687422   2.75986851 
44.765    7.2865757    2.6993658 
 44.77   7.23347209    2.6895115 
44.775   7.05602616   2.65631816 
 44.78    7.4858665   2.73603116 
44.785   7.38330269   2.71722334 
 44.79   7.77775644   2.78886293 
44.795   7.30859756    2.7034418 
  44.8   7.33741076   2.70876554 
44.805    7.2426186   2.69121136 
 44.81   7.39559123   2.71948363 
44.815   7.45017037   2.72950002 
 44.82   7.37666698   2.71600202 
44.825   7.51049774   2.74052873 
 44.83   7.52976992   2.74404262 
44.835   7.59616737   2.75611454 
 44.84   7.11561528   2.66751106 
44.845   7.19693434   2.68271026 
 44.85   7.35165072   2.71139276 
44.855   7.29267662   2.70049562 
 44.86   7.17719602   2.67902893 
44.865   7.24599109   2.69183787 
 44.87   7.06244538   2.65752618 
44.875   7.45511099   2.73040491 
 44.88   7.22420454   2.68778804 
44.885   7.25835355   2.69413317 
 44.89   7.38394271   2.71734111 
44.895   7.61507448   2.75954244 
  44.9   7.30339681   2.70247975 
44.905   7.43651506   2.72699744 
 44.91   7.15910572   2.67565052 
44.915   7.38447437   2.71743894 
 44.92   7.54006422   2.74591774 
44.925   7.43923848   2.72749674 
 44.93   7.57838539   2.75288674 
44.935   7.60538994   2.75778715 
 44.94   7.65573132   2.76689922 
44.945   7.49871279   2.73837777 
 44.95   7.62575227   2.76147647 
44.955   7.31939062   2.70543723 
 44.96   7.31574534   2.70476345 
44.965   7.37726874    2.7161128 
 44.97   7.40175762   2.72061714 
44.975   7.24674847   2.69197854 
 44.98   6.96152829   2.63847083 
44.985   7.22513528   2.68796117 
 44.99   7.46148068    2.7315711 
44.995   7.47636778   2.73429475 
  45.0   7.08966676   2.66264281 
45.005   7.29407099   2.70075378 
 45.01    7.3071689   2.70317756 
45.015   7.17405203   2.67844209 
 45.02   7.20609857   2.68441773 
45.025   7.22484531   2.68790724 
 45.03   7.28600287   2.69925969 
45.035   7.68336549   2.77188843 
 45.04   6.95067249   2.63641281 
45.045   7.48791111   2.73640478 
 45.05   7.19418125   2.68219709 
45.055    7.6230781   2.76099223 
 45.06   7.38850269   2.71818003 
45.065   7.32475655   2.70642875 
 45.07   7.43906797   2.72746548 
45.075   7.33051968   2.70749325 
 45.08   7.53159336   2.74437486 
45.085   7.44680597   2.72888365 
 45.09   7.33450068   2.70822833 
45.095    7.4373695    2.7271541 
  45.1   7.10810853   2.66610362 
45.105   7.40113595   2.72050289 
 45.11   6.97638604   2.64128492 
45.115   7.55152471   2.74800377 
 45.12   7.15435777   2.67476312 
45.125   7.08968523   2.66264628 
 45.13   7.23855501   2.69045628 
45.135   7.35820669   2.71260146 
 45.14   6.99831364    2.6454326 
45.145   7.28831319   2.69968761 
 45.15     7.154151   2.67472447 
45.155   7.31759742   2.70510581 
 45.16    6.9825468   2.64245091 
45.165    7.3812586   2.71684718 
 45.17    7.3018163   2.70218732 
45.175   7.33877064   2.70901654 
 45.18   7.30473883   2.70272804 
45.185   7.23979135   2.69068604 
 45.19   7.29360352   2.70066724 
45.195   7.03660858   2.65266066 
  45.2   7.20931705   2.68501714 
45.205   7.10981864   2.66642432 
 45.21   7.33981482   2.70920926 
45.215   7.18147657   2.67982771 
 45.22   7.60845731   2.75834322 
45.225   7.37219327   2.71517831 
 45.23   7.11850484   2.66805263 
45.235   7.59174585    2.7553123 
 45.24   7.06632116   2.65825528 
45.245   6.97245816   2.64054126 
 45.25   7.57086583   2.75152064 
45.255   7.67078505   2.76961821 
 45.26    7.3611144   2.71313737 
45.265   7.12299111   2.66889324 
 45.27   7.27315951   2.69687959 
45.275   7.60382708   2.75750378 
 45.28   7.55236065   2.74815586 
45.285   7.20928179   2.68501058 
 45.29   7.26641053   2.69562804 
45.295    7.6523204   2.76628278 
  45.3   7.37788421    2.7162261 
45.305   7.36358166   2.71359202 
 45.31   7.29073944   2.70013693 
45.315   7.20369488   2.68396998 
 45.32   6.93065003   2.63261278 
45.325   7.36869079   2.71453326 
 45.33   7.30906981   2.70352914 
45.335   7.38344924   2.71725031 
 45.34   7.21859949   2.68674515 
45.345   7.43416919   2.72656729 
 45.35   7.47782913   2.73456196 
45.355   7.46668305    2.7325232 
 45.36   7.42972899   2.72575292 
45.365   7.18390871   2.68028146 
 45.37   7.00009128   2.64576856 
45.375   7.76069759   2.78580286 
 45.38   7.62356778   2.76108091 
45.385   7.02184202   2.64987585 
 45.39   6.99107921    2.6440649 
45.395   7.22873403   2.68863051 
  45.4   7.47701945   2.73441391 
45.405   7.37318507   2.71536095 
 45.41   6.99565757   2.64493054 
45.415   7.22311129   2.68758466 
 45.42   7.51377105   2.74112587 
45.425    7.2344671   2.68969647 
 45.43    7.2885384   2.69972932 
45.435   7.12348265   2.66898532 
 45.44   7.39548024   2.71946323 
45.445   7.28210989   2.69853847 
 45.45   7.20280818    2.6838048 
45.455   7.44461308   2.72848183 
 45.46   7.08324296   2.66143626 
45.465   7.44581836   2.72870269 
 45.47   7.13736963    2.6715856 
45.475    7.5952709    2.7559519 
 45.48   7.40136918   2.72054575 
45.485   7.46150922   2.73157633 
 45.49   7.19188872    2.6817697 
45.495   7.11928952   2.66819968 
  45.5   6.94111126   2.63459888 
45.505    7.7190311   2.77831444 
 45.51   7.29514971   2.70095348 
45.515   7.41345462   2.72276599 
 45.52   7.56701258   2.75082035 
45.525   6.58539986   2.56620339 
 45.53   7.17395512     2.678424 
45.535   7.40572616   2.72134639 
 45.54   7.27666123   2.69752873 
45.545   7.46308184   2.73186417 
 45.55    7.4431662   2.72821667 
45.555   7.03250487   2.65188704 
 45.56   7.32948236   2.70730167 
45.565    7.1418598   2.67242583 
 45.57   7.30798989   2.70332941 
45.575    7.4567628   2.73070738 
 45.58   7.67906547   2.77111268 
45.585   7.70660752   2.77607772 
 45.59    7.4397635   2.72759299 
45.595   7.40102054   2.72048167 
  45.6    6.9571144   2.63763424 
45.605   7.41651159    2.7233273 
 45.61   7.28260098   2.69862946 
45.615   7.26369106   2.69512357 
 45.62   7.60460687   2.75764517 
45.625   7.60879475   2.75840438 
 45.63   7.11152575   2.66674441 
45.635   7.37209432   2.71516009 
 45.64   7.39607156   2.71957194 
45.645   7.25855423   2.69417042 
 45.65    7.4042961   2.72108363 
45.655   7.27967793   2.69808783 
 45.66   7.31113103   2.70391032 
45.665   7.32845224   2.70711142 
 45.67   7.40349863   2.72093709 
45.675   7.50556867   2.73962929 
 45.68   7.40568594     2.721339 
45.685   7.20472553   2.68416198 
 45.69   7.45120909   2.72969029 
45.695   7.10141185   2.66484743 
  45.7   7.51083541   2.74059034 
45.705   7.24246254   2.69118237 
 45.71   7.49598319   2.73787932 
45.715   7.38318739   2.71720212 
 45.72   7.29684948   2.70126812 
45.725    7.8429749   2.80053118 
 45.73   7.48565391   2.73599231 
45.735   7.26240371   2.69488473 
 45.74   7.32758624   2.70695147 
45.745   7.59787305   2.75642396 
 45.75    7.7417674   2.78240317 
45.755   7.59290841   2.75552326 
 45.76   7.25640903   2.69377227 
45.765   6.92079953   2.63074125 
 45.77   7.33417644   2.70816847 
45.775   6.87181274   2.62141426 
 45.78   7.36846076   2.71449088 
45.785   7.23021628   2.68890615 
 45.79   7.55514041   2.74866157 
45.795   7.47591705   2.73421233 
  45.8   7.21975114   2.68695946 
45.805   7.02505569   2.65048216 
 45.81   7.31431849   2.70449967 
45.815   7.21892125   2.68680503 
 45.82   7.77366988   2.78813018 
45.825   7.28477953   2.69903307 
 45.83   7.31951695   2.70546058 
45.835   7.47017435   2.73316197 
 45.84    7.3460947     2.710368 
45.845   7.34802281   2.71072367 
 45.85    7.1645167   2.67666148 
45.855   7.14258281    2.6725611 
 45.86   7.46965208   2.73306642 
45.865   7.42269666   2.72446264 
 45.87   7.33491104   2.70830409 
45.875     7.273405    2.6969251 
 45.88    7.2451324   2.69167836 
45.885   7.32938431   2.70728357 
 45.89   7.49230436    2.7372074 
45.895   7.19112077   2.68162651 
  45.9   7.49795933   2.73824019 
45.905   7.32871284   2.70715955 
 45.91   7.27374635   2.69698839 
45.915   7.25168695   2.69289564 
 45.92   7.34516732   2.71019692 
45.925   7.07405608   2.65970977 
 45.93   7.31318637   2.70429036 
45.935   7.12675409   2.66959811 
 45.94   7.31886691   2.70534044 
45.945   7.72297712   2.77902449 
 45.95   7.59826863   2.75649572 
45.955   7.43759036   2.72719459 
 45.96   7.23529382   2.68985015 
45.965   7.01127906   2.64788199 
 45.97   7.18928187   2.68128362 
45.975   7.25245631   2.69303849 
 45.98    7.5725774   2.75183164 
45.985   7.29697109   2.70129063 
 45.99   7.67802211   2.77092442 
45.995   7.38582616   2.71768765 
  46.0   7.32466747   2.70641229 
46.005   7.42402633   2.72470665 
 46.01   7.41525839    2.7230972 
46.015   7.29286401   2.70053032 
 46.02   7.22351564   2.68765988 
46.025   7.42480302   2.72484917 
 46.03   7.43110084   2.72600456 
46.035   7.44864732   2.72922101 
 46.04   7.26123903   2.69466863 
46.045    7.3399717   2.70923821 
 46.05   7.39900141   2.72011055 
46.055   6.97242762   2.64053548 
 46.06   7.07171176   2.65926903 
46.065   7.18774313   2.68099667 
 46.07   7.23925787    2.6905869 
46.075   7.40569434   2.72134054 
 46.08   7.35451598   2.71192109 
46.085   7.00194774   2.64611937 
 46.09   7.58683409   2.75442083 
46.095   7.45533723   2.73044634 
  46.1   7.44484797   2.72852487 
46.105   7.25554881   2.69361259 
 46.11   7.30662686   2.70307729 
46.115   7.56802573   2.75100449 
 46.12   7.45808143   2.73094881 
46.125   7.06166895   2.65738009 
 46.13   7.45306623   2.73003045 
46.135   7.21228174   2.68556917 
 46.14   7.65049161   2.76595221 
46.145   7.33263863   2.70788453 
 46.15   7.57956632   2.75310122 
46.155   7.42779283   2.72539774 
 46.16   7.70096573   2.77506139 
46.165   7.09918827    2.6644302 
 46.17   6.92411224   2.63137079 
46.175   7.17670673   2.67893761 
 46.18   7.20418454    2.6840612 
46.185   7.48142477   2.73521933 
 46.19   7.63545483   2.76323268 
46.195   7.09391126   2.66343974 
  46.2   7.05245126   2.65564517 
46.205   7.25293196    2.6931268 
 46.21   7.43853541   2.72736785 
46.215       7.6337   2.76291513 
 46.22   7.38248315   2.71707253 
46.225   7.39554801   2.71947569 
 46.23   7.39769918   2.71987117 
46.235   7.20604198   2.68440719 
 46.24   7.50607186   2.73972113 
46.245   7.27774885   2.69773031 
 46.25   7.13236478   2.67064876 
46.255   7.12933913   2.67008223 
 46.26    7.2760388   2.69741335 
46.265   7.29010365   2.70001919 
 46.27   7.32922994   2.70725506 
46.275   7.37898395   2.71642853 
 46.28   7.32111235   2.70575541 
46.285   7.20669983   2.68452972 
 46.29   7.36532477   2.71391318 
46.295   6.97286304   2.64061793 
  46.3   7.32522078   2.70651451 
46.305   7.37463532   2.71562798 
 46.31   7.28284793   2.69867522 
46.315   7.50065011   2.73873148 
 46.32   7.47410392   2.73388074 
46.325   7.79489515   2.79193394 
 46.33   7.50766244   2.74001139 
46.335   7.22906784   2.68869259 
 46.34   7.20007785   2.68329608 
46.345   7.26060828   2.69455159 
 46.35   7.27285425   2.69682299 
46.355   7.32065501    2.7056709 
 46.36   7.43072238   2.72593514 
46.365   7.30886859   2.70349193 
 46.37    7.5744885   2.75217886 
46.375   7.46948413    2.7330357 
 46.38   7.22531881   2.68799531 
46.385   7.18120778   2.67977756 
 46.39   7.40686392   2.72155542 
46.395   7.03394406   2.65215838 
  46.4    7.5358735   2.74515455 
46.405   7.22514794   2.68796353 
 46.41   7.05794122   2.65667861 
46.415   7.17135788   2.67793911 
 46.42   7.23600907    2.6899831 
46.425   7.64695402   2.76531264 
 46.43   7.21464039   2.68600826 
46.435   7.33492319   2.70830633 
 46.44   7.57208684   2.75174251 
46.445   7.41876927   2.72374178 
 46.45   7.43561701   2.72683278 
46.455    7.1294128   2.67009603 
 46.46   7.72088247    2.7786476 
46.465   7.27789735   2.69775784 
 46.47   7.22465961   2.68787269 
46.475   7.14514726   2.67304083 
 46.48   7.47749667   2.73450117 
46.485   7.30424337   2.70263637 
 46.49   7.08433877   2.66164212 
46.495   7.57674057   2.75258798 
  46.5   7.31792012   2.70516545 
46.505   7.28602161   2.69926316 
 46.51   7.42098854   2.72414914 
46.515   7.28431941   2.69894783 
 46.52   7.53495465   2.74498719 
46.525   7.20001729   2.68328479 
 46.53   7.33828927    2.7089277 
46.535   7.09406156   2.66346796 
 46.54   7.50605491   2.73971804 
46.545   7.52404356   2.74299901 
 46.55   7.26317655   2.69502812 
46.555   7.31622743   2.70485257 
 46.56   6.96129825   2.63842723 
46.565   7.13661576   2.67144451 
 46.57   7.28778004   2.69958887 
46.575   7.69478618   2.77394776 
 46.58     7.444061   2.72838066 
46.585   7.17606914   2.67881861 
 46.59   7.54658017   2.74710396 
46.595   7.48917173   2.73663511 
  46.6   7.42071873   2.72409962 
46.605   7.16833585   2.67737481 
 46.61   7.29464238   2.70085956 
46.615   7.13216901    2.6706121 
 46.62   7.29811231   2.70150186 
46.625   7.21813084   2.68665793 
 46.63   7.54321843   2.74649202 
46.635   7.65407791   2.76660043 
 46.64   7.53343534   2.74471043 
46.645    7.3753634   2.71576203 
 46.65   7.34268309   2.70973857 
46.655   7.31613822   2.70483608 
 46.66   7.52047344   2.74234816 
46.665   7.48397525   2.73568552 
 46.67   7.34203553   2.70961908 
46.675   7.21819383   2.68666965 
 46.68   7.52888561   2.74388149 
46.685   7.53776472   2.74549899 
 46.69   7.36970304    2.7147197 
46.695   7.44211913   2.72802477 
  46.7   7.28896913   2.69980909 
46.705   7.33011938   2.70741932 
 46.71   7.51185195   2.74077579 
46.715   7.17021394   2.67772552 
 46.72   7.43646473   2.72698822 
46.725   7.18310148   2.68013087 
 46.73   7.44065296   2.72775603 
46.735   7.39816511   2.71995682 
 46.74   7.25929947   2.69430872 
46.745   7.80054469   2.79294552 
 46.75   7.40302798    2.7208506 
46.755   7.70560571   2.77589728 
 46.76   7.46157757   2.73158884 
46.765   7.58762552   2.75456449 
 46.77   7.88082416   2.80728056 
46.775   7.42041501   2.72404387 
 46.78   7.26834228   2.69598633 
46.785   7.33436946    2.7082041 
 46.79   7.47523851   2.73408824 
46.795   7.66683729   2.76890543 
  46.8   8.04640829   2.83661917 
46.805   7.44480634   2.72851724 
 46.81   7.40909647   2.72196555 
46.815   7.37908908   2.71644788 
 46.82   7.43057642   2.72590837 
46.825   7.43055327   2.72590412 
 46.83   7.48409125   2.73570672 
46.835    7.1128732   2.66699704 
 46.84   7.44522562   2.72859407 
46.845   7.45010451   2.72948796 
 46.85   7.37445792   2.71559532 
46.855    7.2196679   2.68694397 
 46.86   7.73590853   2.78135013 
46.865   7.44934104    2.7293481 
 46.87   7.64632074   2.76519814 
46.875   7.69707433   2.77436017 
 46.88   7.49601224   2.73788463 
46.885   7.46651308    2.7324921 
 46.89    7.6283589   2.76194839 
46.895   7.60084246   2.75696254 
  46.9   7.62537812   2.76140872 
46.905   7.91654992   2.81363642 
 46.91   7.41286742   2.72265815 
46.915   7.45584435    2.7305392 
 46.92   7.42340688   2.72459297 
46.925   7.60723069   2.75812086 
 46.93   7.50398049   2.73933943 
46.935    7.4219746   2.72433012 
 46.94   7.41542235   2.72312731 
46.945   7.78915766   2.79090624 
 46.95   7.55329817   2.74832643 
46.955   7.70192644   2.77523448 
 46.96    7.5347982   2.74495869 
46.965   7.61054959   2.75872246 
 46.97   7.43417167   2.72656775 
46.975   7.16946274   2.67758524 
 46.98   7.62494417   2.76133015 
46.985   7.60160778   2.75710134 
 46.99   7.52132864   2.74250408 
46.995   7.70624497   2.77601242 
  47.0   7.76609056   2.78677063 
47.005   7.82370672   2.79708897 
 47.01   7.78755633   2.79061935 
47.015   7.71411776   2.77743006 
 47.02   7.81894165   2.79623705 
47.025   8.08833811   2.84400037 
 47.03   7.59069679   2.75512192 
47.035   8.06351584   2.83963305 
 47.04   7.99659851   2.82782576 
47.045   7.96628345   2.82246053 
 47.05   7.91014288   2.81249762 
47.055   7.97231398   2.82352864 
 47.06   7.80503034   2.79374844 
47.065   7.86812961   2.80501865 
 47.07   8.07432254   2.84153524 
47.075   8.01180371   2.83051298 
 47.08   7.83364616   2.79886516 
47.085   8.03388199   2.83441034 
 47.09   8.10578289   2.84706566 
47.095   8.45511042   2.90776726 
  47.1   7.96814893   2.82279098 
47.105   7.72568617   2.77951186 
 47.11   8.11459685   2.84861315 
47.115   7.80650958   2.79401317 
 47.12   8.14948264   2.85472987 
47.125   7.90604964   2.81176984 
 47.13   8.13699146   2.85254123 
47.135   8.18319412   2.86062827 
 47.14    7.9937265    2.8273179 
47.145   8.28018943   2.87753183 
 47.15   8.46583915   2.90961151 
47.155   8.70800137   2.95093229 
 47.16   8.42468359   2.90253055 
47.165    8.5140756   2.91788889 
 47.17   9.09569111   3.01590635 
47.175   8.33220318   2.88655559 
 47.18   8.37738214   2.89437077 
47.185   8.72282439    2.9534428 
 47.19    9.4328511   3.07129469 
47.195   8.75546799   2.95896401 
  47.2   8.65722499   2.94231626 
47.205    8.9741515   2.99568882 
 47.21   9.11505121   3.01911431 
47.215   8.80257127   2.96691275 
 47.22   9.59794025   3.09805427 
47.225   9.20286496   3.03362241 
 47.23   9.51070149   3.08394252 
47.235   9.69304696   3.11336586 
 47.24   9.75331935   3.12303047 
47.245   9.84051975   3.13696027 
 47.25   10.1296552   3.18271192 
47.255   10.1000176   3.17805249 
 47.26   10.3483077   3.21687856 
47.265    10.166629   3.18851517 
 47.27   10.5248055   3.24419567 
47.275   11.1068554   3.33269492 
 47.28   11.4671656   3.38632036 
47.285   11.5115492    3.3928674 
 47.29   11.5168934   3.39365487 
47.295   11.4819891   3.38850839 
  47.3   12.2704199   3.50291592 
47.305   12.1804407   3.49004881 
 47.31   13.3906056   3.65931765 
47.315   12.7997645   3.57767585 
 47.32     13.64398   3.69377585 
47.325   14.5352906   3.81251761 
 47.33   15.7231586   3.96524383 
47.335   15.6047147   3.95028033 
 47.34   16.7613192   4.09405901 
47.345   17.4651504   4.17913273 
 47.35   18.8785165   4.34494148 
47.355   19.8135036   4.45123618 
 47.36   21.0872442   4.59208495 
47.365   23.3702231   4.83427586 
 47.37   25.9217661   5.09134227 
47.375   26.2818166   5.12657942 
 47.38   30.8767157   5.55668208 
47.385   35.9841812   5.99868163 
 47.39    38.750099   6.22495775 
47.395   49.2642722    7.0188512 
  47.4   56.7537914   7.53351122 
47.405   65.5142899   8.09408981 
 47.41    84.411476   9.18757182 
47.415    90.942483   9.53637683 
 47.42   109.659438   10.4718402 
47.425    124.76895   11.1700022 
 47.43    131.43183   11.4643722 
47.435    138.09187   11.7512497 
 47.44   136.117261   11.6669302 
47.445   132.514238   11.5114829 
 47.45   113.304747   10.6444702 
47.455   101.804124    10.089803 
 47.46   91.2521945   9.55260145 
47.465   68.0167377   8.24722606 
 47.47   59.7256628   7.72823801 
47.475   48.7386041   6.98130389 
 47.48    38.349998   6.19273752 
47.485    36.441252   6.03665901 
 47.49   30.9774114   5.56573548 
47.495   27.4750428   5.24166413 
  47.5   26.2379264   5.12229699 
47.505   22.8371172   4.77881964 
 47.51   21.3600364   4.62169194 
47.515   20.6317964   4.54222373 
 47.52   18.6906279   4.32326588 
47.525   18.1497896   4.26025699 
 47.53   17.1744776   4.14421013 
47.535   16.5214451   4.06465806 
 47.54   15.7172585   3.96449977 
47.545   15.0465791   3.87899203 
 47.55   14.6554698   3.82824631 
47.555   13.7536879   3.70859648 
 47.56   13.8510226    3.7216962 
47.565   12.5367549   3.54072802 
 47.57   12.0566907   3.47227457 
47.575   12.0523789   3.47165362 
 47.58   11.8810465   3.44688939 
47.585   12.1939589   3.49198496 
 47.59   11.4631891   3.38573317 
47.595   11.3136695   3.36357987 
  47.6   10.9655945    3.3114339 
47.605    10.828643   3.29069035 
 47.61   11.1027442   3.33207806 
47.615   10.6186108     3.258621 
 47.62   10.2513444   3.20177207 
47.625   10.1285263   3.18253457 
 47.63   9.90986488   3.14799379 
47.635   9.37477761   3.06182586 
 47.64   9.92298964   3.15007772 
47.645   9.46641659   3.07675423 
 47.65   9.05947258   3.00989578 
47.655   9.51979491   3.08541649 
 47.66   9.04517702   3.00752008 
47.665   9.39146534   3.06454978 
 47.67   9.25751375   3.04261627 
47.675   8.76264012   2.96017569 
 47.68   9.12169894   3.02021505 
47.685   8.97158105   2.99525976 
 47.69   8.66028783    2.9428367 
47.695   8.54589577   2.92333641 
  47.7    8.8940818   2.98229472 
47.705   8.40935369   2.89988856 
 47.71   8.45651891   2.90800944 
47.715   8.27959864   2.87742917 
 47.72   8.23314116   2.86934508 
47.725   8.41719953   2.90124103 
 47.73   8.27052173   2.87585148 
47.735     8.759809   2.95969745 
 47.74   8.20595965   2.86460462 
47.745    8.2645485   2.87481278 
 47.75   8.21882494    2.8668493 
47.755    8.0612063   2.83922636 
 47.76   7.92751491   2.81558429 
47.765    8.0497113   2.83720131 
 47.77    7.8077497   2.79423508 
47.775   8.11881896   2.84935413 
 47.78   7.85222571   2.80218231 
47.785   7.88437526   2.80791297 
 47.79   7.94689523   2.81902381 
47.795   7.67884839   2.77107351 
  47.8   7.79025755   2.79110328 
47.805   7.75927874   2.78554819 
 47.81   8.13388434   2.85199655 
47.815   8.21559213   2.86628542 
 47.82   7.94599028   2.81886329 
47.825   7.85931509     2.803447 
 47.83   7.61032982   2.75868262 
47.835   7.87984573   2.80710629 
 47.84   7.67536778   2.77044541 
47.845   7.71990521   2.77847174 
 47.85   7.83569859   2.79923179 
47.855   7.77833209   2.78896613 
 47.86   7.66183143   2.76800134 
47.865   7.98741738   2.82620194 
 47.87   8.02059454   2.83206542 
47.875   7.66961976   2.76940783 
 47.88    7.6476328   2.76543537 
47.885   7.69413824   2.77383097 
 47.89   7.82695518    2.7976696 
47.895   7.69411225   2.77382628 
  47.9   7.77720766   2.78876454 
47.905   7.70776466   2.77628613 
 47.91   7.68046765   2.77136567 
47.915    7.6085986   2.75836883 
 47.92   7.68478855   2.77214512 
47.925   7.85924189   2.80343395 
 47.93   7.76477035   2.78653375 
47.935   7.90499742   2.81158272 
 47.94   7.37308382    2.7153423 
47.945   7.30098883    2.7020342 
 47.95   7.78647734   2.79042601 
47.955   7.55877718   2.74932304 
 47.96   7.68671452   2.77249247 
47.965   7.64951329   2.76577535 
 47.97   7.02627668   2.65071249 
47.975   7.61066732   2.75874379 
 47.98   7.78779868   2.79066277 
47.985   8.00000915   2.82842874 
 47.99   7.53881159   2.74568964 
47.995   7.54146977   2.74617366 
  48.0   7.50940254   2.74032891 
48.005   7.24872341   2.69234534 
 48.01   7.10769792   2.66602662 
48.015   7.41569625    2.7231776 
 48.02   7.48070097   2.73508701 
48.025   7.40656924   2.72150128 
 48.03   7.57807336   2.75283006 
48.035   7.57434721    2.7521532 
 48.04   7.58482062    2.7540553 
48.045   7.25969665   2.69438242 
 48.05   7.47727939   2.73446144 
48.055   7.10342668   2.66522545 
 48.06    7.3163013   2.70486623 
48.065   7.55048843   2.74781521 
 48.07   7.21707678   2.68646176 
48.075   7.27087946   2.69645683 
 48.08   7.56848285   2.75108758 
48.085   7.62566396   2.76146048 
 48.09   7.50643472   2.73978735 
48.095   7.32555628   2.70657649 
  48.1   7.47788071   2.73457139 
48.105   7.45777427   2.73089258 
 48.11   7.55316212   2.74830168 
48.115   7.46351789   2.73194398 
 48.12   7.43296571   2.72634659 
48.125   7.17404582   2.67844093 
 48.13   7.24241554   2.69117364 
48.135   7.44117906   2.72785246 
 48.14   7.84372848   2.80066572 
48.145   7.29768404    2.7014226 
 48.15   7.50427447   2.73939308 
48.155   7.23188521   2.68921647 
 48.16   7.19509773   2.68236793 
48.165   7.22316496   2.68759464 
 48.17    7.3719633   2.71513596 
48.175   7.46370241   2.73197775 
 48.18   7.19233374   2.68185267 
48.185   7.45667295   2.73069093 
 48.19   7.35798746   2.71256105 
48.195   7.34125985   2.70947594 
  48.2   7.23131915   2.68911122 
48.205   7.28777493   2.69958792 
 48.21   7.28432492   2.69894886 
48.215   7.23066742   2.68899004 
 48.22   7.47078163   2.73327306 
48.225     7.562895   2.75007182 
 48.23   7.54895829   2.74753677 
48.235    7.3502801      2.71114 
 48.24   7.10777643   2.66604134 
48.245   7.45490974   2.73036806 
 48.25   7.03857549   2.65303138 
48.255   7.38350327   2.71726025 
 48.26   7.33250436   2.70785974 
48.265   7.21731984     2.686507 
 48.27   7.23066431   2.68898946 
48.275   6.83418761   2.61422792 
 48.28   7.06908271   2.65877466 
48.285   7.31704713   2.70500409 
 48.29   7.43770879   2.72721631 
48.295   7.14014926   2.67210577 
  48.3    7.4555178   2.73047941 
48.305   7.31116397   2.70391641 
 48.31   7.18130557   2.67979581 
48.315   7.03941122   2.65318888 
 48.32   7.32364122   2.70622269 
48.325   7.50730522   2.73994621 
 48.33   7.22735853    2.6883747 
48.335   7.26210072   2.69482851 
 48.34   7.36793459   2.71439396 
48.345   7.20383485   2.68399606 
 48.35   7.08033429   2.66088976 
48.355   7.08624082    2.6619994 
 48.36    7.2355566   2.68989899 
48.365   7.11046904   2.66654627 
 48.37   7.57579861   2.75241687 
48.375   7.13102371   2.67039767 
 48.38   7.45957266   2.73122183 
48.385   7.19244545    2.6818735 
 48.39   7.08703119   2.66214785 
48.395   7.17290404   2.67822778 
  48.4   7.17538208   2.67869037 
48.405   7.63847552   2.76377921 
 48.41   7.63177388   2.76256654 
48.415   7.22555701   2.68803962 
 48.42   7.49703807   2.73807196 
48.425   7.27921501   2.69800204 
 48.43   7.35487921   2.71198805 
48.435   7.32231152     2.705977 
 48.44   6.91485904   2.62961196 
48.445   7.44325491   2.72823293 
 48.45   7.62148012   2.76070283 
48.455   7.11888926   2.66812467 
 48.46   7.29220003   2.70040738 
48.465    7.3313789   2.70765192 
 48.47   7.01821144   2.64919071 
48.475   7.70520603   2.77582529 
 48.48    7.3527568   2.71159673 
48.485   7.30026754   2.70190073 
 48.49   7.36978692   2.71473515 
48.495   7.11812712   2.66798184 
  48.5   7.50723787   2.73993392 
48.505    7.4214991   2.72424285 
 48.51   7.46684049   2.73255201 
48.515   7.35834752   2.71262742 
 48.52   7.29466226   2.70086324 
48.525   7.12646604   2.66954416 
 48.53   7.01594503   2.64876292 
48.535   7.01575702   2.64872743 
 48.54   7.35850977   2.71265733 
48.545   7.30989447   2.70368165 
 48.55   7.19266926   2.68191522 
48.555   7.03423857    2.6522139 
 48.56   7.33037144   2.70746587 
48.565   7.35692621   2.71236543 
 48.57   7.50493151   2.73951301 
48.575   7.44573113    2.7286867 
 48.58   7.02464211   2.65040414 
48.585   7.10966159   2.66639487 
 48.59   7.04959041   2.65510648 
48.595   7.12217607   2.66874054 
  48.6   7.45817003   2.73096504 
48.605   7.33847562   2.70896209 
 48.61   7.03355148   2.65208437 
48.615   6.99572426   2.64494315 
 48.62   7.30600426   2.70296213 
48.625   7.52145868   2.74252779 
 48.63   6.93137021   2.63274955 
48.635   7.52601944   2.74335915 
 48.64   7.34427639   2.71003254 
48.645   7.16982271   2.67765246 
 48.65   7.33925757   2.70910642 
48.655    7.0659361   2.65818286 
 48.66   7.08604571   2.66196275 
48.665   7.29265832   2.70049224 
 48.67   7.31153922    2.7039858 
48.675   7.13021651   2.67024653 
 48.68   7.34239153   2.70968477 
48.685   6.80723155   2.60906718 
 48.69   7.27612609   2.69742953 
48.695   7.69106896   2.77327766 
  48.7   7.11582588   2.66755054 
48.705   6.97192911   2.64044108 
 48.71   6.89222462   2.62530467 
48.715   7.37189262   2.71512295 
 48.72   6.98105398   2.64216842 
48.725    7.1991216   2.68311789 
 48.73   7.21128776    2.6853841 
48.735   7.26015654   2.69446777 
 48.74    6.9324194    2.6329488 
48.745   7.09231055   2.66313923 
 48.75   7.45603119   2.73057342 
48.755    7.3864138   2.71779576 
 48.76   7.21559061   2.68618514 
48.765   7.13593997   2.67131802 
 48.77   7.18250898   2.68002033 
48.775   7.09756724   2.66412598 
 48.78   7.00200216   2.64612966 
48.785   7.20064669   2.68340207 
 48.79     7.329462   2.70729791 
48.795   7.07170867   2.65926845 
  48.8    7.2556994   2.69364055 
48.805   7.38764751   2.71802272 
 48.81   7.03171892   2.65173885 
48.815   7.08553962   2.66186769 
 48.82     7.018212   2.64919082 
48.825    7.0673632   2.65845128 
 48.83   7.56939807   2.75125391 
48.835   7.06211968    2.6574649 
 48.84   7.17261269   2.67817339 
48.845   7.45007448   2.72948246 
 48.85   7.51059925   2.74054725 
48.855   7.18435601    2.6803649 
 48.86   6.98089023   2.64213744 
48.865    7.0254264   2.65055209 
 48.87   7.31194419   2.70406068 
48.875   7.17954147   2.67946664 
 48.88   7.21215641   2.68554583 
48.885   7.20585946    2.6843732 
 48.89   7.19025821   2.68146568 
48.895   7.31206129   2.70408234 
  48.9   6.94347914   2.63504822 
48.905   7.29778221   2.70144077 
 48.91   7.32747515   2.70693095 
48.915   7.28323012   2.69874603 
 48.92    7.5045245   2.73943872 
48.925   7.15267374   2.67444831 
 48.93   7.12737612   2.66971461 
48.935   7.10406726   2.66534562 
 48.94   7.15530089   2.67493942 
48.945   7.10022147   2.66462408 
 48.95   7.32578105   2.70661801 
48.955   7.47508374   2.73405994 
 48.96   7.16092523   2.67599051 
48.965   7.24254097   2.69119694 
 48.97   6.98362168   2.64265429 
48.975   6.91348737   2.62935113 
 48.98   7.25165018   2.69288882 
48.985   7.37230263   2.71519845 
 48.99   7.34739188   2.71060729 
48.995   6.87843732   2.62267751 
  49.0   7.29348182   2.70064471 
49.005   6.96745575   2.63959386 
 49.01   7.25008928   2.69259898 
49.015   7.35178422   2.71141738 
 49.02   7.20966131   2.68508125 
49.025   7.48456625   2.73579353 
 49.03   7.33491007   2.70830391 
49.035   7.43014388   2.72582903 
 49.04   7.07283055   2.65947938 
49.045   7.04568253   2.65437046 
 49.05   6.92848607   2.63220175 
49.055   7.38096468   2.71679309 
 49.06   7.32324108   2.70614875 
49.065   7.62256109    2.7608986 
 49.07   6.93726568   2.63386896 
49.075   7.16419511   2.67660141 
 49.08   7.08227492   2.66125439 
49.085   7.14460607   2.67293959 
 49.09     7.271093   2.69649643 
49.095   7.31964373   2.70548401 
  49.1   7.22731761   2.68836709 
49.105   6.97594439   2.64120132 
 49.11   7.34723869   2.71057903 
49.115   6.93569896   2.63357152 
 49.12   7.23605771   2.68999214 
49.125   7.16526875   2.67680196 
 49.13   7.22676354   2.68826404 
49.135    7.2133554   2.68576905 
 49.14    6.9750238   2.64102704 
49.145    6.7702893   2.60197796 
 49.15   7.07660179    2.6601883 
49.155    7.5773357   2.75269608 
 49.16   7.61239283   2.75905651 
49.165   7.15389099   2.67467587 
 49.17   6.95786623   2.63777676 
49.175   7.14876077   2.67371666 
 49.18   7.37650391     2.715972 
49.185   7.06714371      2.65841 
 49.19    6.9516254   2.63659352 
49.195   7.08736723   2.66221097 
  49.2   7.37546272   2.71578032 
49.205   7.00688553   2.64705223 
 49.21   6.97680545   2.64136432 
49.215   7.02173994   2.64985659 
 49.22   7.18557088   2.68059152 
49.225   6.99792297   2.64535876 
 49.23   7.69985881   2.77486194 
49.235   7.39446469    2.7192765 
 49.24    6.9894165   2.64375046 
49.245   7.43386042   2.72651067 
 49.25    7.3576996   2.71250799 
49.255   7.01892115   2.64932466 
 49.26   7.42592137   2.72505438 
49.265   7.12230927    2.6687655 
 49.27   6.86598383   2.62030224 
49.275   7.14841503     2.673652 
 49.28   7.04502432   2.65424647 
49.285   7.20318971   2.68387587 
 49.29    7.1291557   2.67004788 
49.295   7.05257478   2.65566842 
  49.3   6.95158066   2.63658504 
49.305    7.2380059   2.69035423 
 49.31   7.13232241   2.67064082 
49.315   7.40441266   2.72110504 
 49.32   7.16959205   2.67760939 
49.325   7.07119804   2.65917243 
 49.33   7.25097513   2.69276347 
49.335   7.03653932   2.65264761 
 49.34   7.01060821   2.64775532 
49.345   6.93649524    2.6337227 
 49.35   7.40543037   2.72129204 
49.355   7.39640392   2.71963305 
 49.36   7.17687012   2.67896811 
49.365   7.39547335   2.71946196 
 49.37   7.43904485   2.72746125 
49.375   6.96945451   2.63997244 
 49.38     7.301199   2.70207309 
49.385   7.31944115   2.70544657 
 49.39   6.82295055   2.61207782 
49.395   7.22729611   2.68836309 
  49.4   7.08449724   2.66167189 
49.405   7.17531267   2.67867741 
 49.41   7.20723712   2.68462979 
49.415   7.21393117   2.68587624 
 49.42   7.01806383   2.64916285 
49.425   7.18722644    2.6809003 
 49.43   7.01592536   2.64875921 
49.435   7.16953726   2.67759916 
 49.44    7.3358045   2.70846903 
49.445   7.12720718   2.66968297 
 49.45   6.76936808   2.60180093 
49.455   7.59312465   2.75556249 
 49.46    7.2067232   2.68453408 
49.465   7.51889302      2.74206 
 49.47   7.33780354   2.70883804 
49.475   7.12649239    2.6695491 
 49.48   7.18330875   2.68016954 
49.485   7.05932293   2.65693864 
 49.49   7.19056489   2.68152287 
49.495   7.49100923   2.73697081 
  49.5   7.14157532    2.6723726 
49.505   7.29637629   2.70118054 
 49.51   6.88578469   2.62407787 
49.515   7.27072956   2.69642904 
 49.52   7.30010569   2.70187078 
49.525    7.1826601   2.68004853 
 49.53   7.16674497   2.67707769 
49.535   7.39497337   2.71937003 
 49.54   7.51123051   2.74066242 
49.545    7.2858525   2.69923183 
 49.55   7.19305122   2.68198643 
49.555   7.69302055   2.77362949 
 49.56   7.35750465   2.71247206 
49.565   7.40370229   2.72097451 
 49.57   7.14817772   2.67360762 
49.575   7.36446779   2.71375529 
 49.58   7.41842555   2.72367868 
49.585   7.58043497   2.75325897 
 49.59     7.235985   2.68997862 
49.595   6.92275053   2.63111203 
  49.6   7.15224163   2.67436752 
49.605   7.22089185   2.68717172 
 49.61   7.08980889   2.66266951 
49.615   7.23819644   2.69038965 
 49.62   6.86357474    2.6198425 
49.625   7.24808929   2.69222757 
 49.63   7.42736471   2.72531919 
49.635   7.48766049   2.73635898 
 49.64   7.22114419   2.68721867 
49.645   7.50556987   2.73962951 
 49.65   7.46051383   2.73139412 
49.655   6.87306921   2.62165391 
 49.66   7.02564468   2.65059327 
49.665   7.43198972   2.72616759 
 49.67   6.75173635   2.59841035 
49.675   7.33450893   2.70822985 
 49.68   7.30430529   2.70264783 
49.685   7.22918207   2.68871383 
 49.69   7.05024541   2.65522982 
49.695   7.26784633   2.69589435 
  49.7   7.25199979   2.69295373 
49.705   6.88589359   2.62409862 
 49.71   7.21066546   2.68526823 
49.715   7.03524381    2.6524034 
 49.72   7.23082488   2.68901932 
49.725   7.26693448   2.69572522 
 49.73   7.50253157   2.73907495 
49.735   7.43628984   2.72695615 
 49.74   7.00972039   2.64758766 
49.745   7.39938613   2.72018127 
 49.75   7.25669708   2.69382573 
49.755   7.00152608    2.6460397 
 49.76   7.54672223   2.74712982 
49.765   7.16846416   2.67739877 
 49.77    7.1581244   2.67546714 
49.775   7.40990133   2.72211339 
 49.78   6.92381229    2.6313138 
49.785   6.99075835   2.64400423 
 49.79   7.02169432   2.64984798 
49.795   7.36684525    2.7141933 
  49.8   7.35269886   2.71158604 
49.805    7.4345995    2.7266462 
 49.81   7.11964281   2.66826588 
49.815   7.19948006   2.68318469 
 49.82   7.37614314   2.71590558 
49.825   7.25062283   2.69269806 
 49.83   6.93002247   2.63249358 
49.835   7.48303025    2.7355128 
 49.84    7.4389749   2.72744842 
49.845   7.12742155   2.66972312 
 49.85    7.1673818   2.67719663 
49.855   7.13170747   2.67052569 
 49.86    7.3748391    2.7156655 
49.865   7.37004354   2.71478241 
 49.87   7.42798425   2.72543286 
49.875    7.2417503   2.69105004 
 49.88   7.06816307   2.65860171 
49.885   7.36318745   2.71351938 
 49.89   7.32952127   2.70730886 
49.895   7.61785669    2.7600465 
  49.9    7.2084141   2.68484899 
49.905   7.11301893   2.66702436 
 49.91   7.10800153   2.66608356 
49.915   7.18733084   2.68091978 
 49.92   7.12107878   2.66853495 
49.925   7.14256756   2.67255824 
 49.93   7.24464036   2.69158696 
49.935   7.44029953   2.72769124 
 49.94   7.00202631   2.64613422 
49.945    7.3330073    2.7079526 
 49.95   7.09326692   2.66331878 
49.955   7.37946386   2.71651686 
 49.96   6.81001261   2.60960009 
49.965   6.94847184   2.63599542 
 49.97   7.17452628   2.67853062 
49.975   7.44026908   2.72768566 
 49.98   7.30551998   2.70287254 
49.985   7.35872637   2.71269725 
 49.99   7.32102246    2.7057388 
49.995   7.24567701   2.69177952 
  50.0    7.5353015   2.74505036 
50.005   7.15794003   2.67543268 
 50.01   7.47286435   2.73365403 
50.015   6.99726139   2.64523371 
 50.02   7.25576695   2.69365309 
50.025    7.0526874   2.65568963 
 50.03    7.2585121    2.6941626 
50.035   7.44425624   2.72841643 
 50.04   7.26910075   2.69612699 
50.045   7.05244569   2.65564412 
 50.05   7.20420794   2.68406556 
50.055   7.49541882   2.73777625 
 50.06   7.40403128   2.72103496 
50.065   7.34458549   2.71008957 
 50.07   7.12837048   2.66990084 
50.075   7.24830711   2.69226802 
 50.08   7.30782331    2.7032986 
50.085   7.16463242    2.6766831 
 50.09   7.39206855   2.71883588 
50.095   7.34413933   2.71000726 
  50.1   7.43894642    2.7274432 
50.105   6.95568573    2.6373634 
 50.11   7.42891797   2.72560415 
50.115   7.52644501   2.74343671 
 50.12   7.44183043   2.72797185 
50.125   7.87531661   2.80629945 
 50.13   7.46881816   2.73291386 
50.135   7.23535186   2.68986094 
 50.14    7.6090181   2.75844487 
50.145   7.46275897   2.73180508 
 50.15   7.13291176   2.67075116 
50.155   7.42708976   2.72526875 
 50.16    7.3745381   2.71561008 
50.165   7.05607927   2.65632816 
 50.17   7.46859402   2.73287285 
50.175   7.63885812   2.76384843 
 50.18   7.54611385   2.74701908 
50.185   7.37399059   2.71550927 
 50.19   7.33889042   2.70903865 
50.195   7.54222829   2.74631176 
  50.2   7.59828687   2.75649902 
50.205   7.83417901   2.79896034 
 50.21   7.57871639   2.75294686 
50.215   7.65997897    2.7676667 
 50.22   7.73299996   2.78082721 
50.225   7.80775983    2.7942369 
 50.23   8.04424806   2.83623837 
50.235    7.9789964   2.82471174 
 50.24   7.68971363   2.77303329 
50.245     7.652151   2.76625216 
 50.25   7.62400005   2.76115919 
50.255   7.75963073   2.78561137 
 50.26   7.59954317   2.75672689 
50.265   8.32129297   2.88466514 
 50.27   8.20616146   2.86463985 
50.275   7.72648739   2.77965598 
 50.28   8.06149177   2.83927663 
50.285   7.85160509   2.80207157 
 50.29   8.28072685   2.87762521 
50.295   8.12111857   2.84975763 
  50.3   8.38408833   2.89552902 
50.305   8.20246889   2.86399527 
 50.31   8.05934195   2.83889802 
50.315   8.21174595   2.86561441 
 50.32   8.56904498   2.92729311 
50.325   8.63071171    2.9378073 
 50.33   8.71944773    2.9528711 
50.335   8.52759447   2.92020453 
 50.34   8.94928823    2.9915361 
50.345   9.20246619   3.03355669 
 50.35   8.75053755   2.95813075 
50.355    9.1864984   3.03092369 
 50.36   9.02136142   3.00355813 
50.365   9.28825024   3.04766308 
 50.37   9.69189985   3.11318163 
50.375   9.92614745   3.15057891 
 50.38   9.78670931   3.12837167 
50.385    10.347191     3.216705 
 50.39   10.3264366   3.21347734 
50.395    10.437554   3.23072036 
  50.4   11.1124072   3.33352775 
50.405    11.328039   3.36571522 
 50.41   11.7829526   3.43263057 
50.415   11.9918973   3.46293189 
 50.42   12.5154527   3.53771857 
50.425   12.9156441   3.59383418 
 50.43   13.4524167   3.66775363 
50.435   14.5356207   3.81256091 
 50.44   15.1092773   3.88706539 
50.445   16.4763969   4.05911282 
 50.45   18.8720135   4.34419308 
50.455   20.9472998   4.57682202 
 50.46   21.7627354   4.66505471 
50.465    26.287547   5.12713829 
 50.47   30.0670033    5.4833387 
50.475   32.9910948    5.7437875 
 50.48   40.7490654   6.38349947 
50.485   44.9353838     6.703386 
 50.49   51.3706616   7.16733295 
50.495   59.1037385   7.68789558 
  50.5   60.6052693   7.78493862 
50.505   65.5770487   8.09796571 
 50.51   65.3062769   8.08122991 
50.515   66.0313563   8.12596802 
 50.52   59.8285745   7.73489331 
50.525   53.1827069   7.29264746 
 50.53    51.007411   7.14194729 
50.535   39.1470632    6.2567614 
 50.54   34.7236229   5.89267536 
50.545   30.6478663   5.53605151 
 50.55   24.5600736    4.9558121 
50.555     22.87616   4.78290288 
 50.56   20.3359605   4.50954105 
50.565   17.9600919   4.23793486 
 50.57   17.2047237   4.14785772 
50.575   15.4477588    3.9303637 
 50.58   14.7425098   3.83959761 
50.585   14.3559943    3.7889305 
 50.59   13.4580127   3.66851642 
50.595   12.7908307   3.57642709 
  50.6    12.109341   3.47984784 
50.605   11.3528619   3.36940082 
 50.61   10.8756951   3.29783188 
50.615   11.1505078   3.33923761 
 50.62   10.7275097   3.27528772 
50.625   10.6967271   3.27058513 
 50.63   10.4956101    3.2396929 
50.635   9.73249403   3.11969454 
 50.64   10.1829814    3.1910784 
50.645   9.82834853    3.1350197 
 50.65    9.7514057   3.12272408 
50.655    9.7096639   3.11603336 
 50.66   9.44383859   3.07308291 
50.665   9.07701677   3.01280878 
 50.67   8.95128138   2.99186921 
50.675   8.88406406   2.98061471 
 50.68   8.69661699   2.94900271 
50.685   8.91071576    2.9850822 
 50.69   8.56566412   2.92671559 
50.695   8.67355053   2.94508922 
  50.7   8.53703811   2.92182103 
50.705   8.49591137   2.91477467 
 50.71    8.1914708   2.86207456 
50.715   8.04779947   2.83686437 
 50.72   8.01269448   2.83067032 
50.725   8.36073529   2.89149361 
 50.73     8.343328   2.88848195 
50.735   8.21392197   2.86599406 
 50.74   8.04208625   2.83585723 
50.745    7.6609511   2.76784232 
 50.75   7.73104684   2.78047601 
50.755   8.14454019   2.85386408 
 50.76   7.91468232   2.81330452 
50.765   7.94845765   2.81930092 
 50.77   8.03583077   2.83475409 
50.775   8.00349355   2.82904464 
 50.78   7.64724731   2.76536567 
50.785   7.54319121   2.74648707 
 50.79   7.62820924    2.7619213 
50.795   8.07939463   2.84242759 
  50.8   7.71280133   2.77719307 
50.805   7.76488399   2.78655414 
 50.81   7.97953725   2.82480747 
50.815   7.37113565   2.71498355 
 50.82   7.73432594   2.78106561 
50.825   7.86206992   2.80393829 
 50.83   7.51332842   2.74104513 
50.835   7.49247247   2.73723811 
 50.84   7.59203693   2.75536512 
50.845   7.42401012   2.72470368 
 50.85   7.82658261   2.79760301 
50.855   7.31120577   2.70392414 
 50.86   7.53505352    2.7450052 
50.865   7.40863175   2.72188019 
 50.87    7.6203673   2.76050128 
50.875   7.70646461   2.77605198 
 50.88   7.62643136   2.76159942 
50.885   7.53955602    2.7458252 
 50.89   7.35903973   2.71275501 
50.895   7.46881977   2.73291415 
  50.9   7.08148852   2.66110664 
50.905    7.2604388   2.69452014 
 50.91   7.53252495   2.74454458 
50.915    7.7224109   2.77892262 
 50.92   7.37959729   2.71654142 
50.925   7.45962579   2.73123155 
 50.93   7.31654543   2.70491135 
50.935   7.53233604   2.74451016 
 50.94   7.43755225   2.72718761 
50.945   7.24131004   2.69096823 
 50.95   7.37385768    2.7154848 
50.955   7.38920264   2.71830878 
 50.96   7.60109881   2.75700903 
50.965   7.39813961   2.71995213 
 50.97   7.30853332   2.70342992 
50.975   7.60026199   2.75685727 
 50.98   7.40276021   2.72080139 
50.985   7.05500314   2.65612559 
 50.99   7.15541512   2.67496077 
50.995    7.5468057   2.74714501 
  51.0   7.04659075   2.65454153 
51.005   7.46475134   2.73216971 
 51.01   7.01511566   2.64860636 
51.015   7.40925629   2.72199491 
 51.02   7.44715465   2.72894753 
51.025   7.43567729   2.72684383 
 51.03   7.23250848   2.68933235 
51.035   7.43191226   2.72615338 
 51.04   7.51534283   2.74141256 
51.045   7.27653079   2.69750455 
 51.05    7.0759333   2.66006265 
51.055   6.86789643   2.62066717 
 51.06   7.16246993   2.67627912 
51.065   7.34620575   2.71038849 
 51.07   7.42638431   2.72513932 
51.075   7.21543656   2.68615647 
 51.08   7.11908413   2.66816119 
51.085    7.4893737   2.73667201 
 51.09   7.32760539     2.706955 
51.095   6.96438213   2.63901158 
  51.1   7.42959266   2.72572791 
51.105   6.97861643   2.64170711 
 51.11   7.15098148   2.67413191 
51.115   6.95263262   2.63678452 
 51.12    7.0571579   2.65653118 
51.125   7.09192752   2.66306731 
 51.13   6.83571487   2.61452001 
51.135   7.34318617   2.70983139 
 51.14   7.42195308   2.72432617 
51.145    7.3329441   2.70794093 
 51.15   6.95383482   2.63701248 
51.155   7.08748647   2.66223336 
 51.16   7.04135679    2.6535555 
51.165   6.94859567   2.63601891 
 51.17   7.12124884   2.66856681 
51.175   7.16450291   2.67665891 
 51.18   7.10415494   2.66536206 
51.185   6.97044044   2.64015917 
 51.19   7.20484586   2.68418439 
51.195   7.00091653   2.64592451 
  51.2   7.04455159   2.65415742 
51.205   7.16257588   2.67629891 
 51.21   6.82911864   2.61325824 
51.215   7.16144579   2.67608778 
 51.22   7.05260476   2.65567407 
51.225   7.18259732   2.68003681 
 51.23   7.25494308   2.69350015 
51.235   7.20299014    2.6838387 
 51.24   7.37008042    2.7147892 
51.245   7.14223255   2.67249557 
 51.25   7.42481674   2.72485169 
51.255   7.04019376   2.65333635 
 51.26   6.93219298   2.63290581 
51.265   7.01252979   2.64811816 
 51.27   7.47819288   2.73462847 
51.275   7.04194231   2.65366582 
 51.28   7.61322647   2.75920758 
51.285   7.03140763   2.65168015 
 51.29     7.147943   2.67356373 
51.295   7.27575188   2.69736017 
  51.3   7.00404467   2.64651557 
51.305   7.37378696   2.71547177 
 51.31   7.02527804   2.65052411 
51.315   6.54559306   2.55843567 
 51.32   7.38617816   2.71775241 
51.325   7.05091063   2.65535508 
 51.33   7.03674658   2.65268667 
51.335   7.00472022    2.6466432 
 51.34   6.92910207   2.63231876 
51.345    7.0614694   2.65734255 
 51.35   7.27142288    2.6965576 
51.355   7.32582916    2.7066269 
 51.36   7.19615882   2.68256572 
51.365   6.99853356   2.64547416 
 51.37   7.12813469   2.66985668 
51.375   7.13112304   2.67041627 
 51.38   7.16557835   2.67685979 
51.385   7.31858921   2.70528912 
 51.39   7.23070322   2.68899669 
51.395   7.19094402   2.68159356 
  51.4   7.27270201   2.69679477 
51.405   6.77174372   2.60225743 
 51.41   6.97370102   2.64077659 
51.415   6.88681314   2.62427383 
 51.42   6.83216552   2.61384114 
51.425    7.0475625   2.65472456 
 51.43   7.24673879   2.69197674 
51.435   6.72305501   2.59288546 
 51.44   6.95098405    2.6364719 
51.445   7.12552038   2.66936704 
 51.45   7.06498937   2.65800477 
51.455   7.26061298   2.69455246 
 51.46   7.42447043   2.72478814 
51.465   7.18521736   2.68052558 
 51.47   6.90863606   2.62842844 
51.475   7.17559555   2.67873021 
 51.48   7.16655636   2.67704246 
51.485   7.28420224   2.69892613 
 51.49    6.9659197   2.63930288 
51.495   6.92205549   2.63097995 
  51.5   7.41599434   2.72323233 
51.505   6.82724006   2.61289879 
 51.51   7.23740254    2.6902421 
51.515   7.52452492   2.74308675 
 51.52   7.48483971   2.73584351 
51.525   6.93337547   2.63313036 
 51.53   6.93775233   2.63396134 
51.535   7.48951041   2.73669699 
 51.54   6.72008715   2.59231309 
51.545     7.273355   2.69691583 
 51.55   7.15905574   2.67564118 
51.555   7.10304093   2.66515308 
 51.56   6.99743043   2.64526566 
51.565   7.18682148   2.68082478 
 51.57   6.87221345   2.62149069 
51.575   6.97009143   2.64009307 
 51.58   6.98796143   2.64347526 
51.585   6.78459296   2.60472512 
 51.59   7.18668343   2.68079903 
51.595   7.11581713    2.6675489 
  51.6   7.23482174   2.68976239 
51.605   7.36607029   2.71405053 
 51.61   6.85976965    2.6191162 
51.615   7.05565314   2.65624794 
 51.62   6.99366749   2.64455431 
51.625   7.31134517   2.70394992 
 51.63   6.85806881   2.61879148 
51.635   7.22879793   2.68864239 
 51.64   7.21151477   2.68542637 
51.645    7.1264311   2.66953762 
 51.65   7.05861234   2.65680491 
51.655   7.20696495    2.6845791 
 51.66   6.96122363   2.63841309 
51.665   7.00528884   2.64675062 
 51.67   7.24550229   2.69174707 
51.675   7.03498302   2.65235424 
 51.68   7.06250473   2.65753734 
51.685   6.97549371     2.641116 
 51.69   6.87224086   2.62149592 
51.695    7.1081095   2.66610381 
  51.7   7.26387539   2.69515777 
51.705    7.0711262   2.65915893 
 51.71   7.28627267   2.69930967 
51.715   7.18931995   2.68129072 
 51.72   7.21749402   2.68653941 
51.725   7.27390589   2.69701796 
 51.73   7.04361119   2.65398025 
51.735   7.12487779   2.66924667 
 51.74   7.08951062   2.66261349 
51.745   6.96016141   2.63821178 
 51.75   7.20726971   2.68463586 
51.755   7.21941405   2.68689673 
 51.76   7.01936841   2.64940907 
51.765   7.10034013   2.66464634 
 51.77   6.92220464   2.63100829 
51.775   7.27667445   2.69753118 
 51.78   7.12116094   2.66855034 
51.785   7.25310117   2.69315822 
 51.79   7.16205882   2.67620231 
51.795   6.87344347   2.62172528 
  51.8   6.98632108   2.64316497 
51.805   6.95957696   2.63810101 
 51.81   6.95427226   2.63709542 
51.815   6.75493129   2.59902506 
 51.82   7.34700084   2.71053516 
51.825   7.00400741   2.64650853 
 51.83   6.97306706   2.64065656 
51.835   7.24903711   2.69240359 
 51.84   6.84482008   2.61626071 
51.845   6.92292903   2.63114595 
 51.85   6.76185656   2.60035701 
51.855   7.08378645   2.66153836 
 51.86   7.28031685   2.69820623 
51.865   7.24207738   2.69111081 
 51.87   7.27823722   2.69782083 
51.875   7.33902879   2.70906419 
 51.88   7.06465588   2.65794204 
51.885   7.23740294   2.69024217 
 51.89   6.99952212     2.645661 
51.895   6.86050525   2.61925662 
  51.9   7.24661036   2.69195289 
51.905   7.25372307   2.69327367 
 51.91   6.91362336   2.62937699 
51.915   7.20450551   2.68412099 
 51.92   7.02039617   2.64960302 
51.925   7.23925987   2.69058727 
 51.93   7.06136778   2.65732342 
51.935   6.97903071   2.64178552 
 51.94   7.05200671   2.65556147 
51.945    6.8752406     2.622068 
 51.95   7.02391592   2.65026714 
51.955   7.02876042   2.65118095 
 51.96   6.97667465   2.64133956 
51.965   6.99593206   2.64498243 
 51.97   7.11358973   2.66713137 
51.975   7.12591646   2.66944123 
 51.98   6.91848772   2.63030183 
51.985   7.16118222   2.67603853 
 51.99   7.12583878   2.66942668 
51.995   6.86035268    2.6192275 
  52.0   6.87466597   2.62195842 
52.005   7.38638912   2.71779122 
 52.01   7.04156553   2.65359483 
52.015   6.94165499   2.63470207 
 52.02   7.41573329    2.7231844 
52.025    6.9100228   2.62869222 
 52.03    7.1646884   2.67669356 
52.035   6.99010932   2.64388149 
 52.04   7.04406235   2.65406525 
52.045   6.96909118   2.63990363 
 52.05   7.21657218   2.68636784 
52.055   7.07183614   2.65929241 
 52.06   7.13958761   2.67200068 
52.065   7.36926393   2.71463882 
 52.07   7.10781635   2.66604883 
52.075   6.99907509   2.64557651 
 52.08   6.87132535    2.6213213 
52.085   6.89566726   2.62596025 
 52.09   7.09369697   2.66339951 
52.095   7.18363379   2.68023017 
  52.1   7.30612266   2.70298403 
52.105   7.20608713    2.6844156 
 52.11   7.06231944   2.65750248 
52.115   7.07952717   2.66073809 
 52.12   7.02620328   2.65069864 
52.125   6.91711285   2.63004047 
 52.13    7.1095345   2.66637104 
52.135   7.18854515   2.68114624 
 52.14    6.7072505     2.589836 
52.145   6.82647543   2.61275246 
 52.15   6.84445716   2.61619135 
52.155   7.12343715    2.6689768 
 52.16   6.84687122   2.61665268 
52.165   6.97221532   2.64049528 
 52.17   6.94882071   2.63606159 
52.175    7.0357712   2.65250282 
 52.18   7.02588794   2.65063916 
52.185   6.73540816   2.59526649 
 52.19   7.23670045   2.69011161 
52.195   7.12205884   2.66871858 
  52.2    7.1083097   2.66614135 
52.205   6.91842851   2.63029057 
 52.21   7.11890254   2.66812716 
52.215     7.055418   2.65620368 
 52.22   7.02907831    2.6512409 
52.225   7.12137185   2.66858986 
 52.23   7.32953923   2.70731218 
52.235   7.15414621   2.67472358 
 52.24   6.94403842   2.63515435 
52.245   7.36527461   2.71390394 
 52.25   7.11432143   2.66726853 
52.255   7.08082227   2.66098145 
 52.26   7.23845715    2.6904381 
52.265   7.06383711   2.65778801 
 52.27   6.70502935   2.58940714 
52.275   7.03423377   2.65221299 
 52.28   6.89082219   2.62503756 
52.285   6.74807079   2.59770491 
 52.29   6.92982473   2.63245603 
52.295   6.97225812   2.64050338 
  52.3   7.39712828   2.71976622 
52.305   7.08524836   2.66181298 
 52.31   7.01368108   2.64833553 
52.315   7.01718261   2.64899653 
 52.32   7.17319654   2.67828239 
52.325   6.94101689   2.63458097 
 52.33   6.94127895    2.6346307 
52.335   7.19205354   2.68180043 
 52.34   6.89498823   2.62583096 
52.345    7.0446985   2.65418509 
 52.35   6.81778064   2.61108802 
52.355   6.90104706    2.6269844 
 52.36   7.19782364     2.682876 
52.365   6.92348885   2.63125234 
 52.37   7.24138399   2.69098198 
52.375   7.08531357   2.66182523 
 52.38   7.06777425   2.65852859 
52.385   7.05461024   2.65605163 
 52.39   7.14969662   2.67389166 
52.395   6.89903037   2.62660053 
  52.4    7.0784534    2.6605363 
52.405   6.96938589   2.63995945 
 52.41   7.02391691   2.65026733 
52.415    7.1557455   2.67502252 
 52.42   6.88965228   2.62481471 
52.425   7.16251484   2.67628751 
 52.43   7.29332131   2.70061499 
52.435    7.1004716   2.66467101 
 52.44   6.96735098   2.63957401 
52.445   7.02697604    2.6508444 
 52.45    6.8800807   2.62299079 
52.455   7.00180477   2.64609236 
 52.46   6.95112602   2.63649882 
52.465   6.37364784   2.52460845 
 52.47   7.17375564   2.67838676 
52.475   6.90903894   2.62850508 
 52.48   7.12320441    2.6689332 
52.485   6.99840142   2.64544919 
 52.49   6.97986344   2.64194312 
52.495   6.99437991     2.644689 
  52.5   7.06210931   2.65746295 
52.505   6.97466339    2.6409588 
 52.51   7.21465748   2.68601145 
52.515   6.91116605   2.62890967 
 52.52   7.10928745   2.66632471 
52.525   7.31675463   2.70495002 
 52.53    6.9491264   2.63611957 
52.535   6.70812317   2.59000447 
 52.54   7.40114067   2.72050375 
52.545   6.92694067   2.63190818 
 52.55   7.37634015   2.71594185 
52.555   6.95466092   2.63716911 
 52.56    7.0536124   2.65586378 
52.565   6.81810703   2.61115052 
 52.57   7.16732015   2.67718512 
52.575   7.13830358   2.67176039 
 52.58   6.80677617   2.60897991 
52.585   6.87184155   2.62141976 
 52.59   6.93868245    2.6341379 
52.595   6.83329529   2.61405725 
  52.6   7.06957316   2.65886689 
52.605    7.3943617   2.71925756 
 52.61   6.73243836   2.59469427 
52.615   6.90500722   2.62773804 
 52.62   7.24060337   2.69083693 
52.625   7.16225714   2.67623937 
 52.63   7.13714797   2.67154412 
52.635   7.53904195   2.74573159 
 52.64   7.24070427   2.69085568 
52.645   7.37333076   2.71538777 
 52.65   6.94288087    2.6349347 
52.655   6.85503344   2.61821188 
 52.66   7.09514147   2.66367068 
52.665   6.88748124   2.62440112 
 52.67   6.66692871   2.58203964 
52.675   6.68289208   2.58512902 
 52.68   7.16710049   2.67714409 
52.685   6.93875623    2.6341519 
 52.69    7.0833869    2.6614633 
52.695   6.86455781   2.62003012 
  52.7   7.08222041   2.66124415 
52.705    6.9926684   2.64436541 
 52.71   6.92919817   2.63233702 
52.715   6.85438452   2.61808795 
 52.72   6.78944367   2.60565609 
52.725   7.27453814   2.69713517 
 52.73   7.11078844   2.66660617 
52.735   7.12210749   2.66872769 
 52.74   7.02778863   2.65099767 
52.745    6.8461048   2.61650622 
 52.75   6.84776955   2.61682432 
52.755   6.99938731   2.64563552 
 52.76   7.02370476    2.6502273 
52.765   7.04333488    2.6539282 
 52.77   7.13751473   2.67161276 
52.775   6.91559749   2.62975236 
 52.78    7.0751348   2.65991255 
52.785   7.12268402    2.6688357 
 52.79   7.10739716   2.66597021 
52.795   7.11876744   2.66810184 
  52.8   7.05493463   2.65611269 
52.805   7.11802124     2.667962 
 52.81   7.36105025   2.71312555 
52.815   6.74810346    2.5977112 
 52.82   7.08903218   2.66252365 
52.825   6.95641389   2.63750145 
 52.83   7.02906517   2.65123842 
52.835   7.09123481   2.66293725 
 52.84   6.61038064   2.57106605 
52.845   6.89564819   2.62595662 
 52.85   7.26614133   2.69557811 
52.855   7.04053526    2.6534007 
 52.86   7.28854795   2.69973109 
52.865   6.99769886    2.6453164 
 52.87   6.74055916   2.59625869 
52.875   7.05018648   2.65521872 
 52.88   7.14253212   2.67255161 
52.885    7.0997956   2.66454416 
 52.89   7.47904249   2.73478381 
52.895   7.19977544   2.68323973 
  52.9   7.12275088   2.66884823 
52.905   7.15793057   2.67543091 
 52.91   6.79831652   2.60735815 
52.915   7.22227701   2.68742944 
 52.92    7.0775684   2.66036997 
52.925   7.05004231   2.65519158 
 52.93   7.08055986   2.66093214 
52.935   7.28496085   2.69906666 
 52.94   7.11828641    2.6680117 
52.945    6.9273555   2.63198699 
 52.95   7.08726077   2.66219097 
52.955   7.05884387   2.65684849 
 52.96   7.19921422   2.68313515 
52.965   6.70503721   2.58940866 
 52.97    6.9854838   2.64300658 
52.975   7.15430915   2.67475404 
 52.98   7.16713817   2.67715113 
52.985   7.04607105   2.65444364 
 52.99   7.08864467   2.66245088 
52.995   6.88347103   2.62363699 
  53.0   7.21197594   2.68551223 
53.005   6.77681443   2.60323154 
 53.01   7.11787182     2.667934 
53.015   7.04643024    2.6545113 
 53.02    7.1815013   2.67983233 
53.025   6.90616646   2.62795861 
 53.03   7.10586543   2.66568292 
53.035    6.8972635   2.62626417 
 53.04   7.05991905   2.65705082 
53.045   7.25605529   2.69370661 
 53.05   6.98819134   2.64351874 
53.055   6.92553581   2.63164128 
 53.06   7.00001694   2.64575451 
53.065   7.10418331   2.66536739 
 53.07   7.30271901   2.70235435 
53.075   7.22041212   2.68708246 
 53.08   7.35919513   2.71278365 
53.085   7.30578591   2.70292174 
 53.09   7.10088751   2.66474905 
53.095   7.01511551   2.64860633 
  53.1   7.17027408   2.67773675 
53.105   6.88973519   2.62483051 
 53.11   7.09886769   2.66437004 
53.115   6.92128521   2.63083356 
 53.12   6.88918477   2.62472566 
53.125   7.18293179   2.68009921 
 53.13   7.06055833   2.65717111 
53.135   7.26835564   2.69598881 
 53.14    7.0343705   2.65223877 
53.145   7.15167534   2.67426164 
 53.15   6.89881438   2.62655942 
53.155   6.94378905   2.63510703 
 53.16   6.81270285   2.61011549 
53.165   7.16062046   2.67593357 
 53.17    7.0995699   2.66450181 
53.175   7.09184954   2.66305267 
 53.18   7.07299543   2.65951037 
53.185   6.89512719   2.62585742 
 53.19   7.07536531   2.65995588 
53.195   6.78090199   2.60401651 
  53.2   7.08251212   2.66129895 
53.205   6.96106633   2.63838328 
 53.21   6.99866479   2.64549897 
53.215   6.93725234   2.63386642 
 53.22   7.23762157    2.6902828 
53.225   7.12367991   2.66902228 
 53.23   7.28878995   2.69977591 
53.235   7.08999436   2.66270433 
 53.24   6.78993906   2.60575115 
53.245   7.08589098   2.66193369 
 53.25   7.05400776   2.65593821 
53.255   7.06749033   2.65847519 
 53.26   7.28169845   2.69846224 
53.265   7.27967167   2.69808667 
 53.27   7.24483273   2.69162269 
53.275   7.05772681   2.65663825 
 53.28   6.85565011   2.61832964 
53.285   7.11070014   2.66658961 
 53.29   6.79947465   2.60758023 
53.295   7.01102376   2.64783379 
  53.3   6.92210021   2.63098845 
53.305   7.17801416   2.67918162 
 53.31   7.22044101   2.68708783 
53.315   6.90775472   2.62826078 
 53.32   7.05857139    2.6567972 
53.325   7.24486314   2.69162834 
 53.33    7.1220502   2.66871696 
53.335   6.83047004   2.61351679 
 53.34    7.0553354   2.65618813 
53.345   7.08947766    2.6626073 
 53.35   7.15131064   2.67419346 
53.355   7.11659127     2.667694 
 53.36   7.33968199   2.70918475 
53.365   6.88496214   2.62392114 
 53.37   7.02922783    2.6512691 
53.375    7.1769602   2.67898492 
 53.38    6.8927066   2.62539646 
53.385   7.30244943   2.70230447 
 53.39   6.97425794   2.64088204 
53.395    6.8201981    2.6115509 
  53.4   7.19581357   2.68250136 
53.405   7.34462045   2.71009602 
 53.41   7.18366252   2.68023553 
53.415    6.7970178   2.60710909 
 53.42   6.82080342   2.61166679 
53.425   7.14699009   2.67338551 
 53.43   6.94894868   2.63608586 
53.435   6.96841536   2.63977563 
 53.44   7.20465095   2.68414809 
53.445    7.3066767   2.70308651 
 53.45   6.88273026   2.62349581 
53.455   7.01342616    2.6482874 
 53.46    7.1320637   2.67059239 
53.465   7.19204965    2.6817997 
 53.47   7.26349699   2.69508757 
53.475   7.11150066   2.66673971 
 53.48    6.8750132   2.62202464 
53.485   7.26628902    2.6956055 
 53.49   6.95786416   2.63777637 
53.495   6.90105201   2.62698535 
  53.5   6.84491845   2.61627951 
53.505   6.66890189   2.58242171 
 53.51   6.89069822   2.62501395 
53.515   7.33396354   2.70812916 
 53.52   6.94339262   2.63503181 
53.525   6.83200365   2.61381018 
 53.53    7.0083291    2.6473249 
53.535   7.03221156   2.65183174 
 53.54    7.1148832   2.66737384 
53.545   6.82237577    2.6119678 
 53.55   7.02161634   2.64983327 
53.555   7.10821203   2.66612303 
 53.56   7.47940928   2.73485087 
53.565   7.10031851   2.66464229 
 53.57   7.12971013   2.67015171 
53.575   7.12211718   2.66872951 
 53.58   7.28583405   2.69922842 
53.585   7.27778998   2.69773794 
 53.59   6.91025246   2.62873591 
53.595   7.00997241   2.64763525 
  53.6   7.02531219   2.65053055 
53.605   6.89308548   2.62546862 
 53.61   6.82785019   2.61301554 
53.615   7.09500547   2.66364515 
 53.62   7.17607588   2.67881987 
53.625   6.95752989     2.637713 
 53.63    7.2851481   2.69910135 
53.635   6.96940576   2.63996321 
 53.64   6.80774381   2.60916535 
53.645   7.04630479   2.65448767 
 53.65    6.9164648   2.62991726 
53.655   6.93350728   2.63315538 
 53.66    7.1712105   2.67791159 
53.665   6.91106524    2.6288905 
 53.67   7.04355119   2.65396895 
53.675   6.99781307   2.64533799 
 53.68   6.90934678   2.62856364 
53.685   6.81487017   2.61053063 
 53.69   6.80183084   2.60803199 
53.695   7.40218084   2.72069492 
  53.7   7.20930695   2.68501526 
53.705   6.88874751   2.62464236 
 53.71   6.66117638   2.58092549 
53.715   7.09690338   2.66400138 
 53.72   7.19309212   2.68199406 
53.725   7.10296846   2.66513948 
 53.73     6.903193   2.62739281 
53.735   7.06185337   2.65741479 
 53.74    7.0250907   2.65048877 
53.745   6.93209807   2.63288778 
 53.75   6.88119141   2.62320251 
53.755   6.96076076   2.63832537 
 53.76   7.31162998   2.70400258 
53.765   7.00316913   2.64635015 
 53.77   7.11033942   2.66652197 
53.775   6.97475373    2.6409759 
 53.78    7.1690576   2.67750959 
53.785   7.09283753   2.66323817 
 53.79   7.12576811   2.66941344 
53.795   7.18717994   2.68089163 
  53.8   7.02426019   2.65033209 
53.805   7.24826088   2.69225944 
 53.81   7.06771633   2.65851769 
53.815   6.97006782    2.6400886 
 53.82   7.25187123   2.69292986 
53.825   7.23076266   2.68900775 
 53.83   6.94906301   2.63610755 
53.835   6.98550999   2.64301154 
 53.84   6.89909793    2.6266134 
53.845   7.26685666   2.69571079 
 53.85   7.20374312   2.68397897 
53.855   6.82559342   2.61258367 
 53.86   7.03692582   2.65272046 
53.865   6.93779207   2.63396888 
 53.87   6.97262518   2.64057289 
53.875   6.81565897   2.61068171 
 53.88   7.15940305   2.67570608 
53.885   7.19035395   2.68148354 
 53.89   6.94896365    2.6360887 
53.895    7.3610523   2.71312593 
  53.9   6.98444189   2.64280947 
53.905   7.09505926   2.66365524 
 53.91   7.27430041    2.6970911 
53.915   6.99553323   2.64490704 
 53.92   7.09456023   2.66356157 
53.925   7.09662661   2.66394944 
 53.93   6.80594101   2.60881985 
53.935   7.11981575   2.66829829 
 53.94   7.21673809   2.68639872 
53.945   7.13186842   2.67055583 
 53.95   6.91724312   2.63006523 
53.955    6.9434144   2.63503594 
 53.96     7.048456   2.65489284 
53.965   7.21795145   2.68662454 
 53.97   6.88414715   2.62376583 
53.975   7.34876772   2.71086107 
 53.98   7.06360512   2.65774437 
53.985   7.17265515   2.67818131 
 53.99    6.9950017   2.64480655 
53.995   7.23075551   2.68900642 
  54.0   7.10842623    2.6661632 
54.005    7.0041932   2.64654363 
 54.01   7.02544229   2.65055509 
54.015   7.20409332   2.68404421 
 54.02   7.16310782   2.67639829 
54.025    7.1150233    2.6674001 
 54.03    7.0523811   2.65563196 
54.035     7.194898    2.6823307 
 54.04   7.12565427   2.66939212 
54.045   7.12194589   2.66869741 
 54.05   6.73199321   2.59460849 
54.055   7.02037559   2.64959914 
 54.06   7.10042886   2.66466299 
54.065   7.16014207   2.67584418 
 54.07   6.76559748   2.60107622 
54.075   7.00529253   2.64675132 
 54.08   7.14039644   2.67215202 
54.085   7.15384673   2.67466759 
 54.09   7.00952335   2.64755044 
54.095   7.07930567   2.66069646 
  54.1   7.42510687   2.72490493 
54.105   7.03968096   2.65323971 
 54.11   7.19524307   2.68239502 
54.115   6.92446992   2.63143876 
 54.12   7.11992984   2.66831967 
54.125   7.24804269   2.69221892 
 54.13   7.11810354   2.66797743 
54.135   7.19715189   2.68275081 
 54.14   7.35165541   2.71139363 
54.145   7.24325205   2.69132905 
 54.15   6.99969396   2.64569347 
54.155   7.23141572   2.68912918 
 54.16   6.99402306   2.64462154 
54.165   7.15630816   2.67512769 
 54.17   7.50975322    2.7403929 
54.175    7.3815747   2.71690535 
 54.18   7.17244178   2.67814148 
54.185    7.2030982   2.68385883 
 54.19   6.90148367    2.6270675 
54.195   6.93239026   2.63294327 
  54.2   7.19200359   2.68179112 
54.205   6.96242862   2.63864144 
 54.21   7.14395657    2.6728181 
54.215   7.25454547   2.69342634 
 54.22   7.17619141   2.67884143 
54.225   7.24876467     2.692353 
 54.23   7.25028158   2.69263469 
54.235    7.3735753    2.7154328 
 54.24   7.00879158   2.64741224 
54.245   6.95082656   2.63644203 
 54.25   6.96078127   2.63832926 
54.255   7.16832748   2.67737324 
 54.26   7.11310028   2.66703961 
54.265   7.10226921   2.66500829 
 54.27   7.32748087     2.706932 
54.275   7.04053308   2.65340029 
 54.28    7.1961453    2.6825632 
54.285   6.99354817   2.64453175 
 54.29    7.1006222   2.66469927 
54.295   7.23242314   2.68931648 
  54.3   7.03046312   2.65150205 
54.305   6.94507908   2.63535179 
 54.31   6.79489586    2.6067021 
54.315    7.0220415   2.64991349 
 54.32   7.21105657   2.68534105 
54.325   7.01403563   2.64840247 
 54.33   7.02279225   2.65005514 
54.335   7.13209381   2.67059802 
 54.34   6.82803406   2.61305072 
54.345   7.19360235   2.68208918 
 54.35   6.86946047   2.62096556 
54.355   6.85559277   2.61831869 
 54.36   7.02712695   2.65087286 
54.365   7.15166108   2.67425898 
 54.37   7.27198113   2.69666111 
54.375   7.01593743   2.64876149 
 54.38   7.41069278   2.72225876 
54.385   7.20589161   2.68437918 
 54.39   6.98572443    2.6430521 
54.395   6.87689691   2.62238382 
  54.4   7.09621167   2.66387156 
54.405   6.82324089    2.6121334 
 54.41   7.04018345    2.6533344 
54.415   7.17230427   2.67811581 
 54.42   7.29639304   2.70118364 
54.425   7.28544528    2.6991564 
 54.43   7.15925338   2.67567812 
54.435    7.2762065   2.69744444 
 54.44   7.31576295   2.70476671 
54.445   7.15308131    2.6745245 
 54.45   7.02057201    2.6496362 
54.455   7.17413749   2.67845804 
 54.46   6.88757608   2.62441919 
54.465   7.11750769   2.66786576 
 54.47    7.0230714   2.65010781 
54.475   7.14043857   2.67215991 
 54.48   7.19793594   2.68289693 
54.485   6.97518119   2.64105683 
 54.49   7.29264269   2.70048934 
54.495   6.77700499   2.60326814 
  54.5   7.11073023   2.66659525 
54.505   7.02069754   2.64965989 
 54.51   7.20831203   2.68482998 
54.515   7.17771875   2.67912649 
 54.52    7.0616559   2.65737764 
54.525   6.89215031   2.62529052 
 54.53   6.94917185   2.63612819 
54.535   7.63215932    2.7626363 
 54.54   7.02773032   2.65098667 
54.545   7.20210869   2.68367448 
 54.55    7.2101436   2.68517106 
54.555   7.19843384   2.68298972 
 54.56   6.87619994   2.62225093 
54.565   7.05878159   2.65683676 
 54.57    7.2618439   2.69478086 
54.575   7.34355584    2.7098996 
 54.58    7.1103048   2.66651548 
54.585   6.89620998   2.62606359 
 54.59   7.01864118   2.64927182 
54.595   7.45846437   2.73101893 
  54.6   7.17416843   2.67846382 
54.605   7.14910859    2.6737817 
 54.61   7.08754651   2.66224464 
54.615   7.44400375   2.72837016 
 54.62   7.12439362   2.66915597 
54.625   7.52763747   2.74365404 
 54.63    7.1766617   2.67892921 
54.635   7.06954643   2.65886187 
 54.64   7.08492986   2.66175315 
54.645   7.21165615   2.68545269 
 54.65   7.31760706   2.70510759 
54.655    7.1828801   2.68008957 
 54.66   6.78977864   2.60572037 
54.665   7.03861365   2.65303857 
 54.67   7.28608145   2.69927425 
54.675   7.25837286   2.69413676 
 54.68   7.11830417   2.66801502 
54.685   7.25648611   2.69378657 
 54.69   7.15318611   2.67454409 
54.695   7.21151287   2.68542601 
  54.7   6.99699852   2.64518402 
54.705   7.11360582   2.66713438 
 54.71   7.33011457   2.70741843 
54.715   7.16034462   2.67588203 
 54.72   7.23365273   2.68954508 
54.725   7.25442797   2.69340453 
 54.73   6.95810345   2.63782172 
54.735   6.91951438   2.63049698 
 54.74   6.90509404   2.62775456 
54.745   7.20903906   2.68496537 
 54.75   7.36933357   2.71465165 
54.755   7.19141581   2.68168153 
 54.76   7.32220233   2.70595682 
54.765   7.16239698   2.67626549 
 54.77   7.03279882   2.65194246 
54.775   7.24457699   2.69157519 
 54.78   7.43968739   2.72757903 
54.785   7.58353906   2.75382263 
 54.79   7.20241171   2.68373093 
54.795   7.17859756    2.6792905 
  54.8   7.23471006   2.68974163 
54.805   7.09277537    2.6632265 
 54.81   7.43775803   2.72722533 
54.815    7.1745585   2.67853663 
 54.82   7.15032086   2.67400839 
54.825   7.35902967   2.71275315 
 54.83   7.31830782   2.70523711 
54.835   7.17978905   2.67951284 
 54.84   7.14822351   2.67361619 
54.845   6.91706606   2.63003157 
 54.85   7.32930241   2.70726844 
54.855    7.2703209   2.69635326 
 54.86   7.30644214   2.70304313 
54.865   6.89430491   2.62570084 
 54.87   6.98115448   2.64218744 
54.875   7.15804452   2.67545221 
 54.88   7.43997093   2.72763101 
54.885   7.20963611   2.68507656 
 54.89   7.05095971   2.65536433 
54.895   7.37127987    2.7150101 
  54.9   7.51361354   2.74109714 
54.905   7.35000086    2.7110885 
 54.91    7.1471188   2.67340958 
54.915   7.43363906   2.72647007 
 54.92   7.06688136   2.65836065 
54.925   7.41711164   2.72343747 
 54.93   7.49830789   2.73830383 
54.935   7.31160699   2.70399833 
 54.94   7.42528516   2.72493764 
54.945   7.02850711   2.65113318 
 54.95    7.2649774    2.6953622 
54.955    7.5584342   2.74926066 
 54.96   7.27727196   2.69764193 
54.965   7.08358708   2.66150091 
 54.97   7.36606656   2.71404984 
54.975    7.5632565   2.75013754 
 54.98   7.55916206   2.74939303 
54.985   7.31521932   2.70466621 
 54.99    6.9896735   2.64379906 
54.995   7.50642051   2.73978476 
  55.0   7.35368945   2.71176869 
55.005    7.5193688   2.74214675 
 55.01    7.5412072   2.74612585 
55.015   7.29750591   2.70138963 
 55.02   7.37175681   2.71509794 
55.025   7.50295185   2.73915167 
 55.03   7.25929503   2.69430789 
55.035   7.36942855   2.71466914 
 55.04   7.52345508   2.74289174 
55.045   7.30618445   2.70299546 
 55.05   7.56250377   2.75000068 
55.055   7.44213664   2.72802798 
 55.06   7.49742527   2.73814267 
55.065   7.50022867   2.73865454 
 55.07   7.36714761   2.71424899 
55.075    7.1966302   2.68265357 
 55.08   7.92800864   2.81567197 
55.085   7.65569157   2.76689204 
 55.09   7.63187821   2.76258542 
55.095   7.54136895    2.7461553 
  55.1    7.7103431   2.77675046 
55.105   7.77026077   2.78751875 
 55.11   7.88788073   2.80853712 
55.115   7.54850604   2.74745447 
 55.12   8.18442895    2.8608441 
55.125   7.74117427   2.78229658 
 55.13   8.04374697   2.83615003 
55.135   8.09901602   2.84587702 
 55.14   8.41734761   2.90126655 
55.145   7.92976225   2.81598335 
 55.15   8.15564246   2.85580855 
55.155   7.90688003    2.8119175 
 55.16   8.22585471   2.86807509 
55.165   8.19735711   2.86310271 
 55.17   8.17896212   2.85988848 
55.175   8.35790172   2.89100358 
 55.18   8.42470751   2.90253467 
55.185   8.66621968   2.94384437 
 55.19   8.84162614    2.9734872 
55.195   8.90126417   2.98349865 
  55.2   8.66512019   2.94365762 
55.205   8.66483132   2.94360855 
 55.21   8.83821058   2.97291281 
55.215   8.52338705   2.91948404 
 55.22   9.42568686   3.07012815 
55.225   9.58481846    3.0959358 
 55.23   9.69692107   3.11398797 
55.235   9.77927054   3.12718252 
 55.24   9.98037717   3.15917349 
55.245   10.2039095   3.19435589 
 55.25   10.2572506   3.20269428 
55.255    10.510503   3.24199059 
 55.26   10.8310517   3.29105633 
55.265   11.0747777   3.32787886 
 55.27   11.5981962   3.40561245 
55.275   11.4459415   3.38318511 
 55.28    12.959837   3.59997736 
55.285   13.4932332   3.67331365 
 55.29   14.3143812   3.78343511 
55.295   15.9208778   3.99009747 
  55.3   17.2733492   4.15612189 
55.305   18.3796109   4.28714485 
 55.31   22.0409127   4.69477505 
55.315   24.3614291   4.93572985 
 55.32   26.4901809   5.14686127 
55.325   31.8953512   5.64759694 
 55.33   33.1404577   5.75677494 
55.335   37.5930569   6.13131772 
 55.34   40.1474796   6.33620388 
55.345   40.9109971   6.39617051 
 55.35    42.335349   6.50656199 
55.355   41.2509216   6.42268803 
 55.36   41.0346969   6.40583303 
55.365   36.5419843   6.04499663 
 55.37   32.9192539   5.73753029 
55.375   29.7951582   5.45849413 
 55.38   24.2012098   4.91947251 
55.385   22.7306686    4.7676691 
 55.39   20.0113237    4.4734018 
55.395   16.4890201   4.06066745 
  55.4   16.3230789   4.04018303 
55.405   14.2612873   3.77641196 
 55.41   13.8416581   3.72043789 
55.415   13.6220454   3.69080552 
 55.42   12.4951756   3.53485157 
55.425   11.7648265   3.42998928 
 55.43   11.7276014   3.42455857 
55.435   10.7983148   3.28607894 
 55.44   10.9630701   3.31105272 
55.445   10.5279307   3.24467729 
 55.45   10.1371318   3.18388628 
55.455   10.1642649   3.18814443 
 55.46   9.63246278   3.10362091 
55.465   9.60851515    3.0997605 
 55.47   9.70120463   3.11467569 
55.475   9.07496493   3.01246825 
 55.48   9.31393091   3.05187334 
55.485   9.28632357   3.04734697 
 55.49   8.78409297   2.96379705 
55.495   8.90846813    2.9847057 
  55.5   8.88037901   2.97999648 
55.505   8.57280801   2.92793579 
 55.51   8.69467715   2.94867379 
55.515   8.57523251   2.92834979 
 55.52   8.49669089   2.91490838 
55.525   8.82767237   2.97113991 
 55.53   7.94966453   2.81951495 
55.535   8.54552131   2.92327236 
 55.54   7.83016541   2.79824327 
55.545   8.08471299   2.84336297 
 55.55   7.84490197   2.80087521 
55.555   8.18146284   2.86032565 
 55.56   7.92531166   2.81519301 
55.565   7.73977495    2.7820451 
 55.57   7.86454103    2.8043789 
55.575   7.55677984   2.74895977 
 55.58   7.95144884   2.81983135 
55.585    7.9213607    2.8144912 
 55.59   7.55070462   2.74785455 
55.595   7.38706539   2.71791563 
  55.6    7.5614427   2.74980776 
55.605    7.5612415   2.74977117 
 55.61   7.51950646   2.74217185 
55.615   7.61180847   2.75895061 
 55.62   7.53579857    2.7451409 
55.625   7.72674606   2.77970251 
 55.63   7.86107688    2.8037612 
55.635   7.46300454   2.73185002 
 55.64   7.67537114   2.77044602 
55.645   7.63192396    2.7625937 
 55.65   7.54648404   2.74708646 
55.655   7.69798919   2.77452504 
 55.66   7.35131469    2.7113308 
55.665   7.44949137   2.72937564 
 55.67   7.51092104   2.74060596 
55.675   7.75762074   2.78525057 
 55.68   7.59693012   2.75625291 
55.685   7.59050221   2.75508661 
 55.69   7.79327203   2.79164325 
55.695     7.614708   2.75947604 
  55.7   7.06971336   2.65889326 
55.705   7.52040111   2.74233497 
 55.71   7.37224154    2.7151872 
55.715   7.21101106   2.68533258 
 55.72   7.25780694   2.69403173 
55.725   7.29355473    2.7006582 
 55.73   7.64201811   2.76442003 
55.735   7.26499496   2.69536546 
 55.74   7.51820839   2.74193515 
55.745   7.53988818   2.74588568 
 55.75   7.66546848   2.76865825 
55.755   7.34345446   2.70988089 
 55.76   7.56643414   2.75071521 
55.765   7.47959887   2.73488553 
 55.77    7.3598476    2.7129039 
55.775   7.26683703   2.69570715 
 55.78   7.36654169   2.71413737 
55.785   7.13787157   2.67167954 
 55.79   7.46291905   2.73183437 
55.795   7.37645716   2.71596339 
  55.8   7.03997187   2.65329453 
55.805   7.41787391   2.72357741 
 55.81   7.14598056   2.67319669 
55.815   7.59066316   2.75511582 
 55.82   7.44331281   2.72824354 
55.825   7.40569894   2.72134139 
 55.83   7.29656463    2.7012154 
55.835   7.56478346   2.75041514 
 55.84   7.17974391   2.67950442 
55.845   6.96538883   2.63920231 
 55.85    7.3492544   2.71095083 
55.855   7.19983619   2.68325105 
 55.86   6.98235315   2.64241426 
55.865   7.19111637    2.6816257 
 55.87    7.3465654   2.71045483 
55.875   7.16527791   2.67680367 
 55.88   7.29380807   2.70070511 
55.885    7.0293914   2.65129995 
 55.89   7.18815475   2.68107343 
55.895   7.09469853   2.66358753 
  55.9    7.5585873   2.74928851 
55.905   7.02256001   2.65001132 
 55.91   7.44467434   2.72849305 
55.915   7.23329661   2.68947887 
 55.92   7.14755419   2.67349101 
55.925   7.45346937   2.73010428 
 55.93   7.39075922   2.71859508 
55.935   7.29349899   2.70064788 
 55.94    6.9776648   2.64152698 
55.945   7.29154888   2.70028681 
 55.95   7.35682394   2.71234657 
55.955   7.07999635   2.66082625 
 55.96    7.3483443   2.71078297 
55.965   7.20328987   2.68389453 
 55.97   6.86624497   2.62035207 
55.975   7.16373556   2.67651556 
 55.98   7.40435256     2.721094 
55.985   7.09406334   2.66346829 
 55.99   7.34219167   2.70964789 
55.995   7.47643514   2.73430707 
  56.0   7.33914879   2.70908634 
56.005   7.41534283   2.72311271 
 56.01   7.46969795   2.73307482 
56.015   7.34357148   2.70990249 
 56.02   7.23824103   2.69039793 
56.025   7.22249538   2.68747007 
 56.03   7.26026409   2.69448772 
56.035   7.40386416   2.72100426 
 56.04   7.12150473   2.66861476 
56.045   7.27242281     2.696743 
 56.05   7.07199122   2.65932157 
56.055   7.45455504    2.7303031 
 56.06   7.21576521   2.68621764 
56.065   7.26043202   2.69451888 
 56.07   7.34753229   2.71063319 
56.075   7.31422885    2.7044831 
 56.08   7.39187613   2.71880049 
56.085    7.6977385   2.77447986 
 56.09   7.49487982   2.73767782 
56.095   7.20303708   2.68384744 
  56.1   7.45056372   2.72957208 
56.105     7.339395   2.70913178 
 56.11   7.63494091   2.76313968 
56.115   7.35562989   2.71212645 
 56.12   7.24136438   2.69097833 
56.125   7.31835035   2.70524497 
 56.13   7.49440409   2.73759093 
56.135   6.80480757   2.60860261 
 56.14   7.54163064   2.74620295 
56.145   7.09528826   2.66369823 
 56.15   7.30913599   2.70354138 
56.155   7.42539344   2.72495751 
 56.16   7.00210933   2.64614991 
56.165   7.14423805   2.67287075 
 56.17   7.13968274   2.67201848 
56.175   7.40689533   2.72156119 
 56.18   7.27239481   2.69673781 
56.185   7.22682058   2.68827465 
 56.19   7.12546609   2.66935687 
56.195   7.35738992   2.71245091 
  56.2   7.22967324   2.68880517 
56.205   7.14362824   2.67275667 
 56.21   7.12400451   2.66908308 
56.215    7.5718103   2.75169226 
 56.22   7.28535183   2.69913909 
56.225   7.24054867   2.69082676 
 56.23   7.28571099   2.69920562 
56.235   7.15803919   2.67545121 
 56.24     7.399915   2.72027848 
56.245   7.13446347   2.67104164 
 56.25    7.5656202   2.75056725 
56.255   7.20748579   2.68467611 
 56.26   7.05761162   2.65661657 
56.265    7.3368829    2.7086681 
 56.27   7.14013223   2.67210259 
56.275   7.30359604   2.70251661 
 56.28   7.30287048   2.70238237 
56.285   7.32506578   2.70648587 
 56.29   6.93203099   2.63287504 
56.295   7.30511024   2.70279674 
  56.3   7.19813848   2.68293468 
56.305   7.58281654   2.75369144 
 56.31   7.13175863   2.67053527 
56.315   7.10524896   2.66556729 
 56.32   7.24007144   2.69073808 
56.325   7.37852731   2.71634448 
 56.33   7.10050439   2.66467716 
56.335   7.82855933   2.79795628 
 56.34   7.08808422   2.66234562 
56.345   7.17166605   2.67799665 
 56.35   7.44206979   2.72801572 
56.355   7.20998893   2.68514225 
 56.36   7.23725996    2.6902156 
56.365   7.29469472   2.70086925 
 56.37   7.64857091   2.76560498 
56.375   7.44664421   2.72885401 
 56.38   7.15196297   2.67431542 
56.385   7.41084496   2.72228672 
 56.39   7.16417617   2.67659787 
56.395   7.36034447   2.71299548 
  56.4   7.03563793    2.6524777 
56.405   7.54890187    2.7475265 
 56.41   7.38978632   2.71841614 
56.415   7.41118775   2.72234967 
 56.42   7.12538569   2.66934181 
56.425   7.32429123   2.70634278 
 56.43    7.4817391   2.73527679 
56.435   7.43683318   2.72705577 
 56.44   7.12123981   2.66856512 
56.445   7.29995023   2.70184201 
 56.45   7.41676089   2.72337307 
56.455   7.30106754   2.70204877 
 56.46   7.35339427   2.71171427 
56.465    7.3834503    2.7172505 
 56.47   7.29969856   2.70179543 
56.475   7.33933597   2.70912088 
 56.48   7.25137907   2.69283848 
56.485   7.50810025   2.74009128 
 56.49   7.36832021   2.71446499 
56.495   7.16294389   2.67636767 
  56.5   7.26742923   2.69581699 
56.505   7.26071427   2.69457126 
 56.51   7.62524564   2.76138473 
56.515   7.25837912   2.69413792 
 56.52   7.21197535   2.68551212 
56.525   7.30690403   2.70312856 
 56.53    7.6069658   2.75807284 
56.535   7.01060384   2.64775449 
 56.54   7.23186415   2.68921255 
56.545   7.34219717    2.7096489 
 56.55   7.54677755   2.74713988 
56.555   7.14757802   2.67349547 
 56.56   7.18673793   2.68080919 
56.565    7.2665467    2.6956533 
 56.57   7.23954933   2.69064106 
56.575   7.14721553   2.67342767 
 56.58   7.40021712   2.72033401 
56.585   7.29157912   2.70029241 
 56.59   7.33318152   2.70798477 
56.595   7.14714211   2.67341394 
  56.6   7.08982041   2.66267167 
56.605   7.27072675   2.69642852 
 56.61   7.18535374   2.68055101 
56.615   7.49220603   2.73718944 
 56.62   7.10880698   2.66623461 
56.625   7.50784433   2.74004459 
 56.63   7.69996873   2.77488175 
56.635   7.01345876   2.64829356 
 56.64   7.16785877   2.67728571 
56.645   7.05580211   2.65627599 
 56.65   7.05143592     2.655454 
56.655   7.37579416   2.71584134 
 56.66   7.22460596   2.68786271 
56.665   7.43018716   2.72583697 
 56.67   7.47087087   2.73328939 
56.675   7.16106274   2.67601621 
 56.68   7.15284469   2.67448026 
56.685    7.2092612   2.68500674 
 56.69   7.39775839   2.71988205 
56.695   7.26129863   2.69467969 
  56.7   7.24346883   2.69136932 
56.705   7.12701478   2.66964694 
 56.71   7.04766262   2.65474342 
56.715   7.06310606   2.65765048 
 56.72   7.36470546   2.71379908 
56.725   7.45599134   2.73056612 
 56.73   7.09129864   2.66294924 
56.735   7.54022987    2.7459479 
 56.74   7.38235013   2.71704805 
56.745   7.39579642   2.71952136 
 56.75   7.28052353   2.69824453 
56.755   7.12019989   2.66837027 
 56.76   7.09646231    2.6639186 
56.765   7.15771616   2.67539084 
 56.77   7.31086666   2.70386143 
56.775   7.52131302   2.74250123 
 56.78   7.55505964   2.74864687 
56.785   7.34742282     2.710613 
 56.79   7.13308973   2.67078448 
56.795   6.93728778   2.63387315 
  56.8    7.4901855   2.73682033 
56.805   7.37752477   2.71615993 
 56.81   7.29898684   2.70166372 
56.815   7.08216302   2.66123336 
 56.82   7.11428411   2.66726154 
56.825   6.96459991   2.63905284 
 56.83   7.37179551   2.71510506 
56.835   7.21878333   2.68677936 
 56.84   7.20453535   2.68412655 
56.845   7.23061492   2.68898027 
 56.85       7.5508    2.7478719 
56.855   7.45223749   2.72987866 
 56.86    7.3731769   2.71535944 
56.865   7.10426605   2.66538291 
 56.87   7.14987765   2.67392551 
56.875   7.14089306   2.67224495 
 56.88   7.30400067   2.70259147 
56.885    7.2767476   2.69754473 
 56.89   7.45700819   2.73075231 
56.895   6.98352738   2.64263645 
  56.9   7.21942521   2.68689881 
56.905   7.31721638   2.70503537 
 56.91   7.24837893   2.69228136 
56.915   7.17651069   2.67890102 
 56.92   7.62660185   2.76163029 
56.925   7.31496792   2.70461974 
 56.93   6.85494129   2.61819428 
56.935   7.27956059   2.69806608 
 56.94   7.06686104   2.65835683 
56.945   7.34122141   2.70946884 
 56.95   6.88431803    2.6237984 
56.955   7.22310512   2.68758351 
 56.96   7.49996603   2.73860659 
56.965   7.28094732   2.69832306 
 56.97   7.65227312   2.76627423 
56.975   7.05985654   2.65703906 
 56.98    7.5591707   2.74939461 
56.985   7.31220009     2.704108 
 56.99   7.20485252   2.68418563 
56.995   7.22747787    2.6883969 
  57.0   7.35505807   2.71202103 
57.005   7.24252454   2.69119389 
 57.01   7.49358385   2.73744111 
57.015   7.29369868   2.70068485 
 57.02   7.11676422   2.66772641 
57.025   7.20095753   2.68345999 
 57.03   7.24057512   2.69083168 
57.035   7.32066175   2.70567214 
 57.04    7.4815074   2.73523443 
57.045   7.29867581   2.70160615 
 57.05   7.41697133   2.72341171 
57.055   7.44597335   2.72873109 
 57.06   7.41251253   2.72259298 
57.065   7.48639646     2.736128 
 57.07   7.21146175    2.6854165 
57.075   7.43560909   2.72683133 
 57.08   7.38179117   2.71694519 
57.085   7.09952375   2.66449315 
 57.09   7.42983874   2.72577305 
57.095    7.5954768   2.75598926 
  57.1   7.42586516   2.72504406 
57.105   7.51647433   2.74161893 
 57.11   7.48884656    2.7365757 
57.115   7.04550238   2.65433652 
 57.12   7.15718924   2.67529237 
57.125   7.21735426    2.6865134 
 57.13   7.50051306   2.73870646 
57.135    7.5795581   2.75309973 
 57.14   7.59914568    2.7566548 
57.145   7.65421111    2.7666245 
 57.15    7.2734878   2.69694045 
57.155   7.67903349   2.77110691 
 57.16   7.44125873   2.72786707 
57.165   7.39836706   2.71999395 
 57.17   7.12491587    2.6692538 
57.175   7.28338532   2.69877478 
 57.18   7.30009456   2.70186872 
57.185   7.46275342   2.73180406 
 57.19   7.48023591     2.735002 
57.195   7.14743403   2.67346854 
  57.2    7.2523727   2.69302297 
57.205   7.63428895   2.76302171 
 57.21   7.44115886   2.72784876 
57.215   7.31731961   2.70505446 
 57.22   7.54541611   2.74689208 
57.225   6.92389321   2.63132917 
 57.23   6.89995561   2.62677666 
57.235   7.51726344   2.74176283 
 57.24   7.12378743   2.66904242 
57.245   7.49938896   2.73850123 
 57.25    7.3875666   2.71800784 
57.255   7.03198998   2.65178996 
 57.26   7.34006862    2.7092561 
57.265   7.61880723   2.76021869 
 57.27   7.52207341   2.74263986 
57.275   7.42151829   2.72424637 
 57.28   7.39980182   2.72025768 
57.285   7.49706867   2.73807755 
 57.29   7.41221199   2.72253779 
57.295   8.00971797   2.83014451 
  57.3   7.31825473    2.7052273 
57.305    7.3013205   2.70209558 
 57.31   7.43152033    2.7260815 
57.315   7.51384646   2.74113963 
 57.32   7.34441467   2.71005806 
57.325   7.22389878   2.68773116 
 57.33   7.35062772   2.71120411 
57.335   7.72338464   2.77909781 
 57.34   7.25448822   2.69341572 
57.345    7.6337793   2.76292948 
 57.35   7.53476907   2.74495338 
57.355   7.21975402      2.68696 
 57.36   7.55465142   2.74857262 
57.365   7.52404864   2.74299993 
 57.37   7.68743346   2.77262213 
57.375   7.71898832   2.77830674 
 57.38   7.18308221   2.68012728 
57.385   7.51209576   2.74082027 
 57.39   7.38923657   2.71831502 
57.395   7.36829703   2.71446072 
  57.4   6.95861922   2.63791949 
57.405   7.17364746   2.67836657 
 57.41   7.62960088   2.76217322 
57.415   7.41839514    2.7236731 
 57.42   7.76963421   2.78740636 
57.425   7.25617302   2.69372846 
 57.43   7.32109653   2.70575249 
57.435   7.32567221    2.7065979 
 57.44   7.30504022   2.70278379 
57.445   7.45028589   2.72952118 
 57.45   7.72735762   2.77981252 
57.455   7.64170737   2.76436383 
 57.46   7.55115869   2.74793717 
57.465   7.45570913   2.73051444 
 57.47   7.21187916   2.68549421 
57.475   7.39672697   2.71969244 
 57.48   7.74112786   2.78228824 
57.485   7.27459089   2.69714495 
 57.49   7.40430936   2.72108606 
57.495   7.42647108   2.72515524 
  57.5   7.53416321   2.74484302 
57.505   7.24720218   2.69206281 
 57.51   7.38504591   2.71754409 
57.515   7.40513474   2.72123772 
 57.52    7.6262006   2.76155764 
57.525   7.48855379   2.73652221 
 57.53   7.62665983   2.76164079 
57.535   7.45133895   2.72971408 
 57.54   7.63512929   2.76317377 
57.545   7.43961558   2.72756587 
 57.55   7.77439067   2.78825943 
57.555   7.33568295   2.70844659 
 57.56    6.8716496   2.62138315 
57.565    7.7951939   2.79198745 
 57.57   7.37598949    2.7158773 
57.575   7.21352767   2.68580112 
 57.58   7.51522041   2.74139023 
57.585   7.55549577   2.74872621 
 57.59   7.42046093    2.7240523 
57.595   7.61328407   2.75921802 
  57.6   7.58331133   2.75378128 
57.605   7.66428302   2.76844415 
 57.61    7.6308119   2.76239242 
57.615   7.75189956   2.78422333 
 57.62   7.36397673   2.71366481 
57.625   7.27059423   2.69640395 
 57.63   8.00785894   2.82981606 
57.635   7.67011683   2.76949758 
 57.64   7.69394122   2.77379545 
57.645   7.72079335   2.77863156 
 57.65   7.64864664   2.76561867 
57.655   7.52005575   2.74227201 
 57.66   7.63121002   2.76246448 
57.665   7.69607269   2.77417964 
 57.67    7.4746799   2.73398608 
57.675    7.5012041   2.73883262 
 57.68   7.80469427   2.79368829 
57.685   7.57718768   2.75266919 
 57.69    8.1140544   2.84851793 
57.695   7.89946461   2.81059862 
  57.7   7.28850022   2.69972225 
57.705   7.87882258   2.80692404 
 57.71    7.8966681   2.81010108 
57.715   7.55849513   2.74927175 
 57.72   7.69828322   2.77457802 
57.725   7.73830001   2.78178001 
 57.73   7.20746266    2.6846718 
57.735   7.66734088   2.76899637 
 57.74   7.90943146   2.81237115 
57.745   8.05614004   2.83833403 
 57.75   7.94990769   2.81955807 
57.755   7.64627189    2.7651893 
 57.76   7.49723315   2.73810759 
57.765   7.47790722   2.73457624 
 57.77   7.66352774   2.76830774 
57.775   7.65946776   2.76757435 
 57.78   8.20517594   2.86446783 
57.785   7.68499949   2.77218316 
 57.79   7.97200351   2.82347366 
57.795   8.01055165    2.8302918 
  57.8   7.78757723   2.79062309 
57.805    7.9277905   2.81563323 
 57.81   7.80394682   2.79355451 
57.815   8.15346237   2.85542683 
 57.82   7.88779858   2.80852249 
57.825   7.99142528   2.82691091 
 57.83   7.88311392   2.80768836 
57.835   7.95925936   2.82121594 
 57.84   8.08569817   2.84353621 
57.845   7.96476989   2.82219239 
 57.85   8.32642972   2.88555536 
57.855   8.01205889   2.83055805 
 57.86   8.22377821   2.86771306 
57.865   8.17161362   2.85860344 
 57.87   8.37336158   2.89367614 
57.875    8.5971676    2.9320927 
 57.88   8.39323298   2.89710769 
57.885   8.29310807    2.8797757 
 57.89   8.63786448   2.93902441 
57.895   8.74622472   2.95740168 
  57.9   8.33086997   2.88632465 
57.905   8.88308575   2.98045059 
 57.91   8.50408097   2.91617574 
57.915    9.0794727   3.01321634 
 57.92   8.82774505   2.97115214 
57.925   8.97661319   2.99609966 
 57.93   8.96743575   2.99456771 
57.935   8.75840423   2.95946012 
 57.94   8.93876207   2.98977626 
57.945   9.10074032   3.01674333 
 57.95   9.65728139   3.10761667 
57.955   9.78120922   3.12749248 
 57.96   9.63221396   3.10358083 
57.965   10.2864005   3.20724188 
 57.97   9.81819616    3.1334001 
57.975   10.2217691   3.19715015 
 57.98   10.5137599   3.24249286 
57.985   10.0540441   3.17081127 
 57.99   10.4015321   3.22514063 
57.995   10.8815143   3.29871404 
  58.0   10.8971041    3.3010762 
58.005   11.4020428   3.37669111 
 58.01    11.456848   3.38479659 
58.015    11.494962    3.3904221 
 58.02   12.4363336   3.52651862 
58.025   12.5179045   3.53806507 
 58.03   13.1293147   3.62343962 
58.035    14.225558   3.77167841 
 58.04   14.1825216   3.76596889 
58.045   15.2790253   3.90883939 
 58.05   16.0777933   4.00971237 
58.055   16.6541581   4.08095064 
 58.06   19.5098675   4.41699757 
58.065   20.7780213   4.55829149 
 58.07   23.0857428   4.80476251 
58.075   27.4657629   5.24077884 
 58.08   29.4759563   5.42917639 
58.085   32.9740836   5.74230647 
 58.09   39.5273996   6.28708196 
58.095   41.7374394   6.46045195 
  58.1   48.6585587    6.9755687 
58.105    52.533456   7.24799669 
 58.11   53.6112453   7.32197004 
58.115    58.187939   7.62810192 
 58.12    57.643834   7.59235366 
58.125   59.5419276   7.71634159 
 58.13   55.0757412    7.4213032 
58.135   53.0757621   7.28531139 
 58.14   49.4523008   7.03223299 
58.145   40.4636723   6.36110621 
 58.15   38.0578561   6.16910496 
58.155   31.5918144   5.62065961 
 58.16   27.1434461   5.20993724 
58.165   25.2307723   5.02302421 
 58.17   21.4365605   4.62996334 
58.175   19.4052167   4.40513526 
 58.18    18.453338   4.29573486 
58.185   16.7042211   4.08707977 
 58.19   15.9242799   3.99052377 
58.195   15.4010234   3.92441377 
  58.2   14.0386563   3.74681949 
58.205   14.0558383   3.74911167 
 58.21   13.3523901   3.65409224 
58.215   12.8246513   3.58115223 
 58.22    12.805142   3.57842731 
58.225   11.6432638   3.41222271 
 58.23   11.6258061   3.40966363 
58.235   11.7375803   3.42601522 
 58.24   11.2791036   3.35843767 
58.245   11.2001779   3.34666668 
 58.25   11.0290422   3.32100019 
58.255   10.7961454   3.28574883 
 58.26   10.0597358   3.17170865 
58.265   10.5994115   3.25567374 
 58.27    10.155607    3.1867863 
58.275   10.3963081   3.22433064 
 58.28   9.86600957   3.14102047 
58.285   9.61542652   3.10087512 
 58.29   9.91375499    3.1486116 
58.295   9.34746952   3.05736316 
  58.3   9.49443335   3.08130384 
58.305   9.87950456   3.14316792 
 58.31   9.27296665   3.04515462 
58.315   9.45976313   3.07567279 
 58.32   9.28198732   3.04663541 
58.325   9.20581383   3.03410841 
 58.33   8.68637257   2.94726527 
58.335   8.87475837   2.97905327 
 58.34   8.85140782   2.97513156 
58.345   8.66501551   2.94363984 
 58.35   9.11722156   3.01947372 
58.355   8.35571713   2.89062573 
 58.36   8.77556077    2.9623573 
58.365   8.44819997   2.90657874 
 58.37   8.58600194   2.93018804 
58.375   8.58880724   2.93066669 
 58.38   8.41307446   2.90053003 
58.385   8.54736997   2.92358854 
 58.39   8.54816345   2.92372424 
58.395   8.03690035   2.83494274 
  58.4   8.25266862   2.87274583 
58.405   8.55580416   2.92503063 
 58.41   8.35085785   2.88978509 
58.415   8.60367051   2.93320141 
 58.42   8.11639222   2.84892826 
58.425   8.09960365   2.84598026 
 58.43   8.62094657   2.93614485 
58.435    8.2180172   2.86670843 
 58.44   8.15721938   2.85608462 
58.445   8.64367032   2.94001196 
 58.45   7.92412868   2.81498289 
58.455   8.24490614   2.87139446 
 58.46   8.15108047   2.85500972 
58.465   8.07501157   2.84165648 
 58.47   8.11127977   2.84803086 
58.475   8.00205679   2.82879069 
 58.48   8.23444959   2.86957307 
58.485   8.24061837   2.87064773 
 58.49   8.34692897   2.88910522 
58.495   8.21285703   2.86580827 
  58.5    8.3252529   2.88535144 
58.505   8.25090637    2.8724391 
 58.51   7.95414867   2.82031003 
58.515   8.10607488   2.84711694 
 58.52   8.10805172   2.84746409 
58.525   8.01403133   2.83090645 
 58.53   7.99586494   2.82769605 
58.535   8.20777863    2.8649221 
 58.54   7.80630857    2.7939772 
58.545   7.92507151   2.81515035 
 58.55    8.1638881   2.85725184 
58.555   8.00185615   2.82875523 
 58.56   8.07853778   2.84227686 
58.565   8.03770402   2.83508448 
 58.57   8.09128618   2.84451862 
58.575    8.0806781   2.84265336 
 58.58   8.00997658    2.8301902 
58.585   8.14132294   2.85330036 
 58.59   7.70906698   2.77652066 
58.595   8.10457107   2.84685284 
  58.6   7.83233578   2.79863105 
58.605   7.80948143   2.79454494 
 58.61   8.32861648   2.88593425 
58.615   7.88584446   2.80817458 
 58.62   8.53049542   2.92070119 
58.625   8.20328241   2.86413729 
 58.63   8.65826291   2.94249264 
58.635   8.34185169   2.88822639 
 58.64   8.35501696   2.89050462 
58.645    7.8943712   2.80969237 
 58.65   8.15186704   2.85514746 
58.655   8.27138941   2.87600233 
 58.66   7.93527708   2.81696239 
58.665   7.99223059   2.82705334 
 58.67   8.38151076    2.8950839 
58.675    8.3309614   2.88634049 
 58.68   7.81895556   2.79623954 
58.685   8.35823573   2.89106135 
 58.69   7.96729752   2.82264017 
58.695   7.96160706   2.82163198 
  58.7   8.14710277   2.85431301 
58.705   8.71689044   2.95243805 
 58.71   7.98654605   2.82604778 
58.715   8.29794383   2.88061518 
 58.72   8.44382344   2.90582578 
58.725   8.44919878   2.90675055 
 58.73   8.46516337   2.90949538 
58.735   8.19541839   2.86276412 
 58.74   8.51463932   2.91798549 
58.745   8.31482604   2.88354401 
 58.75   8.45852785   2.90835484 
58.755   8.35573182   2.89062827 
 58.76   8.54548244   2.92326572 
58.765   8.87658661    2.9793601 
 58.77   8.70353099   2.95017474 
58.775   9.03221367   3.00536415 
 58.78    8.8436497   2.97382745 
58.785   8.59229131   2.93126104 
 58.79   9.06209485   3.01033135 
58.795    8.8483824   2.97462307 
  58.8   9.28400391   3.04696635 
58.805   9.25170626   3.04166176 
 58.81   9.32242738   3.05326504 
58.815   9.21050935    3.0348821 
 58.82   9.59747243   3.09797876 
58.825   9.51269379   3.08426552 
 58.83   9.37374769   3.06165767 
58.835   9.91796311   3.14927978 
 58.84   9.83092458   3.13543053 
58.845   9.96250403   3.15634346 
 58.85   10.0026834   3.16270192 
58.855   10.0828522   3.17535072 
 58.86   9.60509993   3.09920957 
58.865   10.4412866   3.23129797 
 58.87   10.5591122   3.24947876 
58.875   10.8293993   3.29080526 
 58.88   10.8104144   3.28791946 
58.885   11.2343462   3.35176763 
 58.89   11.1551883   3.33993837 
58.895   11.6240448   3.40940535 
  58.9   12.1095389   3.47987627 
58.905    12.241722   3.49881723 
 58.91   12.5491056   3.54247168 
58.915   13.2004558   3.63324316 
 58.92   13.3790948   3.65774449 
58.925   14.2246716    3.7715609 
 58.93   14.3645656   3.79006142 
58.935   15.0291096   3.87673955 
 58.94   16.0332591   4.00415523 
58.945   16.8844533   4.10906964 
 58.95   18.1595517   4.26140255 
58.955   20.7021707   4.54996381 
 58.96   20.1212507   4.48567172 
58.965   23.3072619   4.82775951 
 58.97    25.838887   5.08319653 
58.975   26.8540279   5.18208721 
 58.98   33.5113835   5.78890175 
58.985   35.9839815   5.99866498 
 58.99   40.0528057    6.3287286 
58.995   49.2881701    7.0205534 
  59.0   49.9129019   7.06490636 
59.005   58.1216991   7.62375886 
 59.01    67.249144   8.20055754 
59.015   66.5284491   8.15649735 
 59.02   74.0572756    8.6056537 
59.025   76.2436487   8.73176091 
 59.03   76.5153571    8.7473057 
59.035    73.231735   8.55755427 
 59.04   67.4831537   8.21481307 
59.045   65.5349114   8.09536357 
 59.05     53.68415   7.32694684 
59.055   49.4700223    7.0334929 
 59.06   43.2249021   6.57456479 
59.065   34.4190357   5.86677387 
 59.07   30.8524022   5.55449388 
59.075   27.3384186   5.22861537 
 59.08   24.0372109   4.90277583 
59.085   23.0695546   4.80307762 
 59.09   20.3545559   4.51160236 
59.095   18.3873709   4.28804978 
  59.1   17.5229613   4.18604363 
59.105   16.6017179   4.07452057 
 59.11   14.9656902   3.86855144 
59.115   15.5225932   3.93987223 
 59.12   14.5072414   3.80883727 
59.125   14.0530265   3.74873666 
 59.13   13.9274989   3.73195645 
59.135   13.2403925   3.63873502 
 59.14    12.679425   3.56081802 
59.145   12.5751966   3.54615237 
 59.15   12.1898239   3.49139284 
59.155    11.868846   3.44511916 
 59.16   11.6767904    3.4171319 
59.165   11.2351389   3.35188587 
 59.17   11.1271418   3.33573707 
59.175   11.0655057   3.32648549 
 59.18   10.3839037    3.2224065 
59.185    10.583708   3.25326114 
 59.19   10.2170098   3.19640576 
59.195   10.3581819   3.21841295 
  59.2   10.1816341   3.19086729 
59.205   9.78184122   3.12759352 
 59.21   9.93508337   3.15199673 
59.215   9.97396819   3.15815899 
 59.22   9.78374274    3.1278975 
59.225   9.88475548    3.1440031 
 59.23   9.16042933   3.02662012 
59.235   9.58683831   3.09626199 
 59.24   9.12800127   3.02125823 
59.245   9.13868044   3.02302505 
 59.25   8.78983691   2.96476591 
59.255   9.03493901   3.00581753
[truncated: 389,779 more chars]
