# Supplementary material for: Remote and automated high-throughput powder diffraction measurements enabled by a robotic sample changer at SSRL beamline 2-1
Source: J Appl Crystallogr. 2023 Sep 20;56(Pt 5):1480–4. doi: 10.1107/S1600576723007148 (PMC10543666; doi:10.1107/S1600576723007148)
Supplement: Supplementary file 1 [file j-56-01480-sup1.zip › Example Data and Refinements/SSRL BL2-1 Sample 0912/BL21Robot_0912_indexing.ndx]

' Indexing method - Alan Coelho (2003), J. Appl. Cryst. 36, 86-95
' Time: 2.0118133 seconds

     'Sg     Status UNI      Vol       Gof     Zero      Lps...

Indexing_Solutions_With_Zero_Error_2 {

   0) C2         3   6       9.182  6374.84   0.0083     5.1326     1.1383     1.5716     90.000     90.002     90.000 ' ===   5   2   5   3
   1) P2         3   0      10.980  4958.65   0.0091     2.7223     1.5716     2.7221     90.000     70.527     90.000 ' ===  10   6  11   8
   2) C2         2   0      21.960  4689.49   0.0093     5.4446     3.1432     1.5716     90.000     54.734     90.000 ' ===  13   9  10  10
   3) C2         3   0      43.922  4348.88   0.0094     4.4455     4.4452     3.1435     90.000    135.003     90.000 ' ===  11  10   9   7
   4) P2         3   0      10.980  4306.19   0.0091     2.7223     1.5716     3.1433     90.000    125.266     90.000 ' ===  10   6  12   9
   5) P2         3   0      10.980  4152.54   0.0091     3.1433     1.5716     2.7223     90.000     54.734     90.000 ' ===  11   7  10   8
   6) C2         2   0      43.921  4086.56   0.0093     4.4455     4.4452     3.1434     90.000    135.003     90.000 ' ===  10  10  10   8
   7) P2         2   0      10.980  4072.63   0.0090     3.1433     1.5716     2.7223     90.000     54.734     90.000 ' ===  11   6   9   8
   8) Cc         2   0      19.290  4003.46   0.0087     3.2007     4.4452     1.3806     90.000    100.878     90.000 ' ===  11  11   3   3
   9) C2         3   0      21.960  3956.68   0.0092     4.4454     3.1432     1.5716     90.000     89.997     90.000 ' ===  11   9  10   8
  10) P2         2   0      11.046  3947.21   0.0098     4.5412     1.3403     2.6218     90.000     43.804     90.000 ' ===  12   5  10  10
  11) C2         2   0      21.960  3911.82   0.0093     4.4454     3.1432     1.5716     90.000     89.997     90.000 ' ===  11   8  11   9
  12) C2         2   0      17.942  3862.95   0.0087     4.4481     3.1432     1.2841     90.000     92.067     90.000 ' ===   9  10   3   1
  13) C2         3   0      19.168  3849.48   0.0087     3.2172     4.4452     1.3719     90.000    102.311     90.000 ' ===  11  10   3   3
  14) F23        2   0      87.836  3796.62   0.0088     4.4452     4.4452     4.4452     90.000     90.000     90.000 ' ===  13
  15) C2221      3   0      21.960  3761.17   0.0087     3.1432     4.4452     1.5717     90.000     90.000     90.000 ' ===  10  11   3
  16) C2         3   0      18.531  3714.38   0.0087     4.5942     3.1432     1.3263     90.000    104.632     90.000 ' ===   9   9   3   1
  17) P21        3   0       7.763  3713.55   0.0077     2.7221     1.1113     2.7219     90.000     70.528     90.000 ' ===  12   5  12  11
  18) C2         3   0      19.290  3706.91   0.0087     3.2007     4.4452     1.3806     90.000    100.878     90.000 ' ===  11  11   3   3
  19) C2         2   0      15.527  3683.61   0.0088     4.4452     3.1432     1.1113     90.000     89.997     90.000 ' ===   9  10   5   3
  20) Cmc21      3   0      15.528  3679.74   0.0087     3.1432     4.4452     1.1113     90.000     90.000     90.000 ' ===   9  11   2
  21) Cmc21      3   0      15.528  3628.62   0.0087     3.1432     4.4452     1.1113     90.000     90.000     90.000 ' ===  10  11   2
  22) C222       3   0      21.960  3616.51   0.0087     3.1432     4.4452     1.5717     90.000     90.000     90.000 ' ===  10  11   3
  23) P2         3   0       7.763  3593.76   0.0077     2.7221     1.1113     2.7219     90.000     70.528     90.000 ' ===  12   5  12  11
  24) Cc         2   0      21.006  3574.52   0.0087     3.1446     4.4452     1.5034     90.000     91.707     90.000 ' ===  10  10   3   2
  25) Ima2       3   0      14.640  3551.50   0.0087     4.4452     3.1432     1.0478     90.000     90.000     90.000 ' ===  10  11   2
  26) C2         3   0      21.961  3543.32   0.0087     3.1432     4.4452     1.5718     90.000     90.002     90.000 ' ===  10  11   2   2
  27) I222       2   0      14.640  3529.20   0.0087     4.4452     3.1432     1.0478     90.000     90.000     90.000 ' ===  10  10   2
  28) P2         3   0       7.763  3503.46   0.0079     2.7222     1.1113     2.7219     90.000     70.528     90.000 ' ===  11   6  12  10
  29) C2221      2   0      15.528  3486.07   0.0087     3.1432     4.4452     1.1113     90.000     90.000     90.000 ' ===   9  11   2
  30) Pnnn       3   0      18.727  3433.82   0.0087     4.4452     3.1432     1.3403     90.000     90.000     90.000 ' ===  11   9   3
  31) C2         2   0      24.359  3433.70   0.0087     3.2617     4.4452     1.7434     90.000    105.489     90.000 ' ===  10  11   4   3
  32) I4         3   0      43.918  3397.01   0.0088     3.1432     3.1432     4.4452     90.000     90.000     90.000 ' ===  12  10
  33) P2         3   0      10.980  3382.61   0.0088     3.1432     1.5716     2.7223     90.000     54.734     90.000 ' ===   9   9   9   7
  34) Pccn       2   0      15.064  3378.48   0.0087     4.4452     3.1432     1.0781     90.000     90.000     90.000 ' ===  11  10   2
  35) Cc         3   0      15.180  3374.59   0.0087     3.1440     4.4452     1.0864     90.000     88.763     90.000 ' ===  10  11   2   2
  36) Cc         2   0      14.646  3374.59   0.0087     4.5388     3.1432     1.0482     90.000     78.341     90.000 ' ===  11  10   2   2
  37) Cc         3   0      14.440  3374.59   0.0087     3.1854     4.4452     1.0335     90.000     80.663     90.000 ' ===   9  11   2   1
  38) I222       3   0      14.640  3364.58   0.0087     4.4452     3.1432     1.0478     90.000     90.000     90.000 ' ===  10  11   2
  39) I4         2   0      43.921  3341.68   0.0093     3.1433     3.1433     4.4452     90.000     90.000     90.000 ' ===  11  11
  40) C2         2   0      18.877  3330.13   0.0087     4.6145     3.1432     1.3510     90.000    105.569     90.000 ' ===  11   9   3   3
  41) P2         3   0      10.979  3321.45   0.0081     3.1431     1.5716     2.7220     90.000    125.260     90.000 ' ===   8   7   8   5
  42) C222       3   0      15.528  3311.77   0.0087     3.1432     4.4452     1.1113     90.000     90.000     90.000 ' ===   9  11   2
  43) Cc         2   0      14.440  3303.88   0.0088     3.1854     4.4452     1.0335     90.000     80.662     90.000 ' ===  10  11   3   2
  44) Pccn       2   0      15.064  3299.99   0.0087     4.4452     3.1432     1.0781     90.000     90.000     90.000 ' ===  11  11   2
  45) C2         3   0      15.527  3294.26   0.0087     4.9698     3.1432     1.1113     90.000     63.437     90.000 ' ===  10  10   3   2
  46) I222       2   0      43.921  3291.48   0.0090     4.4452     3.1432     3.1435     90.000     90.000     90.000 ' ===  11  11   7
  47) P2         2   0      11.046  3270.55   0.0098     4.5412     1.3403     3.2110     90.000     34.414     90.000 ' ===  12   5  11  11
  48) Cc         3   0      14.440  3270.02   0.0087     3.1854     4.4452     1.0335     90.000     80.664     90.000 ' ===  11  11   2   2
  49) C2         3   0      14.045  3270.02   0.0087     4.4954     3.1432     1.0052     90.000     81.426     90.000 ' ===  10  10   2   1
  50) C2         2   0      13.894  3270.02   0.0087     4.4469     3.1432     0.9944     90.000     91.601     90.000 ' ===  10   9   2   1
  51) C2         2   0      43.920  3245.08   0.0091     5.4446     3.1432     3.1433     90.000    125.266     90.000 ' ===  11   7  12  10
  52) C222       3   0      15.528  3230.94   0.0089     3.1432     4.4452     1.1113     90.000     90.000     90.000 ' ===  10   9   4
  53) Cc         3   0      22.359  3228.60   0.0087     3.1752     4.4452     1.6002     90.000     98.146     90.000 ' ===  11  10   3   3
  54) C2         2   0      19.168  3219.47   0.0087     3.2172     4.4452     1.3719     90.000    102.312     90.000 ' ===  11  10   5   5
  55) Pbcn       2   0      15.064  3217.60   0.0087     4.4452     3.1432     1.0781     90.000     90.000     90.000 ' ===  11  10   2
  56) Iba2       3   0      43.919  3208.55   0.0087     4.4453     3.1431     3.1434     90.000     90.000     90.000 ' ===  12  11  10
  57) C2         3   0      24.361  3205.43   0.0087     3.2618     4.4452     1.7436     90.000     74.502     90.000 ' ===  12  12   8   8
  58) P21        3   0      10.980  3194.44   0.0088     2.7221     1.5716     3.1433     90.000    125.262     90.000 ' ===   9   5  10   7
  59) P2         3   0      11.046  3179.70   0.0098     3.2110     1.3403     2.6218     90.000     78.217     90.000 ' ===  11   5  10   9
  60) P2         3   0      10.979  3166.63   0.0079     2.7222     1.5716     3.1431     90.000    125.267     90.000 ' ===  10   7   7   6
  61) Ima2       2   0      43.921  3163.22   0.0091     4.4452     3.1432     3.1435     90.000     90.000     90.000 ' ===  11  11   7
  62) C222       2   0      31.055  3159.38   0.0089     4.4451     3.1432     2.2227     90.000     90.000     90.000 ' ===   9  10   7
  63) C2         3   0      14.440  3153.70   0.0088     3.1854     4.4452     1.0335     90.000     80.662     90.000 ' ===  10  11   3   2
  64) Pbcn       2   0      15.064  3142.84   0.0087     4.4452     3.1432     1.0781     90.000     90.000     90.000 ' ===  11  11   2
  65) Pna21      2   0      32.938  3126.71   0.0086     7.6995     2.7220     1.5716     90.000     90.000     90.000 ' ===  12  10   4
  66) Cc         2   0      17.942  3121.38   0.0087     4.4481     3.1432     1.2841     90.000     87.933     90.000 ' ===  10  11   2   1
  67) C2         2   0      15.320  3121.38   0.0087     4.8417     3.1432     1.0964     90.000     66.652     90.000 ' ===  11  11   2   2
  68) P2         2   0      10.980  3118.38   0.0088     2.7222     1.5716     2.7221     90.000     70.529     90.000 ' ===  10   5   9   7
  69) P2         3   0      10.979  3108.96   0.0079     2.7222     1.5716     2.7219     90.000     70.527     90.000 ' ===  10   7   8   7
  70) Cc         2   0      24.361  3088.04   0.0087     3.2618     4.4452     1.7436     90.000     74.502     90.000 ' ===  12  13   7   7
  71) C2         2   0      13.894  3081.15   0.0087     4.4469     3.1432     0.9944     90.000     88.399     90.000 ' ===  10   8   2   1
  72) C2         3   0      14.860  3081.15   0.0087     3.3633     4.4452     1.0636     90.000    110.840     90.000 ' ===   9  10   2   1
  73) C2         3   0      43.920  3075.58   0.0080     5.4449     3.1432     3.1432     90.000    125.269     90.000 ' ===  10  12  10   9
  74) C222       2   0      15.527  3063.63   0.0087     4.4452     3.1432     1.1113     90.000     90.000     90.000 ' ===  10   9   3
  75) C2         3   0      20.035  3049.50   0.0087     3.1523     4.4452     1.4339     90.000     94.348     90.000 ' ===  10  11   3   3
  76) Pnna       3   0      21.960  3033.20   0.0087     4.4452     1.5717     3.1432     90.000     90.000     90.000 ' ===  11   3  10
  77) Ccc2       2   0      21.960  3015.20   0.0087     3.1432     4.4452     1.5717     90.000     90.000     90.000 ' ===  11  11   2
  78) Pbcn       3   0      15.528  3010.70   0.0087     3.1432     4.4452     1.1113     90.000     90.000     90.000 ' ===   9  11   2
  79) C2         2   0      14.440  3006.77   0.0088     3.1855     4.4452     1.0335     90.000     80.661     90.000 ' ===   8  11   4   2
  80) Cc         3   0      24.364  2993.44   0.0087     3.2619     4.4452     1.7437     90.000    105.505     90.000 ' ===  11  12   4   4
  81) Ima2       2   0      43.918  2991.77   0.0087     4.4453     3.1431     3.1433     90.000     90.000     90.000 ' ===  11  11  10
  82) C2         3   0      15.528  2985.67   0.0087     3.1432     4.4452     1.1113     90.000     90.000     90.000 ' ===  10  11   2   1
  83) Pbca       3   6      20.834  2981.83   0.0086     7.7000     1.7216     1.5716     90.000     90.000     90.000 ' ===   6   5   5
  84) C2         3   0      20.035  2971.44   0.0088     3.1523     4.4452     1.4339     90.000     85.651     90.000 ' ===  11  10   4   4
  85) Pbcn       3   0      15.528  2968.87   0.0087     3.1432     4.4452     1.1113     90.000     90.000     90.000 ' ===  10  11   2
  86) Ima2       2   0      43.921  2967.63   0.0091     3.1435     3.1432     4.4452     90.000     90.000     90.000 ' ===   7  10  11
  87) P21        2   0      10.979  2963.48   0.0082     2.7222     1.5716     2.7220     90.000    109.471     90.000 ' ===  12   5  10   9
  88) P2         2   0      21.960  2949.15   0.0090     2.7223     3.1432     2.7221     90.000     70.528     90.000 ' ===   9   6  10   7
  89) I4         2   0      43.919  2943.44   0.0090     3.1433     3.1433     4.4451     90.000     90.000     90.000 ' ===  13   9
  90) I222       2   0      43.921  2937.59   0.0091     3.1435     4.4452     3.1432     90.000     90.000     90.000 ' ===   7  11  11
  91) P21        2   0      21.960  2922.06   0.0091     2.7223     3.1432     2.7221     90.000     70.527     90.000 ' ===  10   6  11   8
  92) C2         3   0      43.914  2920.43   0.0079     5.4439     3.1433     3.1430     90.000     54.738     90.000 ' ===  13  12  11  11
  93) Cmc21      2   0      31.055  2918.91   0.0086     4.4451     3.1432     2.2227     90.000     90.000     90.000 ' ===  10  10   4
  94) C2         3   0      21.955  2899.06   0.0078     3.1428     4.4451     1.5716     90.000     90.007     90.000 ' ===   6  11   7   3
  95) P4cc       3   6      12.678  2896.67   0.0078     2.2225     2.2225     2.5665     90.000     90.000     90.000 ' ===   6   2
  96) Ima2       2   0      43.919  2895.52   0.0087     4.4453     3.1431     3.1434     90.000     90.000     90.000 ' ===  12  11  10
  97) P2         3   0      10.979  2891.20   0.0082     3.1432     1.5716     2.7222     90.000     54.733     90.000 ' ===   9   5  12   8
  98) Cmc21      2   0      21.960  2884.11   0.0087     4.4452     3.1432     1.5717     90.000     90.000     90.000 ' ===  11  11   2
  99) C2         3   0      21.960  2864.62   0.0089     3.1432     4.4453     1.5716     90.000     90.002     90.000 ' ===   9  10   8   5
 100) C2         3   0      15.421  2861.27   0.0087     4.4604     3.1432     1.1037     90.000     85.268     90.000 ' ===  11  10   2   2
 101) P21        3   0      10.979  2858.80   0.0080     2.7220     1.5716     2.7222     90.000     70.528     90.000 ' ===  10   5  11   9
 102) Cc         2   0      21.959  2857.56   0.0085     3.1432     4.4452     1.5717     90.000     90.002     90.000 ' ===   9  12   6   5
 103) C2         2   0      14.440  2840.92   0.0087     3.1854     4.4452     1.0335     90.000     99.334     90.000 ' ===   9  12   3   2
 104) C2         2   0      15.527  2839.05   0.0088     4.4452     3.1432     1.1113     90.000     89.998     90.000 ' ===  11   9   4   4
 105) C2         3   0      15.528  2834.66   0.0087     3.1432     4.4452     1.1113     90.000     90.001     90.000 ' ===   9  11   2   1
 106) C2         2   0      14.746  2834.66   0.0087     3.3372     4.4452     1.0553     90.000     70.367     90.000 ' ===   9   9   2   1
 107) C2         2   0      15.092  2834.66   0.0087     4.4534     3.1432     1.0801     90.000     86.523     90.000 ' ===  11   8   2   2
 108) C2         3   0      21.961  2833.21   0.0088     4.4452     3.1432     1.5718     90.000     89.995     90.000 ' ===  12  10   4   4
 109) Ima2       3   0      43.919  2826.58   0.0087     3.1434     4.4453     3.1431     90.000     90.000     90.000 ' ===  10  12  11
 110) I4         2   0      43.919  2821.45   0.0090     3.1433     3.1433     4.4451     90.000     90.000     90.000 ' ===  12   9
 111) C222       3   1      21.956  2820.66   0.0078     4.4451     3.1428     1.5716     90.000     90.000     90.000 ' ===  10   5   6
 112) C2         3   0      43.921  2818.35   0.0093     5.4446     3.1432     3.1433     90.000     54.734     90.000 ' ===  11   9  11   9
 113) Pnnn       2   0      15.064  2815.40   0.0087     4.4452     3.1432     1.0781     90.000     90.000     90.000 ' ===  11  10   2
 114) C2         3   0      21.006  2805.85   0.0087     3.1446     4.4452     1.5034     90.000     88.291     90.000 ' ===  10  10   4   3
 115) C2         2   0      21.006  2794.42   0.0087     3.1446     4.4452     1.5034     90.000     88.291     90.000 ' ===   9  10   4   3
 116) C222       3   0      31.055  2793.43   0.0088     4.4451     3.1432     2.2227     90.000     90.000     90.000 ' ===  10  10   6
 117) C2         2   0      14.440  2792.25   0.0087     3.1854     4.4452     1.0335     90.000     99.338     90.000 ' ===   9  12   4   3
 118) C2         3   0      21.959  2784.38   0.0085     3.1432     4.4452     1.5717     90.000     89.998     90.000 ' ===  10  11   6   5
 119) Pnnn       3   0      14.640  2779.44   0.0087     4.4452     3.1432     1.0478     90.000     90.000     90.000 ' ===  10  11   2
 120) Cc         2   0      21.343  2777.83   0.0088     3.1490     4.4452     1.5275     90.000     93.472     90.000 ' ===  11  11   4   4
 121) Cc         3   0      21.006  2777.45   0.0087     3.1446     4.4452     1.5034     90.000     91.710     90.000 ' ===  10  10   4   3
 122) Pban       2   0      15.528  2759.81   0.0087     3.1432     4.4452     1.1113     90.000     90.000     90.000 ' ===   9  11   2
 123) C2         2   0      43.913  2757.67   0.0084     5.4435     3.1432     3.1433     90.000    125.263     90.000 ' ===   9  12   8   6
 124) Pban       3   0      15.064  2749.99   0.0087     4.4452     3.1432     1.0781     90.000     90.000     90.000 ' ===  11  11   2
 125) Pna21      2   0      18.727  2749.47   0.0087     3.1432     4.4452     1.3403     90.000     90.000     90.000 ' ===   9  11   3
 126) C2         3   0      15.092  2746.81   0.0087     4.4534     3.1432     1.0801     90.000     93.477     90.000 ' ===  11   9   2   2
 127) C2         3   6      11.735  2739.53   0.0077     4.4445     1.1880     2.2225     90.000     90.007     90.000 ' ===   4   2   7   4
 128) Cc         3   0      21.343  2738.68   0.0088     3.1490     4.4452     1.5275     90.000     93.472     90.000 ' ===  11  11   5   5
 129) C2         3   0      17.942  2738.28   0.0088     4.4481     3.1432     1.2841     90.000     87.935     90.000 ' ===   9   9   4   2
 130) R3         3   0      65.878  2729.74   0.0088     3.1432     3.1432     7.6995     90.000     90.000    120.000 ' ===  12  12
 131) C2         2   0      16.892  2725.63   0.0087     3.1525     4.4452     1.2090     90.000     94.399     90.000 ' ===  10  10   2   2
 132) I222       3   0      43.921  2722.56   0.0091     3.1435     4.4452     3.1432     90.000     90.000     90.000 ' ===   7  11  10
 133) F222       2   0      87.849  2722.43   0.0101     4.4452     4.4454     4.4457     90.000     90.000     90.000 ' ===  10  10  10
 134) P21/c      2   0      15.526  2717.23   0.0077     2.7221     1.1113     5.4438     90.000     70.528     90.000 ' ===  12   5  12  11
 135) C2         3   4      18.956  2709.01   0.0084    10.2652     1.1750     1.5716     90.000     90.002     90.000 ' ===   7   4   6   4
 136) C2         3   0      21.168  2694.85   0.0087     4.9090     3.1432     1.5150     90.000    115.107     90.000 ' ===  11   8   3   3
 137) C2         2   0      24.364  2694.09   0.0087     3.2619     4.4452     1.7437     90.000    105.505     90.000 ' ===  11  12   4   4
 138) C2         3   0      21.343  2692.87   0.0088     3.1490     4.4452     1.5275     90.000     93.473     90.000 ' ===  11  11   4   4
 139) C222       2   0      15.528  2692.45   0.0089     4.4452     3.1432     1.1113     90.000     90.000     90.000 ' ===   9  10   4
 140) C2221      3   5      15.289  2689.09   0.0078     4.4451     1.3403     2.5663     90.000     90.000     90.000 ' ===   8   4   3
 141) I41        3   0      43.919  2671.59   0.0090     3.1433     3.1433     4.4451     90.000     90.000     90.000 ' ===  13   9
 142) C222       3   0      21.958  2668.21   0.0084     3.1432     4.4452     1.5716     90.000     90.000     90.000 ' ===   8  11   8
 143) C222       3   0      31.054  2665.98   0.0087     4.4450     3.1432     2.2227     90.000     90.000     90.000 ' ===   8  11   7
 144) P2         3   0      10.979  2663.15   0.0082     2.7222     1.5716     2.7220     90.000    109.472     90.000 ' ===  11   5  11   9
 145) P2         3   0      15.527  2659.39   0.0082     2.7220     2.2226     2.7222     90.000     70.529     90.000 ' ===  11   9  10   9
 146) I222       2   0      43.918  2659.35   0.0087     3.1431     3.1433     4.4453     90.000     90.000     90.000 ' ===  11  10  11
 147) Pba2       2   0      32.938  2656.80   0.0085     7.6995     2.7220     1.5716     90.000     90.000     90.000 ' ===  11   9   5
 148) C2         3   0      15.527  2655.94   0.0087     4.4452     3.1432     1.1113     90.000     89.998     90.000 ' ===  12   8   4   4
 149) Cc         2   0      21.960  2650.04   0.0091     3.1433     4.4453     1.5716     90.000     90.002     90.000 ' ===   9  12   8   6
 150) Iba2       2   0      31.055  2649.41   0.0087     3.1432     4.4452     2.2226     90.000     90.000     90.000 ' ===   9  11   2
 151) C222       2   0      21.958  2649.08   0.0085     4.4452     3.1432     1.5716     90.000     90.000     90.000 ' ===  12   8   6
 152) Pnn2       3   0      18.727  2648.95   0.0087     3.1432     4.4452     1.3403     90.000     90.000     90.000 ' ===   9  11   3
 153) Pnn2       3   0      18.727  2644.87   0.0087     4.4452     3.1432     1.3403     90.000     90.000     90.000 ' ===  11   9   3
 154) I222       3   0      43.918  2632.47   0.0087     3.1434     4.4453     3.1431     90.000     90.000     90.000 ' ===  10  11  11
 155) Pban       3   0      18.727  2598.83   0.0087     4.4452     3.1432     1.3403     90.000     90.000     90.000 ' ===  11  10   2
 156) C2         3   0      19.168  2593.07   0.0089     3.2172     4.4453     1.3718     90.000    102.311     90.000 ' ===  11   9   8   7
 157) I4         3   0      43.918  2587.12   0.0087     3.1432     3.1432     4.4451     90.000     90.000     90.000 ' ===  12   8
 158) I222       2   0      43.919  2580.79   0.0087     3.1431     3.1434     4.4453     90.000     90.000     90.000 ' ===  11  10  12
 159) C2221      3   0      31.055  2574.13   0.0086     3.1432     4.4451     2.2227     90.000     90.000     90.000 ' ===   9  11   5
 160) Ima2       2   0      43.922  2573.48   0.0092     4.4452     3.1433     3.1435     90.000     90.000     90.000 ' ===  11  10   5
 161) C222       3   6      17.926  2571.17   0.0076     4.4451     3.1428     1.2832     90.000     90.000     90.000 ' ===   6   3   1
 162) Cc         3   0      24.361  2569.46   0.0087     3.2619     4.4452     1.7435     90.000     74.496     90.000 ' ===  11  12   7   6
 163) C2         2   0      21.961  2568.99   0.0097     4.4455     3.1433     1.5716     90.000     90.003     90.000 ' ===  10   8  10   8
 164) P2         3   0      15.527  2568.32   0.0082     3.1431     2.2226     2.7220     90.000     54.739     90.000 ' ===   7   8  11   6
 165) Ccc2       2   0      31.055  2566.37   0.0087     3.1432     4.4452     2.2226     90.000     90.000     90.000 ' ===   9  11   2
 166) C2         3   0      21.959  2564.97   0.0085     3.1432     4.4452     1.5717     90.000     89.998     90.000 ' ===   9  12   6   5
 167) P21212     2   0      32.938  2560.68   0.0086     7.6995     2.7220     1.5716     90.000     90.000     90.000 ' ===  11   8   5
 168) P2         3   0       7.764  2560.46   0.0088     2.7222     1.1113     2.7221     90.000    109.472     90.000 ' ===  11   2  12  10
 169) Cc         2   0      20.999  2543.35   0.0087     4.4456     3.1432     1.5029     90.000     90.805     90.000 ' ===  10  10   2   1
 170) P21        2   0      10.976  2539.20   0.0055     3.1428     1.5715     2.7219     90.000    125.272     90.000 ' ===  11   7  12  10
 171) Cc         2   0      43.923  2532.32   0.0098     5.4447     3.1433     3.1433     90.000     54.735     90.000 ' ===  12  10  10  10
 172) C2221      3   0      31.055  2530.85   0.0086     4.4452     3.1432     2.2227     90.000     90.000     90.000 ' ===  11  10   5
 173) C2221      3   0      38.336  2525.37   0.0087     6.2864     1.3719     4.4452     90.000     90.000     90.000 ' ===  11   3  10
 174) C2         3   0      43.911  2518.97   0.0083     5.4441     3.1432     3.1432     90.000    125.275     90.000 ' ===  10  12   8   7
 175) Fddd       2   1      42.451  2515.97   0.0087     6.2864     8.8904     0.7596     90.000     90.000     90.000 ' ===   9  10   1
 176) Pbcn       2   1      10.980  2515.97   0.0087     4.4452     3.1432     0.7858     90.000     90.000     90.000 ' ===  10   9   1
 177) C2         2   1      10.516  2515.97   0.0087     3.4099     4.4452     0.7527     90.000    112.811     90.000 ' ===   9   9   1   1
 178) Iba2       3   1      11.533  2515.97   0.0087     3.1432     4.4452     0.8255     90.000     90.000     90.000 ' ===   9  10   1
 179) C2         3   0      21.957  2515.16   0.0081     4.4451     3.1430     1.5716     90.000     89.997     90.000 ' ===  12   7   8   7
 180) Cc         2   1      10.905  2501.24   0.0087     4.4495     3.1432     0.7805     90.000     87.484     90.000 ' ===  10  10   2   2
 181) P2         2   0      11.046  2495.37   0.0098     3.2110     1.3403     2.6218     90.000     78.218     90.000 ' ===  11   6  10   9
 182) Cc         2   0      24.361  2494.23   0.0087     3.2619     4.4452     1.7435     90.000     74.497     90.000 ' ===  11  13   8   7
 183) C222       3   0      21.958  2493.34   0.0084     3.1431     4.4451     1.5716     90.000     90.000     90.000 ' ===   7  12   8
 184) C2         3   0      21.961  2493.04   0.0096     4.4455     3.1433     1.5716     90.000     89.996     90.000 ' ===  10   8   9   7
 185) C2         3   0      24.360  2489.24   0.0083     3.2616     4.4452     1.7436     90.000     74.501     90.000 ' ===  11  11   9   9
 186) C2         2   1      15.527  2484.03   0.0087     4.4452     3.1432     1.1113     90.000     89.998     90.000 ' ===   9   8   4   3
 187) Ima2       2   0      43.919  2483.55   0.0089     4.4451     3.1432     3.1433     90.000     90.000     90.000 ' ===  10  11  10
 188) C2         3   0      21.343  2481.93   0.0088     3.1490     4.4452     1.5275     90.000     86.528     90.000 ' ===  11  11   5   5
 189) P2         2   0      10.976  2474.09   0.0055     2.7219     1.5715     2.7215     90.000    109.469     90.000 ' ===  12   7  10   9
 190) C2         2   0      21.959  2467.43   0.0086     3.1432     4.4452     1.5717     90.000     89.998     90.000 ' ===  10  12   6   5
 191) C2         2   0      19.166  2462.55   0.0082     3.2171     4.4451     1.3718     90.000    102.312     90.000 ' ===  12  11   8   8
 192) P212121    2   0      18.727  2460.05   0.0087     4.4452     3.1432     1.3403     90.000     90.000     90.000 ' ===  11   9   3
 193) Cc         3   0      24.361  2456.21   0.0086     3.2618     4.4452     1.7436     90.000    105.499     90.000 ' ===  11  13   6   6
 194) I222       3   0      43.918  2453.28   0.0087     4.4453     3.1431     3.1433     90.000     90.000     90.000 ' ===  11  11  10
 195) I4         2   0      43.921  2451.45   0.0092     3.1433     3.1433     4.4452     90.000     90.000     90.000 ' ===  11  10
 196) C2         3   0      14.640  2450.73   0.0088     4.5671     3.1432     1.0478     90.000     76.736     90.000 ' ===  10   9   6   5
 197) Ima2       2   0      43.918  2450.48   0.0088     4.4451     3.1432     3.1433     90.000     90.000     90.000 ' ===   9  12   9
 198) P2         3   0      10.980  2440.30   0.0089     2.7222     1.5716     3.1432     90.000     54.734     90.000 ' ===  10   6  11   9
 199) P212121    3   0      18.727  2439.82   0.0087     3.1432     4.4452     1.3403     90.000     90.000     90.000 ' ===   9  11   3
 200) Iba2       3   1      11.533  2438.00   0.0087     4.4452     3.1432     0.8255     90.000     90.000     90.000 ' ===  10  10   1
 201) Cc         3   1      10.845  2438.00   0.0087     4.4655     3.1432     0.7762     90.000     95.471     90.000 ' ===  10  10   1   1
 202) Fddd       3   1      42.451  2438.00   0.0087     6.2864     8.8904     0.7596     90.000     90.000     90.000 ' ===  10  10   1
 203) Pccn       3   1      10.980  2438.00   0.0087     3.1432     4.4452     0.7858     90.000     90.000     90.000 ' ===  10  10   1
 204) Pmn21      2   0      18.727  2436.07   0.0087     4.4452     3.1432     1.3403     90.000     90.000     90.000 ' ===  11   9   3
 205) F222       2   0     131.762  2435.32   0.0093     5.4446     7.6993     3.1432     90.000     90.000     90.000 ' ===  13  13   9
 206) Cmc21      2   0      31.055  2422.25   0.0087     3.1432     4.4452     2.2226     90.000     90.000     90.000 ' ===   9  12   3
 207) P2         2   0      15.528  2420.36   0.0089     2.7221     2.2227     2.7221     90.000    109.471     90.000 ' ===   9   6  12   9
 208) P222       3   0       8.965  2419.13   0.0087     2.5664     2.2226     1.5716     90.000     90.000     90.000 ' ===   8   6   8
 209) Ccc2       3   0      31.055  2419.08   0.0087     4.4452     3.1432     2.2226     90.000     90.000     90.000 ' ===  11  10   2
 210) P2         3   0      15.527  2414.22   0.0082     2.7220     2.2226     2.7222     90.000     70.528     90.000 ' ===  11   8  10   9
 211) C2         2   0      14.640  2413.48   0.0090     4.4453     4.4453     1.0478     90.000     44.999     90.000 ' ===  10   9   5   4
 212) P2         3   0      10.979  2411.40   0.0082     3.1432     1.5717     2.7220     90.000     54.737     90.000 ' ===  10   4  11   8
 213) Pna21      2   0      21.960  2411.00   0.0087     4.4452     3.1432     1.5717     90.000     90.000     90.000 ' ===  11  10   3
 214) C222       2   0      31.056  2410.44   0.0091     3.1432     4.4452     2.2227     90.000     90.000     90.000 ' ===   9  10   6
 215) Pnna       2   0      43.921  2401.71   0.0091     3.1435     4.4452     3.1432     90.000     90.000     90.000 ' ===   7  11  11
 216) P21212     3   0      18.727  2396.98   0.0087     4.4452     3.1432     1.3403     90.000     90.000     90.000 ' ===  11   9   3
 217) C222       3   0      31.057  2390.96   0.0092     4.4452     3.1432     2.2227     90.000     90.000     90.000 ' ===  10   9   6
 218) Iba2       3   0      43.920  2388.72   0.0089     4.4452     3.1432     3.1434     90.000     90.000     90.000 ' ===  12  10   7
 219) C2         3   0      21.955  2381.54   0.0077     3.1428     4.4451     1.5716     90.000     89.993     90.000 ' ===   6  11   8   4
 220) P2         2   0      17.928  2379.95   0.0083     4.4452     2.5663     1.5716     90.000     90.002     90.000 ' ===   8   7   9   5
 221) P21212     2   0      18.727  2373.60   0.0087     3.1432     4.4452     1.3403     90.000     90.000     90.000 ' ===   9  11   3
 222) C2         2   0      20.577  2369.38   0.0087     3.1813     4.4452     1.4727     90.000     98.877     90.000 ' ===  10  10   3   3
 223) Ima2       3   0      31.055  2365.55   0.0087     3.1432     4.4452     2.2226     90.000     90.000     90.000 ' ===   9  11   2
 224) C222       3   0      31.054  2363.63   0.0088     3.1432     4.4450     2.2227     90.000     90.000     90.000 ' ===  10   9   7
 225) P2         2   0       8.964  2360.57   0.0080     2.5663     2.2226     1.5716     90.000     90.004     90.000 ' ===   7   7   9   5
 226) C2         2   0      21.958  2355.72   0.0086     3.1431     4.4453     1.5716     90.000     89.998     90.000 ' ===   8  10  10   6
 227) P2         2   0      10.980  2353.00   0.0089     2.7222     1.5716     2.7221     90.000     70.527     90.000 ' ===  10   5  10   8
 228) Pca21      2   0      21.960  2350.73   0.0087     4.4452     3.1432     1.5717     90.000     90.000     90.000 ' ===  11  10   3
 229) C222       3   1      17.930  2345.92   0.0087     4.4452     3.1432     1.2833     90.000     90.000     90.000 ' ===   8   9   2
 230) C222       2   0      38.336  2344.99   0.0087     6.2864     1.3719     4.4452     90.000     90.000     90.000 ' ===  11   3  10
 231) C2         2   0      43.923  2341.83   0.0092     5.4445     3.1432     3.1435     90.000    125.268     90.000 ' ===  10   9   8   6
 232) Cc         3   1      11.441  2341.63   0.0088     3.2755     4.4452     0.8189     90.000     73.663     90.000 ' ===   9  10   2   1
 233) C2         2   1      10.652  2341.63   0.0088     3.2343     4.4452     0.7624     90.000     76.370     90.000 ' ===  10   9   2   2
 234) C2         2   0      21.959  2341.45   0.0090     3.1432     4.4453     1.5716     90.000     89.999     90.000 ' ===  10  10   8   6
 235) C222       3   0      21.958  2337.95   0.0083     4.4451     3.1430     1.5716     90.000     90.000     90.000 ' ===  12   7   7
 236) C2         3   0      21.958  2336.66   0.0084     3.1431     4.4452     1.5716     90.000     90.002     90.000 ' ===   6  11   9   4
 237) Pbcn       2   1      10.980  2336.26   0.0087     3.1432     4.4452     0.7858     90.000     90.000     90.000 ' ===   9  10   1
 238) Cmc21      3   1      11.953  2336.26   0.0087     4.4452     3.1432     0.8555     90.000     90.000     90.000 ' ===   9   9   1
 239) Ima2       3   1      11.533  2336.26   0.0087     3.1432     4.4452     0.8255     90.000     90.000     90.000 ' ===   9  10   1
 240) Cc         3   1    -999.000  2336.26   0.0087     3.1861     4.4452     0.8093     90.000   -999.000     90.000 ' ===   8  10   1   0
 241) Pbcn       2   1      11.155  2336.26   0.0087     3.1432     4.4452     0.7984     90.000     90.000     90.000 ' ===   8  10   1
 242) I222       3   0      14.639  2331.29   0.0088     4.4452     3.1432     1.0477     90.000     90.000     90.000 ' ===  10   9   6
 243) R3         2   0      65.881  2327.25   0.0089     3.1433     3.1433     7.6992     90.000     90.000    120.000 ' ===  11  13
 244) C2         3   0      21.958  2319.61   0.0083     3.1431     4.4451     1.5716     90.000     89.999     90.000 ' ===   8  11   9   6
 245) Pmn21      3   0      18.727  2317.83   0.0087     3.1432     4.4452     1.3403     90.000     90.000     90.000 ' ===   9  11   3
 246) C2         2   0      21.955  2313.20   0.0078     3.1428     4.4451     1.5716     90.000     90.007     90.000 ' ===   7  12   8   5
 247) R3         2   0      65.874  2312.86   0.0084     3.1431     3.1431     7.6994     90.000     90.000    120.000 ' ===  12  13
 248) Ima2       3   1      18.727  2309.69   0.0087     3.1432     4.4452     1.3403     90.000     90.000     90.000 ' ===   8  10   2
 249) Cc         2   0      43.920  2308.19   0.0092     5.4443     3.1432     3.1433     90.000    125.262     90.000 ' ===  12   9  11  10
 250) C2         3   0      14.088  2305.65   0.0088     4.5091     3.1432     1.0083     90.000     80.342     90.000 ' ===  10   8   3   2
 251) I222       3   0      43.922  2299.71   0.0092     4.4452     3.1435     3.1433     90.000     90.000     90.000 ' ===  11   5  10
 252) C2         2   0      19.167  2293.58   0.0085     3.2171     4.4451     1.3718     90.000    102.311     90.000 ' ===  10  11   6   6
 253) P21        2   0      15.527  2290.93   0.0084     2.7222     2.2226     2.7220     90.000    109.472     90.000 ' ===  11   6  12  10
 254) P42mc      3   5      12.678  2289.93   0.0078     2.2225     2.2225     2.5665     90.000     90.000     90.000 ' ===   7   3
 255) P2         3   0      15.527  2287.79   0.0082     3.1431     2.2226     2.7222     90.000     54.733     90.000 ' ===   7   7  11   6
 256) Ccc2       3   0      21.959  2280.14   0.0089     4.4452     3.1433     1.5716     90.000     90.000     90.000 ' ===  11   9   7
 257) C2         2   0      14.350  2279.88   0.0088     4.5929     3.1432     1.0270     90.000     75.432     90.000 ' ===  10   9   3   2
 258) C2         3   0      31.052  2273.60   0.0077     5.4443     2.2226     2.7219     90.000    109.472     90.000 ' ===  12   5  12  11
 259) C2         2   0      24.362  2271.23   0.0088     3.2618     4.4452     1.7436     90.000    105.498     90.000 ' ===  12  10   6   6
 260) I222       3   0      43.918  2271.08   0.0088     4.4451     3.1433     3.1432     90.000     90.000     90.000 ' ===   9  10  11
 261) P2         2   0       8.965  2269.77   0.0092     2.2227     2.5665     1.5716     90.000     90.004     90.000 ' ===   7   9   9   4
 262) C2         2   0      21.959  2268.19   0.0090     3.1433     4.4453     1.5716     90.000     90.001     90.000 ' ===  10  11   9   7
 263) Cmc21      2   0      21.959  2267.96   0.0087     3.1432     4.4452     1.5716     90.000     90.000     90.000 ' ===  10  12   7
 264) C2         2   0      22.703  2265.05   0.0086     4.4498     3.1432     1.6248     90.000     92.613     90.000 ' ===  11   8   4   4
 265) Cmc21      2   1      11.953  2263.86   0.0087     4.4452     3.1432     0.8555     90.000     90.000     90.000 ' ===   9  10   1
 266) Ima2       2   1      11.533  2263.86   0.0087     4.4452     3.1432     0.8255     90.000     90.000     90.000 ' ===  10  10   1
 267) I222       3   0      43.919  2262.79   0.0089     4.4451     3.1432     3.1433     90.000     90.000     90.000 ' ===  10  11  10
 268) Cmc21      3   0      31.055  2257.47   0.0088     3.1432     4.4452     2.2226     90.000     90.000     90.000 ' ===  10  12   4
 269) Ccc2       2   0      21.960  2256.12   0.0090     3.1433     4.4453     1.5716     90.000     90.000     90.000 ' ===   9  11   7
 270) P4/nnc     3   0      43.919  2255.30   0.0090     3.1433     3.1433     4.4452     90.000     90.000     90.000 ' ===  12   9
 271) Cc         2   1      11.298  2255.09   0.0087     3.1578     4.4452     0.8086     90.000     84.491     90.000 ' ===   9  11   2   2
 272) P21        3   0      32.929  2254.76   0.0058     9.4280     1.5715     8.1647     90.000     15.796     90.000 ' ===   9   8  10   7
 273) P2         3   0       8.964  2253.82   0.0080     2.5663     2.2226     1.5716     90.000     89.996     90.000 ' ===   8   7   9   6
 274) C2         2   0      24.361  2244.81   0.0087     3.2619     4.4452     1.7435     90.000     74.497     90.000 ' ===  11  13   8   7
 275) C2         3   0      43.917  2241.42   0.0083     3.1434     5.4442     2.7719     90.000    112.208     90.000 ' ===  11  12   8   7
 276) C2         2   0      21.958  2239.20   0.0085     3.1431     4.4452     1.5716     90.000     89.998     90.000 ' ===   7  11   8   4
 277) P21        2   0      10.977  2233.84   0.0062     3.1429     1.5715     2.7220     90.000     54.729     90.000 ' ===  12   6  11  10
 278) P21        3   0      15.526  2232.38   0.0080     3.1431     2.2226     2.7219     90.000     54.740     90.000 ' ===   7   6  12   6
 279) C2         2   0      16.311  2227.92   0.0089     3.1969     4.4452     1.1674     90.000     79.482     90.000 ' ===  12  11   5   5
 280) P21        3   0      10.979  2225.91   0.0082     2.7220     1.5717     3.1432     90.000     54.737     90.000 ' ===  11   4  10   8
 281) C222       2   0      21.959  2225.47   0.0087     3.1431     4.4452     1.5716     90.000     90.000     90.000 ' ===   8  12   8
 282) Pban       3   0      21.958  2223.51   0.0084     4.4452     3.1432     1.5716     90.000     90.000     90.000 ' ===  11   8   8
 283) Cc         2   0      21.958  2221.65   0.0085     3.1431     4.4452     1.5716     90.000     89.998     90.000 ' ===   8  11   7   4
 284) C2         3   0      21.956  2220.47   0.0079     3.1429     4.4451     1.5716     90.000     90.005     90.000 ' ===   7  12   9   6
 285) C2         2   0      31.053  2216.47   0.0079     5.4439     2.2226     2.7222     90.000     70.528     90.000 ' ===  12   6  11  10
 286) I222       3   0      14.639  2214.73   0.0088     3.1432     4.4452     1.0477     90.000     90.000     90.000 ' ===   9  10   6
 287) Cc         3   0      23.429  2214.58   0.0087     4.4759     3.1432     1.6768     90.000     96.719     90.000 ' ===  11   9   2   2
 288) P2         2   0      32.929  2213.51   0.0058     9.4280     1.5715     8.1647     90.000     15.796     90.000 ' ===   9   8  10   7
 289) C2221      2   0      31.055  2213.32   0.0088     4.4452     3.1432     2.2227     90.000     90.000     90.000 ' ===  11   9   4
 290) Cmc21      2   0      21.959  2208.77   0.0089     4.4452     3.1432     1.5716     90.000     90.000     90.000 ' ===  10  10   8
 291) I222       3   0      31.055  2207.85   0.0087     4.4452     2.2226     3.1432     90.000     90.000     90.000 ' ===  11   2   9
 292) Pban       3   0      21.958  2207.56   0.0085     4.4452     3.1432     1.5716     90.000     90.000     90.000 ' ===  12   8   6
 293) P2         2   0       8.965  2205.92   0.0090     2.2227     2.5664     1.5716     90.000     90.003     90.000 ' ===   7   8   9   4
 294) I222       2   0      43.919  2202.91   0.0089     3.1433     3.1433     4.4451     90.000     90.000     90.000 ' ===   4  12   8
 295) C222       2   0      21.959  2202.08   0.0087     4.4452     3.1431     1.5716     90.000     90.000     90.000 ' ===  12   8   7
 296) Pnna       3   0      43.919  2198.45   0.0087     3.1434     4.4453     3.1431     90.000     90.000     90.000 ' ===  10  12  11
 297) R3         2   0      65.873  2197.70   0.0080     3.1432     3.1432     7.6988     90.000     90.000    120.000 ' ===  12  11
 298) Ima2       2   0      43.916  2196.35   0.0084     4.4451     3.1431     3.1433     90.000     90.000     90.000 ' ===   9  11  12
 299) P2         2   0      15.527  2196.28   0.0082     2.7222     2.2226     3.1431     90.000    125.267     90.000 ' ===  11   7   7   6
 300) I222       3   0      43.919  2187.15   0.0087     3.1433     3.1432     4.4452     90.000     90.000     90.000 ' ===   9  11  11
 301) P2         3   0       8.964  2184.84   0.0082     2.5663     2.2226     1.5716     90.000     90.005     90.000 ' ===   6   7   8   4
 302) C2         2   0      24.360  2184.81   0.0082     3.2616     4.4451     1.7436     90.000     74.502     90.000 ' ===  10  12   6   6
 303) P2         2   0      17.929  2184.80   0.0085     2.5664     4.4452     1.5716     90.000     89.997     90.000 ' ===   8   6   8   5
 304) C2         2   0      21.957  2184.24   0.0081     4.4451     3.1430     1.5716     90.000     90.003     90.000 ' ===  11   6   8   6
 305) I4         3   0      43.920  2180.51   0.0091     3.1433     3.1433     4.4452     90.000     90.000     90.000 ' ===  11   9
 306) Pnnn       2   1      10.980  2180.51   0.0087     4.4452     3.1432     0.7858     90.000     90.000     90.000 ' ===  10   9   1
 307) C2221      3   1      11.953  2180.51   0.0087     4.4452     3.1432     0.8555     90.000     90.000     90.000 ' ===   9   9   1
 308) Pban       2   1      11.155  2180.51   0.0087     4.4452     3.1432     0.7984     90.000     90.000     90.000 ' ===  10   8   1
 309) Pna21      2   0      15.064  2179.67   0.0087     3.1432     4.4452     1.0781     90.000     90.000     90.000 ' ===  10  11   2
 310) Cc         3   0      14.640  2178.06   0.0089     4.5671     3.1432     1.0478     90.000    103.265     90.000 ' ===  10  11   5   4
 311) P2         2   0      10.977  2176.56   0.0062     2.7220     1.5715     2.7216     90.000     70.530     90.000 ' ===  11   6  10   8
 312) P21/c      2   0      19.030  2175.80   0.0087     3.1940     4.4452     1.3620     90.000    100.234     90.000 ' ===   9  11   3   1
 313) P2221      3   0      18.727  2174.00   0.0087     4.4452     3.1432     1.3403     90.000     90.000     90.000 ' ===  11   9   3
 314) C2         3   0      14.640  2171.22   0.0089     3.3134     4.4452     1.0478     90.000     71.561     90.000 ' ===  10   9   4   3
 315) C2         3   0      15.528  2170.95   0.0088     3.1433     4.4452     1.1113     90.000     89.999     90.000 ' ===   8  11   5   3
 316) P2         2   0      10.979  2170.26   0.0082     2.7221     1.5717     2.7220     90.000     70.529     90.000 ' ===  12   4  11  10
 317) C222       3   1      17.930  2166.97   0.0087     3.1432     4.4452     1.2833     90.000     90.000     90.000 ' ===   8   8   2
 318) C2         3   0      31.057  2166.27   0.0093     3.1433     4.4452     2.2227     90.000     90.002     90.000 ' ===  10   9   7   4
 319) C2         2   0      19.168  2163.91   0.0090     3.2172     4.4453     1.3718     90.000    102.312     90.000 ' ===  11   9   7   6
 320) P2         3   0       8.965  2163.85   0.0086     2.2226     2.5664     1.5716     90.000     90.001     90.000 ' ===   6   8   8   3
 321) C2         3   0      27.863  2162.80   0.0086     3.1531     4.4451     1.9942     90.000     85.463     90.000 ' ===   9   9   5   4
 322) Pnna       3   0      35.858  2161.01   0.0087     3.1432     2.5665     4.4450     90.000     90.000     90.000 ' ===  10   7   8
 323) Ima2       2   0      43.915  2159.99   0.0082     3.1433     3.1430     4.4451     90.000     90.000     90.000 ' ===  11  11   9
 324) P222       3   0      32.938  2158.67   0.0086     7.6995     2.7220     1.5716     90.000     90.000     90.000 ' ===  11   8   6
 325) P2221      3   0      18.727  2156.12   0.0087     3.1432     4.4452     1.3403     90.000     90.000     90.000 ' ===   9  11   3
 326) P222       2   0      32.936  2150.93   0.0079     7.6987     2.7222     1.5716     90.000     90.000     90.000 ' ===  11  10   7
 327) Pc         3   1      10.979  2147.19   0.0085     2.7220     1.5716     2.7222     90.000     70.529     90.000 ' ===   9   9   9   7
 328) P2         2   0      15.527  2145.14   0.0079     2.7219     2.2226     2.7223     90.000     70.528     90.000 ' ===  10   9   8   8
 329) P2         2   0      10.977  2144.69   0.0069     2.7221     1.5715     2.7217     90.000    109.471     90.000 ' ===  10   8   9   7
 330) C2         2   0      21.957  2141.68   0.0081     3.1430     4.4452     1.5716     90.000     90.004     90.000 ' ===   7  10  11   6
 331) Pnna       3   0      21.960  2139.82   0.0087     3.1432     1.5717     4.4452     90.000     90.000     90.000 ' ===  11   2  11
 332) C2         2   0      15.528  2139.55   0.0088     3.1432     4.4452     1.1113     90.000     90.001     90.000 ' ===  10   9   6   4
 333) C2         2   0      43.918  2130.29   0.0085     3.1434     5.4442     2.7720     90.000    112.208     90.000 ' ===  11  12   9   7
 334) Pna21      3   0      15.064  2129.02   0.0087     3.1432     4.4452     1.0781     90.000     90.000     90.000 ' ===  11  11   2
 335) C2         3   1      37.660  2128.75   0.0079     3.3015     4.4451     2.6959     90.000     72.157     90.000 ' ===   8   9   8   6
 336) Cmc21      2   0      21.960  2125.49   0.0091     4.4454     3.1432     1.5716     90.000     90.000     90.000 ' ===  10  11   6
 337) P222       2   0      18.727  2124.59   0.0087     4.4452     3.1432     1.3403     90.000     90.000     90.000 ' ===  11   9   3
 338) P2         3   0       8.965  2123.64   0.0090     2.2227     2.5664     1.5716     90.000     90.003     90.000 ' ===   6   7   8   3
 339) I222       2   0      43.916  2122.33   0.0082     4.4451     3.1430     3.1433     90.000     90.000     90.000 ' ===   9  11  12
 340) P222       3   0       8.965  2122.31   0.0088     2.2227     1.5716     2.5664     90.000     90.000     90.000 ' ===   6   8   8
 341) C2         3   0      43.910  2122.19   0.0082     5.4441     3.1432     3.1432     90.000    125.274     90.000 ' ===  10  12   9   8
 342) I222       2   0      43.919  2120.91   0.0089     4.4450     3.1434     3.1432     90.000     90.000     90.000 ' ===   9   7  11
 343) Pnna       3   0      43.919  2119.93   0.0087     3.1431     3.1434     4.4453     90.000     90.000     90.000 ' ===  11  10  12
 344) Pbcn       3   0      31.055  2116.21   0.0086     4.4451     3.1432     2.2227     90.000     90.000     90.000 ' ===  10  10   4
 345) Cc         2   1      11.905  2114.15   0.0087     3.1880     4.4452     0.8520     90.000     80.383     90.000 ' ===   8  11   2   1
 346) C2221      3   1      11.953  2112.93   0.0087     4.4452     3.1432     0.8555     90.000     90.000     90.000 ' ===   9  10   1
 347) I222       3   1      11.533  2112.93   0.0087     4.4452     3.1432     0.8255     90.000     90.000     90.000 ' ===  10  10   1
 348) C2         2   1      10.845  2112.93   0.0087     4.4655     3.1432     0.7762     90.000     95.471     90.000 ' ===  10  10   1   1
 349) Pnnn       3   1      10.980  2112.93   0.0087     3.1432     4.4452     0.7858     90.000     90.000     90.000 ' ===  10  10   1
 350) P2         3   0       8.964  2112.87   0.0080     2.5663     2.2226     1.5716     90.000     89.996     90.000 ' ===   7   7   8   5
 351) P212121    2   0      14.249  2111.55   0.0087     4.4452     3.1432     1.0198     90.000     90.000     90.000 ' ===  11   8   2
 352) Pnn2       2   0      15.064  2111.55   0.0087     3.1432     4.4452     1.0781     90.000     90.000     90.000 ' ===  10  11   2
 353) C2         2   0      31.087  2103.59   0.0091     3.1463     4.4452     2.2249     90.000     87.467     90.000 ' ===   8  10   4   1
 354) Iba2       3   0      43.918  2102.49   0.0090     3.1432     4.4453     3.1432     90.000     90.000     90.000 ' ===  12  11   9
 355) I222       3   1      18.727  2099.72   0.0087     4.4452     3.1432     1.3403     90.000     90.000     90.000 ' ===  10   8   2
 356) P2         3   0      10.979  2098.07   0.0081     2.7220     1.5717     2.7221     90.000     70.528     90.000 ' ===  12   4  12  11
 357) C2221      2   0      21.959  2096.38   0.0087     4.4452     3.1432     1.5716     90.000     90.000     90.000 ' ===  10  11   7
 358) P2         2   0      15.528  2096.13   0.0089     2.7221     2.2227     2.7221     90.000     70.530     90.000 ' ===  12   6   9   9
 359) C2         3   1      11.953  2092.21   0.0088     3.1432     4.4452     0.8555     90.000     90.003     90.000 ' ===   9   8   2   1
 360) Cmc21      3   0      21.959  2091.13   0.0089     4.4452     3.1432     1.5716     90.000     90.000     90.000 ' ===  10  10   7
 361) C222       2   0      43.920  2089.54   0.0087     4.4452     3.1432     3.1434     90.000     90.000     90.000 ' ===  11  10   3
 362) I222       3   0      43.919  2086.45   0.0090     3.1434     3.1432     4.4450     90.000     90.000     90.000 ' ===   9  11  10
 363) C2         2   0      24.361  2083.95   0.0087     3.2619     4.4452     1.7435     90.000     74.496     90.000 ' ===  11  12   7   6
 364) P4/nnc     3   6      50.713  2083.26   0.0086     4.4452     4.4452     2.5665     90.000     90.000     90.000 ' ===   6   6
 365) P21        2   0      10.976  2081.64   0.0054     4.4444     1.5715     2.7215     90.000     35.269     90.000 ' ===  10   7   9   7
 366) Cc         3   0      21.958  2080.83   0.0085     3.1432     4.4452     1.5716     90.000     90.003     90.000 ' ===   9  11   6   4
 367) C2         2   0      31.055  2077.67   0.0090     3.1432     4.4450     2.2227     90.000     89.998     90.000 ' ===  10   8   8   5
 368) I222       2   0      43.917  2073.98   0.0084     4.4451     3.1431     3.1433     90.000     90.000     90.000 ' ===  10  10  11
 369) Pnnn       3   0      21.960  2072.95   0.0087     3.1432     1.5717     4.4452     90.000     90.000     90.000 ' ===  11   2  11
 370) I222       2   0      43.914  2072.03   0.0080     3.1430     3.1432     4.4451     90.000     90.000     90.000 ' ===   7   9  11
 371) C2         3   0      15.528  2070.06   0.0089     4.4452     3.1433     1.1113     90.000     90.002     90.000 ' ===  10   8   7   5
 372) Pba2       2   0      15.528  2069.86   0.0087     3.1432     4.4452     1.1113     90.000     90.000     90.000 ' ===   9  11   2
 373) P2         3   0      10.975  2065.00   0.0050     2.7214     1.5715     3.1428     90.000    125.257     90.000 ' ===  10   7  10   8
 374) Pba2       3   0      15.064  2062.49   0.0087     4.4452     3.1432     1.0781     90.000     90.000     90.000 ' ===  11  11   2
 375) R3c        2   0     131.757  2059.06   0.0089     3.1432     3.1432    15.3992     90.000     90.000    120.000 ' ===  12  12
 376) P21        2   0      10.980  2056.04   0.0088     3.1433     1.5717     2.7222     90.000     54.733     90.000 ' ===  10   4  10   7
 377) C2         3   1      19.224  2052.74   0.0087     4.5635     3.1432     1.3759     90.000    103.075     90.000 ' ===   9   8   3   2
 378) Pbcn       2   0      35.864  2051.86   0.0087     4.4452     3.1432     2.5668     90.000     90.000     90.000 ' ===  10  11   3
 379) P21        3   0      10.979  2051.60   0.0081     3.1431     1.5717     2.7220     90.000     54.737     90.000 ' ===  10   4  12   9
 380) Pcc2       2   0      15.064  2047.56   0.0087     3.1432     4.4452     1.0781     90.000     90.000     90.000 ' ===  10  11   2
 381) Cc         3   1      12.181  2046.43   0.0088     3.2619     4.4452     0.8718     90.000     74.501     90.000 ' ===   8  11   3   2
 382) C2         3   0      24.362  2046.07   0.0088     3.2618     4.4452     1.7436     90.000     74.501     90.000 ' ===  11  12   6   6
 383) Cc         2   0      39.530  2045.85   0.0087     4.0009     4.4452     2.8292     90.000    128.221     90.000 ' ===  10  12   4   3
 384) C2         2   1    -999.000  2044.23   0.0087     4.6500     3.1432     0.7860     90.000   -999.000     90.000 ' ===   9   8   1   0
 385) Ccc2       3   1      15.527  2044.23   0.0087     4.4452     3.1432     1.1113     90.000     90.000     90.000 ' ===  10   9   1
 386) Pbcn       3   1      11.953  2044.23   0.0087     4.4452     3.1432     0.8555     90.000     90.000     90.000 ' ===   9   9   1
 387) Pban       3   1      11.533  2044.23   0.0087     4.4452     3.1432     0.8255     90.000     90.000     90.000 ' ===  10   9   1
 388) C2         2   1    -999.000  2044.23   0.0087     3.1861     4.4452     0.8093     90.000   -999.000     90.000 ' ===   8  10   1   0
 389) Pc         2   0      19.030  2042.58   0.0087     3.1940     4.4452     1.3620     90.000    100.234     90.000 ' ===   9  11   3   1
 390) Pca21      3   0      15.528  2041.10   0.0087     4.4452     3.1432     1.1113     90.000     90.000     90.000 ' ===  11  10   2
 391) C2         2   0      21.959  2040.88   0.0089     3.1432     4.4453     1.5716     90.000     90.001     90.000 ' ===   9  10   9   6
 392) P4/nnc     2   0      43.918  2036.14   0.0087     3.1432     3.1432     4.4451     90.000     90.000     90.000 ' ===  13   9
 393) C2         3   0      31.058  2034.24   0.0095     3.1433     4.4453     2.2228     90.000     89.997     90.000 ' ===   9   9   6   3
 394) C2         2   0      21.958  2032.01   0.0084     3.1431     4.4452     1.5716     90.000     89.999     90.000 ' ===   8  12   6   4
 395) P2         2   0      10.976  2028.27   0.0054     2.7215     1.5715     2.7219     90.000     70.531     90.000 ' ===   9   7  11   8
 396) Pba2       2   0      32.937  2024.29   0.0083     7.6995     2.7220     1.5716     90.000     90.000     90.000 ' ===  11   9   8
 397) C2         2   1      10.979  2023.83   0.0088     3.1432     4.4452     0.7858     90.000     89.997     90.000 ' ===   8  10   3   1
 398) C2         2   1      11.116  2023.83   0.0088     3.1823     4.4452     0.7956     90.000     81.009     90.000 ' ===   8   9   3   1
 399) Pban       3   0      15.528  2019.34   0.0089     3.1432     4.4452     1.1113     90.000     90.000     90.000 ' ===  10   9   4
 400) P2         2   0      17.928  2018.03   0.0081     2.5663     4.4452     1.5716     90.000     89.996     90.000 ' ===   8   8   9   6
 401) C2         3   0      29.484  2017.50   0.0087     4.7185     3.1432     2.1102     90.000    109.596     90.000 ' ===  12   9   5   5
 402) P222       3   0       8.965  2017.08   0.0087     2.5664     1.5716     2.2226     90.000     90.000     90.000 ' ===   9   8   6
 403) P21        2   0      21.958  2016.60   0.0081     2.7222     3.1432     2.7220     90.000     70.527     90.000 ' ===  10   7   8   7
 404) Pnc2       2   0      15.064  2016.51   0.0087     4.4452     3.1432     1.0781     90.000     90.000     90.000 ' ===  10  11   2
 405) Cmc21      3   0      21.959  2011.65   0.0089     3.1432     4.4453     1.5716     90.000     90.000     90.000 ' ===   9  11   6
 406) Iba2       2   0      43.919  2009.70   0.0089     4.4453     3.1432     3.1433     90.000     90.000     90.000 ' ===  11  11   8
 407) P2         3   0      21.958  2007.25   0.0080     3.1431     3.1432     2.7222     90.000     54.733     90.000 ' ===   7   6  10   6
 408) P2         2   0      10.980  2007.09   0.0088     2.7222     1.5717     2.7221     90.000    109.471     90.000 ' ===  10   4  13  10
 409) P222       2   0       8.965  2005.71   0.0087     2.2226     1.5716     2.5664     90.000     90.000     90.000 ' ===   6   8   9
 410) Ccca       2   0      87.848  2005.28   0.0100     4.4453     4.4456     4.4452     90.000     90.000     90.000 ' ===  10  10  10
 411) Cc         3   0      43.910  2001.26   0.0076     4.4446     4.4451     3.1428     90.000    134.993     90.000 ' ===   7  13   7   4
 412) Pcc2       2   0      15.064  1999.99   0.0087     4.4452     3.1432     1.0781     90.000     90.000     90.000 ' ===  11  11   2
 413) C2         2   0      15.527  1996.02   0.0088     3.1432     4.4452     1.1113     90.000     89.999     90.000 ' ===  10   9   5   3
 414) C2221      2   0      28.881  1995.76   0.0087     6.2864     1.0335     4.4452     90.000     90.000     90.000 ' ===  10   2  11
 415) Pc         3   0      31.051  1995.71   0.0078     2.7218     4.4451     2.7221     90.000     70.532     90.000 ' ===  10   9   9   8
 416) C2         3   3      24.358  1995.65   0.0076     3.2614     4.4451     1.7436     90.000     74.503     90.000 ' ===   9  10   6   6
 417) P212121    2   0      14.249  1992.24   0.0087     4.4452     3.1432     1.0198     90.000     90.000     90.000 ' ===  11   9   2
 418) C2         3   0      29.484  1990.81   0.0085     4.7184     3.1432     2.1102     90.000     70.404     90.000 ' ===  12   8   5   5
 419) C2         2   1      11.298  1989.79   0.0087     3.1578     4.4452     0.8086     90.000     84.491     90.000 ' ===   9  11   2   2
 420) Cc         3   1      12.181  1989.79   0.0087     4.5299     3.1432     0.8718     90.000    101.100     90.000 ' ===  10   9   2   1
 421) P2         3   0       8.965  1989.72   0.0088     2.5664     2.2227     1.5716     90.000     89.998     90.000 ' ===   9   6   8   5
 422) Cc         2   0      21.959  1988.20   0.0088     3.1432     4.4453     1.5716     90.000     90.004     90.000 ' ===  10  12   6   5
 423) Fddd       3   0      92.267  1987.76   0.0085     6.2864     8.8903     1.6509     90.000     90.000     90.000 ' ===  11  13   5
 424) Pna21      2   0      18.727  1987.34   0.0087     4.4452     3.1432     1.3403     90.000     90.000     90.000 ' ===  11  10   2
 425) I222       2   1      19.641  1982.47   0.0087     3.1432     4.4452     1.4058     90.000     90.000     90.000 ' ===   9   9   2
 426) Ccc2       2   1      15.528  1980.88   0.0087     4.4452     3.1432     1.1113     90.000     90.000     90.000 ' ===  10  10   1
 427) Pbcn       3   1      12.181  1980.88   0.0087     4.4452     3.1432     0.8718     90.000     90.000     90.000 ' ===  10  10   1
 428) C222       2   1      15.527  1980.00   0.0087     4.4452     3.1432     1.1113     90.000     90.000     90.000 ' ===   9   8   3
 429) P2         2   0       9.045  1979.75   0.0089     2.2424     2.5665     1.5856     90.000     97.617     90.000 ' ===   5   9   7   2
 430) C2         3   1      11.953  1977.45   0.0088     3.1432     4.4452     0.8555     90.000     90.002     90.000 ' ===   8   8   2   1
 431) P2         3   0      17.928  1975.46   0.0081     2.5663     4.4452     1.5716     90.000     90.004     90.000 ' ===   9   8   9   7
 432) P2         3   0      15.527  1975.12   0.0083     2.7220     2.2226     2.7222     90.000    109.473     90.000 ' ===  10   8   9   8
 433) P4/nnc     2   0      43.920  1974.29   0.0091     3.1433     3.1433     4.4452     90.000     90.000     90.000 ' ===  11  10
 434) I222       3   0      43.915  1972.97   0.0082     4.4451     3.1433     3.1431     90.000     90.000     90.000 ' ===   9  12  10
 435) I222       2   0      43.915  1968.27   0.0082     3.1433     3.1430     4.4451     90.000     90.000     90.000 ' ===  12  10   9
 436) C222       3   0      21.959  1967.08   0.0089     4.4453     3.1432     1.5716     90.000     90.000     90.000 ' ===  10   9   9
 437) I222       2   0      43.916  1965.22   0.0082     3.1430     4.4451     3.1433     90.000     90.000     90.000 ' ===  11   9  11
 438) I222       3   1      19.641  1964.57   0.0085     3.1432     4.4452     1.4057     90.000     90.000     90.000 ' ===   8  10   4
 439) Pnn2       2   0      32.940  1962.20   0.0087     7.6993     2.7221     1.5717     90.000     90.000     90.000 ' ===  13  13   3
 440) C222       3   0      21.960  1961.34   0.0091     4.4454     3.1432     1.5716     90.000     90.000     90.000 ' ===  10  10   7
 441) Pnn2       2   0      35.858  1960.92   0.0087     3.1432     2.5665     4.4450     90.000     90.000     90.000 ' ===  10   7   8
 442) P4nc       3   0      43.920  1960.20   0.0091     3.1433     3.1433     4.4452     90.000     90.000     90.000 ' ===  12   9
 443) P2         3   0      10.977  1959.12   0.0069     3.1430     1.5715     2.7221     90.000     54.731     90.000 ' ===  11   7  10   9
 444) Cc         3   0      43.909  1957.72   0.0081     5.4440     3.1432     3.1432     90.000     54.725     90.000 ' ===  10  12  10   9
 445) C222       2   0      21.960  1956.28   0.0090     3.1432     4.4453     1.5716     90.000     90.000     90.000 ' ===   8  10  10
 446) P21        3   1       8.965  1954.90   0.0084     2.7220     1.2833     2.7222     90.000    109.471     90.000 ' ===  11   3  10   9
 447) C2         3   0      21.959  1953.94   0.0087     3.1432     4.4453     1.5716     90.000     89.998     90.000 ' ===   9  11   9   6
 448) Pnna       3   0      35.861  1952.17   0.0091     3.1432     2.5666     4.4452     90.000     90.000     90.000 ' ===   9   4   8
 449) Pc         3   1      10.978  1952.14   0.0077     3.1430     1.5716     2.7221     90.000     54.733     90.000 ' ===   7   8   8   5
 450) P2         3   0      21.958  1951.74   0.0081     2.7222     3.1432     2.7220     90.000     70.527     90.000 ' ===  10   6   8   7
 451) P2         2   0      15.528  1950.60   0.0090     3.1432     2.2227     2.7221     90.000     54.734     90.000 ' ===  10   6   9   7
 452) P2         2   0      23.292  1946.60   0.0089     2.7223     7.6992     1.1113     90.000     90.002     90.000 ' ===   9  12   6   4
 453) P2         3   0      17.929  1945.66   0.0085     2.5663     1.5716     4.4453     90.000     89.997     90.000 ' ===  10   8   8   7
 454) P2         2   0       8.965  1944.65   0.0093     3.3953     1.5716     2.2227     90.000     49.103     90.000 ' ===  10   9   7   6
 455) Ima2       3   0      43.910  1941.65   0.0075     4.4451     3.1428     3.1432     90.000     90.000     90.000 ' ===  11   8   8
 456) Iba2       3   0      31.055  1938.56   0.0089     4.4452     3.1432     2.2226     90.000     90.000     90.000 ' ===   9  10   4
 457) Fddd       3   0      92.266  1937.32   0.0086     6.2863     8.8903     1.6509     90.000     90.000     90.000 ' ===  10  13   6
 458) Pmn21      3   0      14.249  1936.42   0.0087     3.1432     4.4452     1.0198     90.000     90.000     90.000 ' ===   9  11   2
 459) C2221      2   0      28.881  1936.00   0.0087     6.2864     1.0335     4.4452     90.000     90.000     90.000 ' ===  11   2  11
 460) P21212     2   0      14.249  1931.87   0.0087     3.1432     4.4452     1.0198     90.000     90.000     90.000 ' ===   9  11   2
 461) C222       2   0      21.959  1930.95   0.0089     3.1432     4.4453     1.5716     90.000     90.000     90.000 ' ===   9  10   9
 462) Pcc2       3   0      18.727  1930.56   0.0087     4.4452     3.1432     1.3403     90.000     90.000     90.000 ' ===  11  10   2
 463) C2         2   0      31.054  1925.92   0.0088     4.4450     3.1432     2.2227     90.000     90.001     90.000 ' ===   9  10   7   4
 464) Pnnn       3   0      14.639  1925.85   0.0088     4.4452     3.1432     1.0477     90.000     90.000     90.000 ' ===  10   9   6
 465) Pna21      3   0      35.858  1925.26   0.0087     3.1432     4.4450     2.5665     90.000     90.000     90.000 ' ===  10   8   7
 466) Cmc21      2   1      15.527  1923.98   0.0087     4.4452     3.1432     1.1113     90.000     90.000     90.000 ' ===  10   9   1
 467) Cmc21      3   1      14.249  1923.98   0.0087     3.1432     4.4452     1.0198     90.000     90.000     90.000 ' ===   8  10   1
 468) Pccn       3   1      12.951  1923.98   0.0087     4.4452     3.1432     0.9269     90.000     90.000     90.000 ' ===  10   9   1
 469) Iba2       3   1      16.600  1923.98   0.0087     4.4452     3.1432     1.1881     90.000     90.000     90.000 ' ===  10   9   1
 470) Ima2       3   1      14.249  1923.98   0.0087     3.1432     4.4452     1.0198     90.000     90.000     90.000 ' ===   8  10   1
 471) P2         2   0      15.527  1920.63   0.0085     2.7220     2.2226     2.7222     90.000    109.472     90.000 ' ===  11   6  11  10
 472) Pnna       3   0      43.918  1919.44   0.0088     4.4453     3.1433     3.1431     90.000     90.000     90.000 ' ===  12   9  11
 473) C2         3   0      21.959  1917.79   0.0087     3.1432     4.4453     1.5716     90.000     90.002     90.000 ' ===  10  11   8   6
 474) Cc         3   0      21.959  1914.69   0.0088     4.4452     3.1432     1.5716     90.000     89.998     90.000 ' ===  10  11   6   5
 475) P42/nnm    2   0      43.920  1913.93   0.0092     3.1432     3.1432     4.4454     90.000     90.000     90.000 ' ===  12  10
 476) P4cc       3   6      12.677  1912.22   0.0077     2.2225     2.2225     2.5664     90.000     90.000     90.000 ' ===   6   3
 477) Ccc2       3   0      62.112  1909.26   0.0091     4.4452     3.1432     4.4454     90.000     90.000     90.000 ' ===  11  10   6
 478) C2         3   1      14.954  1908.59   0.0084     5.4440     1.0703     2.7222     90.000    109.471     90.000 ' ===  11   3   9   8
 479) C2         2   0      24.360  1908.07   0.0082     3.2616     4.4452     1.7436     90.000     74.500     90.000 ' ===  12  11  10  10
 480) Pccn       3   0      37.454  1907.80   0.0087     4.4452     3.1432     2.6807     90.000     90.000     90.000 ' ===  11   9   3
 481) P2         3   0      21.960  1907.07   0.0090     2.7223     3.1433     2.7221     90.000     70.528     90.000 ' ===  10   5  11   8
 482) P2         2   0      17.929  1906.63   0.0085     4.4453     1.5716     2.5663     90.000     89.997     90.000 ' ===   8   8  10   7
 483) C222       2   0      71.721  1903.04   0.0091     8.8909     5.1328     1.5716     90.000     90.000     90.000 ' ===   8  10   7
 484) I4         2   0      43.922  1903.00   0.0095     3.1434     3.1434     4.4452     90.000     90.000     90.000 ' ===  11  12
 485) Pmn21      3   0      15.064  1901.28   0.0087     4.4452     3.1432     1.0781     90.000     90.000     90.000 ' ===  10  11   2
 486) C2         3   0      43.913  1899.17   0.0079     4.4449     4.4451     3.1433     90.000    135.002     90.000 ' ===   8  12   8   6
 487) C2         3   0      39.531  1898.34   0.0092     4.0010     4.4452     2.8293     90.000    128.223     90.000 ' ===  10  10   6   4
 488) C2         3   0      19.167  1898.24   0.0085     3.2171     4.4452     1.3718     90.000     77.687     90.000 ' ===   9  10   6   5
 489) P21        3   0      17.928  1897.99   0.0081     2.5663     4.4452     1.5716     90.000     89.996     90.000 ' ===   9   8   9   7
 490) I41/amd    2   0      62.111  1897.61   0.0089     4.4453     4.4453     3.1432     90.000     90.000     90.000 ' ===  12   9
 491) Cc         3   0      21.959  1896.43   0.0088     4.4452     3.1432     1.5716     90.000     89.999     90.000 ' ===  12  10   7   7
 492) Pcc2       2   0      32.937  1894.10   0.0081     7.6988     2.7222     1.5716     90.000     90.000     90.000 ' ===  12  11   6
 493) Iba2       3   0      43.919  1893.15   0.0091     4.4454     3.1432     3.1432     90.000     90.000     90.000 ' ===  11  10  10
 494) P212121    3   0      15.528  1892.44   0.0087     3.1432     4.4452     1.1113     90.000     90.000     90.000 ' ===   9  11   2
 495) Ccc2       2   0      43.917  1892.20   0.0085     4.4452     3.1432     3.1432     90.000     90.000     90.000 ' ===  12   8   6
 496) Fddd       3   0      92.267  1890.14   0.0086     8.8903     6.2864     1.6509     90.000     90.000     90.000 ' ===  13  11   5
 497) P21        2   0      19.030  1888.43   0.0087     3.1940     4.4452     1.3620     90.000    100.234     90.000 ' ===   9  11   3   1
 498) P2         3   0      15.528  1887.58   0.0090     2.7222     2.2227     2.7221     90.000     70.529     90.000 ' ===  10   3  11   9
 499) Pnna       3   0      43.918  1887.14   0.0087     4.4453     3.1433     3.1431     90.000     90.000     90.000 ' ===  11  10  11
 500) Cc         2   0      43.909  1885.21   0.0081     5.4431     3.1432     3.1432     90.000    125.263     90.000 ' ===   8  12  10   7
 501) C2         3   0      21.959  1884.96   0.0088     3.1431     4.4452     1.5716     90.000     89.999     90.000 ' ===   9  11   7   5
 502) Pnna       3   0      43.918  1883.59   0.0089     4.4451     3.1433     3.1432     90.000     90.000     90.000 ' ===  10   9  11
 503) C2         3   0      21.958  1882.33   0.0088     3.1432     4.4452     1.5715     90.000     89.998     90.000 ' ===  11  10   6   5
 504) Pmc21      3   0      14.249  1881.10   0.0087     3.1432     4.4452     1.0198     90.000     90.000     90.000 ' ===   9  11   2
 505) P2221      2   0      21.960  1880.58   0.0087     4.4452     3.1432     1.5717     90.000     90.000     90.000 ' ===  11  10   3
 506) Pnnn       3   0      43.918  1879.56   0.0089     4.4451     3.1432     3.1433     90.000     90.000     90.000 ' ===  10  11   9
 507) C2         3   0      31.085  1879.39   0.0087     3.1463     4.4452     2.2248     90.000     87.465     90.000 ' ===   9  10   4   1
 508) I222       2   0      43.916  1879.25   0.0083     4.4451     3.1431     3.1433     90.000     90.000     90.000 ' ===  11   9   9
 509) C2         2   1      11.905  1879.24   0.0087     3.1880     4.4452     0.8520     90.000     80.383     90.000 ' ===   8  11   2   1
 510) C2         2   0      31.053  1878.59   0.0085     3.1431     4.4451     2.2226     90.000     90.002     90.000 ' ===   9   9  11   7
 511) Pnc2       2   0      43.918  1878.54   0.0089     4.4451     3.1432     3.1433     90.000     90.000     90.000 ' ===   8  12   7
 512) F4132      3   1      87.839  1878.17   0.0092     4.4452     4.4452     4.4452     90.000     90.000     90.000 ' ===  12
 513) P42/nnm    2   0      43.919  1877.34   0.0090     3.1433     3.1433     4.4451     90.000     90.000     90.000 ' ===  13   9
 514) P2         3   0      10.574  1877.26   0.0088     2.6217     2.5664     1.8538     90.000     57.972     90.000 ' ===   7   8   8   4
 515) Pccn       3   1      12.181  1877.08   0.0087     3.1432     4.4452     0.8718     90.000     90.000     90.000 ' ===   9  11   2
 516) C2         3   0      20.577  1876.50   0.0088     3.1813     4.4452     1.4727     90.000     81.125     90.000 ' ===  11   9   5   5
 517) Iba2       2   0      62.110  1876.27   0.0086     3.1432     4.4452     4.4453     90.000     90.000     90.000 ' ===   9  10   6
 518) C2         3   0      31.056  1873.56   0.0093     4.4453     3.1433     2.2226     90.000     90.001     90.000 ' ===  11   8   9   7
 519) Cc         3   1      12.951  1873.37   0.0088     3.1432     4.4452     0.9269     90.000     90.003     90.000 ' ===   8  10   2   1
 520) Pbcn       3   0      37.454  1869.64   0.0087     4.4452     3.1432     2.6807     90.000     90.000     90.000 ' ===  11   9   3
 521) I4cm       3   1      43.914  1867.87   0.0073     3.1431     3.1431     4.4452     90.000     90.000     90.000 ' ===  12   9
 522) P212121    3   0      15.528  1866.15   0.0087     3.1432     4.4452     1.1113     90.000     90.000     90.000 ' ===  10  11   2
 523) Cc         3   0      27.787  1864.91   0.0087     4.4469     3.1432     1.9888     90.000     88.399     90.000 ' ===  10   8   2   1
 524) Cmc21      3   1      15.528  1864.35   0.0087     4.4452     3.1432     1.1113     90.000     90.000     90.000 ' ===  10  10   1
 525) C2         3   0      16.311  1863.90   0.0089     3.1970     4.4452     1.1674     90.000     79.480     90.000 ' ===  12  10   5   5
 526) I41/a      2   0      62.111  1862.45   0.0090     4.4453     4.4453     3.1432     90.000     90.000     90.000 ' ===  12  10
 527) P4nc       3   0      43.918  1861.62   0.0087     3.1432     3.1432     4.4451     90.000     90.000     90.000 ' ===  13   9
 528) Pc         2   1      10.978  1859.15   0.0078     2.7219     1.5716     2.7222     90.000    109.473     90.000 ' ===   8   8   8   6
 529) P2         2   0      10.977  1858.70   0.0064     3.1429     1.5715     2.7220     90.000     54.730     90.000 ' ===  11   7  11   9
 530) P2         2   0      18.051  1857.19   0.0087     4.5123     3.1432     1.2919     90.000     80.108     90.000 ' ===  11  10   3   3
 531) P42/nnm    3   0      43.920  1857.03   0.0091     3.1433     3.1433     4.4452     90.000     90.000     90.000 ' ===  12   9
 532) Pnna       3   0      37.454  1854.26   0.0087     6.2864     4.4452     1.3403     90.000     90.000     90.000 ' ===   9  11   3
 533) Pc         2   0      15.528  1853.69   0.0089     2.7221     2.2227     2.7221     90.000    109.470     90.000 ' ===  11   8  10   9
 534) Cc         2   0      21.960  1851.95   0.0092     4.4454     3.1433     1.5716     90.000     90.003     90.000 ' ===  10  10   7   5
 535) Ima2       2   0      43.913  1849.97   0.0079     3.1432     3.1430     4.4451     90.000     90.000     90.000 ' ===   9   8  12
 536) P21212     3   0      15.064  1848.47   0.0087     4.4452     3.1432     1.0781     90.000     90.000     90.000 ' ===  10  11   2
 537) C2         2   0      21.957  1847.51   0.0081     3.1429     4.4452     1.5716     90.000     90.004     90.000 ' ===   8  11  10   7
 538) Ia-3d      2   0     248.439  1844.35   0.0088     6.2865     6.2865     6.2865     90.000     90.000     90.000 ' ===  13
 539) P222       2   0      21.960  1843.71   0.0087     4.4452     3.1432     1.5717     90.000     90.000     90.000 ' ===  11  10   3
 540) P21/c      3   0      18.775  1843.01   0.0087     3.1512     4.4452     1.3437     90.000     85.924     90.000 ' ===   9  12   4   2
 541) C2         2   1      12.181  1841.79   0.0088     3.2619     4.4452     0.8718     90.000     74.497     90.000 ' ===   9  11   3   3
 542) P2         3   0      15.528  1841.52   0.0087     2.7222     2.2227     2.7220     90.000     70.529     90.000 ' ===  11   4  11  10
 543) Ccc2       3   0      62.111  1840.47   0.0091     4.4451     3.1433     4.4452     90.000     90.000     90.000 ' ===  11  12   8
 544) P21212     2   0      15.528  1839.87   0.0087     4.4452     3.1432     1.1113     90.000     90.000     90.000 ' ===  11   9   2
 545) Pba2       2   0      23.291  1838.64   0.0084     7.6995     2.7220     1.1113     90.000     90.000     90.000 ' ===  12  11   6
 546) C2         2   0      21.957  1835.06   0.0083     4.4451     3.1431     1.5716     90.000     89.998     90.000 ' ===  11   7   7   5
 547) P2         2   0      15.527  1834.92   0.0079     3.1432     2.2226     2.7219     90.000     54.741     90.000 ' ===   8  10  10   8
 548) P2         3   0       8.965  1834.90   0.0086     2.5664     2.2226     1.5716     90.000     90.003     90.000 ' ===   7   6   8   4
 549) C222       3   0      28.881  1833.94   0.0087     6.2864     1.0335     4.4452     90.000     90.000     90.000 ' ===  10   2  11
 550) Cmc21      2   0      35.859  1833.41   0.0086     4.4452     3.1432     2.5665     90.000     90.000     90.000 ' ===   7  10   4
 551) Ima2       2   0      43.915  1829.85   0.0081     3.1433     3.1430     4.4451     90.000     90.000     90.000 ' ===   8   8  12
 552) P21212     2   0      14.640  1826.49   0.0087     3.1432     4.4452     1.0478     90.000     90.000     90.000 ' ===  11  10   2
 553) P2         3   0      18.727  1826.21   0.0087     3.1432     4.4452     1.3403     90.000     90.000     90.000 ' ===  10  11   2   2
 554) Pnna       3   0      31.055  1824.50   0.0086     3.1432     2.2227     4.4451     90.000     90.000     90.000 ' ===  10   4  10
 555) Pnc2       2   0      18.727  1821.48   0.0087     4.4452     3.1432     1.3403     90.000     90.000     90.000 ' ===  11  11   2
 556) P2         3   1      10.573  1820.58   0.0079     2.2704     2.5662     1.8538     90.000     78.224     90.000 ' ===  11   5   8   8
 557) C2         2   0      21.957  1817.98   0.0083     3.1430     4.4452     1.5716     90.000     89.997     90.000 ' ===   8  11  11   7
 558) Iba2       2   1      20.997  1817.09   0.0087     4.4452     3.1432     1.5028     90.000     90.000     90.000 ' ===   9   8   1
 559) Cc         2   1      12.748  1817.09   0.0087     4.8750     3.1432     0.9124     90.000     65.759     90.000 ' ===  10   9   1   1
 560) I222       3   1      14.249  1817.09   0.0087     3.1432     4.4452     1.0198     90.000     90.000     90.000 ' ===   8  10   1
 561) C2221      3   0      21.960  1816.56   0.0091     3.1432     4.4453     1.5716     90.000     90.000     90.000 ' ===   9  10   8
 562) C222       3   0      21.960  1815.02   0.0090     3.1432     4.4453     1.5716     90.000     90.000     90.000 ' ===   9  10   8
 563) Pbcn       2   0      21.959  1814.37   0.0087     3.1432     4.4452     1.5716     90.000     90.000     90.000 ' ===  10  12   7
 564) Cc         2   0      21.960  1813.96   0.0093     4.4454     3.1433     1.5716     90.000     89.997     90.000 ' ===  10  10   8   6
 565) C2         2   0      24.362  1812.34   0.0089     3.2618     4.4453     1.7436     90.000     74.501     90.000 ' ===  12  12   7   7
 566) Cc         3   0      24.361  1811.71   0.0089     5.3738     4.4453     1.7435     90.000     35.797     90.000 ' ===  12  12   7   7
 567) P21212     2   0      32.937  1811.18   0.0083     7.6995     2.7220     1.5716     90.000     90.000     90.000 ' ===  11   8   8
 568) I222       2   0      43.910  1810.26   0.0074     4.4450     3.1432     3.1428     90.000     90.000     90.000 ' ===  11   9   8
 569) P4nc       2   0      43.920  1809.77   0.0091     3.1433     3.1433     4.4452     90.000     90.000     90.000 ' ===  11  10
 570) C2         3   6    -999.000  1808.81   0.0053     5.1821     3.9757     1.0297     90.000   -999.000     90.000 ' ===   4   5   2   0
 571) P2         2   0       9.045  1808.42   0.0089     2.5690     2.5664     1.5856     90.000    120.099     90.000 ' ===  10  10   7   7
 572) C2         2   0      19.167  1807.38   0.0086     3.2172     4.4452     1.3718     90.000    102.312     90.000 ' ===  10  10   6   5
 573) Pmc21      3   0      15.064  1805.41   0.0087     4.4452     3.1432     1.0781     90.000     90.000     90.000 ' ===  10  11   2
 574) Cmc21      3   0      31.056  1803.27   0.0090     3.1432     4.4453     2.2226     90.000     90.000     90.000 ' ===  10  11   5
 575) Pmn21      2   0      21.958  1802.84   0.0084     4.4452     1.5716     3.1432     90.000     90.000     90.000 ' ===  11   8   8
 576) P2         2   0      15.527  1802.58   0.0083     2.7220     2.2226     2.7222     90.000    109.472     90.000 ' ===  11   7  11  10
 577) Cc         2   0      43.909  1801.09   0.0081     5.4431     3.1432     3.1432     90.000    125.263     90.000 ' ===   8  12   9   6
 578) P2         3   0      15.527  1800.70   0.0084     2.7220     2.2226     2.7221     90.000     70.529     90.000 ' ===  10   7  11   9
 579) Pccn       3   0      43.921  1798.25   0.0089     4.4452     3.1432     3.1434     90.000     90.000     90.000 ' ===  12  10   6
 580) Ima2       2   0      31.055  1794.97   0.0089     4.4452     3.1432     2.2226     90.000     90.000     90.000 ' ===   9  10   4
 581) Pcc2       2   0      17.928  1793.61   0.0080     2.5662     1.5716     4.4452     90.000     90.000     90.000 ' ===   7   9   8
 582) P21        2   0      10.975  1793.29   0.0050     3.1428     1.5715     2.7219     90.000     54.726     90.000 ' ===  10   7  10   8
 583) Pban       2   0      21.958  1792.43   0.0083     4.4451     3.1430     1.5716     90.000     90.000     90.000 ' ===  12   7   7
 584) C2221      2   0      35.859  1791.94   0.0086     4.4452     3.1432     2.5665     90.000     90.000     90.000 ' ===   8   8   4
 585) Pc         3   0      15.527  1790.93   0.0087     3.1432     2.2227     2.7221     90.000     54.734     90.000 ' ===  10   8  10   8
 586) Cc         3   0      31.055  1789.33   0.0087     4.4452     3.1432     2.2226     90.000     90.002     90.000 ' ===  10   9   4   3
 587) P2221      2   0      32.936  1788.79   0.0079     7.6987     2.7222     1.5716     90.000     90.000     90.000 ' ===  12  11   6
 588) I222       3   0      43.915  1787.30   0.0082     4.4451     3.1431     3.1432     90.000     90.000     90.000 ' ===  12   8   8
 589) P212121    3   0      32.938  1786.25   0.0083     7.6995     2.7220     1.5716     90.000     90.000     90.000 ' ===  12   9   7
 590) Pna21      2   0      43.918  1785.50   0.0089     4.4451     3.1432     3.1433     90.000     90.000     90.000 ' ===   9  11   8
 591) Pban       3   0      35.861  1783.79   0.0091     3.1433     4.4454     2.5664     90.000     90.000     90.000 ' ===   9   7   8
 592) C222       3   0      28.881  1779.02   0.0087     6.2864     1.0335     4.4452     90.000     90.000     90.000 ' ===  11   2  11
 593) Pmc21      3   0      18.727  1778.15   0.0087     4.4452     3.1432     1.3403     90.000     90.000     90.000 ' ===  11  10   2
 594) P21/c      2   0    -999.000  1778.15   0.0087     3.1483     4.4452     1.0215     90.000   -999.000     90.000 ' ===   8  11   2   0
 595) R3c        2   0     131.751  1777.96   0.0086     3.1431     3.1431    15.3991     90.000     90.000    120.000 ' ===  12  13
 596) C222       2   0      35.858  1777.72   0.0085     3.1432     4.4451     2.5665     90.000     90.000     90.000 ' ===   8   8   5
 597) P222       3   0      32.937  1777.64   0.0083     7.6995     2.7220     1.5716     90.000     90.000     90.000 ' ===  11   8   8
 598) Pna21      3   0      23.291  1776.70   0.0084     7.6995     2.7220     1.1113     90.000     90.000     90.000 ' ===  13  12   5
 599) Pmn21      3   0      14.640  1775.75   0.0087     3.1432     4.4452     1.0478     90.000     90.000     90.000 ' ===  11  10   2
 600) C2         2   0      31.056  1774.32   0.0090     4.4452     3.1433     2.2227     90.000     89.999     90.000 ' ===  11   8   7   5
 601) P42/nmc    3   0      43.920  1773.89   0.0092     3.1432     3.1432     4.4454     90.000     90.000     90.000 ' ===  12  10
 602) P21        2   0      21.958  1772.25   0.0081     2.7220     3.1432     2.7222     90.000    109.472     90.000 ' ===   8   8  10   7
 603) C2         2   0      43.920  1767.73   0.0088     5.4445     3.1431     3.1434     90.000     54.733     90.000 ' ===  11  11   9   7
 604) P2         3   0      15.528  1767.49   0.0088     2.7224     2.2226     3.1434     90.000    125.270     90.000 ' ===   9  10   7   5
 605) P21/c      2   0      21.960  1765.77   0.0080     2.7221     1.5718     5.4439     90.000     70.528     90.000 ' ===  11   3  12  10
 606) P222       3   0      32.938  1765.12   0.0085     7.6995     2.7220     1.5716     90.000     90.000     90.000 ' ===  11  10   5
 607) Pmn21      3   0      35.858  1764.82   0.0087     4.4450     3.1432     2.5665     90.000     90.000     90.000 ' ===   8  10   7
 608) Cc         3   1      19.166  1763.95   0.0082     3.2171     4.4451     1.3718     90.000     77.689     90.000 ' ===  11  11   8   8
 609) C2         2   0      24.359  1763.62   0.0081     3.2616     4.4451     1.7436     90.000     74.501     90.000 ' ===  11  12   7   7
 610) Cmc21      2   0      62.112  1762.39   0.0091     4.4452     3.1432     4.4454     90.000     90.000     90.000 ' ===  11  10   6
 611) Iba2       2   1      20.997  1760.78   0.0087     4.4452     3.1432     1.5028     90.000     90.000     90.000 ' ===   9   9   1
 612) I222       3   1      14.249  1760.78   0.0087     3.1432     4.4452     1.0198     90.000     90.000     90.000 ' ===   9  10   1
 613) Pban       2   1      12.181  1760.78   0.0087     4.4452     3.1432     0.8718     90.000     90.000     90.000 ' ===  10  10   1
 614) P21/c      2   0      14.646  1760.78   0.0087     4.5389     3.1432     1.0482     90.000     78.341     90.000 ' ===  11  11   2   2
 615) Ima2       3   0      43.906  1759.42   0.0065     4.4449     3.1426     3.1432     90.000     90.000     90.000 ' ===  10   9   9
 616) P2         3   0      18.727  1755.90   0.0087     3.1432     4.4452     1.3403     90.000     90.001     90.000 ' ===   9  11   3   1
 617) P21        2   0      18.531  1755.89   0.0087     4.4483     3.1432     1.3263     90.000     87.865     90.000 ' ===  11   9   3   3
 618) Fdd2       3   4      90.710  1755.24   0.0076     8.8901     5.1329     1.9879     90.000     90.000     90.000 ' ===   8   7   5
 619) Pban       2   1      10.980  1754.85   0.0088     3.1432     4.4452     0.7858     90.000     90.000     90.000 ' ===   8  10   3
 620) C2         3   1      14.155  1754.28   0.0080     5.4443     1.0132     2.7220     90.000     70.528     90.000 ' ===  11   3  10   9
 621) P2221      3   0      32.938  1753.17   0.0083     7.6995     2.7220     1.5716     90.000     90.000     90.000 ' ===  12   9   7
 622) P21/c      3   1      10.979  1752.59   0.0078     2.7220     1.5715     3.1432     90.000     54.738     90.000 ' ===   9   6   8   5
 623) Pbcn       3   0      21.959  1751.79   0.0089     4.4452     3.1432     1.5716     90.000     90.000     90.000 ' ===  10  10   8
 624) P2         2   0      10.574  1751.09   0.0088     2.2704     2.5664     1.8538     90.000    101.777     90.000 ' ===  11   8   8   8
 625) C2221      2   0      35.859  1751.03   0.0086     4.4452     3.1432     2.5665     90.000     90.000     90.000 ' ===   7   9   5
 626) P2         2   0      10.574  1750.22   0.0086     2.2704     2.5664     1.8538     90.000     78.223     90.000 ' ===  11   8   9   8
 627) Fdd2       2   0     131.757  1748.03   0.0090     7.6993     5.4445     3.1431     90.000     90.000     90.000 ' ===  13  13   8
 628) Pban       2   0      31.054  1747.91   0.0088     4.4450     3.1432     2.2227     90.000     90.000     90.000 ' ===   9  10   7
 629) C222       3   0      21.960  1746.70   0.0091     4.4453     3.1432     1.5716     90.000     90.000     90.000 ' ===  10   9   8
 630) Pban       3   0      31.056  1744.33   0.0092     4.4452     3.1433     2.2227     90.000     90.000     90.000 ' ===  10   9   6
 631) C2         3   1      12.180  1742.72   0.0088     4.5298     3.1432     0.8718     90.000    101.092     90.000 ' ===  10   7   3   2
 632) C2221      3   0      31.056  1742.12   0.0091     4.4453     3.1432     2.2226     90.000     90.000     90.000 ' ===  10  10   7
 633) C2         3   0      43.916  1742.12   0.0082     6.2863     3.1432     2.7220     90.000    125.261     90.000 ' ===   8   8   8   5
 634) P2         3   0      23.292  1741.61   0.0089     2.7223     7.6992     1.1113     90.000     90.002     90.000 ' ===  10  12   7   5
 635) Pnn2       2   0      23.291  1738.08   0.0084     7.6995     2.7220     1.1113     90.000     90.000     90.000 ' ===  13  12   5
 636) Iba2       3   0      43.914  1737.19   0.0083     4.4452     3.1429     3.1432     90.000     90.000     90.000 ' ===  11   8  10
 637) Pc         3   0      15.527  1735.90   0.0085     3.1432     2.2226     2.7221     90.000    125.266     90.000 ' ===   8   7  11   7
 638) I41        3   0      43.921  1735.20   0.0093     3.1434     3.1434     4.4452     90.000     90.000     90.000 ' ===  12  12
 639) Ccc2       2   1      15.527  1734.19   0.0087     3.1432     4.4452     1.1113     90.000     90.000     90.000 ' ===   9  10   2
 640) P21/c      3   0      14.661  1732.55   0.0087     3.1564     4.4452     1.0493     90.000     95.232     90.000 ' ===  10  11   2   2
 641) Pc         2   0      18.775  1732.43   0.0087     3.1512     4.4452     1.3437     90.000     85.924     90.000 ' ===   9  12   4   2
 642) Pc         3   1      10.979  1732.23   0.0083     2.7220     1.5716     2.7222     90.000     70.528     90.000 ' ===   8   7   8   6
 643) Pna21      2   0      43.918  1730.54   0.0087     4.4451     3.1432     3.1433     90.000     90.000     90.000 ' ===   8  12   7
 644) Pccn       3   0      21.959  1729.76   0.0089     4.4452     3.1433     1.5716     90.000     90.000     90.000 ' ===  11   9   7
 645) Pna21      2   0      31.055  1727.52   0.0086     3.1432     4.4451     2.2227     90.000     90.000     90.000 ' ===  10  10   4
 646) I222       2   0      43.904  1726.65   0.0062     4.4449     3.1432     3.1425     90.000     90.000     90.000 ' ===  10  10   8
 647) P2         3   0      17.977  1724.53   0.0087     4.4568     3.1432     1.2866     90.000     85.861     90.000 ' ===   9  10   3   1
 648) P21        2   0      18.051  1724.53   0.0087     4.5123     3.1432     1.2919     90.000     80.108     90.000 ' ===  11  10   3   3
 649) P2         3   0      18.531  1724.53   0.0087     4.4483     3.1432     1.3263     90.000     87.865     90.000 ' ===  11   9   3   3
 650) P21/c      3   0    -999.000  1723.02   0.0087     3.1433     4.4452     1.0198     90.000   -999.000     90.000 ' ===   9  11   2   0
 651) P21        2   0      15.691  1723.02   0.0087     4.8514     4.4452     1.1230     90.000     40.383     90.000 ' ===  11  11   2   2
 652) Pbcn       2   0      28.498  1723.02   0.0087     4.4452     3.1432     2.0396     90.000     90.000     90.000 ' ===  11   9   2
 653) P2221      3   0      14.249  1723.02   0.0087     4.4452     3.1432     1.0198     90.000     90.000     90.000 ' ===  11   9   2
 654) P21        2   0      15.528  1721.85   0.0086     2.7224     2.2226     3.1433     90.000    125.270     90.000 ' ===  10   8   8   6
 655) Ima2       3   1      18.727  1721.45   0.0087     4.4452     3.1432     1.3403     90.000     90.000     90.000 ' ===  10   9   1
 656) C222       3   1      13.888  1721.45   0.0087     4.4452     3.1432     0.9940     90.000     90.000     90.000 ' ===   9   8   1
 657) Pca21      3   0      43.920  1719.44   0.0089     4.4452     3.1432     3.1434     90.000     90.000     90.000 ' ===  12  10   6
 658) C2         2   0      31.055  1718.59   0.0089     4.4452     3.1432     2.2227     90.000     90.002     90.000 ' ===  11   9   7   5
 659) C2221      3   0      31.056  1718.00   0.0091     3.1432     4.4453     2.2226     90.000     90.000     90.000 ' ===  10  10   6
 660) I222       2   0      43.910  1715.88   0.0075     4.4451     3.1432     3.1428     90.000     90.000     90.000 ' ===  11   8   8
 661) P42/nnm    2   0      43.920  1714.51   0.0091     3.1433     3.1433     4.4452     90.000     90.000     90.000 ' ===  11  10
 662) Pban       3   1      17.930  1714.33   0.0087     4.4452     3.1432     1.2833     90.000     90.000     90.000 ' ===   8   9   2
 663) Pbcn       2   0      35.860  1712.69   0.0087     4.4452     3.1432     2.5665     90.000     90.000     90.000 ' ===   8   9   3
 664) Ima2       2   0      87.840  1709.62   0.0087     6.2868     4.4452     3.1432     90.000     90.000     90.000 ' ===   3  11  10
 665) P2         3   0       9.045  1705.59   0.0089     2.9130     2.5665     1.5856     90.000     49.730     90.000 ' ===  11   7   7   7
 666) C2         2   0      43.922  1705.35   0.0094     5.4445     3.1432     3.1433     90.000    125.264     90.000 ' ===  11  11   8   7
 667) P2         2   0      15.528  1704.36   0.0089     2.7223     2.2226     3.1433     90.000    125.266     90.000 ' ===   9   6   9   6
 668) Pn-3       3   0      87.837  1702.48   0.0088     4.4452     4.4452     4.4452     90.000     90.000     90.000 ' ===  13
 669) Cc         3   0      43.916  1701.91   0.0082     3.1430     5.4442     2.7721     90.000    112.208     90.000 ' ===  12  12  11  10
 670) I41md      2   0      62.111  1701.31   0.0089     4.4453     4.4453     3.1432     90.000     90.000     90.000 ' ===  12   9
 671) Pnc2       2   0      23.291  1701.10   0.0084     7.6995     2.7220     1.1113     90.000     90.000     90.000 ' ===  13  12   5
 672) Pban       3   0      31.056  1697.54   0.0091     4.4451     3.1432     2.2227     90.000     90.000     90.000 ' ===  10  10   6
 673) I222       2   0      87.840  1697.30   0.0087     6.2868     4.4452     3.1432     90.000     90.000     90.000 ' ===   3  11  10
 674) C222       2   0      62.112  1697.19   0.0091     4.4452     3.1432     4.4454     90.000     90.000     90.000 ' ===  11  10   6
 675) F222       3   0      87.840  1696.75   0.0092     4.4452     4.4454     4.4452     90.000     90.000     90.000 ' ===  11  11   8
 676) Cc         2   1      15.528  1694.95   0.0088     4.4452     3.1432     1.1113     90.000     89.995     90.000 ' ===  10   9   2   2
 677) Pc         3   1      10.979  1694.17   0.0078     2.7220     1.5715     3.1432     90.000    125.262     90.000 ' ===   9   6   8   5
 678) Ccc2       2   1      12.678  1693.36   0.0089     4.4452     3.1432     0.9074     90.000     90.000     90.000 ' ===  10  10   3
 679) Pnnn       2   0      31.055  1690.05   0.0087     4.4452     3.1432     2.2226     90.000     90.000     90.000 ' ===  11   9   2
 680) Pc         3   0      15.526  1688.07   0.0083     2.7219     2.2226     2.7221     90.000    109.470     90.000 ' ===  10   8  11   9
 681) Pbca       2   0      28.881  1687.79   0.0087     6.2864     4.4452     1.0335     90.000     90.000     90.000 ' ===  11  11   2
 682) C2221      2   0      35.858  1687.45   0.0086     4.4452     3.1432     2.5665     90.000     90.000     90.000 ' ===   7   8   5
 683) P21/c      2   0      15.528  1687.30   0.0087     3.1432     4.4452     1.1113     90.000     90.001     90.000 ' ===   9  11   2   1
 684) P21/c      2   0      15.064  1687.30   0.0087     4.4452     3.1432     1.0781     90.000     90.001     90.000 ' ===  11  10   2   2
 685) C2         3   6    -999.000  1686.83   0.0107     2.9446     5.4444     1.1244     90.000   -999.000     90.000 ' ===   5   6   1   0
 686) C2         2   0      28.737  1684.31   0.0095     6.4220     1.7435     2.6217     90.000     78.218     90.000 ' ===  11   5  10   8
 687) R3         3   0     186.335  1683.79   0.0090     8.8903     8.8903     2.7223     90.000     90.000    120.000 ' ===  13  10
 688) P31c       3   0      65.879  1680.86   0.0089     3.1432     3.1432     7.6996     90.000     90.000    120.000 ' ===  12  12
 689) C2         2   0      21.959  1679.08   0.0089     4.4452     3.1433     1.5716     90.000     90.001     90.000 ' ===  12   9   8   8
 690) P222       3   0      14.249  1677.68   0.0087     4.4452     3.1432     1.0198     90.000     90.000     90.000 ' ===  11   9   2
 691) Pmc21      2   0      18.727  1677.68   0.0087     4.4452     3.1432     1.3403     90.000     90.000     90.000 ' ===  11  11   2
 692) P42mc      3   5      12.677  1677.45   0.0077     2.2225     2.2225     2.5664     90.000     90.000     90.000 ' ===   7   4
 693) Pc         3   0      15.527  1677.32   0.0085     3.1432     2.2226     2.7221     90.000     54.734     90.000 ' ===   9   9  11   8
 694) Pc         3   0      14.646  1674.89   0.0087     4.5389     3.1432     1.0482     90.000     78.341     90.000 ' ===  11  11   2   2
 695) P212121    3   0      35.858  1671.36   0.0087     4.4450     3.1432     2.5665     90.000     90.000     90.000 ' ===   8  10   6
 696) C2         2   0      21.960  1670.96   0.0093     3.1432     4.4454     1.5717     90.000     89.998     90.000 ' ===  10  10   7   5
 697) F222       2   0     131.756  1670.89   0.0089     7.6991     5.4445     3.1432     90.000     90.000     90.000 ' ===  12  12  10
 698) P2         2   0      10.574  1670.27   0.0086     2.2704     2.5664     1.8538     90.000    101.777     90.000 ' ===  11   7   9   8
 699) P2         3   1       8.965  1669.95   0.0084     2.7221     1.2833     3.1432     90.000    125.266     90.000 ' ===   9   4   9   7
 700) I222       3   0      43.913  1668.38   0.0079     4.4451     3.1429     3.1433     90.000     90.000     90.000 ' ===  12   8   7
 701) C222       3   1      13.888  1668.11   0.0087     3.1432     4.4452     0.9940     90.000     90.000     90.000 ' ===   9   9   1
 702) C2221      3   1      15.064  1668.11   0.0087     4.4452     3.1432     1.0781     90.000     90.000     90.000 ' ===  10  10   1
 703) C2         3   1      14.180  1668.11   0.0087     4.5825     3.1432     1.0149     90.000    104.060     90.000 ' ===  10   9   1   1
 704) Fddd       3   2    -999.000  1665.67   0.0087     6.2864     8.8904  -999.0000     90.000     90.000     90.000 ' ===   8   9   0
 705) Cc         3   2    -999.000  1665.67   0.0087     3.4099     4.4452  -999.0000     90.000   -999.000     90.000 ' ===   8   9   0   0
 706) Pcc2       3   0      23.291  1665.66   0.0084     7.6995     2.7220     1.1113     90.000     90.000     90.000 ' ===  13  12   5
 707) P2221      3   0      15.064  1663.62   0.0087     4.4452     3.1432     1.0781     90.000     90.000     90.000 ' ===  10  11   2
 708) Pccn       2   0      30.128  1663.62   0.0087     4.4452     3.1432     2.1563     90.000     90.000     90.000 ' ===  10  11   2
 709) Cc         2   1      12.678  1663.06   0.0089     3.1432     4.4452     0.9074     90.000     89.999     90.000 ' ===  10  10   3   3
 710) Pnn2       3   0      31.055  1662.32   0.0086     3.1432     2.2227     4.4451     90.000     90.000     90.000 ' ===  10   4  10
 711) Iba2       3   0      62.108  1660.73   0.0087     4.4450     3.1432     4.4453     90.000     90.000     90.000 ' ===   8  11   7
 712) C222       2   0      35.859  1660.62   0.0086     4.4452     3.1432     2.5665     90.000     90.000     90.000 ' ===   7   9   5
 713) Pca21      2   0      31.055  1659.77   0.0086     3.1432     4.4451     2.2227     90.000     90.000     90.000 ' ===  10  10   4
 714) Pbcn       3   0      21.959  1658.48   0.0089     4.4452     3.1432     1.5716     90.000     90.000     90.000 ' ===  10  10   7
 715) P21212     3   0      23.291  1658.38   0.0084     7.6995     2.7220     1.1113     90.000     90.000     90.000 ' ===  12  11   6
 716) Pnn2       2   0      21.960  1658.36   0.0087     4.4452     3.1432     1.5717     90.000     90.000     90.000 ' ===  11  11   2
 717) P2         2   0      15.528  1657.95   0.0088     2.7221     2.2227     2.7222     90.000     70.529     90.000 ' ===  11   3  11  10
 718) P21/c      2   0      17.726  1657.58   0.0087     3.1503     4.4452     1.2686     90.000     93.850     90.000 ' ===  11  11   4   4
 719) P2         2   0       9.183  1657.27   0.0088     3.0826     1.5716     2.2766     90.000    123.639     90.000 ' ===  11   8   6   6
 720) C2         3   1      19.225  1656.35   0.0087     4.5635     3.1432     1.3759     90.000     76.927     90.000 ' ===   9   9   3   2
 721) P222       2   0      15.528  1655.88   0.0087     3.1432     4.4452     1.1113     90.000     90.000     90.000 ' ===   9  11   2
 722) Pmn21      2   0      32.940  1655.09   0.0086     7.6994     2.7221     1.5717     90.000     90.000     90.000 ' ===  11  13   4
 723) P-421c     2   0      43.920  1652.94   0.0092     3.1432     3.1432     4.4454     90.000     90.000     90.000 ' ===  12  10
 724) Iba2       2   0      62.112  1650.49   0.0091     3.1432     4.4452     4.4454     90.000     90.000     90.000 ' ===  10  10   6
 725) R3c        3   0     131.746  1648.27   0.0080     3.1432     3.1432    15.3976     90.000     90.000    120.000 ' ===  12  11
 726) P21        2   0      13.894  1648.06   0.0087     4.4469     3.1432     0.9944     90.000     91.601     90.000 ' ===  10   8   2   1
 727) Pc         3   0    -999.000  1648.04   0.0087     3.1483     4.4452     1.0215     90.000   -999.000     90.000 ' ===   8  11   2   0
 728) Pcca       3   0      28.881  1645.60   0.0087     6.2864     4.4452     1.0335     90.000     90.000     90.000 ' ===  11  11   2
 729) P21        2   0      17.977  1645.06   0.0087     4.4568     3.1432     1.2866     90.000     94.141     90.000 ' ===  10  10   4   2
 730) I222       3   0      43.904  1644.43   0.0062     4.4449     3.1425     3.1432     90.000     90.000     90.000 ' ===  10   8  10
 731) P2221      2   0      35.858  1643.51   0.0087     4.4450     3.1432     2.5665     90.000     90.000     90.000 ' ===   8  10   6
 732) P2         2   0      10.575  1640.76   0.0092     2.2705     2.5665     1.8537     90.000    101.779     90.000 ' ===  11  10   8   8
 733) Cc         3   0      43.919  1640.22   0.0092     5.4444     3.1432     3.1432     90.000    125.264     90.000 ' ===  12  11   8   8
 734) Pa-3       2   0      87.837  1639.43   0.0088     4.4452     4.4452     4.4452     90.000     90.000     90.000 ' ===  13
 735) I-43d      2   0     248.439  1639.43   0.0088     6.2865     6.2865     6.2865     90.000     90.000     90.000 ' ===  13
 736) C2         3   0      43.910  1638.87   0.0072     5.4437     3.1432     3.1428     90.000    125.261     90.000 ' ===  11   8   8   7
 737) Fdd2       2   0     145.735  1638.77   0.0087     8.8904    12.5728     1.3038     90.000     90.000     90.000 ' ===  11  11   3
 738) C2221      3   0      54.815  1637.75   0.0087    13.3356     3.1432     1.3077     90.000     90.000     90.000 ' ===  11  10   3
 739) C2221      2   0      62.112  1636.51   0.0091     4.4452     3.1432     4.4454     90.000     90.000     90.000 ' ===  11  10   6
 740) Ima2       3   1      20.997  1635.38   0.0087     4.4452     3.1432     1.5028     90.000     90.000     90.000 ' ===   9   8   1
 741) Pccn       2   1      15.527  1635.38   0.0087     3.1432     4.4452     1.1113     90.000     90.000     90.000 ' ===   9  10   1
 742) Iba2       3   1      22.310  1635.38   0.0087     4.4452     3.1432     1.5968     90.000     90.000     90.000 ' ===  10   8   1
 743) Fddd       3   1      81.689  1635.04   0.0087     8.8904     6.2864     1.4616     90.000     90.000     90.000 ' ===  10  10   2
 744) P2221      3   1       8.964  1633.63   0.0078     2.2225     1.5716     2.5664     90.000     90.000     90.000 ' ===   6   8   8
 745) P2221      3   0      15.528  1632.88   0.0087     4.4452     3.1432     1.1113     90.000     90.000     90.000 ' ===  11  10   2
 746) Pmn21      3   0      23.291  1631.66   0.0084     7.6995     2.7220     1.1113     90.000     90.000     90.000 ' ===  13  12   5
 747) P42nm      3   0      43.918  1628.91   0.0087     3.1432     3.1432     4.4451     90.000     90.000     90.000 ' ===  13   9
 748) Pba2       3   1      19.017  1626.64   0.0086     7.6995     2.7220     0.9074     90.000     90.000     90.000 ' ===  11  10   4
 749) I222       3   1      35.858  1625.61   0.0087     4.4450     3.1432     2.5665     90.000     90.000     90.000 ' ===   8   9   6
 750) C222       3   1      21.959  1625.54   0.0088     3.1432     4.4453     1.5716     90.000     90.000     90.000 ' ===   6   9   9
 751) Cc         2   1      15.527  1625.35   0.0088     4.4452     3.1432     1.1113     90.000     90.002     90.000 ' ===  10   9   3   3
 752) Cc         3   0      28.498  1624.83   0.0087     4.5607     3.1432     2.0396     90.000    102.922     90.000 ' ===  10   9   3   2
 753) Iba2       3   0      43.923  1623.73   0.0097     4.4455     3.1432     3.1434     90.000     90.000     90.000 ' ===  10  10   8
 754) P222       3   0      15.064  1623.05   0.0087     4.4452     3.1432     1.0781     90.000     90.000     90.000 ' ===  10  11   2
 755) C2         2   1      13.094  1622.79   0.0090     3.1780     4.4453     0.9371     90.000     81.522     90.000 ' ===  10   9   5   5
 756) P4/nnc     2   0      43.924  1622.33   0.0100     3.1433     3.1433     4.4456     90.000     90.000     90.000 ' ===  12  10
 757) P2         3   1      25.358  1620.68   0.0092     4.4455     2.5664     2.2226     90.000     90.005     90.000 ' ===   8  10   7   5
 758) C2         3   0      26.966  1619.59   0.0087     3.2006     4.4452     1.9300     90.000    100.861     90.000 ' ===  10   9   4   4
 759) Cc         2   0      21.960  1619.31   0.0092     4.4454     3.1433     1.5716     90.000     90.002     90.000 ' ===  11  11   7   6
 760) C2         2   1      12.678  1619.17   0.0090     4.4453     3.1433     0.9074     90.000     90.001     90.000 ' ===   9   9   5   3
 761) Fd-3       2   2      87.838  1618.04   0.0092     4.4452     4.4452     4.4452     90.000     90.000     90.000 ' ===  11
 762) Pban       3   0      21.958  1618.00   0.0085     4.4452     3.1431     1.5716     90.000     90.000     90.000 ' ===  12   8   8
 763) C2         2   1      12.951  1617.91   0.0088     3.1432     4.4452     0.9269     90.000     90.003     90.000 ' ===   8  10   2   1
 764) P2         2   0      17.953  1617.69   0.0087     3.1473     4.4452     1.2849     90.000     87.075     90.000 ' ===  10  10   3   2
 765) Pnna       2   0      28.881  1615.62   0.0087     6.2864     4.4452     1.0335     90.000     90.000     90.000 ' ===  10  11   2
 766) Pbca       2   0      31.055  1615.50   0.0087     6.2864     4.4452     1.1113     90.000     90.000     90.000 ' ===   9  11   2
 767) I222       3   0      31.055  1615.47   0.0089     4.4452     3.1432     2.2226     90.000     90.000     90.000 ' ===   9  10   4
 768) Ima2       2   0      62.110  1615.34   0.0086     4.4452     3.1432     4.4453     90.000     90.000     90.000 ' ===   9   9   7
 769) Cc         3   0      43.912  1615.13   0.0079     4.4448     4.4451     3.1432     90.000    135.000     90.000 ' ===   8  11   9   6
 770) Iba2       3   2    -999.000  1614.05   0.0087     3.1432     4.4452  -999.0000     90.000     90.000     90.000 ' ===   9   9   0
 771) P21        3   0      43.907  1613.16   0.0076     3.1426     3.1432     4.4451     90.000     90.006     90.000 ' ===   5   9  12   5
 772) Pc         3   0      15.064  1610.60   0.0087     4.4452     3.1432     1.0781     90.000     90.001     90.000 ' ===  11  10   2   2
 773) Pnnn       3   0      30.128  1609.75   0.0087     4.4452     3.1432     2.1563     90.000     90.000     90.000 ' ===  11  11   2
 774) Pbcn       3   0      21.959  1609.32   0.0089     3.1432     4.4453     1.5716     90.000     90.000     90.000 ' ===   9  11   6
 775) Pcca       3   0      30.128  1608.80   0.0087     6.2864     4.4452     1.0781     90.000     90.000     90.000 ' ===  10  11   2
 776) P21/c      2   0      15.589  1605.60   0.0088     3.1556     4.4452     1.1157     90.000     84.925     90.000 ' ===  10  11   3   2
 777) Pban       2   0      18.727  1604.63   0.0089     3.1432     4.4453     1.3403     90.000     90.000     90.000 ' ===  10  10   3
 778) C2         3   4      19.889  1600.23   0.0080     5.1325     2.4658     1.5716     90.000     89.997     90.000 ' ===   7   5   6   4
 779) Pc         3   1      10.979  1599.94   0.0086     3.1432     1.5716     2.7222     90.000     54.733     90.000 ' ===   9   8   9   7
 780) Pmc21      2   0      23.291  1599.03   0.0084     7.6995     2.7220     1.1113     90.000     90.000     90.000 ' ===  13  12   5
 781) P222       3   0      14.640  1598.18   0.0087     3.1432     4.4452     1.0478     90.000     90.000     90.000 ' ===  11  10   2
 782) C2         3   0      31.056  1596.91   0.0090     4.4452     3.1432     2.2227     90.000     89.998     90.000 ' ===  11   8   6   4
 783) Pnn2       2   0      32.941  1596.26   0.0097     7.6994     2.7223     1.5716     90.000     90.000     90.000 ' ===  13  12   7
 784) P4/ncc     3   6      50.710  1595.58   0.0078     4.4451     4.4451     2.5665     90.000     90.000     90.000 ' ===   6   3
 785) Pc         2   0    -999.000  1593.79   0.0087     3.1433     4.4452     1.0198     90.000   -999.000     90.000 ' ===   9  11   2   0
 786) C222       2   1      12.678  1593.14   0.0090     4.4453     3.1433     0.9074     90.000     90.000     90.000 ' ===   9   9   5
 787) Pnnn       2   0      31.055  1593.05   0.0087     3.1432     2.2226     4.4452     90.000     90.000     90.000 ' ===  10   2  11
 788) Pnna       3   0      43.915  1593.03   0.0082     4.4451     3.1433     3.1431     90.000     90.000     90.000 ' ===   9  12  11
 789) I4cm       3   1      43.916  1591.48   0.0082     3.1432     3.1432     4.4452     90.000     90.000     90.000 ' ===  11  11
 790) Pbca       2   0      46.582  1590.56   0.0085    15.3990     2.7220     1.1113     90.000     90.000     90.000 ' ===  13  12   4
 791) Fdd2       3   0      92.267  1590.21   0.0085     8.8903     6.2864     1.6509     90.000     90.000     90.000 ' ===  13  11   5
 792) P2         2   0       9.612  1589.13   0.0087     2.7518     1.5716     2.3832     90.000    111.152     90.000 ' ===   9   7   8   5
 793) P42/nmc    3   0      43.920  1589.06   0.0091     3.1433     3.1433     4.4452     90.000     90.000     90.000 ' ===  11  10
 794) I222       2   0      43.919  1588.81   0.0088     3.1432     3.1433     4.4452     90.000     90.000     90.000 ' ===  11   8  10
 795) C2221      3   0      43.917  1588.22   0.0084     4.4452     3.1432     3.1433     90.000     90.000     90.000 ' ===  11   8   8
 796) Cmc21      2   1      12.678  1587.53   0.0089     3.1432     4.4452     0.9074     90.000     90.000     90.000 ' ===  10  10   3
 797) C2         2   0      31.056  1586.82   0.0091     4.4452     3.1433     2.2227     90.000     90.001     90.000 ' ===  11   8   8   6
 798) Iba2       2   0      43.915  1586.14   0.0081     3.1430     4.4451     3.1433     90.000     90.000     90.000 ' ===   8  13   8
 799) Cc         3   0      35.538  1585.87   0.0087     3.5969     4.4452     2.5435     90.000     60.912     90.000 ' ===   8  11   3   1
 800) P2         3   0      17.928  1585.67   0.0084     4.4452     2.5663     1.5716     90.000     89.997     90.000 ' ===   8   8   9   5
 801) P2         3   1       8.965  1585.54   0.0084     3.1432     1.2832     2.7221     90.000     54.734     90.000 ' ===   8   3   9   6
 802) Ima2       3   1      20.997  1584.70   0.0087     4.4452     3.1432     1.5028     90.000     90.000     90.000 ' ===   9   9   1
 803) C2221      3   1      17.930  1584.70   0.0087     3.1432     4.4452     1.2833     90.000     90.000     90.000 ' ===  10   9   1
 804) C222       3   1      15.064  1584.70   0.0087     4.4452     3.1432     1.0781     90.000     90.000     90.000 ' ===  10  10   1
 805) P61        2   0      65.879  1583.89   0.0089     3.1432     3.1432     7.6996     90.000     90.000    120.000 ' ===  12  12
 806) Ima2       3   1      12.181  1583.20   0.0088     3.1432     4.4452     0.8718     90.000     90.000     90.000 ' ===   8  11   3
 807) P2         3   0       9.045  1582.34   0.0090     1.5856     2.5665     2.2424     90.000     82.383     90.000 ' ===   7  10   5   2
 808) Pc         3   0      15.526  1581.67   0.0082     2.7219     2.2226     2.7221     90.000    109.469     90.000 ' ===  10   9  10   8
 809) Cc         3   0      31.956  1581.33   0.0089     3.2343     4.4452     2.2871     90.000     76.369     90.000 ' ===   9  12   4   2
 810) P2         3   0      19.030  1581.22   0.0087     3.1940     4.4452     1.3620     90.000    100.234     90.000 ' ===   8  11   3   1
 811) I41        2   0      62.111  1580.26   0.0090     4.4453     4.4453     3.1432     90.000     90.000     90.000 ' ===  12  10
 812) Cmc21      2   0      31.055  1578.00   0.0089     3.1432     4.4452     2.2226     90.000     90.000     90.000 ' ===  10  11   7
 813) I222       3   0      43.921  1577.45   0.0093     4.4454     3.1433     3.1432     90.000     90.000     90.000 ' ===  10   9  11
 814) C2         3   0      24.362  1576.53   0.0090     3.2619     4.4453     1.7435     90.000     74.496     90.000 ' ===  11  12   6   5
 815) P21/c      3   4       8.966  1575.72   0.0109     5.1334     1.5717     1.1113     90.000     90.005     90.000 ' ===   7   7   3   2
 816) C2         2   0      43.911  1575.44   0.0074     5.4438     3.1432     3.1429     90.000    125.261     90.000 ' ===  13   9   9   9
 817) Pc         3   0      15.589  1574.81   0.0087     3.1556     4.4452     1.1157     90.000     84.930     90.000 ' ===   9  11   2   1
 818) P21        2   0      14.417  1574.81   0.0087     4.5212     3.1432     1.0318     90.000     79.480     90.000 ' ===  11   9   2   2
 819) P21        3   0      14.045  1574.81   0.0087     4.4954     3.1432     1.0052     90.000     81.426     90.000 ' ===  10   9   2   1
 820) P2         2   0      14.088  1574.81   0.0087     4.4523     3.1432     1.0083     90.000     93.245     90.000 ' ===  11   9   2   2
 821) P2         3   0      13.894  1574.81   0.0087     4.4469     3.1432     0.9944     90.000     91.601     90.000 ' ===  10   8   2   1
 822) Pcc2       3   0      17.929  1574.43   0.0086     2.5664     2.2226     3.1432     90.000     90.000     90.000 ' ===   8   6   8
 823) C2         3   0      21.959  1573.03   0.0091     3.1432     4.4454     1.5716     90.000     90.002     90.000 ' ===  11  11   7   6
 824) Pc         2   0      21.960  1572.57   0.0092     3.1433     4.4453     1.5716     90.000     90.002     90.000 ' ===   9  12   8   6
 825) Pbca       2   0      32.622  1571.39   0.0087     4.4452     1.1674     6.2864     90.000     90.000     90.000 ' ===  11   2  10
 826) Pnc2       3   0      23.290  1569.52   0.0080     7.6988     2.7222     1.1113     90.000     90.000     90.000 ' ===  13  12   4
 827) Pmc21      2   0      17.928  1569.41   0.0080     2.5662     1.5716     4.4452     90.000     90.000     90.000 ' ===   7   9   8
 828) P2         3   0       9.612  1568.77   0.0086     2.7518     1.5716     2.3832     90.000    111.152     90.000 ' ===   8   6   8   4
 829) P2         3   1       8.965  1568.06   0.0083     2.7220     1.2832     2.7221     90.000    109.472     90.000 ' ===  11   3   9   9
 830) P3         3   0      35.859  1568.03   0.0087     5.1329     5.1329     1.5716     90.000     90.000    120.000 ' ===  11   7
 831) Pnnn       3   0      21.959  1567.60   0.0089     4.4452     3.1433     1.5716     90.000     90.000     90.000 ' ===  11   9   7
 832) Pnna       2   0      28.881  1567.24   0.0087     6.2864     4.4452     1.0335     90.000     90.000     90.000 ' ===  11  11   2
 833) P222       2   0      23.291  1566.25   0.0084     7.6995     2.7220     1.1113     90.000     90.000     90.000 ' ===  12  11   6
 834) P2         2   0      10.574  1565.41   0.0087     2.6217     2.5664     1.8538     90.000    122.028     90.000 ' ===   7   9   8   4
 835) Pban       3   1      12.181  1564.23   0.0087     4.4452     3.1432     0.8718     90.000     90.000     90.000 ' ===  11   9   2
 836) P21        2   0      13.987  1560.69   0.0087     3.1656     4.4452     1.0011     90.000     96.811     90.000 ' ===  10  10   2   1
 837) C2         3   0      35.860  1560.14   0.0088     3.1432     4.4452     2.5665     90.000     90.002     90.000 ' ===  10   7   5   4
 838) Pc         2   0      15.527  1559.79   0.0088     2.7221     2.2226     2.7221     90.000     70.529     90.000 ' ===  11   9   9   8
 839) Pbcn       3   0      31.056  1559.51   0.0089     3.1432     4.4452     2.2226     90.000     90.000     90.000 ' ===  10  12   4
 840) Fddd       2   0     117.117  1559.20   0.0087     8.8904     6.2864     2.0955     90.000     90.000     90.000 ' ===  10  11   2
 841) C2         3   1    -999.000  1557.51   0.0087     3.1482     4.4452     0.9956     90.000   -999.000     90.000 ' ===   8   9   1   0
 842) Pban       3   1      13.888  1557.51   0.0087     3.1432     4.4452     0.9940     90.000     90.000     90.000 ' ===   8   9   1
 843) P4/nnc     3   0      43.922  1557.00   0.0095     3.1434     3.1434     4.4452     90.000     90.000     90.000 ' ===  11  12
 844) P31        3   0      65.880  1555.31   0.0089     3.1433     3.1433     7.6992     90.000     90.000    120.000 ' ===  11  13
 845) Pnn2       2   0      21.959  1555.17   0.0087     4.4452     1.5716     3.1432     90.000     90.000     90.000 ' ===  12   7  10
 846) P21/c      2   0      14.441  1553.62   0.0089     3.1855     4.4452     1.0335     90.000     99.338     90.000 ' ===   9  12   5   4
 847) Fddd       3   0     124.221  1553.53   0.0089     6.2864     6.2866     3.1432     90.000     90.000     90.000 ' ===  11  12   9
 848) P21/c      3   0      15.064  1553.09   0.0087     3.1432     4.4452     1.0781     90.000     90.002     90.000 ' ===  11  11   3   3
 849) Cc         3   1      14.639  1552.62   0.0089     4.4452     4.4452     1.0477     90.000     45.000     90.000 ' ===  10  10   4   4
 850) Ima2       3   0      62.112  1552.12   0.0091     4.4452     3.1432     4.4454     90.000     90.000     90.000 ' ===   9  10   7
 851) Pnna       3   0      21.959  1551.48   0.0089     3.1432     1.5716     4.4452     90.000     90.000     90.000 ' ===  10   7  10
 852) Pnnn       2   0      21.960  1551.08   0.0090     3.1433     1.5716     4.4453     90.000     90.000     90.000 ' ===   9   7  11
 853) Pc         2   0      15.064  1550.76   0.0087     3.1432     4.4452     1.0782     90.000     90.003     90.000 ' ===  11  11   3   3
 854) P21/c      3   1      10.979  1550.24   0.0082     2.7222     1.5716     3.1432     90.000    125.266     90.000 ' ===  11   6   9   8
 855) P212121    2   0      35.864  1549.34   0.0088     4.4452     2.5668     3.1432     90.000     90.000     90.000 ' ===  10   3  10
 856) P222       2   0      15.528  1548.43   0.0087     3.1432     4.4452     1.1113     90.000     90.000     90.000 ' ===   8  12   3
 857) P2         3   0       9.613  1544.83   0.0088     2.3832     1.5717     2.9188     90.000    118.445     90.000 ' ===   8   7  12   8
 858) P21/c      2   0      16.311  1544.46   0.0087     3.1970     4.4452     1.1674     90.000     79.478     90.000 ' ===   9  11   6   3
 859) C2         3   1      13.914  1543.85   0.0087     3.8279     4.4452     0.9959     90.000     55.199     90.000 ' ===   9   9   2   2
 860) C2         2   2      19.169  1543.51   0.0095     3.2172     4.4455     1.3718     90.000    102.311     90.000 ' ===   9   7   6   5
 861) Cc         3   1      15.528  1543.38   0.0089     4.4452     3.1432     1.1113     90.000     89.998     90.000 ' ===   9  10   3   2
 862) F222       2   0     143.440  1541.47   0.0089     8.8908     5.1328     3.1432     90.000     90.000     90.000 ' ===   9  10   8
 863) Pc         2   0      16.755  1540.58   0.0087     3.1441     4.4452     1.1992     90.000     88.635     90.000 ' ===  10  11   2   2
 864) P2         2   0      21.960  1540.12   0.0089     2.7222     3.1433     2.7221     90.000     70.527     90.000 ' ===  10   6  10   8
 865) Fdd2       2   0      92.266  1539.92   0.0086     8.8903     6.2863     1.6509     90.000     90.000     90.000 ' ===  13  10   6
 866) Pnnn       3   1      20.704  1539.79   0.0087     3.1432     4.4452     1.4818     90.000     90.000     90.000 ' ===  10  10   2
 867) C2221      2   0      35.859  1539.05   0.0087     3.1432     4.4452     2.5665     90.000     90.000     90.000 ' ===  10   7   4
 868) C2         2   0      21.961  1538.31   0.0097     4.4455     3.1433     1.5716     90.000     89.997     90.000 ' ===  11  10   9   8
 869) Pnc2       2   0      32.939  1538.29   0.0086     7.6994     2.7221     1.5716     90.000     90.000     90.000 ' ===  12  13   5
 870) Abm2       3   5      17.462  1538.27   0.0109     2.5667     3.9762     1.7110     90.000     90.000     90.000 ' ===   5   5   4
 871) C2         3   1      17.062  1537.67   0.0081     5.4443     1.2212     2.7220     90.000     70.528     90.000 ' ===  11   2  10   9
 872) C2         2   1      13.745  1537.56   0.0087     3.2178     4.4452     0.9837     90.000     77.644     90.000 ' ===   9  10   2   2
 873) Ccc2       3   2    -999.000  1537.54   0.0087     4.4452     3.1432  -999.0000     90.000     90.000     90.000 ' ===   9   8   0
 874) Iba2       3   2    -999.000  1537.54   0.0087     4.4452     3.1432  -999.0000     90.000     90.000     90.000 ' ===   9   8   0
 875) Iba2       3   2    -999.000  1537.54   0.0087     3.1432     4.4452  -999.0000     90.000     90.000     90.000 ' ===   8   9   0
 876) Ccc2       3   1      35.860  1536.98   0.0087     4.4452     3.1432     2.5665     90.000     90.000     90.000 ' ===   8   9   2
 877) C2         3   1    -999.000  1536.98   0.0087     4.7473     3.1432     1.3705     90.000   -999.000     90.000 ' ===   8   9   2   0
 878) Ccc2       2   0      43.915  1536.36   0.0083     4.4451     3.1430     3.1432     90.000     90.000     90.000 ' ===  12   7   7
 879) Pcc2       3   0      23.290  1536.12   0.0080     7.6988     2.7222     1.1113     90.000     90.000     90.000 ' ===  13  12   4
 880) P21        3   0    -999.000  1535.67   0.0087     3.1483     4.4452     1.0215     90.000   -999.000     90.000 ' ===   8  11   2   0
 881) P222       3   0      17.930  1530.67   0.0090     4.4454     2.5664     1.5716     90.000     90.000     90.000 ' ===   7  10   7
 882) P2         2   0       8.965  1527.94   0.0093     2.5665     1.5716     2.2227     90.000     89.996     90.000 ' ===   9   9   7   5
 883) P21        3   1       9.044  1526.60   0.0080     2.5689     2.5664     1.5856     90.000     59.902     90.000 ' ===  11   6   7   7
 884) P213       3   0      87.837  1526.36   0.0088     4.4452     4.4452     4.4452     90.000     90.000     90.000 ' ===  13
 885) P21/c      2   0      17.977  1526.01   0.0087     4.4568     3.1432     1.2866     90.000     85.860     90.000 ' ===  10  11   2   1
 886) P21        3   0      14.088  1526.01   0.0087     4.4523     3.1432     1.0083     90.000     93.245     90.000 ' ===  11  10   2   2
 887) Pc         3   0      15.589  1526.01   0.0087     3.1556     4.4452     1.1157     90.000     84.927     90.000 ' ===  10  11   2   1
 888) I222       2   0      62.110  1525.60   0.0086     4.4452     3.1432     4.4453     90.000     90.000     90.000 ' ===   9   9   7
 889) Ima2       3   0      43.914  1525.34   0.0083     3.1429     4.4452     3.1432     90.000     90.000     90.000 ' ===   8  11  10
 890) P2         2   0      17.928  1525.02   0.0083     4.7149     2.5663     1.5716     90.000     70.527     90.000 ' ===  12   7   9   9
 891) P21/c      3   0      18.835  1524.65   0.0088     3.1612     4.4452     1.3480     90.000     96.118     90.000 ' ===   9  11   4   2
 892) P2         2   0      10.979  1523.49   0.0085     2.7220     1.5716     2.7221     90.000     70.525     90.000 ' ===  10   6  12  10
 893) P212121    3   0      32.939  1522.22   0.0086     7.6993     2.7221     1.5717     90.000     90.000     90.000 ' ===  12  12   5
 894) C2         3   0      28.737  1522.10   0.0095     6.4220     1.7435     2.6217     90.000     78.218     90.000 ' ===  11   4  10   8
 895) P2221      2   0      23.291  1519.98   0.0085     7.6995     2.7220     1.1113     90.000     90.000     90.000 ' ===  13  12   4
 896) P21        2   0    -999.000  1517.90   0.0087     3.1433     4.4452     1.0198     90.000   -999.000     90.000 ' ===   9  11   2   0
 897) P222       3   0      23.291  1516.51   0.0085     7.6995     2.7220     1.1113     90.000     90.000     90.000 ' ===  13  12   4
 898) Pnna       2   0      46.582  1516.51   0.0085    15.3990     2.7220     1.1113     90.000     90.000     90.000 ' ===  13  12   4
 899) P-421c     2   0      43.918  1515.27   0.0087     3.1432     3.1432     4.4451     90.000     90.000     90.000 ' ===  13   9
 900) C2         2   0      31.957  1514.59   0.0091     3.2344     4.4452     2.2871     90.000     76.368     90.000 ' ===   8  11   4   1
 901) Pba2       3   0      15.528  1514.50   0.0089     3.1432     4.4452     1.1113     90.000     90.000     90.000 ' ===  10   9   4
 902) I222       2   0      62.110  1513.29   0.0085     4.4453     3.1432     4.4452     90.000     90.000     90.000 ' ===   8  10   9
 903) C222       2   0      35.859  1512.59   0.0086     4.4452     3.1432     2.5665     90.000     90.000     90.000 ' ===   7   8   6
 904) C2         3   0      31.054  1510.79   0.0087     3.1431     4.4451     2.2227     90.000     89.997     90.000 ' ===   9   9  10   6
 905) Pmn21      2   0      32.939  1509.80   0.0086     7.6994     2.7221     1.5716     90.000     90.000     90.000 ' ===  12  13   5
 906) Pnc2       3   0      32.938  1509.44   0.0084     7.6990     2.7222     1.5716     90.000     90.000     90.000 ' ===  12  11   8
 907) Pban       3   1      13.888  1509.24   0.0087     4.4452     3.1432     0.9940     90.000     90.000     90.000 ' ===   9   9   1
 908) C2221      3   6      13.093  1508.79   0.0073     4.4450     1.1477     2.5664     90.000     90.000     90.000 ' ===   6   5   4
 909) F222       3   0      92.266  1507.82   0.0086     6.2863     8.8903     1.6509     90.000     90.000     90.000 ' ===  10  13   6
 910) P2         3   0      14.045  1507.80   0.0087     4.4954     3.1432     1.0052     90.000     81.426     90.000 ' ===  10   9   2   1
 911) P2         2   0      13.987  1507.80   0.0087     3.1656     4.4452     1.0011     90.000     96.811     90.000 ' ===   9  10   2   1
 912) Ima2       3   0      62.111  1507.48   0.0090     4.4454     4.4451     3.1432     90.000     90.000     90.000 ' ===   6  10  10
 913) P21        3   1       8.965  1506.23   0.0082     2.7222     1.2833     2.7220     90.000    109.472     90.000 ' ===  10   2  11   9
 914) C2221      2   0      43.918  1505.81   0.0084     5.4440     1.0477     7.6995     90.000     90.000     90.000 ' ===  12   4  12
 915) F222       2   0     143.445  1505.75   0.0092     5.1329     8.8909     3.1433     90.000     90.000     90.000 ' ===  10   7   8
 916) C2221      3   0      46.583  1505.35   0.0087     4.4452     3.1432     3.3340     90.000     90.000     90.000 ' ===  11   9   2
 917) P2         3   1       8.965  1505.12   0.0082     2.7221     1.2832     2.7220     90.000    109.471     90.000 ' ===   9   3  11   9
 918) P2         3   1      11.046  1504.62   0.0100     4.5413     1.3403     2.6218     90.000     43.803     90.000 ' ===  11   4   9   9
 919) P21/c      3   0      21.293  1504.22   0.0039     2.6399     4.4449     1.8672     90.000     76.373     90.000 ' ===  13  12  10  10
 920) P2         3   0      18.834  1503.99   0.0086     3.1612     4.4452     1.3480     90.000     96.120     90.000 ' ===   9  10   4   3
 921) Pmc21      2   1       8.965  1503.14   0.0090     2.5664     1.5716     2.2226     90.000     90.000     90.000 ' ===   8   8   5
 922) Pc         3   0      21.293  1502.37   0.0038     2.6399     4.4449     1.8672     90.000     76.373     90.000 ' ===  13  12  10  10
 923) Iba2       3   1      14.639  1501.81   0.0089     4.4452     3.1432     1.0477     90.000     90.000     90.000 ' ===  10  10   4
 924) P2         3   0      17.929  1501.58   0.0086     4.4453     2.5664     1.5716     90.000     89.997     90.000 ' ===   8   9   9   5
 925) Pbca       2   0      37.454  1501.55   0.0087     6.2864     4.4452     1.3403     90.000     90.000     90.000 ' ===  10  11   2
 926) C2         3   2      15.527  1500.36   0.0086     4.4452     3.1432     1.1113     90.000     89.998     90.000 ' ===   9   6   5   4
 927) Ccca       3   1      21.958  1499.08   0.0081     3.1432     4.4452     1.5716     90.000     90.000     90.000 ' ===   9  11   7
 928) P21        3   0      17.929  1497.75   0.0085     2.5664     4.4452     1.5716     90.000     90.002     90.000 ' ===  10   7   8   6
 929) C222       3   2      21.956  1497.71   0.0079     4.4451     3.1429     1.5716     90.000     90.000     90.000 ' ===   9   4   8
 930) P63        3   0      65.879  1497.49   0.0089     3.1432     3.1432     7.6996     90.000     90.000    120.000 ' ===  12  12
 931) Pccn       2   1      12.678  1494.14   0.0089     4.4452     3.1432     0.9074     90.000     90.000     90.000 ' ===  10  10   3
 932) F222       3   6      58.919  1493.72   0.0082     7.6994     5.4441     1.4056     90.000     90.000     90.000 ' ===   6   6   3
 933) Pc         3   0      21.150  1492.80   0.0095     3.2110     2.5665     3.7076     90.000    136.193     90.000 ' ===  12   9  10  10
 934) I222       2   1      12.181  1490.07   0.0088     3.1432     4.4452     0.8718     90.000     90.000     90.000 ' ===   8  11   3
 935) Ccc2       3   2    -999.000  1489.89   0.0087     4.4452     3.1432  -999.0000     90.000     90.000     90.000 ' ===   9   9   0
 936) Ima2       3   2    -999.000  1489.89   0.0087     3.1432     4.4452  -999.0000     90.000     90.000     90.000 ' ===   9   9   0
 937) P21/c      3   1      10.979  1487.65   0.0082     2.7220     1.5716     3.1432     90.000    125.262     90.000 ' ===  10   8   9   7
 938) Ima2       3   2      19.640  1486.57   0.0085     4.4451     3.1432     1.4057     90.000     90.000     90.000 ' ===   9   8   3
 939) C2         3   1      14.860  1485.81   0.0088     3.2781     4.4452     1.0636     90.000     73.506     90.000 ' ===   7   9   3   1
 940) C2         3   0      35.856  1485.47   0.0080     5.1325     4.4451     1.5716     90.000     90.004     90.000 ' ===   8   7   9   6
 941) P3         3   0      35.859  1484.98   0.0088     5.1329     5.1329     1.5716     90.000     90.000    120.000 ' ===  11   8
 942) C2221      3   0      46.583  1484.43   0.0087     4.4452     3.1432     3.3340     90.000     90.000     90.000 ' ===  11  10   2
 943) C2221      2   1      12.678  1483.14   0.0090     4.4452     3.1433     0.9074     90.000     90.000     90.000 ' ===  10  10   4
 944) C2         3   1      15.666  1483.09   0.0088     3.1713     4.4452     1.1212     90.000     82.377     90.000 ' ===   8   9   2   1
 945) C2         3   2      18.271  1482.83   0.0086     4.5298     3.1432     1.3077     90.000     78.906     90.000 ' ===   7   7   3   1
 946) Pnn2       3   0      28.498  1482.60   0.0087     4.4452     2.0396     3.1432     90.000     90.000     90.000 ' ===  11   2   9
 947) P21212     3   1      19.017  1482.05   0.0086     7.6995     2.7220     0.9074     90.000     90.000     90.000 ' ===  11  10   4
 948) P-421c     2   0      43.920  1480.72   0.0091     3.1433     3.1433     4.4452     90.000     90.000     90.000 ' ===  11  10
 949) P222       3   0      17.930  1480.55   0.0089     2.5664     1.5716     4.4454     90.000     90.000     90.000 ' ===  10   7   7
 950) P212121    2   0      31.055  1480.31   0.0086     4.4452     3.1432     2.2227     90.000     90.000     90.000 ' ===  11  10   5
 951) P222       2   0      23.290  1479.51   0.0080     7.6988     2.7222     1.1113     90.000     90.000     90.000 ' ===  12  10   7
 952) P2         3   0      10.978  1478.21   0.0073     3.1430     1.5716     2.7221     90.000     54.732     90.000 ' ===  10   8  10   8
 953) P41212     3   0      43.919  1477.90   0.0090     3.1433     3.1433     4.4451     90.000     90.000     90.000 ' ===  13   9
 954) P2         2   0      14.296  1476.39   0.0087     3.1536     4.4452     1.0232     90.000     94.652     90.000 ' ===  10  10   2   2
 955) Pccn       2   0      43.919  1476.12   0.0091     4.4454     3.1432     3.1432     90.000     90.000     90.000 ' ===  11  10  10
 956) Ia-3       3   0     248.439  1475.48   0.0088     6.2865     6.2865     6.2865     90.000     90.000     90.000 ' ===  13
 957) P23        2   0      87.837  1475.48   0.0088     4.4452     4.4452     4.4452     90.000     90.000     90.000 ' ===  13
 958) P21/c      3   1      25.356  1475.33   0.0090     2.5664     4.4454     2.2225     90.000     89.996     90.000 ' ===  10   9   7   6
 959) I222       3   0      62.112  1474.33   0.0091     4.4452     4.4454     3.1432     90.000     90.000     90.000 ' ===   9   7   9
 960) P2         2   0      21.150  1473.71   0.0094     4.5411     2.5665     3.2110     90.000     34.414     90.000 ' ===  10   8  12  10
 961) Pmc21      3   0      23.290  1473.42   0.0080     7.6988     2.7222     1.1113     90.000     90.000     90.000 ' ===  13  12   4
 962) P21212     3   0      21.958  1471.71   0.0085     4.4452     3.1432     1.5716     90.000     90.000     90.000 ' ===  12   8   6
 963) P3         3   0      65.879  1470.75   0.0089     3.1432     3.1432     7.6996     90.000     90.000    120.000 ' ===  12  12
 964) C222       2   3      15.528  1469.62   0.0088     3.1432     4.4452     1.1113     90.000     90.000     90.000 ' ===   5   7   6
 965) P42/nnm    2   0      62.111  1469.57   0.0092     4.4452     4.4452     3.1433     90.000     90.000     90.000 ' ===  12  11
 966) Pna21      3   0      23.290  1469.00   0.0082     7.6993     2.7220     1.1113     90.000     90.000     90.000 ' ===  13  12   3
 967) C2         3   4      19.171  1468.33   0.0107     5.4779     2.9104     1.2099     90.000     96.342     90.000 ' ===   9   7   3   3
 968) P2         3   0      17.930  1466.32   0.0090     1.5716     5.1328     2.2227     90.000     90.003     90.000 ' ===   8   7   6   3
 969) P2         3   0      10.981  1465.49   0.0103     2.7222     1.5717     2.7224     90.000     70.524     90.000 ' ===   9   5   9   6
 970) Pban       2   0      21.960  1464.97   0.0091     4.4453     3.1432     1.5716     90.000     90.000     90.000 ' ===  10   9   8
 971) C2221      2   0      35.859  1463.24   0.0088     4.4452     3.1432     2.5664     90.000     90.000     90.000 ' ===   7  10   6
 972) C2221      2   0      35.860  1463.19   0.0088     4.4452     3.1432     2.5665     90.000     90.000     90.000 ' ===   7  10   4
 973) P2         3   0      21.151  1461.41   0.0096     4.5411     2.5665     3.2110     90.000     34.414     90.000 ' ===  11   6  12  11
 974) P2         3   0      13.987  1461.07   0.0087     3.1656     4.4452     1.0011     90.000     96.811     90.000 ' ===  10  10   2   1
 975) P2         2   0      14.417  1461.07   0.0087     4.5212     3.1432     1.0318     90.000     79.480     90.000 ' ===  11  10   2   2
 976) P21        2   0      14.793  1460.83   0.0083     3.6678     2.5665     2.2461     90.000    135.598     90.000 ' ===   7   7  11   6
 977) Pmn21      2   0      21.960  1460.00   0.0087     4.4452     3.1432     1.5717     90.000     90.000     90.000 ' ===  11  11   2
 978) Pban       2   0      21.959  1459.45   0.0089     4.4453     3.1432     1.5716     90.000     90.000     90.000 ' ===  10   9   9
 979) P2         3   1       8.965  1459.16   0.0082     2.7222     1.2833     2.7220     90.000     70.528     90.000 ' ===  10   2  11   9
 980) P2         2   0      17.929  1458.45   0.0086     4.7150     2.5664     1.5716     90.000    109.473     90.000 ' ===  12   9   9   9
 981) C2         3   1      31.056  1457.28   0.0092     3.1432     4.4451     2.2227     90.000     89.998     90.000 ' ===   9   8   6   3
 982) P222       3   0      15.527  1456.79   0.0087     3.1432     4.4452     1.1113     90.000     90.000     90.000 ' ===   8  11   4
 983) C2         3   0      26.351  1455.66   0.0088     3.2666     3.1432     2.6671     90.000    105.792     90.000 ' ===   9   9   7   4
 984) Pc         2   0      23.292  1455.61   0.0088     2.7222     7.6991     1.1113     90.000     90.002     90.000 ' ===  11  13   5   5
 985) C2         3   2      13.473  1454.55   0.0084     5.4444     0.9643     2.7220     90.000     70.529     90.000 ' ===  10   2  10   9
 986) C2         3   5      21.957  1453.88   0.0088     3.1432     4.4448     1.5716     90.000     90.001     90.000 ' ===   7   5   5   4
 987) P21        3   1       9.044  1453.65   0.0079     1.5856     2.5664     2.2423     90.000     82.381     90.000 ' ===   8   7   6   3
 988) Fdd2       3   0      92.269  1453.58   0.0088     6.2864     8.8904     1.6509     90.000     90.000     90.000 ' ===  11  13   5
 989) P21        2   0      14.794  1450.25   0.0083     2.5935     2.5665     2.2461     90.000     81.702     90.000 ' ===   9   8  11   8
 990) C2         2   0      21.963  1448.76   0.0100     5.4450     3.1433     1.5717     90.000     54.733     90.000 ' ===  12   9   9   8
 991) P2         2   0      14.794  1448.18   0.0086     2.5937     2.5664     2.2461     90.000     98.301     90.000 ' ===   7   7  10   6
 992) P42/n      3   0      43.918  1447.92   0.0087     3.1432     3.1432     4.4451     90.000     90.000     90.000 ' ===  13   9
 993) Pc         2   0      14.441  1447.58   0.0089     3.1855     4.4452     1.0335     90.000     80.661     90.000 ' ===  10  12   5   4
 994) C2         3   1      21.524  1447.43   0.0088     4.4471     3.1432     1.5405     90.000     91.661     90.000 ' ===  10   9   3   3
 995) P21        2   0      15.527  1447.36   0.0088     4.4452     3.1432     1.1113     90.000     89.998     90.000 ' ===  11   9   4   4
 996) Pmc21      2   0      32.940  1446.62   0.0086     7.6995     2.7220     1.5717     90.000     90.000     90.000 ' ===  12  13   5
 997) P21        2   0      15.528  1446.25   0.0087     3.1432     4.4452     1.1113     90.000     90.001     90.000 ' ===   9  11   2   1
 998) P21        2   0      15.534  1446.25   0.0087     3.1446     4.4452     1.1118     90.000     88.311     90.000 ' ===   9  10   2   1
 999) P21        2   0      15.064  1446.25   0.0087     3.1432     4.4452     1.0781     90.000     90.001     90.000 ' ===  10  11   2   2
1000) C2         2   0      21.957  1445.53   0.0081     4.4451     3.1430     1.5716     90.000     90.003     90.000 ' ===  12   7   9   8
1001) Pc         3   0      14.441  1445.22   0.0089     3.1855     4.4452     1.0335     90.000     80.662     90.000 ' ===   9  12   5   4
1002) P31c       2   0      65.875  1444.59   0.0086     3.1431     3.1431     7.6995     90.000     90.000    120.000 ' ===  12  13
1003) Pnc2       2   0      32.937  1443.88   0.0079     7.6988     2.7221     1.5716     90.000     90.000     90.000 ' ===  12  12   7
1004) Pba2       2   0      31.055  1441.84   0.0086     4.4452     3.1432     2.2227     90.000     90.000     90.000 ' ===  10   9   6
1005) Cc         2   0      36.239  1441.80   0.0088     4.8522     3.1431     2.5937     90.000    113.635     90.000 ' ===  13  10   7   7
1006) I222       2   0      43.926  1440.89   0.0087     3.1438     3.1432     4.4452     90.000     90.000     90.000 ' ===   2  11  11
1007) I222       2   1      22.310  1440.64   0.0087     4.4452     3.1432     1.5968     90.000     90.000     90.000 ' ===  10   9   1
1008) Pna21      3   1      10.980  1440.64   0.0087     3.1432     4.4452     0.7858     90.000     90.000     90.000 ' ===  10  10   1
1009) I222       3   2      19.641  1440.29   0.0085     3.1431     4.4452     1.4057     90.000     90.000     90.000 ' ===   7   9   4
1010) Cc         3   0      31.056  1440.27   0.0090     3.1432     4.4453     2.2226     90.000     89.999     90.000 ' ===  10  11   6   4
1011) I222       2   0      62.113  1440.14   0.0092     4.4454     3.1433     4.4452     90.000     90.000     90.000 ' ===   6   9  10
1012) C222       2   0      46.583  1439.90   0.0087     4.4452     3.1432     3.3340     90.000     90.000     90.000 ' ===  11   9   2
1013) Pc         3   1      10.979  1439.67   0.0082     2.7220     1.5716     3.1432     90.000    125.262     90.000 ' ===  10   8   9   7
1014) Pc         3   1       9.182  1439.27   0.0079     2.2766     1.5716     2.6288     90.000     77.492     90.000 ' ===   6   7   6   2
1015) P2         2   0      10.574  1438.22   0.0088     2.2704     2.5664     1.8538     90.000     78.222     90.000 ' ===   9   9   8   6
1016) C2         2   1      11.967  1438.00   0.0088     4.4504     3.1432     0.8565     90.000     87.243     90.000 ' ===   9   7   3   1
1017) P2         2   0    -999.000  1437.65   0.0087     3.1483     4.4452     1.0215     90.000   -999.000     90.000 ' ===   8  11   2   0
1018) P4         3   0      43.919  1437.34   0.0090     3.1433     3.1433     4.4451     90.000     90.000     90.000 ' ===  12   9
1019) Pca21      2   0      23.290  1436.36   0.0082     7.6993     2.7220     1.1113     90.000     90.000     90.000 ' ===  13  12   3
1020) P222       2   0      31.055  1436.08   0.0089     4.4451     3.1432     2.2227     90.000     90.000     90.000 ' ===   9  10   7
1021) Pnnn       2   0      43.916  1434.71   0.0082     3.1433     4.4451     3.1430     90.000     90.000     90.000 ' ===  11   9  11
1022) Iba2       2   0      62.114  1433.49   0.0094     4.4452     3.1433     4.4454     90.000     90.000     90.000 ' ===  10   9   7
1023) Pc         3   0      18.835  1433.17   0.0088     3.1612     4.4452     1.3480     90.000     96.118     90.000 ' ===   9  11   4   2
1024) Pca21      3   4       8.964  1432.63   0.0072     2.5664     2.2225     1.5716     90.000     90.000     90.000 ' ===   5   6   5
1025) Pccn       3   2      11.953  1431.00   0.0088     3.1432     4.4452     0.8555     90.000     90.000     90.000 ' ===   9   9   1
1026) C2221      3   1      14.249  1430.26   0.0089     3.1432     4.4452     1.0198     90.000     90.000     90.000 ' ===   9   9   2
1027) P21        2   0      17.726  1430.07   0.0087     3.1503     4.4452     1.2686     90.000     86.150     90.000 ' ===  11  11   4   4
1028) Pba2       2   0      26.895  1429.20   0.0089     3.8496     2.7222     2.5664     90.000     90.000     90.000 ' ===  11  11   7
1029) Pnn2       3   0      14.639  1428.86   0.0088     4.4452     3.1432     1.0477     90.000     90.000     90.000 ' ===  10   9   6
1030) C2         3   1      19.891  1428.61   0.0085     6.0185     2.4658     1.5716     90.000     58.520     90.000 ' ===  12   5   8   8
1031) P2         3   0      20.848  1427.73   0.0086     1.8275     4.4452     2.5844     90.000     83.229     90.000 ' ===   8   9  11   7
1032) Ccc2       3   2      58.921  1427.67   0.0085     5.4444     1.4056     7.6992     90.000     90.000     90.000 ' ===  11   5  10
1033) P21        2   0      15.528  1427.40   0.0089     4.4453     3.1432     1.1113     90.000     89.997     90.000 ' ===   9  10   5   3
1034) P2         3   0      17.977  1427.29   0.0088     4.4568     3.1432     1.2866     90.000     85.859     90.000 ' ===  10  10   5   3
1035) P2         3   0      17.929  1427.25   0.0085     2.5664     4.4452     1.5716     90.000     90.001     90.000 ' ===  10   7   8   6
1036) P4nc       2   0      43.922  1427.25   0.0095     3.1434     3.1434     4.4452     90.000     90.000     90.000 ' ===  11  12
1037) P2221      2   0      31.055  1426.48   0.0086     4.4452     3.1432     2.2227     90.000     90.000     90.000 ' ===  11  10   5
1038) P2         2   0      11.974  1426.42   0.0087     2.0991     2.5664     2.2265     90.000     93.378     90.000 ' ===   8  10  11   8
1039) C2         2   0      28.312  1426.08   0.0087     4.1155     2.6805     2.6565     90.000    104.963     90.000 ' ===   9   8   9   6
1040) P2         2   0       9.182  1423.84   0.0087     2.6287     1.5716     2.2766     90.000     77.497     90.000 ' ===   8   8   6   3
1041) Ima2       2   0      62.112  1423.75   0.0091     3.1432     4.4452     4.4454     90.000     90.000     90.000 ' ===   9  10   6
1042) P21        2   1      12.678  1423.15   0.0085     2.7220     1.8147     2.7222     90.000     70.529     90.000 ' ===  10   4   9   8
1043) I222       2   1      20.997  1422.07   0.0087     4.4452     3.1432     1.5028     90.000     90.000     90.000 ' ===   9   8   1
1044) Pna21      2   1      11.155  1422.07   0.0087     4.4452     3.1432     0.7984     90.000     90.000     90.000 ' ===  10   8   1
1045) Cc         3   1      16.152  1422.07   0.0087     3.2065     4.4452     1.1560     90.000    101.404     90.000 ' ===   9  10   1   1
1046) Cmc21      2   0      35.860  1421.76   0.0089     4.4453     3.1432     2.5664     90.000     90.000     90.000 ' ===   8  11   5
1047) P2         3   0      17.929  1421.60   0.0085     2.5664     4.4452     1.5716     90.000     90.001     90.000 ' ===  10   7   7   5
1048) Pccn       3   1      17.226  1421.59   0.0088     3.1432     4.4452     1.2329     90.000     90.000     90.000 ' ===  10  11   5
1049) P21/c      2   0      17.726  1421.28   0.0087     3.1503     4.4452     1.2686     90.000     86.150     90.000 ' ===  12  11   5   5
1050) Pc         2   0      17.928  1420.89   0.0080     3.0092     2.2226     3.1432     90.000     58.519     90.000 ' ===  11   7   9   9
1051) Pba2       3   0      31.056  1420.39   0.0091     4.4451     3.1432     2.2227     90.000     90.000     90.000 ' ===  10  10   6
1052) Ima2       3   1      19.641  1419.99   0.0089     3.1432     4.4453     1.4057     90.000     90.000     90.000 ' ===   8  10   3
1053) Ccca       3   1      21.958  1419.41   0.0082     4.4452     3.1432     1.5716     90.000     90.000     90.000 ' ===  11   9   7
1054) P21        2   0      16.211  1417.33   0.0087     3.1507     4.4452     1.1602     90.000     86.040     90.000 ' ===  10  10   2   2
1055) Pmc21      3   0      32.937  1417.14   0.0079     7.6988     2.7221     1.5716     90.000     90.000     90.000 ' ===  12  12   7
1056) Pbca       2   0      43.919  1417.07   0.0086     6.2864     4.4452     1.5717     90.000     90.000     90.000 ' ===   9  12   4
1057) P2         2   0    -999.000  1416.70   0.0087     3.1433     4.4452     1.0198     90.000   -999.000     90.000 ' ===   9  11   2   0
1058) P2         2   0      11.096  1416.56   0.0088     1.9452     2.5664     2.2461     90.000     98.300     90.000 ' ===   8   9  11   8
1059) P42mc      2   0      43.920  1416.34   0.0091     3.1433     3.1433     4.4452     90.000     90.000     90.000 ' ===  11  10
1060) C2         2   0      33.216  1416.16   0.0087     3.5659     4.4452     2.3773     90.000    118.180     90.000 ' ===  10  12   3   3
1061) Fdd2       2   0     231.015  1415.96   0.0079    12.5716     8.8902     2.0670     90.000     90.000     90.000 ' ===  11  12   9
1062) Pba2       3   0      21.958  1415.07   0.0083     4.4451     3.1430     1.5716     90.000     90.000     90.000 ' ===  12   7   7
1063) Cmc21      2   0      43.915  1415.07   0.0083     4.4451     3.1430     3.1432     90.000     90.000     90.000 ' ===  12   7   7
1064) Pnn2       2   0      31.055  1414.12   0.0087     3.1432     4.4452     2.2226     90.000     90.000     90.000 ' ===   9  11   2
1065) Cc         2   0      37.549  1412.89   0.0087     3.3367     4.4452     2.6874     90.000     70.390     90.000 ' ===  11  10   4   4
1066) P21        2   0      21.952  1412.54   0.0054     2.7215     3.1431     2.7219     90.000     70.531     90.000 ' ===   9   7  11   8
1067) Cc         3   0      43.909  1411.79   0.0077     5.4438     3.1428     3.1430     90.000    125.260     90.000 ' ===  12   9   9   8
1068) Pnn2       3   0      32.938  1410.50   0.0085     7.6993     2.7221     1.5716     90.000     90.000     90.000 ' ===  13  12   4
1069) C222       3   0      35.857  1409.31   0.0084     5.1327     4.4452     1.5716     90.000     90.000     90.000 ' ===   7   7   9
1070) C2         2   0      35.860  1407.30   0.0090     4.4453     5.1328     1.5716     90.000     90.003     90.000 ' ===   6   8   8   3
1071) Pnnn       2   1      12.181  1407.29   0.0088     4.4452     3.1432     0.8718     90.000     90.000     90.000 ' ===  11   8   3
1072) Ccca       3   1      21.958  1406.31   0.0081     4.4452     3.1432     1.5716     90.000     90.000     90.000 ' ===  11  10   6
1073) C2         2   0      30.294  1405.77   0.0081    12.5726     1.0841     2.7221     90.000     54.734     90.000 ' ===  10   3  11   8
1074) C2         3   1      14.954  1405.25   0.0081     5.4443     1.0703     2.7220     90.000    109.472     90.000 ' ===  11   2  11  10
1075) Pnc2       2   0      23.290  1405.13   0.0082     7.6993     2.7220     1.1113     90.000     90.000     90.000 ' ===  13  12   3
1076) Pca21      2   0      31.055  1404.91   0.0087     4.4452     3.1432     2.2226     90.000     90.000     90.000 ' ===  12   9   3
1077) P21        2   0      15.589  1404.90   0.0088     3.1556     4.4452     1.1157     90.000     84.925     90.000 ' ===  10  11   3   2
1078) Iba2       3   1      41.408  1399.81   0.0087     4.4452     3.1432     2.9636     90.000     90.000     90.000 ' ===  10  10   2
1079) C222       3   0      35.860  1399.27   0.0090     4.4454     3.1432     2.5664     90.000     90.000     90.000 ' ===   6   9   7
1080) Ccc2       2   0      62.107  1398.93   0.0083     3.1431     4.4451     4.4452     90.000     90.000     90.000 ' ===   9  11  10
1081) F222       2   0     124.220  1397.41   0.0088     6.2866     6.2864     3.1432     90.000     90.000     90.000 ' ===  11  11  10
1082) Fdd2       2   0      92.269  1397.07   0.0086     8.8904     6.2864     1.6510     90.000     90.000     90.000 ' ===  12  11   4
1083) Pna21      2   0      21.959  1395.67   0.0087     4.4452     3.1432     1.5716     90.000     90.000     90.000 ' ===  12  10   7
1084) Cmc21      3   1      35.860  1395.38   0.0087     3.1432     4.4452     2.5665     90.000     90.000     90.000 ' ===   8   8   3
1085) P2221      3   0      23.291  1395.08   0.0084     7.6994     2.7220     1.1113     90.000     90.000     90.000 ' ===  13  12   2
1086) P42nm      3   5      25.355  1393.87   0.0078     3.1432     3.1432     2.5665     90.000     90.000     90.000 ' ===   7   3
1087) C2         2   0      31.055  1392.98   0.0090     3.1433     4.4453     2.2226     90.000     89.998     90.000 ' ===  10   9   9   7
1088) P2         3   0      15.527  1392.74   0.0088     4.4452     3.1432     1.1113     90.000     89.998     90.000 ' ===  11   9   4   4
1089) P2         3   1      12.678  1392.21   0.0085     2.7220     1.8147     2.7222     90.000     70.529     90.000 ' ===  10   4   9   8
1090) I222       3   1      27.777  1392.19   0.0087     3.1432     4.4452     1.9880     90.000     90.000     90.000 ' ===   9   9   1
1091) Pmn21      3   0      31.056  1391.98   0.0091     4.4451     2.2227     3.1432     90.000     90.000     90.000 ' ===  10   6  10
1092) P21        3   1       8.964  1391.60   0.0079     2.2226     2.5664     1.5716     90.000     89.998     90.000 ' ===   6   8   8   3
1093) C2         3   1      20.421  1391.48   0.0083     5.4440     1.4616     2.7221     90.000     70.529     90.000 ' ===  12   2  11  11
1094) C222       3   1      21.958  1390.99   0.0085     4.4452     3.1431     1.5716     90.000     90.000     90.000 ' ===  11   7   8
1095) Pcc2       3   1       8.965  1390.49   0.0097     2.5665     1.5716     2.2226     90.000     90.000     90.000 ' ===   8   8   5
1096) P2         3   0      20.849  1389.95   0.0088     1.8275     4.4453     2.5844     90.000     83.229     90.000 ' ===   8   8  11   7
1097) P2         3   0      15.589  1389.54   0.0087     3.1556     4.4452     1.1157     90.000     84.930     90.000 ' ===   9  11   2   1
1098) Pmc21      3   0      17.929  1389.20   0.0086     2.5664     2.2226     3.1432     90.000     90.000     90.000 ' ===   8   6   8
1099) P21        2   0      21.956  1388.97   0.0079     3.1429     4.4451     1.5716     90.000     90.005     90.000 ' ===   7  12   8   5
1100) Pccn       2   1      15.527  1387.35   0.0087     3.1432     4.4452     1.1113     90.000     90.000     90.000 ' ===   9  10   2
1101) I222       3   1      15.064  1387.35   0.0087     3.1432     4.4452     1.0781     90.000     90.000     90.000 ' ===   9   8   2
1102) Ccc2       3   0      43.916  1386.86   0.0085     4.4452     3.1431     3.1432     90.000     90.000     90.000 ' ===  12   8   8
1103) Cc         3   0      31.055  1385.80   0.0088     3.1432     4.4452     2.2226     90.000     90.001     90.000 ' ===  10  11   5   3
1104) C222       3   1      14.249  1385.60   0.0088     3.1432     4.4452     1.0198     90.000     90.000     90.000 ' ===   9   9   2
1105) C2         3   1      19.891  1385.31   0.0085     5.1327     2.4658     1.5716     90.000     89.996     90.000 ' ===  10   5   8   6
1106) P2         2   0      29.486  1385.20   0.0089     3.6552     3.1433     2.9843     90.000    120.687     90.000 ' ===  10   9  10   8
1107) I222       3   2      12.951  1384.86   0.0087     4.4452     3.1432     0.9269     90.000     90.000     90.000 ' ===  10   6   2
1108) Pban       3   1      11.953  1384.43   0.0089     4.4452     3.1432     0.8555     90.000     90.000     90.000 ' ===   8   9   3
1109) C222       3   0      35.859  1384.15   0.0088     4.4452     3.1432     2.5664     90.000     90.000     90.000 ' ===   7  10   6
1110) P2         3   0       8.965  1383.54   0.0091     2.5664     1.5716     2.2227     90.000     89.998     90.000 ' ===   9   8   6   4
1111) Pccn       3   2    -999.000  1383.47   0.0087     4.4452     3.1432  -999.0000     90.000     90.000     90.000 ' ===   9   9   0
1112) I222       3   2    -999.000  1383.47   0.0087     3.1432     4.4452  -999.0000     90.000     90.000     90.000 ' ===   9   9   0
1113) P2         3   0      11.044  1383.45   0.0085     2.6216     1.3402     3.7074     90.000     57.974     90.000 ' ===   9   5   8   5
1114) R3c        3   0     131.758  1383.31   0.0088     3.1433     3.1433    15.3985     90.000     90.000    120.000 ' ===  11  13
1115) I4132      2   0     248.439  1383.26   0.0088     6.2865     6.2865     6.2865     90.000     90.000     90.000 ' ===  13
1116) C2         3   0      36.239  1382.95   0.0088     4.8522     3.1431     2.5937     90.000     66.365     90.000 ' ===  13  10   7   7
1117) C2221      2   0      38.337  1381.85   0.0093     6.2865     1.3718     4.4454     90.000     90.000     90.000 ' ===  12   7   9
1118) Cmc21      2   0      43.915  1378.79   0.0083     3.1430     4.4451     3.1432     90.000     90.000     90.000 ' ===   7  12   7
1119) Ima2       3   2      12.951  1378.11   0.0087     4.4452     3.1432     0.9269     90.000     90.000     90.000 ' ===  10   8   1
1120) C2         2   1    -999.000  1378.00   0.0087     3.1451     4.4452     1.0204     90.000   -999.000     90.000 ' ===   9  10   1   0
1121) Pba2       2   1      11.155  1378.00   0.0087     4.4452     3.1432     0.7984     90.000     90.000     90.000 ' ===  10   9   1
1122) C2         3   1    -999.000  1378.00   0.0087     4.6981     3.1432     1.0506     90.000   -999.000     90.000 ' ===   9   9   1   0
1123) Pnn2       2   1      10.980  1378.00   0.0087     3.1432     4.4452     0.7858     90.000     90.000     90.000 ' ===  10  10   1
1124) Ima2       3   1      19.641  1376.69   0.0089     3.1432     4.4453     1.4057     90.000     90.000     90.000 ' ===   8  10   5
1125) P2         2   0      14.440  1376.23   0.0088     3.1855     4.4452     1.0335     90.000     80.660     90.000 ' ===  10  11   3   2
1126) Pcc2       2   0      23.290  1375.24   0.0082     7.6993     2.7220     1.1113     90.000     90.000     90.000 ' ===  13  12   3
1127) Iba2       3   1      25.356  1374.58   0.0087     4.4452     3.1432     1.8148     90.000     90.000     90.000 ' ===  10  10   3
1128) P2         2   0      15.528  1373.54   0.0089     4.4453     3.1432     1.1113     90.000     89.997     90.000 ' ===   9  10   5   3
1129) P2         3   0      21.293  1372.27   0.0039     2.6399     4.4449     1.8672     90.000     76.373     90.000 ' ===  13  12  10  10
1130) C2221      3   0      35.859  1372.09   0.0088     3.1432     4.4452     2.5664     90.000     90.000     90.000 ' ===  11   8   5
1131) P2         2   0       9.182  1371.84   0.0086     2.2766     1.5716     2.6287     90.000     77.498     90.000 ' ===   6   7   7   2
1132) C2         3   0      37.086  1371.23   0.0085     5.4717     4.4452     1.6254     90.000    110.274     90.000 ' ===  11   9   8   8
1133) C2         3   1      14.249  1369.49   0.0087     4.4452     3.1432     1.0198     90.000     89.999     90.000 ' ===   9   7   2   1
1134) C2         3   0      37.086  1369.00   0.0086     5.3085     4.4452     1.6254     90.000     75.213     90.000 ' ===   7   9   9   5
1135) Ima2       2   0      62.107  1368.37   0.0086     4.4452     4.4450     3.1432     90.000     90.000     90.000 ' ===   6   8  11
1136) Ccc2       2   0      62.106  1367.86   0.0083     4.4451     3.1431     4.4452     90.000     90.000     90.000 ' ===  11   9  10
1137) Fdd2       3   2      58.920  1366.88   0.0083     7.6992     5.4443     1.4056     90.000     90.000     90.000 ' ===  11  11   4
1138) P222       2   0      17.929  1366.61   0.0084     5.1327     2.2226     1.5716     90.000     90.000     90.000 ' ===   7   7   9
1139) Pnna       3   0      43.916  1366.27   0.0082     3.1430     3.1433     4.4451     90.000     90.000     90.000 ' ===   9   9  12
1140) Ccc2       3   1      27.776  1365.64   0.0087     4.4452     3.1432     1.9880     90.000     90.000     90.000 ' ===  10   9   3
1141) F222       3   0     231.009  1364.18   0.0078    12.5714     8.8902     2.0670     90.000     90.000     90.000 ' ===  11  12   8
1142) C222       2   0      43.918  1363.75   0.0084     5.4440     1.0477     7.6995     90.000     90.000     90.000 ' ===  12   4  12
1143) C2         3   0      31.056  1363.73   0.0086     4.4452     3.1432     2.2227     90.000     90.002     90.000 ' ===  11  10   5   4
1144) I222       3   0      62.107  1363.12   0.0087     4.4453     3.1432     4.4450     90.000     90.000     90.000 ' ===   6  11   8
1145) Pca21      3   1      11.155  1362.82   0.0087     4.4452     3.1432     0.7984     90.000     90.000     90.000 ' ===  10   8   1
1146) Fddd       3   1      68.253  1362.82   0.0087     8.8904     6.2864     1.2212     90.000     90.000     90.000 ' ===  10   9   1
1147) Cc         3   1    -999.000  1362.82   0.0087     4.6703     3.1432     1.3482     90.000   -999.000     90.000 ' ===   9   9   1   0
1148) Iba2       3   1      27.777  1362.82   0.0087     3.1432     4.4452     1.9880     90.000     90.000     90.000 ' ===   8   9   1
1149) C2         3   0      29.026  1362.02   0.0079    10.8878     1.0388     2.7221     90.000     70.529     90.000 ' ===  12   3  11  10
1150) P222       3   0      17.928  1361.51   0.0080     4.4452     2.5662     1.5716     90.000     90.000     90.000 ' ===   8   7   9
1151) C2         3   1      23.067  1361.50   0.0081     5.4440     1.6510     2.7221     90.000     70.528     90.000 ' ===  12   4  11  11
1152) Ccc2       2   0      47.933  1361.39   0.0087     9.4297     4.4452     1.1435     90.000     90.000     90.000 ' ===  10  11   2
1153) P21/c      2   0      17.977  1361.13   0.0088     4.4568     3.1432     1.2866     90.000     94.141     90.000 ' ===  11  10   4   3
1154) Pca21      3   0      21.959  1360.78   0.0087     4.4452     3.1432     1.5716     90.000     90.000     90.000 ' ===  12  10   7
1155) P61        3   0      65.874  1360.50   0.0084     3.1431     3.1431     7.6994     90.000     90.000    120.000 ' ===  12  13
1156) C2         3   1    -999.000  1359.74   0.0088     4.4452     3.1432     0.8555     90.000   -999.000     90.000 ' ===   8   8   2   0
1157) Cmc21      3   2      14.249  1358.48   0.0088     4.4452     3.1432     1.0198     90.000     90.000     90.000 ' ===   8   9   1
1158) C2         3   1      13.167  1358.33   0.0088     5.4444     0.9424     2.7221     90.000    109.472     90.000 ' ===  10   1  11   9
1159) C2         3   1      13.167  1358.33   0.0088     5.4441     0.9424     2.7222     90.000     70.528     90.000 ' ===  11   1  10   9
1160) P42212     3   0      43.918  1357.43   0.0087     3.1432     3.1432     4.4451     90.000     90.000     90.000 ' ===  13   9
1161) Pbcn       3   1      17.226  1356.98   0.0088     4.4452     3.1432     1.2329     90.000     90.000     90.000 ' ===  11  10   5
1162) F222       2   0      92.267  1353.37   0.0085     8.8903     6.2864     1.6509     90.000     90.000     90.000 ' ===  13  11   5
1163) P21        2   0      14.441  1353.18   0.0089     3.1855     4.4452     1.0335     90.000     80.661     90.000 ' ===  10  12   5   4
1164) Ccc2       3   1      27.776  1353.02   0.0087     4.4452     3.1432     1.9880     90.000     90.000     90.000 ' ===  10   8   2
1165) I222       3   1      19.641  1352.37   0.0089     4.4453     3.1432     1.4057     90.000     90.000     90.000 ' ===  10   8   3
1166) P42/nnm    3   0      43.922  1352.13   0.0095     3.1434     3.1434     4.4452     90.000     90.000     90.000 ' ===  11  12
1167) C2         3   4      30.841  1351.62   0.0079     5.1769     4.4451     1.3518     90.000     82.484     90.000 ' ===   4   7   4   2
1168) Pc         3   1      10.978  1351.42   0.0077     2.7220     1.5715     3.1431     90.000     54.738     90.000 ' ===   9   7   8   5
1169) P2         3   0      21.956  1351.37   0.0080     3.1429     4.4451     1.5716     90.000     90.005     90.000 ' ===   7  12   8   5
1170) Cc         2   1      21.168  1350.94   0.0088     4.9090     3.1432     1.5150     90.000     64.894     90.000 ' ===  10   8   2   2
1171) C2         2   2      12.383  1350.25   0.0090     3.2109     1.5028     2.7807     90.000     67.360     90.000 ' ===   9   7   8   7
1172) F222       2   0      71.717  1349.51   0.0086     5.1328     3.1432     4.4452     90.000     90.000     90.000 ' ===   8   8   6
1173) Ima2       3   1      14.639  1349.26   0.0089     3.1432     4.4452     1.0477     90.000     90.000     90.000 ' ===  10  10   4
1174) C2221      3   0      32.622  1349.08   0.0089     6.2865     1.1674     4.4452     90.000     90.000     90.000 ' ===  12   5  10
1175) P21        3   1      21.148  1348.90   0.0085     4.5407     2.5665     1.8537     90.000    101.775     90.000 ' ===   9   9   8   6
1176) P21212     3   0      18.727  1348.59   0.0089     4.4453     3.1432     1.3403     90.000     90.000     90.000 ' ===   9   8   5
1177) C222       3   6      25.691  1347.82   0.0078     4.4451     2.1562     2.6804     90.000     90.000     90.000 ' ===   6   3   5
1178) C2         3   0      28.498  1346.64   0.0087     4.5607     3.1432     2.0396     90.000    102.924     90.000 ' ===  10   8   4   3
1179) Pmn21      3   0      23.290  1346.59   0.0082     7.6993     2.7220     1.1113     90.000     90.000     90.000 ' ===  13  12   3
1180) P21212     2   0      15.528  1346.23   0.0089     3.1432     4.4452     1.1113     90.000     90.000     90.000 ' ===  10   9   4
1181) C2221      3   0      44.621  1346.20   0.0087     8.8904     1.5968     3.1432     90.000     90.000     90.000 ' ===  12   5   9
1182) C2221      3   0      38.339  1346.19   0.0096     6.2866     1.3718     4.4455     90.000     90.000     90.000 ' ===  12   8   9
1183) C2         3   1      25.356  1346.03   0.0084     5.4444     1.8147     3.1432     90.000     54.733     90.000 ' ===  10   4  10   8
1184) I222       2   0      62.112  1344.55   0.0091     4.4452     3.1432     4.4454     90.000     90.000     90.000 ' ===   9  10   7
1185) C2         3   1      18.322  1344.31   0.0088     3.1443     4.4452     1.3113     90.000     88.508     90.000 ' ===   9   9   3   3
1186) P4         2   0      43.918  1341.52   0.0087     3.1432     3.1432     4.4451     90.000     90.000     90.000 ' ===  12   8
1187) I23        3   0     248.439  1341.35   0.0088     6.2865     6.2865     6.2865     90.000     90.000     90.000 ' ===  13
1188) P21        3   1      12.037  1341.01   0.0092     2.5844     2.5665     1.8275     90.000     96.769     90.000 ' ===  10   6   9   8
1189) C2         3   0      35.856  1337.66   0.0082     5.1326     4.4452     1.5716     90.000     90.005     90.000 ' ===   6   7   8   4
1190) Pna21      2   0      31.055  1337.36   0.0086     3.1432     4.4452     2.2227     90.000     90.000     90.000 ' ===  11  10   4
1191) Pc         3   0      16.311  1336.92   0.0087     3.1970     4.4452     1.1674     90.000     79.479     90.000 ' ===  11  11   5   4
1192) P42nm      3   0      62.111  1335.98   0.0092     4.4452     4.4452     3.1433     90.000     90.000     90.000 ' ===  12  11
1193) P42cm      3   5      25.355  1335.79   0.0078     3.1432     3.1432     2.5665     90.000     90.000     90.000 ' ===   7   3
1194) I222       2   0      43.911  1335.17   0.0077     4.4451     3.1432     3.1428     90.000     90.000     90.000 ' ===  11   7   7
1195) P21        3   0      23.284  1332.97   0.0061     2.7216     7.6990     1.1112     90.000     89.993     90.000 ' ===  10  12   6   4
1196) Pnn2       2   0      31.055  1332.96   0.0087     4.4452     3.1432     2.2226     90.000     90.000     90.000 ' ===  11  10   2
1197) P212121    2   0      21.563  1332.58   0.0084     7.6995     2.7220     1.0289     90.000     90.000     90.000 ' ===  13   9   3
1198) Pcc2       2   0      31.055  1332.54   0.0087     3.1432     4.4452     2.2226     90.000     90.000     90.000 ' ===   9  11   2
1199) Ima2       3   2    -999.000  1332.53   0.0087     4.4452     3.1432  -999.0000     90.000     90.000     90.000 ' ===   9   8   0
1200) I222       3   2    -999.000  1332.53   0.0087     4.4452     3.1432  -999.0000     90.000     90.000     90.000 ' ===   9   8   0
1201) Ccc2       3   2    -999.000  1332.53   0.0087     3.1432     4.4452  -999.0000     90.000     90.000     90.000 ' ===   8   9   0
1202) I222       3   2    -999.000  1332.53   0.0087     3.1432     4.4452  -999.0000     90.000     90.000     90.000 ' ===   8   9   0
1203) C2         3   0      26.351  1332.26   0.0090     3.2666     3.1432     2.6671     90.000     74.209     90.000 ' ===   8   9   7   3
1204) Pnnn       3   0      43.910  1332.08   0.0074     4.4450     3.1428     3.1432     90.000     90.000     90.000 ' ===  11   8   9
1205) P2         3   0      21.149  1332.07   0.0089     4.5409     2.5664     1.8538     90.000    101.781     90.000 ' ===  11   9   7   7
1206) I222       3   2      43.908  1331.91   0.0079     3.1431     3.1432     4.4444     90.000     90.000     90.000 ' ===   9   9   5
1207) P2         3   0      14.795  1331.09   0.0087     2.5937     2.5664     2.2461     90.000     98.301     90.000 ' ===   7   8  10   6
1208) Pca21      3   0      30.128  1330.90   0.0087     4.4452     3.1432     2.1563     90.000     90.000     90.000 ' ===  10  11   2
1209) Pc         3   0      17.726  1330.56   0.0087     3.1503     4.4452     1.2686     90.000     93.850     90.000 ' ===  12  11   5   5
1210) C2         3   3      14.861  1330.50   0.0087     3.1460     4.4452     1.0636     90.000     92.421     90.000 ' ===   8   8   2   2
1211) C2         3   1      17.063  1330.42   0.0088     5.4445     1.2212     2.7221     90.000     70.528     90.000 ' ===  10   3  10   8
1212) Ima2       2   0      62.115  1330.31   0.0094     4.4454     3.1433     4.4452     90.000     90.000     90.000 ' ===   7   9  10
1213) I222       2   0      62.116  1329.80   0.0096     4.4452     4.4455     3.1433     90.000     90.000     90.000 ' ===  10   6   9
1214) P21        2   1      10.574  1329.74   0.0089     2.6216     2.5665     1.6054     90.000    101.780     90.000 ' ===   7   9   9   5
1215) P41        2   0      43.918  1329.73   0.0087     3.1432     3.1432     4.4451     90.000     90.000     90.000 ' ===  13   9
1216) P42212     2   0      43.920  1329.62   0.0091     3.1433     3.1433     4.4452     90.000     90.000     90.000 ' ===  11  10
1217) P21212     2   0      31.054  1327.12   0.0088     4.4450     3.1432     2.2227     90.000     90.000     90.000 ' ===   9  10   7
1218) P21        2   0      20.849  1327.09   0.0088     1.8275     4.4454     2.5844     90.000     83.229     90.000 ' ===   8   7  11   7
1219) C222       2   0      48.725  1325.81   0.0089     6.2864     1.7436     4.4452     90.000     90.000     90.000 ' ===  11   6  12
1220) P21        3   0      15.528  1325.71   0.0083     3.1432     2.2227     2.7220     90.000     54.737     90.000 ' ===  10   4  13  10
1221) P2         3   1       9.820  1325.47   0.0083     2.6297     2.2226     1.7216     90.000     77.396     90.000 ' ===   9   7   8   7
1222) Cc         3   1      13.784  1324.54   0.0089     3.2156     4.4452     0.9865     90.000     77.824     90.000 ' ===  10  11   3   3
1223) P222       3   0      21.958  1324.54   0.0085     4.4452     3.1432     1.5716     90.000     90.000     90.000 ' ===  12   8   6
1224) P222       2   0      17.929  1324.02   0.0083     4.4452     2.5664     1.5716     90.000     90.000     90.000 ' ===   7   7   8
1225) I222       3   0      62.109  1323.90   0.0088     3.1432     4.4450     4.4453     90.000     90.000     90.000 ' ===  10   9   8
1226) P21212     3   0      31.054  1323.74   0.0085     4.4451     3.1432     2.2226     90.000     90.000     90.000 ' ===  10  10   6
1227) C2         3   1      17.063  1323.30   0.0080     5.4439     1.2212     2.7221     90.000     70.528     90.000 ' ===  11   2   9   8
1228) Pc         2   0      43.913  1323.04   0.0087     3.1429     3.1432     4.4452     90.000     90.005     90.000 ' ===   4  11  12   4
1229) P2         3   0      18.120  1321.33   0.0092     2.2462     3.1433     2.5936     90.000     98.296     90.000 ' ===   8   9  10   6
1230) Pbcn       3   1      15.527  1321.29   0.0087     4.4452     3.1432     1.1113     90.000     90.000     90.000 ' ===  10   9   2
1231) Cc         3   0      31.554  1320.89   0.0092     4.2246     4.4454     2.2582     90.000    131.924     90.000 ' ===  12  10   5   5
1232) Pnna       3   0      43.915  1320.73   0.0081     3.1433     4.4451     3.1430     90.000     90.000     90.000 ' ===   8  12   8
1233) P212121    2   1      11.155  1320.58   0.0087     4.4452     3.1432     0.7984     90.000     90.000     90.000 ' ===  10   9   1
1234) Cc         3   1    -999.000  1320.58   0.0087     4.7473     3.1432     1.3705     90.000   -999.000     90.000 ' ===   9  10   1   0
1235) P2         2   0      15.528  1320.58   0.0087     3.1432     4.4452     1.1113     90.000     90.000     90.000 ' ===  10  11   2   1
1236) Pnc2       2   1      10.980  1320.58   0.0087     3.1432     4.4452     0.7858     90.000     90.000     90.000 ' ===  10  10   1
1237) P21        3   1      11.046  1319.78   0.0098     3.2110     1.3403     2.6218     90.000     78.217     90.000 ' ===  11   4  10   9
1238) Ccc2       3   1      27.776  1319.49   0.0087     3.1432     4.4452     1.9880     90.000     90.000     90.000 ' ===   8  10   2
1239) Pmc21      3   0      23.290  1319.10   0.0082     7.6993     2.7220     1.1113     90.000     90.000     90.000 ' ===  13  12   3
1240) Ima2       3   2      13.242  1318.78   0.0088     4.4452     3.1432     0.9477     90.000     90.000     90.000 ' ===   8   9   1
1241) Ccc2       3   2      13.553  1318.78   0.0088     4.4452     3.1432     0.9700     90.000     90.000     90.000 ' ===   9   9   1
1242) C222       2   0      44.620  1318.64   0.0086     8.8904     1.5968     3.1432     90.000     90.000     90.000 ' ===  13   5   8
1243) P21        3   0      15.528  1318.47   0.0083     2.7221     2.2227     2.7220     90.000     70.529     90.000 ' ===  11   4  13  11
1244) P4         2   0      43.918  1318.44   0.0088     3.1432     3.1432     4.4451     90.000     90.000     90.000 ' ===  13   9
1245) P21/c      3   0      35.854  1317.60   0.0077     2.5662     3.1432     4.4451     90.000     89.993     90.000 ' ===   4   9   8   1
1246) R3         3   1      58.921  1316.54   0.0086     4.4452     4.4452     3.4432     90.000     90.000    120.000 ' ===  12   9
1247) Cmc21      3   1      27.776  1315.06   0.0087     4.4452     3.1432     1.9880     90.000     90.000     90.000 ' ===  10   9   3
1248) C222       2   0      32.622  1312.62   0.0089     6.2865     1.1674     4.4452     90.000     90.000     90.000 ' ===  12   5  10
1249) P21        3   0      16.311  1312.50   0.0091     3.1970     4.4453     1.1674     90.000     79.482     90.000 ' ===  12  10   7   7
1250) P21        3   0      16.540  1312.34   0.0087     4.4740     3.1432     1.1838     90.000     83.489     90.000 ' ===  11   8   2   2
1251) C222       2   0      35.858  1312.03   0.0086     5.1328     3.1432     2.2226     90.000     90.000     90.000 ' ===   8   8   6
1252) Pmn21      3   0      21.958  1311.89   0.0085     4.4452     1.5716     3.1431     90.000     90.000     90.000 ' ===  12   8   8
1253) P212121    3   0      31.055  1311.25   0.0086     3.1432     4.4451     2.2227     90.000     90.000     90.000 ' ===   8  12   6
1254) Pba2       3   1      17.930  1310.96   0.0087     4.4452     3.1432     1.2833     90.000     90.000     90.000 ' ===   8   9   2
1255) Fdd2       3   0     145.732  1309.45   0.0086    12.5728     8.8903     1.3038     90.000     90.000     90.000 ' ===  10  12   4
1256) C2         3   1      23.068  1308.40   0.0088     5.4445     1.6509     2.7221     90.000    109.471     90.000 ' ===  10   2  11   9
1257) P31        3   0      65.875  1308.31   0.0086     3.1431     3.1431     7.6995     90.000     90.000    120.000 ' ===  12  13
1258) Pbca       2   1      21.959  1308.30   0.0087     8.8904     3.1432     0.7858     90.000     90.000     90.000 ' ===  10   9   1
1259) I222       3   1      22.310  1308.30   0.0087     4.4452     3.1432     1.5968     90.000     90.000     90.000 ' ===  10   8   1
1260) P21212     3   1      11.155  1308.30   0.0087     3.1432     4.4452     0.7984     90.000     90.000     90.000 ' ===   8  10   1
1261) Ccca       2   0      71.720  1308.20   0.0089     5.1328     3.1432     4.4453     90.000     90.000     90.000 ' ===   9   8   7
1262) F222       3   1      81.689  1308.03   0.0087     8.8904     6.2864     1.4616     90.000     90.000     90.000 ' ===  10  10   2
1263) P4/ncc     3   1      43.914  1307.51   0.0073     3.1431     3.1431     4.4452     90.000     90.000     90.000 ' ===  12   9
1264) F222       2   0      92.266  1305.59   0.0086     8.8903     6.2863     1.6509     90.000     90.000     90.000 ' ===  13  10   6
1265) C222       3   0      44.620  1305.46   0.0085     8.8903     1.5968     3.1432     90.000     90.000     90.000 ' ===  13   6   9
1266) P21212     3   0      21.563  1305.38   0.0084     7.6995     2.7220     1.0289     90.000     90.000     90.000 ' ===  13   9   3
1267) Fdd2       3   0     117.117  1304.63   0.0087     8.8904     6.2864     2.0955     90.000     90.000     90.000 ' ===  10  11   2
1268) P2221      3   0      31.055  1303.86   0.0086     3.1432     4.4451     2.2227     90.000     90.000     90.000 ' ===   8  12   6
1269) Pc         2   0      17.977  1303.21   0.0088     4.4568     3.1432     1.2866     90.000     85.859     90.000 ' ===  11  10   4   3
1270) P2         3   1      13.889  1303.13   0.0090     2.7223     1.9880     2.7221     90.000     70.528     90.000 ' ===   8   4  10   7
1271) P42        3   0      43.918  1303.13   0.0087     3.1432     3.1432     4.4451     90.000     90.000     90.000 ' ===  13   9
1272) P212121    2   0      14.639  1302.78   0.0088     4.4452     3.1432     1.0477     90.000     90.000     90.000 ' ===  10   9   6
1273) Pmn21      3   0      31.055  1301.57   0.0086     4.4451     3.1432     2.2227     90.000     90.000     90.000 ' ===  10  11   4
1274) C2         3   4      20.704  1301.55   0.0092     3.1433     2.5665     2.5664     90.000     90.002     90.000 ' ===   6   5   7   5
1275) P2         3   0      16.311  1301.29   0.0089     3.1970     4.4452     1.1674     90.000     79.482     90.000 ' ===  12  10   7   7
1276) Pnc2       3   0      28.498  1301.06   0.0087     4.4452     3.1432     2.0396     90.000     90.000     90.000 ' ===  11   9   2
1277) C2         3   4      25.908  1300.94   0.0109     6.6850     3.1433     1.6056     90.000     50.165     90.000 ' ===   8   5   3   3
1278) Pna21      2   0      21.960  1299.62   0.0091     3.1433     4.4453     1.5716     90.000     90.000     90.000 ' ===  10  10   8
1279) Pnna       2   0      37.454  1299.42   0.0087     8.8903     3.1432     1.3403     90.000     90.000     90.000 ' ===  11  10   2
1280) C222       3   3      22.680  1298.84   0.0091     5.1328     3.9761     1.1113     90.000     90.000     90.000 ' ===   8   6   4
1281) R3         3   5      16.470  1298.44   0.0092     1.5716     1.5716     7.6993     90.000     90.000    120.000 ' ===   6   8
1282) Cmc21      3   2      13.553  1298.31   0.0087     4.4452     3.1432     0.9700     90.000     90.000     90.000 ' ===  10   8   2
1283) P21        3   0      14.441  1298.22   0.0090     3.1855     4.4452     1.0335     90.000     80.662     90.000 ' ===   8  11   6   4
1284) Ccc2       3   1      27.777  1297.85   0.0087     4.4452     3.1432     1.9880     90.000     90.000     90.000 ' ===  10   9   2
1285) Pc         3   0      15.528  1296.17   0.0091     2.7222     2.2227     2.7221     90.000     70.528     90.000 ' ===  11   7   9   8
1286) P2         3   0      17.928  1296.00   0.0080     5.3679     2.2226     1.5716     90.000    107.028     90.000 ' ===  11   7   9   9
1287) P2         3   0      16.755  1295.67   0.0087     3.1441     4.4452     1.1992     90.000     88.634     90.000 ' ===  11  11   2   2
1288) C2         3   0      35.859  1295.49   0.0088     5.1329     4.4452     1.5716     90.000     89.997     90.000 ' ===   8   7   9   5
1289) P212121    3   0      31.055  1294.58   0.0088     4.4452     3.1432     2.2227     90.000     90.000     90.000 ' ===  11   9   4
1290) P2         2   0      17.930  1292.23   0.0088     4.7149     2.5664     1.5716     90.000     70.531     90.000 ' ===  11   7   8   8
1291) P21/c      3   0      43.907  1291.67   0.0078     5.4430     3.1432     3.1431     90.000     54.738     90.000 ' ===   9  11  11   8
1292) Pbcn       3   2    -999.000  1291.24   0.0087     3.1432     4.4452  -999.0000     90.000     90.000     90.000 ' ===   9   9   0
1293) Cc         3   2    -999.000  1291.24   0.0087     3.1432     4.4452  -999.0000     90.000   -999.000     90.000 ' ===   9   9   0   0
1294) C2         3   0      37.451  1291.06   0.0084     2.6804     8.8904     1.5716     90.000     90.002     90.000 ' ===   7  10   8   4
1295) I222       3   1      19.641  1290.90   0.0089     3.1432     4.4453     1.4057     90.000     90.000     90.000 ' ===   8  10   3
1296) P212121    2   0      23.290  1290.74   0.0080     7.6993     2.7220     1.1113     90.000     90.000     90.000 ' ===  13  12   3
1297) C2         3   1      14.249  1290.18   0.0088     3.1432     4.4452     1.0198     90.000     89.998     90.000 ' ===   7   8   3   1
1298) P2221      2   0      17.928  1289.85   0.0080     2.5662     1.5716     4.4452     90.000     90.000     90.000 ' ===   7   9   8
1299) C2         3   0      37.454  1288.52   0.0088     8.8906     2.6805     1.5716     90.000     89.997     90.000 ' ===   9   6   8   5
1300) P2221      2   1       8.965  1288.41   0.0090     2.5664     1.5716     2.2226     90.000     90.000     90.000 ' ===   8   8   5
1301) C2         3   1      20.421  1288.22   0.0083     5.4440     1.4616     2.7221     90.000     70.529     90.000 ' ===  12   4  10  10
1302) Cmc21      3   1      18.726  1288.17   0.0088     3.1432     4.4452     1.3403     90.000     90.000     90.000 ' ===   8  10   2
1303) F222       3   0     131.747  1287.88   0.0085     7.6990     5.4443     3.1432     90.000     90.000     90.000 ' ===  10  12   8
1304) P2221      3   0      17.929  1287.66   0.0082     2.5663     1.5716     4.4452     90.000     90.000     90.000 ' ===   7   8   7
1305) P2         3   0      14.793  1286.21   0.0082     2.5934     2.5665     2.2461     90.000     81.702     90.000 ' ===   9   8  11   8
1306) Cmc21      3   0      62.107  1284.73   0.0083     4.4451     3.1431     4.4452     90.000     90.000     90.000 ' ===  11   9  10
1307) P63        3   0      65.875  1284.08   0.0086     3.1431     3.1431     7.6995     90.000     90.000    120.000 ' ===  12  13
1308) P2         2   0      15.529  1283.31   0.0091     2.7224     2.2226     3.1434     90.000    125.270     90.000 ' ===  10   9   8   6
1309) C2         3   1      18.727  1283.29   0.0088     4.4452     3.1432     1.3403     90.000     90.001     90.000 ' ===   8   7   4   2
1310) C222       2   0      38.337  1283.15   0.0093     6.2865     1.3718     4.4454     90.000     90.000     90.000 ' ===  12   7   9
1311) P2         2   0       9.478  1283.04   0.0087     2.7135     1.5716     2.3500     90.000    108.951     90.000 ' ===   6   8   6   1
1312) P222       3   1      19.017  1282.54   0.0086     7.6995     2.7220     0.9074     90.000     90.000     90.000 ' ===  11  10   4
1313) Pnna       3   1      32.939  1282.41   0.0088     7.6992     2.7222     1.5716     90.000     90.000     90.000 ' ===  12  11   7
1314) P21        3   1      10.574  1281.87   0.0089     2.6216     2.5665     1.6054     90.000    101.780     90.000 ' ===   6   8   9   4
1315) C2         2   0      38.337  1280.35   0.0091     2.7436     8.8909     1.6086     90.000     77.690     90.000 ' ===   9   9   9   6
1316) C2221      2   0      43.915  1280.30   0.0083     4.4451     3.1430     3.1432     90.000     90.000     90.000 ' ===  12   7   7
1317) Pmn21      2   0      35.861  1278.12   0.0091     4.4452     3.1432     2.5666     90.000     90.000     90.000 ' ===   8  10   4
1318) P4212      2   0      43.918  1277.58   0.0087     3.1432     3.1432     4.4451     90.000     90.000     90.000 ' ===  13   9
1319) P42        3   0      43.920  1277.48   0.0091     3.1433     3.1433     4.4452     90.000     90.000     90.000 ' ===  11  10
1320) Pmc21      2   0      31.055  1277.46   0.0086     4.4451     3.1432     2.2227     90.000     90.000     90.000 ' ===  10  11   4
1321) Cmc21      3   0      43.916  1277.37   0.0085     4.4452     3.1431     3.1432     90.000     90.000     90.000 ' ===  12   8   8
1322) Pba2       3   0      21.958  1277.37   0.0085     4.4452     3.1431     1.5716     90.000     90.000     90.000 ' ===  12   8   8
1323) Pban       3   1      12.951  1275.78   0.0088     4.4452     3.1432     0.9269     90.000     90.000     90.000 ' ===  11   8   3
1324) Pban       2   1      12.678  1274.52   0.0090     4.4453     3.1433     0.9074     90.000     90.000     90.000 ' ===   9   9   5
1325) C222       3   1      18.726  1274.49   0.0088     4.4452     3.1432     1.3403     90.000     90.000     90.000 ' ===   9   7   3
1326) Ima2       2   0      62.114  1274.22   0.0094     4.4454     4.4452     3.1433     90.000     90.000     90.000 ' ===   7  10   9
1327) Pca21      2   0      32.929  1274.08   0.0060     7.6990     2.7216     1.5716     90.000     90.000     90.000 ' ===  13  11   6
1328) Cmc21      2   1      18.726  1273.78   0.0088     3.1432     4.4452     1.3403     90.000     90.000     90.000 ' ===   9  10   2
1329) P2         2   0      15.528  1273.72   0.0083     2.7220     2.2227     2.7221     90.000     70.529     90.000 ' ===  13   4  11  11
1330) C222       2   0      35.860  1273.38   0.0088     5.1328     4.4453     1.5716     90.000     90.000     90.000 ' ===   8   6   8
1331) P2         3   1      13.887  1273.29   0.0080     2.7220     1.9880     2.7221     90.000    109.472     90.000 ' ===  10   4   8   7
1332) P42/n      2   0      62.111  1272.76   0.0092     4.4452     4.4452     3.1433     90.000     90.000     90.000 ' ===  12  12
1333) P2         3   0      18.096  1272.08   0.0087     3.1459     4.4452     1.2952     90.000     87.639     90.000 ' ===  11  12   3   3
1334) P222       3   6      15.213  1271.90   0.0077    13.3353     1.1477     0.9940     90.000     90.000     90.000 ' ===   5   3   2
1335) Pnnn       2   0      43.915  1271.82   0.0081     3.1433     3.1430     4.4451     90.000     90.000     90.000 ' ===   8   8  12
1336) Fdd2       3   1      81.689  1271.70   0.0087     6.2864     8.8904     1.4616     90.000     90.000     90.000 ' ===  10  10   2
1337) P2         2   0      14.441  1270.33   0.0089     3.1855     4.4452     1.0335     90.000     80.661     90.000 ' ===  10  12   5   4
1338) Pnnn       2   1      12.678  1270.02   0.0089     4.4452     3.1432     0.9074     90.000     90.000     90.000 ' ===  10  10   3
1339) C2         2   0      32.209  1269.70   0.0092     3.2599     4.4452     2.3052     90.000     74.628     90.000 ' ===   9  10   5   2
1340) I222       3   1      35.860  1269.50   0.0090     3.1432     4.4451     2.5665     90.000     90.000     90.000 ' ===   9   8   5
1341) F222       3   0      92.268  1269.47   0.0087     8.8904     6.2864     1.6509     90.000     90.000     90.000 ' ===  12  11   4
1342) P2         2   0      15.527  1269.36   0.0087     4.4452     3.1432     1.1113     90.000     89.997     90.000 ' ===  10   9   3   2
1343) I222       2   0      41.898  1268.77   0.0087     9.4296     4.4452     0.9996     90.000     90.000     90.000 ' ===  11  10   2
1344) C222       2   0      43.916  1268.65   0.0085     4.4452     3.1431     3.1432     90.000     90.000     90.000 ' ===  12   8   8
1345) Cmc21      3   1      27.776  1268.09   0.0087     3.1432     4.4452     1.9880     90.000     90.000     90.000 ' ===   9  10   3
1346) P21212     3   1      11.155  1267.76   0.0087     4.4452     3.1432     0.7984     90.000     90.000     90.000 ' ===  10   9   1
1347) P21212     2   1      10.980  1267.76   0.0087     3.1432     4.4452     0.7858     90.000     90.000     90.000 ' ===  10  10   1
1348) P2         3   0      15.528  1266.77   0.0083     2.7221     2.2227     2.7220     90.000    109.471     90.000 ' ===  11   4  13  11
1349) P2         2   0      15.862  1266.57   0.0095     2.7806     2.5665     2.2705     90.000     78.224     90.000 ' ===  10   9   9   8
1350) P21212     2   0      14.639  1265.56   0.0088     4.4452     3.1432     1.0477     90.000     90.000     90.000 ' ===  10   9   6
1351) P2         3   0      16.540  1265.47   0.0087     4.4740     3.1432     1.1838     90.000     83.489     90.000 ' ===  11   8   2   2
1352) Fd-3c      3   0     702.693  1264.70   0.0088     8.8904     8.8904     8.8904     90.000     90.000     90.000 ' ===  13
1353) Pccn       2   1      14.639  1264.68   0.0089     4.4452     3.1432     1.0477     90.000     90.000     90.000 ' ===  10  10   4
1354) P2         3   0      18.096  1263.83   0.0087     3.1459     4.4452     1.2952     90.000     87.639     90.000 ' ===  10  12   3   3
1355) P21        3   0      20.849  1263.74   0.0089     1.8275     4.4454     2.5844     90.000     83.229     90.000 ' ===   7   8  11   6
1356) C222       2   0      35.859  1262.38   0.0088     5.1328     3.1432     2.2226     90.000     90.000     90.000 ' ===   9   8   6
1357) C2         3   1      13.167  1262.21   0.0082     5.4443     0.9424     2.7220     90.000    109.472     90.000 ' ===  11   1  11  10
1358) P2         3   0      43.915  1261.87   0.0084     4.4449     3.1432     3.1433     90.000     90.004     90.000 ' ===   9   9  12   9
1359) Ccc2       2   0      43.920  1261.50   0.0091     4.4453     3.1432     3.1432     90.000     90.000     90.000 ' ===  10   9   8
1360) P2         2   0      18.119  1261.01   0.0087     2.2461     3.1433     2.5936     90.000     81.702     90.000 ' ===  10   8  11   8
1361) P3         2   0      65.875  1260.73   0.0086     3.1431     3.1431     7.6995     90.000     90.000    120.000 ' ===  12  13
1362) C2         3   1      15.904  1259.68   0.0081     5.4440     1.1383     2.7221     90.000    109.471     90.000 ' ===  11   3  11  10
1363) P21        3   1       8.964  1259.47   0.0081     2.2226     2.5664     1.5716     90.000     89.997     90.000 ' ===   7   6   8   3
1364) Pna21      3   0      32.929  1258.81   0.0059     7.6990     2.7216     1.5715     90.000     90.000     90.000 ' ===  13  11   8
1365) P21        3   1      13.888  1258.50   0.0082     2.7221     1.9880     2.7220     90.000    109.472     90.000 ' ===   8   4  10   7
1366) P2         2   0      11.974  1258.50   0.0087     2.0991     2.5664     2.2265     90.000     86.623     90.000 ' ===   7   9  11   7
1367) R3         3   1      58.923  1258.30   0.0088     4.4452     4.4452     3.4432     90.000     90.000    120.000 ' ===  12  10
1368) Pccn       3   1      20.997  1257.99   0.0087     4.4452     3.1432     1.5028     90.000     90.000     90.000 ' ===   9   8   1
1369) Ccc2       3   1      28.498  1257.99   0.0087     4.4452     3.1432     2.0396     90.000     90.000     90.000 ' ===  10   8   1
1370) I222       3   0      62.115  1257.74   0.0094     4.4454     4.4452     3.1433     90.000     90.000     90.000 ' ===   7  10   9
1371) P21/c      3   2      10.979  1257.71   0.0087     3.1432     1.5716     2.7222     90.000    125.267     90.000 ' ===   9   8   9   7
1372) C2         2   0      35.856  1257.39   0.0080     6.0183     4.4452     1.5716     90.000     58.519     90.000 ' ===  11   7   9   9
1373) Pnc2       3   0      43.920  1257.24   0.0092     4.4454     3.1432     3.1433     90.000     90.000     90.000 ' ===   9  10  11
1374) P2         2   0      17.928  1256.94   0.0080     5.3676     2.2226     1.5716     90.000     72.979     90.000 ' ===  10   7   9   8
1375) C2         3   0      35.856  1256.94   0.0080     6.0187     4.4451     1.5716     90.000     58.514     90.000 ' ===   9   7   9   7
1376) Ccc2       3   0      43.918  1256.75   0.0089     3.1432     4.4453     3.1432     90.000     90.000     90.000 ' ===   9  10   9
1377) P2221      2   0      43.921  1256.72   0.0093     4.4455     3.1433     3.1432     90.000     90.000     90.000 ' ===  10  11   9
1378) P2         3   1      17.930  1255.27   0.0091     2.5664     4.4454     1.5716     90.000     89.999     90.000 ' ===   9   6   7   5
1379) Fdd2       3   1     181.435  1254.86   0.0086    12.5736     4.4450     3.2463     90.000     90.000     90.000 ' ===  12  10  10
1380) C2         2   0      26.351  1254.84   0.0088     3.2666     3.1432     2.6671     90.000    105.792     90.000 ' ===   7   9   7   2
1381) P6cc       3   0      71.718  1254.43   0.0087     5.1329     5.1329     3.1432     90.000     90.000    120.000 ' ===  11   7
1382) C2         2   0      43.912  1254.39   0.0080     5.4440     3.1429     3.1431     90.000    125.262     90.000 ' ===  12   8  10   9
1383) P2         2   0      18.725  1253.89   0.0080     5.9935     1.5716     4.6427     90.000     25.353     90.000 ' ===  10   7  10   9
1384) P2         3   1      10.574  1253.75   0.0089     2.6216     2.5665     1.6054     90.000    101.780     90.000 ' ===   7   9   9   5
1385) P2         2   0      11.773  1253.60   0.0091     2.2293     2.5665     2.0639     90.000     85.575     90.000 ' ===  11   9   8   8
1386) P42nm      3   0      43.922  1253.19   0.0095     3.1434     3.1434     4.4452     90.000     90.000     90.000 ' ===  11  12
1387) F222       2   0     124.220  1253.11   0.0089     6.2866     6.2864     3.1432     90.000     90.000     90.000 ' ===  12  11   9
1388) P2         3   0      17.310  1253.10   0.0088     3.1585     4.4452     1.2389     90.000     95.629     90.000 ' ===  10  12   4   4
1389) Pccn       3   1      17.226  1252.97   0.0088     4.4452     3.1432     1.2329     90.000     90.000     90.000 ' ===  10  11   3
1390) P4212      2   0      43.920  1252.91   0.0091     3.1433     3.1433     4.4452     90.000     90.000     90.000 ' ===  11  10
1391) C2221      3   0      44.620  1252.01   0.0086     8.8904     1.5968     3.1432     90.000     90.000     90.000 ' ===  13   6   8
1392) I222       3   1      19.641  1251.54   0.0089     3.1432     4.4453     1.4057     90.000     90.000     90.000 ' ===   8  10   5
1393) P222       2   0      21.959  1251.18   0.0087     4.4452     3.1431     1.5716     90.000     90.000     90.000 ' ===  12   8   7
1394) C2         3   1      16.750  1250.65   0.0088     4.4854     3.1432     1.1988     90.000     82.322     90.000 ' ===  10  10   4   4
1395) C222       2   0      38.339  1250.03   0.0096     6.2866     1.3718     4.4455     90.000     90.000     90.000 ' ===  12   8   9
1396) Cmc21      3   1      27.777  1249.78   0.0087     4.4452     3.1432     1.9880     90.000     90.000     90.000 ' ===  10   9   2
1397) Pnnn       3   2    -999.000  1249.25   0.0087     4.4452     3.1432  -999.0000     90.000     90.000     90.000 ' ===   9   8   0
1398) Cmc21      3   2    -999.000  1249.25   0.0087     4.4452     3.1432  -999.0000     90.000     90.000     90.000 ' ===   9   8   0
1399) C222       3   2    -999.000  1249.25   0.0087     3.1432     4.4452  -999.0000     90.000     90.000     90.000 ' ===   8   9   0
1400) Ima2       3   2    -999.000  1249.25   0.0087     3.1432     4.4452  -999.0000     90.000     90.000     90.000 ' ===   8   9   0
1401) P21        2   0      13.932  1248.82   0.0089     3.1531     4.4452     0.9971     90.000     85.468     90.000 ' ===  10  10   4   3
1402) Pna21      3   1      20.704  1248.48   0.0087     3.1432     4.4452     1.4818     90.000     90.000     90.000 ' ===  10  10   2
1403) Cmc21      3   1      41.408  1248.48   0.0087     4.4452     3.1432     2.9636     90.000     90.000     90.000 ' ===  10  10   2
1404) C2         3   0      31.172  1247.91   0.0085     3.6999     4.4451     2.2311     90.000    121.839     90.000 ' ===  10  12   4   4
1405) Pca21      2   0      31.056  1247.61   0.0089     4.4452     3.1432     2.2226     90.000     90.000     90.000 ' ===  12  10   4
1406) P2221      2   0      31.055  1247.51   0.0088     4.4452     3.1432     2.2227     90.000     90.000     90.000 ' ===  11   9   4
1407) C222       3   0      51.805  1245.53   0.0090     8.8906     1.8538     3.1432     90.000     90.000     90.000 ' ===  12   6  11
1408) Cmc21      3   0      43.916  1244.62   0.0085     3.1431     4.4452     3.1432     90.000     90.000     90.000 ' ===   8  12   8
1409) P31        2   0      65.873  1243.98   0.0080     3.1432     3.1432     7.6988     90.000     90.000    120.000 ' ===  12  11
1410) Pba2       3   0      35.861  1241.32   0.0092     3.1433     4.4455     2.5664     90.000     90.000     90.000 ' ===   9   7   8
1411) Pnn2       2   0      21.960  1240.86   0.0090     4.4453     3.1433     1.5716     90.000     90.000     90.000 ' ===  11   9   7
1412) Pnn2       2   0      21.960  1239.82   0.0093     3.1433     1.5716     4.4454     90.000     90.000     90.000 ' ===  10   7  10
1413) P222       3   0      21.960  1239.50   0.0090     4.4452     3.1433     1.5716     90.000     90.000     90.000 ' ===  10   9   7
1414) P21        3   0      18.120  1238.77   0.0091     3.1766     3.1433     2.2462     90.000     53.893     90.000 ' ===  10   9   8   6
1415) Ima2       2   1      25.355  1237.95   0.0086     4.4452     3.1432     1.8147     90.000     90.000     90.000 ' ===  10  10   5
1416) Pna21      2   0      21.959  1237.94   0.0089     4.4453     3.1432     1.5716     90.000     90.000     90.000 ' ===  11   9   6
1417) P21        2   0      21.961  1237.90   0.0086     3.1432     3.1435     2.7222     90.000     54.733     90.000 ' ===  10   3  11   8
1418) F-43c      3   4      87.833  1237.84   0.0079     4.4451     4.4451     4.4451     90.000     90.000     90.000 ' ===   9
1419) C2         2   1      12.695  1237.48   0.0089     4.4510     3.1432     0.9086     90.000     87.076     90.000 ' ===   9   8   4   2
1420) C2221      3   1      36.631  1237.33   0.0087     6.2864     1.3109     4.4452     90.000     90.000     90.000 ' ===  10   2   9
1421) F222       2   0      92.269  1237.09   0.0088     6.2864     8.8904     1.6509     90.000     90.000     90.000 ' ===  11  13   5
1422) F222       2   0     124.221  1237.07   0.0089     6.2866     3.1432     6.2864     90.000     90.000     90.000 ' ===  12   9  11
1423) C2         2   0      35.859  1236.90   0.0088     3.1432     4.4452     2.5664     90.000     90.001     90.000 ' ===   8   6   7   4
1424) P2         3   1      13.888  1236.51   0.0081     3.1431     1.9880     2.7222     90.000    125.266     90.000 ' ===  10   5   8   7
1425) Pccn       3   1      15.527  1236.02   0.0088     4.4452     3.1432     1.1113     90.000     90.000     90.000 ' ===  10   9   2
1426) C2         3   0      31.956  1235.83   0.0090     3.2344     4.4453     2.2871     90.000    103.634     90.000 ' ===   9  11   6   3
1427) I222       2   0      62.115  1235.29   0.0094     3.1433     4.4454     4.4452     90.000     90.000     90.000 ' ===   9   7  10
1428) C2221      3   1      18.727  1234.95   0.0088     4.4452     3.1432     1.3403     90.000     90.000     90.000 ' ===  10   9   2
1429) P2         2   0      14.249  1234.84   0.0084     4.4451     1.0198     3.1432     90.000     90.003     90.000 ' ===  11   3   9   7
1430) P21212     3   0      21.562  1234.53   0.0080     7.6993     2.7220     1.0289     90.000     90.000     90.000 ' ===  13  10   2
1431) P2         3   2      10.574  1234.30   0.0086     3.2109     2.5663     1.3109     90.000    101.782     90.000 ' ===   8   6   6   4
1432) P222       3   0      43.921  1234.28   0.0093     4.4455     3.1432     3.1433     90.000     90.000     90.000 ' ===  10   9  11
1433) Pna21      2   0      21.959  1233.23   0.0089     3.1432     4.4452     1.5716     90.000     90.000     90.000 ' ===  10  10   7
1434) P2         3   0      18.472  1232.56   0.0085     3.0530     1.5716     4.5798     90.000    122.796     90.000 ' ===   9   7   8   6
1435) C222       3   0      35.860  1232.38   0.0089     3.1432     4.4453     2.5665     90.000     90.000     90.000 ' ===  10   7   6
1436) C222       3   1      18.727  1231.60   0.0088     4.4452     3.1432     1.3403     90.000     90.000     90.000 ' ===   8   7   4
1437) Pna21      3   0      21.959  1231.15   0.0089     4.4453     3.1432     1.5716     90.000     90.000     90.000 ' ===  11  10   5
1438) Cmc21      3   0      62.106  1231.07   0.0083     3.1431     4.4451     4.4452     90.000     90.000     90.000 ' ===   9  11  10
1439) C2221      3   0      47.933  1230.52   0.0087     9.4296     4.4452     1.1435     90.000     90.000     90.000 ' ===  10  11   2
1440) C2221      2   1      18.727  1229.54   0.0088     4.4452     3.1432     1.3403     90.000     90.000     90.000 ' ===   9   8   3
1441) C2         3   5      11.736  1227.93   0.0078     4.4446     1.1880     2.2225     90.000     90.006     90.000 ' ===   5   2   8   5
1442) P21        2   0      21.147  1227.76   0.0082     4.5408     2.5665     3.2108     90.000     34.414     90.000 ' ===  12   8  11  11
1443) Pba2       3   0      18.727  1227.07   0.0089     4.4453     3.1432     1.3403     90.000     90.000     90.000 ' ===  10  10   3
1444) P21        2   0      17.726  1226.20   0.0087     3.1503     4.4452     1.2686     90.000     93.850     90.000 ' ===  12  11   5   5
1445) C2         3   3    -999.000  1226.14   0.0088     3.1681     4.4452  -999.0000     90.000   -999.000     90.000 ' ===   8   8   0   0
1446) P21/c      2   0      23.290  1225.72   0.0080     2.7220     7.6993     1.1113     90.000     89.999     90.000 ' ===  12  13   3   3
1447) Pba2       3   0      32.929  1225.27   0.0057     7.6989     2.7215     1.5716     90.000     90.000     90.000 ' ===  13  11   7
1448) C222       2   0      35.859  1225.25   0.0088     5.1328     4.4452     1.5716     90.000     90.000     90.000 ' ===   9   6   8
1449) C2221      3   1      27.776  1224.37   0.0087     3.1432     4.4452     1.9880     90.000     90.000     90.000 ' ===   9  10   3
1450) C2         3   0      39.529  1222.56   0.0090     4.0009     4.4453     2.8291     90.000    128.221     90.000 ' ===   8  10   6   2
1451) C222       3   0      43.915  1222.11   0.0083     3.1430     4.4451     3.1432     90.000     90.000     90.000 ' ===   7  12   7
1452) P2         3   1      13.887  1221.78   0.0080     3.1431     1.9880     2.7221     90.000     54.734     90.000 ' ===   9   4   8   6
1453) P2         3   0      21.149  1221.01   0.0088     4.5409     2.5664     1.8538     90.000    101.781     90.000 ' ===  10   8   7   6
1454) P2         3   0      19.865  1220.59   0.0101     2.5956     2.2226     3.4822     90.000     81.424     90.000 ' ===  13   8  10  10
1455) Fdd2       3   1      87.849  1219.98   0.0100     4.4457     4.4453     4.4452     90.000     90.000     90.000 ' ===  10  11  10
1456) Cc         2   0      33.012  1219.47   0.0088     4.8228     3.1432     2.3626     90.000     67.179     90.000 ' ===  11   9   3   3
1457) Pna21      2   1      11.953  1219.00   0.0087     3.1432     4.4452     0.8555     90.000     90.000     90.000 ' ===  10   9   1
1458) Pca21      3   1      12.181  1219.00   0.0087     4.4452     3.1432     0.8718     90.000     90.000     90.000 ' ===  10  10   1
1459) Pcc2       3   1      10.980  1219.00   0.0087     3.1432     4.4452     0.7858     90.000     90.000     90.000 ' ===  10  10   1
1460) Iba2       3   0      57.761  1218.96   0.0087     8.8904     6.2864     1.0335     90.000     90.000     90.000 ' ===  11  11   2
1461) Ima2       3   0      62.113  1218.71   0.0093     4.4452     3.1433     4.4454     90.000     90.000     90.000 ' ===  10  10   6
1462) Ccc2       3   0      62.107  1218.34   0.0084     4.4451     3.1431     4.4452     90.000     90.000     90.000 ' ===  11   7   8
1463) Pnc2       2   0      43.919  1217.63   0.0089     4.4454     3.1431     3.1433     90.000     90.000     90.000 ' ===   9  10  10
1464) P2         3   1      17.929  1216.77   0.0085     2.5664     4.4452     1.5716     90.000     90.003     90.000 ' ===   7   5   8   5
1465) P42        3   3      12.677  1216.74   0.0079     2.2225     2.2225     2.5664     90.000     90.000     90.000 ' ===   9   6
1466) P2         3   0      18.120  1216.59   0.0089     3.1766     3.1433     2.2462     90.000     53.894     90.000 ' ===  11  10   9   8
1467) C222       3   6      13.930  1216.33   0.0077     5.1324     1.2212     2.2225     90.000     90.000     90.000 ' ===   4   2   5
1468) C2         3   3      20.108  1216.06   0.0080     2.4929     5.1325     1.5889     90.000     81.540     90.000 ' ===   5   7   6   2
1469) Pccn       3   2      13.888  1215.98   0.0087     3.1432     4.4452     0.9940     90.000     90.000     90.000 ' ===   8  10   1
1470) Pcc2       3   1      20.704  1215.63   0.0087     4.4452     3.1432     1.4818     90.000     90.000     90.000 ' ===  10  10   2
1471) I222       3   1      35.864  1215.63   0.0087     4.4452     2.5668     3.1432     90.000     90.000     90.000 ' ===  10   2  10
1472) P21/c      2   0      21.290  1213.63   0.0023     2.6397     4.4448     1.8671     90.000     76.375     90.000 ' ===  13  12   9   9
1473) C2         3   0      52.970  1213.16   0.0094    16.0277     2.6806     2.2226     90.000    146.308     90.000 ' ===  11  10   7   6
1474) C2         3   1      20.422  1212.97   0.0083     6.2863     1.4616     2.7220     90.000     54.737     90.000 ' ===   9   3  12   9
1475) Pbcn       3   1      20.997  1211.39   0.0087     4.4452     3.1432     1.5028     90.000     90.000     90.000 ' ===   9   8   1
1476) Pmn21      2   1      11.155  1211.39   0.0087     3.1432     4.4452     0.7984     90.000     90.000     90.000 ' ===   8  10   1
1477) Pnn2       3   1      16.600  1211.39   0.0087     4.4452     1.1881     3.1432     90.000     90.000     90.000 ' ===  10   1   9
1478) I222       3   1      27.777  1211.39   0.0087     3.1432     1.9880     4.4452     90.000     90.000     90.000 ' ===   8   1   9
1479) P2221      3   0      17.929  1211.10   0.0086     2.5664     2.2226     3.1432     90.000     90.000     90.000 ' ===   8   6   8
1480) C222       3   2      21.962  1210.67   0.0098     3.1432     4.4458     1.5717     90.000     90.000     90.000 ' ===  10   8   6
1481) Pnc2       3   0      21.960  1210.60   0.0090     4.4453     3.1433     1.5716     90.000     90.000     90.000 ' ===  11   9   7
1482) C2         3   2    -999.000  1210.54   0.0087     4.5401     3.1432  -999.0000     90.000   -999.000     90.000 ' ===   9   9   0   0
1483) Cmc21      3   2    -999.000  1210.54   0.0087     4.4452     3.1432  -999.0000     90.000     90.000     90.000 ' ===   9   9   0
1484) C2         3   4      30.296  1210.30   0.0078     6.0697     4.4451     1.3523     90.000     56.139     90.000 ' ===   7   8   4   4
1485) P2221      2   0      17.929  1209.78   0.0086     2.5664     1.5716     4.4452     90.000     90.000     90.000 ' ===   8   8   7
1486) P2         3   0      36.244  1209.78   0.0102     4.4927     3.1433     2.5936     90.000     81.702     90.000 ' ===  10  11   9   6
1487) Fdd2       2   0     124.221  1209.68   0.0089     3.1432     6.2865     6.2866     90.000     90.000     90.000 ' ===  10  11  11
1488) P4         3   1      12.678  1209.50   0.0087     2.2226     2.2226     2.5664     90.000     90.000     90.000 ' ===   9   8
1489) P2         3   1      10.574  1208.62   0.0089     2.6216     2.5665     1.6054     90.000     78.220     90.000 ' ===   6   8   9   4
1490) I222       3   0      62.110  1207.03   0.0085     3.1432     4.4452     4.4453     90.000     90.000     90.000 ' ===   8  11   8
1491) Pca21      2   0      21.959  1206.99   0.0089     4.4453     3.1432     1.5716     90.000     90.000     90.000 ' ===  11   9   6
1492) I222       3   1      19.641  1206.57   0.0089     4.4452     3.1432     1.4057     90.000     90.000     90.000 ' ===  10   7   3
1493) P4         3   0      43.920  1206.51   0.0091     3.1433     3.1433     4.4452     90.000     90.000     90.000 ' ===  11  10
1494) C2221      3   0      44.622  1204.89   0.0089     8.8905     1.5968     3.1432     90.000     90.000     90.000 ' ===  13   6   9
1495) C222       3   0      38.338  1204.11   0.0095     6.2866     1.3718     4.4455     90.000     90.000     90.000 ' ===  12   9  10
1496) Pcc2       3   0      35.860  1201.28   0.0090     3.1433     2.5664     4.4453     90.000     90.000     90.000 ' ===   8   9   7
1497) P4/n       2   0      43.921  1200.71   0.0092     3.1433     3.1433     4.4452     90.000     90.000     90.000 ' ===  11  10
1498) Iba2       3   2      19.641  1200.36   0.0087     3.1432     4.4452     1.4057     90.000     90.000     90.000 ' ===   8  10   3
1499) C2221      3   0      44.621  1200.16   0.0086     8.8903     1.5968     3.1432     90.000     90.000     90.000 ' ===  12   4   9
1500) C2         3   0      36.731  1199.55   0.0090     2.2767    10.2657     1.5716     90.000     89.997     90.000 ' ===   7  11   9   4
1501) I41/acd    2   0     248.453  1199.03   0.0092     6.2867     6.2867     6.2864     90.000     90.000     90.000 ' ===  12  11
1502) C222       3   0      44.620  1198.73   0.0086     8.8904     1.5968     3.1432     90.000     90.000     90.000 ' ===  13   6   8
1503) P2         3   0      18.472  1198.05   0.0086     3.0530     1.5716     4.5798     90.000    122.796     90.000 ' ===   9   8   7   5
1504) P21/c      3   0      14.640  1197.93   0.0089     4.4452     3.1432     1.0478     90.000     90.002     90.000 ' ===  10  11   5   4
1505) I222       2   0      62.114  1197.69   0.0093     4.4452     3.1432     4.4455     90.000     90.000     90.000 ' ===  10  10   7
1506) P21        3   0      18.120  1197.07   0.0091     2.2462     3.1433     2.5936     90.000     98.297     90.000 ' ===  10   8  11   8
1507) P21/c      3   1      19.168  1195.71   0.0088     2.5664     4.4453     1.6801     90.000     90.003     90.000 ' ===   9  10   6   4
1508) P222       2   0      17.929  1195.68   0.0082     2.5663     1.5716     4.4452     90.000     90.000     90.000 ' ===   7   8   7
1509) P222       3   0      18.727  1195.34   0.0089     3.1432     4.4453     1.3403     90.000     90.000     90.000 ' ===   8   9   5
1510) C2221      3   4      10.574  1195.31   0.0078     4.4451     0.9269     2.5664     90.000     90.000     90.000 ' ===   8   4   4
1511) Pmn21      2   0      21.960  1195.11   0.0091     3.1432     1.5716     4.4453     90.000     90.000     90.000 ' ===   9   8  10
1512) Pc         2   1       8.966  1195.09   0.0099     2.7968     1.5717     2.2227     90.000     66.590     90.000 ' ===  10   8   5   5
1513) P21212     3   0      21.958  1194.95   0.0083     4.4451     3.1430     1.5716     90.000     90.000     90.000 ' ===  12   7   7
1514) Fdd2       2   0     124.222  1194.95   0.0089     3.1432     6.2866     6.2865     90.000     90.000     90.000 ' ===  10  12  10
1515) C2         3   1      26.406  1194.79   0.0078     2.3149     5.1324     2.6520     90.000     56.936     90.000 ' ===   7   8  10   6
1516) Pna21      2   0      43.919  1194.66   0.0089     4.4454     3.1431     3.1433     90.000     90.000     90.000 ' ===   9  10  10
1517) P2         2   0      21.149  1194.40   0.0092     4.5409     2.5664     1.8538     90.000     78.224     90.000 ' ===  12   8   9   9
1518) Pnnn       3   1      35.858  1194.33   0.0087     4.4450     3.1432     2.5665     90.000     90.000     90.000 ' ===   8   9   6
1519) Pnnn       3   1      17.226  1194.14   0.0088     4.4452     3.1432     1.2329     90.000     90.000     90.000 ' ===  11  10   5
1520) C2         2   0      31.956  1193.48   0.0090     3.2344     4.4453     2.2871     90.000    103.635     90.000 ' ===   9  11   5   2
1521) C2         3   2      26.348  1193.37   0.0079     3.2665     3.1432     2.6669     90.000     74.206     90.000 ' ===   8   9   5   3
1522) P21/c      3   1      21.958  1192.88   0.0085     2.7220     3.1432     2.7222     90.000     70.529     90.000 ' ===   9   9   9   7
1523) F222       3   0     143.445  1192.84   0.0092     8.8909     5.1329     3.1433     90.000     90.000     90.000 ' ===   6  10   8
1524) P2         2   0      17.726  1191.68   0.0087     3.1503     4.4452     1.2686     90.000     86.150     90.000 ' ===  11  11   3   3
1525) P2         3   1       9.363  1191.18   0.0082     2.7221     1.3402     2.7220     90.000    109.471     90.000 ' ===  11   2  11  10
1526) P2221      2   0      43.920  1191.01   0.0093     4.4454     3.1432     3.1433     90.000     90.000     90.000 ' ===   9   9  11
1527) R3c        3   3      58.916  1190.92   0.0076     4.4450     4.4450     3.4432     90.000     90.000    120.000 ' ===  10   9
1528) Pmn21      2   0      21.959  1190.60   0.0089     3.1432     1.5716     4.4453     90.000     90.000     90.000 ' ===   9   9  10
1529) F222       3   0      93.166  1189.18   0.0089     5.4442     4.4452     3.8497     90.000     90.000     90.000 ' ===  10  11   9
1530) P2         3   0      19.865  1189.03   0.0100     2.5956     2.2226     4.0209     90.000     58.909     90.000 ' ===  13   8  11  11
1531) P2         3   5      10.979  1188.67   0.0078     2.2227     2.2225     2.2226     90.000     90.002     90.000 ' ===   3   6   6   3
1532) P42bc      3   1      43.914  1188.65   0.0073     3.1431     3.1431     4.4452     90.000     90.000     90.000 ' ===  12   9
1533) P2         2   0      18.120  1187.99   0.0089     2.2462     3.1433     2.5936     90.000     98.297     90.000 ' ===   9   9  10   7
1534) Pban       2   1      14.249  1187.18   0.0087     4.4452     3.1432     1.0198     90.000     90.000     90.000 ' ===   8   8   4
1535) P2         2   0      14.045  1186.46   0.0090     4.0207     1.5716     2.5955     90.000    121.090     90.000 ' ===   8   8  11   8
1536) P4         3   0      43.921  1186.42   0.0095     3.1432     3.1432     4.4455     90.000     90.000     90.000 ' ===  12  10
1537) P21/c      2   0      22.871  1185.97   0.0089     2.5881     4.4452     2.0048     90.000     82.584     90.000 ' ===  12  10   6   6
1538) P21        3   1       9.364  1185.58   0.0087     2.7221     1.3403     2.7222     90.000     70.529     90.000 ' ===  11   1  10   9
1539) Pmn21      2   0      21.959  1183.28   0.0087     3.1432     4.4452     1.5716     90.000     90.000     90.000 ' ===  10  12   7
1540) C2221      3   1      27.776  1182.99   0.0087     3.1432     4.4452     1.9880     90.000     90.000     90.000 ' ===   8  10   2
1541) Pban       3   1      14.249  1182.53   0.0089     4.4452     3.1432     1.0198     90.000     90.000     90.000 ' ===   9   9   3
1542) F222       3   0     143.443  1182.11   0.0086     8.8911     5.1328     3.1432     90.000     90.000     90.000 ' ===   7  10   9
1543) P222       3   0      15.528  1182.05   0.0089     4.4452     3.1432     1.1113     90.000     90.000     90.000 ' ===   9  10   4
1544) Pcc2       2   0      21.960  1181.78   0.0090     4.4453     3.1433     1.5716     90.000     90.000     90.000 ' ===  11   9   7
1545) P2         2   0      19.045  1181.58   0.0106     4.7214     1.5716     4.1636     90.000     38.057     90.000 ' ===   7   7  12   7
1546) C2         3   2      15.491  1181.52   0.0087     6.5897     3.1432     1.1087     90.000     42.420     90.000 ' ===   9   8   1   1
1547) C2         3   1      25.356  1180.67   0.0084     5.4445     1.8147     3.1433     90.000     54.731     90.000 ' ===   9   6   9   7
1548) C2         3   1      20.423  1180.64   0.0086     5.4443     1.4616     2.7221     90.000     70.529     90.000 ' ===  10   2  12  10
1549) C2         2   0      31.844  1180.29   0.0094     3.2230     4.4452     2.2790     90.000    102.762     90.000 ' ===   7  11   6   2
1550) P21/c      3   0      43.923  1180.23   0.0097     4.4456     3.1432     3.1433     90.000     89.998     90.000 ' ===   9  11   9   6
1551) F222       3   2      87.840  1180.22   0.0093     4.4454     4.4452     4.4452     90.000     90.000     90.000 ' ===   8   9   7
1552) P2         2   0      18.120  1179.88   0.0090     3.1766     3.1433     2.2462     90.000     53.893     90.000 ' ===  10   9   9   7
1553) P2         3   1      31.053  1179.15   0.0081     3.1431     2.2226     4.4451     90.000     89.995     90.000 ' ===   6   7  10   5
1554) P21        2   0      13.927  1178.44   0.0088     4.4576     3.1432     0.9968     90.000     94.272     90.000 ' ===  10   8   3   2
1555) C2         2   0      35.857  1177.89   0.0083     5.1326     4.4452     1.5716     90.000     89.999     90.000 ' ===   7   7   9   5
1556) P3         3   0      65.873  1177.34   0.0080     3.1432     3.1432     7.6988     90.000     90.000    120.000 ' ===  12  11
1557) F222       3   0      93.166  1177.30   0.0088     5.4443     4.4452     3.8496     90.000     90.000     90.000 ' ===  12   9  12
1558) C2         3   2      20.035  1176.49   0.0087     3.1523     4.4452     1.4339     90.000     94.350     90.000 ' ===   9   8   3   3
1559) P21        2   0      18.120  1175.81   0.0089     2.5935     3.1432     2.2462     90.000     81.703     90.000 ' ===   8  10   8   5
1560) C2221      3   2    -999.000  1175.76   0.0087     3.1432     4.4452  -999.0000     90.000     90.000     90.000 ' ===   8   9   0
1561) Ima2       3   1      25.356  1175.28   0.0087     4.4452     3.1432     1.8147     90.000     90.000     90.000 ' ===   9  10   5
1562) I222       3   2      12.951  1174.95   0.0088     3.1432     4.4452     0.9269     90.000     90.000     90.000 ' ===   8  10   2
1563) C2         3   0      35.859  1174.63   0.0089     4.4453     5.1328     1.5716     90.000     90.003     90.000 ' ===   6   7   8   3
1564) C2         3   0      60.263  1174.60   0.0096     3.7351     6.2865     2.6409     90.000    103.638     90.000 ' ===   8  11  13   8
1565) C222       3   0      42.299  1174.52   0.0093     8.8905     1.8538     2.5665     90.000     90.000     90.000 ' ===  10   8   8
1566) C222       2   0      52.969  1174.28   0.0092     8.8903     2.6806     2.2227     90.000     90.000     90.000 ' ===  11   9   8
1567) Pbcn       3   1      15.527  1173.99   0.0088     4.4452     3.1432     1.1113     90.000     90.000     90.000 ' ===   9   9   3
1568) Pca21      2   1      11.953  1173.85   0.0087     3.1432     4.4452     0.8555     90.000     90.000     90.000 ' ===  10   9   1
1569) Pbca       2   1      23.067  1173.85   0.0087     8.8904     3.1432     0.8255     90.000     90.000     90.000 ' ===  10  10   1
1570) C2221      2   1      22.493  1173.85   0.0087     6.2864     0.8049     4.4452     90.000     90.000     90.000 ' ===  10   1  10
1571) Pmn21      2   1      10.980  1173.85   0.0087     3.1432     4.4452     0.7858     90.000     90.000     90.000 ' ===  10  10   1
1572) P21212     3   1      17.930  1172.96   0.0087     4.4452     3.1432     1.2833     90.000     90.000     90.000 ' ===   8   9   2
1573) Pca21      3   0      35.860  1172.93   0.0088     3.1432     2.5664     4.4453     90.000     90.000     90.000 ' ===   8   9   7
1574) C222       2   0      37.453  1172.44   0.0086     8.8904     2.6805     1.5716     90.000     90.000     90.000 ' ===   9   7   6
1575) Pc         2   0      43.923  1171.85   0.0097     4.4455     3.1432     3.1433     90.000     90.002     90.000 ' ===   9  11   9   6
1576) C222       2   0      42.298  1171.69   0.0089     8.8907     1.8538     2.5664     90.000     90.000     90.000 ' ===  11   7  10
1577) P2         3   1       8.965  1171.63   0.0088     4.4453     1.2832     2.7221     90.000     35.265     90.000 ' ===   9   4  11   8
1578) F222       3   1      35.861  1170.94   0.0097     5.1331     3.1433     2.2226     90.000     90.000     90.000 ' ===   8   8   5
1579) P2         3   0      21.959  1169.85   0.0089     3.1433     4.4452     1.5716     90.000     89.997     90.000 ' ===   9  12   7   5
1580) P222       2   0      43.920  1169.74   0.0093     4.4454     3.1432     3.1433     90.000     90.000     90.000 ' ===   9   9  11
1581) C222       3   2      17.226  1169.64   0.0087     3.1432     4.4452     1.2329     90.000     90.000     90.000 ' ===   9  10   3
1582) C2         3   2      14.860  1169.47   0.0087     3.2781     4.4452     1.0636     90.000     73.507     90.000 ' ===   8   8   3   2
1583) P2         2   0      11.171  1169.32   0.0087     2.2436     2.5664     1.9583     90.000     97.839     90.000 ' ===   9   9   6   5
1584) C2         2   0      28.313  1169.14   0.0089     4.1155     2.6805     2.6565     90.000    104.962     90.000 ' ===   9   8  10   7
1585) P2         3   0      13.932  1169.11   0.0089     3.1531     4.4452     0.9971     90.000     85.468     90.000 ' ===  10  10   4   3
1586) I41/acd    2   0     175.681  1169.02   0.0092     4.4453     4.4453     8.8903     90.000     90.000     90.000 ' ===  12   9
1587) Pc         3   0      21.290  1168.68   0.0023     2.6397     4.4448     1.8671     90.000     76.375     90.000 ' ===  13  12   9   9
1588) P2         3   1       9.363  1168.49   0.0087     3.1432     1.3402     2.7222     90.000    125.266     90.000 ' ===   9   2   9   7
1589) C2         3   1      21.168  1168.14   0.0088     4.9090     3.1432     1.5150     90.000     64.893     90.000 ' ===  11   7   3   3
1590) P212121    3   1      11.953  1168.13   0.0087     4.4452     3.1432     0.8555     90.000     90.000     90.000 ' ===   9   9   1
1591) P2         2   0      18.120  1167.97   0.0090     2.5935     3.1432     2.2462     90.000     81.703     90.000 ' ===   9   9   9   6
1592) P-421c     3   0      43.922  1167.75   0.0095     3.1434     3.1434     4.4452     90.000     90.000     90.000 ' ===  11  12
1593) C2         2   1      24.631  1167.44   0.0088     4.5799     3.1432     1.7628     90.000     76.070     90.000 ' ===   9  10   3   2
1594) Iba2       2   1      23.906  1165.49   0.0088     4.4452     3.1432     1.7109     90.000     90.000     90.000 ' ===   8   8   2
1595) C2         3   1      12.779  1165.49   0.0088     5.6638     3.1432     0.9146     90.000    128.293     90.000 ' ===  10   8   2   2
1596) C222       3   1      27.776  1165.38   0.0087     3.1432     4.4452     1.9880     90.000     90.000     90.000 ' ===   9  10   2
1597) P2         2   0      32.912  1165.32   0.0086     9.4219     1.5716     8.1599     90.000     15.806     90.000 ' ===   6   9   7   2
1598) Ibca       3   1      43.915  1165.09   0.0081     3.1432     3.1430     4.4452     90.000     90.000     90.000 ' ===  10   7  11
1599) P212121    2   0      21.959  1164.65   0.0087     4.4452     3.1432     1.5716     90.000     90.000     90.000 ' ===  10  11   7
1600) Cmc21      2   0      43.920  1164.46   0.0091     4.4453     3.1432     3.1432     90.000     90.000     90.000 ' ===  10   9   8
1601) Pba2       3   0      21.960  1164.46   0.0091     4.4453     3.1432     1.5716     90.000     90.000     90.000 ' ===  10   9   8
1602) C2         3   0      35.861  1164.40   0.0092     4.4453     5.1330     1.5716     90.000     89.996     90.000 ' ===   7   9   9   4
1603) C2         3   0      43.911  1164.12   0.0070     6.2860     3.1432     2.7218     90.000    125.261     90.000 ' ===  11   7  10   8
1604) I222       3   2      13.242  1163.63   0.0088     4.4452     3.1432     0.9477     90.000     90.000     90.000 ' ===   8   9   1
1605) P21/c      2   0      43.917  1162.57   0.0088     3.1432     3.1432     4.4452     90.000     90.002     90.000 ' ===   6  11  12   6
1606) P21        3   1      35.854  1161.10   0.0079     2.5662     3.1431     4.4451     90.000     89.993     90.000 ' ===   5   7   8   3
1607) Ibca       3   1      43.914  1161.07   0.0080     4.4452     3.1430     3.1432     90.000     90.000     90.000 ' ===  11   8  10
1608) Pmn21      3   0      43.918  1160.36   0.0089     4.4453     3.1433     3.1431     90.000     90.000     90.000 ' ===   8  10   9
1609) Cmc21      3   0      43.918  1160.07   0.0089     4.4453     3.1432     3.1432     90.000     90.000     90.000 ' ===  10   9   9
1610) Pba2       3   0      21.959  1160.07   0.0089     4.4453     3.1432     1.5716     90.000     90.000     90.000 ' ===  10   9   9
1611) P21212     2   0      26.895  1159.54   0.0089     3.8496     2.7222     2.5664     90.000     90.000     90.000 ' ===  11  11   7
1612) F222       3   0     113.993  1159.12   0.0087     8.8904     6.2864     2.0396     90.000     90.000     90.000 ' ===  11   9   2
1613) P2         2   0      19.225  1158.49   0.0087     4.2408     1.5716     4.7664     90.000     37.240     90.000 ' ===  12   7   8   8
1614) P21        2   0      19.045  1158.42   0.0106     2.9444     1.5716     4.7214     90.000     60.656     90.000 ' ===  12   7   7   7
1615) Pmc21      3   0      21.959  1158.11   0.0087     3.1432     4.4452     1.5716     90.000     90.000     90.000 ' ===  10  12   7
1616) P2         3   0      17.726  1158.08   0.0087     3.1503     4.4452     1.2686     90.000     93.850     90.000 ' ===  12  11   5   5
1617) I4         3   0     131.752  1156.29   0.0087     3.1432     3.1432    13.3353     90.000     90.000     90.000 ' ===  13   8
1618) Pnnn       2   1      15.527  1156.13   0.0087     4.4452     3.1432     1.1113     90.000     90.000     90.000 ' ===  10   9   2
1619) Pbcn       2   0      43.918  1156.09   0.0086     4.4453     3.1431     3.1433     90.000     90.000     90.000 ' ===  12  11  10
1620) C2221      3   0      43.916  1155.72   0.0085     3.1431     4.4452     3.1432     90.000     90.000     90.000 ' ===   8  12   8
1621) C2221      3   1      41.408  1154.85   0.0087     4.4452     3.1432     2.9636     90.000     90.000     90.000 ' ===  10  10   2
1622) Pmn21      3   0      21.959  1154.59   0.0089     4.4452     3.1432     1.5716     90.000     90.000     90.000 ' ===  10  10   8
1623) I41/amd    3   2      43.919  1154.55   0.0091     3.1433     3.1433     4.4452     90.000     90.000     90.000 ' ===  11   9
1624) C222       3   2      13.553  1154.05   0.0087     4.4452     3.1432     0.9700     90.000     90.000     90.000 ' ===  10   8   2
1625) C2         3   2      13.835  1153.77   0.0100     1.7149     5.1332     1.7416     90.000    115.519     90.000 ' ===   4   8   8   3
1626) P21        3   0      14.794  1152.97   0.0086     2.2461     2.5665     2.5935     90.000     81.701     90.000 ' ===  10   6   9   7
1627) C222       2   0      52.969  1152.61   0.0092     8.8908     2.6806     2.2225     90.000     90.000     90.000 ' ===  11  10   8
1628) P21        3   1       9.364  1152.52   0.0088     3.1432     1.3404     2.7222     90.000    125.266     90.000 ' ===  10   1  10   8
1629) Iba2       3   1      23.906  1152.47   0.0088     4.4452     3.1432     1.7109     90.000     90.000     90.000 ' ===   8   9   2
1630) I222       3   0      62.116  1152.21   0.0096     4.4455     3.1433     4.4452     90.000     90.000     90.000 ' ===   6   8  10
1631) P2         3   1       9.364  1150.71   0.0087     2.7221     1.3403     2.7222     90.000     70.529     90.000 ' ===  11   1  10   9
1632) Pba2       2   0      43.920  1149.98   0.0092     4.4454     3.1432     3.1433     90.000     90.000     90.000 ' ===  11  10  10
1633) I222       2   1      25.355  1149.63   0.0085     4.4452     3.1431     1.8148     90.000     90.000     90.000 ' ===  10   9   5
1634) P2         3   0      21.301  1148.93   0.0077     2.6406     4.4451     1.8673     90.000     76.370     90.000 ' ===  10  12   8   8
1635) I41cd      3   0     175.681  1148.87   0.0092     4.4453     4.4453     8.8903     90.000     90.000     90.000 ' ===  12   9
1636) C2         3   1      15.394  1148.87   0.0088     3.2746     4.4452     1.1018     90.000    106.284     90.000 ' ===   9  10   4   4
1637) C2         2   0      43.929  1148.42   0.0095     4.4461     4.4452     3.1439     90.000     44.991     90.000 ' ===   8  12   6   3
1638) P2         3   0      15.527  1148.37   0.0080     2.7221     2.2228     2.7220     90.000    109.471     90.000 ' ===  11   5  13  11
1639) P21        2   0      21.290  1147.43   0.0023     2.6397     4.4448     1.8671     90.000     76.375     90.000 ' ===  13  12   9   9
1640) Pc         3   1       9.613  1147.03   0.0091     2.7518     1.5716     2.3832     90.000    111.152     90.000 ' ===   9   8   6   4
1641) C2         3   1      21.007  1146.55   0.0087     3.1446     4.4452     1.5035     90.000     88.289     90.000 ' ===   9  11   4   4
1642) P4nc       2   0      62.111  1145.60   0.0089     4.4453     4.4453     3.1432     90.000     90.000     90.000 ' ===  12  10
1643) Iba2       3   2      19.641  1145.55   0.0088     3.1432     4.4452     1.4057     90.000     90.000     90.000 ' ===   8  10   2
1644) C222       3   1      36.631  1144.53   0.0087     6.2864     1.3109     4.4452     90.000     90.000     90.000 ' ===  10   2   9
1645) Pba2       2   1      10.980  1144.47   0.0088     3.1432     4.4452     0.7858     90.000     90.000     90.000 ' ===   8  10   3
1646) Pcc2       3   0      43.923  1142.62   0.0097     4.4455     3.1432     3.1434     90.000     90.000     90.000 ' ===  10  10   8
1647) P2         3   0      11.044  1141.80   0.0086     3.7075     1.3403     2.6216     90.000    122.026     90.000 ' ===   9   4   9   6
1648) F222       3   0     117.117  1141.55   0.0087     8.8904     6.2864     2.0955     90.000     90.000     90.000 ' ===  10  11   2
1649) Pc         2   0      14.640  1140.89   0.0089     4.4452     3.1432     1.0478     90.000     89.998     90.000 ' ===  10  11   5   4
1650) Pcca       2   0      43.919  1140.28   0.0087     6.2865     4.4452     1.5717     90.000     90.000     90.000 ' ===  10  12   3
1651) C2221      2   0      52.352  1139.57   0.0080     5.4440     1.2490     7.6993     90.000     90.000     90.000 ' ===  12   2  13
1652) P2         3   0      18.119  1139.50   0.0089     2.2462     3.1432     2.5935     90.000     81.703     90.000 ' ===  10   9  11   8
1653) C2221      3   2    -999.000  1139.33   0.0087     4.4452     3.1432  -999.0000     90.000     90.000     90.000 ' ===   9   9   0
1654) C222       3   0      48.723  1138.58   0.0089     6.2865     1.7435     4.4452     90.000     90.000     90.000 ' ===  10   7  11
1655) I222       2   0      62.112  1137.88   0.0091     3.1432     4.4452     4.4454     90.000     90.000     90.000 ' ===   8  11   7
1656) C222       3   0      42.298  1137.54   0.0089     8.8907     1.8538     2.5664     90.000     90.000     90.000 ' ===  11   7   9
1657) P2         3   0      19.045  1136.14   0.0106     2.9444     1.5716     4.1636     90.000     81.287     90.000 ' ===  12   7  12  12
1658) P2221      3   0      14.639  1135.76   0.0088     4.4452     3.1432     1.0477     90.000     90.000     90.000 ' ===  10   9   6
1659) C222       3   3      15.290  1135.47   0.0084     4.4452     1.3403     2.5663     90.000     90.000     90.000 ' ===   8   4   5
1660) Pban       2   0      43.918  1135.10   0.0087     4.4453     3.1431     3.1432     90.000     90.000     90.000 ' ===  10   8   9
1661) F-43c      3   0     702.693  1134.99   0.0088     8.8904     8.8904     8.8904     90.000     90.000     90.000 ' ===  13
1662) P21        2   0      17.310  1134.84   0.0088     3.1585     4.4452     1.2389     90.000     95.629     90.000 ' ===  12  11   6   6
1663) P2         2   0      21.291  1134.64   0.0026     2.6397     4.4448     1.8672     90.000     76.374     90.000 ' ===  12  12   9   9
1664) Fddd       2   0     137.811  1133.12   0.0090     8.8905     6.2865     2.4657     90.000     90.000     90.000 ' ===  12  12   7
1665) P2         2   0      14.045  1132.87   0.0085     3.4822     1.5716     2.5954     90.000     98.575     90.000 ' ===   8   6  11   8
1666) C2         2   0      37.188  1132.13   0.0081     3.2597     5.1329     2.4449     90.000     65.374     90.000 ' ===   9  10  10   7
1667) Pmc21      3   1      11.155  1131.93   0.0087     3.1432     4.4452     0.7984     90.000     90.000     90.000 ' ===   9  10   1
1668) Pnna       3   1      21.959  1131.93   0.0087     8.8904     3.1432     0.7858     90.000     90.000     90.000 ' ===  10  10   1
1669) Pmc21      3   1      10.980  1131.93   0.0087     3.1432     4.4452     0.7858     90.000     90.000     90.000 ' ===  10  10   1
1670) P2         3   0      17.768  1131.90   0.0087     3.1792     4.4452     1.2717     90.000     98.625     90.000 ' ===  10  10   3   3
1671) Cmc21      3   0      43.918  1131.07   0.0089     3.1432     4.4453     3.1432     90.000     90.000     90.000 ' ===   9  10   9
1672) P2         2   3      10.979  1129.53   0.0087     5.2123     1.5716     1.3611     90.000    100.027     90.000 ' ===   7   7   5   4
1673) C2221      2   0      62.109  1129.48   0.0088     4.4451     3.1432     4.4453     90.000     90.000     90.000 ' ===  11   9  10
1674) P4/ncc     3   1      43.916  1129.44   0.0082     3.1432     3.1432     4.4452     90.000     90.000     90.000 ' ===  11  11
1675) C2221      3   1      39.783  1128.51   0.0087     8.8904     1.4237     3.1432     90.000     90.000     90.000 ' ===  10   2  10
1676) C2         3   2      15.900  1128.39   0.0062     5.4433     1.1382     2.7220     90.000     70.531     90.000 ' ===   9   2   9   7
1677) I222       2   1      25.356  1128.12   0.0087     4.4452     3.1432     1.8148     90.000     90.000     90.000 ' ===  10   9   3
1678) Pmn21      3   1      11.953  1127.85   0.0087     4.4452     3.1432     0.8555     90.000     90.000     90.000 ' ===   9   9   1
1679) Pnc2       2   1      12.951  1127.85   0.0087     4.4452     3.1432     0.9269     90.000     90.000     90.000 ' ===  10   9   1
1680) Pnn2       3   1      14.249  1127.85   0.0087     4.4452     3.1432     1.0198     90.000     90.000     90.000 ' ===  10   8   1
1681) Pba2       3   1      13.888  1127.85   0.0087     4.4452     3.1432     0.9940     90.000     90.000     90.000 ' ===   9   8   1
1682) P2221      3   1      11.155  1127.85   0.0087     3.1432     4.4452     0.7984     90.000     90.000     90.000 ' ===   8  10   1
1683) Pmn21      3   1      16.600  1127.85   0.0087     4.4452     1.1881     3.1432     90.000     90.000     90.000 ' ===  10   1   9
1684) I222       3   1      27.776  1127.21   0.0087     3.1432     1.9880     4.4452     90.000     90.000     90.000 ' ===   9   1   9
1685) P212121    3   1      20.704  1126.68   0.0087     3.1432     4.4452     1.4818     90.000     90.000     90.000 ' ===  10  10   2
1686) Pmc21      3   0      21.960  1126.34   0.0091     4.4453     3.1433     1.5716     90.000     90.000     90.000 ' ===  10  10   8
1687) Pna21      3   1      12.181  1126.25   0.0087     4.4452     3.1432     0.8718     90.000     90.000     90.000 ' ===  11   9   2
1688) C222       3   1      17.930  1125.66   0.0093     5.1330     2.2226     1.5716     90.000     90.000     90.000 ' ===   8   5   8
1689) P222       3   1      17.927  1125.19   0.0078     5.1324     2.2226     1.5716     90.000     90.000     90.000 ' ===   5   7   7
1690) C222       3   1      27.777  1124.80   0.0087     4.4452     3.1432     1.9880     90.000     90.000     90.000 ' ===  10   9   2
1691) Pmc21      2   0      43.918  1124.34   0.0089     4.4451     3.1432     3.1433     90.000     90.000     90.000 ' ===   8  12   8
1692) Pnna       3   0      43.919  1124.07   0.0087     6.2865     4.4452     1.5717     90.000     90.000     90.000 ' ===  10  12   3
1693) P222       3   0      17.929  1123.37   0.0086     4.4452     2.5664     1.5716     90.000     90.000     90.000 ' ===   7   8   8
1694) Pc         3   0      18.090  1123.30   0.0092     1.5856     2.5665     4.4848     90.000     82.381     90.000 ' ===   8   9   6   3
1695) I222       2   1      25.356  1123.24   0.0087     4.4452     3.1432     1.8147     90.000     90.000     90.000 ' ===  10  10   4
1696) P2         3   1      13.889  1121.92   0.0087     2.7222     1.9880     2.7220     90.000     70.529     90.000 ' ===  10   4  10   9
1697) Pban       3   0      43.923  1121.85   0.0097     4.4455     3.1432     3.1434     90.000     90.000     90.000 ' ===  10  10   8
1698) P21        3   0      18.726  1121.34   0.0087     3.1432     4.4452     1.3403     90.000     89.998     90.000 ' ===   9  10   4   2
1699) P42/ncm    3   1      43.914  1120.72   0.0073     3.1431     3.1431     4.4452     90.000     90.000     90.000 ' ===  12   9
1700) C2         3   6      27.659  1120.46   0.0078     4.5575     5.0402     1.2345     90.000     77.247     90.000 ' ===   7   5   2   2
1701) Abm2       2   0      71.719  1119.75   0.0089     4.4454     3.1432     5.1328     90.000     90.000     90.000 ' ===   7   6  10
1702) C2         3   1      37.084  1118.89   0.0081     5.4715     4.4452     1.6254     90.000     69.726     90.000 ' ===  10   9   8   8
1703) Fddd       3   0     165.620  1118.72   0.0086     8.8904     6.2864     2.9634     90.000     90.000     90.000 ' ===  10  11   6
1704) P21        3   1      11.046  1117.92   0.0098     4.5412     1.3403     3.2110     90.000     34.414     90.000 ' ===  11   4  11  10
1705) C2         3   1      20.420  1117.10   0.0076     5.4438     1.4616     2.7220     90.000     70.530     90.000 ' ===  12   3  10  10
1706) P42mc      2   0      43.922  1116.98   0.0095     3.1434     3.1434     4.4452     90.000     90.000     90.000 ' ===  11  12
1707) Pna21      3   0      43.917  1116.39   0.0087     4.4450     3.1433     3.1432     90.000     90.000     90.000 ' ===   8  11   8
1708) P21/c      3   0      21.960  1116.29   0.0093     4.4454     3.1433     1.5716     90.000     89.997     90.000 ' ===  10  10   8   6
1709) P2         2   0      14.044  1115.56   0.0083     4.0207     1.5716     2.5954     90.000     58.911     90.000 ' ===   6   6  11   6
1710) P3c1       3   0      71.718  1115.05   0.0087     5.1329     5.1329     3.1432     90.000     90.000    120.000 ' ===  11   7
1711) P212121    3   1      19.641  1115.02   0.0085     4.4452     1.4057     3.1432     90.000     90.000     90.000 ' ===  10   4   8
1712) C2         3   6      21.628  1115.00   0.0105     5.4449     1.5476     2.7224     90.000    109.474     90.000 ' ===   5   3   6   4
1713) C2         2   0      42.298  1114.48   0.0092     5.2433     5.1330     1.8537     90.000    122.025     90.000 ' ===   6  10   8   3
1714) F222       3   1     143.440  1114.31   0.0087     8.8904     6.2864     2.5665     90.000     90.000     90.000 ' ===   8   9   2
1715) C2221      2   0      51.803  1113.67   0.0088     8.8905     1.8538     3.1432     90.000     90.000     90.000 ' ===  13   7  11
1716) F222       3   0     145.732  1113.16   0.0086     8.8903    12.5728     1.3038     90.000     90.000     90.000 ' ===  11  10   4
1717) P21        2   0      29.486  1113.15   0.0090     3.6551     3.1433     2.9843     90.000     59.314     90.000 ' ===  10   7  10   7
1718) P21/c      3   0      21.959  1112.61   0.0086     3.1432     4.4452     1.5716     90.000     90.002     90.000 ' ===   8  11   7   4
1719) C2         2   0      29.485  1112.60   0.0090     4.7186     3.1433     2.1102     90.000    109.597     90.000 ' ===  12   9   6   6
1720) Pca21      2   0      28.880  1112.44   0.0087     6.2864     4.4452     1.0335     90.000     90.000     90.000 ' ===  10  12   3
1721) C222       3   1      27.776  1111.96   0.0087     3.1432     4.4452     1.9880     90.000     90.000     90.000 ' ===  10  10   3
1722) P2         3   0      17.928  1111.85   0.0081     4.4452     1.5716     2.5663     90.000     90.004     90.000 ' ===   8   8   8   5
1723) P21        3   0      19.865  1111.80   0.0102     2.5956     2.2226     3.4823     90.000     81.423     90.000 ' ===  12   9   9   9
1724) C2         3   3      22.680  1110.57   0.0091     3.9761     5.1328     1.1113     90.000     90.001     90.000 ' ===   6   8   4   2
1725) C222       3   0      95.843  1110.49   0.0090     5.7391     4.4452     3.7569     90.000     90.000     90.000 ' ===   9  11  10
1726) Pbcn       3   2    -999.000  1110.44   0.0087     4.4452     3.1432  -999.0000     90.000     90.000     90.000 ' ===   9   8   0
1727) C2         3   2    -999.000  1110.44   0.0087     3.3134     4.4452  -999.0000     90.000   -999.000     90.000 ' ===   8   9   0   0
1728) P2         3   0      14.045  1107.69   0.0085     2.5954     1.5716     3.4822     90.000     98.575     90.000 ' ===  11   6   8   8
1729) P222       3   0      14.639  1107.36   0.0088     4.4452     3.1432     1.0477     90.000     90.000     90.000 ' ===  10   9   6
1730) P2         2   0      21.290  1107.17   0.0023     2.6397     4.4448     1.8671     90.000     76.375     90.000 ' ===  13  12   9   9
1731) Fddd       3   0     137.815  1107.06   0.0089     8.8905     6.2864     2.4658     90.000     90.000     90.000 ' ===  12  13   5
1732) I41/amd    3   2      43.918  1107.06   0.0090     3.1432     3.1432     4.4453     90.000     90.000     90.000 ' ===  10  11
1733) C222       3   1      27.777  1106.39   0.0088     4.4452     3.1432     1.9880     90.000     90.000     90.000 ' ===  11   9   4
1734) Pca21      2   1      19.017  1105.93   0.0088     7.6996     2.7221     0.9074     90.000     90.000     90.000 ' ===  11  11   3
1735) Pnn2       2   1      17.226  1105.68   0.0088     4.4452     1.2329     3.1432     90.000     90.000     90.000 ' ===  11   5  10
1736) Ibca       3   1      43.915  1104.61   0.0080     4.4452     3.1432     3.1430     90.000     90.000     90.000 ' ===  11  10   8
1737) Pmn21      2   0      43.918  1104.26   0.0089     4.4451     3.1432     3.1433     90.000     90.000     90.000 ' ===   8  12   8
1738) P2         3   1      43.921  1104.13   0.0091     3.1435     3.1433     4.4450     90.000     89.999     90.000 ' ===   7  10   9   5
1739) Pna21      3   1      40.342  1103.67   0.0086     7.6995     2.7220     1.9248     90.000     90.000     90.000 ' ===  10  11   5
1740) C222       3   0      47.933  1103.25   0.0087     9.4297     4.4452     1.1435     90.000     90.000     90.000 ' ===  10  12   3
1741) C2         3   1      20.421  1103.25   0.0086     5.4441     1.4616     2.7222     90.000    109.472     90.000 ' ===  11   4  10   9
1742) C2         2   1      17.931  1103.16   0.0099     5.1331     3.1433     1.1113     90.000     89.997     90.000 ' ===   8   8   5   3
1743) C222       3   0      52.354  1102.82   0.0084     5.4441     1.2490     7.6995     90.000     90.000     90.000 ' ===  12   3  13
1744) P222       3   3      12.677  1101.57   0.0083     2.2226     2.2226     2.5663     90.000     90.000     90.000 ' ===   7   7   4
1745) Pccn       3   2      13.553  1100.81   0.0088     4.4452     3.1432     0.9700     90.000     90.000     90.000 ' ===  10   8   2
1746) C2221      3   0      61.162  1100.68   0.0089     8.8907     2.6805     2.5664     90.000     90.000     90.000 ' ===  12   9   8
1747) I222       2   1      25.355  1100.40   0.0086     4.4452     3.1432     1.8147     90.000     90.000     90.000 ' ===  10  10   5
1748) P21212     3   1      20.704  1099.85   0.0087     3.1432     4.4452     1.4818     90.000     90.000     90.000 ' ===  10  10   2
1749) C222       3   1      41.408  1099.85   0.0087     4.4452     3.1432     2.9636     90.000     90.000     90.000 ' ===  10  10   2
1750) Cmc21      3   0      62.107  1098.89   0.0084     3.1431     4.4451     4.4452     90.000     90.000     90.000 ' ===   7  11   8
1751) C2         3   1      14.640  1097.70   0.0090     3.3133     4.4453     1.0478     90.000     71.567     90.000 ' ===   9  10   5   4
1752) Pc         3   1       8.965  1097.60   0.0091     2.5664     1.5716     2.2226     90.000     90.001     90.000 ' ===   8   8   5   3
1753) C2         3   0      25.378  1097.50   0.0088     3.2108     5.1329     2.0052     90.000     50.170     90.000 ' ===  10  11   7   7
1754) P21212     2   0      31.056  1097.44   0.0091     3.1433     4.4451     2.2227     90.000     90.000     90.000 ' ===   8  11   7
1755) C2         3   0      28.313  1097.36   0.0090     4.1155     2.6806     2.6565     90.000     75.037     90.000 ' ===  10   7  10   8
1756) P2221      2   0      26.895  1097.35   0.0089     3.8496     2.5664     2.7222     90.000     90.000     90.000 ' ===  11   7  11
1757) Pc         3   1       8.965  1097.27   0.0094     2.2227     2.5665     1.5716     90.000     90.004     90.000 ' ===   6  10   7   3
1758) Iba2       3   1      28.498  1096.93   0.0088     4.4452     3.1432     2.0396     90.000     90.000     90.000 ' ===   9   9   2
1759) P222       3   0      26.895  1096.92   0.0089     3.8496     2.5664     2.7222     90.000     90.000     90.000 ' ===  11   8  11
1760) Pba2       3   1      13.448  1096.85   0.0098     2.7222     1.9248     2.5666     90.000     90.000     90.000 ' ===  10  10   8
1761) Pc         3   1      21.958  1096.50   0.0085     5.2122     1.5716     2.7222     90.000     79.972     90.000 ' ===   9  10   8   7
1762) P42/nbc    3   5      50.710  1096.42   0.0078     4.4451     4.4451     2.5665     90.000     90.000     90.000 ' ===   7   4
1763) C2         3   2    -999.000  1095.61   0.0087     3.1447     4.4452     1.2839     90.000   -999.000     90.000 ' ===   8   8   1   0
1764) P2         2   0      14.044  1095.16   0.0083     2.5954     1.5716     3.4821     90.000     98.574     90.000 ' ===  11   6   9   9
1765) P4cc       3   1      25.356  1094.31   0.0087     2.2226     2.2226     5.1328     90.000     90.000     90.000 ' ===   9   8
1766) P2         3   1      17.930  1093.98   0.0088     2.5664     4.4453     1.5716     90.000     89.997     90.000 ' ===   9   5   8   6
1767) P21        2   1       8.965  1093.70   0.0089     2.5664     2.2226     1.5716     90.000     89.997     90.000 ' ===   7   5   8   4
1768) P2         2   0      29.486  1093.28   0.0090     3.6551     3.1433     2.9843     90.000     59.314     90.000 ' ===  10   7  10   7
1769) C2         3   0      33.619  1093.25   0.0088     3.4027     4.4452     2.4061     90.000    112.521     90.000 ' ===   9  11   4   1
1770) Pmn21      3   0      21.959  1093.09   0.0089     4.4452     3.1432     1.5716     90.000     90.000     90.000 ' ===  10  10   7
1771) C222       3   0      51.803  1093.05   0.0088     8.8905     1.8538     3.1432     90.000     90.000     90.000 ' ===  13   7  11
1772) Fdd2       2   1      55.209  1092.90   0.0087     8.8904     6.2864     0.9878     90.000     90.000     90.000 ' ===  10  10   1
1773) P2221      3   1      11.155  1092.90   0.0087     4.4452     3.1432     0.7984     90.000     90.000     90.000 ' ===  10   9   1
1774) P2221      2   1      10.980  1092.90   0.0087     3.1432     4.4452     0.7858     90.000     90.000     90.000 ' ===  10  10   1
1775) P212121    3   0      43.919  1092.71   0.0089     4.4454     3.1433     3.1431     90.000     90.000     90.000 ' ===   9  10  10
1776) C222       3   1      19.168  1092.67   0.0088     4.4452     1.6801     2.5664     90.000     90.000     90.000 ' ===   9   7   7
1777) P4/n       2   0      43.924  1092.59   0.0100     3.1433     3.1433     4.4456     90.000     90.000     90.000 ' ===  12  10
1778) P212121    3   0      28.880  1091.84   0.0087     6.2864     4.4452     1.0335     90.000     90.000     90.000 ' ===  10  12   3
1779) P2         2   0      11.974  1091.29   0.0090     2.0991     2.5664     2.2265     90.000     86.621     90.000 ' ===   7   9  10   7
1780) Pmc21      3   1      11.953  1090.25   0.0087     4.4452     3.1432     0.8555     90.000     90.000     90.000 ' ===   9   9   1
1781) Pcc2       2   1      12.951  1090.25   0.0087     4.4452     3.1432     0.9269     90.000     90.000     90.000 ' ===  10   9   1
1782) Fdd2       3   1      56.625  1090.25   0.0087     6.2864     8.8904     1.0132     90.000     90.000     90.000 ' ===   9  10   1
1783) P222       3   1      11.155  1090.25   0.0087     3.1432     4.4452     0.7984     90.000     90.000     90.000 ' ===   8  10   1
1784) Pnc2       3   1      14.249  1090.25   0.0087     3.1432     4.4452     1.0198     90.000     90.000     90.000 ' ===   8  10   1
1785) P42cm      3   4      12.677  1088.85   0.0079     2.2225     2.2225     2.5664     90.000     90.000     90.000 ' ===   8   5
1786) Pna21      3   0      31.056  1088.38   0.0091     4.4453     3.1432     2.2226     90.000     90.000     90.000 ' ===  11  10   6
1787) Pna21      2   0      28.880  1087.80   0.0086     6.2864     4.4452     1.0335     90.000     90.000     90.000 ' ===  10  12   3
1788) Pc         2   0      19.225  1087.57   0.0087     4.2408     1.5716     4.7664     90.000     37.240     90.000 ' ===  12   7   8   8
1789) Fddd       2   0     137.812  1086.60   0.0090     6.2866     8.8903     2.4658     90.000     90.000     90.000 ' ===  12  13   7
1790) Pca21      3   3      17.929  1086.25   0.0077     2.5664     2.2225     3.1431     90.000     90.000     90.000 ' ===   4   6   6
1791) C2         3   1      13.343  1086.12   0.0078     5.1871     1.1574     2.2461     90.000     81.700     90.000 ' ===   9   5  10   7
1792) P21        3   0      32.929  1085.98   0.0081     9.4269     1.5717     2.7217     90.000     54.746     90.000 ' ===   8   5  13   8
1793) F222       3   0     143.422  1085.81   0.0078     8.8903     5.1325     3.1432     90.000     90.000     90.000 ' ===   9   7   9
1794) P2         3   2       8.612  1085.55   0.0080     3.1431     1.2329     2.7222     90.000     54.733     90.000 ' ===   8   2  10   7
1795) Pnna       3   0      43.912  1085.43   0.0077     4.4451     3.1432     3.1429     90.000     90.000     90.000 ' ===  11   9   7
1796) Pnn2       3   1      40.342  1084.97   0.0086     7.6995     2.7220     1.9248     90.000     90.000     90.000 ' ===  10  11   5
1797) I222       3   4      19.641  1084.18   0.0088     4.4452     3.1432     1.4057     90.000     90.000     90.000 ' ===   8   7   3
1798) Pmn21      2   0      31.055  1084.08   0.0087     3.1432     4.4452     2.2226     90.000     90.000     90.000 ' ===   8  13   5
1799) Pca21      3   1      25.357  1083.52   0.0090     4.4453     2.5664     2.2226     90.000     90.000     90.000 ' ===   9   9   6
1800) Pba2       3   1      12.181  1082.93   0.0087     4.4452     3.1432     0.8718     90.000     90.000     90.000 ' ===  11   9   2
1801) I222       3   0      62.109  1082.47   0.0088     3.1432     4.4452     4.4452     90.000     90.000     90.000 ' ===   9   6  10
1802) C2         3   2      13.835  1081.68   0.0100     1.7149     5.1332     1.7415     90.000     64.482     90.000 ' ===   4   9   8   3
1803) P2         2   0      14.793  1080.97   0.0081     2.5936     2.5663     2.2461     90.000     81.700     90.000 ' ===   9   7  10   7
1804) P21/c      3   0      21.959  1080.68   0.0091     3.1433     4.4453     1.5716     90.000     90.002     90.000 ' ===   9  12   7   6
1805) C2         3   3      22.680  1080.61   0.0091     5.1328     3.9761     1.1113     90.000     90.000     90.000 ' ===   8   6   4   3
1806) P21        3   0      20.184  1080.60   0.0085     2.6042     4.4452     1.7692     90.000     80.221     90.000 ' ===  12   8   7   7
1807) Fddd       2   0     117.116  1080.35   0.0088     8.8904     6.2865     2.0955     90.000     90.000     90.000 ' ===  10   9   6
1808) F222       3   0     143.423  1079.75   0.0081     5.1325     8.8904     3.1432     90.000     90.000     90.000 ' ===   7   9   9
1809) C2         2   0      36.543  1079.68   0.0089     4.5300     3.1432     2.6153     90.000    101.099     90.000 ' ===   8  11   7   4
1810) Pca21      3   0      43.921  1079.22   0.0094     4.4455     3.1432     3.1433     90.000     90.000     90.000 ' ===  11  10  10
1811) Pnn2       3   0      28.880  1079.19   0.0087     6.2864     4.4452     1.0335     90.000     90.000     90.000 ' ===  10  12   3
1812) F222       3   2      58.920  1078.87   0.0084     7.6992     5.4443     1.4056     90.000     90.000     90.000 ' ===  11  11   4
1813) P21212     3   0      21.958  1078.67   0.0085     4.4452     3.1431     1.5716     90.000     90.000     90.000 ' ===  12   8   8
1814) Pnc2       3   0      38.334  1078.22   0.0084     4.4451     6.2863     1.3718     90.000     90.000     90.000 ' ===  11  11   7
1815) P41        3   4      12.677  1078.05   0.0079     2.2225     2.2225     2.5664     90.000     90.000     90.000 ' ===   9   5
1816) P42cm      2   0      87.838  1077.70   0.0090     4.4453     4.4453     4.4452     90.000     90.000     90.000 ' ===  12   9
1817) C2         3   1      34.451  1077.62   0.0084     5.4444     2.4657     2.7220     90.000    109.471     90.000 ' ===  11   4   9   8
1818) Pna21      3   0      43.915  1076.70   0.0082     4.4451     3.1431     3.1432     90.000     90.000     90.000 ' ===   8  10  12
1819) C222       3   2    -999.000  1076.03   0.0087     4.4452     3.1432  -999.0000     90.000     90.000     90.000 ' ===   9   9   0
1820) P21/c      3   2       8.964  1075.48   0.0081     2.2226     2.5664     1.5716     90.000     90.002     90.000 ' ===   6   8   7   3
1821) P222       2   0      21.958  1075.46   0.0083     4.4451     3.1430     1.5716     90.000     90.000     90.000 ' ===  12   7   7
1822) P2         3   0      21.951  1075.37   0.0050     3.1428     3.1431     2.7214     90.000     54.741     90.000 ' ===  10   6   8   6
1823) Pcc2       3   5      11.647  1075.05   0.0106     7.6999     1.3611     1.1113     90.000     90.000     90.000 ' ===   8   6   3
1824) P4bm       2   0      87.837  1074.91   0.0089     4.4452     4.4452     4.4452     90.000     90.000     90.000 ' ===  12   9
1825) C222       3   1      39.783  1074.77   0.0087     8.8904     1.4237     3.1432     90.000     90.000     90.000 ' ===  10   2  10
1826) P2         3   0      18.090  1074.35   0.0090     4.5545     2.5664     1.5856     90.000     77.430     90.000 ' ===  10  10   7   6
1827) P212121    3   1      20.171  1074.33   0.0086     7.6995     2.7220     0.9624     90.000     90.000     90.000 ' ===  10  11   3
1828) Pbca       3   1      32.937  1074.16   0.0082     7.6992     2.7221     1.5716     90.000     90.000     90.000 ' ===  12  12   6
1829) P21        2   0      14.794  1074.05   0.0090     2.5936     2.5662     2.2462     90.000     81.700     90.000 ' ===  10   6  10   7
1830) Pccn       2   0      37.454  1073.37   0.0089     4.4453     3.1432     2.6806     90.000     90.000     90.000 ' ===   9   8   5
1831) Pban       2   0      35.856  1072.30   0.0080     3.1432     4.4452     2.5662     90.000     90.000     90.000 ' ===   9   8   7
1832) C222       3   0      52.969  1072.15   0.0091     8.8908     2.6806     2.2226     90.000     90.000     90.000 ' ===  10   8   9
1833) Pmc21      3   0      28.880  1071.99   0.0087     6.2864     4.4452     1.0335     90.000     90.000     90.000 ' ===  10  12   3
1834) P2         3   0      17.310  1071.80   0.0088     3.1585     4.4452     1.2389     90.000     95.629     90.000 ' ===  12  11   6   6
1835) Pc         3   0      31.051  1071.55   0.0075     2.7218     4.4452     2.7220     90.000     70.532     90.000 ' ===   9   9  12   8
1836) Pca21      3   1      25.356  1071.16   0.0089     4.4453     2.5664     2.2226     90.000     90.000     90.000 ' ===   8   8   7
1837) P2221      2   0      43.918  1069.99   0.0088     4.4451     3.1432     3.1433     90.000     90.000     90.000 ' ===   8  11   8
1838) Pba2       3   0      31.055  1069.82   0.0087     6.2865     4.4452     1.1113     90.000     90.000     90.000 ' ===   8  12   3
1839) P21        3   1      13.887  1069.77   0.0080     3.1431     1.9880     2.7221     90.000    125.266     90.000 ' ===  10   5   8   7
1840) Pmc21      3   0      21.959  1068.80   0.0089     4.4452     3.1432     1.5716     90.000     90.000     90.000 ' ===  10  10   7
1841) P222       3   1      17.931  1068.54   0.0092     2.5664     1.5716     4.4454     90.000     90.000     90.000 ' ===   8   8   5
1842) P222       3   0      17.929  1068.17   0.0088     5.1328     2.2226     1.5716     90.000     90.000     90.000 ' ===   9   6   8
1843) P222       3   1      25.356  1068.05   0.0089     4.4453     2.2226     2.5664     90.000     90.000     90.000 ' ===   8   8   7
1844) P21        2   0      17.976  1067.34   0.0085     2.5730     3.1432     2.2284     90.000     85.864     90.000 ' ===   7   8   8   4
1845) Pnc2       3   0      28.880  1067.27   0.0086     6.2864     4.4452     1.0335     90.000     90.000     90.000 ' ===  10  12   3
1846) P2         3   0      12.425  1066.89   0.0088     2.2231     2.5664     2.1781     90.000     91.170     90.000 ' ===  10   9   6   6
1847) P2         3   0      12.190  1066.89   0.0088     2.1371     2.5664     2.2244     90.000     87.705     90.000 ' ===   6   9  10   6
1848) Pc         2   1       9.045  1066.55   0.0098     1.5856     2.5666     2.2424     90.000     82.381     90.000 ' ===   8   9   5   3
1849) P21212     2   0      43.918  1066.20   0.0089     4.4451     3.1432     3.1433     90.000     90.000     90.000 ' ===   8  12   7
1850) I222       3   1      27.777  1065.87   0.0089     3.1432     4.4453     1.9880     90.000     90.000     90.000 ' ===   8   9   4
1851) P222       2   0      21.959  1065.51   0.0087     3.1431     4.4452     1.5716     90.000     90.000     90.000 ' ===   6  11  10
1852) C2         2   0      43.911  1064.48   0.0083     5.4433     3.1434     3.1430     90.000    125.260     90.000 ' ===  11  12  12  10
1853) Ima2       3   1      23.906  1064.14   0.0088     4.4452     3.1432     1.7109     90.000     90.000     90.000 ' ===   8   8   2
1854) Pnn2       3   1      35.858  1064.04   0.0087     3.1432     4.4450     2.5665     90.000     90.000     90.000 ' ===   9   8   6
1855) Fddd       3   1      77.598  1063.85   0.0088     8.8905     6.2865     1.3884     90.000     90.000     90.000 ' ===  10  10   3
1856) I41/acd    3   2      62.107  1063.77   0.0077     4.4451     4.4451     3.1432     90.000     90.000     90.000 ' ===  11   5
1857) Pmc21      2   0      31.055  1063.63   0.0087     3.1432     4.4452     2.2226     90.000     90.000     90.000 ' ===   8  13   5
1858) Pc         3   1       8.965  1063.19   0.0094     2.7223     2.5665     1.5716     90.000    125.266     90.000 ' ===   9  10   7   6
1859) P2         2   0      18.726  1062.32   0.0087     3.1432     4.4452     1.3403     90.000     89.998     90.000 ' ===   9  10   4   2
1860) C2         3   0      44.177  1061.68   0.0088    13.6681     2.6216     1.3402     90.000    113.092     90.000 ' ===  13  10   6   6
1861) Pcca       3   0      35.855  1061.50   0.0078     4.4451     1.5716     5.1325     90.000     90.000     90.000 ' ===   8   9   7
1862) P2         3   0      18.119  1060.92   0.0089     2.5935     3.1432     2.2462     90.000     81.704     90.000 ' ===   8  10   8   5
1863) P2         3   0      22.193  1060.82   0.0091     4.6307     2.5664     1.9452     90.000    106.264     90.000 ' ===  11  10   7   7
1864) C2         3   1      19.892  1059.75   0.0089     2.4658     5.1328     1.5716     90.000     89.997     90.000 ' ===   5  10   8   3
1865) P42nm      2   0      87.838  1059.43   0.0090     4.4453     4.4453     4.4452     90.000     90.000     90.000 ' ===  12   9
1866) P2         3   0      12.652  1058.51   0.0087     4.5176     1.5716     2.6313     90.000     42.627     90.000 ' ===  11   8  10  10
1867) F222       2   0     155.280  1057.57   0.0087     9.9404     4.9698     3.1432     90.000     90.000     90.000 ' ===  11  11   9
1868) P21        2   0      29.483  1056.91   0.0087     2.9842     3.1433     3.6548     90.000     59.318     90.000 ' ===   7   9   9   4
1869) Pca21      3   1      19.017  1056.75   0.0088     7.6996     2.7221     0.9074     90.000     90.000     90.000 ' ===  11  11   4
1870) C222       2   1      22.493  1056.47   0.0087     6.2864     0.8049     4.4452     90.000     90.000     90.000 ' ===  10   1  10
1871) P222       2   1      11.155  1056.47   0.0087     4.4452     3.1432     0.7984     90.000     90.000     90.000 ' ===  10   9   1
1872) P222       3   1      10.980  1056.47   0.0087     3.1432     4.4452     0.7858     90.000     90.000     90.000 ' ===  10  10   1
1873) C2221      2   0      43.920  1056.14   0.0091     4.4453     3.1432     3.1432     90.000     90.000     90.000 ' ===  10   9   8
1874) P21/c      2   0      31.053  1055.62   0.0084     2.7220     4.4453     2.7220     90.000     70.531     90.000 ' ===   9   9  11   8
1875) P2         3   1       9.363  1055.43   0.0082     2.7220     1.3402     2.7221     90.000     70.528     90.000 ' ===  10   3  10   9
1876) Pna21      2   1      15.527  1055.08   0.0087     3.1432     4.4452     1.1113     90.000     90.000     90.000 ' ===   9  10   1
1877) Pbca       2   1      23.906  1055.08   0.0087     8.8904     3.1432     0.8555     90.000     90.000     90.000 ' ===   9   9   1
1878) Fdd2       3   1      59.818  1055.08   0.0087     8.8904     6.2864     1.0703     90.000     90.000     90.000 ' ===  10   9   1
1879) Pmn21      2   1      19.017  1054.49   0.0088     7.6996     2.7221     0.9074     90.000     90.000     90.000 ' ===  11  11   3
1880) Pca21      3   0      21.960  1053.85   0.0093     3.1433     4.4454     1.5716     90.000     90.000     90.000 ' ===  10  10   7
1881) Pc         3   0      19.800  1052.28   0.0087     1.7355     2.5664     4.6570     90.000     72.654     90.000 ' ===   7  10  11   7
1882) Ccc2       3   1      23.906  1052.25   0.0088     3.1432     4.4452     1.7109     90.000     90.000     90.000 ' ===   9   8   2
1883) C2221      3   0      43.918  1052.16   0.0089     4.4453     3.1432     3.1432     90.000     90.000     90.000 ' ===  10   9   9
1884) C222       3   2    -999.000  1052.00   0.0087     4.4452     3.1432  -999.0000     90.000     90.000     90.000 ' ===   9   8   0
1885) Cc         3   2    -999.000  1052.00   0.0087     4.4469     3.1432  -999.0000     90.000   -999.000     90.000 ' ===   9   8   0   0
1886) P222       3   0      43.918  1051.22   0.0088     4.4451     3.1432     3.1433     90.000     90.000     90.000 ' ===   8  11   8
1887) C2         3   1      19.400  1050.47   0.0089     5.4445     1.3884     2.7221     90.000     70.528     90.000 ' ===  10   2  10   8
1888) P2         3   1      19.169  1050.03   0.0090     1.6802     2.5664     4.7522     90.000     69.301     90.000 ' ===   6   8   8   4
1889) C2         3   2      27.777  1049.37   0.0093     5.2125     3.9761     1.3611     90.000     79.974     90.000 ' ===   8   6   7   5
1890) I222       3   1      25.356  1049.35   0.0087     4.4452     3.1432     1.8147     90.000     90.000     90.000 ' ===   9  10   5
1891) P42212     3   0      43.922  1048.59   0.0095     3.1434     3.1434     4.4452     90.000     90.000     90.000 ' ===  11  12
1892) P2221      3   0      21.959  1048.19   0.0087     4.4452     3.1432     1.5716     90.000     90.000     90.000 ' ===  10  11   7
1893) Pnc2       2   1      20.171  1047.63   0.0088     7.6991     2.7222     0.9624     90.000     90.000     90.000 ' ===  11  10   3
1894) Pcc2       3   0      28.880  1047.51   0.0086     6.2864     4.4452     1.0335     90.000     90.000     90.000 ' ===  10  12   3
1895) P222       3   0      43.918  1047.50   0.0089     4.4451     3.1433     3.1432     90.000     90.000     90.000 ' ===   8   7  12
1896) P2         3   1      14.440  1047.43   0.0087     3.1854     4.4452     1.0335     90.000     80.662     90.000 ' ===   9  11   5   5
1897) Pca21      3   0      31.056  1047.23   0.0091     4.4453     3.1432     2.2226     90.000     90.000     90.000 ' ===  11  10   6
1898) P222       2   1      19.016  1046.74   0.0082     7.6989     2.7222     0.9074     90.000     90.000     90.000 ' ===  11   8   5
1899) P21        3   1      12.037  1046.70   0.0100     2.5846     2.5663     1.8275     90.000     96.768     90.000 ' ===   9   6  10   7
1900) P2         3   1      13.887  1046.52   0.0080     3.1431     1.9880     2.7220     90.000    125.263     90.000 ' ===  10   5  10   9
1901) Pcca       2   0      35.855  1046.27   0.0080     3.1432     2.5662     4.4452     90.000     90.000     90.000 ' ===   9   7   8
1902) C2         3   1      22.925  1046.08   0.0087     4.6408     3.1432     1.6408     90.000     73.306     90.000 ' ===   9   8   3   1
1903) I41/amd    3   2      43.919  1045.32   0.0091     3.1432     3.1432     4.4453     90.000     90.000     90.000 ' ===  10  10
1904) P21/c      3   2       8.964  1044.84   0.0081     2.2226     2.5664     1.5716     90.000     90.001     90.000 ' ===   6   7   7   3
1905) Pban       3   1      14.639  1044.74   0.0089     4.4452     3.1432     1.0477     90.000     90.000     90.000 ' ===  10  10   4
1906) P4/nbm     3   1      25.356  1044.57   0.0087     3.1432     3.1432     2.5664     90.000     90.000     90.000 ' ===   9   8
1907) P2         3   1      10.575  1044.56   0.0095     3.2109     2.5665     1.3109     90.000    101.781     90.000 ' ===  11   6   6   6
1908) P21        3   0      36.240  1044.41   0.0090     4.4924     3.1432     2.5935     90.000     81.703     90.000 ' ===   8  10   9   5
1909) P21        2   0      21.146  1044.04   0.0079     3.7073     2.5665     2.6215     90.000     57.976     90.000 ' ===   8   8   8   4
1910) Fdd2       2   0     137.809  1043.55   0.0088     8.8903     6.2865     2.4658     90.000     90.000     90.000 ' ===  12  13   8
1911) P42/nbc    3   0     175.680  1043.46   0.0092     6.2866     6.2866     4.4452     90.000     90.000     90.000 ' ===  12  10
1912) Pna21      2   0      43.919  1043.30   0.0088     6.2865     4.4452     1.5716     90.000     90.000     90.000 ' ===  10  12   4
1913) P21        3   0      18.775  1043.09   0.0089     3.1512     4.4453     1.3437     90.000     85.926     90.000 ' ===   8   9   6   3
1914) C2221      2   0      51.802  1042.93   0.0087     8.8904     1.8538     3.1432     90.000     90.000     90.000 ' ===  13   7  10
1915) C2         3   1      23.068  1042.49   0.0086     5.4440     1.6509     2.7223     90.000     70.529     90.000 ' ===  12   5   9   9
1916) Pmn21      3   3      12.677  1042.01   0.0077     2.5664     2.2225     2.2225     90.000     90.000     90.000 ' ===   6   9   5
1917) I222       2   0      87.840  1041.84   0.0090     6.2867     4.4453     3.1432     90.000     90.000     90.000 ' ===   4  11   9
1918) F222       2   0     145.730  1040.70   0.0085    12.5727     8.8903     1.3038     90.000     90.000     90.000 ' ===  10  12   5
1919) C2         3   0      31.958  1040.38   0.0093     3.2345     4.4452     2.2872     90.000     76.363     90.000 ' ===   8  11   5   2
1920) Pc         3   2      10.980  1040.12   0.0089     4.0833     1.5716     2.7222     90.000     38.940     90.000 ' ===   8   7   6   5
1921) C2221      2   0      51.805  1040.08   0.0091     8.8906     1.8538     3.1432     90.000     90.000     90.000 ' ===  12   6  11
1922) P21212     3   2       8.964  1039.91   0.0079     2.5664     1.5716     2.2225     90.000     90.000     90.000 ' ===   8   7   6
1923) Pbcn       3   2      13.553  1039.66   0.0088     4.4452     3.1432     0.9700     90.000     90.000     90.000 ' ===  10   8   2
1924) Pbca       3   0      43.919  1038.36   0.0090     6.2865     4.4452     1.5716     90.000     90.000     90.000 ' ===   8  11   8
1925) Pbca       3   0      43.918  1038.27   0.0088     6.2865     4.4452     1.5716     90.000     90.000     90.000 ' ===   9  12   8
1926) P21        2   0      18.366  1037.63   0.0090     3.0826     3.1433     2.2767     90.000     56.362     90.000 ' ===  10   8   6   5
1927) P2         3   0      11.351  1037.05   0.0086     2.8143     1.5716     2.6945     90.000    107.739     90.000 ' ===   7   8   9   5
1928) P222       3   1      17.930  1036.57   0.0087     4.4452     3.1432     1.2833     90.000     90.000     90.000 ' ===   8   9   2
1929) C2221      3   0      48.723  1035.96   0.0088     6.2864     1.7436     4.4452     90.000     90.000     90.000 ' ===  11   8  11
1930) Cc         3   2      14.330  1035.81   0.0088     3.1932     4.4452     1.0256     90.000     79.855     90.000 ' ===   8   9   1   1
1931) P21        3   1      15.526  1035.19   0.0078     3.1431     1.1113     4.4451     90.000     89.995     90.000 ' ===   7   4  10   5
1932) P21        2   0      18.727  1034.80   0.0087     4.4452     3.1432     1.3403     90.000     89.999     90.000 ' ===   9   8   5   3
1933) C222       3   2      39.275  1034.70   0.0077     6.2863     2.8111     2.2225     90.000     90.000     90.000 ' ===   8   4   7
1934) P2         3   0      17.932  1034.47   0.0097     5.1331     1.5716     2.2227     90.000     90.006     90.000 ' ===  10   8   6   5
1935) P2221      3   0      21.958  1032.77   0.0085     3.1431     1.5716     4.4452     90.000     90.000     90.000 ' ===   8   8  12
1936) P222       2   0      21.958  1032.41   0.0085     3.1431     1.5716     4.4452     90.000     90.000     90.000 ' ===   6   9  11
1937) Pc         2   0      18.472  1032.35   0.0088     3.0531     1.5716     4.5798     90.000    122.798     90.000 ' ===  10   8   7   6
1938) P4/nbm     3   1      43.914  1032.25   0.0073     3.1431     3.1431     4.4452     90.000     90.000     90.000 ' ===  12   9
1939) I41/acd    3   0     175.683  1032.19   0.0092     4.4453     4.4453     8.8903     90.000     90.000     90.000 ' ===  11  10
1940) C2         2   1      23.810  1031.77   0.0087     3.3544     4.4452     1.7041     90.000     69.559     90.000 ' ===   9  11   3   2
1941) P42/n      3   0      87.838  1031.50   0.0090     4.4453     4.4453     4.4452     90.000     90.000     90.000 ' ===  12  10
1942) F222       3   0     124.222  1031.15   0.0089     6.2866     3.1432     6.2865     90.000     90.000     90.000 ' ===  10  10  12
1943) Pba2       3   1      17.929  1030.92   0.0084     7.6994     2.7220     0.8555     90.000     90.000     90.000 ' ===  12  11   1
1944) C222       2   0      51.803  1030.68   0.0088     8.8905     1.8538     3.1432     90.000     90.000     90.000 ' ===  12   6  10
1945) P42bc      3   1      43.916  1029.78   0.0082     3.1432     3.1432     4.4452     90.000     90.000     90.000 ' ===  11  11
1946) P21        3   1      10.499  1029.58   0.0087     2.7221     1.5028     2.7222     90.000    109.471     90.000 ' ===  10   1   9   8
1947) P2         3   1       9.363  1029.36   0.0081     2.7221     1.3402     3.1432     90.000     54.733     90.000 ' ===  11   3   8   7
1948) C2         3   2      13.094  1029.34   0.0090     3.4433     1.4817     2.8114     90.000    114.096     90.000 ' ===  10   7   9   8
1949) Pc         2   0      18.472  1028.83   0.0087     3.8921     1.5716     4.5798     90.000     41.252     90.000 ' ===  11   9   7   7
1950) P21        3   1      10.575  1028.73   0.0091     1.6054     5.1328     1.3109     90.000    101.776     90.000 ' ===   8   7   5   3
1951) P21/c      3   1      19.169  1028.72   0.0091     2.5664     4.4454     1.6802     90.000     90.003     90.000 ' ===  10  10   6   5
1952) I41md      2   0     175.683  1028.08   0.0093     4.4453     4.4453     8.8903     90.000     90.000     90.000 ' ===  11  10
1953) P42cm      3   0      87.841  1028.08   0.0093     4.4453     4.4453     4.4452     90.000     90.000     90.000 ' ===  11  10
1954) R3c        3   3      58.917  1027.74   0.0077     4.4451     4.4451     3.4431     90.000     90.000    120.000 ' ===  10   6
1955) R3         3   1     117.843  1026.87   0.0087     8.8903     8.8903     1.7216     90.000     90.000    120.000 ' ===  12   8
1956) F222       2   0     131.752  1026.73   0.0087     7.6995     5.4442     3.1431     90.000     90.000     90.000 ' ===  11  11   7
1957) Pnn2       3   1      35.858  1026.70   0.0087     4.4450     3.1432     2.5665     90.000     90.000     90.000 ' ===   8   9   6
1958) Pc         2   0      15.451  1026.03   0.0083     2.5935     1.3403     4.4922     90.000     81.701     90.000 ' ===   6   8  11   5
1959) Pcca       3   1      32.937  1025.34   0.0082     7.6992     2.7221     1.5716     90.000     90.000     90.000 ' ===  12  12   6
1960) P21        3   0      29.483  1024.01   0.0086     2.9842     3.1433     3.6548     90.000     59.318     90.000 ' ===   7   8  10   4
1961) F222       3   5      14.565  1023.87   0.0100     5.1332     3.1433     0.9027     90.000     90.000     90.000 ' ===   6   6   1
1962) C222       2   0      51.802  1023.62   0.0087     8.8904     1.8538     3.1432     90.000     90.000     90.000 ' ===  13   7  10
1963) I222       3   0      71.720  1023.56   0.0088     5.1330     4.4452     3.1432     90.000     90.000     90.000 ' ===   4   7  10
1964) P2         2   0      20.848  1023.06   0.0085     2.9842     4.4452     1.8275     90.000    120.683     90.000 ' ===   8   9   7   5
1965) C2         3   1      17.931  1022.77   0.0096     5.1331     2.2226     1.5716     90.000     89.998     90.000 ' ===   8   5   8   5
1966) Pcca       3   1      24.017  1022.11   0.0087     8.8904     3.1432     0.8595     90.000     90.000     90.000 ' ===  10   9   1
1967) Pca21      2   1      15.527  1022.11   0.0087     3.1432     4.4452     1.1113     90.000     90.000     90.000 ' ===   9  10   1
1968) Pmc21      2   1      12.951  1022.11   0.0087     4.4452     3.1432     0.9269     90.000     90.000     90.000 ' ===  10   9   1
1969) P21212     3   1      13.888  1022.11   0.0087     4.4452     3.1432     0.9940     90.000     90.000     90.000 ' ===   9   8   1
1970) P2         3   0      29.484  1020.75   0.0088     2.9842     3.1433     3.6549     90.000     59.317     90.000 ' ===   8   8   8   4
1971) I222       3   1      23.906  1019.80   0.0088     4.4452     3.1432     1.7109     90.000     90.000     90.000 ' ===   8   8   2
1972) P21/c      2   0      17.310  1019.73   0.0088     3.1585     4.4452     1.2389     90.000     95.631     90.000 ' ===  10  12   5   5
1973) Ccc2       3   1      25.357  1019.61   0.0090     4.4453     3.1433     1.8147     90.000     90.000     90.000 ' ===   9   9   5
1974) Pc         3   1      21.958  1019.55   0.0085     3.1432     3.1432     2.7222     90.000     54.732     90.000 ' ===   8  10   8   6
1975) Pc         2   0      17.926  1019.36   0.0075     2.5662     1.5716     4.4450     90.000     90.007     90.000 ' ===   9   9   8   6
1976) F222       3   1      95.430  1019.22   0.0087    15.3991     5.4441     1.1383     90.000     90.000     90.000 ' ===  11  11   2
1977) Fdd2       3   2      41.844  1019.03   0.0087     6.2865     8.8904     0.7487     90.000     90.000     90.000 ' ===   9   9   1
1978) P21/c      3   2       9.527  1018.76   0.0090     2.6408     1.9880     1.8674     90.000    103.635     90.000 ' ===   8   9   8   6
1979) Pbca       3   1      32.937  1018.57   0.0084     7.6991     2.7222     1.5715     90.000     90.000     90.000 ' ===  12  12   7
1980) C2         3   0      43.930  1017.66   0.0095     4.4462     4.4452     3.1440     90.000     44.990     90.000 ' ===   7  12   7   3
1981) P21        3   0      16.190  1017.64   0.0090     3.1731     4.4453     1.1587     90.000     82.128     90.000 ' ===  10  10   5   3
1982) P2         2   0      18.727  1016.96   0.0087     4.4452     3.1432     1.3403     90.000     89.999     90.000 ' ===   9   8   5   3
1983) P2         3   0      32.933  1016.54   0.0085     9.4282     1.5716     2.7220     90.000     54.740     90.000 ' ===   7   7  11   7
1984) Pc         3   1       9.045  1016.23   0.0091     2.9130     2.5665     1.5856     90.000     49.731     90.000 ' ===   9  10   6   6
1985) P2         2   0      15.528  1015.50   0.0089     4.4452     3.1433     1.1113     90.000     89.998     90.000 ' ===  10   8   7   5
1986) C2         2   0      42.299  1015.29   0.0091     3.2109     5.1329     3.3419     90.000    129.827     90.000 ' ===  10  10  11   9
1987) P2         3   0      18.090  1015.29   0.0092     4.4848     2.5665     1.5856     90.000     82.381     90.000 ' ===   6   9   8   3
1988) F222       3   0     145.728  1014.40   0.0084    12.5726     8.8903     1.3038     90.000     90.000     90.000 ' ===  10  12   6
1989) I41cd      2   0     175.683  1014.39   0.0092     4.4453     4.4453     8.8903     90.000     90.000     90.000 ' ===  11  10
1990) P222       3   1      12.678  1014.04   0.0091     2.5664     2.2227     2.2226     90.000     90.000     90.000 ' ===   8   7   7
1991) Ibca       3   4      15.291  1014.02   0.0094     5.1330     3.1433     0.9477     90.000     90.000     90.000 ' ===   7   7   2
1992) P42        3   0      87.838  1014.02   0.0090     4.4453     4.4453     4.4452     90.000     90.000     90.000 ' ===  12  10
1993) P2         3   1      10.575  1013.59   0.0092     3.2109     2.5664     1.3109     90.000     78.219     90.000 ' ===  10   6   5   5
1994) C2221      3   1      56.181  1012.71   0.0086     5.4442     1.3403     7.6993     90.000     90.000     90.000 ' ===  12   2  12
1995) Ima2       3   1      28.498  1012.55   0.0088     4.4452     3.1432     2.0396     90.000     90.000     90.000 ' ===   9   9   2
1996) Pnn2       2   1      12.951  1012.53   0.0087     4.4452     3.1432     0.9269     90.000     90.000     90.000 ' ===  11   8   2
1997) F222       2   0     124.221  1011.89   0.0089     3.1432     6.2866     6.2864     90.000     90.000     90.000 ' ===   7  12  12
1998) Ccc2       3   5      19.585  1011.84   0.0076     5.3608     1.6438     2.2225     90.000     90.000     90.000 ' ===   7   5   5
1999) C2         3   1      26.352  1011.64   0.0092     3.2666     3.1432     2.6671     90.000    105.791     90.000 ' ===   7   8   7   3
2000) P212121    2   0      38.335  1011.51   0.0087     4.4452     6.2864     1.3719     90.000     90.000     90.000 ' ===  10  12   5
2001) P42/ncm    2   0      87.841  1010.65   0.0093     3.1433     3.1433     8.8903     90.000     90.000     90.000 ' ===  11  10
2002) Pnc2       3   1      40.342  1009.91   0.0085     7.6996     2.7220     1.9248     90.000     90.000     90.000 ' ===  10  11   5
2003) R3         2   0     127.822  1009.26   0.0089     8.8905     8.8905     1.8674     90.000     90.000    120.000 ' ===  13   9
2004) P212121    2   0      21.960  1009.20   0.0091     4.4453     3.1432     1.5716     90.000     90.000     90.000 ' ===  10   9   8
2005) P4/n       3   0      62.110  1009.06   0.0090     4.4452     4.4452     3.1433     90.000     90.000     90.000 ' ===  12  12
2006) C2         3   1      22.957  1008.76   0.0085     3.2861     4.4451     1.6431     90.000     73.039     90.000 ' ===   5  10   5   1
2007) P21/c      3   0      22.870  1008.44   0.0084     2.5880     4.4452     2.0047     90.000     82.584     90.000 ' ===  11  10   8   7
2008) Ima2       2   1      23.906  1008.41   0.0088     3.1432     4.4452     1.7109     90.000     90.000     90.000 ' ===   9   8   2
2009) P2         3   1       9.820  1008.11   0.0086     2.6297     2.2226     1.7216     90.000     77.397     90.000 ' ===   9   6   7   6
2010) Pmc21      3   1      19.017  1007.63   0.0088     7.6996     2.7221     0.9074     90.000     90.000     90.000 ' ===  11  11   3
2011) P21        2   0      20.184  1007.37   0.0087     2.6043     4.4452     1.7693     90.000     80.220     90.000 ' ===  12   8   8   8
2012) P2         2   1       7.931  1006.72   0.0097     1.9662     2.5665     1.6054     90.000    101.777     90.000 ' ===   6   8  10   6
2013) Pn-3n      3   0     248.439  1006.01   0.0088     6.2865     6.2865     6.2865     90.000     90.000     90.000 ' ===  13
2014) Fd-3       3   0     702.693  1006.01   0.0088     8.8904     8.8904     8.8904     90.000     90.000     90.000 ' ===  13
2015) P2         2   0      18.775  1005.84   0.0089     3.1512     4.4453     1.3437     90.000     85.926     90.000 ' ===   8   9   6   3
2016) C2         2   2      13.094  1005.61   0.0088     3.4433     1.4817     2.8114     90.000     65.904     90.000 ' ===  10   7   8   7
2017) P21/c      2   0      26.351  1005.58   0.0088     2.6671     3.1433     3.2665     90.000    105.794     90.000 ' ===   7  10   8   3
2018) Pcc2       2   1      12.181  1005.58   0.0087     4.4452     3.1432     0.8718     90.000     90.000     90.000 ' ===  11   9   2
2019) C2         2   0      31.086  1005.00   0.0091     3.1463     4.4453     2.2248     90.000     92.532     90.000 ' ===   8   9   6   2
2020) C2         3   4      20.998  1004.96   0.0085     4.4456     3.1432     1.5029     90.000     90.804     90.000 ' ===   7   5   2   1
2021) P212121    2   0      31.056  1004.87   0.0091     4.4453     3.1432     2.2226     90.000     90.000     90.000 ' ===  10  10   6
2022) C2         3   0      44.177  1004.81   0.0088    12.5730     2.6216     1.3402     90.000     90.001     90.000 ' ===  12  10   6   5
2023) P21        2   0      15.528  1004.28   0.0088     3.1432     4.4452     1.1113     90.000     89.999     90.000 ' ===  10   9   6   4
2024) P2221      3   1      20.704  1004.21   0.0087     3.1432     4.4452     1.4818     90.000     90.000     90.000 ' ===  10  10   2
2025) Pcca       3   6      25.372  1003.35   0.0078     5.0403     4.7147     1.0677     90.000     90.000     90.000 ' ===   5   7   2
2026) C2         3   5      31.954  1002.35   0.0078     5.0567     4.4451     1.4263     90.000     94.624     90.000 ' ===   6   7   3   3
2027) Pnn2       3   1      16.732  1002.32   0.0082     7.6993     2.7220     0.7984     90.000     90.000     90.000 ' ===  12  11   1
2028) Fdd2       3   0     137.811  1002.16   0.0089     6.2865     8.8905     2.4658     90.000     90.000     90.000 ' ===  12  12   7
2029) P222       3   0      18.727  1002.01   0.0089     3.1432     4.4453     1.3403     90.000     90.000     90.000 ' ===   9  10   3
2030) P21        3   0      20.849  1001.38   0.0088     2.9842     4.4454     1.8275     90.000    120.683     90.000 ' ===   9   7   9   6
2031) Pna21      3   1      17.929  1000.77   0.0084     7.6994     2.7220     0.8555     90.000     90.000     90.000 ' ===  12  11   1
2032) Pnna       2   0      43.919  1000.60   0.0089     6.2865     4.4452     1.5716     90.000     90.000     90.000 ' ===   9  11   6
2033) P42/ncm    2   0      87.843  1000.29   0.0094     4.4454     4.4454     4.4452     90.000     90.000     90.000 ' ===  11  11
2034) C2221      3   2    -999.000   999.40   0.0087     4.4452     3.1432  -999.0000     90.000     90.000     90.000 ' ===   9   8   0
2035) Fdd2       3   2    -999.000   999.40   0.0087     6.2864     8.8904  -999.0000     90.000     90.000     90.000 ' ===   8   9   0
2036) I4         3   0     211.883   998.08   0.0091     8.8908     8.8908     2.6805     90.000     90.000     90.000 ' ===  12  11
2037) Pnc2       2   1      17.930   997.94   0.0088     7.6992     2.7222     0.8555     90.000     90.000     90.000 ' ===  12  10   1
2038) P2         2   1       7.931   997.40   0.0100     1.9662     2.5666     1.6055     90.000    101.777     90.000 ' ===   7   8  10   7
2039) P3c1       3   6      32.943   996.82   0.0106     1.5717     1.5717    15.3999     90.000     90.000    120.000 ' ===   5   6
2040) P2         3   1      15.526   995.89   0.0079     3.1431     1.1113     4.4451     90.000     89.995     90.000 ' ===   7   5  10   5
2041) C2         2   1      21.149   995.54   0.0091     3.2108     5.1328     1.3109     90.000    101.776     90.000 ' ===   8   7   5   3
2042) F222       3   0     143.428   994.86   0.0082     5.1327     8.8904     3.1432     90.000     90.000     90.000 ' ===   7   9  10
2043) C2         3   1      20.715   994.66   0.0088     4.6412     3.1432     1.4825     90.000    106.708     90.000 ' ===  10   8   4   4
2044) P2         3   0      29.484   994.35   0.0088     2.9842     3.1433     3.6549     90.000     59.318     90.000 ' ===   7   9   8   3
2045) P42nm      3   0      62.112   993.23   0.0091     4.4453     4.4453     3.1432     90.000     90.000     90.000 ' ===  12  10
2046) Pnna       2   0      51.804   992.90   0.0089     8.8906     3.1432     1.8538     90.000     90.000     90.000 ' ===  13   9   7
2047) C222       3   1      52.970   992.65   0.0093     8.8909     2.6806     2.2226     90.000     90.000     90.000 ' ===   9   9   7
2048) I222       2   0      62.109   992.04   0.0088     3.1432     4.4451     4.4452     90.000     90.000     90.000 ' ===   8   7  10
2049) C2         3   1      35.858   991.96   0.0085     6.0186     4.4452     1.5716     90.000     58.517     90.000 ' ===   8   7   8   6
2050) C2         3   1      19.863   991.75   0.0090     3.2830     4.4453     1.4216     90.000    106.778     90.000 ' ===  10   9   6   6
2051) P4212      2   0      62.110   991.66   0.0090     4.4452     4.4452     3.1433     90.000     90.000     90.000 ' ===  12  12
2052) Pcc2       3   1      15.527   991.14   0.0087     3.1432     4.4452     1.1113     90.000     90.000     90.000 ' ===   9  10   1
2053) P2221      2   1      11.953   991.14   0.0087     4.4452     3.1432     0.8555     90.000     90.000     90.000 ' ===   9   9   1
2054) Pna21      3   1      17.930   991.14   0.0087     3.1432     4.4452     1.2833     90.000     90.000     90.000 ' ===   9   9   1
2055) Pnc2       3   1      22.378   990.92   0.0089     7.6992     2.7222     1.0677     90.000     90.000     90.000 ' ===  11  10   1
2056) P2         3   0      18.762   990.52   0.0088     4.6518     2.5664     1.6446     90.000    107.135     90.000 ' ===   6  10   6   1
2057) P21212     3   1      13.888   990.44   0.0087     3.1432     4.4452     0.9940     90.000     90.000     90.000 ' ===   9   9   1
2058) Pmn21      3   1      14.249   990.44   0.0087     4.4452     3.1432     1.0198     90.000     90.000     90.000 ' ===  10   9   1
2059) P21        3   1       8.966   989.04   0.0099     2.5666     3.1433     1.1113     90.000     89.997     90.000 ' ===   8   8   5   3
2060) Pnc2       2   1      19.017   988.52   0.0089     7.6992     2.7222     0.9074     90.000     90.000     90.000 ' ===  12  10   2
2061) Pcca       2   0      43.919   988.37   0.0089     6.2865     4.4452     1.5716     90.000     90.000     90.000 ' ===   9  11   6
2062) C2         3   2      27.778   988.36   0.0094     5.2125     3.9761     1.3611     90.000    100.026     90.000 ' ===   9   7   7   6
2063) P4212      2   0      43.922   988.10   0.0095     3.1434     3.1434     4.4452     90.000     90.000     90.000 ' ===  11  12
2064) P21212     3   0      21.960   987.26   0.0091     4.4453     3.1432     1.5716     90.000     90.000     90.000 ' ===  10   9   8
2065) Ima2       2   0      62.112   986.52   0.0091     3.1433     4.4453     4.4452     90.000     90.000     90.000 ' ===   9  10   8
2066) Pbcn       3   1      27.776   986.30   0.0087     4.4452     3.1432     1.9880     90.000     90.000     90.000 ' ===  10   9   3
2067) Fdd2       3   0     137.815   986.29   0.0089     8.8905     6.2864     2.4658     90.000     90.000     90.000 ' ===  12  13   5
2068) Pnna       2   0      38.339   985.67   0.0096     6.2866     4.4455     1.3718     90.000     90.000     90.000 ' ===  12   9   8
2069) P2         2   0      32.944   985.60   0.0087     9.4311     1.5716     2.7221     90.000     54.737     90.000 ' ===   7   8  11   7
2070) P2         3   0      12.652   984.66   0.0087     3.1368     1.5716     2.6313     90.000    102.756     90.000 ' ===   6   8  10   5
2071) Pcc2       3   1      31.055   984.49   0.0083     7.6993     2.7220     1.4818     90.000     90.000     90.000 ' ===  12  12   3
2072) Ibca       3   0      71.717   984.02   0.0086     5.1328     3.1432     4.4452     90.000     90.000     90.000 ' ===   8   8   6
2073) Aba2       3   2      21.957   983.83   0.0081     3.1432     4.4452     1.5715     90.000     90.000     90.000 ' ===   9   9   4
2074) P21212     3   0      21.959   983.54   0.0089     3.1432     4.4453     1.5716     90.000     90.000     90.000 ' ===   9  10   9
2075) I41md      2   0     175.686   983.04   0.0094     4.4454     4.4454     8.8904     90.000     90.000     90.000 ' ===  11  11
2076) P4bm       2   0      87.843   983.04   0.0094     4.4454     4.4454     4.4452     90.000     90.000     90.000 ' ===  11  11
2077) P222       3   1      20.704   982.85   0.0087     3.1432     4.4452     1.4818     90.000     90.000     90.000 ' ===  10  10   2
2078) P2         3   1      13.242   982.74   0.0089     2.9968     2.2227     2.3214     90.000    121.088     90.000 ' ===  10   9   8   7
2079) I222       3   0      87.840   982.74   0.0091     6.2867     4.4453     3.1432     90.000     90.000     90.000 ' ===   5  10  10
2080) Pmc21      2   0      43.916   982.48   0.0085     4.4452     3.1431     3.1433     90.000     90.000     90.000 ' ===   9  10  11
2081) Pnn2       2   0      43.910   981.97   0.0074     4.4450     3.1428     3.1432     90.000     90.000     90.000 ' ===  11   7   9
2082) P42mc      3   0      62.111   981.94   0.0089     4.4453     4.4453     3.1432     90.000     90.000     90.000 ' ===  12  10
2083) C2         3   0      40.435   981.88   0.0086     2.8939     6.2866     2.2879     90.000     76.281     90.000 ' ===   8   9  10   6
2084) C222       2   0      36.730   981.69   0.0088    10.2656     2.2766     1.5716     90.000     90.000     90.000 ' ===  11   6   8
2085) Pca21      2   1      17.930   980.58   0.0086     7.6995     2.7221     0.8555     90.000     90.000     90.000 ' ===  11  11   1
2086) Cmc21      3   1      25.357   980.40   0.0090     4.4453     3.1433     1.8147     90.000     90.000     90.000 ' ===   9   9   5
2087) Pmc21      3   1      20.171   979.31   0.0088     7.6991     2.7222     0.9624     90.000     90.000     90.000 ' ===  11  10   3
2088) I222       3   5      82.802   979.03   0.0077     5.9272     4.4451     3.1428     90.000     90.000     90.000 ' ===   2   8   5
2089) C222       3   1      71.722   978.92   0.0091     8.8909     3.1433     2.5664     90.000     90.000     90.000 ' ===   6   7   9
2090) P42cm      3   5      25.355   978.51   0.0077     3.1431     3.1431     2.5664     90.000     90.000     90.000 ' ===   7   4
2091) C222       2   0      48.723   978.41   0.0088     6.2864     1.7436     4.4452     90.000     90.000     90.000 ' ===  11   8  11
2092) Pcca       2   0      43.918   978.18   0.0088     6.2865     4.4452     1.5716     90.000     90.000     90.000 ' ===  10  12   7
2093) P21212     3   1      26.894   978.10   0.0084     7.6993     2.7220     1.2832     90.000     90.000     90.000 ' ===  10  11   3
2094) P2         3   2      11.338   978.00   0.0078     2.5662     2.2226     1.9879     90.000     90.002     90.000 ' ===   8   7   7   6
2095) C2221      3   0      61.160   977.12   0.0086     8.8904     2.6805     2.5665     90.000     90.000     90.000 ' ===  11   9   8
2096) Pnc2       2   0      43.919   977.08   0.0088     6.2865     4.4452     1.5716     90.000     90.000     90.000 ' ===  10  12   4
2097) P222       3   0      26.894   976.86   0.0086     3.8497     2.5664     2.7221     90.000     90.000     90.000 ' ===  10   8  10
2098) C222       3   4      20.704   975.34   0.0092     3.1432     2.5666     2.5664     90.000     90.000     90.000 ' ===   6   4   6
2099) P2         3   0      18.762   974.90   0.0087     4.4537     2.5664     1.6446     90.000     93.529     90.000 ' ===  11  10   6   6
2100) C2221      3   1      22.492   974.50   0.0088     6.2865     0.8049     4.4452     90.000     90.000     90.000 ' ===  10   3  10
2101) Pnn2       3   1      12.181   974.28   0.0088     4.4452     3.1432     0.8718     90.000     90.000     90.000 ' ===  11   8   3
2102) Pna21      3   1      31.055   974.23   0.0085     7.6993     2.7220     1.4818     90.000     90.000     90.000 ' ===  12  12   2
2103) Pnn2       3   1      18.041   973.72   0.0084     7.6994     2.7220     0.8608     90.000     90.000     90.000 ' ===  12  10   1
2104) P21212     3   2       8.965   973.46   0.0096     2.2226     1.5716     2.5665     90.000     90.000     90.000 ' ===   5   7   9
2105) Pban       2   1      32.938   973.25   0.0086     7.6995     2.7220     1.5716     90.000     90.000     90.000 ' ===  10   8  10
2106) Pban       3   1      17.930   973.15   0.0093     5.1330     2.2226     1.5716     90.000     90.000     90.000 ' ===   8   5   8
2107) Pcc2       2   1      17.930   973.00   0.0088     7.6992     2.7222     0.8555     90.000     90.000     90.000 ' ===  12  10   1
2108) Pna21      3   1      17.104   972.84   0.0082     7.6993     2.7220     0.8161     90.000     90.000     90.000 ' ===  12  10   1
2109) C2         2   1      24.600   972.46   0.0091     3.0493     5.1331     1.6172     90.000     76.367     90.000 ' ===   6  10   9   4
2110) P2         3   1      10.575   972.32   0.0092     3.2109     2.5664     1.3109     90.000     78.217     90.000 ' ===  10   7   6   5
2111) C2         3   2      14.272   971.63   0.0088     4.4525     3.1432     1.0215     90.000     93.286     90.000 ' ===   9   7   3   2
2112) Pcca       3   1      32.937   971.19   0.0084     7.6991     2.7222     1.5715     90.000     90.000     90.000 ' ===  12  12   7
2113) P222       3   0      21.958   970.80   0.0085     4.4452     3.1431     1.5716     90.000     90.000     90.000 ' ===  12   8   8
2114) Fdd2       2   1      87.847   970.46   0.0099     4.4452     4.4454     4.4456     90.000     90.000     90.000 ' ===  11  11   9
2115) Pnn2       3   1      26.894   970.25   0.0085     7.6995     2.7220     1.2832     90.000     90.000     90.000 ' ===  12  11   2
2116) P2         2   0      14.044   970.25   0.0079     2.5953     1.5716     3.4821     90.000     98.573     90.000 ' ===  11   8   9   9
2117) Pnn2       2   0      43.919   969.36   0.0089     6.2865     4.4452     1.5716     90.000     90.000     90.000 ' ===   9  11   6
2118) Ibca       3   4      14.639   969.18   0.0080     3.1432     4.4452     1.0477     90.000     90.000     90.000 ' ===   7   7   4
2119) P2         2   0      18.912   969.16   0.0087     4.4483     2.5664     1.6578     90.000     87.863     90.000 ' ===  11   9   6   6
2120) Aba2       3   1      56.259   968.72   0.0088     4.4454     5.1328     2.4657     90.000     90.000     90.000 ' ===  10  11   6
2121) Ima2       3   2      48.506   968.34   0.0086    12.5729     2.6216     1.4716     90.000     90.000     90.000 ' ===   9  10   3
2122) P2221      3   0      31.056   968.33   0.0091     4.4453     3.1432     2.2226     90.000     90.000     90.000 ' ===  10  10   6
2123) Cmc21      3   1      23.906   968.07   0.0088     3.1432     4.4452     1.7109     90.000     90.000     90.000 ' ===   9   8   2
2124) C2         3   2      21.960   968.04   0.0090     5.2124     3.1432     1.3611     90.000    100.027     90.000 ' ===   8   7   6   5
2125) Pba2       3   0      43.920   967.89   0.0092     6.2866     4.4453     1.5716     90.000     90.000     90.000 ' ===   9  10   8
2126) C222       3   1      51.188   967.16   0.0085    15.3990     1.2212     2.7220     90.000     90.000     90.000 ' ===  12   2  10
2127) I41/a      3   6      25.360   966.51   0.0107     2.2227     2.2227     5.1333     90.000     90.000     90.000 ' ===   6   5
2128) P42nm      2   0      87.843   966.38   0.0094     4.4454     4.4454     4.4452     90.000     90.000     90.000 ' ===  11  11
2129) P222       3   1      12.679   966.35   0.0092     2.5665     2.2226     2.2227     90.000     90.000     90.000 ' ===   8   8   6
2130) I222       3   3      19.641   965.71   0.0088     3.1432     4.4452     1.4057     90.000     90.000     90.000 ' ===   8   8   5
2131) C2         2   0      43.942   965.56   0.0094     5.4469     3.1433     3.1434     90.000    125.267     90.000 ' ===   8   9  11   8
2132) Pcc2       2   1      19.017   965.53   0.0089     7.6992     2.7222     0.9074     90.000     90.000     90.000 ' ===  12  10   2
2133) C2         3   1      31.178   964.77   0.0090     3.1556     4.4452     2.2314     90.000     95.068     90.000 ' ===   8   9   5   2
2134) Ccca       2   0      71.717   963.94   0.0086     3.1432     4.4452     5.1328     90.000     90.000     90.000 ' ===   8   6   8
2135) F222       3   0     131.755   962.75   0.0088     5.4444     7.6991     3.1432     90.000     90.000     90.000 ' ===  13  13   8
2136) Fddd       3   1     181.435   962.72   0.0086    12.5736     4.4450     3.2463     90.000     90.000     90.000 ' ===  12   9  11
2137) C2         3   1      22.311   962.64   0.0088     4.5163     3.1432     1.5968     90.000     79.818     90.000 ' ===  11   8   4   3
2138) C2221      3   1      28.130   961.99   0.0087     6.2864     1.0067     4.4452     90.000     90.000     90.000 ' ===   9   1   9
2139) C2221      3   1      27.952   961.99   0.0087     8.8904     1.0003     3.1432     90.000     90.000     90.000 ' ===  10   1   8
2140) P2         2   1      11.461   961.99   0.0087     3.2694     4.4452     0.8203     90.000     74.028     90.000 ' ===   9  10   1   1
2141) Pca21      3   1      17.930   961.99   0.0087     3.1432     4.4452     1.2833     90.000     90.000     90.000 ' ===   9   9   1
2142) P21212     3   3      12.677   961.85   0.0077     2.5664     2.2225     2.2225     90.000     90.000     90.000 ' ===   6   5   9
2143) P4/nnc     3   0      62.108   961.62   0.0086     4.4452     4.4452     3.1431     90.000     90.000     90.000 ' ===  13   8
2144) Pna21      3   1      31.055   961.44   0.0084     7.6993     2.7220     1.4818     90.000     90.000     90.000 ' ===  12  12   3
2145) C222       3   1      56.180   961.22   0.0085     5.4441     1.3403     7.6993     90.000     90.000     90.000 ' ===  12   2  12
2146) C222       3   2      28.752   961.01   0.0091     2.0578     1.8148     7.6993     90.000     90.000     90.000 ' ===   7   7  10
2147) F222       3   1      90.709   960.90   0.0080     5.1325     4.4451     3.9759     90.000     90.000     90.000 ' ===   9   8   9
2148) F222       3   1      52.669   960.42   0.0087     6.2864     8.8904     0.9424     90.000     90.000     90.000 ' ===  10  10   1
2149) Ccca       3   0      93.166   960.38   0.0088     5.4443     4.4452     3.8497     90.000     90.000     90.000 ' ===  10  12  10
2150) F222       3   2      76.669   960.26   0.0085     8.8904     5.1328     1.6801     90.000     90.000     90.000 ' ===   9  10   5
2151) P31c       3   0      71.720   960.18   0.0089     5.1330     5.1330     3.1432     90.000     90.000    120.000 ' ===  11  10
2152) P41212     3   0      43.921   959.90   0.0093     3.1434     3.1434     4.4452     90.000     90.000     90.000 ' ===  12  12
2153) F222       3   6    -999.000   959.88   0.0100     5.1332     3.1433  -999.0000     90.000     90.000     90.000 ' ===   5   5   0
2154) P21        2   0      18.090   959.57   0.0089     2.5690     5.1329     1.5856     90.000    120.099     90.000 ' ===  10  10   7   7
2155) P21        3   0      17.940   959.57   0.0089     2.2239     5.1329     1.5725     90.000     88.102     90.000 ' ===   5  10   7   2
2156) Pc         2   0      18.727   959.27   0.0088     5.9939     1.5716     4.6429     90.000     25.352     90.000 ' ===  10   8   9   8
2157) I41        3   0     175.688   959.03   0.0095     4.4454     4.4454     8.8904     90.000     90.000     90.000 ' ===  11  12
2158) I222       2   0      44.177   958.68   0.0087     8.8905     2.6805     1.8538     90.000     90.000     90.000 ' ===  12   8   6
2159) P2         3   2       8.612   958.58   0.0081     3.1431     1.2329     2.7221     90.000     54.734     90.000 ' ===  10   3   9   8
2160) Pba2       3   1      11.953   958.45   0.0089     4.4452     3.1432     0.8555     90.000     90.000     90.000 ' ===   8   9   3
2161) P222       2   0      38.338   958.08   0.0093     4.4454     6.2865     1.3718     90.000     90.000     90.000 ' ===   9  12   7
2162) F222       3   0     137.814   957.45   0.0088     8.8904     6.2864     2.4658     90.000     90.000     90.000 ' ===  12  13   5
2163) Pc         3   1      12.512   957.29   0.0081     2.6364     1.5716     3.5821     90.000     57.462     90.000 ' ===  10   8   6   6
2164) I41/a      3   1      43.921   957.11   0.0095     3.1433     3.1433     4.4452     90.000     90.000     90.000 ' ===  11  11
2165) Pmn21      3   1      30.496   956.52   0.0085     7.6993     2.7220     1.4551     90.000     90.000     90.000 ' ===  10  12   2
2166) P2         2   0      17.939   956.33   0.0088     2.2238     5.1329     1.5725     90.000     91.899     90.000 ' ===   5  10   7   2
2167) Pna21      3   1      19.017   956.00   0.0084     7.6994     2.7220     0.9074     90.000     90.000     90.000 ' ===  12  11   3
2168) C2221      3   1      36.239   955.79   0.0087     8.8904     1.2968     3.1432     90.000     90.000     90.000 ' ===  11   3   9
2169) P21        3   1      13.887   955.66   0.0076     3.1431     1.9879     2.7219     90.000    125.261     90.000 ' ===   9   4  10   8
2170) Pccn       2   0      43.916   955.45   0.0082     4.4451     3.1430     3.1433     90.000     90.000     90.000 ' ===  12  10  11
2171) C2         3   2    -999.000   954.79   0.0086     5.4442  -999.0000     3.1432     90.000    125.265     90.000 ' ===   9   0   9   7
2172) P21        3   0      18.090   954.78   0.0089     2.5690     5.1329     1.5856     90.000     59.902     90.000 ' ===  11   8   8   8
2173) Pcc2       3   1      16.732   954.58   0.0083     7.6992     2.7220     0.7984     90.000     90.000     90.000 ' ===  12  11   1
2174) Pmc21      2   0      38.339   954.57   0.0096     4.4455     6.2866     1.3718     90.000     90.000     90.000 ' ===   9  12   8
2175) P222       3   1      17.929   953.85   0.0085     4.4451     3.1432     1.2832     90.000     90.000     90.000 ' ===   8   9   4
2176) C2         3   2      13.888   953.63   0.0091     2.7221     1.9880     2.7221     90.000     70.530     90.000 ' ===   8   6   8   6
2177) Pna21      2   0      31.055   953.37   0.0089     4.4452     3.1432     2.2226     90.000     90.000     90.000 ' ===  11  10   7
2178) Pc         3   1      12.037   953.21   0.0089     2.3593     2.5664     2.1102     90.000     70.405     90.000 ' ===   7   9   7   4
2179) Pnn2       2   0      35.861   953.20   0.0093     2.5665     3.1432     4.4454     90.000     90.000     90.000 ' ===   7  10   9
2180) Aba2       3   1      95.839   952.94   0.0088     5.7390     4.4452     3.7568     90.000     90.000     90.000 ' ===  10  10  10
2181) Cmc21      3   5      19.585   952.32   0.0076     5.3608     1.6438     2.2225     90.000     90.000     90.000 ' ===   7   5   5
2182) P42bc      3   5      50.710   952.15   0.0078     4.4451     4.4451     2.5665     90.000     90.000     90.000 ' ===   7   4
2183) P2221      3   1       8.964   951.93   0.0084     2.5663     2.2226     1.5716     90.000     90.000     90.000 ' ===   7   7   8
2184) C2         3   2    -999.000   951.81   0.0087     4.4473     3.1432  -999.0000     90.000   -999.000     90.000 ' ===   9   8   0   0
2185) P4         2   0      43.922   951.50   0.0095     3.1434     3.1434     4.4452     90.000     90.000     90.000 ' ===  11  12
2186) F222       2   0     137.813   951.19   0.0090     8.8903     6.2865     2.4658     90.000     90.000     90.000 ' ===  12  13   8
2187) Pc         3   1      32.933   950.87   0.0077     9.4285     1.5716     2.7220     90.000     54.738     90.000 ' ===   9   8  10   8
2188) Pnna       2   0      43.907   950.60   0.0068     4.4449     3.1432     3.1427     90.000     90.000     90.000 ' ===  10  10   8
2189) Pnc2       3   1      26.894   950.45   0.0085     7.6995     2.7220     1.2832     90.000     90.000     90.000 ' ===  12  11   2
2190) P2         2   1      10.575   950.37   0.0099     1.6055     5.1331     1.3108     90.000    101.780     90.000 ' ===   9   9   5   4
2191) Fddd       2   0     137.814   950.02   0.0090     8.8904     6.2866     2.4658     90.000     90.000     90.000 ' ===  13  12   8
2192) C2         3   2      32.940   949.90   0.0091     2.7221     7.6996     1.5716     90.000     90.002     90.000 ' ===   7   9   7   4
2193) Pc         3   1      12.678   949.62   0.0089     4.4452     3.1433     0.9074     90.000     90.001     90.000 ' ===  10  10   4   3
2194) C222       3   2      11.791   949.55   0.0093     5.1330     1.4616     1.5716     90.000     90.000     90.000 ' ===   9   3   7
2195) Pmc21      2   1      17.930   949.26   0.0088     7.6992     2.7222     0.8555     90.000     90.000     90.000 ' ===  12  10   1
2196) P21/c      3   2      10.574   949.25   0.0079     2.2703     2.5665     1.8537     90.000    101.775     90.000 ' ===   9   6   6   5
2197) P2         2   0      29.484   949.21   0.0088     2.9842     3.1433     3.6549     90.000     59.316     90.000 ' ===   8   7   8   4
2198) P2         3   2       8.612   948.78   0.0076     2.7220     1.2329     2.7219     90.000    109.471     90.000 ' ===   9   2  10   8
2199) Pc         3   0      17.310   947.77   0.0089     3.1585     4.4452     1.2389     90.000     95.630     90.000 ' ===  11  11   4   4
2200) P212121    2   1      18.041   947.75   0.0085     7.6994     2.7220     0.8608     90.000     90.000     90.000 ' ===  12   9   2
2201) Pbca       3   4      17.927   947.62   0.0071     2.5664     1.5716     4.4450     90.000     90.000     90.000 ' ===   6   5   6
2202) R3         3   0     186.327   947.58   0.0085     8.8905     8.8905     2.7220     90.000     90.000    120.000 ' ===  13  11
2203) Ccc2       2   0      71.711   947.57   0.0080     5.1325     3.1432     4.4452     90.000     90.000     90.000 ' ===   7   9   8
2204) Pca21      3   0      35.855   947.57   0.0080     3.1432     2.5662     4.4452     90.000     90.000     90.000 ' ===   9   7   8
2205) Pnn2       2   0      43.910   946.57   0.0074     4.4450     3.1432     3.1428     90.000     90.000     90.000 ' ===  11   9   8
2206) P2         2   0      15.528   946.34   0.0088     3.1432     4.4452     1.1113     90.000     90.001     90.000 ' ===  10   9   6   4
2207) P21212     2   0      21.960   946.13   0.0091     3.1432     1.5716     4.4453     90.000     90.000     90.000 ' ===   9   8  10
2208) P2         3   2      16.469   946.07   0.0087     7.6990     1.5716     1.3611     90.000     89.999     90.000 ' ===   9   6   7   7
2209) P2         2   0      21.148   945.82   0.0088     3.2109     2.5664     3.7075     90.000    136.194     90.000 ' ===  11   9  10   8
2210) C2         3   1      20.218   945.58   0.0087     4.5758     3.1432     1.4470     90.000     76.279     90.000 ' ===  10   8   1   1
2211) P21212     3   2       8.965   945.42   0.0096     2.2226     1.5716     2.5665     90.000     90.000     90.000 ' ===   5   7   8
2212) Pmn21      3   1      16.732   945.04   0.0082     7.6993     2.7220     0.7984     90.000     90.000     90.000 ' ===  12  11   1
2213) Pca21      3   1      17.104   945.04   0.0082     7.6993     2.7220     0.8161     90.000     90.000     90.000 ' ===  12  10   1
2214) Pna21      2   1      12.951   945.02   0.0088     4.4452     3.1432     0.9269     90.000     90.000     90.000 ' ===  11   8   3
2215) Pna21      3   1      19.018   944.05   0.0095     7.6994     2.7222     0.9074     90.000     90.000     90.000 ' ===  12  11   4
2216) Cmc21      3   5      27.353   943.45   0.0091     5.1328     3.9761     1.3403     90.000     90.000     90.000 ' ===   6   6   2
2217) C222       3   1      25.356   943.30   0.0088     3.1432     3.1433     2.5664     90.000     90.000     90.000 ' ===   7   8   8
2218) P21        3   1      11.095   943.04   0.0081     1.9451     2.5664     2.2461     90.000     98.300     90.000 ' ===   8   7  11   8
2219) Pca21      3   1      26.894   943.00   0.0085     7.6995     2.7220     1.2832     90.000     90.000     90.000 ' ===  12  11   2
2220) Pba2       3   0      43.916   942.84   0.0084     6.2861     4.4452     1.5716     90.000     90.000     90.000 ' ===   7  12   7
2221) P42        2   0      87.844   942.78   0.0095     4.4454     4.4454     4.4452     90.000     90.000     90.000 ' ===  11  12
2222) Pc         2   0      43.919   942.66   0.0085     5.4445     3.1431     3.1434     90.000     54.732     90.000 ' ===   9  10  11   7
2223) P2         3   0      17.768   942.63   0.0089     3.1792     4.4452     1.2717     90.000     98.626     90.000 ' ===  12   9   5   5
2224) Pmc21      2   0      35.855   942.58   0.0080     4.4452     1.5716     5.1325     90.000     90.000     90.000 ' ===   8   9   7
2225) P42/n      3   0      62.109   942.25   0.0087     4.4452     4.4452     3.1432     90.000     90.000     90.000 ' ===  13   8
2226) F4132      2   0     702.693   941.80   0.0088     8.8904     8.8904     8.8904     90.000     90.000     90.000 ' ===  13
2227) Pnna       3   1      27.776   941.64   0.0087     4.4452     1.9880     3.1432     90.000     90.000     90.000 ' ===  10   3   9
2228) Pna21      3   0      35.860   941.12   0.0089     2.5665     3.1432     4.4453     90.000     90.000     90.000 ' ===   7  10   8
2229) P2         2   0      12.512   940.90   0.0087     3.1022     1.5716     2.6364     90.000    103.230     90.000 ' ===   6   8  11   6
2230) Pnna       2   0      43.918   940.90   0.0088     6.2865     4.4452     1.5716     90.000     90.000     90.000 ' ===  10  12   7
2231) Pna21      3   1      12.678   940.76   0.0089     4.4452     3.1432     0.9074     90.000     90.000     90.000 ' ===  10  10   3
2232) C2         3   1      24.765   939.94   0.0083     5.2431     1.5027     3.2108     90.000     78.221     90.000 ' ===   9   6  10   8
2233) P2         2   0      20.184   939.88   0.0085     2.6042     4.4452     1.7692     90.000     80.221     90.000 ' ===  11   9   8   7
2234) Pcca       2   1      17.931   939.69   0.0097     2.2226     1.5716     5.1331     90.000     90.000     90.000 ' ===   5   8   9
2235) Pna21      3   2      11.155   939.62   0.0087     3.1432     4.4452     0.7984     90.000     90.000     90.000 ' ===   7  10   1
2236) C2         3   4      15.839   939.49   0.0083     1.9636     5.1325     1.5907     90.000     81.121     90.000 ' ===   4   7   7   3
2237) C2         2   0      53.021   939.03   0.0088     4.6476     5.1329     2.2247     90.000     92.498     90.000 ' ===   7  11  10   7
2238) Aba2       3   5      20.996   938.89   0.0077     4.4451     3.1432     1.5027     90.000     90.000     90.000 ' ===   5   4   1
2239) Iba2       3   1      36.542   938.54   0.0087     4.4452     3.1432     2.6153     90.000     90.000     90.000 ' ===  11   9   2
2240) Pmc21      2   1      12.181   938.54   0.0087     4.4452     3.1432     0.8718     90.000     90.000     90.000 ' ===  11   9   2
2241) Pna21      3   2      19.150   937.75   0.0085     2.7220     7.6995     0.9137     90.000     90.000     90.000 ' ===   8  11   2
2242) I222       3   2      20.703   937.72   0.0089     3.1432     4.4453     1.4817     90.000     90.000     90.000 ' ===   9   7   2
2243) Pmn21      2   0      38.339   937.52   0.0096     4.4455     6.2866     1.3718     90.000     90.000     90.000 ' ===   9  12   8
2244) Pmc21      3   0      35.861   937.02   0.0094     4.4455     3.1433     2.5664     90.000     90.000     90.000 ' ===   9  11   6
2245) C2         3   1      17.931   936.89   0.0099     2.2226     3.1433     2.5666     90.000     90.002     90.000 ' ===   5   8   8   3
2246) P21212     3   2      14.044   936.56   0.0082     3.8496     2.7221     1.3402     90.000     90.000     90.000 ' ===   9  10   4
2247) Pc         3   0      18.013   936.56   0.0086     2.5783     1.5716     4.4660     90.000     84.480     90.000 ' ===   6  10   7   2
2248) P2         3   0      19.683   936.51   0.0090     5.8084     2.5664     1.7253     90.000    130.064     90.000 ' ===  12   9   8   8
2249) I41cd      3   2      62.107   936.11   0.0077     4.4451     4.4451     3.1432     90.000     90.000     90.000 ' ===  11   5
2250) Pnnn       3   2      13.553   935.69   0.0088     4.4452     3.1432     0.9700     90.000     90.000     90.000 ' ===  10   8   2
2251) P2         2   0      19.224   935.23   0.0086     4.2408     1.5716     4.7663     90.000     37.241     90.000 ' ===  12   6   8   8
2252) P2         2   1      10.575   935.21   0.0091     1.6054     5.1328     1.3109     90.000    101.776     90.000 ' ===   8   7   5   3
2253) P2         3   1      13.887   934.88   0.0076     3.1431     1.9879     2.7219     90.000    125.261     90.000 ' ===   9   4  10   8
2254) P2221      3   1       8.965   934.81   0.0090     2.5665     2.2226     1.5716     90.000     90.000     90.000 ' ===   9   5   6
2255) C222       3   1      25.356   934.62   0.0088     3.1433     3.1432     2.5664     90.000     90.000     90.000 ' ===   8   7   8
2256) C2221      3   1      29.485   934.50   0.0087     8.8904     1.0551     3.1432     90.000     90.000     90.000 ' ===  10   1   9
2257) F222       3   1      56.625   934.50   0.0087     8.8904     6.2864     1.0132     90.000     90.000     90.000 ' ===  10   9   1
2258) Abm2       3   1      31.301   934.50   0.0087     3.1432     1.1201     8.8904     90.000     90.000     90.000 ' ===   9   1  10
2259) C222       3   0      48.724   934.45   0.0090     6.2864     1.7436     4.4453     90.000     90.000     90.000 ' ===  12   7  11
2260) Pmn21      3   6      11.646   933.97   0.0089     7.6996     1.1113     1.3610     90.000     90.000     90.000 ' ===   6   4   5
2261) C2         2   0      33.012   933.35   0.0089     4.8227     3.1432     2.3626     90.000     67.179     90.000 ' ===  12   7   4   4
2262) Ccca       3   1      35.861   933.30   0.0095     5.1330     3.1433     2.2226     90.000     90.000     90.000 ' ===   8   8   5
2263) Pccn       2   0      43.922   933.27   0.0096     3.1433     4.4455     3.1433     90.000     90.000     90.000 ' ===   9  11  10
2264) C222       3   4      36.282   933.19   0.0078    10.2649     1.5903     2.2226     90.000     90.000     90.000 ' ===   7   5   6
2265) P4cc       3   3      12.679   932.41   0.0094     1.5716     1.5716     5.1330     90.000     90.000     90.000 ' ===   7   7
2266) P222       2   1      11.953   932.18   0.0087     4.4452     3.1432     0.8555     90.000     90.000     90.000 ' ===   9  10   1
2267) Pca21      3   1      19.017   932.10   0.0084     7.6994     2.7220     0.9074     90.000     90.000     90.000 ' ===  12  11   3
2268) P2         3   0      19.864   931.76   0.0094     3.4821     2.2227     2.5955     90.000     98.572     90.000 ' ===  10   8  11   9
2269) C2221      3   1      34.801   930.29   0.0086     5.4441     0.8302     7.6995     90.000     90.000     90.000 ' ===  11   1  11
2270) Pmn21      2   1      18.041   930.29   0.0086     7.6995     2.7221     0.8608     90.000     90.000     90.000 ' ===  11  10   1
2271) Ibca       3   1      43.914   930.27   0.0083     4.4452     3.1432     3.1429     90.000     90.000     90.000 ' ===  10  10   7
2272) Pca21      3   0      35.855   930.02   0.0080     4.4452     2.5662     3.1432     90.000     90.000     90.000 ' ===   8   7   9
2273) Pnc2       3   1      17.929   929.46   0.0083     7.6992     2.7220     0.8555     90.000     90.000     90.000 ' ===  12  11   1
2274) Pnc2       2   0      35.856   929.32   0.0079     2.5663     4.4451     3.1432     90.000     90.000     90.000 ' ===   7   8   9
2275) Fdd2       3   0     137.815   929.27   0.0090     6.2865     8.8904     2.4659     90.000     90.000     90.000 ' ===  12  13   7
2276) P21212     3   1      17.929   927.83   0.0084     7.6994     2.7220     0.8555     90.000     90.000     90.000 ' ===  12  11   1
2277) C2         3   0      38.200   927.73   0.0088     4.7355     5.1329     1.6742     90.000    110.164     90.000 ' ===   5   9   6   1
2278) C2         3   2      13.094   927.35   0.0092     3.4433     1.4817     2.8114     90.000    114.096     90.000 ' ===  10   6   8   7
2279) Pnna       3   1      27.776   927.21   0.0087     4.4452     1.9880     3.1432     90.000     90.000     90.000 ' ===  10   2   8
2280) P2         3   1       8.966   925.23   0.0099     2.5666     3.1433     1.1113     90.000     89.997     90.000 ' ===   8   8   5   3
2281) C222       3   2      38.334   924.87   0.0083     6.2862     1.3718     4.4451     90.000     90.000     90.000 ' ===   8   5  10
2282) P21/c      3   2      14.047   924.65   0.0108     2.5957     1.5717     3.4822     90.000     98.571     90.000 ' ===  10   7   5   5
2283) P2         3   2       9.363   924.09   0.0079     3.1431     1.3402     2.7219     90.000     54.738     90.000 ' ===   7   3  10   6
2284) P21212     3   1      18.041   924.06   0.0085     7.6994     2.7220     0.8608     90.000     90.000     90.000 ' ===  12   9   2
2285) Fdd2       2   1      74.655   923.79   0.0084     5.4441    15.3988     0.8905     90.000     90.000     90.000 ' ===  11  12   1
2286) P212121    2   1      18.041   923.79   0.0084     7.6994     2.7220     0.8608     90.000     90.000     90.000 ' ===  12  10   1
2287) F222       3   3      18.366   923.68   0.0094     5.1330     3.1433     1.1383     90.000     90.000     90.000 ' ===   8   7   2
2288) Pba2       3   1      20.831   922.90   0.0080     7.6992     2.7220     0.9940     90.000     90.000     90.000 ' ===  11  10   3
2289) Fdd2       3   1      89.722   922.15   0.0081    15.3986     5.4440     1.0703     90.000     90.000     90.000 ' ===  12  11   3
2290) Pna21      3   6       9.783   921.84   0.0071     7.6992     1.3610     0.9336     90.000     90.000     90.000 ' ===   7   5   1
2291) P2         3   0      15.452   921.28   0.0090     3.6679     1.3403     3.1765     90.000     98.297     90.000 ' ===  10   5  11   9
2292) Pnc2       3   1      19.168   921.21   0.0089     2.5664     4.4453     1.6801     90.000     90.000     90.000 ' ===   9  10   6
2293) P41        2   0      43.921   920.72   0.0093     3.1434     3.1434     4.4452     90.000     90.000     90.000 ' ===  12  12
2294) P2         2   0      15.356   920.44   0.0087     4.7907     1.5716     2.5774     90.000     52.311     90.000 ' ===  10   8  11  10
2295) Iba2       3   6      72.091   919.47   0.0077     5.6226     4.4451     2.8845     90.000     90.000     90.000 ' ===   4   5   4
2296) Pc         3   1       9.479   919.33   0.0090     2.7135     1.5716     2.3500     90.000    108.951     90.000 ' ===   6   8   5   1
2297) I4cm       3   1      50.712   919.22   0.0087     3.1432     3.1432     5.1328     90.000     90.000     90.000 ' ===   9   8
2298) P4bm       3   1      25.356   919.22   0.0087     3.1432     3.1432     2.5664     90.000     90.000     90.000 ' ===   9   8
2299) Pmn21      3   1      17.930   918.76   0.0091     4.4454     2.5664     1.5716     90.000     90.000     90.000 ' ===   7  10   6
2300) C2         3   1      25.356   917.98   0.0089     3.6295     4.4452     1.8148     90.000    120.002     90.000 ' ===   8  10   5   3
2301) Ima2       3   1      27.776   917.41   0.0088     3.1432     4.4452     1.9880     90.000     90.000     90.000 ' ===   8   9   4
2302) C222       3   1      19.891   916.71   0.0088     5.1329     2.4658     1.5716     90.000     90.000     90.000 ' ===  10   5   8
2303) P2         3   0      15.356   915.61   0.0086     4.7907     1.5716     2.5774     90.000    127.690     90.000 ' ===   9   9  11   9
2304) Pca21      3   0      31.055   915.24   0.0089     4.4452     3.1432     2.2226     90.000     90.000     90.000 ' ===  11  10   7
2305) Pmn21      2   1      12.951   914.54   0.0087     4.4452     3.1432     0.9269     90.000     90.000     90.000 ' ===  11   8   2
2306) P21        2   0      18.365   914.28   0.0088     2.6288     3.1433     2.2767     90.000     77.494     90.000 ' ===   8   8   6   3
2307) C2         3   0      35.535   914.25   0.0083     5.2431     2.1562     3.2108     90.000     78.220     90.000 ' ===  10   5   9   6
2308) P2         3   1      10.498   913.63   0.0083     2.7220     1.5027     2.7221     90.000    109.471     90.000 ' ===  10   1  10   9
2309) P222       3   0      21.960   913.44   0.0090     4.4453     3.1432     1.5716     90.000     90.000     90.000 ' ===  10   9   9
2310) Pcca       3   4       8.965   913.42   0.0100     3.1433     2.5666     1.1113     90.000     90.000     90.000 ' ===   7   7   2
2311) Aba2       3   4      15.291   913.42   0.0100     5.1332     0.9477     3.1433     90.000     90.000     90.000 ' ===   7   2   7
2312) Pmn21      3   1      26.894   913.18   0.0085     7.6995     2.7220     1.2832     90.000     90.000     90.000 ' ===  12  11   2
2313) Pca21      2   0      35.857   913.07   0.0082     4.4452     2.5663     3.1432     90.000     90.000     90.000 ' ===   7   7   8
2314) C222       3   1      19.891   912.95   0.0088     5.1329     2.4658     1.5716     90.000     90.000     90.000 ' ===  10   4   7
2315) C2         2   0      73.465   912.33   0.0092     4.5535     6.2865     2.6288     90.000    102.505     90.000 ' ===   6   9   9   4
2316) P4/n       3   0      62.109   912.23   0.0087     4.4452     4.4452     3.1432     90.000     90.000     90.000 ' ===  13   9
2317) Pc         3   0      31.553   911.92   0.0091     3.5705     4.4453     2.2582     90.000    118.318     90.000 ' ===  11  12   9   8
2318) C2         3   1      16.206   911.91   0.0087     4.4923     1.4057     2.5936     90.000     98.299     90.000 ' ===   9   4   7   4
2319) P21        3   1      13.094   911.38   0.0090     3.1780     4.4453     0.9371     90.000     98.480     90.000 ' ===   9   9   5   4
2320) Pca21      2   1      12.951   911.27   0.0088     4.4452     3.1432     0.9269     90.000     90.000     90.000 ' ===  11   8   3
2321) P2         2   1      13.094   911.20   0.0090     3.1780     4.4453     0.9371     90.000     98.477     90.000 ' ===   8   9   5   3
2322) Pba2       3   1      12.678   910.37   0.0090     4.4453     3.1433     0.9074     90.000     90.000     90.000 ' ===   9   9   5
2323) C2221      3   1      25.357   910.37   0.0090     4.4453     3.1433     1.8147     90.000     90.000     90.000 ' ===   9   9   5
2324) Pmn21      3   0      35.856   910.36   0.0079     4.4451     2.5663     3.1432     90.000     90.000     90.000 ' ===   8   7   9
2325) C222       3   1      36.239   910.27   0.0087     8.8904     1.2968     3.1432     90.000     90.000     90.000 ' ===  11   3   9
2326) P2221      2   0      28.880   909.87   0.0087     6.2865     4.4452     1.0335     90.000     90.000     90.000 ' ===  10  11   4
2327) Pnc2       3   1      19.017   909.36   0.0084     7.6994     2.7220     0.9074     90.000     90.000     90.000 ' ===  12  11   3
2328) P21/c      3   1      21.958   909.27   0.0082     2.7220     3.1432     2.7222     90.000     70.528     90.000 ' ===   8   7   8   6
2329) C222       3   1      42.300   909.24   0.0094     8.8909     1.8538     2.5665     90.000     90.000     90.000 ' ===  11   8   8
2330) Pcc2       3   0      35.855   908.79   0.0080     3.1432     2.5662     4.4452     90.000     90.000     90.000 ' ===   9   7   8
2331) C2         3   0      44.179   908.61   0.0091     2.6217    12.5730     1.3403     90.000     89.997     90.000 ' ===   9  12   5   3
2332) C222       2   1      27.270   908.54   0.0087     8.8904     0.9759     3.1432     90.000     90.000     90.000 ' ===  10   1   9
2333) Fddd       3   2    -999.000   908.54   0.0087     8.8904     6.2864  -999.0000     90.000     90.000     90.000 ' ===   9   8   0
2334) C222       3   1      27.952   908.54   0.0087     8.8904     1.0003     3.1432     90.000     90.000     90.000 ' ===  10   1   8
2335) F222       3   1      59.818   908.54   0.0087     6.2864     8.8904     1.0703     90.000     90.000     90.000 ' ===   9  10   1
2336) P212121    3   1      16.600   908.54   0.0087     3.1432     4.4452     1.1881     90.000     90.000     90.000 ' ===   9  10   1
2337) P2         2   2      16.469   908.38   0.0085     7.8184     1.5716     1.3611     90.000    100.029     90.000 ' ===   9   7   6   6
2338) Pmn21      3   1      27.275   908.37   0.0083     7.6993     2.7220     1.3014     90.000     90.000     90.000 ' ===  12  10   3
2339) P2221      2   0      21.960   908.28   0.0091     4.4453     3.1432     1.5716     90.000     90.000     90.000 ' ===  10   9   8
2340) Pmn21      3   3       8.964   907.86   0.0079     2.5664     2.2225     1.5716     90.000     90.000     90.000 ' ===   7   6   6
2341) Ima2       3   1      27.776   907.83   0.0088     4.4452     3.1432     1.9880     90.000     90.000     90.000 ' ===   9   8   4
2342) I4         3   1      50.712   907.70   0.0087     3.1432     3.1432     5.1328     90.000     90.000     90.000 ' ===   9   7
2343) P2         3   1       7.726   907.64   0.0089     2.5936     1.3402     2.2461     90.000     98.298     90.000 ' ===   8   5   9   6
2344) Pca21      2   1      12.678   907.16   0.0089     4.4452     3.1432     0.9074     90.000     90.000     90.000 ' ===  10  10   3
2345) Pnnn       3   1      27.776   907.12   0.0087     3.1432     4.4452     1.9880     90.000     90.000     90.000 ' ===   8  10   2
2346) Pcc2       2   1      17.930   907.03   0.0086     7.6995     2.7221     0.8555     90.000     90.000     90.000 ' ===  11  11   1
2347) P21212     3   1      25.357   906.62   0.0090     4.4453     2.2226     2.5664     90.000     90.000     90.000 ' ===   9   6   9
2348) C222       3   5       8.965   906.26   0.0088     2.2226     1.5716     2.5664     90.000     90.000     90.000 ' ===   4   4   5
2349) Pmn21      3   3       8.964   905.74   0.0079     2.5664     2.2226     1.5716     90.000     90.000     90.000 ' ===   6   6   5
2350) Pcca       2   1      25.902   905.54   0.0087     6.2864     4.4452     0.9269     90.000     90.000     90.000 ' ===  10  10   1
2351) Pnn2       3   1      31.055   904.92   0.0083     7.6993     2.7220     1.4818     90.000     90.000     90.000 ' ===  12  11   3
2352) C222       3   0      48.724   904.85   0.0092     6.2865     1.7435     4.4454     90.000     90.000     90.000 ' ===  11   6  11
2353) Pbca       3   1      21.959   904.82   0.0084     4.4452     3.1432     1.5716     90.000     90.000     90.000 ' ===   9   9   8
2354) P212121    3   1      12.181   904.69   0.0088     4.4452     3.1432     0.8718     90.000     90.000     90.000 ' ===  11   8   3
2355) Pnn2       3   1      17.226   904.65   0.0088     4.4452     3.1432     1.2329     90.000     90.000     90.000 ' ===  11  10   5
2356) P21212     3   1      27.276   904.65   0.0085     2.7220     7.6993     1.3015     90.000     90.000     90.000 ' ===  10  12   2
2357) Pca21      3   0      43.918   904.50   0.0089     6.2865     4.4452     1.5716     90.000     90.000     90.000 ' ===  10  12   6
2358) P222       3   1      27.275   904.23   0.0083     2.7220     7.6993     1.3014     90.000     90.000     90.000 ' ===  10  12   3
2359) C2         3   2      18.824   903.98   0.0106     2.3333     3.1433     2.5797     90.000     95.772     90.000 ' ===   6   9  10   6
2360) Fdd2       3   0     117.116   903.97   0.0088     8.8904     6.2865     2.0955     90.000     90.000     90.000 ' ===  10   9   6
2361) P42cm      3   1      25.356   903.70   0.0087     2.2226     2.2226     5.1328     90.000     90.000     90.000 ' ===   9   8
2362) P42/ncm    2   0      87.836   903.60   0.0087     4.4452     4.4452     4.4452     90.000     90.000     90.000 ' ===  12  11
2363) P-43n      2   0     248.439   903.36   0.0088     6.2865     6.2865     6.2865     90.000     90.000     90.000 ' ===  13
2364) C2         3   1      27.777   903.30   0.0089     5.4445     1.9880     3.1433     90.000     54.734     90.000 ' ===   8   2   9   6
2365) Pban       3   0      46.579   903.27   0.0082     7.6993     2.7219     2.2226     90.000     90.000     90.000 ' ===  11   9   9
2366) Pc         3   1       9.045   903.22   0.0091     2.2425     2.5665     1.5856     90.000     82.383     90.000 ' ===   5  10   6   2
2367) C2         3   0     124.205   902.04   0.0086     8.8894     6.2864     3.1430     90.000    134.995     90.000 ' ===   7  10  11   7
2368) Iba2       3   2      23.475   902.02   0.0088     3.1432     4.4452     1.6801     90.000     90.000     90.000 ' ===   9   9   4
2369) P42/ncm    3   0      87.845   901.42   0.0095     4.4454     4.4454     4.4452     90.000     90.000     90.000 ' ===  11  12
2370) P21212     2   1      18.041   900.69   0.0084     7.6994     2.7220     0.8608     90.000     90.000     90.000 ' ===  12  10   1
2371) Fdd2       3   1      79.002   900.69   0.0084    15.3988     5.4441     0.9424     90.000     90.000     90.000 ' ===  12  11   1
2372) C2         3   1      27.777   899.93   0.0087     3.1432     4.4452     1.9880     90.000     89.999     90.000 ' ===   9  11   4   3
2373) Ccc2       3   1      38.335   899.25   0.0084     6.2864     1.3718     4.4453     90.000     90.000     90.000 ' ===  11   8   8
2374) C222       3   4      11.953   899.25   0.0088     4.4452     3.1432     0.8555     90.000     90.000     90.000 ' ===   5   5   2
2375) C2         3   2      17.931   898.89   0.0100     2.2227     5.1332     1.5717     90.000     89.998     90.000 ' ===   4   7   7   2
2376) Pnn2       3   2      11.155   898.77   0.0087     4.4452     3.1432     0.7984     90.000     90.000     90.000 ' ===  10   7   1
2377) P21        3   1      25.627   898.11   0.0095     4.4925     2.2226     3.6679     90.000     44.403     90.000 ' ===   8   7  10   7
2378) R3c        3   1     117.841   898.06   0.0086     4.4452     4.4452     6.8863     90.000     90.000    120.000 ' ===  12   9
2379) P4/nbm     3   1      43.916   897.76   0.0082     3.1432     3.1432     4.4452     90.000     90.000     90.000 ' ===  11  11
2380) Pna21      3   1      22.377   897.70   0.0084     7.6993     2.7220     1.0677     90.000     90.000     90.000 ' ===  11  11   1
2381) P222       3   0      53.783   896.80   0.0080     7.6987     4.4452     1.5716     90.000     90.000     90.000 ' ===   7   8   9
2382) P42/nbc    3   4      25.355   896.70   0.0079     3.1432     3.1432     2.5664     90.000     90.000     90.000 ' ===   8   5
2383) Pmc21      3   1      26.894   895.61   0.0085     7.6995     2.7220     1.2832     90.000     90.000     90.000 ' ===  12  11   2
2384) Pna21      3   1      15.527   895.07   0.0087     3.1432     4.4452     1.1113     90.000     90.000     90.000 ' ===   9  10   2
2385) Pcca       2   0      43.919   894.98   0.0091     8.8906     3.1433     1.5716     90.000     90.000     90.000 ' ===  11   9   7
2386) Pmc21      3   1      17.930   894.59   0.0091     4.4454     2.5664     1.5716     90.000     90.000     90.000 ' ===   7  10   6
2387) P222       3   0      28.880   894.18   0.0087     6.2865     4.4452     1.0335     90.000     90.000     90.000 ' ===  10  11   4
2388) Pban       2   1      17.930   892.53   0.0093     5.1330     3.1433     1.1113     90.000     90.000     90.000 ' ===   8   8   5
2389) Pba2       3   2      11.339   891.65   0.0087     3.1432     4.4452     0.8116     90.000     90.000     90.000 ' ===   9   9   1
2390) Fdd2       2   0     175.677   891.54   0.0090     6.2866     8.8905     3.1432     90.000     90.000     90.000 ' ===   9  11   6
2391) Iba2       2   0      71.717   891.19   0.0086     4.4452     5.1328     3.1432     90.000     90.000     90.000 ' ===   6   8   8
2392) Pcc2       3   0      35.855   891.17   0.0080     4.4452     2.5662     3.1432     90.000     90.000     90.000 ' ===   8   7   9
2393) Pcca       3   1      32.937   891.05   0.0082     7.6991     2.7222     1.5716     90.000     90.000     90.000 ' ===  12  12   8
2394) P222       2   0      21.960   890.47   0.0091     4.4453     3.1432     1.5716     90.000     90.000     90.000 ' ===  10   9   8
2395) P21        2   0      21.148   890.10   0.0087     3.2109     2.5664     3.7075     90.000    136.194     90.000 ' ===  11   9  10   8
2396) P21/c      3   0      43.919   889.93   0.0091     5.4444     3.1432     3.1432     90.000     54.737     90.000 ' ===  10  11  10   7
2397) Pcca       3   1      17.931   889.91   0.0097     3.1433     2.5665     2.2226     90.000     90.000     90.000 ' ===   8   8   5
2398) Ibca       2   1      35.861   889.91   0.0097     5.1331     3.1433     2.2226     90.000     90.000     90.000 ' ===   8   8   5
2399) Pmn21      3   0      35.861   889.66   0.0093     4.4454     3.1432     2.5665     90.000     90.000     90.000 ' ===   9  10   7
2400) P2221      3   1      19.017   889.08   0.0088     7.6996     2.7221     0.9074     90.000     90.000     90.000 ' ===  11  11   3
2401) R3c        3   1     117.845   888.21   0.0088     4.4452     4.4452     6.8864     90.000     90.000    120.000 ' ===  12  10
2402) P21/c      3   2      10.574   887.72   0.0078     2.2703     2.5665     1.8537     90.000     78.225     90.000 ' ===   8   6   6   4
2403) Cmc21      3   0      71.719   887.02   0.0088     5.1328     3.1432     4.4453     90.000     90.000     90.000 ' ===   9   8   7
2404) P4/nbm     2   0      87.845   885.88   0.0095     4.4454     4.4454     4.4452     90.000     90.000     90.000 ' ===  11  12
2405) I41/a      3   0     175.690   885.88   0.0095     4.4454     4.4454     8.8904     90.000     90.000     90.000 ' ===  11  12
2406) P2         2   1       9.028   885.60   0.0098     2.0433     2.5665     1.8275     90.000     70.402     90.000 ' ===  10   7  10  10
2407) P212121    3   1      27.275   885.38   0.0084     7.6993     2.7220     1.3014     90.000     90.000     90.000 ' ===  12  10   3
2408) Pmc21      2   1      17.930   884.91   0.0086     7.6995     2.7221     0.8555     90.000     90.000     90.000 ' ===  11  11   1
2409) Pban       3   0      37.453   884.86   0.0086     8.8904     2.6805     1.5716     90.000     90.000     90.000 ' ===   9   7   6
2410) Fddd       3   5      48.325   884.71   0.0107    10.2667     3.1433     1.4975     90.000     90.000     90.000 ' ===   7   5   4
2411) Pmc21      2   1      18.887   884.54   0.0088     7.6992     2.7222     0.9011     90.000     90.000     90.000 ' ===  11  10   1
2412) Pca21      3   1      17.931   884.29   0.0098     3.1433     2.5666     2.2226     90.000     90.000     90.000 ' ===   8   7   5
2413) Pna21      3   1      20.997   883.99   0.0087     4.4452     3.1432     1.5028     90.000     90.000     90.000 ' ===   9   8   1
2414) C222       3   1      28.130   883.99   0.0087     6.2864     1.0067     4.4452     90.000     90.000     90.000 ' ===   9   1   9
2415) P222       3   1      13.888   883.99   0.0087     4.4452     3.1432     0.9940     90.000     90.000     90.000 ' ===   9   8   1
2416) P21212     3   1      16.600   883.99   0.0087     3.1432     4.4452     1.1881     90.000     90.000     90.000 ' ===   9  10   1
2417) Pnna       3   0      48.722   883.94   0.0085     6.2863     4.4452     1.7436     90.000     90.000     90.000 ' ===  10  12   6
2418) Pnn2       3   0      38.339   883.71   0.0096     4.4455     6.2866     1.3718     90.000     90.000     90.000 ' ===   9  12   8
2419) F222       3   1     117.846   883.30   0.0087     7.6996     4.4452     3.4432     90.000     90.000     90.000 ' ===  10   9   9
2420) Fddd       3   2      88.530   883.05   0.0092     4.7518     4.1912     4.4452     90.000     90.000     90.000 ' ===  10  10   9
2421) Pmc21      3   1      17.929   882.99   0.0083     7.6992     2.7220     0.8555     90.000     90.000     90.000 ' ===  12  11   1
2422) C2         2   0      26.371   882.94   0.0089     5.1689     1.4057     4.2204     90.000     59.316     90.000 ' ===  12   3   8   7
2423) I222       3   2      23.475   882.76   0.0087     4.4452     3.1432     1.6801     90.000     90.000     90.000 ' ===  10   7   2
2424) Pba2       3   1      14.249   882.71   0.0088     4.4452     3.1432     1.0198     90.000     90.000     90.000 ' ===   9   9   3
2425) I41        3   5      25.357   882.26   0.0090     2.2226     2.2226     5.1331     90.000     90.000     90.000 ' ===   7   5
2426) C2         3   2      15.815   881.10   0.0084     4.4922     1.3718     3.1765     90.000     53.894     90.000 ' ===   9   4   9   7
2427) F222       3   0     137.817   880.98   0.0091     8.8904     6.2865     2.4659     90.000     90.000     90.000 ' ===  12  13   6
2428) Cmc21      3   1      38.333   880.98   0.0081     6.2864     1.3718     4.4452     90.000     90.000     90.000 ' ===  11   9   9
2429) C2         3   3      19.892   880.54   0.0088     5.1328     2.4659     1.5716     90.000     89.997     90.000 ' ===   8   3   7   5
2430) P2         3   0      15.450   880.44   0.0080     4.4921     1.3403     2.5934     90.000     81.705     90.000 ' ===  11   7   6   5
2431) P212121    3   1      16.600   880.39   0.0087     3.1432     4.4452     1.1881     90.000     90.000     90.000 ' ===  10  10   1
2432) Pc         3   1      21.959   879.76   0.0086     5.2123     1.5716     2.7222     90.000    100.027     90.000 ' ===  10   9   8   8
2433) Pc         3   0      18.365   879.37   0.0088     4.7393     1.5716     4.5533     90.000     32.787     90.000 ' ===  11   8   6   6
2434) Pmn21      3   0      43.911   878.81   0.0076     4.4450     3.1429     3.1432     90.000     90.000     90.000 ' ===  10   9  10
2435) P21        3   1       8.966   878.78   0.0099     2.7222     5.1331     1.1113     90.000     35.264     90.000 ' ===  10   8   5   5
2436) P212121    3   1      26.894   878.72   0.0085     7.6995     2.7220     1.2832     90.000     90.000     90.000 ' ===  12  11   2
2437) Pcc2       3   3       8.965   878.50   0.0095     2.5665     2.2226     1.5716     90.000     90.000     90.000 ' ===   8   6   5
2438) P2         3   4      11.771   878.43   0.0106     1.1232     7.6999     1.3612     90.000     89.262     90.000 ' ===   4   9   6   3
2439) P21/c      3   2       9.182   878.29   0.0079     2.2766     1.5716     2.6288     90.000     77.493     90.000 ' ===   6   6   6   2
2440) C222       3   3       9.584   878.22   0.0094     3.1433     1.1880     2.5665     90.000     90.000     90.000 ' ===   7   3   7
2441) C2         2   0      35.864   878.13   0.0089     4.4458     5.1329     1.5718     90.000     89.154     90.000 ' ===   5  10   7   2
2442) Pcc2       3   1      17.226   878.04   0.0088     3.1432     4.4452     1.2329     90.000     90.000     90.000 ' ===  10  11   5
2443) P222       3   1      10.980   877.42   0.0088     3.1432     4.4452     0.7858     90.000     90.000     90.000 ' ===   8  10   3
2444) C222       2   1      22.492   877.05   0.0088     6.2865     0.8049     4.4452     90.000     90.000     90.000 ' ===  10   3  10
2445) Fddd       2   1      91.586   876.22   0.0098    10.2663     6.2866     1.4191     90.000     90.000     90.000 ' ===  10  10   5
2446) Pnc2       2   1      12.678   875.88   0.0089     4.4452     3.1432     0.9074     90.000     90.000     90.000 ' ===  10  10   3
2447) Pmc21      2   0      35.855   875.26   0.0080     4.4452     2.5662     3.1432     90.000     90.000     90.000 ' ===   8   7   9
2448) Pnna       3   1      42.468   875.20   0.0085    15.3991     2.7220     1.0132     90.000     90.000     90.000 ' ===  12  10   3
2449) P21/c      3   1      12.951   874.93   0.0088     3.1432     4.4452     0.9269     90.000     90.002     90.000 ' ===   7  11   3   1
2450) Ibca       3   4      12.881   874.73   0.0094     3.1433     5.1330     0.7984     90.000     90.000     90.000 ' ===   6   7   1
2451) Iba2       3   0      71.717   874.68   0.0086     5.1328     4.4452     3.1432     90.000     90.000     90.000 ' ===   8   6   8
2452) Pmc21      3   1      12.678   874.28   0.0087     2.5664     2.2226     2.2226     90.000     90.000     90.000 ' ===   8   8   6
2453) I222       2   1      25.901   874.12   0.0088     4.4452     1.8538     3.1432     90.000     90.000     90.000 ' ===  10   2   8
2454) C2         2   0      26.371   874.02   0.0088     5.1689     1.4057     4.2204     90.000    120.685     90.000 ' ===  12   3   7   6
2455) Pna21      3   1      27.776   873.64   0.0086     1.9880     3.1432     4.4452     90.000     90.000     90.000 ' ===   2   9  10
2456) C2221      3   5      27.353   873.57   0.0091     5.1328     3.9761     1.3403     90.000     90.000     90.000 ' ===   6   6   2
2457) Pmn21      2   1      12.181   873.49   0.0088     4.4452     3.1432     0.8718     90.000     90.000     90.000 ' ===  11   8   3
2458) Pca21      2   0      35.859   873.05   0.0087     3.1432     4.4452     2.5665     90.000     90.000     90.000 ' ===  10   7   5
2459) Cmc21      3   1      35.859   872.79   0.0090     5.1328     3.1433     2.2226     90.000     90.000     90.000 ' ===   8   8   5
2460) P2         3   1      10.575   872.52   0.0095     3.2110     2.5665     1.3109     90.000    101.783     90.000 ' ===  10   6   6   5
2461) Ccc2       2   0      93.166   872.09   0.0088     5.4444     4.4452     3.8496     90.000     90.000     90.000 ' ===  10  11  10
2462) F222       2   0     143.427   870.98   0.0088     8.8905     5.1324     3.1432     90.000     90.000     90.000 ' ===   9   7  10
2463) I4cm       3   0     175.690   870.86   0.0095     4.4454     4.4454     8.8904     90.000     90.000     90.000 ' ===  11  12
2464) Pmn21      3   1      18.040   870.43   0.0082     7.6993     2.7220     0.8608     90.000     90.000     90.000 ' ===  12  10   1
2465) Pba2       3   1      18.886   870.43   0.0082     7.6993     2.7220     0.9011     90.000     90.000     90.000 ' ===  11  11   1
2466) P212121    3   1      17.929   870.43   0.0082     7.6993     2.7220     0.8555     90.000     90.000     90.000 ' ===  12  11   1
2467) P2         3   1       7.726   870.17   0.0089     2.5936     1.3403     2.2461     90.000     81.702     90.000 ' ===   7   5   9   5
2468) Abm2       3   1      56.259   869.87   0.0088     4.4454     2.4657     5.1328     90.000     90.000     90.000 ' ===  10   6  11
2469) P222       3   1      25.357   869.50   0.0091     2.5664     2.2226     4.4454     90.000     90.000     90.000 ' ===   8   7   8
2470) P4/nnc     3   5      22.678   869.24   0.0078     4.4451     4.4451     1.1477     90.000     90.000     90.000 ' ===   8   3
2471) C222       3   1      36.433   869.19   0.0089     8.8907     1.5968     2.5664     90.000     90.000     90.000 ' ===  10   5   7
2472) Pbcn       2   1      25.356   868.73   0.0087     3.1432     4.4452     1.8147     90.000     90.000     90.000 ' ===  10  10   3
2473) C2         3   3      13.022   868.66   0.0091     2.0578     2.4658     2.5892     90.000     82.389     90.000 ' ===   7   4   8   5
2474) Fdd2       2   0     165.625   868.54   0.0088     8.8905     6.2865     2.9634     90.000     90.000     90.000 ' ===   9  10   6
2475) Pccn       3   1      27.777   868.14   0.0088     4.4452     3.1432     1.9880     90.000     90.000     90.000 ' ===  10   9   3
2476) Cmc21      2   0      65.877   867.96   0.0088     9.4296     4.4452     1.5716     90.000     90.000     90.000 ' ===   8  11   8
2477) Pba2       3   0      43.917   867.54   0.0086     4.4453     3.1431     3.1432     90.000     90.000     90.000 ' ===  11   7  10
2478) Pba2       3   0      35.857   867.27   0.0084     5.1327     3.1432     2.2226     90.000     90.000     90.000 ' ===   7   9   7
2479) Pnc2       2   1      15.527   867.09   0.0087     3.1432     4.4452     1.1113     90.000     90.000     90.000 ' ===   9  10   2
2480) P212121    3   1      19.017   867.07   0.0084     7.6994     2.7220     0.9074     90.000     90.000     90.000 ' ===  12  11   3
2481) Pnc2       3   3      15.289   867.04   0.0081     2.5663     4.4451     1.3403     90.000     90.000     90.000 ' ===   5   9   5
2482) Pcc2       3   1      26.892   866.92   0.0077     3.8495     2.7220     2.5664     90.000     90.000     90.000 ' ===  11  10   8
2483) C2         3   2      13.888   866.83   0.0089     2.7221     1.9880     2.7220     90.000     70.530     90.000 ' ===   7   6   8   5
2484) Fdd2       2   1      93.165   866.19   0.0091     5.4443     3.8497     4.4452     90.000     90.000     90.000 ' ===  12  12  10
2485) I222       2   0      87.839   865.93   0.0090     6.2865     4.4453     3.1432     90.000     90.000     90.000 ' ===   7  10  10
2486) Pcc2       3   1      19.016   865.86   0.0082     7.6992     2.7220     0.9074     90.000     90.000     90.000 ' ===  12  11   3
2487) C2         3   2      12.509   865.00   0.0094     1.5506     5.1330     1.5746     90.000     86.470     90.000 ' ===   4   9   7   2
2488) I222       3   1      25.814   864.51   0.0088     5.1329     2.4658     2.0396     90.000     90.000     90.000 ' ===   9   8   6
2489) P2         3   1      12.951   864.39   0.0088     2.7222     1.8538     2.7221     90.000     70.528     90.000 ' ===  10   1  10   8
2490) I222       2   1      25.901   864.35   0.0088     4.4452     1.8538     3.1432     90.000     90.000     90.000 ' ===  10   2   9
2491) Abm2       3   2      25.356   864.05   0.0086     2.5664     4.4452     2.2226     90.000     90.000     90.000 ' ===   8   8   4
2492) P21212     3   1      11.953   863.95   0.0089     4.4452     3.1432     0.8555     90.000     90.000     90.000 ' ===   8   9   3
2493) C2         3   1      16.206   863.53   0.0087     4.4923     1.4057     2.5936     90.000     98.298     90.000 ' ===   9   3   7   4
2494) P4/nbm     3   3      12.679   863.43   0.0094     2.2226     2.2226     2.5665     90.000     90.000     90.000 ' ===   7   7
2495) P21        3   1       8.967   862.78   0.0104     2.5666     1.5716     2.2228     90.000     90.008     90.000 ' ===  10   7   6   5
2496) P3         2   0      71.718   862.56   0.0087     5.1329     5.1329     3.1432     90.000     90.000    120.000 ' ===  11  10
2497) Pcca       3   0      43.919   862.17   0.0091     6.2865     4.4453     1.5716     90.000     90.000     90.000 ' ===   9  11   7
2498) Ccc2       3   1      37.453   862.12   0.0088     3.1432     4.4452     2.6805     90.000     90.000     90.000 ' ===   7   8   4
2499) C222       3   3    -999.000   861.47   0.0087     3.1432     4.4452  -999.0000     90.000     90.000     90.000 ' ===   7   8   0
2500) Pbca       3   1      21.958   861.34   0.0082     4.4452     3.1432     1.5716     90.000     90.000     90.000 ' ===  10  11   7
2501) Pna21      3   2      11.738   861.32   0.0087     4.4452     3.1432     0.8401     90.000     90.000     90.000 ' ===  10   7   1
2502) Pnc2       3   2      11.155   861.32   0.0087     3.1432     4.4452     0.7984     90.000     90.000     90.000 ' ===   7  10   1
2503) P63        2   0      71.719   861.17   0.0089     5.1329     5.1329     3.1432     90.000     90.000    120.000 ' ===  11  10
2504) C2         3   1      27.109   860.82   0.0090     5.4445     1.9401     2.7221     90.000     70.527     90.000 ' ===  10   5  12  10
2505) I222       3   1      36.542   860.73   0.0087     4.4452     2.6153     3.1432     90.000     90.000     90.000 ' ===  10   1   9
2506) Pnna       2   1      25.902   860.73   0.0087     8.8904     3.1432     0.9269     90.000     90.000     90.000 ' ===  10   9   1
2507) C222       3   1      37.454   860.73   0.0087     4.4452     3.1432     2.6806     90.000     90.000     90.000 ' ===  10   9   1
2508) Pnc2       3   1      20.997   860.73   0.0087     3.1432     4.4452     1.5028     90.000     90.000     90.000 ' ===   8   9   1
2509) Pbca       2   0      43.918   860.63   0.0089     6.2864     4.4453     1.5716     90.000     90.000     90.000 ' ===   8  11   7
2510) F222       3   4      25.160   860.54   0.0087     5.1328     4.4452     1.1027     90.000     90.000     90.000 ' ===   8   6   3
2511) Pbca       2   0      43.920   860.29   0.0093     8.8908     3.1433     1.5716     90.000     90.000     90.000 ' ===  10  10   7
2512) P21/c      3   1      15.526   859.97   0.0080     3.1432     2.2226     2.7220     90.000     54.732     90.000 ' ===  10   8  11   9
2513) Pnc2       3   1      25.357   859.81   0.0089     2.5664     4.4454     2.2226     90.000     90.000     90.000 ' ===   9   8   7
2514) P4nc       2   0      62.108   859.32   0.0086     4.4452     4.4452     3.1431     90.000     90.000     90.000 ' ===  13   8
2515) P2         3   1      11.634   859.13   0.0086     2.2803     2.5664     2.0396     90.000     77.077     90.000 ' ===   7   6   5   3
2516) C2         2   0      38.166   858.93   0.0090     2.3656    10.2658     1.6330     90.000     74.242     90.000 ' ===   5  11   7   2
2517) P2         3   1      17.977   858.68   0.0087     4.4568     3.1432     1.2866     90.000     94.141     90.000 ' ===   9   9   4   2
2518) Pmn21      3   1      25.357   857.72   0.0089     4.4453     2.5664     2.2226     90.000     90.000     90.000 ' ===   8   9   7
2519) Pnn2       3   1      27.776   857.67   0.0087     3.1432     1.9880     4.4452     90.000     90.000     90.000 ' ===   8   2  10
2520) Pbca       3   1      21.958   857.38   0.0082     3.1432     4.4452     1.5716     90.000     90.000     90.000 ' ===   9  11   7
2521) C2         3   1      22.678   856.82   0.0086     3.2462     4.4452     1.6231     90.000     75.526     90.000 ' ===   6   9   4   1
2522) P222       3   1      13.888   856.60   0.0087     3.1432     4.4452     0.9940     90.000     90.000     90.000 ' ===   9   9   1
2523) P2         3   1      12.678   856.42   0.0088     2.2226     2.5664     2.2226     90.000     90.000     90.000 ' ===   9   7   5   5
2524) Cmc21      3   0      93.165   856.30   0.0088     5.4443     4.4452     3.8497     90.000     90.000     90.000 ' ===  10  11  10
2525) Pnn2       3   2      11.953   855.98   0.0087     3.1432     4.4452     0.8555     90.000     90.000     90.000 ' ===   9   9   1
2526) Pnc2       3   2      11.339   855.98   0.0087     3.1432     4.4452     0.8116     90.000     90.000     90.000 ' ===   9   9   1
2527) C222       3   1      32.622   855.93   0.0087     6.2864     1.1674     4.4452     90.000     90.000     90.000 ' ===   9   2  11
2528) C222       2   0      44.178   855.74   0.0090    12.5730     2.6217     1.3403     90.000     90.000     90.000 ' ===  12   9   6
2529) Aba2       2   1      35.861   855.69   0.0097     3.1433     2.2226     5.1331     90.000     90.000     90.000 ' ===   8   5   8
2530) C2         3   3      25.812   855.54   0.0081     5.5228     2.4657     2.0396     90.000     68.333     90.000 ' ===   9   8   6   5
2531) P2         3   1      35.856   855.42   0.0081     2.5663     3.1432     4.4452     90.000     89.995     90.000 ' ===   5   8   8   3
2532) Pc         3   2       9.060   854.24   0.0090     2.5936     1.5716     2.2462     90.000     81.701     90.000 ' ===   9   7   5   4
2533) P42cm      3   1      43.916   853.96   0.0082     3.1432     3.1432     4.4452     90.000     90.000     90.000 ' ===  11  11
2534) Pcca       3   5      10.246   853.23   0.0100     5.1332     1.5717     1.2700     90.000     90.000     90.000 ' ===   6   6   1
2535) Pcca       2   1      24.361   853.22   0.0087     6.2865     4.4452     0.8718     90.000     90.000     90.000 ' ===   9  11   2
2536) Ima2       3   1      36.542   853.22   0.0087     4.4452     3.1432     2.6153     90.000     90.000     90.000 ' ===  11   9   2
2537) P2         3   1      18.229   852.80   0.0087     4.4720     3.1432     1.3047     90.000     83.719     90.000 ' ===  10   9   3   3
2538) P2         3   1      11.634   852.79   0.0086     2.2804     2.5664     2.0396     90.000     77.076     90.000 ' ===   7   7   5   3
2539) Aba2       3   2      58.920   851.74   0.0084     5.4443     1.4056     7.6992     90.000     90.000     90.000 ' ===  11   4  11
2540) P21212     2   1      12.181   851.67   0.0089     4.4452     3.1432     0.8718     90.000     90.000     90.000 ' ===  11   8   3
2541) P4/nbm     3   0      87.836   851.64   0.0087     4.4452     4.4452     4.4452     90.000     90.000     90.000 ' ===  12  12
2542) F222       3   1      92.271   851.38   0.0089     6.2864     8.8905     1.6510     90.000     90.000     90.000 ' ===  10  12   4
2543) P4/n       3   1      25.356   851.13   0.0087     3.1432     3.1432     2.5664     90.000     90.000     90.000 ' ===   9   8
2544) Ccc2       3   1      48.720   850.72   0.0078     6.2865     1.7435     4.4451     90.000     90.000     90.000 ' ===  11   9  11
2545) P21        3   1      12.951   850.53   0.0087     2.7222     1.8538     2.7221     90.000     70.529     90.000 ' ===   9   1  11   8
2546) P21212     3   1      27.276   850.49   0.0085     7.6994     2.7220     1.3015     90.000     90.000     90.000 ' ===  12  10   2
2547) C2         3   4    -999.000   850.38   0.0091     5.4444  -999.0000     3.1432     90.000    125.265     90.000 ' ===   6   0   8   5
2548) P21212     3   1      13.448   850.19   0.0098     2.7221     1.9249     2.5666     90.000     90.000     90.000 ' ===  10   8   8
2549) P2         3   2       8.613   850.05   0.0080     2.7221     1.2329     2.7220     90.000    109.471     90.000 ' ===   9   3  10   8
2550) C2         3   1      24.131   849.87   0.0090     2.8639     6.2865     1.3654     90.000     79.006     90.000 ' ===   8  11   9   7
2551) Abm2       3   2      21.957   849.68   0.0081     3.1432     4.4452     1.5715     90.000     90.000     90.000 ' ===   9   9   4
2552) C2         3   1      31.087   849.62   0.0091     3.1463     4.4452     2.2249     90.000     92.533     90.000 ' ===   8   9   4   1
2553) Pmn21      3   1      19.168   848.49   0.0089     4.4453     2.5664     1.6801     90.000     90.000     90.000 ' ===  10   9   6
2554) P2         3   0      17.254   848.11   0.0088     3.0248     2.5664     2.3102     90.000    105.829     90.000 ' ===   6   9   9   5
2555) F222       2   1      99.646   847.67   0.0087     3.6636     4.4452     6.1188     90.000     90.000     90.000 ' ===   8   9  10
2556) Pbca       3   1      38.035   847.30   0.0089    15.3984     2.7222     0.9074     90.000     90.000     90.000 ' ===  12  10   2
2557) C2         3   2      11.489   846.70   0.0094     1.4242     5.1330     1.5723     90.000     91.621     90.000 ' ===   3   9   8   3
2558) Pcc2       3   1      12.678   846.68   0.0089     4.4452     3.1432     0.9074     90.000     90.000     90.000 ' ===  10  10   3
2559) F222       3   1      75.677   846.08   0.0088    15.3985     5.4444     0.9027     90.000     90.000     90.000 ' ===  12  10   1
2560) P2221      3   1      18.042   846.08   0.0088     7.6992     2.7222     0.8608     90.000     90.000     90.000 ' ===  12   9   1
2561) Pbca       3   5      12.180   846.07   0.0078     4.4451     3.1432     0.8718     90.000     90.000     90.000 ' ===   7   5   2
2562) Pnna       2   1      25.356   845.94   0.0086     4.4452     1.8147     3.1432     90.000     90.000     90.000 ' ===  10   5  10
2563) C2         3   1      13.344   845.83   0.0087     5.1872     1.1574     2.2461     90.000     81.702     90.000 ' ===  10   3   9   7
2564) C222       3   0      71.711   845.07   0.0080     5.1325     3.1432     4.4452     90.000     90.000     90.000 ' ===   7   9   8
2565) C222       3   1      46.538   844.85   0.0090     8.8907     2.0396     2.5664     90.000     90.000     90.000 ' ===   9   6   9
2566) F222       3   0     137.812   844.82   0.0090     8.8906     6.2865     2.4658     90.000     90.000     90.000 ' ===  12  12   7
2567) P2         3   0      17.254   844.57   0.0087     3.0248     2.5664     2.3102     90.000    105.831     90.000 ' ===   6   8   9   5
2568) P21212     3   1      20.831   844.36   0.0080     7.6992     2.7220     0.9940     90.000     90.000     90.000 ' ===  11  10   3
2569) Pnna       3   0      43.919   844.32   0.0091     6.2865     4.4453     1.5716     90.000     90.000     90.000 ' ===   9  11   7
2570) Ibca       3   6      72.090   843.97   0.0076     5.6226     4.4451     2.8845     90.000     90.000     90.000 ' ===   5   5   5
2571) C2         3   2      18.321   843.02   0.0087     3.1443     4.4452     1.3113     90.000     88.507     90.000 ' ===   9   8   2   2
2572) Fddd       3   2    -999.000   842.11   0.0087     8.8904     6.2864  -999.0000     90.000     90.000     90.000 ' ===   9   9   0
2573) Pnn2       3   2    -999.000   842.11   0.0087     3.1432     4.4452  -999.0000     90.000     90.000     90.000 ' ===   9   9   0
2574) C2         3   0      36.922   841.74   0.0088     2.2885    10.2657     1.5798     90.000     95.845     90.000 ' ===   5  11   6   1
2575) P2         3   1      15.528   841.67   0.0083     3.1432     2.2228     2.7221     90.000     54.734     90.000 ' ===   8   2  11   7
2576) Pcc2       3   1      15.527   840.82   0.0087     3.1432     4.4452     1.1113     90.000     90.000     90.000 ' ===   9  10   2
2577) P31        3   6      14.638   840.73   0.0078     2.5664     2.5664     2.5664     90.000     90.000    120.000 ' ===   6   4
2578) C2         3   1      20.110   840.62   0.0090     2.4929     5.1329     1.5889     90.000     81.540     90.000 ' ===   5   9   8   3
2579) P212121    2   1      12.678   840.44   0.0090     4.4452     3.1433     0.9074     90.000     90.000     90.000 ' ===  10  10   4
2580) Ima2       3   1      82.816   839.89   0.0087     5.9272     4.4452     3.1432     90.000     90.000     90.000 ' ===   2  10  10
2581) C2         3   1      19.725   839.13   0.0087     5.1871     1.7110     2.2461     90.000     98.298     90.000 ' ===  10   6  11   9
2582) C2221      2   1      40.303   838.66   0.0087     6.2864     1.4423     4.4452     90.000     90.000     90.000 ' ===   9   1  10
2583) Pcc2       3   1      20.997   838.66   0.0087     4.4452     3.1432     1.5028     90.000     90.000     90.000 ' ===   9   8   1
2584) Fddd       3   1     113.993   838.66   0.0087     8.8904     6.2864     2.0396     90.000     90.000     90.000 ' ===  10   8   1
2585) C222       3   4      27.353   837.73   0.0091     5.1328     3.9761     1.3403     90.000     90.000     90.000 ' ===   6   6   3
2586) P2         3   1       9.821   837.29   0.0089     2.6298     2.2226     1.7216     90.000     77.396     90.000 ' ===   9   7   9   7
2587) P42nm      2   0      87.836   837.20   0.0087     4.4452     4.4452     4.4452     90.000     90.000     90.000 ' ===  12  12
2588) P42mc      3   1      25.356   836.76   0.0087     2.2226     2.2226     5.1328     90.000     90.000     90.000 ' ===   9   8
2589) P2         2   0      18.835   835.77   0.0090     3.1612     4.4453     1.3480     90.000     96.119     90.000 ' ===   9  10   8   5
2590) F222       3   0     143.430   835.15   0.0084    10.2654     4.4452     3.1432     90.000     90.000     90.000 ' ===   7   7   9
2591) R3         3   1     109.890   835.14   0.0086     8.8903     8.8903     1.6054     90.000     90.000    120.000 ' ===  12   6
2592) C222       3   3      10.574   834.97   0.0089     4.4453     0.9269     2.5664     90.000     90.000     90.000 ' ===   8   5   7
2593) Pc         3   1       8.966   834.38   0.0100     3.0096     1.1113     3.1433     90.000    121.483     90.000 ' ===   9   5   8   6
2594) P222       3   6      15.247   834.31   0.0078     4.7147     2.5201     1.2832     90.000     90.000     90.000 ' ===   6   3   2
2595) Abm2       2   1      40.303   834.05   0.0087     4.4452     1.4423     6.2864     90.000     90.000     90.000 ' ===  10   1  10
2596) P21/c      3   2      13.555   833.95   0.0101     2.6566     2.5665     2.0578     90.000    104.960     90.000 ' ===   8   5   9   6
2597) Pba2       3   1      20.831   833.32   0.0082     2.7220     7.6993     0.9940     90.000     90.000     90.000 ' ===  10  11   3
2598) Pna21      3   2    -999.000   832.83   0.0087     4.4452     3.1432  -999.0000     90.000     90.000     90.000 ' ===   9   8   0
2599) Pca21      3   2    -999.000   832.83   0.0087     3.1432     4.4452  -999.0000     90.000     90.000     90.000 ' ===   8   9   0
2600) P2         3   0      19.683   832.76   0.0091     1.7253     2.5664     4.4546     90.000     93.706     90.000 ' ===   8   9  12   8
2601) P2         3   1      12.951   832.43   0.0087     2.7222     1.8538     2.7221     90.000     70.529     90.000 ' ===   9   1  11   8
2602) Pnna       3   2      14.639   831.98   0.0077     4.4451     3.1432     1.0477     90.000     90.000     90.000 ' ===   8   6   4
2603) C2         3   1      22.957   831.62   0.0086     3.2861     4.4452     1.6431     90.000     73.039     90.000 ' ===   6  10   4   1
2604) Pmc21      2   0      35.860   831.32   0.0089     4.4453     3.1432     2.5665     90.000     90.000     90.000 ' ===   8  10   7
2605) Pban       3   2      11.791   830.86   0.0093     5.1330     1.4616     1.5716     90.000     90.000     90.000 ' ===   9   3   7
2606) P2         3   1       9.060   830.28   0.0091     2.5936     1.5716     2.2462     90.000     81.702     90.000 ' ===   9   7   6   4
2607) C2         3   1      26.351   830.23   0.0088     3.2666     3.1432     2.6671     90.000    105.791     90.000 ' ===   7   8   6   2
2608) Ccca       3   2      58.920   829.90   0.0084     5.4443     1.4056     7.6992     90.000     90.000     90.000 ' ===  11   4  11
2609) C2         3   1      13.344   829.11   0.0088     5.1872     1.1574     2.2461     90.000     81.701     90.000 ' ===  10   5  10   8
2610) C222       3   3    -999.000   829.08   0.0087     4.4452     3.1432  -999.0000     90.000     90.000     90.000 ' ===   9   7   0
2611) C2         3   1      27.777   829.00   0.0088     3.1432     4.4452     1.9880     90.000     90.000     90.000 ' ===  10  11   5   4
2612) Pmn21      3   1      27.275   828.69   0.0083     2.7220     7.6993     1.3014     90.000     90.000     90.000 ' ===  10  12   3
2613) Fddd       3   0     175.678   828.69   0.0091     8.8906     6.2865     3.1432     90.000     90.000     90.000 ' ===  11   9   7
2614) C2         2   0      38.200   828.64   0.0088     4.7355     5.1329     1.6742     90.000    110.164     90.000 ' ===   5   8   6   1
2615) Ccca       3   6    -999.000   828.44   0.0077     3.1432     4.4451  -999.0000     90.000     90.000     90.000 ' ===   4   5   0
2616) Pnna       2   1      24.361   828.12   0.0087     8.8904     3.1432     0.8718     90.000     90.000     90.000 ' ===  11   9   2
2617) P222       2   1      18.042   828.08   0.0088     7.6992     2.7222     0.8608     90.000     90.000     90.000 ' ===  12   9   1
2618) Fdd2       3   2      88.530   827.86   0.0092     4.4452     4.1912     4.7518     90.000     90.000     90.000 ' ===   9  10  10
2619) Pccn       3   1      21.958   827.82   0.0082     3.1432     1.5716     4.4452     90.000     90.000     90.000 ' ===   9   7  11
2620) C2         3   2      29.591   827.43   0.0094     3.6679     5.1331     1.9452     90.000     53.895     90.000 ' ===   5   6   8   3
2621) P42/n      3   3      25.355   827.38   0.0079     3.1431     3.1431     2.5664     90.000     90.000     90.000 ' ===   9   6
2622) C2         3   4      26.190   826.96   0.0094     6.2867     2.8114     1.4818     90.000     89.995     90.000 ' ===   8   7   7   6
2623) Pmn21      3   2      11.155   826.87   0.0087     4.4452     3.1432     0.7984     90.000     90.000     90.000 ' ===  10   7   1
2624) Pca21      3   2      11.738   826.87   0.0087     4.4452     3.1432     0.8401     90.000     90.000     90.000 ' ===  10   7   1
2625) C2         3   2    -999.000   826.75   0.0091     5.4444  -999.0000     2.7221     90.000    109.472     90.000 ' ===   9   0  10   8
2626) Pmc21      3   1      19.016   826.51   0.0082     7.6992     2.7220     0.9074     90.000     90.000     90.000 ' ===  12  11   3
2627) C2         3   1      27.775   826.35   0.0083     2.7221     3.9759     2.6061     90.000     79.972     90.000 ' ===   8   6   8   5
2628) Pc         2   1      12.573   826.30   0.0097     4.2205     1.3403     3.6550     90.000    142.547     90.000 ' ===   9   5   9   7
2629) F222       3   2      41.844   825.58   0.0088     6.2864     8.8904     0.7487     90.000     90.000     90.000 ' ===   9   9   1
2630) Pnnn       3   1      25.355   825.30   0.0086     3.1432     4.4452     1.8147     90.000     90.000     90.000 ' ===  10  10   5
2631) Fdd2       3   6      65.823   825.08   0.0109    10.2667     3.1433     2.0396     90.000     90.000     90.000 ' ===   5   5   1
2632) C2         3   2      19.672   825.01   0.0087     3.3761     4.4452     1.4079     90.000     68.597     90.000 ' ===   8  10   2   2
2633) I222       3   1      82.816   824.89   0.0087     5.9272     3.1432     4.4452     90.000     90.000     90.000 ' ===   2  10  10
2634) Pnna       3   1      34.404   824.70   0.0089    15.3984     2.7222     0.8208     90.000     90.000     90.000 ' ===  12  10   1
2635) Pba2       3   1      17.930   824.66   0.0093     5.1330     2.2226     1.5716     90.000     90.000     90.000 ' ===   9   5   8
2636) C222       2   1      34.801   824.58   0.0086     5.4441     0.8302     7.6995     90.000     90.000     90.000 ' ===  11   1  11
2637) Pnn2       3   2      11.340   824.52   0.0088     3.1432     4.4452     0.8116     90.000     90.000     90.000 ' ===   9   9   2
2638) P2         3   1      11.953   824.50   0.0083     2.7220     1.7110     2.7221     90.000     70.529     90.000 ' ===  11   1  11  10
2639) P42/nmc    2   0      62.108   824.25   0.0086     4.4452     4.4452     3.1431     90.000     90.000     90.000 ' ===  13   8
2640) Ccc2       3   1      37.453   824.19   0.0089     3.1432     4.4453     2.6805     90.000     90.000     90.000 ' ===   8   9   3
2641) C2         3   1      30.228   824.17   0.0091     3.7471     3.1432     3.0594     90.000    122.978     90.000 ' ===   8   8   9   5
2642) Pca21      2   1      17.931   823.99   0.0097     3.1433     1.1113     5.1331     90.000     90.000     90.000 ' ===   8   5   8
2643) Pba2       3   0      43.916   823.02   0.0085     6.2862     4.4452     1.5716     90.000     90.000     90.000 ' ===   8  12   8
2644) P-43n      3   5      31.053   822.75   0.0078     3.1432     3.1432     3.1432     90.000     90.000     90.000 ' ===   8
2645) Pmc21      3   2      11.340   822.53   0.0087     2.2226     2.5664     1.9880     90.000     90.000     90.000 ' ===   6   9   6
2646) Pnnn       3   1      27.777   822.45   0.0088     3.1432     4.4452     1.9880     90.000     90.000     90.000 ' ===   9  10   3
2647) P21212     2   1      12.678   822.27   0.0090     4.4453     3.1433     0.9074     90.000     90.000     90.000 ' ===   9   9   5
2648) P21/c      3   2      10.575   821.86   0.0100     1.6055     5.1332     1.3108     90.000    101.780     90.000 ' ===   8   9   4   3
2649) C222       3   1      34.800   821.38   0.0083     5.4440     0.8302     7.6992     90.000     90.000     90.000 ' ===  11   1  12
2650) Pbca       3   1      41.408   821.02   0.0087     6.2864     4.4452     1.4818     90.000     90.000     90.000 ' ===   9  10   2
2651) C2         2   0      45.091   820.86   0.0091     2.6758    12.5730     1.3679     90.000     78.458     90.000 ' ===   9  11   5   3
2652) P2         2   0      29.484   820.42   0.0087     2.9842     3.1432     3.6550     90.000     59.316     90.000 ' ===   7   8   8   3
2653) P2         3   2      10.980   819.49   0.0089     2.6062     3.1432     1.3611     90.000    100.027     90.000 ' ===   8   7   6   5
2654) Pnn2       3   1      22.377   818.81   0.0084     7.6994     2.7220     1.0677     90.000     90.000     90.000 ' ===  11  11   1
2655) P21/c      3   1      15.526   818.21   0.0082     2.7219     2.2226     2.7220     90.000    109.468     90.000 ' ===  11   8  11  10
2656) P212121    2   1      12.951   818.03   0.0089     4.4452     3.1432     0.9269     90.000     90.000     90.000 ' ===  11   8   4
2657) P21/c      3   1      19.865   817.71   0.0103     2.5956     2.2227     3.4822     90.000     81.426     90.000 ' ===  11   8   8   8
2658) P2221      3   1      16.600   817.69   0.0087     4.4452     1.1881     3.1432     90.000     90.000     90.000 ' ===  10   1   9
2659) C2         3   2    -999.000   817.41   0.0087     3.1527     4.4452     1.1147     90.000   -999.000     90.000 ' ===   6  10   2   0
2660) Pmn21      3   1      19.168   817.24   0.0089     4.4454     2.5664     1.6801     90.000     90.000     90.000 ' ===   9  10   6
2661) Pbca       3   1      44.863   815.14   0.0085    15.3990     2.7220     1.0703     90.000     90.000     90.000 ' ===  12  11   3
2662) C2         3   2      13.022   814.99   0.0090     2.0578     2.4658     2.5892     90.000     82.389     90.000 ' ===   8   5   9   6
2663) P2221      3   1      27.275   814.40   0.0083     2.7220     7.6993     1.3014     90.000     90.000     90.000 ' ===  10  12   3
2664) C2         3   3       9.183   814.30   0.0092     5.1329     1.1383     1.5716     90.000     90.002     90.000 ' ===   8   2   6   4
2665) Fdd2       3   1     105.050   814.06   0.0081    15.3986     5.4440     1.2531     90.000     90.000     90.000 ' ===  12  11   2
2666) P2         3   6      15.951   813.99   0.0078     2.2993     2.5881     2.7730     90.000     75.150     90.000 ' ===   6   3   4   3
2667) C2         3   2      12.581   813.67   0.0094     1.5595     5.1330     1.6769     90.000    110.410     90.000 ' ===   3   9   7   2
2668) Pnnn       3   1      27.777   813.42   0.0088     4.4452     1.9880     3.1432     90.000     90.000     90.000 ' ===  10   3   9
2669) Pmn21      2   1      12.678   813.33   0.0090     4.4452     3.1433     0.9074     90.000     90.000     90.000 ' ===  10  10   4
2670) F222       2   0     131.743   813.29   0.0082     5.4441     7.6993     3.1430     90.000     90.000     90.000 ' ===  11  12   6
2671) Pnnn       3   1      20.703   813.05   0.0088     4.4452     3.1432     1.4817     90.000     90.000     90.000 ' ===   8  10   4
2672) P21/c      3   1      15.527   812.68   0.0088     4.4452     3.1432     1.1113     90.000     89.998     90.000 ' ===  10   9   3   3
2673) P2         3   1      12.037   812.38   0.0099     2.5844     2.5666     1.8275     90.000     83.228     90.000 ' ===   8   9   9   7
2674) Pnn2       3   1      27.776   811.24   0.0086     4.4452     1.9880     3.1432     90.000     90.000     90.000 ' ===  10   2   9
2675) P3c1       3   3      14.640   810.78   0.0093     1.8148     1.8148     5.1330     90.000     90.000    120.000 ' ===   8   7
2676) P4bm       3   3      12.679   809.74   0.0093     2.2226     2.2226     2.5665     90.000     90.000     90.000 ' ===   7   7
2677) P4         3   6      19.018   809.68   0.0094     1.5716     1.5716     7.6995     90.000     90.000     90.000 ' ===   6   4
2678) C2221      3   5      19.585   809.47   0.0076     5.3608     1.6438     2.2225     90.000     90.000     90.000 ' ===   7   5   5
2679) C2         3   2      11.681   809.35   0.0086     5.1871     1.0132     2.2461     90.000     81.701     90.000 ' ===   9   2   7   5
2680) C2         3   6    -999.000   808.69   0.0078     5.1014     4.4451     1.3565     90.000   -999.000     90.000 ' ===   3   6   2   0
2681) Pban       2   0      36.730   808.45   0.0088    10.2656     2.2766     1.5716     90.000     90.000     90.000 ' ===  11   6   8
2682) P2         3   0      17.961   808.15   0.0088     3.7477     2.5664     2.2265     90.000     57.004     90.000 ' ===  10   9   7   7
2683) F222       3   1      95.424   807.83   0.0082    15.3985     5.4440     1.1383     90.000     90.000     90.000 ' ===  12  11   3
2684) C2         3   1      25.624   807.21   0.0087     4.4922     2.2226     3.1765     90.000     53.894     90.000 ' ===   7   6  11   7
2685) Pmn21      3   1      18.886   806.74   0.0082     7.6993     2.7220     0.9011     90.000     90.000     90.000 ' ===  11  11   1
2686) P2         2   0      18.472   806.60   0.0086     3.0529     1.5716     4.5799     90.000     57.206     90.000 ' ===  11   8   7   7
2687) C222       3   1      45.755   805.90   0.0084    15.3986     1.0916     2.7220     90.000     90.000     90.000 ' ===  12   1  11
2688) F222       3   1     107.953   805.90   0.0084    15.3986     5.4441     1.2877     90.000     90.000     90.000 ' ===  12  11   1
2689) P2         3   2    -999.000   805.60   0.0086     2.7221  -999.0000     2.7221     90.000    109.471     90.000 ' ===   9   0  10   8
2690) Pca21      3   1      17.931   805.45   0.0097     5.1331     1.5716     2.2226     90.000     90.000     90.000 ' ===   9   8   5
2691) F222       3   0     143.430   805.32   0.0084     5.1327     6.2864     4.4452     90.000     90.000     90.000 ' ===   7   9   7
2692) Abm2       2   0      71.715   805.32   0.0084     5.1327     3.1432     4.4452     90.000     90.000     90.000 ' ===   7   9   7
2693) Pnc2       2   1      17.931   805.04   0.0097     2.5665     2.2226     3.1433     90.000     90.000     90.000 ' ===   9   5   8
2694) C2221      2   1      26.188   804.73   0.0090     6.2865     0.9371     4.4453     90.000     90.000     90.000 ' ===  10   5   9
2695) C222       3   1      56.259   804.22   0.0088     5.1328     2.4657     4.4454     90.000     90.000     90.000 ' ===  11   6  10
2696) C2         3   1      17.902   803.70   0.0095     5.2435     1.0862     3.2110     90.000    101.782     90.000 ' ===  11   4  11  10
2697) P222       3   1      17.104   802.71   0.0083     7.6992     2.7220     0.8161     90.000     90.000     90.000 ' ===  12  10   1
2698) Pnnn       3   1      27.777   802.67   0.0089     4.4452     3.1432     1.9880     90.000     90.000     90.000 ' ===  10   9   3
2699) Pnnn       3   0      37.454   802.31   0.0089     2.6805     3.1432     4.4453     90.000     90.000     90.000 ' ===   3  10  10
2700) P3c1       3   1      65.872   802.09   0.0077     3.1431     3.1431     7.6993     90.000     90.000    120.000 ' ===  11  11
2701) P21/c      3   0      26.351   801.52   0.0087     2.6671     3.1432     3.2666     90.000    105.793     90.000 ' ===   7  10   9   4
2702) Ccc2       3   4      21.748   801.51   0.0090     5.1328     1.6509     2.5665     90.000     90.000     90.000 ' ===   8   5   5
2703) Ima2       2   0      71.719   801.31   0.0089     5.1329     4.4453     3.1432     90.000     90.000     90.000 ' ===   6   7  10
2704) Pc         3   1      12.573   801.26   0.0097     2.9844     1.3403     3.6550     90.000     59.316     90.000 ' ===   8   5   9   6
2705) C2221      3   1      46.103   801.26   0.0082     5.4440     1.0999     7.6993     90.000     90.000     90.000 ' ===  11   2  12
2706) P21/c      3   2      10.574   801.06   0.0081     2.2704     2.5664     1.8537     90.000     78.222     90.000 ' ===  10   8   7   7
2707) P2         3   0      17.961   800.86   0.0088     3.1487     2.5664     2.2265     90.000     86.622     90.000 ' ===   7   9   7   4
2708) Ibca       3   3      27.774   800.82   0.0078     3.1432     4.4451     1.9879     90.000     90.000     90.000 ' ===   6   8   4
2709) Pnna       3   3      19.166   800.74   0.0079     4.4451     2.5664     1.6801     90.000     90.000     90.000 ' ===   9   5   6
2710) Pna21      2   1      25.356   800.73   0.0087     4.4452     3.1432     1.8148     90.000     90.000     90.000 ' ===   9  10   4
2711) Pnc2       3   1      22.377   800.62   0.0084     7.6994     2.7220     1.0677     90.000     90.000     90.000 ' ===  11  11   1
2712) Pnna       3   1      33.877   800.62   0.0084    15.3988     2.7220     0.8082     90.000     90.000     90.000 ' ===  12  11   1
2713) Pcc2       3   1      25.357   800.56   0.0091     2.2227     2.2226     5.1329     90.000     90.000     90.000 ' ===   7   7   8
2714) P2         2   1      11.096   800.18   0.0088     1.9451     2.5664     2.2461     90.000     81.700     90.000 ' ===   6   7  10   6
2715) Ima2       3   1      25.814   799.96   0.0088     5.1329     2.4658     2.0396     90.000     90.000     90.000 ' ===   9   8   6
2716) P2         2   0      16.566   799.78   0.0084     4.8163     1.3403     2.7806     90.000     67.361     90.000 ' ===  11   8   7   6
2717) Pccn       3   2    -999.000   799.52   0.0087     4.4452     3.1432  -999.0000     90.000     90.000     90.000 ' ===   9   8   0
2718) Pca21      3   2    -999.000   799.52   0.0087     4.4452     3.1432  -999.0000     90.000     90.000     90.000 ' ===   9   8   0
2719) Pban       3   2    -999.000   799.52   0.0087     4.4452     3.1432  -999.0000     90.000     90.000     90.000 ' ===   9   8   0
2720) Pban       3   2    -999.000   799.52   0.0087     3.1432     4.4452  -999.0000     90.000     90.000     90.000 ' ===   8   9   0
2721) Pccn       3   2    -999.000   799.52   0.0087     3.1432     4.4452  -999.0000     90.000     90.000     90.000 ' ===   8   9   0
2722) F222       3   2    -999.000   799.52   0.0087     6.2864     8.8904  -999.0000     90.000     90.000     90.000 ' ===   8   9   0
2723) Fddd       2   0     175.677   799.46   0.0091     6.2865     8.8906     3.1432     90.000     90.000     90.000 ' ===   9  11   7
2724) C2         3   2       8.951   799.29   0.0096     3.2109     1.0862     2.7808     90.000     67.362     90.000 ' ===   9   5   9   7
2725) P2         3   0      17.997   798.88   0.0087     3.5510     1.5716     3.2584     90.000     98.242     90.000 ' ===  11   8  11  11
2726) P4/ncc     3   0     124.223   798.42   0.0090     4.4453     4.4453     6.2864     90.000     90.000     90.000 ' ===  12  11
2727) Pc         3   0      19.864   798.37   0.0097     2.5955     2.2227     3.4821     90.000     81.427     90.000 ' ===  11   9  10   9
2728) C2221      3   3      38.332   798.02   0.0077     6.2860     2.3760     2.5664     90.000     90.000     90.000 ' ===   9   7   5
2729) Abm2       2   1      43.247   797.75   0.0087     3.1432     1.5476     8.8904     90.000     90.000     90.000 ' ===   9   1   9
2730) Pca21      3   1      21.958   797.74   0.0082     3.1432     1.5716     4.4452     90.000     90.000     90.000 ' ===  10   8  10
2731) C222       3   2      35.861   797.46   0.0091     5.1329     4.4454     1.5716     90.000     90.000     90.000 ' ===   6   5   8
2732) C222       3   1      42.375   797.45   0.0081     5.4440     1.0110     7.6993     90.000     90.000     90.000 ' ===  11   2  10
2733) C2         3   1      32.481   797.40   0.0085     2.7259     8.8904     1.3630     90.000     79.524     90.000 ' ===   8  11   6   4
2734) P2         3   1      24.461   797.04   0.0079     3.5015     2.2226     4.2887     90.000     47.130     90.000 ' ===   5   8   7   3
2735) P222       2   1      12.678   796.57   0.0090     4.4453     3.1433     0.9074     90.000     90.000     90.000 ' ===   9   9   5
2736) Fddd       2   2      87.849   796.23   0.0100     4.4453     4.4457     4.4452     90.000     90.000     90.000 ' ===  10   9  10
2737) Pcc2       3   1      25.357   795.92   0.0090     2.5664     2.2226     4.4453     90.000     90.000     90.000 ' ===   8   7   7
2738) C2221      2   1      35.859   795.78   0.0090     5.1328     3.1433     2.2226     90.000     90.000     90.000 ' ===   8   8   5
2739) Pna21      3   1      15.527   795.29   0.0088     3.1432     4.4452     1.1113     90.000     90.000     90.000 ' ===   9   9   3
2740) Pnn2       3   1      22.378   795.20   0.0089     7.6992     2.7222     1.0677     90.000     90.000     90.000 ' ===  11  12   1
2741) I222       3   1      27.777   795.07   0.0089     3.1432     1.9880     4.4452     90.000     90.000     90.000 ' ===   9   3   9
2742) P2         3   1      12.159   794.83   0.0086     2.3831     1.9880     2.7518     90.000     68.849     90.000 ' ===   6   4   8   3
2743) P2         2   0      15.356   794.67   0.0086     4.7907     1.5716     2.5774     90.000    127.689     90.000 ' ===  10   7  11  10
2744) Ccc2       3   1      35.861   794.57   0.0097     3.1433     2.2226     5.1331     90.000     90.000     90.000 ' ===   8   5   8
2745) P2221      3   1      18.887   794.28   0.0088     7.6992     2.7222     0.9011     90.000     90.000     90.000 ' ===  11  10   1
2746) C222       2   1      40.988   794.28   0.0088     5.4444     0.9778     7.6992     90.000     90.000     90.000 ' ===  10   1  12
2747) C2221      2   1      39.503   794.28   0.0088    15.3985     0.9424     2.7222     90.000     90.000     90.000 ' ===  12   1  10
2748) P222       3   1      17.929   794.08   0.0087     2.5664     2.2226     3.1432     90.000     90.000     90.000 ' ===   5   6   7
2749) P2         3   2      10.979   793.93   0.0084     2.6061     3.1432     1.3611     90.000    100.026     90.000 ' ===   9   6   6   6
2750) P2         3   1       8.966   793.74   0.0099     2.7222     5.1331     1.1113     90.000     35.264     90.000 ' ===  10   8   5   5
2751) P2221      3   1      12.678   793.27   0.0088     2.5664     2.2226     2.2226     90.000     90.000     90.000 ' ===   8   8   6
2752) Pmn21      3   1      15.527   792.77   0.0087     4.4452     3.1432     1.1113     90.000     90.000     90.000 ' ===  10   9   2
2753) C222       3   3       9.584   792.68   0.0095     3.1433     1.1880     2.5665     90.000     90.000     90.000 ' ===   7   4   7
2754) P2         3   2       9.158   792.59   0.0095     3.2110     1.1113     2.6217     90.000    101.783     90.000 ' ===   7   4   9   6
2755) Pmn21      3   2      11.737   792.58   0.0087     4.4452     3.1432     0.8401     90.000     90.000     90.000 ' ===   8   9   1
2756) Pcc2       3   2      11.339   792.58   0.0087     3.1432     4.4452     0.8116     90.000     90.000     90.000 ' ===   9   9   1
2757) C2         3   6      15.114   792.38   0.0095     6.4222     0.9170     2.6217     90.000    101.781     90.000 ' ===   4   2   6   3
2758) Pmn21      3   1      19.168   792.30   0.0089     4.4453     2.5664     1.6801     90.000     90.000     90.000 ' ===   9   9   6
2759) P23        2   1      87.837   791.91   0.0088     4.4452     4.4452     4.4452     90.000     90.000     90.000 ' ===  12
2760) P21212     2   1      12.951   791.64   0.0089     4.4452     3.1432     0.9269     90.000     90.000     90.000 ' ===  11   8   4
2761) Pc         3   2      10.575   791.42   0.0100     3.2109     2.5666     1.3108     90.000    101.780     90.000 ' ===   8   9   4   3
2762) P2221      3   1      25.357   791.30   0.0090     4.4454     2.5664     2.2226     90.000     90.000     90.000 ' ===   9   9   6
2763) Ima2       3   6      51.381   791.11   0.0078     5.3608     4.4451     2.1562     90.000     90.000     90.000 ' ===   5   6   3
2764) P222       3   1      20.831   791.00   0.0081     2.7220     7.6992     0.9940     90.000     90.000     90.000 ' ===  10  11   3
2765) F222       3   0     117.116   790.97   0.0088     8.8904     6.2865     2.0955     90.000     90.000     90.000 ' ===  10   9   6
2766) F222       3   4      21.502   790.40   0.0087     5.1328     4.4452     0.9424     90.000     90.000     90.000 ' ===   7   6   2
2767) C2         3   1      27.109   790.40   0.0090     5.4446     1.9401     2.7221     90.000    109.472     90.000 ' ===   9   6  11   8
2768) R3c        3   2      97.866   789.19   0.0086     8.8903     8.8903     1.4298     90.000     90.000    120.000 ' ===  11   5
2769) I4cm       3   3      25.357   788.96   0.0094     2.2226     2.2226     5.1330     90.000     90.000     90.000 ' ===   7   7
2770) F222       2   1      74.656   788.72   0.0086     5.4441    15.3990     0.8905     90.000     90.000     90.000 ' ===  11  11   1
2771) P2         3   1      19.642   788.66   0.0092     2.6298     4.4454     1.7216     90.000    102.603     90.000 ' ===   8   9   8   5
2772) Pmc21      2   1      12.678   787.92   0.0090     4.4452     3.1433     0.9074     90.000     90.000     90.000 ' ===  10  10   4
2773) P21        3   2      11.170   787.86   0.0081     2.2435     2.5664     1.9583     90.000     82.161     90.000 ' ===   9   6   6   5
2774) P2         3   1       8.885   787.66   0.0090     3.2109     1.0781     2.6217     90.000     78.220     90.000 ' ===   9   3   9   6
2775) C2         3   2      14.884   787.66   0.0096     1.8450     5.1331     1.6948     90.000    111.977     90.000 ' ===   4   7   8   3
2776) Pca21      3   1      20.170   787.53   0.0082     7.6993     2.7220     0.9624     90.000     90.000     90.000 ' ===  12  11   1
2777) P21212     3   1      18.886   787.53   0.0082     7.6993     2.7220     0.9011     90.000     90.000     90.000 ' ===  11  11   1
2778) C2         2   1      17.970   787.48   0.0094     3.1502     5.1330     1.1138     90.000     86.202     90.000 ' ===   7   9   4   2
2779) P2         3   1       9.820   787.14   0.0084     2.6297     2.2226     1.7216     90.000     77.395     90.000 ' ===   9   8   8   7
2780) Ibca       3   3      28.496   786.99   0.0079     4.4451     3.1432     2.0395     90.000     90.000     90.000 ' ===   6   6   3
2781) P2         3   1      13.417   786.66   0.0087     3.1484     4.4452     0.9602     90.000     93.278     90.000 ' ===   9  11   2   2
2782) C2         3   1      19.726   786.57   0.0087     5.1870     1.7110     2.2461     90.000     98.298     90.000 ' ===  11   7  11  10
2783) C2         3   1      19.672   786.47   0.0089     5.3611     1.6509     2.3214     90.000     73.224     90.000 ' ===  10   5   7   5
2784) Pmn21      3   1      17.226   785.62   0.0088     3.1432     4.4452     1.2329     90.000     90.000     90.000 ' ===  10  11   5
2785) Pc         3   2       9.060   785.45   0.0092     2.5936     1.5716     2.2462     90.000     81.702     90.000 ' ===   9   8   5   4
2786) I222       3   1      27.776   784.54   0.0088     3.1432     4.4452     1.9880     90.000     90.000     90.000 ' ===   7  10   6
2787) C2         3   1      24.133   784.35   0.0099     2.8641     6.2866     1.3653     90.000     79.009     90.000 ' ===   8  11   7   5
2788) Pmn21      3   1      17.930   784.19   0.0091     7.6993     2.7222     0.8555     90.000     90.000     90.000 ' ===  12  12   1
2789) P21        3   2    -999.000   783.83   0.0089     4.4452  -999.0000     2.7222     90.000     35.264     90.000 ' ===   9   0   9   7
2790) Pnc2       3   1      14.639   783.44   0.0089     3.1432     4.4452     1.0477     90.000     90.000     90.000 ' ===  10  10   4
2791) C222       3   2      18.959   783.29   0.0099    10.2663     1.1750     1.5717     90.000     90.000     90.000 ' ===   9   4   7
2792) P21/c      3   3       9.044   783.21   0.0083     2.5690     2.5665     1.5856     90.000     59.902     90.000 ' ===   9   7   6   6
2793) C2         3   6      24.555   782.69   0.0078     9.4303     1.0258     2.5386     90.000     90.773     90.000 ' ===   7   1   4   4
2794) C2         3   6      24.545   782.69   0.0078     9.4308     1.0235     2.5432     90.000     89.037     90.000 ' ===   7   1   5   5
2795) Pba2       3   2      11.738   781.97   0.0088     4.4452     3.1432     0.8401     90.000     90.000     90.000 ' ===   9   8   2
2796) F222       2   0     143.438   781.90   0.0088     4.4453     6.2865     5.1328     90.000     90.000     90.000 ' ===   6   8   8
2797) C2         3   3      11.489   781.82   0.0094     1.4242     5.1330     1.5723     90.000     91.621     90.000 ' ===   2   8   7   2
2798) P2         2   1       9.821   781.61   0.0089     2.6298     2.2226     1.7216     90.000     77.396     90.000 ' ===   9   8  10   8
2799) F222       3   1      86.443   781.50   0.0081    15.3986     5.4440     1.0312     90.000     90.000     90.000 ' ===  12  11   2
2800) Pca21      3   1      25.356   780.67   0.0089     4.4453     2.5664     2.2225     90.000     90.000     90.000 ' ===  10   8   6
2801) C2         3   2      13.021   780.60   0.0087     2.0577     2.4658     2.5892     90.000     97.610     90.000 ' ===   9   5   8   6
2802) I4cm       3   2      62.107   780.10   0.0077     4.4451     4.4451     3.1432     90.000     90.000     90.000 ' ===  11   5
2803) P42/nbc    3   5      22.678   779.66   0.0079     4.4451     4.4451     1.1477     90.000     90.000     90.000 ' ===   8   3
2804) C2         3   0      37.315   779.45   0.0087     5.3412     3.1432     2.3129     90.000     73.940     90.000 ' ===   6   9   7   2
2805) P4/ncc     2   0     124.218   778.82   0.0088     4.4452     4.4452     6.2865     90.000     90.000     90.000 ' ===  11  13
2806) C222       3   1      40.303   778.75   0.0087     6.2864     1.4423     4.4452     90.000     90.000     90.000 ' ===   9   1  10
2807) P212121    3   1      20.997   778.75   0.0087     3.1432     4.4452     1.5028     90.000     90.000     90.000 ' ===   8   9   1
2808) P222       2   1      18.887   778.40   0.0088     7.6992     2.7222     0.9011     90.000     90.000     90.000 ' ===  11  10   1
2809) F222       3   2     222.177   777.92   0.0077     6.2857     8.8902     3.9759     90.000     90.000     90.000 ' ===   7  10   5
2810) Pban       3   1      19.891   777.70   0.0088     5.1329     2.4658     1.5716     90.000     90.000     90.000 ' ===  10   4   7
2811) P2         3   0      16.566   777.20   0.0087     4.8163     1.3403     2.7806     90.000     67.362     90.000 ' ===  11   7   8   7
2812) C2         3   1      19.166   776.87   0.0078     4.4451     1.6801     2.5664     90.000     89.990     90.000 ' ===   9   7   7   4
2813) Pc         3   1      12.678   776.22   0.0087     3.3951     2.2226     2.2226     90.000    130.895     90.000 ' ===   9   8   6   5
2814) Pcca       3   1      21.958   775.89   0.0081     4.4452     3.1432     1.5716     90.000     90.000     90.000 ' ===  11  10   6
2815) Pc         2   1      15.527   775.74   0.0088     4.4452     3.1432     1.1113     90.000     89.998     90.000 ' ===  10   9   3   3
2816) Ccc2       3   2      18.366   775.55   0.0093     5.1330     1.1383     3.1433     90.000     90.000     90.000 ' ===   9   3   7
2817) C2221      3   1      47.585   774.89   0.0087     5.4441     1.1352     7.6995     90.000     90.000     90.000 ' ===  11   2  10
2818) Pnc2       3   2    -999.000   774.74   0.0087     4.4452     3.1432  -999.0000     90.000     90.000     90.000 ' ===   9   9   0
2819) Pban       3   2    -999.000   774.74   0.0087     4.4452     3.1432  -999.0000     90.000     90.000     90.000 ' ===   9   9   0
2820) Pnnn       3   2    -999.000   774.74   0.0087     4.4452     3.1432  -999.0000     90.000     90.000     90.000 ' ===   9   9   0
2821) F222       3   2    -999.000   774.74   0.0087     6.2864     8.8904  -999.0000     90.000     90.000     90.000 ' ===   9   9   0
2822) R3         3   5      16.470   774.08   0.0095     1.5716     1.5716     7.6995     90.000     90.000    120.000 ' ===   6   7
2823) Pnc2       3   1      17.226   773.89   0.0088     4.4452     3.1432     1.2329     90.000     90.000     90.000 ' ===  10  11   3
2824) Pba2       3   2      18.041   773.80   0.0085     7.6994     2.7220     0.8608     90.000     90.000     90.000 ' ===  11   9   1
2825) P222       3   5      11.647   772.69   0.0106     7.6999     1.1113     1.3611     90.000     90.000     90.000 ' ===   8   3   6
2826) Pnn2       3   1      15.527   772.51   0.0088     3.1432     4.4452     1.1113     90.000     90.000     90.000 ' ===   9  10   2
2827) Fdd2       3   1      77.598   772.42   0.0088     8.8904     6.2865     1.3884     90.000     90.000     90.000 ' ===  10  10   3
2828) C2         3   2      26.190   772.19   0.0095     6.9504     2.8114     1.4818     90.000     64.757     90.000 ' ===  10   8   8   7
2829) P21/c      3   1      15.526   772.09   0.0082     3.1432     2.2226     2.7221     90.000     54.732     90.000 ' ===  10   7  11   9
2830) Pmn21      3   1      22.378   771.94   0.0086     7.6995     2.7221     1.0677     90.000     90.000     90.000 ' ===  10  11   1
2831) I222       3   1      27.777   771.84   0.0089     4.4453     3.1432     1.9880     90.000     90.000     90.000 ' ===   9   8   4
2832) P21/c      3   1      15.528   771.69   0.0089     4.4452     3.1432     1.1113     90.000     89.998     90.000 ' ===   9  10   3   2
2833) P21/c      3   2      13.243   771.50   0.0091     2.5954     4.4454     1.1607     90.000     98.573     90.000 ' ===   8   9   6   4
2834) I222       3   0      71.720   771.20   0.0090     5.1329     4.4453     3.1432     90.000     90.000     90.000 ' ===   6   7  10
2835) P2         3   2       9.881   771.18   0.0075     3.1630     1.1113     2.8289     90.000     83.576     90.000 ' ===  11   5   9   9
2836) Pmc21      3   1      15.527   770.75   0.0087     4.4452     3.1432     1.1113     90.000     90.000     90.000 ' ===  10   9   2
2837) P21/c      3   4      11.350   770.55   0.0071     2.8141     1.5716     2.6945     90.000    107.736     90.000 ' ===   5   6   6   3
2838) P2         3   1      25.358   770.42   0.0088     2.2227     2.5664     4.4453     90.000     89.994     90.000 ' ===   6  11   9   5
2839) F222       3   6     100.278   769.85   0.0096     5.4443     3.4872     5.2819     90.000     90.000     90.000 ' ===   7   6   6
2840) Pban       3   1      25.356   769.82   0.0088     3.1432     3.1433     2.5664     90.000     90.000     90.000 ' ===   7   8   8
2841) Pnn2       3   1      27.777   769.82   0.0087     3.1432     1.9880     4.4452     90.000     90.000     90.000 ' ===   9   3  10
2842) P21/c      3   4       8.966   769.62   0.0104     2.5666     2.2226     1.5716     90.000     89.998     90.000 ' ===   7   5   5   3
2843) P2221      3   1      17.104   769.22   0.0082     7.6993     2.7220     0.8161     90.000     90.000     90.000 ' ===  12  10   1
2844) C2221      3   1      40.985   769.22   0.0082     5.4440     0.9778     7.6993     90.000     90.000     90.000 ' ===  11   1  12
2845) Pba2       3   1      21.562   769.22   0.0082     7.6993     2.7220     1.0289     90.000     90.000     90.000 ' ===  12  10   1
2846) Cc         3   1    -999.000   768.90   0.0087     3.1463     4.4452     2.2248     90.000   -999.000     90.000 ' ===   8  11   2   0
2847) I222       3   1      72.869   768.88   0.0091     8.8908     5.1328     1.5968     90.000     90.000     90.000 ' ===  10   8   5
2848) Pnc2       3   2    -999.000   768.77   0.0087     4.4452     3.1432  -999.0000     90.000     90.000     90.000 ' ===   9   8   0
2849) Pcc2       3   2    -999.000   768.77   0.0087     3.1432     4.4452  -999.0000     90.000     90.000     90.000 ' ===   8   9   0
2850) C2         3   2      18.090   768.24   0.0091     2.2425     5.1328     1.8164     90.000    120.092     90.000 ' ===   4   8   7   2
2851) P4/ncc     3   4      12.679   768.09   0.0097     1.5716     1.5716     5.1330     90.000     90.000     90.000 ' ===   6   7
2852) C2         3   1      31.334   768.07   0.0092     3.1713     4.4452     2.2425     90.000     82.375     90.000 ' ===   7   9   4   1
2853) P222       3   1      17.929   767.81   0.0083     7.6992     2.7220     0.8555     90.000     90.000     90.000 ' ===  12  11   1
2854) P2221      2   1      12.181   767.61   0.0088     4.4452     3.1432     0.8718     90.000     90.000     90.000 ' ===  11   8   3
2855) Pccn       2   1      24.361   767.61   0.0088     4.4452     3.1432     1.7435     90.000     90.000     90.000 ' ===  11   8   3
2856) Pc         3   1      12.951   767.56   0.0089     3.1432     4.4452     0.9269     90.000     90.002     90.000 ' ===   7  11   4   1
2857) C2         3   1      28.881   767.51   0.0088     3.1004     6.2867     1.6341     90.000     65.062     90.000 ' ===  11   9  11  10
2858) Ccc2       2   1      35.861   767.17   0.0097     5.1331     3.1433     2.2226     90.000     90.000     90.000 ' ===   8   8   5
2859) P21        3   3      10.980   767.13   0.0097     5.2126     1.5716     1.3611     90.000    100.028     90.000 ' ===   8   6   6   5
2860) P2         2   0      22.342   767.11   0.0088     4.6446     2.5665     1.9583     90.000     73.150     90.000 ' ===  10  10   6   6
2861) I4         3   1      50.712   766.94   0.0087     3.1432     3.1432     5.1328     90.000     90.000     90.000 ' ===   9   8
2862) P63        3   1      35.859   766.90   0.0089     5.1329     5.1329     1.5716     90.000     90.000    120.000 ' ===  11   7
2863) C222       3   3       9.183   766.73   0.0094     5.1330     1.1383     1.5716     90.000     90.000     90.000 ' ===   8   2   6
2864) F222       3   4      15.558   766.70   0.0094     5.1330     3.1433     0.9643     90.000     90.000     90.000 ' ===   7   6   1
2865) Pca21      3   2      14.249   766.46   0.0089     3.1432     4.4452     1.0198     90.000     90.000     90.000 ' ===   9   8   2
2866) Pnna       2   1      25.901   766.24   0.0087     6.2865     4.4452     0.9269     90.000     90.000     90.000 ' ===   8  11   2
2867) P4212      3   1      25.356   766.02   0.0087     3.1432     3.1432     2.5664     90.000     90.000     90.000 ' ===   9   8
2868) Pc         3   3       8.966   765.25   0.0100     5.1332     1.5717     1.1113     90.000     90.004     90.000 ' ===   7   8   3   2
2869) C2         3   1      28.881   765.16   0.0090     3.1004     6.2866     1.6341     90.000    114.939     90.000 ' ===  11  10  10   9
2870) C2         3   2    -999.000   765.12   0.0083     5.4442  -999.0000     2.7220     90.000    109.471     90.000 ' ===  10   0  10   9
2871) C222       3   5      30.027   765.01   0.0079     5.0403     4.4451     1.3402     90.000     90.000     90.000 ' ===   3   7   3
2872) P2         2   1      11.774   764.37   0.0099     2.9188     2.5666     1.5763     90.000     94.425     90.000 ' ===   6   7   9   5
2873) C2         3   3    -999.000   764.20   0.0088     3.1609     4.4452     0.9996     90.000   -999.000     90.000 ' ===   6   8   1   0
2874) Cmc21      3   6      30.027   764.01   0.0078     5.0402     4.4451     1.3402     90.000     90.000     90.000 ' ===   5   7   2
2875) Pban       3   1      19.891   763.68   0.0088     5.1329     2.4658     1.5716     90.000     90.000     90.000 ' ===  10   5   8
2876) P4332      2   0     248.439   763.18   0.0088     6.2865     6.2865     6.2865     90.000     90.000     90.000 ' ===  13
2877) C222       2   1      39.503   763.13   0.0088    15.3985     0.9424     2.7222     90.000     90.000     90.000 ' ===  12   1  10
2878) P2         3   1       9.427   762.79   0.0087     2.3373     2.5664     1.6527     90.000    108.023     90.000 ' ===   5   8   5   1
2879) P3c1       3   2      45.359   762.50   0.0086     5.1328     5.1328     1.9880     90.000     90.000    120.000 ' ===  10   5
2880) P42bc      3   4      25.355   762.19   0.0079     3.1432     3.1432     2.5664     90.000     90.000     90.000 ' ===   8   5
2881) P2         3   1       8.885   761.97   0.0093     2.6217     1.0781     3.7075     90.000     57.974     90.000 ' ===   9   3  11   8
2882) C2         3   3      35.855   761.59   0.0079     3.1432     4.4451     2.5662     90.000     90.003     90.000 ' ===   5   7   4   2
2883) C2         3   5       8.884   760.97   0.0105     3.4822     0.9940     2.5956     90.000     81.427     90.000 ' ===   6   3   8   6
2884) C2         3   1      27.775   760.78   0.0083     2.7221     3.9759     2.6061     90.000    100.028     90.000 ' ===   7   7   8   4
2885) Fddd       3   1     131.755   760.69   0.0089     7.6991     5.4445     3.1432     90.000     90.000     90.000 ' ===  11  11  11
2886) Pcca       3   1      31.552   760.64   0.0087     6.2864     4.4452     1.1291     90.000     90.000     90.000 ' ===   9  10   1
2887) P21212     3   1      20.997   760.64   0.0087     3.1432     4.4452     1.5028     90.000     90.000     90.000 ' ===   8   9   1
2888) Pnn2       3   1      24.609   760.63   0.0089     7.6992     2.7222     1.1742     90.000     90.000     90.000 ' ===  12  12   1
2889) Pc         3   1      17.931   760.32   0.0099     4.4453     2.5666     1.5716     90.000     89.997     90.000 ' ===   7  10   7   4
2890) C2         3   1      32.482   760.32   0.0088     2.7259     8.8906     1.3630     90.000     79.524     90.000 ' ===   9  11   8   6
2891) Ima2       2   0      71.716   760.17   0.0085     5.1327     4.4452     3.1432     90.000     90.000     90.000 ' ===   8   7   9
[truncated: 56,059 more chars]
