# Supplementary material for: Remote and automated high-throughput powder diffraction measurements enabled by a robotic sample changer at SSRL beamline 2-1
Source: J Appl Crystallogr. 2023 Sep 20;56(Pt 5):1480–4. doi: 10.1107/S1600576723007148 (PMC10543666; doi:10.1107/S1600576723007148)
Supplement: Supplementary file 1 [file j-56-01480-sup1.zip › Example Data and Refinements/SSRL BL2-1 Sample 0912/BL21Robot_0912_Pawley.inp]

'Auto_T(5)  
r_exp  26.2922941 r_exp_dash  70.7740278 r_wp  3.38684483 r_wp_dash  9.11676436 r_p  2.43723616 r_p_dash  12.5989239 weighted_Durbin_Watson  1.23972033 gof  0.128815113
iters 20000000  
chi2_convergence_criteria 0.000001  
'do_errors  
  
xdd "BL21Robot_0912-2022-07-09-0004_scan2.xye"   
r_exp  26.2922941 r_exp_dash  70.7740278 r_wp  3.38684483 r_wp_dash  9.11676436 r_p  2.43723616 r_p_dash  12.5989239 weighted_Durbin_Watson  1.23972033 gof  0.128815113
	bkg @  16.3909254` -12.4492326`  12.9458698` -8.68443325`  5.05713673` -2.61704345`  0.987294159`  0.0040590382` -0.351678241`  0.23399961` -0.219225638`  0.0186874479`
	One_on_X(@, 2.07481`_LIMIT_MIN_0.0001)     
	Rp 9999  
	Rs 700  
	start_X 7   
	'finish_X 60   
	Zero_Error(@, 0.00833`)   
	lam   
		ymin_on_ymax  0.0001   
		la  1 lo  0.7298197 lh   0.002   
	LP_Factor(90)   
	x_calculation_step 0.005    
	   
	' FWHM from Silicon refinement   
	gauss_fwhm    0.0188564473 min 0.0001   
	lor_fwhm  0.00211588324 min 0.0001   
	
hkl_Is
	CS_G (@, 199.11075`)  
	Strain_L(@, 0.10137`)    
	volume  87.833`
	Cubic(@  4.445146`)
	space_group "F23"
		load hkl_m_d_th2 I 
		{
			   1   1   1   8    2.566406      16.34885     @  0.66032`
			   2   0   0   6    2.222573      18.89961     @  1.50615`
			   2   2   0  12    1.571597      26.85215     @  1.96688`
			   3   1   1  24    1.340262      31.59849     @  1.24995`
			   2   2   2   8    1.283203      33.04289     @  0.98614`
			   4   0   0   6    1.111287      38.33938     @  0.57740`
			   3   3   1  24    1.019786      41.93394     @  0.86561`
			   4   0   2  12    0.993965      43.07689     @  0.95939`
			   4   2   0  12    0.993965      43.07689     @  0.95939`
			   4   2   2  24    0.907362      47.42729     @  1.65265`
			   3   3   3   8    0.855469      50.49905     @  0.43982`
			   5   1   1  24    0.855469      50.49905     @  0.43982`
			   4   4   0  12    0.785798      55.34035     @  0.65456`
			   5   3   1  24    0.751367      58.11162     @  0.55438`
			   5   1   3  24    0.751367      58.11162     @  0.55438`
			   4   4   2  24    0.740858      59.01672     @  0.75898`
			   6   0   0   6    0.740858      59.01672     @  0.75898`
			   6   0   2  12    0.702839      62.55638     @  0.56850`
			   6   2   0  12    0.702839      62.55638     @  0.56850`
			   5   3   3  24    0.677878      65.13756     @  0.48269`
			   6   2   2  24    0.670131      65.98580     @  1.06503`
			   4   4   4   8    0.641602      69.32598     @  0.33000`
			   5   5   1  24    0.622445      71.78303     @  0.44188`
			   7   1   1  24    0.622445      71.78303     @  0.44188`
			   6   4   0  12    0.616431      72.59415     @  0.49312`
			   6   0   4  12    0.616431      72.59415     @  0.49312`
			   6   4   2  24    0.594008      75.80483     @  0.95555`
			   6   2   4  24    0.594008      75.80483     @  0.95555`
			   5   5   3  24    0.578709      78.18271     @  0.41193`
			   7   3   1  24    0.578709      78.18271     @  0.41193`
			   7   1   3  24    0.578709      78.18271     @  0.41193`
			   8   0   0   6    0.555643      82.10253     @  0.20400`_LIMIT_MIN_1e-015
			   7   3   3  24    0.543061      84.43549     @  0.37603`
			   6   4   4  24    0.539053      85.21090     @  0.56890`
			   8   2   0  12    0.539053      85.21090     @  0.56890`
			   8   0   2  12    0.539053      85.21090     @  0.56890`
			   6   6   0  12    0.523866      88.30518     @  0.62514`
			   8   2   2  24    0.523866      88.30518     @  0.62514`
			   5   5   5   8    0.513281      90.62215     @  0.28591`_LIMIT_MIN_1e-015
			   7   5   1  24    0.513281      90.62215     @  0.28591`_LIMIT_MIN_1e-015
			   7   1   5  24    0.513281      90.62215     @  0.28591`_LIMIT_MIN_1e-015
			   6   6   2  24    0.509893      91.39452     @  0.82497`
			   8   4   0  12    0.496982      94.48792     @  0.39718`
			   8   0   4  12    0.496982      94.48792     @  0.39718`
			   7   5   3  24    0.487918      96.81612     @  0.35244`_LIMIT_MIN_1e-015
			   7   3   5  24    0.487918      96.81612     @  0.35244`_LIMIT_MIN_1e-015
			   9   1   1  24    0.487918      96.81612     @  0.35244`_LIMIT_MIN_1e-015
			   8   4   2  24    0.485005      97.59451     @  0.76813`
			   8   2   4  24    0.485005      97.59451     @  0.76813`
			   6   6   4  24    0.473854     100.72374    @  0.73242`
			   9   3   1  24    0.465978     103.09158    @  0.30641`_LIMIT_MIN_1e-015
			   9   1   3  24    0.465978     103.09158    @  0.30641`_LIMIT_MIN_1e-015
			   8   4   4  24    0.453681     107.09151    @  0.68905`
			   7   5   5  24    0.446754     109.53199    @  0.30431`_LIMIT_MIN_1e-015
			   9   3   3  24    0.446754     109.53199    @  0.30431`_LIMIT_MIN_1e-015
			   7   7   1  24    0.446754     109.53199    @  0.30431`_LIMIT_MIN_1e-015
			   8   6   0  12    0.444515     110.35350    @  0.27322`_LIMIT_MIN_1e-015
			   8   0   6  12    0.444515     110.35350    @  0.27322`_LIMIT_MIN_1e-015
			  10   0   0   6    0.444515     110.35350    @  0.27322`_LIMIT_MIN_1e-015
			   8   6   2  24    0.435882     113.68597    @  0.47402`_LIMIT_MIN_1e-015
			   8   2   6  24    0.435882     113.68597    @  0.47402`_LIMIT_MIN_1e-015
			  10   2   0  12    0.435882     113.68597    @  0.47402`_LIMIT_MIN_1e-015
			  10   0   2  12    0.435882     113.68597    @  0.47402`_LIMIT_MIN_1e-015
			   7   7   3  24    0.429729     116.24165    @  0.27929`_LIMIT_MIN_1e-015
			   9   5   1  24    0.429729     116.24165    @  0.27929`_LIMIT_MIN_1e-015
			   9   1   5  24    0.429729     116.24165    @  0.27929`_LIMIT_MIN_1e-015
		}
