# Supplementary material for: Remote and automated high-throughput powder diffraction measurements enabled by a robotic sample changer at SSRL beamline 2-1
Source: J Appl Crystallogr. 2023 Sep 20;56(Pt 5):1480–4. doi: 10.1107/S1600576723007148 (PMC10543666; doi:10.1107/S1600576723007148)
Supplement: Supplementary file 1 [file j-56-01480-sup1.zip › Example Data and Refinements/SSRL BL2-1 Sample 0912/BL21Robot_0912_peaks.inp]

'Auto_T(5)  
r_exp  23.2509575 r_exp_dash  52.434505 r_wp  3.28164466 r_wp_dash  7.40061623 r_p  2.37826713 r_p_dash  8.71548535 weighted_Durbin_Watson  1.1620907 gof  0.141140194
iters 20000000  
chi2_convergence_criteria 0.000001  
'do_errors  
  
xdd "BL21Robot_0912-2022-07-09-0004_scan2.xye"   
r_exp  23.2509575 r_exp_dash  52.434505 r_wp  3.28164466 r_wp_dash  7.40061623 r_p  2.37826713 r_p_dash  8.71548535 weighted_Durbin_Watson  1.1620907 gof  0.141140194
	bkg @  17.6039895` -18.7154714`  12.3586433` -5.61872753`  1.57540301`  0.285820132` -0.468177449`  0.310806334` -0.200228719`  0.0619491578` -0.0637624499`  0.0605977791`
	One_on_X(@, 22.63956`)   
	'Simple_Axial_Model(@, 0.0001_LIMIT_MIN_0.0001)   
	Rp 9999  
	Rs 700  
'	exclude 25.5 28.5   
	start_X 7   
	finish_X 60   
	'Zero_Error(@, 0.00131250803)   
	lam   
		ymin_on_ymax  0.0001   
		la  1 lo  0.7298197 lh   0.002   
	LP_Factor(90)   
	'weighting =1/SigmaYobs^2;   
	x_calculation_step 0.005   
	'smooth 3 ' number of data points in smoothing function = 2 n + 1   
	   
	' FWHM from Silicon refinement   
	gauss_fwhm    0.0188564473 min 0.0001   
	lor_fwhm  0.00211588324 min 0.0001   
	  
	'PV(@, @, @, @, 14.8435787_LIMIT_MIN_1e-05, 1.96096256, 0.419961194_LIMIT_MIN_1e-05, 0.889168899_LIMIT_MIN_0)  
  
xo_Is
	CS_G (@, 197.53848`)  
	Strain_L(@, 0.10118`)  
	'scale @   7.01811053e-05

	xo @  16.3579126` I @  0.66157`
	xo @  18.9075817` I @  1.50826`
	xo @  26.8603758` I @  1.96546`
	xo @  31.6077008` I @  1.25187`
	xo @  33.0500791` I @  0.98840`
	xo @  38.3476811` I @  0.57928`
	xo @  41.9422779` I @  0.86373`
	xo @  43.0842293` I @  1.91533`
	xo @  47.4356285` I @  1.64758`
	xo @  50.5080115` I @  0.88429`
	xo @  55.3486252` I @  0.65714`
	xo @  58.1192447` I @  1.09980`
	xo @  59.0252939` I @  1.50419`
