# Supplementary material for: Remote and automated high-throughput powder diffraction measurements enabled by a robotic sample changer at SSRL beamline 2-1
Source: J Appl Crystallogr. 2023 Sep 20;56(Pt 5):1480–4. doi: 10.1107/S1600576723007148 (PMC10543666; doi:10.1107/S1600576723007148)
Supplement: Supplementary file 1 [file j-56-01480-sup1.zip › Example Data and Refinements/SSRL BL2-1 Sample 0912/BL21Robot_0912_Rietveld.cif]

#######	Begin powder crystal structure	#######
data_MnO
_pd_block_id	MnO
_pd_block_diffractogram_id	BL21Robot_0912-2022-07-09-0004_scan2
_diffrn_measurement_device_type
;SSRL beam line 2-1
;
_pd_phase_name
;MnO
;
_cell_length_a    4.445162
_cell_length_b    4.445162
_cell_length_c    4.445162
_cell_angle_alpha 90
_cell_angle_beta  90
_cell_angle_gamma 90
_cell_volume 87.83403
_cell_measurement_temperature	300
_diffrn_ambient_temperature	300
_exptl_crystal_density_diffrn	5.364412
_exptl_absorpt_coefficient_mu	15.48304
_diffrn_radiation_wavelength	0.729819700
_cell_measurement_theta_min	3.5
_cell_measurement_theta_max	58.1675
_space_group_name_H-M_alt
;Fm-3m
;
loop_
	_space_group_symop_id
	_space_group_symop_operation_xyz
	  1 'x, y, z '
	  2 '-x, -y, z '
	  3 '-x, -z, -y '
	  4 '-x, -z, y '
	  5 '-x, z, -y '
	  6 '-x, z, y '
	  7 '-x, y, -z '
	  8 '-x, y, z '
	  9 '-y, -x, -z '
	 10 '-y, -x, z '
	 11 '-y, -z, -x '
	 12 '-y, -z, x '
	 13 '-y, z, -x '
	 14 '-y, z, x '
	 15 '-y, x, -z '
	 16 '-y, x, z '
	 17 '-z, -x, -y '
	 18 '-z, -x, y '
	 19 '-z, -y, -x '
	 20 '-z, -y, x '
	 21 '-z, y, -x '
	 22 '-z, y, x '
	 23 '-z, x, -y '
	 24 '-z, x, y '
	 25 'z, -x, -y '
	 26 'z, -x, y '
	 27 'z, -y, -x '
	 28 'z, -y, x '
	 29 'z, y, -x '
	 30 'z, y, x '
	 31 'z, x, -y '
	 32 'z, x, y '
	 33 'y, -x, -z '
	 34 'y, -x, z '
	 35 'y, -z, -x '
	 36 'y, -z, x '
	 37 'y, z, -x '
	 38 'y, z, x '
	 39 'y, x, -z '
	 40 'y, x, z '
	 41 'x, -y, -z '
	 42 'x, -y, z '
	 43 'x, -z, -y '
	 44 'x, -z, y '
	 45 'x, z, -y '
	 46 'x, z, y '
	 47 'x, y, -z '
	 48 '-x, -y, -z '
	 49 'x+1/2, y+1/2, z '
	 50 '-x+1/2, -y+1/2, z '
	 51 '-x+1/2, -z+1/2, -y '
	 52 '-x+1/2, -z+1/2, y '
	 53 '-x+1/2, z+1/2, -y '
	 54 '-x+1/2, z+1/2, y '
	 55 '-x+1/2, y+1/2, -z '
	 56 '-x+1/2, y+1/2, z '
	 57 '-y+1/2, -x+1/2, -z '
	 58 '-y+1/2, -x+1/2, z '
	 59 '-y+1/2, -z+1/2, -x '
	 60 '-y+1/2, -z+1/2, x '
	 61 '-y+1/2, z+1/2, -x '
	 62 '-y+1/2, z+1/2, x '
	 63 '-y+1/2, x+1/2, -z '
	 64 '-y+1/2, x+1/2, z '
	 65 '-z+1/2, -x+1/2, -y '
	 66 '-z+1/2, -x+1/2, y '
	 67 '-z+1/2, -y+1/2, -x '
	 68 '-z+1/2, -y+1/2, x '
	 69 '-z+1/2, y+1/2, -x '
	 70 '-z+1/2, y+1/2, x '
	 71 '-z+1/2, x+1/2, -y '
	 72 '-z+1/2, x+1/2, y '
	 73 'z+1/2, -x+1/2, -y '
	 74 'z+1/2, -x+1/2, y '
	 75 'z+1/2, -y+1/2, -x '
	 76 'z+1/2, -y+1/2, x '
	 77 'z+1/2, y+1/2, -x '
	 78 'z+1/2, y+1/2, x '
	 79 'z+1/2, x+1/2, -y '
	 80 'z+1/2, x+1/2, y '
	 81 'y+1/2, -x+1/2, -z '
	 82 'y+1/2, -x+1/2, z '
	 83 'y+1/2, -z+1/2, -x '
	 84 'y+1/2, -z+1/2, x '
	 85 'y+1/2, z+1/2, -x '
	 86 'y+1/2, z+1/2, x '
	 87 'y+1/2, x+1/2, -z '
	 88 'y+1/2, x+1/2, z '
	 89 'x+1/2, -y+1/2, -z '
	 90 'x+1/2, -y+1/2, z '
	 91 'x+1/2, -z+1/2, -y '
	 92 'x+1/2, -z+1/2, y '
	 93 'x+1/2, z+1/2, -y '
	 94 'x+1/2, z+1/2, y '
	 95 'x+1/2, y+1/2, -z '
	 96 '-x+1/2, -y+1/2, -z '
	 97 'x+1/2, y, z+1/2 '
	 98 '-x+1/2, -y, z+1/2 '
	 99 '-x+1/2, -z, -y+1/2 '
	100 '-x+1/2, -z, y+1/2 '
	101 '-x+1/2, z, -y+1/2 '
	102 '-x+1/2, z, y+1/2 '
	103 '-x+1/2, y, -z+1/2 '
	104 '-x+1/2, y, z+1/2 '
	105 '-y+1/2, -x, -z+1/2 '
	106 '-y+1/2, -x, z+1/2 '
	107 '-y+1/2, -z, -x+1/2 '
	108 '-y+1/2, -z, x+1/2 '
	109 '-y+1/2, z, -x+1/2 '
	110 '-y+1/2, z, x+1/2 '
	111 '-y+1/2, x, -z+1/2 '
	112 '-y+1/2, x, z+1/2 '
	113 '-z+1/2, -x, -y+1/2 '
	114 '-z+1/2, -x, y+1/2 '
	115 '-z+1/2, -y, -x+1/2 '
	116 '-z+1/2, -y, x+1/2 '
	117 '-z+1/2, y, -x+1/2 '
	118 '-z+1/2, y, x+1/2 '
	119 '-z+1/2, x, -y+1/2 '
	120 '-z+1/2, x, y+1/2 '
	121 'z+1/2, -x, -y+1/2 '
	122 'z+1/2, -x, y+1/2 '
	123 'z+1/2, -y, -x+1/2 '
	124 'z+1/2, -y, x+1/2 '
	125 'z+1/2, y, -x+1/2 '
	126 'z+1/2, y, x+1/2 '
	127 'z+1/2, x, -y+1/2 '
	128 'z+1/2, x, y+1/2 '
	129 'y+1/2, -x, -z+1/2 '
	130 'y+1/2, -x, z+1/2 '
	131 'y+1/2, -z, -x+1/2 '
	132 'y+1/2, -z, x+1/2 '
	133 'y+1/2, z, -x+1/2 '
	134 'y+1/2, z, x+1/2 '
	135 'y+1/2, x, -z+1/2 '
	136 'y+1/2, x, z+1/2 '
	137 'x+1/2, -y, -z+1/2 '
	138 'x+1/2, -y, z+1/2 '
	139 'x+1/2, -z, -y+1/2 '
	140 'x+1/2, -z, y+1/2 '
	141 'x+1/2, z, -y+1/2 '
	142 'x+1/2, z, y+1/2 '
	143 'x+1/2, y, -z+1/2 '
	144 '-x+1/2, -y, -z+1/2 '
	145 'x, y+1/2, z+1/2 '
	146 '-x, -y+1/2, z+1/2 '
	147 '-x, -z+1/2, -y+1/2 '
	148 '-x, -z+1/2, y+1/2 '
	149 '-x, z+1/2, -y+1/2 '
	150 '-x, z+1/2, y+1/2 '
	151 '-x, y+1/2, -z+1/2 '
	152 '-x, y+1/2, z+1/2 '
	153 '-y, -x+1/2, -z+1/2 '
	154 '-y, -x+1/2, z+1/2 '
	155 '-y, -z+1/2, -x+1/2 '
	156 '-y, -z+1/2, x+1/2 '
	157 '-y, z+1/2, -x+1/2 '
	158 '-y, z+1/2, x+1/2 '
	159 '-y, x+1/2, -z+1/2 '
	160 '-y, x+1/2, z+1/2 '
	161 '-z, -x+1/2, -y+1/2 '
	162 '-z, -x+1/2, y+1/2 '
	163 '-z, -y+1/2, -x+1/2 '
	164 '-z, -y+1/2, x+1/2 '
	165 '-z, y+1/2, -x+1/2 '
	166 '-z, y+1/2, x+1/2 '
	167 '-z, x+1/2, -y+1/2 '
	168 '-z, x+1/2, y+1/2 '
	169 'z, -x+1/2, -y+1/2 '
	170 'z, -x+1/2, y+1/2 '
	171 'z, -y+1/2, -x+1/2 '
	172 'z, -y+1/2, x+1/2 '
	173 'z, y+1/2, -x+1/2 '
	174 'z, y+1/2, x+1/2 '
	175 'z, x+1/2, -y+1/2 '
	176 'z, x+1/2, y+1/2 '
	177 'y, -x+1/2, -z+1/2 '
	178 'y, -x+1/2, z+1/2 '
	179 'y, -z+1/2, -x+1/2 '
	180 'y, -z+1/2, x+1/2 '
	181 'y, z+1/2, -x+1/2 '
	182 'y, z+1/2, x+1/2 '
	183 'y, x+1/2, -z+1/2 '
	184 'y, x+1/2, z+1/2 '
	185 'x, -y+1/2, -z+1/2 '
	186 'x, -y+1/2, z+1/2 '
	187 'x, -z+1/2, -y+1/2 '
	188 'x, -z+1/2, y+1/2 '
	189 'x, z+1/2, -y+1/2 '
	190 'x, z+1/2, y+1/2 '
	191 'x, y+1/2, -z+1/2 '
	192 '-x, -y+1/2, -z+1/2 '
loop_
	_atom_site_label
	_atom_site_type_symbol
	_atom_site_site_symmetry_multiplicity
	_atom_site_fract_x
	_atom_site_fract_y
	_atom_site_fract_z
	_atom_site_occupancy
	_atom_site_B_iso_or_equiv
Mn1 Mn   4 0 0 0 1 0.1580087
O1 O   4 0.5 0 0 1 0.1878663
loop_
	_geom_bond_atom_site_label_1
	_geom_bond_atom_site_label_2
	_geom_bond_distance
	_geom_bond_site_symmetry_1
	_geom_bond_site_symmetry_2
	Mn1       O1        2.22258 1_555  11_555
	Mn1       O1        2.22258 1_555   1_455
	Mn1       O1        2.22258 1_555   9_565
	Mn1       O1        2.22258 1_555   1_555
	Mn1       O1        2.22258 1_555   9_555
	Mn1       O1        2.22258 1_555  11_556
	Mn1       Mn1       3.14320 1_555  97_455
	Mn1       Mn1       3.14320 1_555 145_545
	Mn1       Mn1       3.14320 1_555  97_554
	Mn1       Mn1       3.14320 1_555  49_545
	Mn1       Mn1       3.14320 1_555 145_554
	Mn1       Mn1       3.14320 1_555  49_455
	Mn1       Mn1       3.14320 1_555  97_454
	Mn1       Mn1       3.14320 1_555  49_445
	Mn1       Mn1       3.14320 1_555  49_555
	Mn1       Mn1       3.14320 1_555 145_555
	Mn1       Mn1       3.14320 1_555 145_544
	Mn1       Mn1       3.14320 1_555  97_555
	O1        Mn1       2.22258 1_555   1_655
	O1        Mn1       2.22258 1_555  49_545
	O1        Mn1       2.22258 1_555  97_555
	O1        Mn1       2.22258 1_555  49_555
	O1        Mn1       2.22258 1_555  97_554
	O1        Mn1       2.22258 1_555   1_555
	O1        O1        3.14320 1_555  59_555
	O1        O1        3.14320 1_555   9_565
	O1        O1        3.14320 1_555  11_556
	O1        O1        3.14320 1_555  59_546
	O1        O1        3.14320 1_555  11_655
	O1        O1        3.14320 1_555   9_655
	O1        O1        3.14320 1_555  11_555
	O1        O1        3.14320 1_555   9_555
	O1        O1        3.14320 1_555   9_665
	O1        O1        3.14320 1_555  11_656
	O1        O1        3.14320 1_555  59_556
	O1        O1        3.14320 1_555  59_545
	loop_
		_geom_angle_atom_site_label_1
		_geom_angle_atom_site_label_2
		_geom_angle_atom_site_label_3
		_geom_angle
		_geom_angle_site_symmetry_1
		_geom_angle_site_symmetry_2
		_geom_angle_site_symmetry_3
	O1        Mn1       O1         90.000    1_455 1_555  11_555
	O1        Mn1       O1         90.000    9_565 1_555   1_455
	O1        Mn1       O1         90.000    9_565 1_555  11_555
	O1        Mn1       O1         90.000    1_555 1_555   9_565
	O1        Mn1       O1         180.000   1_555 1_555   1_455
	O1        Mn1       O1         90.000    1_555 1_555  11_555
	O1        Mn1       O1         90.000    9_555 1_555   1_555
	O1        Mn1       O1         180.000   9_555 1_555   9_565
	O1        Mn1       O1         90.000    9_555 1_555   1_455
	O1        Mn1       O1         90.000    9_555 1_555  11_555
	O1        Mn1       O1         90.000   11_556 1_555   9_555
	O1        Mn1       O1         90.000   11_556 1_555   1_555
	O1        Mn1       O1         90.000   11_556 1_555   9_565
	O1        Mn1       O1         90.000   11_556 1_555   1_455
	O1        Mn1       O1         180.000  11_556 1_555  11_555
	Mn1       Mn1       O1         45.000   97_455 1_555  11_556
	Mn1       Mn1       O1         90.000   97_455 1_555   9_555
	Mn1       Mn1       O1         135.000  97_455 1_555   1_555
	Mn1       Mn1       O1         90.000   97_455 1_555   9_565
	Mn1       Mn1       O1         45.000   97_455 1_555   1_455
	Mn1       Mn1       O1         135.000  97_455 1_555  11_555
	Mn1       Mn1       Mn1        60.000  145_545 1_555  97_455
	Mn1       Mn1       O1         45.000  145_545 1_555  11_556
	Mn1       Mn1       O1         45.000  145_545 1_555   9_555
	Mn1       Mn1       O1         90.000  145_545 1_555   1_555
	Mn1       Mn1       O1         135.000 145_545 1_555   9_565
	Mn1       Mn1       O1         90.000  145_545 1_555   1_455
	Mn1       Mn1       O1         135.000 145_545 1_555  11_555
	Mn1       Mn1       Mn1        120.000  97_554 1_555 145_545
	Mn1       Mn1       Mn1        180.000  97_554 1_555  97_455
	Mn1       Mn1       O1         135.000  97_554 1_555  11_556
	Mn1       Mn1       O1         90.000   97_554 1_555   9_555
	Mn1       Mn1       O1         45.000   97_554 1_555   1_555
	Mn1       Mn1       O1         90.000   97_554 1_555   9_565
	Mn1       Mn1       O1         135.000  97_554 1_555   1_455
	Mn1       Mn1       O1         45.000   97_554 1_555  11_555
	Mn1       Mn1       Mn1        60.000   49_545 1_555  97_554
	Mn1       Mn1       Mn1        60.000   49_545 1_555 145_545
	Mn1       Mn1       Mn1        120.000  49_545 1_555  97_455
	Mn1       Mn1       O1         90.000   49_545 1_555  11_556
	Mn1       Mn1       O1         45.000   49_545 1_555   9_555
	Mn1       Mn1       O1         45.000   49_545 1_555   1_555
	Mn1       Mn1       O1         135.000  49_545 1_555   9_565
	Mn1       Mn1       O1         135.000  49_545 1_555   1_455
	Mn1       Mn1       O1         90.000   49_545 1_555  11_555
	Mn1       Mn1       Mn1        120.000 145_554 1_555  49_545
	Mn1       Mn1       Mn1        60.000  145_554 1_555  97_554
	Mn1       Mn1       Mn1        180.000 145_554 1_555 145_545
	Mn1       Mn1       Mn1        120.000 145_554 1_555  97_455
	Mn1       Mn1       O1         135.000 145_554 1_555  11_556
	Mn1       Mn1       O1         135.000 145_554 1_555   9_555
	Mn1       Mn1       O1         90.000  145_554 1_555   1_555
	Mn1       Mn1       O1         45.000  145_554 1_555   9_565
	Mn1       Mn1       O1         90.000  145_554 1_555   1_455
	Mn1       Mn1       O1         45.000  145_554 1_555  11_555
	Mn1       Mn1       Mn1        60.000   49_455 1_555 145_554
	Mn1       Mn1       Mn1        180.000  49_455 1_555  49_545
	Mn1       Mn1       Mn1        120.000  49_455 1_555  97_554
	Mn1       Mn1       Mn1        120.000  49_455 1_555 145_545
	Mn1       Mn1       Mn1        60.000   49_455 1_555  97_455
	Mn1       Mn1       O1         90.000   49_455 1_555  11_556
	Mn1       Mn1       O1         135.000  49_455 1_555   9_555
	Mn1       Mn1       O1         135.000  49_455 1_555   1_555
	Mn1       Mn1       O1         45.000   49_455 1_555   9_565
	Mn1       Mn1       O1         45.000   49_455 1_555   1_455
	Mn1       Mn1       O1         90.000   49_455 1_555  11_555
	Mn1       Mn1       Mn1        60.000   97_454 1_555  49_455
	Mn1       Mn1       Mn1        60.000   97_454 1_555 145_554
	Mn1       Mn1       Mn1        120.000  97_454 1_555  49_545
	Mn1       Mn1       Mn1        90.000   97_454 1_555  97_554
	Mn1       Mn1       Mn1        120.000  97_454 1_555 145_545
	Mn1       Mn1       Mn1        90.000   97_454 1_555  97_455
	Mn1       Mn1       O1         135.000  97_454 1_555  11_556
	Mn1       Mn1       O1         90.000   97_454 1_555   9_555
	Mn1       Mn1       O1         135.000  97_454 1_555   1_555
	Mn1       Mn1       O1         90.000   97_454 1_555   9_565
	Mn1       Mn1       O1         45.000   97_454 1_555   1_455
	Mn1       Mn1       O1         45.000   97_454 1_555  11_555
	Mn1       Mn1       Mn1        60.000   49_445 1_555  97_454
	Mn1       Mn1       Mn1        90.000   49_445 1_555  49_455
	Mn1       Mn1       Mn1        120.000  49_445 1_555 145_554
	Mn1       Mn1       Mn1        90.000   49_445 1_555  49_545
	Mn1       Mn1       Mn1        120.000  49_445 1_555  97_554
	Mn1       Mn1       Mn1        60.000   49_445 1_555 145_545
	Mn1       Mn1       Mn1        60.000   49_445 1_555  97_455
	Mn1       Mn1       O1         90.000   49_445 1_555  11_556
	Mn1       Mn1       O1         45.000   49_445 1_555   9_555
	Mn1       Mn1       O1         135.000  49_445 1_555   1_555
	Mn1       Mn1       O1         135.000  49_445 1_555   9_565
	Mn1       Mn1       O1         45.000   49_445 1_555   1_455
	Mn1       Mn1       O1         90.000   49_445 1_555  11_555
	Mn1       Mn1       Mn1        180.000  49_555 1_555  49_445
	Mn1       Mn1       Mn1        120.000  49_555 1_555  97_454
	Mn1       Mn1       Mn1        90.000   49_555 1_555  49_455
	Mn1       Mn1       Mn1        60.000   49_555 1_555 145_554
	Mn1       Mn1       Mn1        90.000   49_555 1_555  49_545
	Mn1       Mn1       Mn1        60.000   49_555 1_555  97_554
	Mn1       Mn1       Mn1        120.000  49_555 1_555 145_545
	Mn1       Mn1       Mn1        120.000  49_555 1_555  97_455
	Mn1       Mn1       O1         90.000   49_555 1_555  11_556
	Mn1       Mn1       O1         135.000  49_555 1_555   9_555
	Mn1       Mn1       O1         45.000   49_555 1_555   1_555
	Mn1       Mn1       O1         45.000   49_555 1_555   9_565
	Mn1       Mn1       O1         135.000  49_555 1_555   1_455
	Mn1       Mn1       O1         90.000   49_555 1_555  11_555
	Mn1       Mn1       Mn1        60.000  145_555 1_555  49_555
	Mn1       Mn1       Mn1        120.000 145_555 1_555  49_445
	Mn1       Mn1       Mn1        120.000 145_555 1_555  97_454
	Mn1       Mn1       Mn1        60.000  145_555 1_555  49_455
	Mn1       Mn1       Mn1        90.000  145_555 1_555 145_554
	Mn1       Mn1       Mn1        120.000 145_555 1_555  49_545
	Mn1       Mn1       Mn1        120.000 145_555 1_555  97_554
	Mn1       Mn1       Mn1        90.000  145_555 1_555 145_545
	Mn1       Mn1       Mn1        60.000  145_555 1_555  97_455
	Mn1       Mn1       O1         45.000  145_555 1_555  11_556
	Mn1       Mn1       O1         135.000 145_555 1_555   9_555
	Mn1       Mn1       O1         90.000  145_555 1_555   1_555
	Mn1       Mn1       O1         45.000  145_555 1_555   9_565
	Mn1       Mn1       O1         90.000  145_555 1_555   1_455
	Mn1       Mn1       O1         135.000 145_555 1_555  11_555
	Mn1       Mn1       Mn1        180.000 145_544 1_555 145_555
	Mn1       Mn1       Mn1        120.000 145_544 1_555  49_555
	Mn1       Mn1       Mn1        60.000  145_544 1_555  49_445
	Mn1       Mn1       Mn1        60.000  145_544 1_555  97_454
	Mn1       Mn1       Mn1        120.000 145_544 1_555  49_455
	Mn1       Mn1       Mn1        90.000  145_544 1_555 145_554
	Mn1       Mn1       Mn1        60.000  145_544 1_555  49_545
	Mn1       Mn1       Mn1        60.000  145_544 1_555  97_554
	Mn1       Mn1       Mn1        90.000  145_544 1_555 145_545
	Mn1       Mn1       Mn1        120.000 145_544 1_555  97_455
	Mn1       Mn1       O1         135.000 145_544 1_555  11_556
	Mn1       Mn1       O1         45.000  145_544 1_555   9_555
	Mn1       Mn1       O1         90.000  145_544 1_555   1_555
	Mn1       Mn1       O1         135.000 145_544 1_555   9_565
	Mn1       Mn1       O1         90.000  145_544 1_555   1_455
	Mn1       Mn1       O1         45.000  145_544 1_555  11_555
	Mn1       Mn1       Mn1        120.000  97_555 1_555 145_544
	Mn1       Mn1       Mn1        60.000   97_555 1_555 145_555
	Mn1       Mn1       Mn1        60.000   97_555 1_555  49_555
	Mn1       Mn1       Mn1        120.000  97_555 1_555  49_445
	Mn1       Mn1       Mn1        180.000  97_555 1_555  97_454
	Mn1       Mn1       Mn1        120.000  97_555 1_555  49_455
	Mn1       Mn1       Mn1        120.000  97_555 1_555 145_554
	Mn1       Mn1       Mn1        60.000   97_555 1_555  49_545
	Mn1       Mn1       Mn1        90.000   97_555 1_555  97_554
	Mn1       Mn1       Mn1        60.000   97_555 1_555 145_545
	Mn1       Mn1       Mn1        90.000   97_555 1_555  97_455
	Mn1       Mn1       O1         45.000   97_555 1_555  11_556
	Mn1       Mn1       O1         90.000   97_555 1_555   9_555
	Mn1       Mn1       O1         45.000   97_555 1_555   1_555
	Mn1       Mn1       O1         90.000   97_555 1_555   9_565
	Mn1       Mn1       O1         135.000  97_555 1_555   1_455
	Mn1       Mn1       O1         135.000  97_555 1_555  11_555
	Mn1       O1        Mn1        90.000   49_545 1_555   1_655
	Mn1       O1        Mn1        90.000   97_555 1_555  49_545
	Mn1       O1        Mn1        90.000   97_555 1_555   1_655
	Mn1       O1        Mn1        90.000   49_555 1_555  97_555
	Mn1       O1        Mn1        180.000  49_555 1_555  49_545
	Mn1       O1        Mn1        90.000   49_555 1_555   1_655
	Mn1       O1        Mn1        90.000   97_554 1_555  49_555
	Mn1       O1        Mn1        180.000  97_554 1_555  97_555
	Mn1       O1        Mn1        90.000   97_554 1_555  49_545
	Mn1       O1        Mn1        90.000   97_554 1_555   1_655
	Mn1       O1        Mn1        90.000    1_555 1_555  97_554
	Mn1       O1        Mn1        90.000    1_555 1_555  49_555
	Mn1       O1        Mn1        90.000    1_555 1_555  97_555
	Mn1       O1        Mn1        90.000    1_555 1_555  49_545
	Mn1       O1        Mn1        180.000   1_555 1_555   1_655
	O1        O1        Mn1        90.000   59_555 1_555   1_555
	O1        O1        Mn1        45.000   59_555 1_555  97_554
	O1        O1        Mn1        45.000   59_555 1_555  49_555
	O1        O1        Mn1        135.000  59_555 1_555  97_555
	O1        O1        Mn1        135.000  59_555 1_555  49_545
	O1        O1        Mn1        90.000   59_555 1_555   1_655
	O1        O1        O1         60.000    9_565 1_555  59_555
	O1        O1        Mn1        45.000    9_565 1_555   1_555
	O1        O1        Mn1        90.000    9_565 1_555  97_554
	O1        O1        Mn1        45.000    9_565 1_555  49_555
	O1        O1        Mn1        90.000    9_565 1_555  97_555
	O1        O1        Mn1        135.000   9_565 1_555  49_545
	O1        O1        Mn1        135.000   9_565 1_555   1_655
	O1        O1        O1         60.000   11_556 1_555   9_565
	O1        O1        O1         120.000  11_556 1_555  59_555
	O1        O1        Mn1        45.000   11_556 1_555   1_555
	O1        O1        Mn1        135.000  11_556 1_555  97_554
	O1        O1        Mn1        90.000   11_556 1_555  49_555
	O1        O1        Mn1        45.000   11_556 1_555  97_555
	O1        O1        Mn1        90.000   11_556 1_555  49_545
	O1        O1        Mn1        135.000  11_556 1_555   1_655
	O1        O1        O1         60.000   59_546 1_555  11_556
	O1        O1        O1         120.000  59_546 1_555   9_565
	O1        O1        O1         180.000  59_546 1_555  59_555
	O1        O1        Mn1        90.000   59_546 1_555   1_555
	O1        O1        Mn1        135.000  59_546 1_555  97_554
	O1        O1        Mn1        135.000  59_546 1_555  49_555
	O1        O1        Mn1        45.000   59_546 1_555  97_555
	O1        O1        Mn1        45.000   59_546 1_555  49_545
	O1        O1        Mn1        90.000   59_546 1_555   1_655
	O1        O1        O1         120.000  11_655 1_555  59_546
	O1        O1        O1         180.000  11_655 1_555  11_556
	O1        O1        O1         120.000  11_655 1_555   9_565
	O1        O1        O1         60.000   11_655 1_555  59_555
	O1        O1        Mn1        135.000  11_655 1_555   1_555
	O1        O1        Mn1        45.000   11_655 1_555  97_554
	O1        O1        Mn1        90.000   11_655 1_555  49_555
	O1        O1        Mn1        135.000  11_655 1_555  97_555
	O1        O1        Mn1        90.000   11_655 1_555  49_545
	O1        O1        Mn1        45.000   11_655 1_555   1_655
	O1        O1        O1         60.000    9_655 1_555  11_655
	O1        O1        O1         60.000    9_655 1_555  59_546
	O1        O1        O1         120.000   9_655 1_555  11_556
	O1        O1        O1         180.000   9_655 1_555   9_565
	O1        O1        O1         120.000   9_655 1_555  59_555
	O1        O1        Mn1        135.000   9_655 1_555   1_555
	O1        O1        Mn1        90.000    9_655 1_555  97_554
	O1        O1        Mn1        135.000   9_655 1_555  49_555
	O1        O1        Mn1        90.000    9_655 1_555  97_555
	O1        O1        Mn1        45.000    9_655 1_555  49_545
	O1        O1        Mn1        45.000    9_655 1_555   1_655
	O1        O1        O1         120.000  11_555 1_555   9_655
	O1        O1        O1         90.000   11_555 1_555  11_655
	O1        O1        O1         120.000  11_555 1_555  59_546
	O1        O1        O1         90.000   11_555 1_555  11_556
	O1        O1        O1         60.000   11_555 1_555   9_565
	O1        O1        O1         60.000   11_555 1_555  59_555
	O1        O1        Mn1        45.000   11_555 1_555   1_555
	O1        O1        Mn1        45.000   11_555 1_555  97_554
	O1        O1        Mn1        90.000   11_555 1_555  49_555
	O1        O1        Mn1        135.000  11_555 1_555  97_555
	O1        O1        Mn1        90.000   11_555 1_555  49_545
	O1        O1        Mn1        135.000  11_555 1_555   1_655
	O1        O1        O1         60.000    9_555 1_555  11_555
	O1        O1        O1         90.000    9_555 1_555   9_655
	O1        O1        O1         120.000   9_555 1_555  11_655
	O1        O1        O1         60.000    9_555 1_555  59_546
	O1        O1        O1         60.000    9_555 1_555  11_556
	O1        O1        O1         90.000    9_555 1_555   9_565
	O1        O1        O1         120.000   9_555 1_555  59_555
	O1        O1        Mn1        45.000    9_555 1_555   1_555
	O1        O1        Mn1        90.000    9_555 1_555  97_554
	O1        O1        Mn1        135.000   9_555 1_555  49_555
	O1        O1        Mn1        90.000    9_555 1_555  97_555
	O1        O1        Mn1        45.000    9_555 1_555  49_545
	O1        O1        Mn1        135.000   9_555 1_555   1_655
	O1        O1        O1         180.000   9_665 1_555   9_555
	O1        O1        O1         120.000   9_665 1_555  11_555
	O1        O1        O1         90.000    9_665 1_555   9_655
	O1        O1        O1         60.000    9_665 1_555  11_655
	O1        O1        O1         120.000   9_665 1_555  59_546
	O1        O1        O1         120.000   9_665 1_555  11_556
	O1        O1        O1         90.000    9_665 1_555   9_565
	O1        O1        O1         60.000    9_665 1_555  59_555
	O1        O1        Mn1        135.000   9_665 1_555   1_555
	O1        O1        Mn1        90.000    9_665 1_555  97_554
	O1        O1        Mn1        45.000    9_665 1_555  49_555
	O1        O1        Mn1        90.000    9_665 1_555  97_555
	O1        O1        Mn1        135.000   9_665 1_555  49_545
	O1        O1        Mn1        45.000    9_665 1_555   1_655
	O1        O1        O1         60.000   11_656 1_555   9_665
	O1        O1        O1         120.000  11_656 1_555   9_555
	O1        O1        O1         180.000  11_656 1_555  11_555
	O1        O1        O1         60.000   11_656 1_555   9_655
	O1        O1        O1         90.000   11_656 1_555  11_655
	O1        O1        O1         60.000   11_656 1_555  59_546
	O1        O1        O1         90.000   11_656 1_555  11_556
	O1        O1        O1         120.000  11_656 1_555   9_565
	O1        O1        O1         120.000  11_656 1_555  59_555
	O1        O1        Mn1        135.000  11_656 1_555   1_555
	O1        O1        Mn1        135.000  11_656 1_555  97_554
	O1        O1        Mn1        90.000   11_656 1_555  49_555
	O1        O1        Mn1        45.000   11_656 1_555  97_555
	O1        O1        Mn1        90.000   11_656 1_555  49_545
	O1        O1        Mn1        45.000   11_656 1_555   1_655
	O1        O1        O1         60.000   59_556 1_555  11_656
	O1        O1        O1         60.000   59_556 1_555   9_665
	O1        O1        O1         120.000  59_556 1_555   9_555
	O1        O1        O1         120.000  59_556 1_555  11_555
	O1        O1        O1         120.000  59_556 1_555   9_655
	O1        O1        O1         120.000  59_556 1_555  11_655
	O1        O1        O1         90.000   59_556 1_555  59_546
	O1        O1        O1         60.000   59_556 1_555  11_556
	O1        O1        O1         60.000   59_556 1_555   9_565
	O1        O1        O1         90.000   59_556 1_555  59_555
	O1        O1        Mn1        90.000   59_556 1_555   1_555
	O1        O1        Mn1        135.000  59_556 1_555  97_554
	O1        O1        Mn1        45.000   59_556 1_555  49_555
	O1        O1        Mn1        45.000   59_556 1_555  97_555
	O1        O1        Mn1        135.000  59_556 1_555  49_545
	O1        O1        Mn1        90.000   59_556 1_555   1_655
	O1        O1        O1         180.000  59_545 1_555  59_556
	O1        O1        O1         120.000  59_545 1_555  11_656
	O1        O1        O1         120.000  59_545 1_555   9_665
	O1        O1        O1         60.000   59_545 1_555   9_555
	O1        O1        O1         60.000   59_545 1_555  11_555
	O1        O1        O1         60.000   59_545 1_555   9_655
	O1        O1        O1         60.000   59_545 1_555  11_655
	O1        O1        O1         90.000   59_545 1_555  59_546
	O1        O1        O1         120.000  59_545 1_555  11_556
	O1        O1        O1         120.000  59_545 1_555   9_565
	O1        O1        O1         90.000   59_545 1_555  59_555
	O1        O1        Mn1        90.000   59_545 1_555   1_555
	O1        O1        Mn1        45.000   59_545 1_555  97_554
	O1        O1        Mn1        135.000  59_545 1_555  49_555
	O1        O1        Mn1        135.000  59_545 1_555  97_555
	O1        O1        Mn1        45.000   59_545 1_555  49_545
	O1        O1        Mn1        90.000   59_545 1_555   1_655
#######	End powder crystal structure	#######


#######	Begin powder diffraction data	#######
data_BL21Robot_0912-2022-07-09-0004_scan2
_pd_block_id	BL21Robot_0912-2022-07-09-0004_scan2
_pd_calc_method	Rietveld
_diffrn_radiation_probe	x-ray
_pd_instr_special_details
;SSRL beam line 2-1
;
_pd_meas_scan_method	step
_diffrn_radiation_wavelength	0.729819700
_diffrn_ambient_temperature	300
_refine_ls_goodness_of_fit_all	0.12698
_pd_proc_ls_prof_R_factor	0.02409
_pd_proc_ls_prof_wR_factor	0.03343
_pd_proc_ls_prof_wR_expected	0.26328
loop_
	_pd_phase_id
	_pd_phase_block_id
	_pd_phase_mass_%
1	MnO	100
loop_
	_refln_index_h
	_refln_index_k
	_refln_index_l
	_pd_refln_phase_id
	_refln_d_spacing
	_refln_F_squared_calc
	_refln_F_squared_meas
   1    1    1 1    2.566415     5.778099     5.783812
   2    0    0 1    2.222581    12.703130    13.016490
   2    2    0 1    1.571602    16.816873    16.619606
   2    2    2 1    1.283208     8.161119     8.143768
   3    1    1 1    1.340267    10.308539    10.360428
   3    3    1 1    1.019790     6.914312     6.847039
   3    3    3 1    0.855472     1.689040     1.662009
   4    0    0 1    1.111291     4.737824     4.658614
   4    2    0 1    0.993968    15.339530    15.080099
   4    2    2 1    0.907365    12.852525    12.684933
   4    4    0 1    0.785801     4.872849     4.808814
   4    4    2 1    0.740860     8.734235     8.679579
   4    4    4 1    0.641604     2.256565     2.233543
   5    1    1 1    0.855472     5.067119     4.986028
   5    3    1 1    0.751370     7.992867     7.957357
   5    3    3 1    0.677881     3.327575     3.313774
   5    5    1 1    0.622447     2.873912     2.886531
   5    5    3 1    0.578711     2.541011     2.570142
   5    5    5 1    0.513283     0.688088     0.696196
   6    0    0 1    0.740860     2.183559     2.169895
   6    2    0 1    0.702842     7.939499     7.920164
   6    2    2 1    0.670133     7.298792     7.270902
   6    4    0 1    0.616433     6.322946     6.382108
   6    4    2 1    0.594010    11.876061    12.117976
   6    4    4 1    0.539055     5.027795     5.094674
   6    6    0 1    0.523867     2.389841     2.422853
   6    6    2 1    0.509895     4.551018     4.623192
   6    6    4 1    0.473856     3.954237     3.970816
   7    1    1 1    0.622447     2.873912     2.886531
   7    3    1 1    0.578711     5.082023     5.140283
   7    3    3 1    0.543063     2.279864     2.275141
   7    5    1 1    0.513283     4.128530     4.177176
   7    5    3 1    0.487920     3.759475     3.827954
   7    5    5 1    0.446756     1.573946     1.580974
   7    7    1 1    0.446756     1.573946     1.580974
   7    7    3 1    0.429730     1.444479     1.440800
   8    0    0 1    0.555645     1.324874     1.308404
   8    2    0 1    0.539055     5.027795     5.094673
   8    2    2 1    0.523867     4.779682     4.845707
   8    4    0 1    0.496984     4.338700     4.386198
   8    4    2 1    0.485007     8.280750     8.419696
   8    4    4 1    0.453682     3.613175     3.625798
   8    6    0 1    0.444516     3.456238     3.449508
   8    6    2 1    0.435884     6.614659     6.574248
   9    1    1 1    0.487920     1.879737     1.913977
   9    3    1 1    0.465980     3.435934     3.404927
   9    3    3 1    0.446756     1.573946     1.580974
   9    5    1 1    0.429730     2.888958     2.881599
  10    0    0 1    0.444516     0.864060     0.862377
  10    2    0 1    0.435884     3.307329     3.287124
loop_
	_pd_meas_2theta_scan
	_pd_proc_intensity_total
	_pd_proc_ls_weight
	_pd_calc_intensity_total
	_pd_proc_intensity_bkg_calc
   7.000000    58.482172     0.017099    58.635726     0.000000 
   7.005000    58.793237     0.017009    58.611793     0.000000 
   7.010000    56.742282     0.017624    58.587858     0.000000 
   7.015000    60.471520     0.016537    58.563922     0.000000 
   7.020000    57.459040     0.017404    58.539985     0.000000 
   7.025000    58.654252     0.017049    58.516046     0.000000 
   7.030000    57.191837     0.017485    58.492106     0.000000 
   7.035000    58.134054     0.017202    58.468165     0.000000 
   7.040000    57.124793     0.017506    58.444223     0.000000 
   7.045000    58.464682     0.017104    58.420280     0.000000 
   7.050000    57.770099     0.017310    58.396335     0.000000 
   7.055000    57.161301     0.017494    58.372389     0.000000 
   7.060000    56.928208     0.017566    58.348443     0.000000 
   7.065000    57.659611     0.017343    58.324495     0.000000 
   7.070000    57.076143     0.017520    58.300546     0.000000 
   7.075000    56.940929     0.017562    58.276596     0.000000 
   7.080000    57.059979     0.017525    58.252645     0.000000 
   7.085000    58.612840     0.017061    58.228693     0.000000 
   7.090000    57.753447     0.017315    58.204740     0.000000 
   7.095000    57.897018     0.017272    58.180786     0.000000 
   7.100000    55.972422     0.017866    58.156831     0.000000 
   7.105000    56.503740     0.017698    58.132875     0.000000 
   7.110000    57.742799     0.017318    58.108918     0.000000 
   7.115000    55.071066     0.018158    58.084960     0.000000 
   7.120000    58.215078     0.017178    58.061001     0.000000 
   7.125000    57.696132     0.017332    58.037042     0.000000 
   7.130000    55.964020     0.017869    58.013081     0.000000 
   7.135000    56.940599     0.017562    57.989120     0.000000 
   7.140000    57.215468     0.017478    57.965157     0.000000 
   7.145000    57.454696     0.017405    57.941194     0.000000 
   7.150000    57.920858     0.017265    57.917231     0.000000 
   7.155000    57.456499     0.017404    57.893266     0.000000 
   7.160000    56.853144     0.017589    57.869301     0.000000 
   7.165000    57.111865     0.017509    57.845334     0.000000 
   7.170000    56.451639     0.017714    57.821368     0.000000 
   7.175000    56.510647     0.017696    57.797400     0.000000 
   7.180000    57.178671     0.017489    57.773432     0.000000 
   7.185000    57.689281     0.017334    57.749463     0.000000 
   7.190000    57.020279     0.017538    57.725493     0.000000 
   7.195000    56.193530     0.017796    57.701523     0.000000 
   7.200000    56.780294     0.017612    57.677552     0.000000 
   7.205000    57.796706     0.017302    57.653580     0.000000 
   7.210000    56.763671     0.017617    57.629608     0.000000 
   7.215000    57.762532     0.017312    57.605635     0.000000 
   7.220000    57.114817     0.017509    57.581662     0.000000 
   7.225000    57.512857     0.017387    57.557688     0.000000 
   7.230000    56.648723     0.017653    57.533714     0.000000 
   7.235000    57.248963     0.017468    57.509739     0.000000 
   7.240000    56.838960     0.017594    57.485763     0.000000 
   7.245000    58.756362     0.017019    57.461788     0.000000 
   7.250000    56.945701     0.017561    57.437811     0.000000 
   7.255000    56.111963     0.017822    57.413834     0.000000 
   7.260000    57.754495     0.017315    57.389857     0.000000 
   7.265000    57.486302     0.017395    57.365879     0.000000 
   7.270000    56.011705     0.017853    57.341901     0.000000 
   7.275000    56.610908     0.017664    57.317923     0.000000 
   7.280000    55.483510     0.018023    57.293944     0.000000 
   7.285000    56.934414     0.017564    57.269965     0.000000 
   7.290000    57.597061     0.017362    57.245985     0.000000 
   7.295000    55.808684     0.017918    57.222006     0.000000 
   7.300000    55.424827     0.018042    57.198025     0.000000 
   7.305000    56.881708     0.017580    57.174045     0.000000 
   7.310000    56.707895     0.017634    57.150064     0.000000 
   7.315000    55.880387     0.017895    57.126083     0.000000 
   7.320000    54.915794     0.018210    57.102102     0.000000 
   7.325000    56.662157     0.017648    57.078121     0.000000 
   7.330000    56.177330     0.017801    57.054139     0.000000 
   7.335000    55.256062     0.018098    57.030157     0.000000 
   7.340000    56.969704     0.017553    57.006175     0.000000 
   7.345000    57.076064     0.017520    56.982193     0.000000 
   7.350000    56.212626     0.017790    56.958211     0.000000 
   7.355000    55.950853     0.017873    56.934228     0.000000 
   7.360000    56.139985     0.017813    56.910246     0.000000 
   7.365000    56.482283     0.017705    56.886263     0.000000 
   7.370000    56.076822     0.017833    56.862281     0.000000 
   7.375000    54.904567     0.018213    56.838298     0.000000 
   7.380000    55.261705     0.018096    56.814315     0.000000 
   7.385000    57.761104     0.017313    56.790332     0.000000 
   7.390000    56.548108     0.017684    56.766349     0.000000 
   7.395000    56.439774     0.017718    56.742366     0.000000 
   7.400000    56.047816     0.017842    56.718384     0.000000 
   7.405000    56.134420     0.017814    56.694401     0.000000 
   7.410000    55.069447     0.018159    56.670418     0.000000 
   7.415000    56.177006     0.017801    56.646435     0.000000 
   7.420000    55.156693     0.018130    56.622453     0.000000 
   7.425000    55.723970     0.017946    56.598470     0.000000 
   7.430000    56.190887     0.017796    56.574488     0.000000 
   7.435000    55.255663     0.018098    56.550506     0.000000 
   7.440000    56.354128     0.017745    56.526524     0.000000 
   7.445000    56.062970     0.017837    56.502542     0.000000 
   7.450000    57.723632     0.017324    56.478560     0.000000 
   7.455000    56.995452     0.017545    56.454578     0.000000 
   7.460000    55.987680     0.017861    56.430597     0.000000 
   7.465000    54.736323     0.018269    56.406616     0.000000 
   7.470000    56.479004     0.017706    56.382635     0.000000 
   7.475000    55.362022     0.018063    56.358654     0.000000 
   7.480000    55.333312     0.018072    56.334674     0.000000 
   7.485000    55.556628     0.018000    56.310694     0.000000 
   7.490000    55.261102     0.018096    56.286714     0.000000 
   7.495000    55.780495     0.017927    56.262735     0.000000 
   7.500000    55.724446     0.017945    56.238756     0.000000 
   7.505000    53.209972     0.018793    56.214777     0.000000 
   7.510000    54.944425     0.018200    56.190798     0.000000 
   7.515000    55.381200     0.018057    56.166820     0.000000 
   7.520000    54.491249     0.018352    56.142843     0.000000 
   7.525000    56.012249     0.017853    56.118865     0.000000 
   7.530000    53.856546     0.018568    56.094889     0.000000 
   7.535000    54.605149     0.018313    56.070912     0.000000 
   7.540000    54.491505     0.018351    56.046936     0.000000 
   7.545000    54.420559     0.018375    56.022961     0.000000 
   7.550000    55.428046     0.018041    55.998986     0.000000 
   7.555000    56.844630     0.017592    55.975011     0.000000 
   7.560000    54.555695     0.018330    55.951038     0.000000 
   7.565000    55.965001     0.017868    55.927064     0.000000 
   7.570000    55.256885     0.018097    55.903091     0.000000 
   7.575000    54.723051     0.018274    55.879119     0.000000 
   7.580000    55.818155     0.017915    55.855147     0.000000 
   7.585000    55.231901     0.018105    55.831176     0.000000 
   7.590000    56.055681     0.017839    55.807206     0.000000 
   7.595000    55.503352     0.018017    55.783236     0.000000 
   7.600000    56.694033     0.017639    55.759267     0.000000 
   7.605000    55.757875     0.017935    55.735298     0.000000 
   7.610000    56.184511     0.017798    55.711330     0.000000 
   7.615000    55.475239     0.018026    55.687363     0.000000 
   7.620000    56.419882     0.017724    55.663396     0.000000 
   7.625000    55.504614     0.018017    55.639430     0.000000 
   7.630000    55.967708     0.017867    55.615465     0.000000 
   7.635000    55.217417     0.018110    55.591501     0.000000 
   7.640000    55.511771     0.018014    55.567537     0.000000 
   7.645000    55.455920     0.018032    55.543575     0.000000 
   7.650000    56.007076     0.017855    55.519613     0.000000 
   7.655000    55.303674     0.018082    55.495651     0.000000 
   7.660000    55.351190     0.018066    55.471691     0.000000 
   7.665000    54.102341     0.018483    55.447731     0.000000 
   7.670000    56.382315     0.017736    55.423773     0.000000 
   7.675000    55.521949     0.018011    55.399815     0.000000 
   7.680000    54.064457     0.018496    55.375858     0.000000 
   7.685000    54.263214     0.018429    55.351902     0.000000 
   7.690000    56.097569     0.017826    55.327947     0.000000 
   7.695000    55.310873     0.018080    55.303992     0.000000 
   7.700000    54.477255     0.018356    55.280039     0.000000 
   7.705000    55.559435     0.017999    55.256087     0.000000 
   7.710000    55.343178     0.018069    55.232135     0.000000 
   7.715000    53.582257     0.018663    55.208185     0.000000 
   7.720000    55.760633     0.017934    55.184235     0.000000 
   7.725000    54.201726     0.018450    55.160287     0.000000 
   7.730000    56.478993     0.017706    55.136340     0.000000 
   7.735000    54.171013     0.018460    55.112393     0.000000 
   7.740000    54.613185     0.018311    55.088448     0.000000 
   7.745000    54.345318     0.018401    55.064504     0.000000 
   7.750000    54.636544     0.018303    55.040561     0.000000 
   7.755000    54.937633     0.018202    55.016619     0.000000 
   7.760000    53.611620     0.018653    54.992678     0.000000 
   7.765000    54.179192     0.018457    54.968738     0.000000 
   7.770000    54.556036     0.018330    54.944799     0.000000 
   7.775000    55.325716     0.018075    54.920862     0.000000 
   7.780000    54.215755     0.018445    54.896925     0.000000 
   7.785000    54.858964     0.018229    54.872990     0.000000 
   7.790000    53.824802     0.018579    54.849056     0.000000 
   7.795000    54.898972     0.018215    54.825124     0.000000 
   7.800000    53.665790     0.018634    54.801192     0.000000 
   7.805000    53.610298     0.018653    54.777262     0.000000 
   7.810000    53.441354     0.018712    54.753333     0.000000 
   7.815000    54.898474     0.018215    54.729405     0.000000 
   7.820000    53.967342     0.018530    54.705479     0.000000 
   7.825000    54.346046     0.018401    54.681553     0.000000 
   7.830000    55.279342     0.018090    54.657630     0.000000 
   7.835000    54.938249     0.018202    54.633707     0.000000 
   7.840000    54.490674     0.018352    54.609786     0.000000 
   7.845000    53.292055     0.018765    54.585866     0.000000 
   7.850000    54.402439     0.018382    54.561948     0.000000 
   7.855000    54.570675     0.018325    54.538031     0.000000 
   7.860000    53.102717     0.018831    54.514115     0.000000 
   7.865000    54.858797     0.018229    54.490201     0.000000 
   7.870000    54.991805     0.018185    54.466288     0.000000 
   7.875000    54.645395     0.018300    54.442376     0.000000 
   7.880000    54.824756     0.018240    54.418466     0.000000 
   7.885000    54.264369     0.018428    54.394558     0.000000 
   7.890000    53.932595     0.018542    54.370651     0.000000 
   7.895000    56.025951     0.017849    54.346745     0.000000 
   7.900000    54.098258     0.018485    54.322841     0.000000 
   7.905000    54.699717     0.018282    54.298939     0.000000 
   7.910000    53.742075     0.018607    54.275038     0.000000 
   7.915000    54.678447     0.018289    54.251139     0.000000 
   7.920000    53.223779     0.018789    54.227241     0.000000 
   7.925000    53.250530     0.018779    54.203345     0.000000 
   7.930000    53.921785     0.018545    54.179450     0.000000 
   7.935000    53.460389     0.018705    54.155557     0.000000 
   7.940000    55.394333     0.018052    54.131666     0.000000 
   7.945000    55.338780     0.018071    54.107776     0.000000 
   7.950000    54.435886     0.018370    54.083888     0.000000 
   7.955000    53.536972     0.018679    54.060001     0.000000 
   7.960000    53.173213     0.018806    54.036116     0.000000 
   7.965000    55.186322     0.018120    54.012233     0.000000 
   7.970000    52.671328     0.018986    53.988352     0.000000 
   7.975000    53.920426     0.018546    53.964472     0.000000 
   7.980000    53.511049     0.018688    53.940594     0.000000 
   7.985000    53.445609     0.018711    53.916718     0.000000 
   7.990000    54.384856     0.018387    53.892844     0.000000 
   7.995000    53.813427     0.018583    53.868971     0.000000 
   8.000000    54.345534     0.018401    53.845100     0.000000 
   8.005000    53.572584     0.018666    53.821231     0.000000 
   8.010000    52.809199     0.018936    53.797364     0.000000 
   8.015000    53.488207     0.018696    53.773498     0.000000 
   8.020000    54.319104     0.018410    53.749634     0.000000 
   8.025000    52.886522     0.018908    53.725773     0.000000 
   8.030000    53.521219     0.018684    53.701913     0.000000 
   8.035000    53.597137     0.018658    53.678055     0.000000 
   8.040000    54.069200     0.018495    53.654199     0.000000 
   8.045000    52.447165     0.019067    53.630344     0.000000 
   8.050000    54.380670     0.018389    53.606492     0.000000 
   8.055000    54.323579     0.018408    53.582642     0.000000 
   8.060000    52.227272     0.019147    53.558793     0.000000 
   8.065000    54.608678     0.018312    53.534947     0.000000 
   8.070000    53.817820     0.018581    53.511102     0.000000 
   8.075000    53.094721     0.018834    53.487260     0.000000 
   8.080000    53.797634     0.018588    53.463419     0.000000 
   8.085000    54.418352     0.018376    53.439581     0.000000 
   8.090000    53.089811     0.018836    53.415744     0.000000 
   8.095000    53.646227     0.018641    53.391910     0.000000 
   8.100000    54.138676     0.018471    53.368077     0.000000 
   8.105000    52.563256     0.019025    53.344247     0.000000 
   8.110000    51.835032     0.019292    53.320419     0.000000 
   8.115000    54.259103     0.018430    53.296593     0.000000 
   8.120000    53.687254     0.018626    53.272768     0.000000 
   8.125000    52.973721     0.018877    53.248947     0.000000 
   8.130000    52.784359     0.018945    53.225127     0.000000 
   8.135000    51.378468     0.019463    53.201309     0.000000 
   8.140000    51.980387     0.019238    53.177494     0.000000 
   8.145000    52.446966     0.019067    53.153680     0.000000 
   8.150000    53.370024     0.018737    53.129869     0.000000 
   8.155000    53.488854     0.018695    53.106060     0.000000 
   8.160000    52.996323     0.018869    53.082253     0.000000 
   8.165000    53.232058     0.018786    53.058449     0.000000 
   8.170000    52.868780     0.018915    53.034646     0.000000 
   8.175000    52.477259     0.019056    53.010846     0.000000 
   8.180000    53.095398     0.018834    52.987049     0.000000 
   8.185000    52.882386     0.018910    52.963253     0.000000 
   8.190000    52.343954     0.019104    52.939460     0.000000 
   8.195000    52.049936     0.019212    52.915669     0.000000 
   8.200000    53.666307     0.018634    52.891880     0.000000 
   8.205000    51.788246     0.019309    52.868094     0.000000 
   8.210000    52.049161     0.019213    52.844310     0.000000 
   8.215000    53.489976     0.018695    52.820528     0.000000 
   8.220000    53.244562     0.018781    52.796749     0.000000 
   8.225000    51.608340     0.019377    52.772972     0.000000 
   8.230000    53.534724     0.018679    52.749198     0.000000 
   8.235000    52.483724     0.019054    52.725425     0.000000 
   8.240000    52.908337     0.018901    52.701656     0.000000 
   8.245000    52.908045     0.018901    52.677889     0.000000 
   8.250000    52.155058     0.019174    52.654124     0.000000 
   8.255000    51.208886     0.019528    52.630361     0.000000 
   8.260000    52.583240     0.019017    52.606601     0.000000 
   8.265000    52.632129     0.019000    52.582844     0.000000 
   8.270000    51.306104     0.019491    52.559089     0.000000 
   8.275000    52.984758     0.018873    52.535337     0.000000 
   8.280000    52.299031     0.019121    52.511587     0.000000 
   8.285000    52.926124     0.018894    52.487839     0.000000 
   8.290000    53.329708     0.018751    52.464094     0.000000 
   8.295000    53.207495     0.018794    52.440352     0.000000 
   8.300000    52.094307     0.019196    52.416612     0.000000 
   8.305000    53.191557     0.018800    52.392875     0.000000 
   8.310000    52.381407     0.019091    52.369140     0.000000 
   8.315000    51.947555     0.019250    52.345408     0.000000 
   8.320000    53.118807     0.018826    52.321679     0.000000 
   8.325000    53.489502     0.018695    52.297952     0.000000 
   8.330000    51.498146     0.019418    52.274228     0.000000 
   8.335000    51.070447     0.019581    52.250507     0.000000 
   8.340000    52.876179     0.018912    52.226788     0.000000 
   8.345000    51.956447     0.019247    52.203072     0.000000 
   8.350000    52.765325     0.018952    52.179358     0.000000 
   8.355000    52.064492     0.019207    52.155648     0.000000 
   8.360000    52.240901     0.019142    52.131940     0.000000 
   8.365000    52.768899     0.018951    52.108234     0.000000 
   8.370000    52.677816     0.018983    52.084532     0.000000 
   8.375000    51.962607     0.019245    52.060832     0.000000 
   8.380000    51.815896     0.019299    52.037135     0.000000 
   8.385000    51.879990     0.019275    52.013441     0.000000 
   8.390000    52.233374     0.019145    51.989749     0.000000 
   8.395000    52.498563     0.019048    51.966060     0.000000 
   8.400000    52.373280     0.019094    51.942374     0.000000 
   8.405000    51.884108     0.019274    51.918691     0.000000 
   8.410000    50.930662     0.019635    51.895011     0.000000 
   8.415000    52.249123     0.019139    51.871334     0.000000 
   8.420000    52.728761     0.018965    51.847659     0.000000 
   8.425000    52.238142     0.019143    51.823987     0.000000 
   8.430000    51.507434     0.019415    51.800319     0.000000 
   8.435000    52.295584     0.019122    51.776653     0.000000 
   8.440000    52.105658     0.019192    51.752990     0.000000 
   8.445000    51.686854     0.019347    51.729330     0.000000 
   8.450000    52.174935     0.019166    51.705672     0.000000 
   8.455000    51.989224     0.019235    51.682018     0.000000 
   8.460000    52.115319     0.019188    51.658367     0.000000 
   8.465000    51.376444     0.019464    51.634719     0.000000 
   8.470000    51.917652     0.019261    51.611073     0.000000 
   8.475000    51.949476     0.019249    51.587431     0.000000 
   8.480000    52.385355     0.019089    51.563792     0.000000 
   8.485000    51.636379     0.019366    51.540155     0.000000 
   8.490000    51.748523     0.019324    51.516522     0.000000 
   8.495000    51.792369     0.019308    51.492892     0.000000 
   8.500000    51.834218     0.019292    51.469264     0.000000 
   8.505000    51.572187     0.019390    51.445640     0.000000 
   8.510000    52.921278     0.018896    51.422019     0.000000 
   8.515000    52.825664     0.018930    51.398401     0.000000 
   8.520000    52.617702     0.019005    51.374786     0.000000 
   8.525000    50.502738     0.019801    51.351174     0.000000 
   8.530000    52.340329     0.019106    51.327566     0.000000 
   8.535000    51.694440     0.019344    51.303960     0.000000 
   8.540000    51.716635     0.019336    51.280358     0.000000 
   8.545000    52.488942     0.019052    51.256758     0.000000 
   8.550000    51.943973     0.019252    51.233162     0.000000 
   8.555000    50.542181     0.019785    51.209569     0.000000 
   8.560000    51.220746     0.019523    51.185980     0.000000 
   8.565000    51.551772     0.019398    51.162393     0.000000 
   8.570000    51.917428     0.019261    51.138810     0.000000 
   8.575000    51.597003     0.019381    51.115230     0.000000 
   8.580000    50.650739     0.019743    51.091653     0.000000 
   8.585000    50.945049     0.019629    51.068079     0.000000 
   8.590000    50.660957     0.019739    51.044509     0.000000 
   8.595000    51.423685     0.019446    51.020942     0.000000 
   8.600000    51.394681     0.019457    50.997378     0.000000 
   8.605000    51.224176     0.019522    50.973817     0.000000 
   8.610000    52.214058     0.019152    50.950260     0.000000 
   8.615000    50.691367     0.019727    50.926706     0.000000 
   8.620000    51.463899     0.019431    50.903155     0.000000 
   8.625000    50.579782     0.019771    50.879608     0.000000 
   8.630000    51.718121     0.019336    50.856064     0.000000 
   8.635000    52.167835     0.019169    50.832523     0.000000 
   8.640000    51.180090     0.019539    50.808986     0.000000 
   8.645000    51.354351     0.019473    50.785452     0.000000 
   8.650000    50.641402     0.019747    50.761922     0.000000 
   8.655000    50.909095     0.019643    50.738395     0.000000 
   8.660000    50.429564     0.019830    50.714871     0.000000 
   8.665000    51.488673     0.019422    50.691351     0.000000 
   8.670000    51.319399     0.019486    50.667834     0.000000 
   8.675000    52.196115     0.019159    50.644321     0.000000 
   8.680000    51.993601     0.019233    50.620811     0.000000 
   8.685000    51.826987     0.019295    50.597305     0.000000 
   8.690000    51.546751     0.019400    50.573802     0.000000 
   8.695000    50.547070     0.019784    50.550302     0.000000 
   8.700000    50.387740     0.019846    50.526806     0.000000 
   8.705000    51.118593     0.019562    50.503314     0.000000 
   8.710000    50.371234     0.019853    50.479825     0.000000 
   8.715000    51.661133     0.019357    50.456340     0.000000 
   8.720000    50.543967     0.019785    50.432858     0.000000 
   8.725000    51.530004     0.019406    50.409380     0.000000 
   8.730000    51.830159     0.019294    50.385905     0.000000 
   8.735000    50.998137     0.019609    50.362434     0.000000 
   8.740000    50.203606     0.019919    50.338966     0.000000 
   8.745000    49.236684     0.020310    50.315502     0.000000 
   8.750000    49.500795     0.020202    50.292042     0.000000 
   8.755000    52.294292     0.019123    50.268585     0.000000 
   8.760000    52.060494     0.019208    50.245132     0.000000 
   8.765000    51.448739     0.019437    50.221683     0.000000 
   8.770000    51.708113     0.019339    50.198237     0.000000 
   8.775000    49.723129     0.020111    50.174795     0.000000 
   8.780000    51.250319     0.019512    50.151357     0.000000 
   8.785000    50.980188     0.019615    50.127922     0.000000 
   8.790000    50.466600     0.019815    50.104491     0.000000 
   8.795000    50.657382     0.019740    50.081064     0.000000 
   8.800000    50.032872     0.019987    50.057640     0.000000 
   8.805000    50.123380     0.019951    50.034220     0.000000 
   8.810000    50.048202     0.019981    50.010804     0.000000 
   8.815000    50.978497     0.019616    49.987392     0.000000 
   8.820000    50.173899     0.019931    49.963983     0.000000 
   8.825000    50.593159     0.019766    49.940578     0.000000 
   8.830000    50.996105     0.019609    49.917177     0.000000 
   8.835000    50.528211     0.019791    49.893780     0.000000 
   8.840000    50.926853     0.019636    49.870386     0.000000 
   8.845000    49.769321     0.020093    49.846997     0.000000 
   8.850000    51.640223     0.019365    49.823611     0.000000 
   8.855000    50.389045     0.019846    49.800229     0.000000 
   8.860000    51.317731     0.019486    49.776851     0.000000 
   8.865000    50.722335     0.019715    49.753477     0.000000 
   8.870000    51.462598     0.019432    49.730106     0.000000 
   8.875000    50.755765     0.019702    49.706740     0.000000 
   8.880000    51.084391     0.019575    49.683377     0.000000 
   8.885000    51.893887     0.019270    49.660018     0.000000 
   8.890000    49.896848     0.020041    49.636663     0.000000 
   8.895000    51.447880     0.019437    49.613313     0.000000 
   8.900000    51.577379     0.019388    49.589966     0.000000 
   8.905000    50.448210     0.019822    49.566623     0.000000 
   8.910000    50.216911     0.019914    49.543283     0.000000 
   8.915000    51.183906     0.019537    49.519948     0.000000 
   8.920000    50.467686     0.019815    49.496617     0.000000 
   8.925000    50.608992     0.019759    49.473290     0.000000 
   8.930000    49.302784     0.020283    49.449967     0.000000 
   8.935000    52.180510     0.019164    49.426648     0.000000 
   8.940000    50.841672     0.019669    49.403333     0.000000 
   8.945000    49.876326     0.020050    49.380021     0.000000 
   8.950000    50.609686     0.019759    49.356714     0.000000 
   8.955000    50.450636     0.019821    49.333411     0.000000 
   8.960000    50.641430     0.019747    49.310112     0.000000 
   8.965000    50.131176     0.019948    49.286817     0.000000 
   8.970000    50.083693     0.019967    49.263527     0.000000 
   8.975000    51.392632     0.019458    49.240240     0.000000 
   8.980000    50.364880     0.019855    49.216957     0.000000 
   8.985000    49.907431     0.020037    49.193679     0.000000 
   8.990000    51.358842     0.019471    49.170404     0.000000 
   8.995000    50.863106     0.019661    49.147134     0.000000 
   9.000000    49.918204     0.020033    49.123868     0.000000 
   9.005000    49.583409     0.020168    49.100606     0.000000 
   9.010000    49.392100     0.020246    49.077348     0.000000 
   9.015000    49.263657     0.020299    49.054094     0.000000 
   9.020000    50.256496     0.019898    49.030844     0.000000 
   9.025000    48.992809     0.020411    49.007599     0.000000 
   9.030000    51.157010     0.019548    48.984358     0.000000 
   9.035000    50.259616     0.019897    48.961121     0.000000 
   9.040000    49.994600     0.020002    48.937888     0.000000 
   9.045000    51.139910     0.019554    48.914660     0.000000 
   9.050000    48.937936     0.020434    48.891435     0.000000 
   9.055000    50.721809     0.019715    48.868215     0.000000 
   9.060000    50.965776     0.019621    48.845000     0.000000 
   9.065000    49.045335     0.020389    48.821788     0.000000 
   9.070000    47.827660     0.020908    48.798581     0.000000 
   9.075000    51.591970     0.019383    48.775378     0.000000 
   9.080000    49.499362     0.020202    48.752179     0.000000 
   9.085000    50.823859     0.019676    48.728985     0.000000 
   9.090000    50.435020     0.019827    48.705795     0.000000 
   9.095000    49.616147     0.020155    48.682609     0.000000 
   9.100000    49.789052     0.020085    48.659428     0.000000 
   9.105000    50.545114     0.019784    48.636251     0.000000 
   9.110000    47.914619     0.020870    48.613078     0.000000 
   9.115000    49.979472     0.020008    48.589910     0.000000 
   9.120000    48.688995     0.020539    48.566746     0.000000 
   9.125000    48.665424     0.020548    48.543586     0.000000 
   9.130000    50.418516     0.019834    48.520431     0.000000 
   9.135000    48.874991     0.020460    48.497280     0.000000 
   9.140000    47.393148     0.021100    48.474134     0.000000 
   9.145000    49.911509     0.020035    48.450992     0.000000 
   9.150000    50.232617     0.019907    48.427854     0.000000 
   9.155000    48.870194     0.020462    48.404721     0.000000 
   9.160000    49.461417     0.020218    48.381593     0.000000 
   9.165000    48.492828     0.020622    48.358469     0.000000 
   9.170000    49.078680     0.020375    48.335349     0.000000 
   9.175000    50.225105     0.019910    48.312234     0.000000 
   9.180000    49.196193     0.020327    48.289123     0.000000 
   9.185000    49.326258     0.020273    48.266017     0.000000 
   9.190000    49.513703     0.020196    48.242915     0.000000 
   9.195000    49.089224     0.020371    48.219818     0.000000 
   9.200000    49.859515     0.020056    48.196725     0.000000 
   9.205000    49.714830     0.020115    48.173637     0.000000 
   9.210000    49.106616     0.020364    48.150553     0.000000 
   9.215000    49.425869     0.020232    48.127474     0.000000 
   9.220000    48.685568     0.020540    48.104400     0.000000 
   9.225000    49.066185     0.020381    48.081330     0.000000 
   9.230000    49.147629     0.020347    48.058265     0.000000 
   9.235000    47.734235     0.020949    48.035204     0.000000 
   9.240000    48.493699     0.020621    48.012148     0.000000 
   9.245000    49.319516     0.020276    47.989096     0.000000 
   9.250000    48.652933     0.020554    47.966049     0.000000 
   9.255000    48.871474     0.020462    47.943007     0.000000 
   9.260000    47.970605     0.020846    47.919969     0.000000 
   9.265000    49.109357     0.020363    47.896936     0.000000 
   9.270000    49.274655     0.020294    47.873908     0.000000 
   9.275000    48.165123     0.020762    47.850884     0.000000 
   9.280000    48.958751     0.020425    47.827866     0.000000 
   9.285000    49.172787     0.020336    47.804851     0.000000 
   9.290000    49.108538     0.020363    47.781842     0.000000 
   9.295000    46.724573     0.021402    47.758837     0.000000 
   9.300000    48.334929     0.020689    47.735837     0.000000 
   9.305000    48.187517     0.020752    47.712841     0.000000 
   9.310000    48.509492     0.020615    47.689850     0.000000 
   9.315000    48.984336     0.020415    47.666864     0.000000 
   9.320000    48.280281     0.020712    47.643883     0.000000 
   9.325000    48.851031     0.020470    47.620907     0.000000 
   9.330000    48.425918     0.020650    47.597935     0.000000 
   9.335000    48.227767     0.020735    47.574968     0.000000 
   9.340000    48.414552     0.020655    47.552006     0.000000 
   9.345000    48.657933     0.020552    47.529048     0.000000 
   9.350000    47.494483     0.021055    47.506096     0.000000 
   9.355000    47.239927     0.021169    47.483148     0.000000 
   9.360000    48.639370     0.020559    47.460205     0.000000 
   9.365000    48.955566     0.020427    47.437267     0.000000 
   9.370000    48.011997     0.020828    47.414334     0.000000 
   9.375000    48.592358     0.020579    47.391405     0.000000 
   9.380000    48.720052     0.020525    47.368482     0.000000 
   9.385000    47.627080     0.020996    47.345563     0.000000 
   9.390000    48.664895     0.020549    47.322649     0.000000 
   9.395000    49.466750     0.020216    47.299740     0.000000 
   9.400000    47.743517     0.020945    47.276836     0.000000 
   9.405000    46.821113     0.021358    47.253937     0.000000 
   9.410000    48.125359     0.020779    47.231043     0.000000 
   9.415000    47.507005     0.021050    47.208154     0.000000 
   9.420000    48.162604     0.020763    47.185269     0.000000 
   9.425000    47.173512     0.021198    47.162390     0.000000 
   9.430000    47.264017     0.021158    47.139515     0.000000 
   9.435000    48.240511     0.020729    47.116646     0.000000 
   9.440000    46.676117     0.021424    47.093781     0.000000 
   9.445000    47.372185     0.021109    47.070921     0.000000 
   9.450000    48.740855     0.020517    47.048067     0.000000 
   9.455000    48.046270     0.020813    47.025217     0.000000 
   9.460000    47.518382     0.021044    47.002372     0.000000 
   9.465000    46.338751     0.021580    46.979533     0.000000 
   9.470000    48.605497     0.020574    46.956698     0.000000 
   9.475000    47.894273     0.020879    46.933869     0.000000 
   9.480000    47.181688     0.021195    46.911044     0.000000 
   9.485000    45.638102     0.021912    46.888224     0.000000 
   9.490000    47.538431     0.021036    46.865410     0.000000 
   9.495000    47.149675     0.021209    46.842600     0.000000 
   9.500000    47.622728     0.020998    46.819796     0.000000 
   9.505000    46.891182     0.021326    46.796997     0.000000 
   9.510000    46.290645     0.021603    46.774203     0.000000 
   9.515000    46.038516     0.021721    46.751413     0.000000 
   9.520000    47.083905     0.021239    46.728629     0.000000 
   9.525000    46.845463     0.021347    46.705851     0.000000 
   9.530000    46.011142     0.021734    46.683077     0.000000 
   9.535000    47.101514     0.021231    46.660308     0.000000 
   9.540000    45.988814     0.021744    46.637545     0.000000 
   9.545000    47.497899     0.021054    46.614786     0.000000 
   9.550000    47.517308     0.021045    46.592033     0.000000 
   9.555000    46.954525     0.021297    46.569285     0.000000 
   9.560000    47.083397     0.021239    46.546542     0.000000 
   9.565000    46.785323     0.021374    46.523804     0.000000 
   9.570000    46.968828     0.021291    46.501072     0.000000 
   9.575000    47.761961     0.020937    46.478344     0.000000 
   9.580000    47.024174     0.021266    46.455622     0.000000 
   9.585000    47.021653     0.021267    46.432905     0.000000 
   9.590000    47.276604     0.021152    46.410193     0.000000 
   9.595000    47.026642     0.021265    46.387487     0.000000 
   9.600000    47.485781     0.021059    46.364786     0.000000 
   9.605000    46.643668     0.021439    46.342090     0.000000 
   9.610000    48.457122     0.020637    46.319399     0.000000 
   9.615000    46.953317     0.021298    46.296713     0.000000 
   9.620000    46.166263     0.021661    46.274033     0.000000 
   9.625000    47.025427     0.021265    46.251358     0.000000 
   9.630000    46.223104     0.021634    46.228688     0.000000 
   9.635000    46.899528     0.021322    46.206024     0.000000 
   9.640000    46.865026     0.021338    46.183365     0.000000 
   9.645000    46.318424     0.021590    46.160711     0.000000 
   9.650000    46.549190     0.021483    46.138063     0.000000 
   9.655000    47.151488     0.021208    46.115420     0.000000 
   9.660000    46.600825     0.021459    46.092782     0.000000 
   9.665000    45.227474     0.022110    46.070149     0.000000 
   9.670000    45.701874     0.021881    46.047522     0.000000 
   9.675000    45.869867     0.021801    46.024900     0.000000 
   9.680000    46.595740     0.021461    46.002284     0.000000 
   9.685000    46.041577     0.021719    45.979673     0.000000 
   9.690000    46.867777     0.021337    45.957067     0.000000 
   9.695000    45.575263     0.021942    45.934467     0.000000 
   9.700000    45.952310     0.021762    45.911872     0.000000 
   9.705000    45.934311     0.021770    45.889283     0.000000 
   9.710000    45.705052     0.021879    45.866699     0.000000 
   9.715000    45.674993     0.021894    45.844120     0.000000 
   9.720000    46.399471     0.021552    45.821547     0.000000 
   9.725000    46.988259     0.021282    45.798979     0.000000 
   9.730000    47.093607     0.021234    45.776417     0.000000 
   9.735000    46.896445     0.021324    45.753860     0.000000 
   9.740000    46.115228     0.021685    45.731308     0.000000 
   9.745000    45.944607     0.021765    45.708763     0.000000 
   9.750000    45.548539     0.021955    45.686222     0.000000 
   9.755000    45.948782     0.021763    45.663687     0.000000 
   9.760000    45.504491     0.021976    45.641158     0.000000 
   9.765000    45.268569     0.022090    45.618634     0.000000 
   9.770000    46.117502     0.021684    45.596115     0.000000 
   9.775000    46.183941     0.021653    45.573602     0.000000 
   9.780000    45.226527     0.022111    45.551095     0.000000 
   9.785000    46.132207     0.021677    45.528593     0.000000 
   9.790000    45.007571     0.022218    45.506096     0.000000 
   9.795000    46.864924     0.021338    45.483606     0.000000 
   9.800000    46.657381     0.021433    45.461120     0.000000 
   9.805000    44.829292     0.022307    45.438641     0.000000 
   9.810000    46.790174     0.021372    45.416167     0.000000 
   9.815000    46.114768     0.021685    45.393698     0.000000 
   9.820000    45.387808     0.022032    45.371235     0.000000 
   9.825000    46.604053     0.021457    45.348778     0.000000 
   9.830000    44.989551     0.022227    45.326326     0.000000 
   9.835000    45.342119     0.022055    45.303880     0.000000 
   9.840000    45.843799     0.021813    45.281439     0.000000 
   9.845000    46.101810     0.021691    45.259004     0.000000 
   9.850000    47.080928     0.021240    45.236575     0.000000 
   9.855000    45.452191     0.022001    45.214151     0.000000 
   9.860000    45.836302     0.021817    45.191733     0.000000 
   9.865000    44.565682     0.022439    45.169321     0.000000 
   9.870000    45.841742     0.021814    45.146914     0.000000 
   9.875000    45.350545     0.022050    45.124513     0.000000 
   9.880000    45.398979     0.022027    45.102118     0.000000 
   9.885000    46.067107     0.021707    45.079728     0.000000 
   9.890000    45.006749     0.022219    45.057344     0.000000 
   9.895000    46.891893     0.021326    45.034966     0.000000 
   9.900000    45.791388     0.021838    45.012593     0.000000 
   9.905000    44.608672     0.022417    44.990226     0.000000 
   9.910000    45.249458     0.022100    44.967865     0.000000 
   9.915000    44.678047     0.022382    44.945510     0.000000 
   9.920000    44.156994     0.022646    44.923160     0.000000 
   9.925000    44.279304     0.022584    44.900816     0.000000 
   9.930000    44.836698     0.022303    44.878478     0.000000 
   9.935000    44.378401     0.022533    44.856145     0.000000 
   9.940000    44.952448     0.022246    44.833819     0.000000 
   9.945000    44.846638     0.022298    44.811498     0.000000 
   9.950000    44.491784     0.022476    44.789183     0.000000 
   9.955000    44.350240     0.022548    44.766873     0.000000 
   9.960000    44.954710     0.022245    44.744570     0.000000 
   9.965000    44.199703     0.022625    44.722272     0.000000 
   9.970000    43.958245     0.022749    44.699980     0.000000 
   9.975000    44.073166     0.022690    44.677694     0.000000 
   9.980000    44.350082     0.022548    44.655414     0.000000 
   9.985000    45.552963     0.021952    44.633139     0.000000 
   9.990000    44.685455     0.022379    44.610870     0.000000 
   9.995000    44.282390     0.022582    44.588608     0.000000 
  10.000000    45.762002     0.021852    44.566351     0.000000 
  10.005000    44.091030     0.022680    44.544100     0.000000 
  10.010000    45.010748     0.022217    44.521854     0.000000 
  10.015000    45.101806     0.022172    44.499615     0.000000 
  10.020000    45.819241     0.021825    44.477382     0.000000 
  10.025000    44.152691     0.022649    44.455154     0.000000 
  10.030000    44.265676     0.022591    44.432932     0.000000 
  10.035000    44.538370     0.022453    44.410717     0.000000 
  10.040000    44.131004     0.022660    44.388507     0.000000 
  10.045000    44.243786     0.022602    44.366303     0.000000 
  10.050000    43.841063     0.022810    44.344105     0.000000 
  10.055000    44.919438     0.022262    44.321913     0.000000 
  10.060000    45.081974     0.022182    44.299727     0.000000 
  10.065000    44.783410     0.022330    44.277546     0.000000 
  10.070000    44.272177     0.022588    44.255372     0.000000 
  10.075000    44.182364     0.022633    44.233204     0.000000 
  10.080000    45.338780     0.022056    44.211041     0.000000 
  10.085000    44.012291     0.022721    44.188885     0.000000 
  10.090000    43.779607     0.022842    44.166735     0.000000 
  10.095000    44.066018     0.022693    44.144590     0.000000 
  10.100000    44.499555     0.022472    44.122452     0.000000 
  10.105000    44.017397     0.022718    44.100319     0.000000 
  10.110000    44.384059     0.022531    44.078193     0.000000 
  10.115000    42.966189     0.023274    44.056073     0.000000 
  10.120000    44.592180     0.022425    44.033958     0.000000 
  10.125000    44.699996     0.022371    44.011850     0.000000 
  10.130000    43.452766     0.023013    43.989747     0.000000 
  10.135000    44.391142     0.022527    43.967651     0.000000 
  10.140000    42.814071     0.023357    43.945561     0.000000 
  10.145000    44.463653     0.022490    43.923477     0.000000 
  10.150000    43.613745     0.022929    43.901399     0.000000 
  10.155000    44.060589     0.022696    43.879327     0.000000 
  10.160000    44.047416     0.022703    43.857261     0.000000 
  10.165000    43.469210     0.023005    43.835201     0.000000 
  10.170000    42.820246     0.023353    43.813147     0.000000 
  10.175000    43.862436     0.022799    43.791099     0.000000 
  10.180000    44.377671     0.022534    43.769058     0.000000 
  10.185000    44.163902     0.022643    43.747022     0.000000 
  10.190000    44.319615     0.022563    43.724993     0.000000 
  10.195000    44.099099     0.022676    43.702969     0.000000 
  10.200000    44.808963     0.022317    43.680952     0.000000 
  10.205000    44.066851     0.022693    43.658941     0.000000 
  10.210000    43.907743     0.022775    43.636936     0.000000 
  10.215000    44.743930     0.022349    43.614938     0.000000 
  10.220000    43.625502     0.022922    43.592945     0.000000 
  10.225000    44.043670     0.022705    43.570959     0.000000 
  10.230000    42.206585     0.023693    43.548979     0.000000 
  10.235000    43.580066     0.022946    43.527005     0.000000 
  10.240000    43.209456     0.023143    43.505037     0.000000 
  10.245000    43.771989     0.022846    43.483075     0.000000 
  10.250000    44.127910     0.022661    43.461119     0.000000 
  10.255000    44.038072     0.022708    43.439170     0.000000 
  10.260000    44.089596     0.022681    43.417227     0.000000 
  10.265000    42.750361     0.023392    43.395290     0.000000 
  10.270000    43.234534     0.023130    43.373360     0.000000 
  10.275000    43.327758     0.023080    43.351435     0.000000 
  10.280000    43.010909     0.023250    43.329517     0.000000 
  10.285000    42.428011     0.023569    43.307605     0.000000 
  10.290000    42.914348     0.023302    43.285699     0.000000 
  10.295000    42.794299     0.023368    43.263800     0.000000 
  10.300000    43.655267     0.022907    43.241907     0.000000 
  10.305000    43.270549     0.023110    43.220020     0.000000 
  10.310000    43.071222     0.023217    43.198139     0.000000 
  10.315000    44.085638     0.022683    43.176265     0.000000 
  10.320000    43.585307     0.022944    43.154397     0.000000 
  10.325000    42.571709     0.023490    43.132535     0.000000 
  10.330000    43.555638     0.022959    43.110679     0.000000 
  10.335000    43.385157     0.023049    43.088830     0.000000 
  10.340000    42.961281     0.023277    43.066987     0.000000 
  10.345000    43.423955     0.023029    43.045151     0.000000 
  10.350000    42.569516     0.023491    43.023320     0.000000 
  10.355000    43.242459     0.023125    43.001496     0.000000 
  10.360000    43.468559     0.023005    42.979679     0.000000 
  10.365000    43.676629     0.022896    42.957867     0.000000 
  10.370000    43.121155     0.023190    42.936063     0.000000 
  10.375000    43.774934     0.022844    42.914264     0.000000 
  10.380000    42.020359     0.023798    42.892472     0.000000 
  10.385000    43.213023     0.023141    42.870686     0.000000 
  10.390000    43.563147     0.022955    42.848907     0.000000 
  10.395000    42.653891     0.023445    42.827133     0.000000 
  10.400000    43.468772     0.023005    42.805367     0.000000 
  10.405000    42.343249     0.023617    42.783606     0.000000 
  10.410000    42.497977     0.023531    42.761852     0.000000 
  10.415000    43.439846     0.023020    42.740105     0.000000 
  10.420000    42.711449     0.023413    42.718364     0.000000 
  10.425000    42.747500     0.023393    42.696629     0.000000 
  10.430000    42.368190     0.023603    42.674901     0.000000 
  10.435000    42.370594     0.023601    42.653179     0.000000 
  10.440000    42.167924     0.023715    42.631464     0.000000 
  10.445000    42.854549     0.023335    42.609755     0.000000 
  10.450000    41.295758     0.024216    42.588052     0.000000 
  10.455000    43.308940     0.023090    42.566356     0.000000 
  10.460000    42.700833     0.023419    42.544667     0.000000 
  10.465000    42.755389     0.023389    42.522983     0.000000 
  10.470000    42.415913     0.023576    42.501307     0.000000 
  10.475000    42.399988     0.023585    42.479636     0.000000 
  10.480000    40.730087     0.024552    42.457973     0.000000 
  10.485000    41.629262     0.024022    42.436316     0.000000 
  10.490000    41.138977     0.024308    42.414665     0.000000 
  10.495000    42.275891     0.023654    42.393021     0.000000 
  10.500000    41.137381     0.024309    42.371383     0.000000 
  10.505000    43.160495     0.023169    42.349752     0.000000 
  10.510000    43.766597     0.022848    42.328127     0.000000 
  10.515000    41.673158     0.023996    42.306509     0.000000 
  10.520000    41.993403     0.023813    42.284897     0.000000 
  10.525000    41.318689     0.024202    42.263292     0.000000 
  10.530000    42.536312     0.023509    42.241693     0.000000 
  10.535000    41.990642     0.023815    42.220101     0.000000 
  10.540000    42.053851     0.023779    42.198516     0.000000 
  10.545000    43.130212     0.023186    42.176937     0.000000 
  10.550000    42.363269     0.023605    42.155364     0.000000 
  10.555000    41.628529     0.024022    42.133799     0.000000 
  10.560000    42.353998     0.023611    42.112239     0.000000 
  10.565000    42.040172     0.023787    42.090687     0.000000 
  10.570000    42.392839     0.023589    42.069141     0.000000 
  10.575000    40.950719     0.024420    42.047601     0.000000 
  10.580000    42.422658     0.023572    42.026068     0.000000 
  10.585000    41.170837     0.024289    42.004542     0.000000 
  10.590000    42.372071     0.023600    41.983022     0.000000 
  10.595000    42.196331     0.023699    41.961509     0.000000 
  10.600000    41.568101     0.024057    41.940003     0.000000 
  10.605000    41.354045     0.024181    41.918503     0.000000 
  10.610000    41.966051     0.023829    41.897010     0.000000 
  10.615000    42.106018     0.023750    41.875523     0.000000 
  10.620000    41.543935     0.024071    41.854044     0.000000 
  10.625000    40.760972     0.024533    41.832570     0.000000 
  10.630000    41.730786     0.023963    41.811104     0.000000 
  10.635000    42.051572     0.023780    41.789644     0.000000 
  10.640000    41.762152     0.023945    41.768191     0.000000 
  10.645000    42.097705     0.023754    41.746744     0.000000 
  10.650000    41.607478     0.024034    41.725304     0.000000 
  10.655000    42.582728     0.023484    41.703871     0.000000 
  10.660000    40.918569     0.024439    41.682444     0.000000 
  10.665000    41.710986     0.023974    41.661025     0.000000 
  10.670000    41.763464     0.023944    41.639611     0.000000 
  10.675000    41.551772     0.024066    41.618205     0.000000 
  10.680000    41.520354     0.024085    41.596805     0.000000 
  10.685000    41.537337     0.024075    41.575412     0.000000 
  10.690000    41.314950     0.024204    41.554026     0.000000 
  10.695000    40.807233     0.024505    41.532646     0.000000 
  10.700000    40.452002     0.024721    41.511274     0.000000 
  10.705000    40.755114     0.024537    41.489907     0.000000 
  10.710000    42.103555     0.023751    41.468548     0.000000 
  10.715000    41.643693     0.024013    41.447196     0.000000 
  10.720000    41.294573     0.024216    41.425850     0.000000 
  10.725000    40.946223     0.024422    41.404511     0.000000 
  10.730000    41.227435     0.024256    41.383178     0.000000 
  10.735000    40.839619     0.024486    41.361853     0.000000 
  10.740000    41.149357     0.024302    41.340534     0.000000 
  10.745000    41.919799     0.023855    41.319222     0.000000 
  10.750000    41.163699     0.024293    41.297917     0.000000 
  10.755000    42.101747     0.023752    41.276618     0.000000 
  10.760000    42.082597     0.023763    41.255327     0.000000 
  10.765000    40.947954     0.024421    41.234042     0.000000 
  10.770000    40.425789     0.024737    41.212764     0.000000 
  10.775000    41.499821     0.024096    41.191493     0.000000 
  10.780000    40.641228     0.024606    41.170228     0.000000 
  10.785000    41.291110     0.024218    41.148971     0.000000 
  10.790000    40.661804     0.024593    41.127720     0.000000 
  10.795000    40.320715     0.024801    41.106476     0.000000 
  10.800000    40.662459     0.024593    41.085239     0.000000 
  10.805000    40.813005     0.024502    41.064009     0.000000 
  10.810000    40.507242     0.024687    41.042785     0.000000 
  10.815000    41.660986     0.024003    41.021569     0.000000 
  10.820000    40.169178     0.024895    41.000359     0.000000 
  10.825000    40.267521     0.024834    40.979156     0.000000 
  10.830000    40.249839     0.024845    40.957960     0.000000 
  10.835000    40.749099     0.024540    40.936771     0.000000 
  10.840000    39.768578     0.025145    40.915589     0.000000 
  10.845000    40.420896     0.024740    40.894414     0.000000 
  10.850000    39.378845     0.025394    40.873245     0.000000 
  10.855000    40.450623     0.024721    40.852084     0.000000 
  10.860000    40.694217     0.024574    40.830929     0.000000 
  10.865000    40.814324     0.024501    40.809782     0.000000 
  10.870000    40.689764     0.024576    40.788641     0.000000 
  10.875000    40.939996     0.024426    40.767507     0.000000 
  10.880000    41.824259     0.023910    40.746380     0.000000 
  10.885000    39.752568     0.025156    40.725260     0.000000 
  10.890000    41.186410     0.024280    40.704147     0.000000 
  10.895000    40.282607     0.024825    40.683041     0.000000 
  10.900000    40.803654     0.024508    40.661942     0.000000 
  10.905000    40.720507     0.024558    40.640849     0.000000 
  10.910000    40.402406     0.024751    40.619764     0.000000 
  10.915000    40.144727     0.024910    40.598686     0.000000 
  10.920000    40.809830     0.024504    40.577614     0.000000 
  10.925000    39.723735     0.025174    40.556550     0.000000 
  10.930000    39.906644     0.025058    40.535492     0.000000 
  10.935000    39.716256     0.025179    40.514442     0.000000 
  10.940000    40.647092     0.024602    40.493398     0.000000 
  10.945000    40.526251     0.024675    40.472362     0.000000 
  10.950000    40.426422     0.024736    40.451332     0.000000 
  10.955000    40.926464     0.024434    40.430310     0.000000 
  10.960000    39.971628     0.025018    40.409294     0.000000 
  10.965000    40.170062     0.024894    40.388285     0.000000 
  10.970000    39.352385     0.025411    40.367284     0.000000 
  10.975000    40.218512     0.024864    40.346289     0.000000 
  10.980000    40.469751     0.024710    40.325302     0.000000 
  10.985000    40.138701     0.024914    40.304321     0.000000 
  10.990000    41.158740     0.024296    40.283348     0.000000 
  10.995000    40.168342     0.024895    40.262381     0.000000 
  11.000000    39.364845     0.025403    40.241422     0.000000 
  11.005000    40.122368     0.024924    40.220470     0.000000 
  11.010000    40.648135     0.024601    40.199524     0.000000 
  11.015000    39.420153     0.025368    40.178586     0.000000 
  11.020000    38.861289     0.025733    40.157655     0.000000 
  11.025000    38.659273     0.025867    40.136731     0.000000 
  11.030000    39.823735     0.025111    40.115814     0.000000 
  11.035000    39.700528     0.025189    40.094904     0.000000 
  11.040000    38.989312     0.025648    40.074001     0.000000 
  11.045000    39.912962     0.025055    40.053105     0.000000 
  11.050000    39.048679     0.025609    40.032216     0.000000 
  11.055000    39.747016     0.025159    40.011335     0.000000 
  11.060000    38.942309     0.025679    39.990460     0.000000 
  11.065000    40.247299     0.024846    39.969593     0.000000 
  11.070000    39.267502     0.025466    39.948732     0.000000 
  11.075000    40.344687     0.024786    39.927879     0.000000 
  11.080000    39.235425     0.025487    39.907033     0.000000 
  11.085000    39.155543     0.025539    39.886194     0.000000 
  11.090000    39.740897     0.025163    39.865362     0.000000 
  11.095000    38.618957     0.025894    39.844537     0.000000 
  11.100000    39.081357     0.025588    39.823720     0.000000 
  11.105000    39.317438     0.025434    39.802909     0.000000 
  11.110000    39.380965     0.025393    39.782106     0.000000 
  11.115000    39.209060     0.025504    39.761310     0.000000 
  11.120000    39.345215     0.025416    39.740520     0.000000 
  11.125000    40.815297     0.024501    39.719739     0.000000 
  11.130000    39.463889     0.025340    39.698964     0.000000 
  11.135000    39.413255     0.025372    39.678196     0.000000 
  11.140000    38.846016     0.025743    39.657436     0.000000 
  11.145000    39.112751     0.025567    39.636682     0.000000 
  11.150000    38.876429     0.025723    39.615936     0.000000 
  11.155000    39.847275     0.025096    39.595198     0.000000 
  11.160000    39.428973     0.025362    39.574466     0.000000 
  11.165000    38.438677     0.026015    39.553741     0.000000 
  11.170000    39.435424     0.025358    39.533024     0.000000 
  11.175000    39.082255     0.025587    39.512314     0.000000 
  11.180000    40.274450     0.024830    39.491611     0.000000 
  11.185000    39.165614     0.025533    39.470915     0.000000 
  11.190000    39.712610     0.025181    39.450227     0.000000 
  11.195000    39.466442     0.025338    39.429545     0.000000 
  11.200000    40.128327     0.024920    39.408871     0.000000 
  11.205000    38.716240     0.025829    39.388204     0.000000 
  11.210000    39.035015     0.025618    39.367545     0.000000 
  11.215000    39.797170     0.025127    39.346892     0.000000 
  11.220000    40.037845     0.024976    39.326247     0.000000 
  11.225000    39.267675     0.025466    39.305609     0.000000 
  11.230000    39.058810     0.025602    39.284979     0.000000 
  11.235000    39.380169     0.025393    39.264355     0.000000 
  11.240000    38.996472     0.025643    39.243739     0.000000 
  11.245000    38.719031     0.025827    39.223130     0.000000 
  11.250000    40.246876     0.024847    39.202529     0.000000 
  11.255000    39.496206     0.025319    39.181934     0.000000 
  11.260000    39.518706     0.025304    39.161347     0.000000 
  11.265000    39.466787     0.025338    39.140767     0.000000 
  11.270000    38.488637     0.025982    39.120195     0.000000 
  11.275000    39.496176     0.025319    39.099629     0.000000 
  11.280000    38.457260     0.026003    39.079071     0.000000 
  11.285000    39.407978     0.025376    39.058521     0.000000 
  11.290000    38.304651     0.026106    39.037977     0.000000 
  11.295000    38.940742     0.025680    39.017441     0.000000 
  11.300000    37.609185     0.026589    38.996912     0.000000 
  11.305000    39.009422     0.025635    38.976391     0.000000 
  11.310000    38.695149     0.025843    38.955877     0.000000 
  11.315000    38.898810     0.025708    38.935370     0.000000 
  11.320000    38.461856     0.026000    38.914870     0.000000 
  11.325000    38.598610     0.025908    38.894378     0.000000 
  11.330000    39.015093     0.025631    38.873893     0.000000 
  11.335000    39.292824     0.025450    38.853416     0.000000 
  11.340000    38.470586     0.025994    38.832946     0.000000 
  11.345000    38.106871     0.026242    38.812483     0.000000 
  11.350000    39.203933     0.025508    38.792027     0.000000 
  11.355000    37.715827     0.026514    38.771579     0.000000 
  11.360000    37.665079     0.026550    38.751138     0.000000 
  11.365000    38.215550     0.026167    38.730705     0.000000 
  11.370000    38.331837     0.026088    38.710279     0.000000 
  11.375000    38.258618     0.026138    38.689860     0.000000 
  11.380000    38.811779     0.025765    38.669449     0.000000 
  11.385000    38.380125     0.026055    38.649045     0.000000 
  11.390000    37.962741     0.026342    38.628648     0.000000 
  11.395000    37.469167     0.026689    38.608259     0.000000 
  11.400000    38.585549     0.025916    38.587877     0.000000 
  11.405000    38.107089     0.026242    38.567503     0.000000 
  11.410000    38.581805     0.025919    38.547136     0.000000 
  11.415000    38.911938     0.025699    38.526776     0.000000 
  11.420000    38.843913     0.025744    38.506424     0.000000 
  11.425000    37.601848     0.026594    38.486079     0.000000 
  11.430000    38.657736     0.025868    38.465741     0.000000 
  11.435000    37.360928     0.026766    38.445411     0.000000 
  11.440000    37.805545     0.026451    38.425089     0.000000 
  11.445000    38.852454     0.025738    38.404774     0.000000 
  11.450000    37.960573     0.026343    38.384466     0.000000 
  11.455000    37.658190     0.026555    38.364166     0.000000 
  11.460000    37.772824     0.026474    38.343873     0.000000 
  11.465000    36.761786     0.027202    38.323587     0.000000 
  11.470000    37.482205     0.026679    38.303309     0.000000 
  11.475000    38.073284     0.026265    38.283039     0.000000 
  11.480000    37.014152     0.027017    38.262775     0.000000 
  11.485000    38.282195     0.026122    38.242520     0.000000 
  11.490000    37.587638     0.026604    38.222271     0.000000 
  11.495000    38.178579     0.026193    38.202031     0.000000 
  11.500000    38.519622     0.025961    38.181797     0.000000 
  11.505000    38.194748     0.026182    38.161572     0.000000 
  11.510000    37.813701     0.026445    38.141353     0.000000 
  11.515000    38.343095     0.026080    38.121142     0.000000 
  11.520000    36.599270     0.027323    38.100939     0.000000 
  11.525000    37.475734     0.026684    38.080743     0.000000 
  11.530000    37.293231     0.026815    38.060554     0.000000 
  11.535000    37.391078     0.026744    38.040373     0.000000 
  11.540000    37.488021     0.026675    38.020200     0.000000 
  11.545000    37.645926     0.026563    38.000034     0.000000 
  11.550000    38.264319     0.026134    37.979876     0.000000 
  11.555000    37.044978     0.026994    37.959725     0.000000 
  11.560000    38.111717     0.026239    37.939581     0.000000 
  11.565000    38.148354     0.026213    37.919445     0.000000 
  11.570000    38.361306     0.026068    37.899317     0.000000 
  11.575000    38.290742     0.026116    37.879196     0.000000 
  11.580000    36.952134     0.027062    37.859082     0.000000 
  11.585000    37.774319     0.026473    37.838976     0.000000 
  11.590000    37.880826     0.026399    37.818878     0.000000 
  11.595000    37.461404     0.026694    37.798787     0.000000 
  11.600000    37.672086     0.026545    37.778704     0.000000 
  11.605000    37.857513     0.026415    37.758628     0.000000 
  11.610000    37.761410     0.026482    37.738560     0.000000 
  11.615000    39.332645     0.025424    37.718499     0.000000 
  11.620000    36.117106     0.027688    37.698446     0.000000 
  11.625000    37.510675     0.026659    37.678400     0.000000 
  11.630000    38.191311     0.026184    37.658362     0.000000 
  11.635000    38.487803     0.025982    37.638332     0.000000 
  11.640000    37.949692     0.026351    37.618309     0.000000 
  11.645000    37.672959     0.026544    37.598294     0.000000 
  11.650000    37.658607     0.026554    37.578286     0.000000 
  11.655000    36.204881     0.027621    37.558286     0.000000 
  11.660000    36.635902     0.027296    37.538293     0.000000 
  11.665000    37.021030     0.027012    37.518308     0.000000 
  11.670000    37.541141     0.026637    37.498331     0.000000 
  11.675000    37.713677     0.026516    37.478361     0.000000 
  11.680000    35.679217     0.028028    37.458399     0.000000 
  11.685000    36.914306     0.027090    37.438444     0.000000 
  11.690000    37.782073     0.026468    37.418497     0.000000 
  11.695000    37.281065     0.026823    37.398557     0.000000 
  11.700000    36.815467     0.027162    37.378625     0.000000 
  11.705000    36.196593     0.027627    37.358701     0.000000 
  11.710000    36.319422     0.027533    37.338785     0.000000 
  11.715000    37.087297     0.026963    37.318875     0.000000 
  11.720000    36.684963     0.027259    37.298974     0.000000 
  11.725000    37.107639     0.026949    37.279080     0.000000 
  11.730000    37.676775     0.026542    37.259194     0.000000 
  11.735000    37.460667     0.026695    37.239315     0.000000 
  11.740000    36.203148     0.027622    37.219445     0.000000 
  11.745000    36.745052     0.027215    37.199581     0.000000 
  11.750000    36.732187     0.027224    37.179726     0.000000 
  11.755000    37.641838     0.026566    37.159878     0.000000 
  11.760000    37.768708     0.026477    37.140037     0.000000 
  11.765000    36.847784     0.027139    37.120204     0.000000 
  11.770000    37.566547     0.026619    37.100379     0.000000 
  11.775000    37.419715     0.026724    37.080562     0.000000 
  11.780000    37.610088     0.026589    37.060752     0.000000 
  11.785000    38.351426     0.026075    37.040950     0.000000 
  11.790000    37.929001     0.026365    37.021156     0.000000 
  11.795000    37.321740     0.026794    37.001369     0.000000 
  11.800000    36.419232     0.027458    36.981590     0.000000 
  11.805000    37.745050     0.026494    36.961818     0.000000 
  11.810000    36.803615     0.027171    36.942055     0.000000 
  11.815000    37.379791     0.026752    36.922298     0.000000 
  11.820000    37.176155     0.026899    36.902550     0.000000 
  11.825000    37.142390     0.026923    36.882809     0.000000 
  11.830000    36.534948     0.027371    36.863076     0.000000 
  11.835000    35.861237     0.027885    36.843351     0.000000 
  11.840000    36.772632     0.027194    36.823633     0.000000 
  11.845000    35.930160     0.027832    36.803923     0.000000 
  11.850000    36.654337     0.027282    36.784221     0.000000 
  11.855000    36.299051     0.027549    36.764526     0.000000 
  11.860000    37.500179     0.026667    36.744840     0.000000 
  11.865000    36.831286     0.027151    36.725160     0.000000 
  11.870000    35.909538     0.027848    36.705489     0.000000 
  11.875000    37.603944     0.026593    36.685825     0.000000 
  11.880000    36.891902     0.027106    36.666169     0.000000 
  11.885000    35.987336     0.027788    36.646521     0.000000 
  11.890000    36.132330     0.027676    36.626881     0.000000 
  11.895000    35.839859     0.027902    36.607248     0.000000 
  11.900000    37.670122     0.026546    36.587623     0.000000 
  11.905000    35.821485     0.027916    36.568005     0.000000 
  11.910000    36.659115     0.027278    36.548396     0.000000 
  11.915000    36.984750     0.027038    36.528794     0.000000 
  11.920000    36.324638     0.027530    36.509200     0.000000 
  11.925000    36.339324     0.027518    36.489613     0.000000 
  11.930000    36.331103     0.027525    36.470035     0.000000 
  11.935000    36.515980     0.027385    36.450464     0.000000 
  11.940000    36.663517     0.027275    36.430900     0.000000 
  11.945000    36.754512     0.027208    36.411345     0.000000 
  11.950000    35.677341     0.028029    36.391797     0.000000 
  11.955000    36.613597     0.027312    36.372258     0.000000 
  11.960000    35.674154     0.028031    36.352725     0.000000 
  11.965000    36.166531     0.027650    36.333201     0.000000 
  11.970000    36.234523     0.027598    36.313685     0.000000 
  11.975000    36.875863     0.027118    36.294176     0.000000 
  11.980000    35.239008     0.028378    36.274675     0.000000 
  11.985000    36.402110     0.027471    36.255182     0.000000 
  11.990000    35.737128     0.027982    36.235696     0.000000 
  11.995000    36.797874     0.027175    36.216218     0.000000 
  12.000000    36.189421     0.027632    36.196749     0.000000 
  12.005000    36.792577     0.027179    36.177286     0.000000 
  12.010000    36.880874     0.027114    36.157832     0.000000 
  12.015000    35.968412     0.027802    36.138386     0.000000 
  12.020000    35.730283     0.027987    36.118947     0.000000 
  12.025000    36.361088     0.027502    36.099516     0.000000 
  12.030000    35.088321     0.028500    36.080093     0.000000 
  12.035000    36.465121     0.027423    36.060678     0.000000 
  12.040000    36.601809     0.027321    36.041270     0.000000 
  12.045000    36.083870     0.027713    36.021870     0.000000 
  12.050000    36.869213     0.027123    36.002479     0.000000 
  12.055000    36.488567     0.027406    35.983095     0.000000 
  12.060000    35.748071     0.027974    35.963718     0.000000 
  12.065000    36.396391     0.027475    35.944350     0.000000 
  12.070000    35.580688     0.028105    35.924989     0.000000 
  12.075000    35.787293     0.027943    35.905637     0.000000 
  12.080000    36.720178     0.027233    35.886292     0.000000 
  12.085000    35.274007     0.028349    35.866955     0.000000 
  12.090000    35.508804     0.028162    35.847625     0.000000 
  12.095000    35.666782     0.028037    35.828304     0.000000 
  12.100000    36.204312     0.027621    35.808991     0.000000 
  12.105000    35.452186     0.028207    35.789685     0.000000 
  12.110000    35.965130     0.027805    35.770387     0.000000 
  12.115000    34.714403     0.028806    35.751097     0.000000 
  12.120000    35.595744     0.028093    35.731815     0.000000 
  12.125000    35.282030     0.028343    35.712541     0.000000 
  12.130000    35.011015     0.028562    35.693274     0.000000 
  12.135000    35.688596     0.028020    35.674015     0.000000 
  12.140000    35.402278     0.028247    35.654765     0.000000 
  12.145000    35.398419     0.028250    35.635522     0.000000 
  12.150000    36.079859     0.027716    35.616287     0.000000 
  12.155000    35.163965     0.028438    35.597060     0.000000 
  12.160000    34.988591     0.028581    35.577841     0.000000 
  12.165000    35.531422     0.028144    35.558629     0.000000 
  12.170000    36.228946     0.027602    35.539426     0.000000 
  12.175000    34.681600     0.028834    35.520230     0.000000 
  12.180000    35.602085     0.028088    35.501042     0.000000 
  12.185000    35.548060     0.028131    35.481863     0.000000 
  12.190000    35.006503     0.028566    35.462691     0.000000 
  12.195000    36.023335     0.027760    35.443526     0.000000 
  12.200000    35.666436     0.028038    35.424370     0.000000 
  12.205000    35.621829     0.028073    35.405222     0.000000 
  12.210000    35.619424     0.028075    35.386082     0.000000 
  12.215000    35.509738     0.028161    35.366949     0.000000 
  12.220000    35.464484     0.028197    35.347825     0.000000 
  12.225000    35.755574     0.027968    35.328708     0.000000 
  12.230000    35.292166     0.028335    35.309599     0.000000 
  12.235000    35.182304     0.028423    35.290498     0.000000 
  12.240000    34.924713     0.028633    35.271405     0.000000 
  12.245000    34.893347     0.028659    35.252320     0.000000 
  12.250000    35.524446     0.028150    35.233243     0.000000 
  12.255000    35.955109     0.027812    35.214174     0.000000 
  12.260000    34.028105     0.029387    35.195113     0.000000 
  12.265000    34.961385     0.028603    35.176059     0.000000 
  12.270000    35.091108     0.028497    35.157014     0.000000 
  12.275000    34.959971     0.028604    35.137976     0.000000 
  12.280000    34.838598     0.028704    35.118947     0.000000 
  12.285000    35.885878     0.027866    35.099925     0.000000 
  12.290000    34.463496     0.029016    35.080912     0.000000 
  12.295000    36.075280     0.027720    35.061906     0.000000 
  12.300000    36.646939     0.027287    35.042908     0.000000 
  12.305000    35.095875     0.028493    35.023918     0.000000 
  12.310000    34.314776     0.029142    35.004936     0.000000 
  12.315000    35.683874     0.028024    34.985962     0.000000 
  12.320000    34.836020     0.028706    34.966996     0.000000 
  12.325000    35.853431     0.027891    34.948038     0.000000 
  12.330000    36.057425     0.027734    34.929088     0.000000 
  12.335000    35.082231     0.028504    34.910146     0.000000 
  12.340000    34.982890     0.028585    34.891212     0.000000 
  12.345000    35.447936     0.028210    34.872285     0.000000 
  12.350000    36.264187     0.027575    34.853367     0.000000 
  12.355000    34.321278     0.029136    34.834457     0.000000 
  12.360000    35.601742     0.028089    34.815554     0.000000 
  12.365000    34.874086     0.028675    34.796660     0.000000 
  12.370000    35.156028     0.028445    34.777774     0.000000 
  12.375000    35.110709     0.028481    34.758895     0.000000 
  12.380000    35.143470     0.028455    34.740025     0.000000 
  12.385000    35.475057     0.028189    34.721162     0.000000 
  12.390000    35.980341     0.027793    34.702308     0.000000 
  12.395000    34.499980     0.028986    34.683461     0.000000 
  12.400000    34.169866     0.029266    34.664623     0.000000 
  12.405000    34.300057     0.029154    34.645792     0.000000 
  12.410000    34.042256     0.029375    34.626969     0.000000 
  12.415000    35.656256     0.028046    34.608155     0.000000 
  12.420000    35.166386     0.028436    34.589348     0.000000 
  12.425000    34.108565     0.029318    34.570550     0.000000 
  12.430000    35.400219     0.028248    34.551759     0.000000 
  12.435000    33.928747     0.029474    34.532976     0.000000 
  12.440000    34.958956     0.028605    34.514202     0.000000 
  12.445000    34.175159     0.029261    34.495435     0.000000 
  12.450000    34.264900     0.029184    34.476677     0.000000 
  12.455000    34.668434     0.028845    34.457926     0.000000 
  12.460000    34.106602     0.029320    34.439183     0.000000 
  12.465000    34.836614     0.028705    34.420449     0.000000 
  12.470000    34.016430     0.029398    34.401722     0.000000 
  12.475000    34.983606     0.028585    34.383004     0.000000 
  12.480000    35.015039     0.028559    34.364293     0.000000 
  12.485000    34.738524     0.028786    34.345591     0.000000 
  12.490000    34.090067     0.029334    34.326896     0.000000 
  12.495000    34.435751     0.029040    34.308210     0.000000 
  12.500000    34.670961     0.028843    34.289531     0.000000 
  12.505000    34.868301     0.028679    34.270861     0.000000 
  12.510000    35.027192     0.028549    34.252199     0.000000 
  12.515000    34.338884     0.029122    34.233544     0.000000 
  12.520000    35.324993     0.028309    34.214898     0.000000 
  12.525000    33.189862     0.030130    34.196260     0.000000 
  12.530000    34.332362     0.029127    34.177629     0.000000 
  12.535000    35.295625     0.028332    34.159007     0.000000 
  12.540000    34.564429     0.028931    34.140393     0.000000 
  12.545000    33.532731     0.029822    34.121787     0.000000 
  12.550000    35.105000     0.028486    34.103189     0.000000 
  12.555000    34.738619     0.028786    34.084599     0.000000 
  12.560000    34.296339     0.029158    34.066017     0.000000 
  12.565000    34.875008     0.028674    34.047443     0.000000 
  12.570000    34.091845     0.029333    34.028877     0.000000 
  12.575000    32.796023     0.030492    34.010319     0.000000 
  12.580000    34.466849     0.029013    33.991769     0.000000 
  12.585000    34.611168     0.028892    33.973228     0.000000 
  12.590000    34.818874     0.028720    33.954694     0.000000 
  12.595000    33.971671     0.029436    33.936168     0.000000 
  12.600000    33.692369     0.029680    33.917651     0.000000 
  12.605000    34.345467     0.029116    33.899141     0.000000 
  12.610000    34.169313     0.029266    33.880640     0.000000 
  12.615000    33.597699     0.029764    33.862147     0.000000 
  12.620000    33.898153     0.029500    33.843661     0.000000 
  12.625000    34.153907     0.029279    33.825184     0.000000 
  12.630000    34.893988     0.028658    33.806715     0.000000 
  12.635000    34.224967     0.029218    33.788254     0.000000 
  12.640000    33.359118     0.029977    33.769801     0.000000 
  12.645000    33.364332     0.029972    33.751356     0.000000 
  12.650000    34.445271     0.029032    33.732919     0.000000 
  12.655000    33.533036     0.029821    33.714491     0.000000 
  12.660000    33.283774     0.030045    33.696070     0.000000 
  12.665000    33.320842     0.030011    33.677657     0.000000 
  12.670000    34.360311     0.029103    33.659253     0.000000 
  12.675000    34.264797     0.029184    33.640857     0.000000 
  12.680000    34.050717     0.029368    33.622468     0.000000 
  12.685000    33.806354     0.029580    33.604088     0.000000 
  12.690000    33.826295     0.029563    33.585716     0.000000 
  12.695000    34.563442     0.028932    33.567352     0.000000 
  12.700000    34.243721     0.029202    33.548996     0.000000 
  12.705000    33.821544     0.029567    33.530648     0.000000 
  12.710000    33.295258     0.030034    33.512308     0.000000 
  12.715000    33.385329     0.029953    33.493977     0.000000 
  12.720000    33.789432     0.029595    33.475653     0.000000 
  12.725000    34.194022     0.029245    33.457338     0.000000 
  12.730000    33.756885     0.029624    33.439031     0.000000 
  12.735000    32.877273     0.030416    33.420731     0.000000 
  12.740000    33.148592     0.030167    33.402440     0.000000 
  12.745000    34.238103     0.029207    33.384157     0.000000 
  12.750000    33.320351     0.030012    33.365882     0.000000 
  12.755000    34.110189     0.029317    33.347616     0.000000 
  12.760000    33.549631     0.029807    33.329357     0.000000 
  12.765000    33.044589     0.030262    33.311107     0.000000 
  12.770000    33.382309     0.029956    33.292864     0.000000 
  12.775000    32.989809     0.030312    33.274630     0.000000 
  12.780000    33.927247     0.029475    33.256404     0.000000 
  12.785000    32.856499     0.030435    33.238186     0.000000 
  12.790000    32.933348     0.030364    33.219976     0.000000 
  12.795000    33.210996     0.030111    33.201774     0.000000 
  12.800000    33.577895     0.029781    33.183580     0.000000 
  12.805000    32.190900     0.031065    33.165395     0.000000 
  12.810000    33.030004     0.030276    33.147218     0.000000 
  12.815000    33.143189     0.030172    33.129048     0.000000 
  12.820000    32.658837     0.030620    33.110887     0.000000 
  12.825000    33.687564     0.029685    33.092734     0.000000 
  12.830000    33.613173     0.029750    33.074589     0.000000 
  12.835000    32.856505     0.030435    33.056453     0.000000 
  12.840000    33.633733     0.029732    33.038324     0.000000 
  12.845000    32.746754     0.030537    33.020204     0.000000 
  12.850000    33.880952     0.029515    33.002091     0.000000 
  12.855000    32.007001     0.031243    32.983987     0.000000 
  12.860000    32.173846     0.031081    32.965891     0.000000 
  12.865000    33.191831     0.030128    32.947803     0.000000 
  12.870000    32.385078     0.030878    32.929724     0.000000 
  12.875000    33.154025     0.030162    32.911652     0.000000 
  12.880000    31.900032     0.031348    32.893589     0.000000 
  12.885000    33.941729     0.029462    32.875534     0.000000 
  12.890000    33.232348     0.030091    32.857486     0.000000 
  12.895000    32.484338     0.030784    32.839447     0.000000 
  12.900000    32.869209     0.030424    32.821417     0.000000 
  12.905000    33.511241     0.029841    32.803394     0.000000 
  12.910000    33.039420     0.030267    32.785380     0.000000 
  12.915000    33.196676     0.030123    32.767373     0.000000 
  12.920000    33.031727     0.030274    32.749375     0.000000 
  12.925000    32.401156     0.030863    32.731385     0.000000 
  12.930000    33.078476     0.030231    32.713403     0.000000 
  12.935000    33.040610     0.030266    32.695430     0.000000 
  12.940000    32.936509     0.030361    32.677464     0.000000 
  12.945000    32.488189     0.030780    32.659507     0.000000 
  12.950000    33.179576     0.030139    32.641558     0.000000 
  12.955000    33.002986     0.030300    32.623617     0.000000 
  12.960000    33.052077     0.030255    32.605684     0.000000 
  12.965000    32.373966     0.030889    32.587760     0.000000 
  12.970000    33.986302     0.029424    32.569843     0.000000 
  12.975000    33.291018     0.030038    32.551935     0.000000 
  12.980000    32.347108     0.030915    32.534035     0.000000 
  12.985000    32.599272     0.030676    32.516143     0.000000 
  12.990000    32.241821     0.031016    32.498259     0.000000 
  12.995000    31.826183     0.031421    32.480384     0.000000 
  13.000000    32.462592     0.030805    32.462516     0.000000 
  13.005000    32.299183     0.030961    32.444657     0.000000 
  13.010000    32.638249     0.030639    32.426806     0.000000 
  13.015000    32.370488     0.030892    32.408963     0.000000 
  13.020000    31.974257     0.031275    32.391129     0.000000 
  13.025000    32.205072     0.031051    32.373302     0.000000 
  13.030000    32.448882     0.030818    32.355484     0.000000 
  13.035000    32.286409     0.030973    32.337674     0.000000 
  13.040000    32.194206     0.031061    32.319872     0.000000 
  13.045000    31.545849     0.031700    32.302078     0.000000 
  13.050000    32.988315     0.030314    32.284293     0.000000 
  13.055000    33.103947     0.030208    32.266516     0.000000 
  13.060000    32.770390     0.030515    32.248747     0.000000 
  13.065000    32.030388     0.031220    32.230986     0.000000 
  13.070000    32.598011     0.030677    32.213233     0.000000 
  13.075000    33.031666     0.030274    32.195488     0.000000 
  13.080000    32.321975     0.030939    32.177752     0.000000 
  13.085000    31.637760     0.031608    32.160024     0.000000 
  13.090000    31.980081     0.031269    32.142304     0.000000 
  13.095000    31.889112     0.031359    32.124593     0.000000 
  13.100000    32.410705     0.030854    32.106889     0.000000 
  13.105000    33.012198     0.030292    32.089194     0.000000 
  13.110000    32.914441     0.030382    32.071507     0.000000 
  13.115000    32.119296     0.031134    32.053828     0.000000 
  13.120000    32.058690     0.031193    32.036157     0.000000 
  13.125000    32.510669     0.030759    32.018495     0.000000 
  13.130000    31.625098     0.031620    32.000841     0.000000 
  13.135000    31.687600     0.031558    31.983195     0.000000 
  13.140000    32.056755     0.031195    31.965557     0.000000 
  13.145000    31.655015     0.031591    31.947927     0.000000 
  13.150000    32.430324     0.030835    31.930306     0.000000 
  13.155000    32.218486     0.031038    31.912693     0.000000 
  13.160000    32.436703     0.030829    31.895088     0.000000 
  13.165000    30.887498     0.032376    31.877491     0.000000 
  13.170000    31.771880     0.031474    31.859903     0.000000 
  13.175000    32.544110     0.030728    31.842322     0.000000 
  13.180000    32.310642     0.030950    31.824750     0.000000 
  13.185000    32.263557     0.030995    31.807186     0.000000 
  13.190000    33.213301     0.030108    31.789631     0.000000 
  13.195000    31.467044     0.031779    31.772083     0.000000 
  13.200000    31.423687     0.031823    31.754544     0.000000 
  13.205000    31.952772     0.031296    31.737013     0.000000 
  13.210000    31.864550     0.031383    31.719491     0.000000 
  13.215000    31.384153     0.031863    31.701976     0.000000 
  13.220000    31.305966     0.031943    31.684470     0.000000 
  13.225000    31.318054     0.031930    31.666972     0.000000 
  13.230000    31.933205     0.031315    31.649482     0.000000 
  13.235000    31.775711     0.031471    31.632001     0.000000 
  13.240000    31.246785     0.032003    31.614527     0.000000 
  13.245000    31.879278     0.031368    31.597062     0.000000 
  13.250000    31.689106     0.031557    31.579605     0.000000 
  13.255000    31.631241     0.031614    31.562157     0.000000 
  13.260000    32.619717     0.030656    31.544716     0.000000 
  13.265000    31.612755     0.031633    31.527284     0.000000 
  13.270000    31.539576     0.031706    31.509860     0.000000 
  13.275000    30.703968     0.032569    31.492445     0.000000 
  13.280000    30.994629     0.032264    31.475037     0.000000 
  13.285000    31.857720     0.031390    31.457638     0.000000 
  13.290000    32.474882     0.030793    31.440247     0.000000 
  13.295000    31.282819     0.031966    31.422864     0.000000 
  13.300000    32.008924     0.031241    31.405490     0.000000 
  13.305000    31.296655     0.031952    31.388124     0.000000 
  13.310000    30.982389     0.032276    31.370766     0.000000 
  13.315000    30.801428     0.032466    31.353416     0.000000 
  13.320000    31.691056     0.031555    31.336075     0.000000 
  13.325000    31.180073     0.032072    31.318741     0.000000 
  13.330000    31.736515     0.031509    31.301416     0.000000 
  13.335000    32.252791     0.031005    31.284100     0.000000 
  13.340000    31.396405     0.031851    31.266791     0.000000 
  13.345000    31.070410     0.032185    31.249491     0.000000 
  13.350000    31.407280     0.031840    31.232199     0.000000 
  13.355000    31.264088     0.031986    31.214915     0.000000 
  13.360000    30.732782     0.032539    31.197640     0.000000 
  13.365000    30.370145     0.032927    31.180372     0.000000 
  13.370000    31.006274     0.032252    31.163113     0.000000 
  13.375000    30.247786     0.033060    31.145863     0.000000 
  13.380000    30.759705     0.032510    31.128620     0.000000 
  13.385000    30.560378     0.032722    31.111386     0.000000 
  13.390000    30.614130     0.032665    31.094160     0.000000 
  13.395000    31.450936     0.031796    31.076942     0.000000 
  13.400000    31.562523     0.031683    31.059733     0.000000 
  13.405000    31.258519     0.031991    31.042532     0.000000 
  13.410000    31.661780     0.031584    31.025339     0.000000 
  13.415000    30.491631     0.032796    31.008154     0.000000 
  13.420000    30.921457     0.032340    30.990978     0.000000 
  13.425000    30.100817     0.033222    30.973809     0.000000 
  13.430000    30.731267     0.032540    30.956649     0.000000 
  13.435000    31.114054     0.032140    30.939498     0.000000 
  13.440000    30.338043     0.032962    30.922354     0.000000 
  13.445000    31.717738     0.031528    30.905219     0.000000 
  13.450000    30.782539     0.032486    30.888092     0.000000 
  13.455000    29.893655     0.033452    30.870974     0.000000 
  13.460000    30.761408     0.032508    30.853864     0.000000 
  13.465000    31.222043     0.032029    30.836762     0.000000 
  13.470000    30.906751     0.032355    30.819668     0.000000 
  13.475000    30.338983     0.032961    30.802582     0.000000 
  13.480000    30.081436     0.033243    30.785505     0.000000 
  13.485000    30.534582     0.032750    30.768436     0.000000 
  13.490000    30.272271     0.033034    30.751375     0.000000 
  13.495000    30.006731     0.033326    30.734323     0.000000 
  13.500000    30.611579     0.032667    30.717279     0.000000 
  13.505000    30.273464     0.033032    30.700243     0.000000 
  13.510000    30.426932     0.032866    30.683215     0.000000 
  13.515000    30.274065     0.033032    30.666196     0.000000 
  13.520000    30.800501     0.032467    30.649185     0.000000 
  13.525000    30.622169     0.032656    30.632182     0.000000 
  13.530000    30.647087     0.032630    30.615187     0.000000 
  13.535000    31.309817     0.031939    30.598201     0.000000 
  13.540000    29.875891     0.033472    30.581223     0.000000 
  13.545000    31.555730     0.031690    30.564253     0.000000 
  13.550000    30.675489     0.032599    30.547292     0.000000 
  13.555000    30.293406     0.033010    30.530338     0.000000 
  13.560000    30.430809     0.032861    30.513394     0.000000 
  13.565000    30.897106     0.032365    30.496457     0.000000 
  13.570000    31.355625     0.031892    30.479529     0.000000 
  13.575000    31.511208     0.031735    30.462608     0.000000 
  13.580000    30.735215     0.032536    30.445697     0.000000 
  13.585000    31.513162     0.031733    30.428793     0.000000 
  13.590000    30.662128     0.032614    30.411898     0.000000 
  13.595000    31.189859     0.032062    30.395011     0.000000 
  13.600000    31.292984     0.031956    30.378132     0.000000 
  13.605000    31.664754     0.031581    30.361262     0.000000 
  13.610000    30.613558     0.032665    30.344400     0.000000 
  13.615000    31.083030     0.032172    30.327546     0.000000 
  13.620000    30.125354     0.033195    30.310700     0.000000 
  13.625000    30.257619     0.033050    30.293863     0.000000 
  13.630000    30.289312     0.033015    30.277034     0.000000 
  13.635000    30.318348     0.032983    30.260213     0.000000 
  13.640000    30.965059     0.032294    30.243401     0.000000 
  13.645000    30.928435     0.032333    30.226596     0.000000 
  13.650000    30.335213     0.032965    30.209801     0.000000 
  13.655000    31.033970     0.032223    30.193013     0.000000 
  13.660000    30.093660     0.033230    30.176234     0.000000 
  13.665000    30.794562     0.032473    30.159463     0.000000 
  13.670000    30.027828     0.033302    30.142700     0.000000 
  13.675000    29.592344     0.033793    30.125945     0.000000 
  13.680000    30.442687     0.032849    30.109199     0.000000 
  13.685000    30.045593     0.033283    30.092461     0.000000 
  13.690000    30.131710     0.033188    30.075732     0.000000 
  13.695000    30.265770     0.033041    30.059010     0.000000 
  13.700000    29.295287     0.034135    30.042297     0.000000 
  13.705000    29.632211     0.033747    30.025593     0.000000 
  13.710000    30.773468     0.032496    30.008896     0.000000 
  13.715000    30.047354     0.033281    29.992208     0.000000 
  13.720000    29.666177     0.033708    29.975528     0.000000 
  13.725000    30.678120     0.032597    29.958856     0.000000 
  13.730000    30.297673     0.033006    29.942193     0.000000 
  13.735000    30.125498     0.033194    29.925538     0.000000 
  13.740000    30.156785     0.033160    29.908891     0.000000 
  13.745000    30.225571     0.033085    29.892253     0.000000 
  13.750000    30.343160     0.032956    29.875623     0.000000 
  13.755000    30.489527     0.032798    29.859001     0.000000 
  13.760000    29.905967     0.033438    29.842387     0.000000 
  13.765000    30.056057     0.033271    29.825782     0.000000 
  13.770000    30.190487     0.033123    29.809185     0.000000 
  13.775000    29.991623     0.033343    29.792596     0.000000 
  13.780000    29.670867     0.033703    29.776016     0.000000 
  13.785000    29.153523     0.034301    29.759443     0.000000 
  13.790000    29.711936     0.033657    29.742880     0.000000 
  13.795000    29.648972     0.033728    29.726324     0.000000 
  13.800000    29.511845     0.033885    29.709777     0.000000 
  13.805000    29.143253     0.034313    29.693238     0.000000 
  13.810000    29.231516     0.034210    29.676707     0.000000 
  13.815000    29.009721     0.034471    29.660185     0.000000 
  13.820000    29.693355     0.033678    29.643671     0.000000 
  13.825000    28.492313     0.035097    29.627165     0.000000 
  13.830000    29.354263     0.034067    29.610667     0.000000 
  13.835000    29.620637     0.033760    29.594178     0.000000 
  13.840000    30.124216     0.033196    29.577697     0.000000 
  13.845000    28.806847     0.034714    29.561224     0.000000 
  13.850000    29.812102     0.033543    29.544760     0.000000 
  13.855000    29.486639     0.033914    29.528304     0.000000 
  13.860000    29.135209     0.034323    29.511856     0.000000 
  13.865000    29.774226     0.033586    29.495417     0.000000 
  13.870000    29.159340     0.034294    29.478985     0.000000 
  13.875000    28.488865     0.035101    29.462562     0.000000 
  13.880000    29.139867     0.034317    29.446148     0.000000 
  13.885000    30.109712     0.033212    29.429741     0.000000 
  13.890000    29.824715     0.033529    29.413343     0.000000 
  13.895000    29.615982     0.033766    29.396954     0.000000 
  13.900000    28.706576     0.034835    29.380572     0.000000 
  13.905000    30.175619     0.033139    29.364199     0.000000 
  13.910000    29.582136     0.033804    29.347834     0.000000 
  13.915000    29.017776     0.034462    29.331478     0.000000 
  13.920000    30.195288     0.033118    29.315129     0.000000 
  13.925000    29.275082     0.034159    29.298789     0.000000 
  13.930000    28.078016     0.035615    29.282458     0.000000 
  13.935000    29.348603     0.034073    29.266134     0.000000 
  13.940000    28.849107     0.034663    29.249819     0.000000 
  13.945000    29.784980     0.033574    29.233512     0.000000 
  13.950000    29.346398     0.034076    29.217214     0.000000 
  13.955000    29.824969     0.033529    29.200924     0.000000 
  13.960000    29.918503     0.033424    29.184642     0.000000 
  13.965000    28.253747     0.035394    29.168368     0.000000 
  13.970000    29.543488     0.033848    29.152103     0.000000 
  13.975000    28.503661     0.035083    29.135846     0.000000 
  13.980000    29.756036     0.033607    29.119597     0.000000 
  13.985000    28.966693     0.034522    29.103356     0.000000 
  13.990000    28.772162     0.034756    29.087124     0.000000 
  13.995000    28.386998     0.035227    29.070900     0.000000 
  14.000000    28.979114     0.034508    29.054685     0.000000 
  14.005000    28.738319     0.034797    29.038478     0.000000 
  14.010000    28.567103     0.035005    29.022279     0.000000 
  14.015000    28.510658     0.035075    29.006088     0.000000 
  14.020000    29.318474     0.034108    28.989905     0.000000 
  14.025000    29.334579     0.034089    28.973731     0.000000 
  14.030000    28.954769     0.034537    28.957565     0.000000 
  14.035000    29.350245     0.034071    28.941408     0.000000 
  14.040000    28.795285     0.034728    28.925259     0.000000 
  14.045000    29.113187     0.034349    28.909118     0.000000 
  14.050000    28.287306     0.035352    28.892985     0.000000 
  14.055000    28.219990     0.035436    28.876861     0.000000 
  14.060000    29.028411     0.034449    28.860745     0.000000 
  14.065000    28.457478     0.035140    28.844637     0.000000 
  14.070000    28.821532     0.034696    28.828537     0.000000 
  14.075000    28.752335     0.034780    28.812446     0.000000 
  14.080000    28.507409     0.035079    28.796363     0.000000 
  14.085000    29.627361     0.033753    28.780288     0.000000 
  14.090000    28.897736     0.034605    28.764222     0.000000 
  14.095000    29.440095     0.033967    28.748164     0.000000 
  14.100000    29.321810     0.034104    28.732114     0.000000 
  14.105000    28.171909     0.035496    28.716073     0.000000 
  14.110000    28.757332     0.034774    28.700040     0.000000 
  14.115000    29.267880     0.034167    28.684015     0.000000 
  14.120000    28.571651     0.035000    28.667998     0.000000 
  14.125000    28.159409     0.035512    28.651990     0.000000 
  14.130000    28.459784     0.035137    28.635990     0.000000 
  14.135000    27.843088     0.035916    28.619998     0.000000 
  14.140000    28.285615     0.035354    28.604015     0.000000 
  14.145000    29.156188     0.034298    28.588040     0.000000 
  14.150000    28.583771     0.034985    28.572073     0.000000 
  14.155000    28.743127     0.034791    28.556114     0.000000 
  14.160000    28.784713     0.034741    28.540164     0.000000 
  14.165000    27.818431     0.035947    28.524222     0.000000 
  14.170000    28.210142     0.035448    28.508288     0.000000 
  14.175000    27.982516     0.035737    28.492363     0.000000 
  14.180000    28.231585     0.035421    28.476446     0.000000 
  14.185000    28.819041     0.034699    28.460537     0.000000 
  14.190000    29.037589     0.034438    28.444636     0.000000 
  14.195000    28.726075     0.034812    28.428744     0.000000 
  14.200000    28.480247     0.035112    28.412860     0.000000 
  14.205000    28.280631     0.035360    28.396984     0.000000 
  14.210000    27.780791     0.035996    28.381117     0.000000 
  14.215000    28.570364     0.035001    28.365258     0.000000 
  14.220000    28.670767     0.034879    28.349407     0.000000 
  14.225000    28.659364     0.034893    28.333564     0.000000 
  14.230000    28.319743     0.035311    28.317730     0.000000 
  14.235000    28.390476     0.035223    28.301904     0.000000 
  14.240000    28.356952     0.035265    28.286086     0.000000 
  14.245000    27.554279     0.036292    28.270277     0.000000 
  14.250000    28.406774     0.035203    28.254476     0.000000 
  14.255000    27.795419     0.035977    28.238683     0.000000 
  14.260000    28.574440     0.034996    28.222898     0.000000 
  14.265000    28.197244     0.035464    28.207122     0.000000 
  14.270000    28.321341     0.035309    28.191354     0.000000 
  14.275000    27.179102     0.036793    28.175594     0.000000 
  14.280000    28.275646     0.035366    28.159843     0.000000 
  14.285000    27.818207     0.035948    28.144100     0.000000 
  14.290000    27.256002     0.036689    28.128365     0.000000 
  14.295000    28.533381     0.035047    28.112638     0.000000 
  14.300000    27.904572     0.035836    28.096920     0.000000 
  14.305000    27.028908     0.036997    28.081210     0.000000 
  14.310000    28.211241     0.035447    28.065508     0.000000 
  14.315000    27.947213     0.035782    28.049814     0.000000 
  14.320000    28.822343     0.034695    28.034129     0.000000 
  14.325000    27.587906     0.036248    28.018452     0.000000 
  14.330000    27.636276     0.036184    28.002784     0.000000 
  14.335000    27.307311     0.036620    27.987123     0.000000 
  14.340000    28.771120     0.034757    27.971471     0.000000 
  14.345000    27.058874     0.036956    27.955827     0.000000 
  14.350000    27.656096     0.036158    27.940192     0.000000 
  14.355000    28.471808     0.035122    27.924564     0.000000 
  14.360000    26.807518     0.037303    27.908945     0.000000 
  14.365000    28.868919     0.034639    27.893335     0.000000 
  14.370000    28.346487     0.035278    27.877732     0.000000 
  14.375000    27.980439     0.035739    27.862138     0.000000 
  14.380000    27.476891     0.036394    27.846552     0.000000 
  14.385000    28.139161     0.035538    27.830974     0.000000 
  14.390000    27.243178     0.036706    27.815405     0.000000 
  14.395000    28.030805     0.035675    27.799844     0.000000 
  14.400000    27.319475     0.036604    27.784291     0.000000 
  14.405000    27.407084     0.036487    27.768747     0.000000 
  14.410000    28.085392     0.035606    27.753210     0.000000 
  14.415000    27.278037     0.036660    27.737682     0.000000 
  14.420000    28.013459     0.035697    27.722163     0.000000 
  14.425000    27.859223     0.035895    27.706651     0.000000 
  14.430000    28.013236     0.035697    27.691148     0.000000 
  14.435000    27.405989     0.036488    27.675653     0.000000 
  14.440000    27.234078     0.036719    27.660166     0.000000 
  14.445000    27.426188     0.036462    27.644688     0.000000 
  14.450000    28.173342     0.035495    27.629218     0.000000 
  14.455000    27.820444     0.035945    27.613756     0.000000 
  14.460000    26.488405     0.037752    27.598302     0.000000 
  14.465000    27.642015     0.036177    27.582857     0.000000 
  14.470000    27.308772     0.036618    27.567420     0.000000 
  14.475000    27.380243     0.036523    27.551991     0.000000 
  14.480000    26.863108     0.037226    27.536570     0.000000 
  14.485000    26.678944     0.037483    27.521158     0.000000 
  14.490000    27.766738     0.036014    27.505754     0.000000 
  14.495000    26.199416     0.038169    27.490358     0.000000 
  14.500000    27.496882     0.036368    27.474971     0.000000 
  14.505000    27.915586     0.035822    27.459592     0.000000 
  14.510000    27.721314     0.036073    27.444221     0.000000 
  14.515000    27.570316     0.036271    27.428858     0.000000 
  14.520000    27.445304     0.036436    27.413503     0.000000 
  14.525000    27.137744     0.036849    27.398157     0.000000 
  14.530000    27.797911     0.035974    27.382819     0.000000 
  14.535000    26.739068     0.037398    27.367489     0.000000 
  14.540000    26.916738     0.037152    27.352168     0.000000 
  14.545000    27.215368     0.036744    27.336855     0.000000 
  14.550000    27.690704     0.036113    27.321550     0.000000 
  14.555000    27.274096     0.036665    27.306253     0.000000 
  14.560000    27.843598     0.035915    27.290965     0.000000 
  14.565000    27.293897     0.036638    27.275685     0.000000 
  14.570000    27.489281     0.036378    27.260413     0.000000 
  14.575000    27.970151     0.035752    27.245149     0.000000 
  14.580000    27.698391     0.036103    27.229894     0.000000 
  14.585000    27.444485     0.036437    27.214646     0.000000 
  14.590000    27.043821     0.036977    27.199407     0.000000 
  14.595000    27.105636     0.036893    27.184177     0.000000 
  14.600000    26.996146     0.037042    27.168954     0.000000 
  14.605000    26.950848     0.037105    27.153740     0.000000 
  14.610000    28.339073     0.035287    27.138534     0.000000 
  14.615000    27.181285     0.036790    27.123337     0.000000 
  14.620000    27.998702     0.035716    27.108147     0.000000 
  14.625000    26.158713     0.038228    27.092966     0.000000 
  14.630000    27.566419     0.036276    27.077793     0.000000 
  14.635000    26.597800     0.037597    27.062628     0.000000 
  14.640000    26.891339     0.037187    27.047472     0.000000 
  14.645000    27.021371     0.037008    27.032324     0.000000 
  14.650000    27.306748     0.036621    27.017184     0.000000 
  14.655000    27.820009     0.035945    27.002052     0.000000 
  14.660000    27.060682     0.036954    26.986928     0.000000 
  14.665000    27.283135     0.036653    26.971813     0.000000 
  14.670000    26.854909     0.037237    26.956706     0.000000 
  14.675000    26.421364     0.037848    26.941607     0.000000 
  14.680000    26.274388     0.038060    26.926517     0.000000 
  14.685000    26.867367     0.037220    26.911434     0.000000 
  14.690000    26.615284     0.037572    26.896360     0.000000 
  14.695000    26.446004     0.037813    26.881294     0.000000 
  14.700000    27.258590     0.036686    26.866237     0.000000 
  14.705000    26.231745     0.038122    26.851187     0.000000 
  14.710000    26.821668     0.037283    26.836146     0.000000 
  14.715000    27.232275     0.036721    26.821113     0.000000 
  14.720000    26.756897     0.037374    26.806089     0.000000 
  14.725000    26.746496     0.037388    26.791072     0.000000 
  14.730000    26.704881     0.037446    26.776064     0.000000 
  14.735000    27.687652     0.036117    26.761064     0.000000 
  14.740000    26.530236     0.037693    26.746072     0.000000 
  14.745000    26.631475     0.037550    26.731089     0.000000 
  14.750000    27.039534     0.036983    26.716113     0.000000 
  14.755000    26.178867     0.038199    26.701146     0.000000 
  14.760000    26.104164     0.038308    26.686187     0.000000 
  14.765000    26.176437     0.038202    26.671237     0.000000 
  14.770000    27.308759     0.036618    26.656294     0.000000 
  14.775000    26.783344     0.037337    26.641360     0.000000 
  14.780000    26.425771     0.037842    26.626434     0.000000 
  14.785000    26.665904     0.037501    26.611516     0.000000 
  14.790000    25.894078     0.038619    26.596607     0.000000 
  14.795000    26.341205     0.037963    26.581705     0.000000 
  14.800000    26.689300     0.037468    26.566812     0.000000 
  14.805000    25.803657     0.038754    26.551927     0.000000 
  14.810000    27.147911     0.036835    26.537051     0.000000 
  14.815000    25.836840     0.038704    26.522182     0.000000 
  14.820000    25.985697     0.038483    26.507322     0.000000 
  14.825000    27.135378     0.036852    26.492470     0.000000 
  14.830000    26.961012     0.037091    26.477626     0.000000 
  14.835000    26.764659     0.037363    26.462790     0.000000 
  14.840000    26.548135     0.037667    26.447963     0.000000 
  14.845000    26.140065     0.038255    26.433144     0.000000 
  14.850000    26.035538     0.038409    26.418333     0.000000 
  14.855000    26.217680     0.038142    26.403530     0.000000 
  14.860000    25.391389     0.039383    26.388735     0.000000 
  14.865000    26.943256     0.037115    26.373949     0.000000 
  14.870000    25.919064     0.038582    26.359171     0.000000 
  14.875000    26.293854     0.038032    26.344401     0.000000 
  14.880000    26.038665     0.038404    26.329639     0.000000 
  14.885000    26.506767     0.037726    26.314886     0.000000 
  14.890000    25.701177     0.038909    26.300140     0.000000 
  14.895000    26.414445     0.037858    26.285403     0.000000 
  14.900000    26.295652     0.038029    26.270674     0.000000 
  14.905000    26.074307     0.038352    26.255953     0.000000 
  14.910000    25.976474     0.038496    26.241241     0.000000 
  14.915000    25.566519     0.039114    26.226536     0.000000 
  14.920000    26.655982     0.037515    26.211840     0.000000 
  14.925000    27.105055     0.036893    26.197152     0.000000 
  14.930000    25.487523     0.039235    26.182473     0.000000 
  14.935000    25.926029     0.038571    26.167801     0.000000 
  14.940000    27.044201     0.036977    26.153138     0.000000 
  14.945000    26.175020     0.038204    26.138482     0.000000 
  14.950000    26.695867     0.037459    26.123835     0.000000 
  14.955000    25.702673     0.038906    26.109197     0.000000 
  14.960000    25.892465     0.038621    26.094566     0.000000 
  14.965000    25.499404     0.039217    26.079943     0.000000 
  14.970000    26.145917     0.038247    26.065329     0.000000 
  14.975000    26.631501     0.037550    26.050723     0.000000 
  14.980000    25.814982     0.038737    26.036125     0.000000 
  14.985000    26.024365     0.038426    26.021535     0.000000 
  14.990000    26.150144     0.038241    26.006954     0.000000 
  14.995000    25.548517     0.039141    25.992381     0.000000 
  15.000000    25.017899     0.039971    25.977815     0.000000 
  15.005000    25.348970     0.039449    25.963258     0.000000 
  15.010000    26.183723     0.038192    25.948710     0.000000 
  15.015000    25.908223     0.038598    25.934169     0.000000 
  15.020000    25.598608     0.039065    25.919636     0.000000 
  15.025000    26.250641     0.038094    25.905112     0.000000 
  15.030000    26.252978     0.038091    25.890596     0.000000 
  15.035000    25.342146     0.039460    25.876088     0.000000 
  15.040000    26.223452     0.038134    25.861588     0.000000 
  15.045000    25.766983     0.038809    25.847097     0.000000 
  15.050000    25.939792     0.038551    25.832613     0.000000 
  15.055000    25.898556     0.038612    25.818138     0.000000 
  15.060000    25.883486     0.038635    25.803671     0.000000 
  15.065000    25.677443     0.038945    25.789212     0.000000 
  15.070000    25.958411     0.038523    25.841923     0.000000 
  15.075000    25.572081     0.039105    25.828006     0.000000 
  15.080000    26.480300     0.037764    25.814102     0.000000 
  15.085000    25.826099     0.038721    25.800213     0.000000 
  15.090000    25.553436     0.039134    25.786338     0.000000 
  15.095000    25.567812     0.039112    25.772478     0.000000 
  15.100000    25.956270     0.038526    25.758633     0.000000 
  15.105000    25.198894     0.039684    25.744803     0.000000 
  15.110000    25.720894     0.038879    25.730987     0.000000 
  15.115000    26.086574     0.038334    25.717187     0.000000 
  15.120000    26.610447     0.037579    25.703401     0.000000 
  15.125000    26.440519     0.037821    25.689631     0.000000 
  15.130000    26.522290     0.037704    25.675877     0.000000 
  15.135000    26.473356     0.037774    25.662138     0.000000 
  15.140000    26.515256     0.037714    25.648414     0.000000 
  15.145000    26.015337     0.038439    25.634707     0.000000 
  15.150000    27.412120     0.036480    25.621015     0.000000 
  15.155000    26.641681     0.037535    25.607339     0.000000 
  15.160000    26.972905     0.037074    25.593679     0.000000 
  15.165000    27.356545     0.036554    25.580036     0.000000 
  15.170000    26.297520     0.038026    25.566409     0.000000 
  15.175000    26.444949     0.037814    25.552798     0.000000 
  15.180000    26.341584     0.037963    25.539204     0.000000 
  15.185000    25.895513     0.038617    25.525627     0.000000 
  15.190000    26.459641     0.037793    25.512067     0.000000 
  15.195000    25.501010     0.039214    25.498524     0.000000 
  15.200000    25.095155     0.039848    25.484999     0.000000 
  15.205000    25.945259     0.038543    25.471490     0.000000 
  15.210000    24.745864     0.040411    25.458000     0.000000 
  15.215000    26.335055     0.037972    25.444527     0.000000 
  15.220000    25.543795     0.039148    25.431072     0.000000 
  15.225000    26.174927     0.038205    25.417635     0.000000 
  15.230000    25.486812     0.039236    25.404217     0.000000 
  15.235000    25.068288     0.039891    25.390816     0.000000 
  15.240000    25.824585     0.038723    25.377435     0.000000 
  15.245000    25.541455     0.039152    25.364072     0.000000 
  15.250000    25.758902     0.038822    25.350729     0.000000 
  15.255000    25.503029     0.039211    25.337404     0.000000 
  15.260000    25.696126     0.038916    25.324099     0.000000 
  15.265000    25.003987     0.039994    25.310814     0.000000 
  15.270000    25.065881     0.039895    25.297549     0.000000 
  15.275000    24.924321     0.040121    25.284303     0.000000 
  15.280000    25.448248     0.039295    25.271078     0.000000 
  15.285000    25.410335     0.039354    25.257873     0.000000 
  15.290000    24.446339     0.040906    25.244689     0.000000 
  15.295000    25.156095     0.039752    25.231527     0.000000 
  15.300000    25.535779     0.039161    25.218385     0.000000 
  15.305000    25.474054     0.039256    25.205265     0.000000 
  15.310000    25.463744     0.039272    25.192166     0.000000 
  15.315000    25.055340     0.039912    25.179089     0.000000 
  15.320000    24.415447     0.040958    25.166035     0.000000 
  15.325000    24.207803     0.041309    25.153003     0.000000 
  15.330000    25.794979     0.038767    25.139994     0.000000 
  15.335000    25.084619     0.039865    25.127008     0.000000 
  15.340000    25.183512     0.039709    25.114046     0.000000 
  15.345000    24.410634     0.040966    25.101107     0.000000 
  15.350000    24.883551     0.040187    25.088192     0.000000 
  15.355000    25.313432     0.039505    25.075301     0.000000 
  15.360000    24.569183     0.040701    25.062435     0.000000 
  15.365000    25.516292     0.039191    25.049594     0.000000 
  15.370000    26.310375     0.038008    25.036778     0.000000 
  15.375000    25.146026     0.039768    25.023988     0.000000 
  15.380000    25.150370     0.039761    25.011224     0.000000 
  15.385000    24.292208     0.041165    24.998486     0.000000 
  15.390000    24.591093     0.040665    24.985775     0.000000 
  15.395000    24.872060     0.040206    24.973091     0.000000 
  15.400000    24.569700     0.040701    24.960435     0.000000 
  15.405000    24.767923     0.040375    24.947807     0.000000 
  15.410000    25.406352     0.039360    24.935207     0.000000 
  15.415000    24.000673     0.041665    24.922636     0.000000 
  15.420000    25.536457     0.039160    24.910094     0.000000 
  15.425000    24.622500     0.040613    24.897581     0.000000 
  15.430000    24.762913     0.040383    24.885099     0.000000 
  15.435000    25.242083     0.039616    24.872648     0.000000 
  15.440000    25.093022     0.039852    24.860227     0.000000 
  15.445000    24.640364     0.040584    24.847839     0.000000 
  15.450000    25.087365     0.039861    24.835482     0.000000 
  15.455000    24.958658     0.040066    24.823158     0.000000 
  15.460000    24.437037     0.040921    24.810867     0.000000 
  15.465000    24.641443     0.040582    24.798611     0.000000 
  15.470000    24.044720     0.041589    24.786388     0.000000 
  15.475000    25.317076     0.039499    24.774200     0.000000 
  15.480000    25.018868     0.039970    24.762049     0.000000 
  15.485000    25.056305     0.039910    24.749933     0.000000 
  15.490000    24.592967     0.040662    24.737854     0.000000 
  15.495000    24.772098     0.040368    24.725813     0.000000 
  15.500000    24.723480     0.040447    24.713809     0.000000 
  15.505000    24.594621     0.040659    24.701845     0.000000 
  15.510000    25.145743     0.039768    24.689921     0.000000 
  15.515000    24.831365     0.040272    24.678036     0.000000 
  15.520000    24.773490     0.040366    24.666193     0.000000 
  15.525000    24.088645     0.041513    24.654392     0.000000 
  15.530000    25.329139     0.039480    24.642634     0.000000 
  15.535000    24.984358     0.040025    24.630920     0.000000 
  15.540000    25.283176     0.039552    24.619250     0.000000 
  15.545000    23.175692     0.043149    24.607625     0.000000 
  15.550000    23.685677     0.042220    24.596047     0.000000 
  15.555000    24.739850     0.040421    24.584516     0.000000 
  15.560000    23.975372     0.041709    24.573033     0.000000 
  15.565000    25.017687     0.039972    24.561600     0.000000 
  15.570000    24.457448     0.040887    24.550217     0.000000 
  15.575000    23.617483     0.042342    24.538885     0.000000 
  15.580000    24.584409     0.040676    24.527606     0.000000 
  15.585000    24.163542     0.041385    24.516380     0.000000 
  15.590000    23.675261     0.042238    24.505210     0.000000 
  15.595000    25.277671     0.039561    24.494095     0.000000 
  15.600000    23.899730     0.041841    24.483038     0.000000 
  15.605000    24.342964     0.041080    24.472040     0.000000 
  15.610000    24.379536     0.041018    24.461102     0.000000 
  15.615000    24.944937     0.040088    24.450225     0.000000 
  15.620000    24.065370     0.041553    24.439411     0.000000 
  15.625000    24.431976     0.040930    24.428662     0.000000 
  15.630000    23.718277     0.042162    24.417979     0.000000 
  15.635000    23.833936     0.041957    24.407363     0.000000 
  15.640000    25.243937     0.039613    24.396816     0.000000 
  15.645000    24.041716     0.041594    24.386340     0.000000 
  15.650000    24.094607     0.041503    24.375938     0.000000 
  15.655000    24.703954     0.040479    24.365609     0.000000 
  15.660000    24.201475     0.041320    24.355358     0.000000 
  15.665000    23.492719     0.042566    24.345184     0.000000 
  15.670000    23.676854     0.042235    24.335092     0.000000 
  15.675000    24.779376     0.040356    24.325082     0.000000 
  15.680000    23.851560     0.041926    24.315156     0.000000 
  15.685000    23.934423     0.041781    24.305318     0.000000 
  15.690000    24.259682     0.041221    24.295570     0.000000 
  15.695000    24.431552     0.040931    24.285914     0.000000 
  15.700000    24.076494     0.041534    24.276352     0.000000 
  15.705000    24.136842     0.041430    24.266887     0.000000 
  15.710000    24.131964     0.041439    24.257523     0.000000 
  15.715000    24.385224     0.041008    24.248261     0.000000 
  15.720000    24.198935     0.041324    24.239105     0.000000 
  15.725000    22.967431     0.043540    24.230058     0.000000 
  15.730000    23.335860     0.042853    24.221124     0.000000 
  15.735000    23.932909     0.041783    24.212305     0.000000 
  15.740000    24.140948     0.041423    24.203605     0.000000 
  15.745000    23.525521     0.042507    24.195027     0.000000 
  15.750000    24.391090     0.040999    24.186576     0.000000 
  15.755000    23.964060     0.041729    24.178256     0.000000 
  15.760000    25.087673     0.039860    24.170070     0.000000 
  15.765000    24.047498     0.041584    24.162023     0.000000 
  15.770000    24.318846     0.041120    24.154119     0.000000 
  15.775000    24.042890     0.041592    24.146363     0.000000 
  15.780000    23.837847     0.041950    24.138760     0.000000 
  15.785000    24.120381     0.041459    24.131314     0.000000 
  15.790000    24.018121     0.041635    24.124032     0.000000 
  15.795000    23.779999     0.042052    24.116919     0.000000 
  15.800000    24.834756     0.040266    24.109980     0.000000 
  15.805000    23.765099     0.042079    24.103221     0.000000 
  15.810000    23.618080     0.042340    24.096650     0.000000 
  15.815000    24.263350     0.041214    24.090271     0.000000 
  15.820000    23.375859     0.042779    24.084093     0.000000 
  15.825000    24.848314     0.040244    24.078123     0.000000 
  15.830000    22.859759     0.043745    24.072368     0.000000 
  15.835000    23.457647     0.042630    24.066836     0.000000 
  15.840000    24.719407     0.040454    24.061536     0.000000 
  15.845000    23.601827     0.042370    24.056476     0.000000 
  15.850000    23.932712     0.041784    24.051665     0.000000 
  15.855000    24.304132     0.041145    24.047114     0.000000 
  15.860000    23.957839     0.041740    24.042831     0.000000 
  15.865000    24.210585     0.041304    24.038829     0.000000 
  15.870000    23.599322     0.042374    24.035117     0.000000 
  15.875000    23.978228     0.041704    24.031709     0.000000 
  15.880000    23.218504     0.043069    24.028615     0.000000 
  15.885000    23.527678     0.042503    24.025850     0.000000 
  15.890000    23.769839     0.042070    24.023427     0.000000 
  15.895000    23.160733     0.043177    24.021360     0.000000 
  15.900000    23.495034     0.042562    24.019665     0.000000 
  15.905000    23.516692     0.042523    24.018358     0.000000 
  15.910000    23.683020     0.042224    24.017456     0.000000 
  15.915000    23.970607     0.041718    24.016977     0.000000 
  15.920000    23.109525     0.043272    24.016940     0.000000 
  15.925000    23.437631     0.042666    24.017365     0.000000 
  15.930000    23.304421     0.042910    24.018273     0.000000 
  15.935000    23.190645     0.043121    24.019687     0.000000 
  15.940000    23.609410     0.042356    24.021632     0.000000 
  15.945000    23.633587     0.042313    24.024131     0.000000 
  15.950000    23.663470     0.042259    24.027213     0.000000 
  15.955000    23.413325     0.042711    24.030906     0.000000 
  15.960000    23.252724     0.043006    24.035241     0.000000 
  15.965000    23.438045     0.042666    24.040249     0.000000 
  15.970000    23.674694     0.042239    24.045965     0.000000 
  15.975000    23.520102     0.042517    24.052426     0.000000 
  15.980000    23.931116     0.041787    24.059672     0.000000 
  15.985000    23.442952     0.042657    24.067743     0.000000 
  15.990000    23.574224     0.042419    24.076685     0.000000 
  15.995000    23.297521     0.042923    24.086545     0.000000 
  16.000000    24.457280     0.040888    24.097375     0.000000 
  16.005000    23.643957     0.042294    24.109229     0.000000 
  16.010000    24.163026     0.041386    24.122166     0.000000 
  16.015000    23.250946     0.043009    24.136249     0.000000 
  16.020000    23.207912     0.043089    24.151545     0.000000 
  16.025000    23.625651     0.042327    24.168127     0.000000 
  16.030000    23.709590     0.042177    24.186074     0.000000 
  16.035000    23.514877     0.042526    24.205470     0.000000 
  16.040000    23.760752     0.042086    24.226406     0.000000 
  16.045000    22.962063     0.043550    24.248980     0.000000 
  16.050000    23.940084     0.041771    24.273298     0.000000 
  16.055000    24.038656     0.041600    24.299477     0.000000 
  16.060000    23.445112     0.042653    24.327640     0.000000 
  16.065000    24.457856     0.040887    24.357923     0.000000 
  16.070000    23.334443     0.042855    24.390474     0.000000 
  16.075000    23.476364     0.042596    24.425452     0.000000 
  16.080000    23.404526     0.042727    24.463034     0.000000 
  16.085000    23.657492     0.042270    24.503409     0.000000 
  16.090000    23.426570     0.042687    24.546786     0.000000 
  16.095000    23.823469     0.041975    24.593394     0.000000 
  16.100000    24.221562     0.041286    24.643484     0.000000 
  16.105000    24.216791     0.041294    24.697332     0.000000 
  16.110000    23.674606     0.042239    24.755240     0.000000 
  16.115000    23.602052     0.042369    24.817545     0.000000 
  16.120000    23.555707     0.042453    24.884615     0.000000 
  16.125000    23.041930     0.043399    24.956862     0.000000 
  16.130000    25.147372     0.039766    25.034738     0.000000 
  16.135000    23.932187     0.041785    25.118751     0.000000 
  16.140000    23.887292     0.041863    25.209464     0.000000 
  16.145000    23.093872     0.043302    25.307508     0.000000 
  16.150000    24.374069     0.041027    25.413587     0.000000 
  16.155000    23.994701     0.041676    25.528495     0.000000 
  16.160000    24.347141     0.041073    25.653123     0.000000 
  16.165000    24.119018     0.041461    25.788481     0.000000 
  16.170000    24.529694     0.040767    25.935710     0.000000 
  16.175000    24.384186     0.041010    26.096107     0.000000 
  16.180000    24.170103     0.041373    26.271151     0.000000 
  16.185000    24.006669     0.041655    26.462534     0.000000 
  16.190000    24.611950     0.040631    26.672199     0.000000 
  16.195000    24.676393     0.040525    26.902383     0.000000 
  16.200000    24.658285     0.040554    27.155677     0.000000 
  16.205000    25.470524     0.039261    27.435092     0.000000 
  16.210000    25.799782     0.038760    27.744141     0.000000 
  16.215000    25.553849     0.039133    28.086946     0.000000 
  16.220000    25.904078     0.038604    28.468367     0.000000 
  16.225000    26.552408     0.037661    28.894163     0.000000 
  16.230000    27.735560     0.036055    29.371203     0.000000 
  16.235000    27.662945     0.036149    29.907722     0.000000 
  16.240000    28.300520     0.035335    30.513666     0.000000 
  16.245000    29.729680     0.033636    31.201128     0.000000 
  16.250000    29.704096     0.033665    31.984919     0.000000 
  16.255000    30.477481     0.032811    32.883336     0.000000 
  16.260000    31.220152     0.032031    33.919170     0.000000 
  16.265000    31.992871     0.031257    35.121103     0.000000 
  16.270000    34.992859     0.028577    36.525670     0.000000 
  16.275000    35.879577     0.027871    38.180245     0.000000 
  16.280000    38.510237     0.025967    40.148165     0.000000 
  16.285000    41.229832     0.024254    42.518890     0.000000 
  16.290000    44.927737     0.022258    45.430321     0.000000 
  16.295000    51.147273     0.019551    49.118440     0.000000 
  16.300000    56.975249     0.017551    54.021025     0.000000 
  16.305000    63.481076     0.015753    60.969568     0.000000 
  16.310000    78.995986     0.012659    71.486595     0.000000 
  16.315000    91.460052     0.010934    88.135049     0.000000 
  16.320000   119.059407     0.008399   114.731036     0.000000 
  16.325000   168.449621     0.005936   156.086652     0.000000 
  16.330000   209.817421     0.004766   216.935696     0.000000 
  16.335000   296.945800     0.003368   299.933000     0.000000 
  16.340000   394.241935     0.002537   402.967943     0.000000 
  16.345000   476.080624     0.002100   516.058038     0.000000 
  16.350000   595.317880     0.001680   618.329821     0.000000 
  16.355000   650.877779     0.001536   679.616605     0.000000 
  16.360000   679.028314     0.001473   675.656645     0.000000 
  16.365000   612.461887     0.001633   608.293089     0.000000 
  16.370000   538.555930     0.001857   503.552823     0.000000 
  16.375000   425.080160     0.002352   390.844390     0.000000 
  16.380000   291.300618     0.003433   289.724123     0.000000 
  16.385000   219.820470     0.004549   209.163549     0.000000 
  16.390000   156.555269     0.006388   150.615791     0.000000 
  16.395000   112.775385     0.008867   111.084452     0.000000 
  16.400000    95.223907     0.010502    85.754668     0.000000 
  16.405000    75.535345     0.013239    69.895967     0.000000 
  16.410000    64.696866     0.015457    59.832908     0.000000 
  16.415000    59.470045     0.016815    53.132409     0.000000 
  16.420000    51.101760     0.019569    48.363533     0.000000 
  16.425000    46.543742     0.021485    44.749003     0.000000 
  16.430000    42.816305     0.023356    41.879411     0.000000 
  16.435000    38.347784     0.026077    39.532590     0.000000 
  16.440000    36.860878     0.027129    37.577328     0.000000 
  16.445000    34.899822     0.028653    35.927633     0.000000 
  16.450000    33.169149     0.030148    34.522209     0.000000 
  16.455000    32.484678     0.030784    33.315029     0.000000 
  16.460000    31.388516     0.031859    32.270519     0.000000 
  16.465000    28.981231     0.034505    31.360713     0.000000 
  16.470000    29.131355     0.034327    30.563362     0.000000 
  16.475000    28.491055     0.035099    29.860589     0.000000 
  16.480000    27.177139     0.036796    29.237908     0.000000 
  16.485000    26.689777     0.037468    28.683483     0.000000 
  16.490000    26.691181     0.037466    28.187572     0.000000 
  16.495000    25.474350     0.039255    27.742100     0.000000 
  16.500000    24.874606     0.040202    27.340333     0.000000 
  16.505000    24.952964     0.040075    26.976615     0.000000 
  16.510000    25.441186     0.039306    26.646174     0.000000 
  16.515000    23.948545     0.041756    26.344961     0.000000 
  16.520000    24.072342     0.041541    26.069519     0.000000 
  16.525000    24.005786     0.041657    25.816888     0.000000 
  16.530000    24.117816     0.041463    25.584519     0.000000 
  16.535000    23.716244     0.042165    25.370207     0.000000 
  16.540000    24.571022     0.040698    25.172040     0.000000 
  16.545000    23.801140     0.042015    24.988350     0.000000 
  16.550000    23.871664     0.041891    24.817679     0.000000 
  16.555000    23.674301     0.042240    24.658748     0.000000 
  16.560000    23.398446     0.042738    24.510431     0.000000 
  16.565000    23.029144     0.043423    24.371733     0.000000 
  16.570000    22.288545     0.044866    24.241773     0.000000 
  16.575000    23.097676     0.043294    24.119769     0.000000 
  16.580000    23.868603     0.041896    24.005022     0.000000 
  16.585000    22.495387     0.044454    23.896912     0.000000 
  16.590000    23.818223     0.041985    23.794880     0.000000 
  16.595000    23.222866     0.043061    23.698427     0.000000 
  16.600000    22.404164     0.044635    23.607103     0.000000 
  16.605000    22.869576     0.043726    23.520502     0.000000 
  16.610000    22.276809     0.044890    23.438260     0.000000 
  16.615000    22.589556     0.044268    23.360044     0.000000 
  16.620000    23.451952     0.042640    23.285554     0.000000 
  16.625000    23.035057     0.043412    23.214518     0.000000 
  16.630000    22.565113     0.044316    23.146686     0.000000 
  16.635000    21.282077     0.046988    23.081833     0.000000 
  16.640000    22.389356     0.044664    23.019752     0.000000 
  16.645000    22.034009     0.045384    22.960254     0.000000 
  16.650000    21.982345     0.045491    22.903166     0.000000 
  16.655000    22.696859     0.044059    22.848328     0.000000 
  16.660000    22.219601     0.045005    22.795594     0.000000 
  16.665000    21.949009     0.045560    22.744831     0.000000 
  16.670000    21.896676     0.045669    22.695915     0.000000 
  16.675000    21.662803     0.046162    22.648731     0.000000 
  16.680000    21.731309     0.046017    22.603174     0.000000 
  16.685000    21.846229     0.045774    22.559147     0.000000 
  16.690000    22.261989     0.044920    22.516559     0.000000 
  16.695000    21.649164     0.046191    22.475326     0.000000 
  16.700000    21.919652     0.045621    22.435371     0.000000 
  16.705000    22.075664     0.045299    22.396622     0.000000 
  16.710000    22.322639     0.044798    22.359011     0.000000 
  16.715000    22.083826     0.045282    22.322476     0.000000 
  16.720000    22.113159     0.045222    22.286959     0.000000 
  16.725000    21.674214     0.046138    22.252406     0.000000 
  16.730000    21.634161     0.046223    22.218765     0.000000 
  16.735000    21.580702     0.046338    22.185990     0.000000 
  16.740000    22.123022     0.045202    22.154036     0.000000 
  16.745000    21.973074     0.045510    22.122861     0.000000 
  16.750000    22.353795     0.044735    22.092426     0.000000 
  16.755000    22.367670     0.044707    22.062696     0.000000 
  16.760000    21.676669     0.046133    22.033636     0.000000 
  16.765000    22.184444     0.045077    22.005213     0.000000 
  16.770000    21.403583     0.046721    21.977398     0.000000 
  16.775000    21.703540     0.046075    21.950161     0.000000 
  16.780000    22.192222     0.045061    21.923477     0.000000 
  16.785000    22.387013     0.044669    21.897320     0.000000 
  16.790000    21.212410     0.047142    21.871666     0.000000 
  16.795000    21.655810     0.046177    21.846492     0.000000 
  16.800000    21.122347     0.047343    21.821779     0.000000 
  16.805000    22.329138     0.044785    21.797504     0.000000 
  16.810000    21.921142     0.045618    21.773650     0.000000 
  16.815000    21.514932     0.046479    21.750199     0.000000 
  16.820000    22.564605     0.044317    21.727134     0.000000 
  16.825000    22.340734     0.044761    21.704439     0.000000 
  16.830000    22.326176     0.044790    21.682098     0.000000 
  16.835000    21.875276     0.045714    21.660097     0.000000 
  16.840000    21.568444     0.046364    21.638422     0.000000 
  16.845000    22.052370     0.045347    21.617061     0.000000 
  16.850000    22.430927     0.044581    21.596001     0.000000 
  16.855000    21.593012     0.046311    21.575230     0.000000 
  16.860000    22.392348     0.044658    21.554738     0.000000 
  16.865000    22.412056     0.044619    21.534514     0.000000 
  16.870000    22.170015     0.045106    21.514547     0.000000 
  16.875000    21.957771     0.045542    21.494828     0.000000 
  16.880000    22.918224     0.043633    21.475347     0.000000 
  16.885000    23.069762     0.043347    21.456098     0.000000 
  16.890000    23.294141     0.042929    21.437070     0.000000 
  16.895000    22.756714     0.043943    21.418255     0.000000 
  16.900000    23.218416     0.043069    21.399648     0.000000 
  16.905000    23.648707     0.042286    21.381239     0.000000 
  16.910000    24.176627     0.041362    21.363023     0.000000 
  16.915000    22.511308     0.044422    21.344992     0.000000 
  16.920000    22.405293     0.044632    21.327141     0.000000 
  16.925000    22.669902     0.044111    21.309464     0.000000 
  16.930000    22.327029     0.044789    21.291953     0.000000 
  16.935000    22.356503     0.044730    21.274605     0.000000 
  16.940000    21.935584     0.045588    21.257414     0.000000 
  16.945000    21.972667     0.045511    21.240375     0.000000 
  16.950000    21.704717     0.046073    21.223482     0.000000 
  16.955000    21.213686     0.047139    21.206732     0.000000 
  16.960000    21.087128     0.047422    21.190120     0.000000 
  16.965000    20.996843     0.047626    21.173641     0.000000 
  16.970000    20.994762     0.047631    21.157292     0.000000 
  16.975000    21.410510     0.046706    21.141068     0.000000 
  16.980000    21.587997     0.046322    21.124967     0.000000 
  16.985000    21.685511     0.046114    21.108983     0.000000 
  16.990000    21.401105     0.046727    21.093114     0.000000 
  16.995000    20.936795     0.047763    21.077356     0.000000 
  17.000000    22.255644     0.044932    21.061707     0.000000 
  17.005000    21.164725     0.047248    21.046162     0.000000 
  17.010000    20.499562     0.048782    21.030720     0.000000 
  17.015000    21.286280     0.046979    21.015377     0.000000 
  17.020000    21.716061     0.046049    21.000130     0.000000 
  17.025000    20.308057     0.049242    20.984977     0.000000 
  17.030000    21.211869     0.047143    20.969915     0.000000 
  17.035000    21.445222     0.046630    20.954942     0.000000 
  17.040000    20.908000     0.047829    20.940055     0.000000 
  17.045000    21.793841     0.045885    20.925253     0.000000 
  17.050000    21.438039     0.046646    20.910532     0.000000 
  17.055000    21.061757     0.047479    20.895891     0.000000 
  17.060000    21.560751     0.046381    20.881328     0.000000 
  17.065000    22.213194     0.045018    20.866841     0.000000 
  17.070000    21.739401     0.045999    20.852427     0.000000 
  17.075000    20.588689     0.048570    20.838085     0.000000 
  17.080000    20.355007     0.049128    20.823814     0.000000 
  17.085000    22.331760     0.044779    20.809611     0.000000 
  17.090000    21.393068     0.046744    20.795475     0.000000 
  17.095000    21.049403     0.047507    20.781404     0.000000 
  17.100000    20.479425     0.048829    20.767397     0.000000 
  17.105000    21.383952     0.046764    20.753452     0.000000 
  17.110000    20.702458     0.048303    20.739568     0.000000 
  17.115000    21.551481     0.046401    20.725743     0.000000 
  17.120000    20.733661     0.048231    20.711976     0.000000 
  17.125000    21.003403     0.047611    20.698266     0.000000 
  17.130000    21.103870     0.047385    20.684611     0.000000 
  17.135000    20.806842     0.048061    20.671010     0.000000 
  17.140000    20.043897     0.049890    20.657463     0.000000 
  17.145000    20.906411     0.047832    20.643967     0.000000 
  17.150000    21.550255     0.046403    20.630521     0.000000 
  17.155000    21.013699     0.047588    20.617126     0.000000 
  17.160000    20.779971     0.048123    20.603779     0.000000 
  17.165000    21.282082     0.046988    20.590479     0.000000 
  17.170000    20.131127     0.049674    20.577226     0.000000 
  17.175000    21.168487     0.047240    20.564019     0.000000 
  17.180000    21.317147     0.046911    20.550856     0.000000 
  17.185000    20.948529     0.047736    20.537737     0.000000 
  17.190000    20.580762     0.048589    20.524661     0.000000 
  17.195000    20.717619     0.048268    20.511627     0.000000 
  17.200000    20.435755     0.048934    20.498634     0.000000 
  17.205000    20.255146     0.049370    20.485682     0.000000 
  17.210000    20.773682     0.048138    20.472769     0.000000 
  17.215000    21.104179     0.047384    20.459895     0.000000 
  17.220000    19.834553     0.050417    20.447059     0.000000 
  17.225000    20.236466     0.049416    20.434261     0.000000 
  17.230000    21.121415     0.047345    20.421500     0.000000 
  17.235000    20.573560     0.048606    20.408775     0.000000 
  17.240000    20.752368     0.048187    20.396085     0.000000 
  17.245000    20.729048     0.048241    20.383430     0.000000 
  17.250000    20.042005     0.049895    20.370809     0.000000 
  17.255000    20.980452     0.047663    20.358222     0.000000 
  17.260000    20.100279     0.049751    20.345668     0.000000 
  17.265000    20.702617     0.048303    20.333146     0.000000 
  17.270000    21.477771     0.046560    20.320656     0.000000 
  17.275000    20.361400     0.049113    20.308198     0.000000 
  17.280000    20.389843     0.049044    20.295770     0.000000 
  17.285000    20.512215     0.048751    20.283373     0.000000 
  17.290000    20.655632     0.048413    20.271005     0.000000 
  17.295000    20.538752     0.048688    20.258667     0.000000 
  17.300000    20.047538     0.049881    20.246358     0.000000 
  17.305000    20.508349     0.048761    20.234078     0.000000 
  17.310000    20.831598     0.048004    20.221825     0.000000 
  17.315000    20.115669     0.049712    20.209600     0.000000 
  17.320000    20.625310     0.048484    20.197402     0.000000 
  17.325000    20.471574     0.048848    20.185231     0.000000 
  17.330000    20.702685     0.048303    20.173086     0.000000 
  17.335000    20.261880     0.049354    20.160967     0.000000 
  17.340000    20.537457     0.048692    20.148874     0.000000 
  17.345000    20.353425     0.049132    20.136806     0.000000 
  17.350000    20.307240     0.049244    20.124762     0.000000 
  17.355000    20.899319     0.047848    20.112744     0.000000 
  17.360000    20.638191     0.048454    20.100749     0.000000 
  17.365000    19.830683     0.050427    20.088778     0.000000 
  17.370000    19.729691     0.050685    20.076831     0.000000 
  17.375000    21.456797     0.046605    20.064907     0.000000 
  17.380000    20.007314     0.049982    20.053005     0.000000 
  17.385000    20.255448     0.049369    20.041126     0.000000 
  17.390000    20.801830     0.048073    20.029270     0.000000 
  17.395000    20.561762     0.048634    20.017435     0.000000 
  17.400000    20.224394     0.049445    20.005622     0.000000 
  17.405000    20.232906     0.049424    19.993831     0.000000 
  17.410000    19.473499     0.051352    19.982060     0.000000 
  17.415000    20.405232     0.049007    19.970311     0.000000 
  17.420000    20.076201     0.049810    19.958582     0.000000 
  17.425000    20.081508     0.049797    19.946873     0.000000 
  17.430000    19.514736     0.051243    19.935184     0.000000 
  17.435000    20.122987     0.049694    19.923516     0.000000 
  17.440000    19.745916     0.050643    19.911867     0.000000 
  17.445000    20.969777     0.047688    19.900237     0.000000 
  17.450000    19.642163     0.050911    19.888627     0.000000 
  17.455000    20.359478     0.049117    19.877035     0.000000 
  17.460000    19.968070     0.050080    19.865463     0.000000 
  17.465000    20.450931     0.048898    19.853909     0.000000 
  17.470000    20.148538     0.049631    19.842373     0.000000 
  17.475000    20.170679     0.049577    19.830855     0.000000 
  17.480000    19.919070     0.050203    19.819355     0.000000 
  17.485000    20.882535     0.047887    19.807873     0.000000 
  17.490000    19.629127     0.050945    19.796409     0.000000 
  17.495000    19.963828     0.050091    19.784962     0.000000 
  17.500000    20.507049     0.048764    19.773532     0.000000 
  17.505000    20.081620     0.049797    19.762119     0.000000 
  17.510000    19.991676     0.050021    19.750723     0.000000 
  17.515000    19.795544     0.050516    19.845136     0.000000 
  17.520000    19.272651     0.051887    19.834536     0.000000 
  17.525000    20.150542     0.049626    19.823962     0.000000 
  17.530000    20.248938     0.049385    19.813411     0.000000 
  17.535000    19.969918     0.050075    19.802886     0.000000 
  17.540000    19.423640     0.051484    19.792385     0.000000 
  17.545000    19.560534     0.051123    19.781909     0.000000 
  17.550000    19.517970     0.051235    19.771457     0.000000 
  17.555000    19.596519     0.051029    19.761029     0.000000 
  17.560000    20.156772     0.049611    19.750626     0.000000 
  17.565000    19.800797     0.050503    19.740248     0.000000 
  17.570000    20.704971     0.048298    19.729894     0.000000 
  17.575000    19.981571     0.050046    19.719565     0.000000 
  17.580000    19.453671     0.051404    19.709260     0.000000 
  17.585000    19.513928     0.051245    19.698979     0.000000 
  17.590000    19.753122     0.050625    19.688724     0.000000 
  17.595000    19.466253     0.051371    19.678493     0.000000 
  17.600000    19.495380     0.051294    19.668286     0.000000 
  17.605000    19.943178     0.050142    19.658105     0.000000 
  17.610000    19.475149     0.051347    19.647948     0.000000 
  17.615000    19.858181     0.050357    19.637815     0.000000 
  17.620000    19.682287     0.050807    19.627708     0.000000 
  17.625000    19.681974     0.050808    19.617626     0.000000 
  17.630000    19.749149     0.050635    19.607568     0.000000 
  17.635000    20.334772     0.049177    19.597536     0.000000 
  17.640000    20.031158     0.049922    19.587529     0.000000 
  17.645000    19.593180     0.051038    19.577547     0.000000 
  17.650000    19.402765     0.051539    19.501003     0.000000 
  17.655000    20.051429     0.049872    19.491583     0.000000 
  17.660000    20.062897     0.049843    19.482184     0.000000 
  17.665000    19.789946     0.050531    19.472804     0.000000 
  17.670000    20.394668     0.049032    19.463445     0.000000 
  17.675000    19.796340     0.050514    19.454105     0.000000 
  17.680000    18.521350     0.053992    19.444786     0.000000 
  17.685000    19.705065     0.050748    19.435488     0.000000 
  17.690000    19.221162     0.052026    19.426211     0.000000 
  17.695000    20.354129     0.049130    19.416955     0.000000 
  17.700000    20.002539     0.049994    19.407720     0.000000 
  17.705000    20.169853     0.049579    19.398506     0.000000 
  17.710000    19.831028     0.050426    19.389315     0.000000 
  17.715000    19.601454     0.051017    19.380146     0.000000 
  17.720000    19.578177     0.051077    19.370999     0.000000 
  17.725000    19.568122     0.051104    19.361874     0.000000 
  17.730000    19.485109     0.051321    19.352773     0.000000 
  17.735000    20.018751     0.049953    19.343694     0.000000 
  17.740000    19.599610     0.051021    19.334639     0.000000 
  17.745000    19.987268     0.050032    19.325608     0.000000 
  17.750000    20.286026     0.049295    19.316600     0.000000 
  17.755000    19.563605     0.051115    19.307617     0.000000 
  17.760000    19.969197     0.050077    19.298658     0.000000 
  17.765000    19.404362     0.051535    19.289724     0.000000 
  17.770000    19.864815     0.050340    19.280815     0.000000 
  17.775000    19.476018     0.051345    19.271932     0.000000 
  17.780000    19.171475     0.052161    19.263074     0.000000 
  17.785000    19.644570     0.050905    19.254243     0.000000 
  17.790000    19.569425     0.051100    19.245438     0.000000 
  17.795000    20.089261     0.049778    19.236659     0.000000 
  17.800000    19.045457     0.052506    19.227908     0.000000 
  17.805000    19.227183     0.052010    19.219185     0.000000 
  17.810000    18.928022     0.052832    19.210489     0.000000 
  17.815000    19.270584     0.051893    19.201821     0.000000 
  17.820000    18.926724     0.052835    19.193182     0.000000 
  17.825000    19.411960     0.051515    19.184573     0.000000 
  17.830000    20.511695     0.048753    19.175992     0.000000 
  17.835000    19.776159     0.050566    19.167442     0.000000 
  17.840000    18.750898     0.053331    19.158921     0.000000 
  17.845000    18.657740     0.053597    19.150432     0.000000 
  17.850000    19.222946     0.052021    19.141973     0.000000 
  17.855000    19.438643     0.051444    19.133547     0.000000 
  17.860000    19.335818     0.051717    19.125152     0.000000 
  17.865000    19.307088     0.051794    19.116790     0.000000 
  17.870000    18.967925     0.052721    19.108461     0.000000 
  17.875000    19.669818     0.050839    19.100165     0.000000 
  17.880000    18.741107     0.053359    19.091904     0.000000 
  17.885000    19.502231     0.051276    19.083677     0.000000 
  17.890000    19.409841     0.051520    19.075485     0.000000 
  17.895000    19.656471     0.050874    19.067329     0.000000 
  17.900000    19.663296     0.050856    19.059209     0.000000 
  17.905000    18.905826     0.052894    19.051126     0.000000 
  17.910000    19.293222     0.051832    19.043081     0.000000 
  17.915000    19.160043     0.052192    19.035073     0.000000 
  17.920000    19.364541     0.051641    19.027104     0.000000 
  17.925000    18.668349     0.053567    19.019175     0.000000 
  17.930000    18.868674     0.052998    19.011285     0.000000 
  17.935000    19.445631     0.051425    19.003436     0.000000 
  17.940000    18.583043     0.053813    18.995629     0.000000 
  17.945000    19.200211     0.052083    18.987863     0.000000 
  17.950000    19.228805     0.052005    18.980141     0.000000 
  17.955000    19.602490     0.051014    18.972461     0.000000 
  17.960000    19.153094     0.052211    18.964826     0.000000 
  17.965000    18.593054     0.053784    18.957237     0.000000 
  17.970000    19.234909     0.051989    18.949693     0.000000 
  17.975000    18.824357     0.053123    18.942195     0.000000 
  17.980000    19.314979     0.051773    18.934746     0.000000 
  17.985000    19.118752     0.052305    18.927344     0.000000 
  17.990000    19.103989     0.052345    18.919993     0.000000 
  17.995000    19.258520     0.051925    18.912691     0.000000 
  18.000000    18.805720     0.053175    18.905441     0.000000 
  18.005000    18.855785     0.053034    18.898243     0.000000 
  18.010000    18.954368     0.052758    18.891098     0.000000 
  18.015000    19.321907     0.051755    18.884007     0.000000 
  18.020000    19.418699     0.051497    18.876972     0.000000 
  18.025000    19.595247     0.051033    18.869993     0.000000 
  18.030000    19.280906     0.051865    18.863072     0.000000 
  18.035000    18.521969     0.053990    18.856210     0.000000 
  18.040000    18.201825     0.054940    18.849407     0.000000 
  18.045000    19.527087     0.051211    18.842666     0.000000 
  18.050000    18.915054     0.052868    18.835987     0.000000 
  18.055000    19.183131     0.052129    18.829371     0.000000 
  18.060000    19.319627     0.051761    18.822821     0.000000 
  18.065000    19.383968     0.051589    18.816337     0.000000 
  18.070000    18.815142     0.053149    18.809921     0.000000 
  18.075000    19.652315     0.050885    18.803574     0.000000 
  18.080000    18.896613     0.052920    18.797298     0.000000 
  18.085000    19.030253     0.052548    18.791094     0.000000 
  18.090000    19.498897     0.051285    18.784964     0.000000 
  18.095000    19.463028     0.051379    18.778910     0.000000 
  18.100000    18.451802     0.054195    18.772934     0.000000 
  18.105000    19.305629     0.051798    18.767036     0.000000 
  18.110000    18.296691     0.054655    18.761219     0.000000 
  18.115000    19.728516     0.050688    18.755485     0.000000 
  18.120000    18.014483     0.055511    18.749835     0.000000 
  18.125000    19.271449     0.051890    18.744272     0.000000 
  18.130000    18.259127     0.054767    18.738798     0.000000 
  18.135000    19.111316     0.052325    18.733415     0.000000 
  18.140000    18.666460     0.053572    18.728124     0.000000 
  18.145000    19.179713     0.052138    18.722929     0.000000 
  18.150000    19.046233     0.052504    18.717832     0.000000 
  18.155000    18.438660     0.054234    18.712834     0.000000 
  18.160000    19.079649     0.052412    18.707939     0.000000 
  18.165000    18.390891     0.054375    18.703149     0.000000 
  18.170000    18.804583     0.053179    18.698467     0.000000 
  18.175000    18.782867     0.053240    18.693895     0.000000 
  18.180000    18.558159     0.053885    18.689437     0.000000 
  18.185000    18.400668     0.054346    18.685095     0.000000 
  18.190000    18.498515     0.054058    18.680872     0.000000 
  18.195000    19.149876     0.052220    18.676772     0.000000 
  18.200000    18.947693     0.052777    18.672797     0.000000 
  18.205000    18.669827     0.053562    18.668952     0.000000 
  18.210000    18.822102     0.053129    18.665239     0.000000 
  18.215000    19.210215     0.052056    18.661663     0.000000 
  18.220000    18.781639     0.053243    18.658227     0.000000 
  18.225000    18.292685     0.054667    18.654934     0.000000 
  18.230000    18.165331     0.055050    18.651790     0.000000 
  18.235000    18.565493     0.053863    18.648798     0.000000 
  18.240000    18.653881     0.053608    18.645962     0.000000 
  18.245000    18.995280     0.052645    18.643288     0.000000 
  18.250000    18.187483     0.054983    18.640779     0.000000 
  18.255000    18.433009     0.054251    18.638442     0.000000 
  18.260000    19.823863     0.050444    18.636280     0.000000 
  18.265000    18.933815     0.052816    18.634299     0.000000 
  18.270000    18.898386     0.052915    18.632504     0.000000 
  18.275000    18.295671     0.054658    18.630902     0.000000 
  18.280000    17.597469     0.056826    18.629497     0.000000 
  18.285000    18.913597     0.052872    18.628297     0.000000 
  18.290000    18.490408     0.054082    18.627308     0.000000 
  18.295000    18.876341     0.052976    18.626536     0.000000 
  18.300000    18.880781     0.052964    18.625988     0.000000 
  18.305000    18.024341     0.055481    18.625671     0.000000 
  18.310000    18.897019     0.052918    18.625594     0.000000 
  18.315000    18.696418     0.053486    18.625764     0.000000 
  18.320000    18.577700     0.053828    18.626188     0.000000 
  18.325000    17.636664     0.056700    18.626876     0.000000 
  18.330000    18.875779     0.052978    18.627837     0.000000 
  18.335000    18.393530     0.054367    18.629079     0.000000 
  18.340000    18.777158     0.053256    18.630613     0.000000 
  18.345000    18.077935     0.055316    18.632448     0.000000 
  18.350000    19.278206     0.051872    18.634596     0.000000 
  18.355000    18.604242     0.053751    18.637067     0.000000 
  18.360000    18.402877     0.054339    18.639872     0.000000 
  18.365000    19.376452     0.051609    18.643025     0.000000 
  18.370000    19.065109     0.052452    18.646537     0.000000 
  18.375000    18.132243     0.055150    18.650422     0.000000 
  18.380000    18.026489     0.055474    18.654694     0.000000 
  18.385000    18.179700     0.055006    18.659367     0.000000 
  18.390000    18.538432     0.053942    18.664457     0.000000 
  18.395000    18.265059     0.054749    18.669980     0.000000 
  18.400000    18.682438     0.053526    18.675952     0.000000 
  18.405000    18.309077     0.054618    18.682391     0.000000 
  18.410000    18.578966     0.053824    18.689316     0.000000 
  18.415000    18.397862     0.054354    18.696745     0.000000 
  18.420000    18.454002     0.054189    18.704701     0.000000 
  18.425000    18.381315     0.054403    18.713203     0.000000 
  18.430000    19.676839     0.050821    18.722275     0.000000 
  18.435000    18.070236     0.055340    18.731941     0.000000 
  18.440000    18.699083     0.053479    18.742226     0.000000 
  18.445000    18.268720     0.054738    18.753155     0.000000 
  18.450000    18.584475     0.053808    18.764759     0.000000 
  18.455000    17.836407     0.056065    18.777064     0.000000 
  18.460000    18.730367     0.053389    18.790104     0.000000 
  18.465000    18.554837     0.053894    18.803910     0.000000 
  18.470000    19.480296     0.051334    18.818518     0.000000 
  18.475000    18.921025     0.052851    18.833964     0.000000 
  18.480000    18.593866     0.053781    18.850288     0.000000 
  18.485000    18.566272     0.053861    18.867530     0.000000 
  18.490000    18.964159     0.052731    18.885734     0.000000 
  18.495000    18.233782     0.054843    18.904947     0.000000 
  18.500000    19.196764     0.052092    18.925218     0.000000 
  18.505000    18.558574     0.053883    18.946600     0.000000 
  18.510000    18.711532     0.053443    18.969146     0.000000 
  18.515000    18.308261     0.054620    18.992918     0.000000 
  18.520000    17.451509     0.057302    19.017978     0.000000 
  18.525000    18.395468     0.054361    19.044392     0.000000 
  18.530000    18.417363     0.054297    19.072233     0.000000 
  18.535000    18.575631     0.053834    19.101576     0.000000 
  18.540000    18.411874     0.054313    19.132504     0.000000 
  18.545000    18.207051     0.054924    19.165103     0.000000 
  18.550000    19.104251     0.052344    19.199466     0.000000 
  18.555000    18.176294     0.055017    19.235693     0.000000 
  18.560000    18.298334     0.054650    19.273892     0.000000 
  18.565000    19.000170     0.052631    19.314176     0.000000 
  18.570000    19.247926     0.051954    19.356670     0.000000 
  18.575000    18.994615     0.052647    19.401505     0.000000 
  18.580000    19.014419     0.052592    19.448825     0.000000 
  18.585000    18.972046     0.052709    19.498782     0.000000 
  18.590000    19.025638     0.052561    19.551544     0.000000 
  18.595000    18.890713     0.052936    19.607288     0.000000 
  18.600000    18.727758     0.053397    19.666209     0.000000 
  18.605000    18.954680     0.052757    19.728516     0.000000 
  18.610000    18.729791     0.053391    19.794435     0.000000 
  18.615000    19.613301     0.050986    19.864215     0.000000 
  18.620000    18.937396     0.052806    19.938121     0.000000 
  18.625000    19.150158     0.052219    20.016446     0.000000 
  18.630000    18.999542     0.052633    20.099509     0.000000 
  18.635000    19.174552     0.052152    20.187654     0.000000 
  18.640000    19.449841     0.051414    20.281262     0.000000 
  18.645000    19.217287     0.052036    20.380747     0.000000 
  18.650000    19.433920     0.051456    20.486566     0.000000 
  18.655000    19.283355     0.051858    20.599217     0.000000 
  18.660000    19.373827     0.051616    20.719252     0.000000 
  18.665000    19.152050     0.052214    20.847277     0.000000 
  18.670000    20.254134     0.049373    20.983964     0.000000 
  18.675000    19.726420     0.050693    21.130054     0.000000 
  18.680000    20.145137     0.049640    21.286370     0.000000 
  18.685000    19.915491     0.050212    21.453830     0.000000 
  18.690000    20.429936     0.048948    21.633451     0.000000 
  18.695000    19.854255     0.050367    21.826374     0.000000 
  18.700000    21.207748     0.047153    22.033874     0.000000 
  18.705000    20.422189     0.048966    22.257381     0.000000 
  18.710000    20.603771     0.048535    22.498509     0.000000 
  18.715000    21.010562     0.047595    22.759074     0.000000 
  18.720000    21.268566     0.047018    23.041136     0.000000 
  18.725000    21.639186     0.046212    23.347031     0.000000 
  18.730000    22.006766     0.045441    23.679422     0.000000 
  18.735000    22.412486     0.044618    24.041353     0.000000 
  18.740000    22.278418     0.044886    24.436314     0.000000 
  18.745000    22.450633     0.044542    24.868325     0.000000 
  18.750000    23.710380     0.042176    25.342034     0.000000 
  18.755000    23.906059     0.041830    25.862836     0.000000 
  18.760000    24.216352     0.041294    26.437022     0.000000 
  18.765000    25.247546     0.039608    27.071965     0.000000 
  18.770000    25.900645     0.038609    27.776343     0.000000 
  18.775000    25.863627     0.038664    28.560431     0.000000 
  18.780000    27.686469     0.036119    29.436461     0.000000 
  18.785000    28.067035     0.035629    30.419081     0.000000 
  18.790000    29.533058     0.033860    31.525946     0.000000 
  18.795000    30.601688     0.032678    32.778485     0.000000 
  18.800000    32.288480     0.030971    34.202893     0.000000 
  18.805000    34.265367     0.029184    35.831451     0.000000 
  18.810000    36.072775     0.027722    37.704285     0.000000 
  18.815000    38.107800     0.026241    39.871785     0.000000 
  18.820000    41.224806     0.024257    42.398073     0.000000 
  18.825000    45.277304     0.022086    45.366430     0.000000 
  18.830000    48.652772     0.020554    48.888869     0.000000 
  18.835000    55.491494     0.018021    53.125238     0.000000 
  18.840000    60.004007     0.016666    58.323714     0.000000 
  18.845000    66.217385     0.015102    64.905618     0.000000 
  18.850000    79.982173     0.012503    73.630100     0.000000 
  18.855000    92.774773     0.010779    85.876224     0.000000 
  18.860000   111.549354     0.008965   104.045679     0.000000 
  18.865000   150.689955     0.006636   131.990145     0.000000 
  18.870000   194.919996     0.005130   175.205516     0.000000 
  18.875000   256.303714     0.003902   240.389929     0.000000 
  18.880000   375.861665     0.002661   333.985579     0.000000 
  18.885000   480.873688     0.002080   459.605110     0.000000 
  18.890000   631.281648     0.001584   614.563755     0.000000 
  18.895000   831.362334     0.001203   785.640338     0.000000 
  18.900000   948.099386     0.001055   944.531448     0.000000 
  18.905000  1076.731270     0.000929  1048.568790     0.000000 
  18.910000  1057.904540     0.000945  1059.049325     0.000000 
  18.915000  1021.864040     0.000979   971.244143     0.000000 
  18.920000   816.412058     0.001225   819.197586     0.000000 
  18.925000   652.367853     0.001533   647.433256     0.000000 
  18.930000   515.223391     0.001941   487.671055     0.000000 
  18.935000   340.362159     0.002938   355.728354     0.000000 
  18.940000   254.862234     0.003924   255.962334     0.000000 
  18.945000   186.692582     0.005356   185.678487     0.000000 
  18.950000   138.172624     0.007237   138.734703     0.000000 
  18.955000   115.138352     0.008685   108.313573     0.000000 
  18.960000    95.616398     0.010458    88.608990     0.000000 
  18.965000    79.507283     0.012577    75.444246     0.000000 
  18.970000    72.861392     0.013725    66.165728     0.000000 
  18.975000    61.727934     0.016200    59.232001     0.000000 
  18.980000    55.909974     0.017886    53.791998     0.000000 
  18.985000    52.301308     0.019120    49.376619     0.000000 
  18.990000    45.712241     0.021876    45.713648     0.000000 
  18.995000    42.290649     0.023646    42.630750     0.000000 
  19.000000    41.355243     0.024181    40.008789     0.000000 
  19.005000    36.888000     0.027109    37.759950     0.000000 
  19.010000    36.236815     0.027596    35.816946     0.000000 
  19.015000    33.108582     0.030204    34.127060     0.000000 
  19.020000    30.305405     0.032997    32.648399     0.000000 
  19.025000    30.348835     0.032950    31.347324     0.000000 
  19.030000    28.818996     0.034699    30.196578     0.000000 
  19.035000    26.629550     0.037552    29.173901     0.000000 
  19.040000    27.709380     0.036089    28.260972     0.000000 
  19.045000    26.319731     0.037994    27.442614     0.000000 
  19.050000    24.401299     0.040981    26.706168     0.000000 
  19.055000    24.513209     0.040794    26.041011     0.000000 
  19.060000    23.679541     0.042231    25.438180     0.000000 
  19.065000    23.092381     0.043304    24.890069     0.000000 
  19.070000    23.400203     0.042735    24.390195     0.000000 
  19.075000    22.845118     0.043773    23.933000     0.000000 
  19.080000    21.789481     0.045894    23.513703     0.000000 
  19.085000    21.943363     0.045572    23.128171     0.000000 
  19.090000    21.408532     0.046710    22.772817     0.000000 
  19.095000    21.492918     0.046527    22.444517     0.000000 
  19.100000    20.706558     0.048294    22.140539     0.000000 
  19.105000    20.179431     0.049555    21.858487     0.000000 
  19.110000    20.186298     0.049539    21.596251     0.000000 
  19.115000    20.472031     0.048847    21.351970     0.000000 
  19.120000    19.762093     0.050602    21.123994     0.000000 
  19.125000    20.370094     0.049092    20.910860     0.000000 
  19.130000    19.742287     0.050653    20.711263     0.000000 
  19.135000    18.669429     0.053564    20.524039     0.000000 
  19.140000    19.745617     0.050644    20.348146     0.000000 
  19.145000    18.453883     0.054189    20.182649     0.000000 
  19.150000    18.687854     0.053511    20.026709     0.000000 
  19.155000    18.666900     0.053571    19.879567     0.000000 
  19.160000    18.612916     0.053726    19.740541     0.000000 
  19.165000    18.887506     0.052945    19.609011     0.000000 
  19.170000    17.609623     0.056787    19.484416     0.000000 
  19.175000    18.392501     0.054370    19.366247     0.000000 
  19.180000    18.386676     0.054387    19.254041     0.000000 
  19.185000    18.278617     0.054709    19.147374     0.000000 
  19.190000    18.354174     0.054484    19.045861     0.000000 
  19.195000    18.125144     0.055172    18.949149     0.000000 
  19.200000    18.222790     0.054876    18.856915     0.000000 
  19.205000    17.598508     0.056823    18.768863     0.000000 
  19.210000    17.207612     0.058114    18.684721     0.000000 
  19.215000    17.772382     0.056267    18.604237     0.000000 
  19.220000    18.178546     0.055010    18.527181     0.000000 
  19.225000    17.649645     0.056658    18.453341     0.000000 
  19.230000    17.756081     0.056319    18.382519     0.000000 
  19.235000    18.006337     0.055536    18.314535     0.000000 
  19.240000    18.039986     0.055432    18.249220     0.000000 
  19.245000    17.517266     0.057087    18.186417     0.000000 
  19.250000    17.682274     0.056554    18.125983     0.000000 
  19.255000    17.391383     0.057500    18.067782     0.000000 
  19.260000    17.723537     0.056422    18.011690     0.000000 
  19.265000    17.387878     0.057511    17.957590     0.000000 
  19.270000    17.678320     0.056566    17.905375     0.000000 
  19.275000    16.825153     0.059435    17.854942     0.000000 
  19.280000    17.217350     0.058081    17.806198     0.000000 
  19.285000    17.644418     0.056675    17.759053     0.000000 
  19.290000    16.935795     0.059047    17.713427     0.000000 
  19.295000    17.606040     0.056799    17.669240     0.000000 
  19.300000    16.902515     0.059163    17.626422     0.000000 
  19.305000    17.576580     0.056894    17.584903     0.000000 
  19.310000    17.122456     0.058403    17.544621     0.000000 
  19.315000    17.494557     0.057161    17.505516     0.000000 
  19.320000    17.272277     0.057896    17.467530     0.000000 
  19.325000    17.557642     0.056955    17.430612     0.000000 
  19.330000    16.994030     0.058844    17.394712     0.000000 
  19.335000    16.344516     0.061183    17.359782     0.000000 
  19.340000    17.016974     0.058765    17.325778     0.000000 
  19.345000    17.098689     0.058484    17.292659     0.000000 
  19.350000    16.799179     0.059527    17.260385     0.000000 
  19.355000    16.717513     0.059818    17.228920     0.000000 
  19.360000    17.108941     0.058449    17.198227     0.000000 
  19.365000    16.982067     0.058886    17.168273     0.000000 
  19.370000    16.992299     0.058850    17.139028     0.000000 
  19.375000    17.233166     0.058028    17.110461     0.000000 
  19.380000    17.106147     0.058459    17.082544     0.000000 
  19.385000    16.677144     0.059962    17.055251     0.000000 
  19.390000    17.280256     0.057870    17.028555     0.000000 
  19.395000    17.271881     0.057898    17.002433     0.000000 
  19.400000    16.307655     0.061321    16.976861     0.000000 
  19.405000    17.085201     0.058530    16.951819     0.000000 
  19.410000    16.854799     0.059330    16.927286     0.000000 
  19.415000    16.662726     0.060014    16.903241     0.000000 
  19.420000    17.212938     0.058096    16.879666     0.000000 
  19.425000    16.853171     0.059336    16.856543     0.000000 
  19.430000    16.902212     0.059164    16.833855     0.000000 
  19.435000    16.274683     0.061445    16.811587     0.000000 
  19.440000    16.856975     0.059323    16.789722     0.000000 
  19.445000    16.535274     0.060477    16.768246     0.000000 
  19.450000    16.116358     0.062049    16.747146     0.000000 
  19.455000    16.700673     0.059878    16.726406     0.000000 
  19.460000    17.078053     0.058555    16.706016     0.000000 
  19.465000    16.254105     0.061523    16.685961     0.000000 
  19.470000    17.401411     0.057467    16.666232     0.000000 
  19.475000    16.270532     0.061461    16.646817     0.000000 
  19.480000    15.929897     0.062775    16.627704     0.000000 
  19.485000    16.332760     0.061227    16.608884     0.000000 
  19.490000    17.161415     0.058270    16.590347     0.000000 
  19.495000    16.352387     0.061153    16.572084     0.000000 
  19.500000    17.068312     0.058588    16.554085     0.000000 
  19.505000    16.442600     0.060818    16.536342     0.000000 
  19.510000    16.505016     0.060588    16.518847     0.000000 
  19.515000    16.727090     0.059783    16.501592     0.000000 
  19.520000    16.435285     0.060845    16.484569     0.000000 
  19.525000    16.355194     0.061143    16.467770     0.000000 
  19.530000    17.034962     0.058703    16.451190     0.000000 
  19.535000    16.474679     0.060699    16.434821     0.000000 
  19.540000    16.591017     0.060274    16.418657     0.000000 
  19.545000    16.399854     0.060976    16.402691     0.000000 
  19.550000    16.487511     0.060652    16.386918     0.000000 
  19.555000    16.596144     0.060255    16.371332     0.000000 
  19.560000    15.870328     0.063011    16.355927     0.000000 
  19.565000    16.086476     0.062164    16.340698     0.000000 
  19.570000    16.192214     0.061758    16.325640     0.000000 
  19.575000    16.109092     0.062077    16.310748     0.000000 
  19.580000    16.776648     0.059607    16.296017     0.000000 
  19.585000    16.952201     0.058989    16.281443     0.000000 
  19.590000    16.508078     0.060576    16.267021     0.000000 
  19.595000    16.103746     0.062097    16.252747     0.000000 
  19.600000    16.145508     0.061937    16.238617     0.000000 
  19.605000    16.512760     0.060559    16.224628     0.000000 
  19.610000    15.641061     0.063934    16.210774     0.000000 
  19.615000    15.985261     0.062558    16.197053     0.000000 
  19.620000    16.641167     0.060092    16.183461     0.000000 
  19.625000    16.558524     0.060392    16.169995     0.000000 
  19.630000    16.276276     0.061439    16.156651     0.000000 
  19.635000    16.336599     0.061212    16.143426     0.000000 
  19.640000    16.274493     0.061446    16.130317     0.000000 
  19.645000    16.397281     0.060986    16.117321     0.000000 
  19.650000    15.395459     0.064954    16.104435     0.000000 
  19.655000    16.493099     0.060631    16.091657     0.000000 
  19.660000    16.142841     0.061947    16.078984     0.000000 
  19.665000    17.135043     0.058360    16.066412     0.000000 
  19.670000    16.688520     0.059921    16.053941     0.000000 
  19.675000    15.825349     0.063190    16.041566     0.000000 
  19.680000    15.741756     0.063525    16.029286     0.000000 
  19.685000    16.212041     0.061683    16.017099     0.000000 
  19.690000    17.018538     0.058759    16.005002     0.000000 
  19.695000    16.248081     0.061546    15.992994     0.000000 
  19.700000    15.871653     0.063005    15.981071     0.000000 
  19.705000    16.505117     0.060587    15.969233     0.000000 
  19.710000    16.232998     0.061603    15.957476     0.000000 
  19.715000    16.568387     0.060356    15.945801     0.000000 
  19.720000    16.302962     0.061339    15.934203     0.000000 
  19.725000    15.816259     0.063226    15.922682     0.000000 
  19.730000    16.091347     0.062145    15.911237     0.000000 
  19.735000    15.558438     0.064274    15.899864     0.000000 
  19.740000    16.332646     0.061227    15.888564     0.000000 
  19.745000    16.381712     0.061044    15.877333     0.000000 
  19.750000    15.912328     0.062844    15.866171     0.000000 
  19.755000    15.838907     0.063136    15.855077     0.000000 
  19.760000    16.494417     0.060627    15.844047     0.000000 
  19.765000    15.895086     0.062913    15.833083     0.000000 
  19.770000    16.175853     0.061821    15.822181     0.000000 
  19.775000    15.730493     0.063571    15.811341     0.000000 
  19.780000    15.770578     0.063409    15.800561     0.000000 
  19.785000    15.902079     0.062885    15.789841     0.000000 
  19.790000    16.552121     0.060415    15.779178     0.000000 
  19.795000    16.110639     0.062071    15.768572     0.000000 
  19.800000    15.730257     0.063572    15.758022     0.000000 
  19.805000    16.326541     0.061250    15.747526     0.000000 
  19.810000    15.839163     0.063135    15.737084     0.000000 
  19.815000    15.884359     0.062955    15.726694     0.000000 
  19.820000    15.835347     0.063150    15.716356     0.000000 
  19.825000    16.082497     0.062179    15.706068     0.000000 
  19.830000    16.024724     0.062404    15.695829     0.000000 
  19.835000    15.396373     0.064950    15.685639     0.000000 
  19.840000    15.747763     0.063501    15.675496     0.000000 
  19.845000    16.262603     0.061491    15.665400     0.000000 
  19.850000    15.534142     0.064374    15.655350     0.000000 
  19.855000    15.280055     0.065445    15.645345     0.000000 
  19.860000    15.751095     0.063488    15.635384     0.000000 
  19.865000    15.661066     0.063853    15.625467     0.000000 
  19.870000    16.038117     0.062351    15.615592     0.000000 
  19.875000    15.773310     0.063398    15.605759     0.000000 
  19.880000    15.993690     0.062525    15.595967     0.000000 
  19.885000    15.755258     0.063471    15.586215     0.000000 
  19.890000    15.559109     0.064271    15.576503     0.000000 
  19.895000    16.026148     0.062398    15.566830     0.000000 
  19.900000    16.235951     0.061592    15.557195     0.000000 
  19.905000    15.872278     0.063003    15.547598     0.000000 
  19.910000    16.075741     0.062206    15.538038     0.000000 
  19.915000    15.400508     0.064933    15.528514     0.000000 
  19.920000    15.505767     0.064492    15.519026     0.000000 
  19.925000    15.770252     0.063411    15.509574     0.000000 
  19.930000    15.610857     0.064058    15.500156     0.000000 
  19.935000    15.528499     0.064398    15.490772     0.000000 
  19.940000    15.903756     0.062878    15.481421     0.000000 
  19.945000    15.322370     0.065264    15.472104     0.000000 
  19.950000    16.093040     0.062139    15.462819     0.000000 
  19.955000    16.316272     0.061289    15.453566     0.000000 
  19.960000    15.693060     0.063722    15.444344     0.000000 
  19.965000    15.655726     0.063874    15.435154     0.000000 
  19.970000    15.873339     0.062999    15.425994     0.000000 
  19.975000    15.359751     0.065105    15.416864     0.000000 
  19.980000    15.886553     0.062946    15.407763     0.000000 
  19.985000    14.820867     0.067472    15.398692     0.000000 
  19.990000    15.800626     0.063289    15.389649     0.000000 
  19.995000    15.542541     0.064340    15.380635     0.000000 
  20.000000    15.528543     0.064398    15.371649     0.000000 
  20.005000    15.415732     0.064869    15.362690     0.000000 
  20.010000    15.663605     0.063842    15.353758     0.000000 
  20.015000    15.639138     0.063942    15.344853     0.000000 
  20.020000    15.857646     0.063061    15.335974     0.000000 
  20.025000    15.432304     0.064799    15.327121     0.000000 
  20.030000    15.820078     0.063211    15.318294     0.000000 
  20.035000    15.991020     0.062535    15.309491     0.000000 
  20.040000    15.371229     0.065057    15.300714     0.000000 
  20.045000    15.191402     0.065827    15.291961     0.000000 
  20.050000    15.351059     0.065142    15.283233     0.000000 
  20.055000    15.787051     0.063343    15.274528     0.000000 
  20.060000    15.711734     0.063647    15.265847     0.000000 
  20.065000    15.041829     0.066481    15.257190     0.000000 
  20.070000    15.620773     0.064017    15.248555     0.000000 
  20.075000    15.528968     0.064396    15.239943     0.000000 
  20.080000    15.702540     0.063684    15.231353     0.000000 
  20.085000    15.175262     0.065897    15.222786     0.000000 
  20.090000    15.805405     0.063269    15.214240     0.000000 
  20.095000    15.614295     0.064044    15.205716     0.000000 
  20.100000    15.101200     0.066220    15.197213     0.000000 
  20.105000    15.185846     0.065851    15.188731     0.000000 
  20.110000    15.394827     0.064957    15.180269     0.000000 
  20.115000    15.248416     0.065581    15.171829     0.000000 
  20.120000    15.432013     0.064800    15.163408     0.000000 
  20.125000    15.852243     0.063083    15.155008     0.000000 
  20.130000    15.508575     0.064480    15.146627     0.000000 
  20.135000    15.665121     0.063836    15.138266     0.000000 
  20.140000    16.003934     0.062485    15.129925     0.000000 
  20.145000    14.840343     0.067384    15.121602     0.000000 
  20.150000    16.390123     0.061012    15.113298     0.000000 
  20.155000    14.865675     0.067269    15.105013     0.000000 
  20.160000    15.316614     0.065289    15.096747     0.000000 
  20.165000    15.656359     0.063872    15.088498     0.000000 
  20.170000    16.037414     0.062354    15.080268     0.000000 
  20.175000    15.838584     0.063137    15.072056     0.000000 
  20.180000    16.047172     0.062316    15.063861     0.000000 
  20.185000    15.454759     0.064705    15.055684     0.000000 
  20.190000    15.758196     0.063459    15.047524     0.000000 
  20.195000    15.511515     0.064468    15.039381     0.000000 
  20.200000    15.182462     0.065865    15.031255     0.000000 
  20.205000    15.811238     0.063246    15.023146     0.000000 
  20.210000    15.378042     0.065028    15.015054     0.000000 
  20.215000    14.810602     0.067519    15.006977     0.000000 
  20.220000    15.242843     0.065605    14.998918     0.000000 
  20.225000    15.433729     0.064793    14.990874     0.000000 
  20.230000    15.829681     0.063172    14.982846     0.000000 
  20.235000    15.734009     0.063557    14.974834     0.000000 
  20.240000    14.889467     0.067162    14.966837     0.000000 
  20.245000    15.737507     0.063542    14.958856     0.000000 
  20.250000    15.612969     0.064049    14.950891     0.000000 
  20.255000    14.965756     0.066819    14.942940     0.000000 
  20.260000    15.239445     0.065619    14.935005     0.000000 
  20.265000    16.119829     0.062035    14.927084     0.000000 
  20.270000    15.638475     0.063945    14.919179     0.000000 
  20.275000    14.956813     0.066859    14.911287     0.000000 
  20.280000    14.808637     0.067528    14.903411     0.000000 
  20.285000    15.258078     0.065539    14.895548     0.000000 
  20.290000    15.301619     0.065353    14.887700     0.000000 
  20.295000    14.929594     0.066981    14.879866     0.000000 
  20.300000    15.095568     0.066245    14.872046     0.000000 
  20.305000    14.845931     0.067359    14.759057     0.000000 
  20.310000    14.838142     0.067394    14.752014     0.000000 
  20.315000    15.418913     0.064855    14.744976     0.000000 
  20.320000    15.077622     0.066323    14.737943     0.000000 
  20.325000    15.788503     0.063337    14.730916     0.000000 
  20.330000    15.288082     0.065410    14.723895     0.000000 
  20.335000    14.546185     0.068747    14.716880     0.000000 
  20.340000    15.273703     0.065472    14.709870     0.000000 
  20.345000    15.020947     0.066574    14.702866     0.000000 
  20.350000    15.124259     0.066119    14.695867     0.000000 
  20.355000    15.312995     0.065304    14.688874     0.000000 
  20.360000    14.565636     0.068655    14.681887     0.000000 
  20.365000    15.251073     0.065569    14.674905     0.000000 
  20.370000    15.245029     0.065595    14.667929     0.000000 
  20.375000    15.330844     0.065228    14.660958     0.000000 
  20.380000    15.578467     0.064191    14.653994     0.000000 
  20.385000    14.865840     0.067268    14.647034     0.000000 
  20.390000    15.201453     0.065783    14.640081     0.000000 
  20.395000    15.190971     0.065829    14.633132     0.000000 
  20.400000    15.125181     0.066115    14.626190     0.000000 
  20.405000    15.615642     0.064038    14.619253     0.000000 
  20.410000    15.569103     0.064230    14.612322     0.000000 
  20.415000    15.082296     0.066303    14.605396     0.000000 
  20.420000    15.877181     0.062983    14.598476     0.000000 
  20.425000    15.259379     0.065533    14.591562     0.000000 
  20.430000    15.335698     0.065207    14.584653     0.000000 
  20.435000    14.989585     0.066713    14.577749     0.000000 
  20.440000    14.721202     0.067929    14.570851     0.000000 
  20.445000    15.276672     0.065459    14.563959     0.000000 
  20.450000    15.156685     0.065977    14.557073     0.000000 
  20.455000    15.132447     0.066083    14.550191     0.000000 
  20.460000    15.435031     0.064788    14.543316     0.000000 
  20.465000    14.752793     0.067784    14.536446     0.000000 
  20.470000    15.350445     0.065145    14.529582     0.000000 
  20.475000    15.664937     0.063837    14.522723     0.000000 
  20.480000    14.893868     0.067142    14.515869     0.000000 
  20.485000    14.718817     0.067940    14.509022     0.000000 
  20.490000    15.584210     0.064168    14.502180     0.000000 
  20.495000    14.462268     0.069145    14.495343     0.000000 
  20.500000    14.804041     0.067549    14.488512     0.000000 
  20.505000    15.142036     0.066041    14.481686     0.000000 
  20.510000    14.630817     0.068349    14.474866     0.000000 
  20.515000    14.980616     0.066753    14.468052     0.000000 
  20.520000    15.215337     0.065723    14.461243     0.000000 
  20.525000    14.459069     0.069161    14.454439     0.000000 
  20.530000    15.125923     0.066112    14.447641     0.000000 
  20.535000    14.939410     0.066937    14.440849     0.000000 
  20.540000    14.490742     0.069010    14.434062     0.000000 
  20.545000    14.941297     0.066929    14.427280     0.000000 
  20.550000    15.171870     0.065911    14.420504     0.000000 
  20.555000    14.849631     0.067342    14.413734     0.000000 
  20.560000    14.340172     0.069734    14.406969     0.000000 
  20.565000    14.858566     0.067301    14.400210     0.000000 
  20.570000    14.969571     0.066802    14.393456     0.000000 
  20.575000    15.174112     0.065902    14.386708     0.000000 
  20.580000    14.858318     0.067302    14.379965     0.000000 
  20.585000    14.237568     0.070237    14.373227     0.000000 
  20.590000    14.473958     0.069090    14.366495     0.000000 
  20.595000    14.484101     0.069041    14.359769     0.000000 
  20.600000    14.283199     0.070012    14.353048     0.000000 
  20.605000    14.530345     0.068821    14.346332     0.000000 
  20.610000    15.681370     0.063770    14.339622     0.000000 
  20.615000    15.410266     0.064892    14.332918     0.000000 
  20.620000    15.168741     0.065925    14.326219     0.000000 
  20.625000    14.970202     0.066799    14.319525     0.000000 
  20.630000    14.772112     0.067695    14.312837     0.000000 
  20.635000    15.337479     0.065200    14.306154     0.000000 
  20.640000    14.739486     0.067845    14.299477     0.000000 
  20.645000    15.237713     0.065627    14.292805     0.000000 
  20.650000    15.347623     0.065157    14.286139     0.000000 
  20.655000    15.358177     0.065112    14.279478     0.000000 
  20.660000    15.005447     0.066642    14.272822     0.000000 
  20.665000    14.822252     0.067466    14.266172     0.000000 
  20.670000    14.685023     0.068097    14.259528     0.000000 
  20.675000    14.756194     0.067768    14.252889     0.000000 
  20.680000    14.736614     0.067858    14.246255     0.000000 
  20.685000    14.536677     0.068792    14.239627     0.000000 
  20.690000    14.872939     0.067236    14.233004     0.000000 
  20.695000    14.332494     0.069772    14.226386     0.000000 
  20.700000    14.616455     0.068416    14.219774     0.000000 
  20.705000    14.389594     0.069495    14.213168     0.000000 
  20.710000    14.417727     0.069359    14.206567     0.000000 
  20.715000    14.416875     0.069363    14.199971     0.000000 
  20.720000    14.744448     0.067822    14.193381     0.000000 
  20.725000    14.593506     0.068524    14.186796     0.000000 
  20.730000    14.532787     0.068810    14.180216     0.000000 
  20.735000    14.003131     0.071413    14.173642     0.000000 
  20.740000    14.881141     0.067199    14.167073     0.000000 
  20.745000    14.254051     0.070155    14.160510     0.000000 
  20.750000    14.427990     0.069310    14.153952     0.000000 
  20.755000    14.267911     0.070087    14.147399     0.000000 
  20.760000    14.738981     0.067847    14.140852     0.000000 
  20.765000    14.281893     0.070019    14.134310     0.000000 
  20.770000    14.078105     0.071032    14.127774     0.000000 
  20.775000    14.063488     0.071106    14.121242     0.000000 
  20.780000    14.489109     0.069017    14.114717     0.000000 
  20.785000    14.230280     0.070273    14.108196     0.000000 
  20.790000    14.649218     0.068263    14.101681     0.000000 
  20.795000    14.580209     0.068586    14.095172     0.000000 
  20.800000    14.329497     0.069786    14.088667     0.000000 
  20.805000    14.147576     0.070683    14.082169     0.000000 
  20.810000    14.428570     0.069307    14.075675     0.000000 
  20.815000    14.273859     0.070058    14.069187     0.000000 
  20.820000    13.542145     0.073844    14.062704     0.000000 
  20.825000    13.942821     0.071721    14.056226     0.000000 
  20.830000    14.182446     0.070510    14.049754     0.000000 
  20.835000    13.681100     0.073094    14.043287     0.000000 
  20.840000    14.558265     0.068690    14.036826     0.000000 
  20.845000    14.139001     0.070726    14.030370     0.000000 
  20.850000    14.422778     0.069335    14.023919     0.000000 
  20.855000    13.747784     0.072739    14.017473     0.000000 
  20.860000    14.130652     0.070768    14.011033     0.000000 
  20.865000    13.454182     0.074326    14.004598     0.000000 
  20.870000    14.123006     0.070806    13.998169     0.000000 
  20.875000    13.536539     0.073874    13.991745     0.000000 
  20.880000    14.157747     0.070633    13.985326     0.000000 
  20.885000    13.834537     0.072283    13.978912     0.000000 
  20.890000    13.712310     0.072927    13.972504     0.000000 
  20.895000    14.196514     0.070440    13.966101     0.000000 
  20.900000    14.482023     0.069051    13.959703     0.000000 
  20.905000    14.033850     0.071256    13.953311     0.000000 
  20.910000    14.033668     0.071257    13.946923     0.000000 
  20.915000    13.844383     0.072231    13.940542     0.000000 
  20.920000    13.892636     0.071981    13.934165     0.000000 
  20.925000    14.043759     0.071206    13.927794     0.000000 
  20.930000    13.746586     0.072745    13.921428     0.000000 
  20.935000    13.969552     0.071584    13.915067     0.000000 
  20.940000    14.449254     0.069208    13.908712     0.000000 
  20.945000    13.211937     0.075689    13.902362     0.000000 
  20.950000    13.589564     0.073586    13.896017     0.000000 
  20.955000    14.841751     0.067377    13.889677     0.000000 
  20.960000    13.915511     0.071862    13.883343     0.000000 
  20.965000    13.761143     0.072668    13.877014     0.000000 
  20.970000    13.740229     0.072779    13.870690     0.000000 
  20.975000    14.007557     0.071390    13.864371     0.000000 
  20.980000    14.442406     0.069241    13.858058     0.000000 
  20.985000    14.088255     0.070981    13.851750     0.000000 
  20.990000    13.621426     0.073414    13.845447     0.000000 
  20.995000    14.017581     0.071339    13.839149     0.000000 
  21.000000    14.014778     0.071353    13.832857     0.000000 
  21.005000    13.344708     0.074936    13.826570     0.000000 
  21.010000    13.957891     0.071644    13.820288     0.000000 
  21.015000    13.823363     0.072341    13.814011     0.000000 
  21.020000    13.611596     0.073467    13.807740     0.000000 
  21.025000    14.296936     0.069945    13.801474     0.000000 
  21.030000    13.369460     0.074797    13.795213     0.000000 
  21.035000    14.291135     0.069973    13.788957     0.000000 
  21.040000    13.499457     0.074077    13.782706     0.000000 
  21.045000    13.002174     0.076910    13.776461     0.000000 
  21.050000    14.075010     0.071048    13.770221     0.000000 
  21.055000    14.388034     0.069502    13.763986     0.000000 
  21.060000    13.182773     0.075857    13.757756     0.000000 
  21.065000    13.925445     0.071811    13.751532     0.000000 
  21.070000    14.563335     0.068666    13.745313     0.000000 
  21.075000    13.824934     0.072333    13.739098     0.000000 
  21.080000    13.951377     0.071678    13.732889     0.000000 
  21.085000    13.881506     0.072038    13.726686     0.000000 
  21.090000    13.695064     0.073019    13.720487     0.000000 
  21.095000    13.687905     0.073057    13.714294     0.000000 
  21.100000    13.475741     0.074207    13.708106     0.000000 
  21.105000    13.698870     0.072999    13.701923     0.000000 
  21.110000    13.958134     0.071643    13.695745     0.000000 
  21.115000    14.249913     0.070176    13.689572     0.000000 
  21.120000    14.188728     0.070478    13.683405     0.000000 
  21.125000    13.642500     0.073300    13.677242     0.000000 
  21.130000    13.646238     0.073280    13.671085     0.000000 
  21.135000    13.508444     0.074028    13.664933     0.000000 
  21.140000    13.553385     0.073782    13.658786     0.000000 
  21.145000    14.266334     0.070095    13.652644     0.000000 
  21.150000    13.464217     0.074271    13.646508     0.000000 
  21.155000    13.944426     0.071713    13.640376     0.000000 
  21.160000    14.256425     0.070144    13.634250     0.000000 
  21.165000    14.192258     0.070461    13.628129     0.000000 
  21.170000    13.171933     0.075919    13.622013     0.000000 
  21.175000    13.321150     0.075069    13.615902     0.000000 
  21.180000    14.032726     0.071262    13.609797     0.000000 
  21.185000    13.288005     0.075256    13.603696     0.000000 
  21.190000    13.908525     0.071898    13.597600     0.000000 
  21.195000    13.502713     0.074059    13.591510     0.000000 
  21.200000    13.063875     0.076547    13.585425     0.000000 
  21.205000    14.335039     0.069759    13.579345     0.000000 
  21.210000    13.393180     0.074665    13.573270     0.000000 
  21.215000    13.330157     0.075018    13.567200     0.000000 
  21.220000    13.678094     0.073110    13.561135     0.000000 
  21.225000    13.555242     0.073772    13.555075     0.000000 
  21.230000    13.352790     0.074891    13.549021     0.000000 
  21.235000    13.619767     0.073423    13.542971     0.000000 
  21.240000    13.803558     0.072445    13.536927     0.000000 
  21.245000    13.887482     0.072007    13.530888     0.000000 
  21.250000    13.509362     0.074023    13.524853     0.000000 
  21.255000    13.651261     0.073253    13.518824     0.000000 
  21.260000    13.394446     0.074658    13.512800     0.000000 
  21.265000    13.063257     0.076551    13.506781     0.000000 
  21.270000    13.964304     0.071611    13.500768     0.000000 
  21.275000    13.835337     0.072279    13.494759     0.000000 
  21.280000    13.832012     0.072296    13.488755     0.000000 
  21.285000    13.770143     0.072621    13.482756     0.000000 
  21.290000    13.838402     0.072263    13.476763     0.000000 
  21.295000    13.577618     0.073651    13.470774     0.000000 
  21.300000    13.585383     0.073609    13.464791     0.000000 
  21.305000    13.240204     0.075528    13.458812     0.000000 
  21.310000    13.437650     0.074418    13.452839     0.000000 
  21.315000    13.308854     0.075138    13.446871     0.000000 
  21.320000    13.214475     0.075675    13.440908     0.000000 
  21.325000    14.042858     0.071211    13.434949     0.000000 
  21.330000    13.911413     0.071883    13.428996     0.000000 
  21.335000    12.859758     0.077762    13.423048     0.000000 
  21.340000    12.994389     0.076956    13.417105     0.000000 
  21.345000    13.578883     0.073644    13.411167     0.000000 
  21.350000    13.185776     0.075839    13.405234     0.000000 
  21.355000    13.147645     0.076059    13.399306     0.000000 
  21.360000    13.065708     0.076536    13.393383     0.000000 
  21.365000    13.691866     0.073036    13.387465     0.000000 
  21.370000    13.539461     0.073858    13.381552     0.000000 
  21.375000    13.361556     0.074842    13.375644     0.000000 
  21.380000    13.136635     0.076123    13.369741     0.000000 
  21.385000    13.934577     0.071764    13.363843     0.000000 
  21.390000    13.195306     0.075785    13.357950     0.000000 
  21.395000    13.061324     0.076562    13.352063     0.000000 
  21.400000    13.305040     0.075159    13.346180     0.000000 
  21.405000    13.564456     0.073722    13.340302     0.000000 
  21.410000    13.366070     0.074816    13.334429     0.000000 
  21.415000    13.436270     0.074425    13.328561     0.000000 
  21.420000    13.920379     0.071837    13.322698     0.000000 
  21.425000    13.182735     0.075857    13.316840     0.000000 
  21.430000    13.352674     0.074891    13.310987     0.000000 
  21.435000    13.585811     0.073606    13.305139     0.000000 
  21.440000    13.170308     0.075928    13.299296     0.000000 
  21.445000    13.912085     0.071880    13.293458     0.000000 
  21.450000    12.840397     0.077879    13.287625     0.000000 
  21.455000    13.566089     0.073713    13.281797     0.000000 
  21.460000    13.877969     0.072057    13.275974     0.000000 
  21.465000    13.861211     0.072144    13.270156     0.000000 
  21.470000    13.752892     0.072712    13.264343     0.000000 
  21.475000    13.345248     0.074933    13.258535     0.000000 
  21.480000    13.597986     0.073540    13.252731     0.000000 
  21.485000    13.561700     0.073737    13.246933     0.000000 
  21.490000    13.142399     0.076090    13.241140     0.000000 
  21.495000    13.559425     0.073749    13.235351     0.000000 
  21.500000    13.151793     0.076035    13.229568     0.000000 
  21.505000    13.363248     0.074832    13.223789     0.000000 
  21.510000    13.145168     0.076074    13.218016     0.000000 
  21.515000    13.022795     0.076788    13.212247     0.000000 
  21.520000    13.799878     0.072464    13.206483     0.000000 
  21.525000    13.511986     0.074008    13.200724     0.000000 
  21.530000    12.890330     0.077578    13.194970     0.000000 
  21.535000    13.467986     0.074250    13.189221     0.000000 
  21.540000    13.854282     0.072180    13.183477     0.000000 
  21.545000    12.522828     0.079854    13.177738     0.000000 
  21.550000    13.387448     0.074697    13.172004     0.000000 
  21.555000    13.449320     0.074353    13.166275     0.000000 
  21.560000    12.930525     0.077336    13.160550     0.000000 
  21.565000    13.021651     0.076795    13.154831     0.000000 
  21.570000    13.313226     0.075113    13.149116     0.000000 
  21.575000    13.407214     0.074587    13.143406     0.000000 
  21.580000    13.233075     0.075568    13.137701     0.000000 
  21.585000    13.286525     0.075264    13.132002     0.000000 
  21.590000    13.034228     0.076721    13.126306     0.000000 
  21.595000    13.628421     0.073376    13.120616     0.000000 
  21.600000    12.859143     0.077766    13.114931     0.000000 
  21.605000    13.262063     0.075403    13.109251     0.000000 
  21.610000    13.444432     0.074380    13.103575     0.000000 
  21.615000    13.673633     0.073133    13.097904     0.000000 
  21.620000    13.169248     0.075934    13.092239     0.000000 
  21.625000    12.755040     0.078400    13.086578     0.000000 
  21.630000    13.096121     0.076358    13.080922     0.000000 
  21.635000    12.812644     0.078048    13.075271     0.000000 
  21.640000    12.733650     0.078532    13.069624     0.000000 
  21.645000    12.684627     0.078836    13.063983     0.000000 
  21.650000    13.163649     0.075967    13.058346     0.000000 
  21.655000    12.858882     0.077767    13.052714     0.000000 
  21.660000    12.967197     0.077118    13.047087     0.000000 
  21.665000    13.355420     0.074876    13.041465     0.000000 
  21.670000    12.969922     0.077101    13.035848     0.000000 
  21.675000    13.638746     0.073321    13.030236     0.000000 
  21.680000    12.848687     0.077829    13.024628     0.000000 
  21.685000    13.166384     0.075951    13.019025     0.000000 
  21.690000    12.754077     0.078406    13.013427     0.000000 
  21.695000    12.777258     0.078264    13.007834     0.000000 
  21.700000    12.962788     0.077144    13.002246     0.000000 
  21.705000    13.246258     0.075493    12.996663     0.000000 
  21.710000    12.967537     0.077116    12.991084     0.000000 
  21.715000    13.105913     0.076301    12.985510     0.000000 
  21.720000    13.486070     0.074151    12.979941     0.000000 
  21.725000    12.815653     0.078030    12.974377     0.000000 
  21.730000    13.012683     0.076848    12.968818     0.000000 
  21.735000    13.369429     0.074798    12.963263     0.000000 
  21.740000    12.981341     0.077034    12.957713     0.000000 
  21.745000    12.716942     0.078635    12.952168     0.000000 
  21.750000    12.662474     0.078974    12.946628     0.000000 
  21.755000    13.318137     0.075086    12.941093     0.000000 
  21.760000    12.836829     0.077901    12.935562     0.000000 
  21.765000    13.126621     0.076181    12.930036     0.000000 
  21.770000    12.997539     0.076938    12.924515     0.000000 
  21.775000    12.651636     0.079041    12.918999     0.000000 
  21.780000    12.982016     0.077030    12.913487     0.000000 
  21.785000    12.950030     0.077220    12.907981     0.000000 
  21.790000    12.366742     0.080862    12.902479     0.000000 
  21.795000    12.602684     0.079348    12.896981     0.000000 
  21.800000    12.877244     0.077656    12.891489     0.000000 
  21.805000    13.054833     0.076600    12.886001     0.000000 
  21.810000    12.647762     0.079065    12.880518     0.000000 
  21.815000    12.568398     0.079565    12.875040     0.000000 
  21.820000    12.760960     0.078364    12.869567     0.000000 
  21.825000    12.644511     0.079086    12.864098     0.000000 
  21.830000    13.012929     0.076847    12.858634     0.000000 
  21.835000    12.912710     0.077443    12.853175     0.000000 
  21.840000    12.343550     0.081014    12.847721     0.000000 
  21.845000    12.961874     0.077149    12.842271     0.000000 
  21.850000    13.293506     0.075225    12.836826     0.000000 
  21.855000    13.134064     0.076138    12.831386     0.000000 
  21.860000    13.122007     0.076208    12.825950     0.000000 
  21.865000    12.686008     0.078827    12.820520     0.000000 
  21.870000    12.844800     0.077853    12.815094     0.000000 
  21.875000    12.886730     0.077599    12.809672     0.000000 
  21.880000    13.226751     0.075604    12.804256     0.000000 
  21.885000    12.563528     0.079595    12.798844     0.000000 
  21.890000    13.124480     0.076193    12.793437     0.000000 
  21.895000    12.641102     0.079107    12.788034     0.000000 
  21.900000    12.567043     0.079573    12.782636     0.000000 
  21.905000    12.692007     0.078790    12.777243     0.000000 
  21.910000    13.405874     0.074594    12.771855     0.000000 
  21.915000    12.985711     0.077008    12.766471     0.000000 
  21.920000    12.807983     0.078076    12.761092     0.000000 
  21.925000    13.071132     0.076504    12.755718     0.000000 
  21.930000    12.785595     0.078213    12.750349     0.000000 
  21.935000    13.107968     0.076289    12.744984     0.000000 
  21.940000    13.038405     0.076696    12.739623     0.000000 
  21.945000    13.179384     0.075876    12.734268     0.000000 
  21.950000    12.927594     0.077354    12.728917     0.000000 
  21.955000    13.317101     0.075091    12.723571     0.000000 
  21.960000    13.080180     0.076452    12.718229     0.000000 
  21.965000    12.468168     0.080204    12.712892     0.000000 
  21.970000    12.628302     0.079187    12.707560     0.000000 
  21.975000    12.845030     0.077851    12.702233     0.000000 
  21.980000    13.084070     0.076429    12.696910     0.000000 
  21.985000    13.023851     0.076782    12.691592     0.000000 
  21.990000    12.500536     0.079997    12.686278     0.000000 
  21.995000    11.917430     0.083911    12.680969     0.000000 
  22.000000    12.824899     0.077973    12.675665     0.000000 
  22.005000    12.685814     0.078828    12.670365     0.000000 
  22.010000    11.771229     0.084953    12.665070     0.000000 
  22.015000    12.543360     0.079723    12.659780     0.000000 
  22.020000    12.974682     0.077073    12.654494     0.000000 
  22.025000    13.109629     0.076280    12.649213     0.000000 
  22.030000    12.384789     0.080744    12.643937     0.000000 
  22.035000    13.107455     0.076292    12.638665     0.000000 
  22.040000    12.521812     0.079861    12.633398     0.000000 
  22.045000    12.366149     0.080866    12.628135     0.000000 
  22.050000    12.786220     0.078209    12.622877     0.000000 
  22.055000    12.460410     0.080254    12.617624     0.000000 
  22.060000    12.868457     0.077709    12.612375     0.000000 
  22.065000    13.037726     0.076700    12.607131     0.000000 
  22.070000    13.083958     0.076429    12.601891     0.000000 
  22.075000    12.312958     0.081215    12.596656     0.000000 
  22.080000    12.468645     0.080201    12.591426     0.000000 
  22.085000    12.276010     0.081460    12.586200     0.000000 
  22.090000    12.753830     0.078408    12.580979     0.000000 
  22.095000    12.284136     0.081406    12.575763     0.000000 
  22.100000    12.665233     0.078956    12.570551     0.000000 
  22.105000    12.097211     0.082664    12.565343     0.000000 
  22.110000    12.319623     0.081171    12.560141     0.000000 
  22.115000    12.867705     0.077714    12.554942     0.000000 
  22.120000    12.428474     0.080460    12.549749     0.000000 
  22.125000    12.886092     0.077603    12.544560     0.000000 
  22.130000    12.079197     0.082787    12.539375     0.000000 
  22.135000    12.467499     0.080209    12.534195     0.000000 
  22.140000    12.691309     0.078794    12.529020     0.000000 
  22.145000    12.774131     0.078283    12.523849     0.000000 
  22.150000    12.368043     0.080854    12.518683     0.000000 
  22.155000    12.561565     0.079608    12.513521     0.000000 
  22.160000    12.574437     0.079526    12.508364     0.000000 
  22.165000    12.787252     0.078203    12.503212     0.000000 
  22.170000    12.698100     0.078752    12.498064     0.000000 
  22.175000    12.079416     0.082785    12.492920     0.000000 
  22.180000    12.154131     0.082277    12.487781     0.000000 
  22.185000    12.387381     0.080727    12.482647     0.000000 
  22.190000    12.500336     0.079998    12.477517     0.000000 
  22.195000    12.534903     0.079777    12.472392     0.000000 
  22.200000    12.376903     0.080796    12.467271     0.000000 
  22.205000    12.682539     0.078849    12.462155     0.000000 
  22.210000    12.260097     0.081565    12.457043     0.000000 
  22.215000    12.675712     0.078891    12.451936     0.000000 
  22.220000    12.783580     0.078225    12.446833     0.000000 
  22.225000    12.627345     0.079193    12.441735     0.000000 
  22.230000    12.776852     0.078267    12.436641     0.000000 
  22.235000    12.987279     0.076998    12.431552     0.000000 
  22.240000    12.475595     0.080156    12.426467     0.000000 
  22.245000    12.419541     0.080518    12.421387     0.000000 
  22.250000    11.962161     0.083597    12.416311     0.000000 
  22.255000    12.171451     0.082159    12.411240     0.000000 
  22.260000    12.431716     0.080439    12.406174     0.000000 
  22.265000    12.258222     0.081578    12.401111     0.000000 
  22.270000    12.024058     0.083167    12.396054     0.000000 
  22.275000    12.958424     0.077170    12.391001     0.000000 
  22.280000    12.264143     0.081539    12.385952     0.000000 
  22.285000    12.571966     0.079542    12.380908     0.000000 
  22.290000    12.262340     0.081551    12.375868     0.000000 
  22.295000    12.614654     0.079273    12.370833     0.000000 
  22.300000    12.555539     0.079646    12.365802     0.000000 
  22.305000    13.152777     0.076030    12.360775     0.000000 
  22.310000    12.396129     0.080670    12.355754     0.000000 
  22.315000    12.053641     0.082962    12.350736     0.000000 
  22.320000    12.508041     0.079949    12.345723     0.000000 
  22.325000    12.251884     0.081620    12.340715     0.000000 
  22.330000    12.103032     0.082624    12.335711     0.000000 
  22.335000    12.329674     0.081105    12.330711     0.000000 
  22.340000    12.397631     0.080661    12.325716     0.000000 
  22.345000    12.194442     0.082005    12.320725     0.000000 
  22.350000    12.477935     0.080141    12.315739     0.000000 
  22.355000    12.570412     0.079552    12.310757     0.000000 
  22.360000    12.448278     0.080332    12.305780     0.000000 
  22.365000    12.266822     0.081521    12.300807     0.000000 
  22.370000    12.383491     0.080753    12.295839     0.000000 
  22.375000    12.093927     0.082686    12.290875     0.000000 
  22.380000    11.863982     0.084289    12.285915     0.000000 
  22.385000    12.435847     0.080413    12.280960     0.000000 
  22.390000    12.434204     0.080423    12.276009     0.000000 
  22.395000    12.176730     0.082124    12.271062     0.000000 
  22.400000    11.836550     0.084484    12.266121     0.000000 
  22.405000    12.092192     0.082698    12.261183     0.000000 
  22.410000    12.652745     0.079034    12.256250     0.000000 
  22.415000    12.098143     0.082657    12.251321     0.000000 
  22.420000    11.971851     0.083529    12.246397     0.000000 
  22.425000    12.746086     0.078455    12.241477     0.000000 
  22.430000    12.776752     0.078267    12.236561     0.000000 
  22.435000    11.808923     0.084682    12.231650     0.000000 
  22.440000    12.445297     0.080352    12.226743     0.000000 
  22.445000    12.285828     0.081395    12.221841     0.000000 
  22.450000    12.222592     0.081816    12.216943     0.000000 
  22.455000    12.184726     0.082070    12.212049     0.000000 
  22.460000    12.028565     0.083135    12.207160     0.000000 
  22.465000    11.806994     0.084696    12.202275     0.000000 
  22.470000    12.105206     0.082609    12.197395     0.000000 
  22.475000    11.951169     0.083674    12.192519     0.000000 
  22.480000    11.595927     0.086237    12.187647     0.000000 
  22.485000    12.270585     0.081496    12.182780     0.000000 
  22.490000    12.117719     0.082524    12.177917     0.000000 
  22.495000    12.026306     0.083151    12.173058     0.000000 
  22.500000    12.473751     0.080168    12.168204     0.000000 
  22.505000    11.982316     0.083456    12.163354     0.000000 
  22.510000    11.488207     0.087046    12.158508     0.000000 
  22.515000    12.172708     0.082151    12.153667     0.000000 
  22.520000    12.706094     0.078702    12.148830     0.000000 
  22.525000    11.908937     0.083971    12.143998     0.000000 
  22.530000    12.018942     0.083202    12.139170     0.000000 
  22.535000    12.174968     0.082136    12.134346     0.000000 
  22.540000    12.045700     0.083017    12.129526     0.000000 
  22.545000    12.192888     0.082015    12.124711     0.000000 
  22.550000    12.746055     0.078456    12.119900     0.000000 
  22.555000    12.135015     0.082406    12.115094     0.000000 
  22.560000    11.997256     0.083352    12.110291     0.000000 
  22.565000    11.849685     0.084390    12.105493     0.000000 
  22.570000    12.042582     0.083039    12.100700     0.000000 
  22.575000    12.094943     0.082679    12.095911     0.000000 
  22.580000    11.559123     0.086512    12.091126     0.000000 
  22.585000    11.981835     0.083460    12.086345     0.000000 
  22.590000    11.905280     0.083996    12.081569     0.000000 
  22.595000    11.599039     0.086214    12.076797     0.000000 
  22.600000    12.074767     0.082817    12.072029     0.000000 
  22.605000    11.861704     0.084305    12.067265     0.000000 
  22.610000    12.451473     0.080312    12.062506     0.000000 
  22.615000    12.300669     0.081296    12.057751     0.000000 
  22.620000    11.404404     0.087685    12.053001     0.000000 
  22.625000    11.694170     0.085513    12.048255     0.000000 
  22.630000    12.416617     0.080537    12.043513     0.000000 
  22.635000    12.098600     0.082654    12.038775     0.000000 
  22.640000    12.276136     0.081459    12.034041     0.000000 
  22.645000    11.882703     0.084156    12.029312     0.000000 
  22.650000    12.099775     0.082646    12.024587     0.000000 
  22.655000    11.877661     0.084192    12.019867     0.000000 
  22.660000    11.728340     0.085264    12.015150     0.000000 
  22.665000    11.807177     0.084694    12.010438     0.000000 
  22.670000    11.803377     0.084722    12.005730     0.000000 
  22.675000    12.372960     0.080821    12.001027     0.000000 
  22.680000    12.088086     0.082726    11.996327     0.000000 
  22.685000    12.074477     0.082819    11.991632     0.000000 
  22.690000    11.981521     0.083462    11.986942     0.000000 
  22.695000    12.735270     0.078522    11.982255     0.000000 
  22.700000    11.329228     0.088267    11.977573     0.000000 
  22.705000    11.984544     0.083441    11.972895     0.000000 
  22.710000    12.195000     0.082001    11.968221     0.000000 
  22.715000    11.878486     0.084186    11.963551     0.000000 
  22.720000    11.960149     0.083611    11.958886     0.000000 
  22.725000    12.091190     0.082705    11.954224     0.000000 
  22.730000    11.705447     0.085430    11.949568     0.000000 
  22.735000    11.819271     0.084608    11.944915     0.000000 
  22.740000    11.874467     0.084214    11.940266     0.000000 
  22.745000    11.800645     0.084741    11.935622     0.000000 
  22.750000    11.692337     0.085526    11.930982     0.000000 
  22.755000    11.632818     0.085964    11.926346     0.000000 
  22.760000    12.081245     0.082773    11.921714     0.000000 
  22.765000    12.081311     0.082772    11.917087     0.000000 
  22.770000    12.213829     0.081874    11.912464     0.000000 
  22.775000    11.928492     0.083833    11.907845     0.000000 
  22.780000    11.780322     0.084887    11.903230     0.000000 
  22.785000    11.683498     0.085591    11.898619     0.000000 
  22.790000    11.150097     0.089685    11.894013     0.000000 
  22.795000    11.537155     0.086676    11.889410     0.000000 
  22.800000    11.793653     0.084791    11.884812     0.000000 
  22.805000    12.089295     0.082718    11.880219     0.000000 
  22.810000    11.709392     0.085402    11.875629     0.000000 
  22.815000    11.752561     0.085088    11.871043     0.000000 
  22.820000    11.667835     0.085706    11.866462     0.000000 
  22.825000    12.065344     0.082882    11.861885     0.000000 
  22.830000    11.403027     0.087696    11.857312     0.000000 
  22.835000    12.000788     0.083328    11.852743     0.000000 
  22.840000    11.872488     0.084228    11.848178     0.000000 
  22.845000    11.664704     0.085729    11.843618     0.000000 
  22.850000    11.838610     0.084469    11.839061     0.000000 
  22.855000    11.720180     0.085323    11.834509     0.000000 
  22.860000    11.995738     0.083363    11.829961     0.000000 
  22.865000    12.034341     0.083096    11.825417     0.000000 
  22.870000    11.636987     0.085933    11.820877     0.000000 
  22.875000    11.434416     0.087455    11.816342     0.000000 
  22.880000    11.587409     0.086301    11.811810     0.000000 
  22.885000    11.483189     0.087084    11.807283     0.000000 
  22.890000    11.826249     0.084558    11.802760     0.000000 
  22.895000    11.925207     0.083856    11.798240     0.000000 
  22.900000    11.480394     0.087105    11.793725     0.000000 
  22.905000    11.819420     0.084607    11.789215     0.000000 
  22.910000    12.236590     0.081722    11.784708     0.000000 
  22.915000    11.607446     0.086152    11.780205     0.000000 
  22.920000    11.347953     0.088122    11.775707     0.000000 
  22.925000    12.125156     0.082473    11.771213     0.000000 
  22.930000    11.851340     0.084379    11.766722     0.000000 
  22.935000    11.878963     0.084182    11.762236     0.000000 
  22.940000    11.951055     0.083675    11.757754     0.000000 
  22.945000    12.300775     0.081296    11.753276     0.000000 
  22.950000    11.542076     0.086640    11.748802     0.000000 
  22.955000    11.585833     0.086312    11.744333     0.000000 
  22.960000    11.504061     0.086926    11.739867     0.000000 
  22.965000    11.317901     0.088356    11.735406     0.000000 
  22.970000    12.134121     0.082412    11.730948     0.000000 
  22.975000    11.739973     0.085179    11.726495     0.000000 
  22.980000    11.305517     0.088452    11.722046     0.000000 
  22.985000    11.903908     0.084006    11.717600     0.000000 
  22.990000    11.598249     0.086220    11.713159     0.000000 
  22.995000    11.558304     0.086518    11.708722     0.000000 
  23.000000    11.888829     0.084113    11.704289     0.000000 
  23.005000    11.984742     0.083439    11.699860     0.000000 
  23.010000    11.417487     0.087585    11.695436     0.000000 
  23.015000    12.086312     0.082738    11.691015     0.000000 
  23.020000    12.102144     0.082630    11.686598     0.000000 
  23.025000    12.041572     0.083046    11.682186     0.000000 
  23.030000    12.149952     0.082305    11.677777     0.000000 
  23.035000    11.326673     0.088287    11.673373     0.000000 
  23.040000    11.284344     0.088618    11.668972     0.000000 
  23.045000    11.961176     0.083604    11.664576     0.000000 
  23.050000    11.706287     0.085424    11.660183     0.000000 
  23.055000    11.754039     0.085077    11.655795     0.000000 
  23.060000    12.482725     0.080111    11.651411     0.000000 
  23.065000    11.664704     0.085729    11.647030     0.000000 
  23.070000    11.483988     0.087078    11.642654     0.000000 
  23.075000    11.624853     0.086023    11.638282     0.000000 
  23.080000    11.854061     0.084359    11.633914     0.000000 
  23.085000    11.628988     0.085992    11.629550     0.000000 
  23.090000    11.780290     0.084888    11.625190     0.000000 
  23.095000    11.812656     0.084655    11.620834     0.000000 
  23.100000    11.881004     0.084168    11.616482     0.000000 
  23.105000    11.575270     0.086391    11.612133     0.000000 
  23.110000    11.320956     0.088332    11.607789     0.000000 
  23.115000    11.838704     0.084469    11.603449     0.000000 
  23.120000    12.155644     0.082266    11.599113     0.000000 
  23.125000    11.716597     0.085349    11.594781     0.000000 
  23.130000    11.676439     0.085643    11.590453     0.000000 
  23.135000    11.571325     0.086421    11.586129     0.000000 
  23.140000    11.408664     0.087653    11.581809     0.000000 
  23.145000    12.158472     0.082247    11.577493     0.000000 
  23.150000    11.473858     0.087155    11.573181     0.000000 
  23.155000    10.901187     0.091733    11.568873     0.000000 
  23.160000    11.579917     0.086356    11.564569     0.000000 
  23.165000    11.282898     0.088630    11.560269     0.000000 
  23.170000    11.232893     0.089024    11.555973     0.000000 
  23.175000    11.715540     0.085357    11.551681     0.000000 
  23.180000    11.275148     0.088691    11.547393     0.000000 
  23.185000    11.197371     0.089307    11.543108     0.000000 
  23.190000    11.900653     0.084029    11.538828     0.000000 
  23.195000    11.383269     0.087848    11.534552     0.000000 
  23.200000    11.692479     0.085525    11.530280     0.000000 
  23.205000    11.244933     0.088929    11.526011     0.000000 
  23.210000    11.543091     0.086632    11.521747     0.000000 
  23.215000    11.164951     0.089566    11.517487     0.000000 
  23.220000    11.204597     0.089249    11.513230     0.000000 
  23.225000    11.206133     0.089237    11.508978     0.000000 
  23.230000    11.547256     0.086601    11.504729     0.000000 
  23.235000    11.524932     0.086768    11.500484     0.000000 
  23.240000    12.253226     0.081611    11.496244     0.000000 
  23.245000    11.298872     0.088504    11.492007     0.000000 
  23.250000    12.094755     0.082680    11.487774     0.000000 
  23.255000    11.447317     0.087357    11.483545     0.000000 
  23.260000    10.971165     0.091148    11.479320     0.000000 
  23.265000    11.270044     0.088731    11.475099     0.000000 
  23.270000    11.495602     0.086990    11.470882     0.000000 
  23.275000    11.246668     0.088915    11.466669     0.000000 
  23.280000    11.443982     0.087382    11.462460     0.000000 
  23.285000    11.380245     0.087872    11.458254     0.000000 
  23.290000    11.350601     0.088101    11.454053     0.000000 
  23.295000    11.994721     0.083370    11.449855     0.000000 
  23.300000    11.552193     0.086564    11.445662     0.000000 
  23.305000    11.396897     0.087743    11.441472     0.000000 
  23.310000    11.671385     0.085680    11.437286     0.000000 
  23.315000    11.521512     0.086794    11.433104     0.000000 
  23.320000    11.131989     0.089831    11.428926     0.000000 
  23.325000    11.372030     0.087935    11.424752     0.000000 
  23.330000    11.667627     0.085707    11.420582     0.000000 
  23.335000    11.721750     0.085311    11.416415     0.000000 
  23.340000    11.187312     0.089387    11.412253     0.000000 
  23.345000    11.487437     0.087052    11.408094     0.000000 
  23.350000    11.337764     0.088201    11.403940     0.000000 
  23.355000    11.381280     0.087864    11.399789     0.000000 
  23.360000    11.946293     0.083708    11.395642     0.000000 
  23.365000    11.724513     0.085291    11.391499     0.000000 
  23.370000    11.678613     0.085627    11.387360     0.000000 
  23.375000    11.872854     0.084226    11.383224     0.000000 
  23.380000    11.828098     0.084544    11.379093     0.000000 
  23.385000    12.195404     0.081998    11.374965     0.000000 
  23.390000    11.439660     0.087415    11.370841     0.000000 
  23.395000    11.707078     0.085418    11.366721     0.000000 
  23.400000    12.144153     0.082344    11.362605     0.000000 
  23.405000    11.171941     0.089510    11.358493     0.000000 
  23.410000    11.633627     0.085958    11.354385     0.000000 
  23.415000    11.450141     0.087335    11.350280     0.000000 
  23.420000    11.579962     0.086356    11.346180     0.000000 
  23.425000    12.071868     0.082837    11.342083     0.000000 
  23.430000    10.907810     0.091677    11.337990     0.000000 
  23.435000    12.059680     0.082921    11.333901     0.000000 
  23.440000    11.461688     0.087247    11.329815     0.000000 
  23.445000    11.130389     0.089844    11.325734     0.000000 
  23.450000    11.172642     0.089504    11.321656     0.000000 
  23.455000    11.318520     0.088351    11.317582     0.000000 
  23.460000    11.607927     0.086148    11.313512     0.000000 
  23.465000    11.480925     0.087101    11.309446     0.000000 
  23.470000    11.403156     0.087695    11.305383     0.000000 
  23.475000    11.244426     0.088933    11.301325     0.000000 
  23.480000    11.708799     0.085406    11.297270     0.000000 
  23.485000    11.595721     0.086239    11.293219     0.000000 
  23.490000    11.469052     0.087191    11.289172     0.000000 
  23.495000    11.299933     0.088496    11.285128     0.000000 
  23.500000    11.490540     0.087028    11.281089     0.000000 
  23.505000    11.534871     0.086694    11.277053     0.000000 
  23.510000    11.273995     0.088700    11.273021     0.000000 
  23.515000    11.605778     0.086164    11.268993     0.000000 
  23.520000    11.424922     0.087528    11.264968     0.000000 
  23.525000    10.826275     0.092368    11.260948     0.000000 
  23.530000    10.758053     0.092954    11.256931     0.000000 
  23.535000    11.372106     0.087934    11.252918     0.000000 
  23.540000    11.195516     0.089321    11.248909     0.000000 
  23.545000    11.488777     0.087041    11.244903     0.000000 
  23.550000    10.879524     0.091916    11.240901     0.000000 
  23.555000    11.608991     0.086140    11.236903     0.000000 
  23.560000    11.166638     0.089552    11.232909     0.000000 
  23.565000    11.405990     0.087673    11.228919     0.000000 
  23.570000    11.397507     0.087738    11.224932     0.000000 
  23.575000    11.555644     0.086538    11.220949     0.000000 
  23.580000    11.085757     0.090206    11.216970     0.000000 
  23.585000    10.873164     0.091970    11.212994     0.000000 
  23.590000    11.312387     0.088399    11.209022     0.000000 
  23.595000    11.497778     0.086973    11.205055     0.000000 
  23.600000    10.833561     0.092306    11.201090     0.000000 
  23.605000    11.140141     0.089765    11.197130     0.000000 
  23.610000    10.833746     0.092304    11.193173     0.000000 
  23.615000    10.912386     0.091639    11.189220     0.000000 
  23.620000    11.063890     0.090384    11.185271     0.000000 
  23.625000    10.738654     0.093122    11.181325     0.000000 
  23.630000    11.500571     0.086952    11.177384     0.000000 
  23.635000    11.473215     0.087160    11.173445     0.000000 
  23.640000    10.998194     0.090924    11.169511     0.000000 
  23.645000    11.053092     0.090472    11.165580     0.000000 
  23.650000    11.110563     0.090004    11.161653     0.000000 
  23.655000    11.091290     0.090161    11.157730     0.000000 
  23.660000    11.476418     0.087135    11.153811     0.000000 
  23.665000    11.262173     0.088793    11.149895     0.000000 
  23.670000    11.055430     0.090453    11.145983     0.000000 
  23.675000    11.249518     0.088893    11.142075     0.000000 
  23.680000    11.001371     0.090898    11.138170     0.000000 
  23.685000    11.168429     0.089538    11.134269     0.000000 
  23.690000    10.597882     0.094358    11.130372     0.000000 
  23.695000    11.333951     0.088230    11.126478     0.000000 
  23.700000    11.379671     0.087876    11.122588     0.000000 
  23.705000    11.049177     0.090504    11.118702     0.000000 
  23.710000    11.354739     0.088069    11.114819     0.000000 
  23.715000    11.634256     0.085953    11.110940     0.000000 
  23.720000    10.810837     0.092500    11.107065     0.000000 
  23.725000    11.425127     0.087526    11.103194     0.000000 
  23.730000    11.123296     0.089901    11.099326     0.000000 
  23.735000    11.352339     0.088088    11.095462     0.000000 
  23.740000    10.578444     0.094532    11.091601     0.000000 
  23.745000    10.801294     0.092582    11.087744     0.000000 
  23.750000    10.686180     0.093579    11.083891     0.000000 
  23.755000    11.251457     0.088877    11.080042     0.000000 
  23.760000    10.968982     0.091166    11.076196     0.000000 
  23.765000    11.340546     0.088179    11.072354     0.000000 
  23.770000    11.251995     0.088873    11.068515     0.000000 
  23.775000    10.928569     0.091503    11.064680     0.000000 
  23.780000    11.345401     0.088141    11.060849     0.000000 
  23.785000    10.820498     0.092417    11.057021     0.000000 
  23.790000    10.603103     0.094312    11.053197     0.000000 
  23.795000    11.324683     0.088303    11.049377     0.000000 
  23.800000    10.936348     0.091438    11.045560     0.000000 
  23.805000    10.858570     0.092093    11.041747     0.000000 
  23.810000    11.032186     0.090644    11.037938     0.000000 
  23.815000    10.955108     0.091282    11.034132     0.000000 
  23.820000    10.673394     0.093691    11.030330     0.000000 
  23.825000    11.049278     0.090504    11.026531     0.000000 
  23.830000    11.098430     0.090103    11.022737     0.000000 
  23.835000    11.279390     0.088657    11.018945     0.000000 
  23.840000    11.054719     0.090459    11.015158     0.000000 
  23.845000    10.996413     0.090939    11.011373     0.000000 
  23.850000    11.228785     0.089057    11.007593     0.000000 
  23.855000    10.865291     0.092036    11.003816     0.000000 
  23.860000    10.549614     0.094790    11.000043     0.000000 
  23.865000    11.211180     0.089197    10.996273     0.000000 
  23.870000    10.763561     0.092906    10.992507     0.000000 
  23.875000    10.943984     0.091374    10.988745     0.000000 
  23.880000    10.871551     0.091983    10.984986     0.000000 
  23.885000    10.534046     0.094930    10.981231     0.000000 
  23.890000    10.695299     0.093499    10.977479     0.000000 
  23.895000    11.391335     0.087786    10.973731     0.000000 
  23.900000    10.700397     0.093454    10.969986     0.000000 
  23.905000    11.006181     0.090858    10.966245     0.000000 
  23.910000    10.639629     0.093988    10.962508     0.000000 
  23.915000    11.028915     0.090671    10.958774     0.000000 
  23.920000    11.128141     0.089862    10.955044     0.000000 
  23.925000    10.643294     0.093956    10.951317     0.000000 
  23.930000    10.749919     0.093024    10.947594     0.000000 
  23.935000    10.677406     0.093656    10.943875     0.000000 
  23.940000    11.144178     0.089733    10.940159     0.000000 
  23.945000    10.929736     0.091494    10.936446     0.000000 
  23.950000    11.212223     0.089188    10.932737     0.000000 
  23.955000    10.987352     0.091014    10.929032     0.000000 
  23.960000    11.419017     0.087573    10.925330     0.000000 
  23.965000    11.039288     0.090586    10.921632     0.000000 
  23.970000    10.825365     0.092376    10.917938     0.000000 
  23.975000    10.990870     0.090985    10.914247     0.000000 
  23.980000    10.591244     0.094418    10.910559     0.000000 
  23.985000    11.176208     0.089476    10.906875     0.000000 
  23.990000    11.343039     0.088160    10.903194     0.000000 
  23.995000    10.821277     0.092411    10.899518     0.000000 
  24.000000    10.514765     0.095104    10.895844     0.000000 
  24.005000    10.983239     0.091048    10.892174     0.000000 
  24.010000    10.697795     0.093477    10.888508     0.000000 
  24.015000    10.768231     0.092866    10.884845     0.000000 
  24.020000    11.191193     0.089356    10.881186     0.000000 
  24.025000    10.567959     0.094626    10.877530     0.000000 
  24.030000    10.757261     0.092960    10.873878     0.000000 
  24.035000    11.411814     0.087628    10.870229     0.000000 
  24.040000    10.905638     0.091696    10.866583     0.000000 
  24.045000    10.267923     0.097391    10.862942     0.000000 
  24.050000    10.934899     0.091450    10.859303     0.000000 
  24.055000    10.598818     0.094350    10.855669     0.000000 
  24.060000    10.627654     0.094094    10.852037     0.000000 
  24.065000    10.894741     0.091787    10.848410     0.000000 
  24.070000    10.663636     0.093777    10.844785     0.000000 
  24.075000    11.120075     0.089927    10.841165     0.000000 
  24.080000    10.216303     0.097883    10.837547     0.000000 
  24.085000    10.882839     0.091888    10.833933     0.000000 
  24.090000    10.740979     0.093101    10.830323     0.000000 
  24.095000    10.397977     0.096173    10.826716     0.000000 
  24.100000    10.890402     0.091824    10.823113     0.000000 
  24.105000    10.768216     0.092866    10.819513     0.000000 
  24.110000    11.048321     0.090511    10.815917     0.000000 
  24.115000    10.694782     0.093504    10.812324     0.000000 
  24.120000    11.033636     0.090632    10.808734     0.000000 
  24.125000    11.229835     0.089049    10.805148     0.000000 
  24.130000    10.472518     0.095488    10.801566     0.000000 
  24.135000    10.416869     0.095998    10.797986     0.000000 
  24.140000    11.084252     0.090218    10.794411     0.000000 
  24.145000    10.952661     0.091302    10.790839     0.000000 
  24.150000    10.906480     0.091689    10.787270     0.000000 
  24.155000    10.958239     0.091256    10.783705     0.000000 
  24.160000    10.863256     0.092053    10.780143     0.000000 
  24.165000    10.649313     0.093903    10.776584     0.000000 
  24.170000    11.329280     0.088267    10.773029     0.000000 
  24.175000    11.028643     0.090673    10.769478     0.000000 
  24.180000    10.892751     0.091804    10.765930     0.000000 
  24.185000    10.595365     0.094381    10.762385     0.000000 
  24.190000    10.594557     0.094388    10.758844     0.000000 
  24.195000    10.067188     0.099333    10.755306     0.000000 
  24.200000    10.355746     0.096565    10.751772     0.000000 
  24.205000    10.866041     0.092030    10.748241     0.000000 
  24.210000    10.727243     0.093221    10.744713     0.000000 
  24.215000    10.438593     0.095798    10.741189     0.000000 
  24.220000    10.966025     0.091191    10.737668     0.000000 
  24.225000    10.702530     0.093436    10.734151     0.000000 
  24.230000    10.538868     0.094887    10.730637     0.000000 
  24.235000    10.111382     0.098898    10.727127     0.000000 
  24.240000    10.571775     0.094591    10.723620     0.000000 
  24.245000    10.819957     0.092422    10.720116     0.000000 
  24.250000    10.667028     0.093747    10.716616     0.000000 
  24.255000    10.581752     0.094502    10.713119     0.000000 
  24.260000    11.208827     0.089215    10.709625     0.000000 
  24.265000    10.652236     0.093877    10.706135     0.000000 
  24.270000    11.408678     0.087653    10.702649     0.000000 
  24.275000    10.225504     0.097795    10.699165     0.000000 
  24.280000    10.351471     0.096605    10.695686     0.000000 
  24.285000    10.923483     0.091546    10.692209     0.000000 
  24.290000    10.315928     0.096937    10.688736     0.000000 
  24.295000    11.120107     0.089927    10.685266     0.000000 
  24.300000    10.755235     0.092978    10.681800     0.000000 
  24.305000    10.298871     0.097098    10.678337     0.000000 
  24.310000    10.673019     0.093694    10.674877     0.000000 
  24.315000    10.838694     0.092262    10.671421     0.000000 
  24.320000    10.802448     0.092572    10.667968     0.000000 
  24.325000    10.710381     0.093367    10.664518     0.000000 
  24.330000    10.852506     0.092145    10.661072     0.000000 
  24.335000    10.290777     0.097174    10.657629     0.000000 
  24.340000    10.877698     0.091931    10.654190     0.000000 
  24.345000    10.946711     0.091352    10.650753     0.000000 
  24.350000    10.971568     0.091145    10.647321     0.000000 
  24.355000    10.135866     0.098660    10.643891     0.000000 
  24.360000    10.394949     0.096201    10.640465     0.000000 
  24.365000    10.545414     0.094828    10.637042     0.000000 
  24.370000    10.795303     0.092633    10.633623     0.000000 
  24.375000    10.620026     0.094162    10.630207     0.000000 
  24.380000    10.856716     0.092109    10.626794     0.000000 
  24.385000    11.192060     0.089349    10.623384     0.000000 
  24.390000    10.458544     0.095616    10.619978     0.000000 
  24.395000    10.065813     0.099346    10.616576     0.000000 
  24.400000    11.037139     0.090603    10.613176     0.000000 
  24.405000    11.047210     0.090521    10.609780     0.000000 
  24.410000    10.151634     0.098506    10.606387     0.000000 
  24.415000    10.142415     0.098596    10.602998     0.000000 
  24.420000    10.654889     0.093854    10.599611     0.000000 
  24.425000    10.436293     0.095819    10.596229     0.000000 
  24.430000    11.028097     0.090677    10.592849     0.000000 
  24.435000    10.968234     0.091172    10.589473     0.000000 
  24.440000    11.173122     0.089501    10.586100     0.000000 
  24.445000    10.339259     0.096719    10.582730     0.000000 
  24.450000    10.439977     0.095786    10.579364     0.000000 
  24.455000    10.351336     0.096606    10.576001     0.000000 
  24.460000    10.399987     0.096154    10.572641     0.000000 
  24.465000    10.635035     0.094029    10.569284     0.000000 
  24.470000    10.233901     0.097714    10.565931     0.000000 
  24.475000    10.597343     0.094363    10.562581     0.000000 
  24.480000    10.937421     0.091429    10.559234     0.000000 
  24.485000    10.165027     0.098377    10.555891     0.000000 
  24.490000    11.020799     0.090738    10.552551     0.000000 
  24.495000    10.785373     0.092718    10.549214     0.000000 
  24.500000    10.556314     0.094730    10.545881     0.000000 
  24.505000    11.122999     0.089904    10.542550     0.000000 
  24.510000    10.665846     0.093757    10.539223     0.000000 
  24.515000    10.446476     0.095726    10.535900     0.000000 
  24.520000    10.456967     0.095630    10.532579     0.000000 
  24.525000    10.103566     0.098975    10.529262     0.000000 
  24.530000    10.362312     0.096504    10.525948     0.000000 
  24.535000    10.347528     0.096641    10.522637     0.000000 
  24.540000    10.190394     0.098132    10.519330     0.000000 
  24.545000    10.940643     0.091402    10.516025     0.000000 
  24.550000    10.352369     0.096596    10.512724     0.000000 
  24.555000    10.888695     0.091838    10.509427     0.000000 
  24.560000    10.781584     0.092751    10.506132     0.000000 
  24.565000    10.566694     0.094637    10.502841     0.000000 
  24.570000    10.474874     0.095467    10.499553     0.000000 
  24.575000    10.962248     0.091222    10.496268     0.000000 
  24.580000    10.249935     0.097562    10.492987     0.000000 
  24.585000    11.081028     0.090244    10.489708     0.000000 
  24.590000    10.459981     0.095602    10.486433     0.000000 
  24.595000    10.538201     0.094893    10.483161     0.000000 
  24.600000    10.725987     0.093232    10.479893     0.000000 
  24.605000    10.518354     0.095072    10.476627     0.000000 
  24.610000    10.494431     0.095289    10.473365     0.000000 
  24.615000    10.371028     0.096422    10.470106     0.000000 
  24.620000    10.689023     0.093554    10.466850     0.000000 
  24.625000    10.682001     0.093615    10.463598     0.000000 
  24.630000    10.591972     0.094411    10.460348     0.000000 
  24.635000    10.652571     0.093874    10.457102     0.000000 
  24.640000     9.958484     0.100417    10.453859     0.000000 
  24.645000    10.703697     0.093426    10.450619     0.000000 
  24.650000    10.328660     0.096818    10.447383     0.000000 
  24.655000    10.933720     0.091460    10.444149     0.000000 
  24.660000    10.158513     0.098440    10.440919     0.000000 
  24.665000    10.503886     0.095203    10.437692     0.000000 
  24.670000    10.961825     0.091226    10.434468     0.000000 
  24.675000    10.675038     0.093676    10.431248     0.000000 
  24.680000    10.576571     0.094549    10.428030     0.000000 
  24.685000    10.146623     0.098555    10.424816     0.000000 
  24.690000    10.726262     0.093229    10.421605     0.000000 
  24.695000    10.172092     0.098308    10.418397     0.000000 
  24.700000    10.412505     0.096038    10.415192     0.000000 
  24.705000    10.689526     0.093550    10.411991     0.000000 
  24.710000    10.212205     0.097922    10.408792     0.000000 
  24.715000    10.582687     0.094494    10.405597     0.000000 
  24.720000    10.849204     0.092173    10.402405     0.000000 
  24.725000     9.939151     0.100612    10.399216     0.000000 
  24.730000    10.763896     0.092903    10.396030     0.000000 
  24.735000    10.691268     0.093534    10.392848     0.000000 
  24.740000     9.980256     0.100198    10.389668     0.000000 
  24.745000    10.532754     0.094942    10.386492     0.000000 
  24.750000    10.186418     0.098170    10.383319     0.000000 
  24.755000    10.300740     0.097080    10.380148     0.000000 
  24.760000    10.792207     0.092659    10.376982     0.000000 
  24.765000    10.361510     0.096511    10.373818     0.000000 
  24.770000    10.743175     0.093082    10.370657     0.000000 
  24.775000    10.190128     0.098134    10.367500     0.000000 
  24.780000    11.068440     0.090347    10.364345     0.000000 
  24.785000    10.609636     0.094254    10.361194     0.000000 
  24.790000    10.603085     0.094312    10.358046     0.000000 
  24.795000    10.984630     0.091036    10.354901     0.000000 
  24.800000    10.760027     0.092937    10.351759     0.000000 
  24.805000    10.673385     0.093691    10.348620     0.000000 
  24.810000    10.825428     0.092375    10.345485     0.000000 
  24.815000    10.572560     0.094584    10.342352     0.000000 
  24.820000    10.630409     0.094070    10.339223     0.000000 
  24.825000    10.660853     0.093801    10.336097     0.000000 
  24.830000    10.535410     0.094918    10.332973     0.000000 
  24.835000    10.337194     0.096738    10.329853     0.000000 
  24.840000    10.760239     0.092935    10.326736     0.000000 
  24.845000    10.669663     0.093724    10.323623     0.000000 
  24.850000    10.336232     0.096747    10.320512     0.000000 
  24.855000    10.689379     0.093551    10.317404     0.000000 
  24.860000    10.041353     0.099588    10.314299     0.000000 
  24.865000    10.541957     0.094859    10.311198     0.000000 
  24.870000    10.616727     0.094191    10.308100     0.000000 
  24.875000    10.334827     0.096760    10.305004     0.000000 
  24.880000    10.287515     0.097205    10.301912     0.000000 
  24.885000    10.068008     0.099325    10.298823     0.000000 
  24.890000     9.847757     0.101546    10.295737     0.000000 
  24.895000    10.269398     0.097377    10.292654     0.000000 
  24.900000     9.964030     0.100361    10.289574     0.000000 
  24.905000    10.356423     0.096558    10.286497     0.000000 
  24.910000    10.433479     0.095845    10.283423     0.000000 
  24.915000    10.347503     0.096642    10.280352     0.000000 
  24.920000    10.322427     0.096876    10.277285     0.000000 
  24.925000    10.035522     0.099646    10.274220     0.000000 
  24.930000    10.445780     0.095732    10.271158     0.000000 
  24.935000    10.367484     0.096455    10.268100     0.000000 
  24.940000     9.850394     0.101519    10.265044     0.000000 
  24.945000    10.151434     0.098508    10.261992     0.000000 
  24.950000    10.657990     0.093826    10.258943     0.000000 
  24.955000    10.274437     0.097329    10.255896     0.000000 
  24.960000    10.741489     0.093097    10.252853     0.000000 
  24.965000    10.599551     0.094344    10.249813     0.000000 
  24.970000    10.298536     0.097101    10.246776     0.000000 
  24.975000    10.545041     0.094831    10.243741     0.000000 
  24.980000    10.474903     0.095466    10.240710     0.000000 
  24.985000    10.671821     0.093705    10.237682     0.000000 
  24.990000    10.366808     0.096462    10.234657     0.000000 
  24.995000    10.419825     0.095971    10.231635     0.000000 
  25.000000    10.024983     0.099751    10.228616     0.000000 
  25.005000    10.404946     0.096108    10.225600     0.000000 
  25.010000    10.518389     0.095072    10.222587     0.000000 
  25.015000    10.535136     0.094920    10.219577     0.000000 
  25.020000    10.472331     0.095490    10.216570     0.000000 
  25.025000     9.961356     0.100388    10.213566     0.000000 
  25.030000     9.997899     0.100021    10.210565     0.000000 
  25.035000    10.318137     0.096917    10.207567     0.000000 
  25.040000     9.923781     0.100768    10.204572     0.000000 
  25.045000    10.063406     0.099370    10.201580     0.000000 
  25.050000    10.598556     0.094352    10.198591     0.000000 
  25.055000    10.251349     0.097548    10.195606     0.000000 
  25.060000    10.482970     0.095393    10.192623     0.000000 
  25.065000    10.205413     0.097987    10.189643     0.000000 
  25.070000    10.061136     0.099392    10.186666     0.000000 
  25.075000    10.379341     0.096345    10.183692     0.000000 
  25.080000    10.523846     0.095022    10.180721     0.000000 
  25.085000    10.116994     0.098844    10.177753     0.000000 
  25.090000    10.224561     0.097804    10.174788     0.000000 
  25.095000     9.933176     0.100673    10.171826     0.000000 
  25.100000     9.866226     0.101356    10.168867     0.000000 
  25.105000    10.471891     0.095494    10.165910     0.000000 
  25.110000    10.374337     0.096392    10.162957     0.000000 
  25.115000    10.421783     0.095953    10.160007     0.000000 
  25.120000    10.144004     0.098580    10.157060     0.000000 
  25.125000    10.199266     0.098046    10.154116     0.000000 
  25.130000    10.130225     0.098714    10.151174     0.000000 
  25.135000    10.055687     0.099446    10.148236     0.000000 
  25.140000     9.969913     0.100302    10.145301     0.000000 
  25.145000    10.448308     0.095709    10.204944     0.000000 
  25.150000    10.550664     0.094781    10.202381     0.000000 
  25.155000    10.047523     0.099527    10.199824     0.000000 
  25.160000     9.886604     0.101147    10.197273     0.000000 
  25.165000     9.925983     0.100746    10.194728     0.000000 
  25.170000    10.058175     0.099422    10.192190     0.000000 
  25.175000    10.804339     0.092555    10.189658     0.000000 
  25.180000    10.478287     0.095435    10.187133     0.000000 
  25.185000    10.519488     0.095062    10.184613     0.000000 
  25.190000    10.508283     0.095163    10.182101     0.000000 
  25.195000    10.192306     0.098113    10.179594     0.000000 
  25.200000    10.315305     0.096943    10.177095     0.000000 
  25.205000    10.049799     0.099504    10.174601     0.000000 
  25.210000    10.489118     0.095337    10.172115     0.000000 
  25.215000     9.982242     0.100178    10.169635     0.000000 
  25.220000     9.716550     0.102917    10.167162     0.000000 
  25.225000    10.317543     0.096922    10.164695     0.000000 
  25.230000     9.949879     0.100504    10.162235     0.000000 
  25.235000     9.958670     0.100415    10.159782     0.000000 
  25.240000    10.330279     0.096803    10.157336     0.000000 
  25.245000    10.458053     0.095620    10.154897     0.000000 
  25.250000     9.773525     0.102317    10.152465     0.000000 
  25.255000    10.332165     0.096785    10.150040     0.000000 
  25.260000    10.261799     0.097449    10.147621     0.000000 
  25.265000    10.466805     0.095540    10.145210     0.000000 
  25.270000     9.777125     0.102280    10.142807     0.000000 
  25.275000    10.040837     0.099593    10.140410     0.000000 
  25.280000     9.760170     0.102457    10.138020     0.000000 
  25.285000     9.960367     0.100398    10.135638     0.000000 
  25.290000    10.158312     0.098442    10.133263     0.000000 
  25.295000    10.056041     0.099443    10.130896     0.000000 
  25.300000     9.621101     0.103938    10.128536     0.000000 
  25.305000     9.716577     0.102917    10.126184     0.000000 
  25.310000    10.589740     0.094431    10.123839     0.000000 
  25.315000    10.159224     0.098433    10.121502     0.000000 
  25.320000    10.589566     0.094433    10.119173     0.000000 
  25.325000    10.520263     0.095055    10.116851     0.000000 
  25.330000     9.911689     0.100891    10.114537     0.000000 
  25.335000     9.855890     0.101462    10.112231     0.000000 
  25.340000    10.191016     0.098126    10.109933     0.000000 
  25.345000    10.292374     0.097159    10.107643     0.000000 
  25.350000     9.886894     0.101144    10.105362     0.000000 
  25.355000    10.149363     0.098528    10.103088     0.000000 
  25.360000    10.155621     0.098468    10.100823     0.000000 
  25.365000     9.907689     0.100932    10.098565     0.000000 
  25.370000    10.181335     0.098219    10.096317     0.000000 
  25.375000    10.257293     0.097492    10.094076     0.000000 
  25.380000    10.088320     0.099125    10.091844     0.000000 
  25.385000     9.985386     0.100146    10.089621     0.000000 
  25.390000     9.841361     0.101612    10.087407     0.000000 
  25.395000    10.182897     0.098204    10.085201     0.000000 
  25.400000    10.446185     0.095729    10.083004     0.000000 
  25.405000    10.175354     0.098277    10.080816     0.000000 
  25.410000    10.036054     0.099641    10.078636     0.000000 
  25.415000    10.319119     0.096907    10.076466     0.000000 
  25.420000     9.767830     0.102377    10.074305     0.000000 
  25.425000    10.654382     0.093858    10.072154     0.000000 
  25.430000     9.625897     0.103886    10.070011     0.000000 
  25.435000     9.717749     0.102904    10.067878     0.000000 
  25.440000     9.764146     0.102416    10.065755     0.000000 
  25.445000     9.954324     0.100459    10.063641     0.000000 
  25.450000     9.960102     0.100401    10.061537     0.000000 
  25.455000    10.394295     0.096207    10.059442     0.000000 
  25.460000     9.679011     0.103316    10.057358     0.000000 
  25.465000    10.134467     0.098673    10.055283     0.000000 
  25.470000     9.608944     0.104070    10.053219     0.000000 
  25.475000    10.500149     0.095237    10.051164     0.000000 
  25.480000     9.937227     0.100632    10.049120     0.000000 
  25.485000    10.372534     0.096408    10.047087     0.000000 
  25.490000     9.991990     0.100080    10.045063     0.000000 
  25.495000     9.989924     0.100101    10.043051     0.000000 
  25.500000    10.234012     0.097713    10.041049     0.000000 
  25.505000    10.272526     0.097347    10.039058     0.000000 
  25.510000    10.090579     0.099102    10.037078     0.000000 
  25.515000    10.427303     0.095902    10.035109     0.000000 
  25.520000    10.188800     0.098147    10.033151     0.000000 
  25.525000    10.470564     0.095506    10.031205     0.000000 
  25.530000     9.657372     0.103548    10.029270     0.000000 
  25.535000    10.254598     0.097517    10.027347     0.000000 
  25.540000     9.961726     0.100384    10.025435     0.000000 
  25.545000    10.083872     0.099168    10.023535     0.000000 
  25.550000     9.837209     0.101655    10.021647     0.000000 
  25.555000     9.604820     0.104114    10.019771     0.000000 
  25.560000     9.784884     0.102198    10.017908     0.000000 
  25.565000     9.971529     0.100286    10.016057     0.000000 
  25.570000    10.096784     0.099041    10.014218     0.000000 
  25.575000     9.936432     0.100640    10.012393     0.000000 
  25.580000    10.210628     0.097937    10.010580     0.000000 
  25.585000    10.121138     0.098803    10.008780     0.000000 
  25.590000    10.156651     0.098458    10.006993     0.000000 
  25.595000    10.497211     0.095263    10.005219     0.000000 
  25.600000     9.940761     0.100596    10.003459     0.000000 
  25.605000    10.067144     0.099333    10.001713     0.000000 
  25.610000    10.337577     0.096734     9.999981     0.000000 
  25.615000     9.947369     0.100529     9.998262     0.000000 
  25.620000    10.157329     0.098451     9.996558     0.000000 
  25.625000     9.880979     0.101205     9.994868     0.000000 
  25.630000     9.814451     0.101891     9.993193     0.000000 
  25.635000     9.961489     0.100387     9.991533     0.000000 
  25.640000     9.740700     0.102662     9.989887     0.000000 
  25.645000    10.432325     0.095856     9.988257     0.000000 
  25.650000    10.114626     0.098867     9.986642     0.000000 
  25.655000     9.958340     0.100418     9.985042     0.000000 
  25.660000     9.692333     0.103174     9.983458     0.000000 
  25.665000    10.047906     0.099523     9.981891     0.000000 
  25.670000     9.865687     0.101361     9.980339     0.000000 
  25.675000     9.977051     0.100230     9.978804     0.000000 
  25.680000     9.627222     0.103872     9.977286     0.000000 
  25.685000     9.877787     0.101237     9.975784     0.000000 
  25.690000     9.907591     0.100933     9.974300     0.000000 
  25.695000    10.048921     0.099513     9.972833     0.000000 
  25.700000     9.884072     0.101173     9.971384     0.000000 
  25.705000    10.129522     0.098721     9.969953     0.000000 
  25.710000    10.065001     0.099354     9.968539     0.000000 
  25.715000     9.606846     0.104092     9.967145     0.000000 
  25.720000    10.631757     0.094058     9.965769     0.000000 
  25.725000    10.320072     0.096899     9.964412     0.000000 
  25.730000    10.012200     0.099878     9.963074     0.000000 
  25.735000     9.739840     0.102671     9.961756     0.000000 
  25.740000     9.962753     0.100374     9.960457     0.000000 
  25.745000    10.112746     0.098885     9.959179     0.000000 
  25.750000    10.489427     0.095334     9.957921     0.000000 
  25.755000    10.030332     0.099698     9.956685     0.000000 
  25.760000     9.858413     0.101436     9.955469     0.000000 
  25.765000     9.545849     0.104758     9.954275     0.000000 
  25.770000     9.962093     0.100381     9.953102     0.000000 
  25.775000     9.845230     0.101572     9.951952     0.000000 
  25.780000    10.094814     0.099061     9.950824     0.000000 
  25.785000    10.120231     0.098812     9.949719     0.000000 
  25.790000     9.486661     0.105411     9.948638     0.000000 
  25.795000    10.016829     0.099832     9.947580     0.000000 
  25.800000    10.272894     0.097344     9.946546     0.000000 
  25.805000    10.257366     0.097491     9.945537     0.000000 
  25.810000     9.633519     0.103804     9.944552     0.000000 
  25.815000    10.044799     0.099554     9.943593     0.000000 
  25.820000    10.480572     0.095415     9.942660     0.000000 
  25.825000    10.068605     0.099319     9.941752     0.000000 
  25.830000     9.492001     0.105352     9.940872     0.000000 
  25.835000     9.946651     0.100536     9.940018     0.000000 
  25.840000     9.952031     0.100482     9.939192     0.000000 
  25.845000    10.290803     0.097174     9.938394     0.000000 
  25.850000    10.079368     0.099213     9.937625     0.000000 
  25.855000    10.017224     0.099828     9.936884     0.000000 
  25.860000     9.564119     0.104557     9.936174     0.000000 
  25.865000     9.620066     0.103949     9.935493     0.000000 
  25.870000    10.012085     0.099879     9.934843     0.000000 
  25.875000     9.821891     0.101813     9.934225     0.000000 
  25.880000     9.860689     0.101413     9.933638     0.000000 
  25.885000    10.080296     0.099203     9.933084     0.000000 
  25.890000    10.003054     0.099969     9.932562     0.000000 
  25.895000    10.178724     0.098244     9.932075     0.000000 
  25.900000     9.499676     0.105267     9.931622     0.000000 
  25.905000     9.414895     0.106215     9.931203     0.000000 
  25.910000    10.010695     0.099893     9.930821     0.000000 
  25.915000     9.677102     0.103337     9.930475     0.000000 
  25.920000     9.428124     0.106066     9.930166     0.000000 
  25.925000    10.238866     0.097667     9.929895     0.000000 
  25.930000     9.775104     0.102301     9.929662     0.000000 
  25.935000     9.740625     0.102663     9.929469     0.000000 
  25.940000    10.162366     0.098402     9.929316     0.000000 
  25.945000     9.723308     0.102846     9.929204     0.000000 
  25.950000     9.727438     0.102802     9.929134     0.000000 
  25.955000    10.061069     0.099393     9.929106     0.000000 
  25.960000     9.931355     0.100691     9.929122     0.000000 
  25.965000     9.447409     0.105849     9.929183     0.000000 
  25.970000    10.063231     0.099372     9.929289     0.000000 
  25.975000    10.006791     0.099932     9.929442     0.000000 
  25.980000    10.047045     0.099532     9.929641     0.000000 
  25.985000     9.863286     0.101386     9.929890     0.000000 
  25.990000     9.833699     0.101691     9.930188     0.000000 
  25.995000    10.317868     0.096919     9.930536     0.000000 
  26.000000     9.678749     0.103319     9.930936     0.000000 
  26.005000     9.864659     0.101372     9.931389     0.000000 
  26.010000     9.824372     0.101788     9.931896     0.000000 
  26.015000    10.349568     0.096622     9.932458     0.000000 
  26.020000     9.621055     0.103939     9.933077     0.000000 
  26.025000     9.683732     0.103266     9.933753     0.000000 
  26.030000    10.069115     0.099314     9.934489     0.000000 
  26.035000     9.665350     0.103462     9.935285     0.000000 
  26.040000     9.731893     0.102755     9.936143     0.000000 
  26.045000     9.746589     0.102600     9.937064     0.000000 
  26.050000    10.163750     0.098389     9.938050     0.000000 
  26.055000    10.167168     0.098356     9.939103     0.000000 
  26.060000     9.696598     0.103129     9.940223     0.000000 
  26.065000     9.945356     0.100549     9.941414     0.000000 
  26.070000    10.045851     0.099544     9.942675     0.000000 
  26.075000     9.956734     0.100435     9.944010     0.000000 
  26.080000     9.894971     0.101061     9.945419     0.000000 
  26.085000     9.638101     0.103755     9.946906     0.000000 
  26.090000     9.928946     0.100716     9.948471     0.000000 
  26.095000    10.029134     0.099710     9.950116     0.000000 
  26.100000     9.845515     0.101569     9.951845     0.000000 
  26.105000     9.947453     0.100528     9.953658     0.000000 
  26.110000    10.250700     0.097554     9.955559     0.000000 
  26.115000     9.652240     0.103603     9.957548     0.000000 
  26.120000    10.061428     0.099389     9.959630     0.000000 
  26.125000     9.975329     0.100247     9.961806     0.000000 
  26.130000     9.340246     0.107064     9.964078     0.000000 
  26.135000     9.984948     0.100151     9.966449     0.000000 
  26.140000     9.692736     0.103170     9.968923     0.000000 
  26.145000     9.721831     0.102861     9.971501     0.000000 
  26.150000     9.853939     0.101482     9.974186     0.000000 
  26.155000     9.719375     0.102887     9.976983     0.000000 
  26.160000     9.897501     0.101036     9.979893     0.000000 
  26.165000    10.281239     0.097265     9.982919     0.000000 
  26.170000     9.863865     0.101380     9.986066     0.000000 
  26.175000     9.888763     0.101125     9.989337     0.000000 
  26.180000     9.436768     0.105968     9.992735     0.000000 
  26.185000     9.369963     0.106724     9.996263     0.000000 
  26.190000     9.937428     0.100630     9.999926     0.000000 
  26.195000    10.167768     0.098350    10.003728     0.000000 
  26.200000     9.933616     0.100668    10.007673     0.000000 
  26.205000     9.895734     0.101054    10.011765     0.000000 
  26.210000    10.138272     0.098636    10.016009     0.000000 
  26.215000     9.866580     0.101352    10.020408     0.000000 
  26.220000    10.004065     0.099959    10.024969     0.000000 
  26.225000    10.103770     0.098973    10.029696     0.000000 
  26.230000     9.862916     0.101390    10.034593     0.000000 
  26.235000    10.105736     0.098954    10.039668     0.000000 
  26.240000     9.975535     0.100245    10.044924     0.000000 
  26.245000     9.712329     0.102962    10.050369     0.000000 
  26.250000     9.691101     0.103187    10.056008     0.000000 
  26.255000     9.874593     0.101270    10.061847     0.000000 
  26.260000     9.672718     0.103384    10.067894     0.000000 
  26.265000    10.298764     0.097099    10.074154     0.000000 
  26.270000     9.803457     0.102005    10.080635     0.000000 
  26.275000     9.913004     0.100878    10.087346     0.000000 
  26.280000     9.944689     0.100556    10.094292     0.000000 
  26.285000     9.944669     0.100556    10.101483     0.000000 
  26.290000    10.092312     0.099085    10.108928     0.000000 
  26.295000     9.668649     0.103427    10.116634     0.000000 
  26.300000     9.931264     0.100692    10.124611     0.000000 
  26.305000     9.909529     0.100913    10.132870     0.000000 
  26.310000    10.014267     0.099858    10.141419     0.000000 
  26.315000     9.892582     0.101086    10.150271     0.000000 
  26.320000    10.398663     0.096166    10.159435     0.000000 
  26.325000     9.590734     0.104267    10.168923     0.000000 
  26.330000     9.722271     0.102857    10.178748     0.000000 
  26.335000    10.055148     0.099452    10.188922     0.000000 
  26.340000    10.181321     0.098219    10.199459     0.000000 
  26.345000     9.671842     0.103393    10.210372     0.000000 
  26.350000    10.199976     0.098039    10.221677     0.000000 
  26.355000     9.800501     0.102036    10.233388     0.000000 
  26.360000     9.538483     0.104838    10.245523     0.000000 
  26.365000     9.752432     0.102539    10.258097     0.000000 
  26.370000     9.735362     0.102718    10.271129     0.000000 
  26.375000     9.949922     0.100503    10.284637     0.000000 
  26.380000    10.459694     0.095605    10.298642     0.000000 
  26.385000     9.821821     0.101814    10.313164     0.000000 
  26.390000     9.888742     0.101125    10.328225     0.000000 
  26.395000     9.734588     0.102726    10.343848     0.000000 
  26.400000    10.360314     0.096522    10.360058     0.000000 
  26.405000    10.137951     0.098639    10.376880     0.000000 
  26.410000    10.292632     0.097157    10.394341     0.000000 
  26.415000     9.816315     0.101871    10.412470     0.000000 
  26.420000    10.348843     0.096629    10.431297     0.000000 
  26.425000    10.420147     0.095968    10.450854     0.000000 
  26.430000    10.039572     0.099606    10.471176     0.000000 
  26.435000     9.654562     0.103578    10.492297     0.000000 
  26.440000    10.260595     0.097460    10.514256     0.000000 
  26.445000     9.836772     0.101659    10.537093     0.000000 
  26.450000    10.220059     0.097847    10.560851     0.000000 
  26.455000     9.806244     0.101976    10.585575     0.000000 
  26.460000    10.316668     0.096931    10.611314     0.000000 
  26.465000     9.925382     0.100752    10.638118     0.000000 
  26.470000    10.017670     0.099824    10.666042     0.000000 
  26.475000    10.451668     0.095679    10.695144     0.000000 
  26.480000     9.996795     0.100032    10.725487     0.000000 
  26.485000    10.680738     0.093626    10.757135     0.000000 
  26.490000    10.433884     0.095842    10.790160     0.000000 
  26.495000    10.400912     0.096145    10.824636     0.000000 
  26.500000    10.429827     0.095879    10.860645     0.000000 
  26.505000    10.631805     0.094057    10.898271     0.000000 
  26.510000    10.866703     0.092024    10.937608     0.000000 
  26.515000    11.083723     0.090222    10.978755     0.000000 
  26.520000    10.843584     0.092220    11.021817     0.000000 
  26.525000    10.504808     0.095195    11.066909     0.000000 
  26.530000    10.466061     0.095547    11.114153     0.000000 
  26.535000    10.626366     0.094106    11.163681     0.000000 
  26.540000    10.423842     0.095934    11.215636     0.000000 
  26.545000    10.393332     0.096216    11.270172     0.000000 
  26.550000    10.615508     0.094202    11.327454     0.000000 
  26.555000    10.945488     0.091362    11.387662     0.000000 
  26.560000    10.578737     0.094529    11.450990     0.000000 
  26.565000    10.801126     0.092583    11.517649     0.000000 
  26.570000    10.798108     0.092609    11.587869     0.000000 
  26.575000    10.885295     0.091867    11.661898     0.000000 
  26.580000    10.859053     0.092089    11.740007     0.000000 
  26.585000    10.541754     0.094861    11.822492     0.000000 
  26.590000    11.159634     0.089609    11.909675     0.000000 
  26.595000    10.892472     0.091807    12.001910     0.000000 
  26.600000    11.412696     0.087622    12.099582     0.000000 
  26.605000    11.406617     0.087668    12.203118     0.000000 
  26.610000    11.532683     0.086710    12.312982     0.000000 
  26.615000    11.198664     0.089296    12.429689     0.000000 
  26.620000    11.377492     0.087893    12.553806     0.000000 
  26.625000    12.313868     0.081209    12.685958     0.000000 
  26.630000    11.977583     0.083489    12.826841     0.000000 
  26.635000    12.543299     0.079724    12.977223     0.000000 
  26.640000    12.164258     0.082208    13.137963     0.000000 
  26.645000    12.159330     0.082241    13.310016     0.000000 
  26.650000    12.431917     0.080438    13.494448     0.000000 
  26.655000    12.135703     0.082401    13.692457     0.000000 
  26.660000    12.433068     0.080431    13.905386     0.000000 
  26.665000    12.830203     0.077941    14.134749     0.000000 
  26.670000    13.446076     0.074371    14.382254     0.000000 
  26.675000    13.379676     0.074740    14.649839     0.000000 
  26.680000    13.569212     0.073696    14.939702     0.000000 
  26.685000    13.706111     0.072960    15.254354     0.000000 
  26.690000    14.542349     0.068765    15.596662     0.000000 
  26.695000    14.350548     0.069684    15.969922     0.000000 
  26.700000    15.273668     0.065472    16.377930     0.000000 
  26.705000    15.661456     0.063851    16.825078     0.000000 
  26.710000    16.796033     0.059538    17.316471     0.000000 
  26.715000    16.238616     0.061582    17.858063     0.000000 
  26.720000    17.358918     0.057607    18.456839     0.000000 
  26.725000    18.110876     0.055215    19.121029     0.000000 
  26.730000    18.223318     0.054875    19.860381     0.000000 
  26.735000    19.315637     0.051772    20.686508     0.000000 
  26.740000    20.870561     0.047914    21.613328     0.000000 
  26.745000    21.969955     0.045517    22.657623     0.000000 
  26.750000    24.159495     0.041392    23.839776     0.000000 
  26.755000    24.402039     0.040980    25.184726     0.000000 
  26.760000    26.143458     0.038250    26.723271     0.000000 
  26.765000    29.030569     0.034446    28.493909     0.000000 
  26.770000    29.945182     0.033394    30.545623     0.000000 
  26.775000    33.781841     0.029602    32.942542     0.000000 
  26.780000    38.605709     0.025903    35.772330     0.000000 
  26.785000    40.499511     0.024692    39.162010     0.000000 
  26.790000    45.884603     0.021794    43.307476     0.000000 
  26.795000    53.256229     0.018777    48.525625     0.000000 
  26.800000    57.233949     0.017472    55.338148     0.000000 
  26.805000    69.537176     0.014381    64.589087     0.000000 
  26.810000    84.211804     0.011875    77.579188     0.000000 
  26.815000    96.361107     0.010378    96.167988     0.000000 
  26.820000   128.866029     0.007760   122.759715     0.000000 
  26.825000   159.045913     0.006287   160.074325     0.000000 
  26.830000   197.092873     0.005074   210.633231     0.000000 
  26.835000   282.148503     0.003544   275.948344     0.000000 
  26.840000   332.892872     0.003004   355.408458     0.000000 
  26.845000   425.093920     0.002352   444.699562     0.000000 
  26.850000   534.604781     0.001871   533.531833     0.000000 
  26.855000   568.185501     0.001760   603.924582     0.000000 
  26.860000   639.020790     0.001565   634.336353     0.000000 
  26.865000   613.743008     0.001629   613.185495     0.000000 
  26.870000   578.387974     0.001729   548.893600     0.000000 
  26.875000   467.844894     0.002137   462.191680     0.000000 
  26.880000   366.315911     0.002730   372.130455     0.000000 
  26.885000   286.082127     0.003495   290.374526     0.000000 
  26.890000   194.601502     0.005139   222.222722     0.000000 
  26.895000   151.812163     0.006587   168.882799     0.000000 
  26.900000   120.874005     0.008273   129.168452     0.000000 
  26.905000    91.918793     0.010879   100.689898     0.000000 
  26.910000    79.059746     0.012649    80.723517     0.000000 
  26.915000    68.525106     0.014593    66.783710     0.000000 
  26.920000    58.051219     0.017226    56.902363     0.000000 
  26.925000    53.139386     0.018818    49.677147     0.000000 
  26.930000    47.422991     0.021087    44.185311     0.000000 
  26.935000    41.049975     0.024361    39.851559     0.000000 
  26.940000    38.548441     0.025941    36.325728     0.000000 
  26.945000    35.033839     0.028544    33.392503     0.000000 
  26.950000    32.748144     0.030536    30.913801     0.000000 
  26.955000    31.040929     0.032216    28.795552     0.000000 
  26.960000    27.903395     0.035838    26.969710     0.000000 
  26.965000    26.031277     0.038415    25.384702     0.000000 
  26.970000    25.338804     0.039465    24.000208     0.000000 
  26.975000    23.503986     0.042546    22.784070     0.000000 
  26.980000    21.940106     0.045579    21.710306     0.000000 
  26.985000    21.639291     0.046212    20.757720     0.000000 
  26.990000    19.912811     0.050219    19.908883     0.000000 
  26.995000    19.154920     0.052206    19.149361     0.000000 
  27.000000    18.344737     0.054512    18.467126     0.000000 
  27.005000    17.347380     0.057646    17.852091     0.000000 
  27.010000    17.703660     0.056485    17.295751     0.000000 
  27.015000    15.636309     0.063954    16.790897     0.000000 
  27.020000    14.928633     0.066985    16.331385     0.000000 
  27.025000    15.444477     0.064748    15.911955     0.000000 
  27.030000    15.475946     0.064616    15.528086     0.000000 
  27.035000    14.582575     0.068575    15.175871     0.000000 
  27.040000    14.102302     0.070910    14.851925     0.000000 
  27.045000    13.744823     0.072755    14.553299     0.000000 
  27.050000    13.779370     0.072572    14.277419     0.000000 
  27.055000    13.354327     0.074882    14.022028     0.000000 
  27.060000    13.238599     0.075537    13.785140     0.000000 
  27.065000    13.024798     0.076777    13.565005     0.000000 
  27.070000    12.692639     0.078786    13.360072     0.000000 
  27.075000    12.823150     0.077984    13.168967     0.000000 
  27.080000    12.067082     0.082870    12.990466     0.000000 
  27.085000    12.372564     0.080824    12.823477     0.000000 
  27.090000    12.660297     0.078987    12.667025     0.000000 
  27.095000    12.395291     0.080676    12.520234     0.000000 
  27.100000    12.133104     0.082419    12.382317     0.000000 
  27.105000    11.427799     0.087506    12.252567     0.000000 
  27.110000    11.104807     0.090051    12.130343     0.000000 
  27.115000    11.888831     0.084113    12.015069     0.000000 
  27.120000    10.878297     0.091926    11.906221     0.000000 
  27.125000    11.531665     0.086718    11.803323     0.000000 
  27.130000    11.250909     0.088882    11.705943     0.000000 
  27.135000    10.822949     0.092396    11.613687     0.000000 
  27.140000    11.199355     0.089291    11.526197     0.000000 
  27.145000    10.927904     0.091509    11.443142     0.000000 
  27.150000    11.099376     0.090095    11.364224     0.000000 
  27.155000    11.168629     0.089537    11.289166     0.000000 
  27.160000    10.937825     0.091426    11.217715     0.000000 
  27.165000    10.877785     0.091930    11.149638     0.000000 
  27.170000    10.287604     0.097204    11.084721     0.000000 
  27.175000    10.415493     0.096011    11.022767     0.000000 
  27.180000    10.842390     0.092231    10.963594     0.000000 
  27.185000    10.377880     0.096359    10.907032     0.000000 
  27.190000    11.090900     0.090164    10.852925     0.000000 
  27.195000    10.118414     0.098830    10.801130     0.000000 
  27.200000    10.498077     0.095256    10.751512     0.000000 
  27.205000    10.660852     0.093801    10.703947     0.000000 
  27.210000    10.092061     0.099088    10.658319     0.000000 
  27.215000    10.056484     0.099438    10.614520     0.000000 
  27.220000    10.375181     0.096384    10.572450     0.000000 
  27.225000    10.425122     0.095922    10.532015     0.000000 
  27.230000    10.325425     0.096848    10.493129     0.000000 
  27.235000    10.506094     0.095183    10.455709     0.000000 
  27.240000    10.496376     0.095271    10.419680     0.000000 
  27.245000    10.402523     0.096131    10.384970     0.000000 
  27.250000    10.486394     0.095362    10.351512     0.000000 
  27.255000    10.274513     0.097328    10.319244     0.000000 
  27.260000    10.076356     0.099242    10.288107     0.000000 
  27.265000    10.341524     0.096698    10.258045     0.000000 
  27.270000    10.849565     0.092170    10.229007     0.000000 
  27.275000    10.309657     0.096996    10.200945     0.000000 
  27.280000    10.292878     0.097155    10.173811     0.000000 
  27.285000    10.813295     0.092479    10.147564     0.000000 
  27.290000    10.029598     0.099705    10.122161     0.000000 
  27.295000    10.228714     0.097764    10.097566     0.000000 
  27.300000    10.260614     0.097460    10.073741     0.000000 
  27.305000    10.191241     0.098123    10.050652     0.000000 
  27.310000    10.280179     0.097275    10.028267     0.000000 
  27.315000    10.896620     0.091772    10.006556     0.000000 
  27.320000    10.494460     0.095288     9.985488     0.000000 
  27.325000    10.538951     0.094886     9.965038     0.000000 
  27.330000    10.962066     0.091224     9.945179     0.000000 
  27.335000    10.839892     0.092252     9.925887     0.000000 
  27.340000    10.756913     0.092963     9.907137     0.000000 
  27.345000    11.316680     0.088365     9.888908     0.000000 
  27.350000    11.079857     0.090254     9.871180     0.000000 
  27.355000    11.013257     0.090800     9.853931     0.000000 
  27.360000    10.679083     0.093641     9.837143     0.000000 
  27.365000    10.913367     0.091631     9.820798     0.000000 
  27.370000    11.005551     0.090863     9.804879     0.000000 
  27.375000    10.641186     0.093974     9.789369     0.000000 
  27.380000    10.525525     0.095007     9.774253     0.000000 
  27.385000    10.168664     0.098341     9.759517     0.000000 
  27.390000    10.816294     0.092453     9.745145     0.000000 
  27.395000    10.063635     0.099368     9.731124     0.000000 
  27.400000    10.126955     0.098746     9.717442     0.000000 
  27.405000    10.060699     0.099397     9.704086     0.000000 
  27.410000     9.515344     0.105093     9.691045     0.000000 
  27.415000     9.655126     0.103572     9.678308     0.000000 
  27.420000    10.162921     0.098397     9.665862     0.000000 
  27.425000     9.799580     0.102045     9.653700     0.000000 
  27.430000     9.726735     0.102809     9.641810     0.000000 
  27.435000    10.177794     0.098253     9.630183     0.000000 
  27.440000     9.740522     0.102664     9.618811     0.000000 
  27.445000     9.998154     0.100018     9.607684     0.000000 
  27.450000     9.688921     0.103211     9.596795     0.000000 
  27.455000     9.846143     0.101563     9.586135     0.000000 
  27.460000     9.794064     0.102103     9.575698     0.000000 
  27.465000     9.536683     0.104858     9.565476     0.000000 
  27.470000     9.812609     0.101910     9.555461     0.000000 
  27.475000     9.371836     0.106703     9.545648     0.000000 
  27.480000     9.508177     0.105173     9.536030     0.000000 
  27.485000     9.691214     0.103186     9.526600     0.000000 
  27.490000     9.571089     0.104481     9.517353     0.000000 
  27.495000     9.388621     0.106512     9.508284     0.000000 
  27.500000     9.595776     0.104213     9.499386     0.000000 
  27.505000     9.263921     0.107946     9.490654     0.000000 
  27.510000     9.781885     0.102230     9.482084     0.000000 
  27.515000     9.541145     0.104809     9.473671     0.000000 
  27.520000     9.704178     0.103048     9.465409     0.000000 
  27.525000     9.369862     0.106725     9.457295     0.000000 
  27.530000     9.894924     0.101062     9.449324     0.000000 
  27.535000     9.364965     0.106781     9.441492     0.000000 
  27.540000     9.598309     0.104185     9.433795     0.000000 
  27.545000     9.084486     0.110078     9.426229     0.000000 
  27.550000     9.317358     0.107327     9.418790     0.000000 
  27.555000     9.765905     0.102397     9.411475     0.000000 
  27.560000     9.394001     0.106451     9.404281     0.000000 
  27.565000     9.634916     0.103789     9.397203     0.000000 
  27.570000     9.581323     0.104370     9.390239     0.000000 
  27.575000     9.649227     0.103635     9.383385     0.000000 
  27.580000     9.319704     0.107300     9.376639     0.000000 
  27.585000     9.727262     0.102804     9.369998     0.000000 
  27.590000     9.053541     0.110454     9.363459     0.000000 
  27.595000     9.429918     0.106045     9.357019     0.000000 
  27.600000     9.441099     0.105920     9.350675     0.000000 
  27.605000     9.714424     0.102940     9.344425     0.000000 
  27.610000     9.828749     0.101742     9.338267     0.000000 
  27.615000     9.944034     0.100563     9.332199     0.000000 
  27.620000     9.857933     0.101441     9.326217     0.000000 
  27.625000     9.139128     0.109420     9.320319     0.000000 
  27.630000     9.710927     0.102977     9.314505     0.000000 
  27.635000     9.710212     0.102984     9.308770     0.000000 
  27.640000     9.351924     0.106930     9.303115     0.000000 
  27.645000     9.386708     0.106534     9.297535     0.000000 
  27.650000     8.982868     0.111323     9.292031     0.000000 
  27.655000     9.549379     0.104719     9.286599     0.000000 
  27.660000     9.840678     0.101619     9.281238     0.000000 
  27.665000     9.586203     0.104317     9.275947     0.000000 
  27.670000     9.420873     0.106147     9.270723     0.000000 
  27.675000     9.274481     0.107823     9.265565     0.000000 
  27.680000     9.543820     0.104780     9.260472     0.000000 
  27.685000     9.551439     0.104696     9.255442     0.000000 
  27.690000     9.629710     0.103845     9.250473     0.000000 
  27.695000     9.275456     0.107811     9.245564     0.000000 
  27.700000     9.513421     0.105115     9.240714     0.000000 
  27.705000     9.068149     0.110276     9.235922     0.000000 
  27.710000     9.577203     0.104415     9.231185     0.000000 
  27.715000     9.624109     0.103906     9.226503     0.000000 
  27.720000     9.282757     0.107727     9.221875     0.000000 
  27.725000     9.292093     0.107618     9.217299     0.000000 
  27.730000     9.663390     0.103483     9.212775     0.000000 
  27.735000     9.510889     0.105143     9.208300     0.000000 
  27.740000     9.163443     0.109129     9.203875     0.000000 
  27.745000     9.265191     0.107931     9.199497     0.000000 
  27.750000     9.308365     0.107430     9.195166     0.000000 
  27.755000     9.299806     0.107529     9.190882     0.000000 
  27.760000     9.675971     0.103349     9.186642     0.000000 
  27.765000     9.030922     0.110731     9.182446     0.000000 
  27.770000     9.093464     0.109969     9.178293     0.000000 
  27.775000     9.575291     0.104435     9.174182     0.000000 
  27.780000     9.282423     0.107730     9.170113     0.000000 
  27.785000     9.080140     0.110130     9.166084     0.000000 
  27.790000     9.712410     0.102961     9.162094     0.000000 
  27.795000     9.057180     0.110410     9.158144     0.000000 
  27.800000     9.624241     0.103904     9.154231     0.000000 
  27.805000     9.611086     0.104047     9.150355     0.000000 
  27.810000     9.357510     0.106866     9.146516     0.000000 
  27.815000     9.127813     0.109555     9.142713     0.000000 
  27.820000     9.382111     0.106586     9.138945     0.000000 
  27.825000     9.496776     0.105299     9.135211     0.000000 
  27.830000     8.709470     0.114818     9.131511     0.000000 
  27.835000     9.419402     0.106164     9.127844     0.000000 
  27.840000     9.280056     0.107758     9.124209     0.000000 
  27.845000     9.122679     0.109617     9.120606     0.000000 
  27.850000     9.555987     0.104646     9.117034     0.000000 
  27.855000     9.049427     0.110504     9.113493     0.000000 
  27.860000     9.472749     0.105566     9.109982     0.000000 
  27.865000     9.255627     0.108042     9.106500     0.000000 
  27.870000     9.356461     0.106878     9.103047     0.000000 
  27.875000     8.996873     0.111150     9.099623     0.000000 
  27.880000     8.892640     0.112453     9.096226     0.000000 
  27.885000     9.193039     0.108778     9.092857     0.000000 
  27.890000     9.333204     0.107144     9.089515     0.000000 
  27.895000     9.310887     0.107401     9.086199     0.000000 
  27.900000     9.501980     0.105241     9.082908     0.000000 
  27.905000     9.321439     0.107280     9.079644     0.000000 
  27.910000     9.041793     0.110598     9.076404     0.000000 
  27.915000     9.560086     0.104602     9.073189     0.000000 
  27.920000     9.380566     0.106603     9.069997     0.000000 
  27.925000     9.214810     0.108521     9.066830     0.000000 
  27.930000     9.161843     0.109148     9.063686     0.000000 
  27.935000     9.384349     0.106560     9.060564     0.000000 
  27.940000     9.549764     0.104715     9.057465     0.000000 
  27.945000     9.067194     0.110288     9.054389     0.000000 
  27.950000     8.767328     0.114060     9.051334     0.000000 
  27.955000     9.301723     0.107507     9.048300     0.000000 
  27.960000     9.452513     0.105792     9.045287     0.000000 
  27.965000     9.305347     0.107465     9.042295     0.000000 
  27.970000     9.204172     0.108646     9.039323     0.000000 
  27.975000     9.409126     0.106280     9.036372     0.000000 
  27.980000     9.250277     0.108105     9.033439     0.000000 
  27.985000     9.478619     0.105501     9.030527     0.000000 
  27.990000     9.460847     0.105699     9.027633     0.000000 
  27.995000     9.369877     0.106725     9.024758     0.000000 
  28.000000     9.371518     0.106706     9.021901     0.000000 
  28.005000     9.503777     0.105221     9.019063     0.000000 
  28.010000     9.389621     0.106501     9.016242     0.000000 
  28.015000     9.308526     0.107428     9.013439     0.000000 
  28.020000     9.104892     0.109831     9.010653     0.000000 
  28.025000     9.253161     0.108071     9.007884     0.000000 
  28.030000     9.219405     0.108467     9.005132     0.000000 
  28.035000     9.424968     0.106101     9.002397     0.000000 
  28.040000     9.331369     0.107165     8.999678     0.000000 
  28.045000     9.705431     0.103035     8.996974     0.000000 
  28.050000     9.191962     0.108791     8.994287     0.000000 
  28.055000     9.702952     0.103061     8.991615     0.000000 
  28.060000     9.420520     0.106151     8.988958     0.000000 
  28.065000     9.157880     0.109196     8.986316     0.000000 
  28.070000     8.788604     0.113784     8.983690     0.000000 
  28.075000     9.585296     0.104326     8.981078     0.000000 
  28.080000     8.895975     0.112410     8.978480     0.000000 
  28.085000     9.022864     0.110830     8.975896     0.000000 
  28.090000     9.406487     0.106310     8.973327     0.000000 
  28.095000     9.255944     0.108039     8.970771     0.000000 
  28.100000     9.460112     0.105707     8.968229     0.000000 
  28.105000     9.489575     0.105379     8.965700     0.000000 
  28.110000     8.811788     0.113484     8.963185     0.000000 
  28.115000     9.156986     0.109206     8.960682     0.000000 
  28.120000     9.000229     0.111108     8.958193     0.000000 
  28.125000     9.541002     0.104811     8.955716     0.000000 
  28.130000     9.271235     0.107860     8.953252     0.000000 
  28.135000     9.188605     0.108830     8.950800     0.000000 
  28.140000     8.932058     0.111956     8.948360     0.000000 
  28.145000     9.163641     0.109127     8.945932     0.000000 
  28.150000     8.900515     0.112353     8.943516     0.000000 
  28.155000     9.228269     0.108363     8.941112     0.000000 
  28.160000     8.567458     0.116721     8.938719     0.000000 
  28.165000     8.931929     0.111958     8.936337     0.000000 
  28.170000     8.868269     0.112762     8.933967     0.000000 
  28.175000     8.989293     0.111243     8.931608     0.000000 
  28.180000     9.340627     0.107059     8.929260     0.000000 
  28.185000     9.436192     0.105975     8.926923     0.000000 
  28.190000     8.965253     0.111542     8.924596     0.000000 
  28.195000     9.661789     0.103501     8.922280     0.000000 
  28.200000     9.392719     0.106465     8.919974     0.000000 
  28.205000     8.966505     0.111526     8.917679     0.000000 
  28.210000     9.243716     0.108182     8.915393     0.000000 
  28.215000     9.057109     0.110411     8.913118     0.000000 
  28.220000     9.579810     0.104386     8.910853     0.000000 
  28.225000     9.346390     0.106993     8.908597     0.000000 
  28.230000     8.689065     0.115087     8.906351     0.000000 
  28.235000     9.383173     0.106574     8.904114     0.000000 
  28.240000     9.127938     0.109554     8.901887     0.000000 
  28.245000     8.956298     0.111653     8.899670     0.000000 
  28.250000     9.308398     0.107430     8.897461     0.000000 
  28.255000     9.040777     0.110610     8.895261     0.000000 
  28.260000     9.004733     0.111053     8.893071     0.000000 
  28.265000     9.104314     0.109838     8.890889     0.000000 
  28.270000     8.762682     0.114120     8.888716     0.000000 
  28.275000     8.597016     0.116319     8.886552     0.000000 
  28.280000     9.201166     0.108682     8.884396     0.000000 
  28.285000     8.919484     0.112114     8.882249     0.000000 
  28.290000     9.084977     0.110072     8.880110     0.000000 
  28.295000     8.989546     0.111240     8.877979     0.000000 
  28.300000     9.065599     0.110307     8.875857     0.000000 
  28.305000     8.874251     0.112686     8.873743     0.000000 
  28.310000     9.117898     0.109674     8.871636     0.000000 
  28.315000     9.113274     0.109730     8.869538     0.000000 
  28.320000     8.948584     0.111750     8.867447     0.000000 
  28.325000     8.844480     0.113065     8.865364     0.000000 
  28.330000     8.908971     0.112246     8.863289     0.000000 
  28.335000     9.525499     0.104981     8.861221     0.000000 
  28.340000     8.792124     0.113738     8.859161     0.000000 
  28.345000     8.921418     0.112090     8.857108     0.000000 
  28.350000     8.890674     0.112477     8.855063     0.000000 
  28.355000     8.992946     0.111198     8.853025     0.000000 
  28.360000     9.054634     0.110441     8.850994     0.000000 
  28.365000     9.308885     0.107424     8.848970     0.000000 
  28.370000     8.798794     0.113652     8.846953     0.000000 
  28.375000     9.734003     0.102733     8.844943     0.000000 
  28.380000     8.955603     0.111662     8.842940     0.000000 
  28.385000     8.958482     0.111626     8.840943     0.000000 
  28.390000     9.229818     0.108345     8.838954     0.000000 
  28.395000     8.823897     0.113329     8.836971     0.000000 
  28.400000     8.785746     0.113821     8.834995     0.000000 
  28.405000     9.417023     0.106191     8.833025     0.000000 
  28.410000     9.343237     0.107029     8.831062     0.000000 
  28.415000     9.012801     0.110953     8.829105     0.000000 
  28.420000     8.782757     0.113859     8.827154     0.000000 
  28.425000     8.723975     0.114627     8.825210     0.000000 
  28.430000     9.099787     0.109893     8.823272     0.000000 
  28.435000     9.124235     0.109598     8.821340     0.000000 
  28.440000     9.276877     0.107795     8.819414     0.000000 
  28.445000     8.461123     0.118188     8.817495     0.000000 
  28.450000     8.728435     0.114568     8.815581     0.000000 
  28.455000     8.542840     0.117057     8.813673     0.000000 
  28.460000     9.150673     0.109282     8.811771     0.000000 
  28.465000     9.016997     0.110902     8.809875     0.000000 
  28.470000     8.601440     0.116260     8.807985     0.000000 
  28.475000     8.759874     0.114157     8.806100     0.000000 
  28.480000     8.628505     0.115895     8.804221     0.000000 
  28.485000     9.331331     0.107166     8.802348     0.000000 
  28.490000     9.427554     0.106072     8.800480     0.000000 
  28.495000     8.819997     0.113379     8.798618     0.000000 
  28.500000     8.942954     0.111820     8.796761     0.000000 
  28.505000     9.087310     0.110044     8.794910     0.000000 
  28.510000     9.005572     0.111042     8.793064     0.000000 
  28.515000     9.009933     0.110989     8.791223     0.000000 
  28.520000     9.049872     0.110499     8.789387     0.000000 
  28.525000     9.419570     0.106162     8.787557     0.000000 
  28.530000     8.470921     0.118051     8.785732     0.000000 
  28.535000     8.983615     0.111314     8.783912     0.000000 
  28.540000     8.993664     0.111189     8.782097     0.000000 
  28.545000     9.068788     0.110268     8.780288     0.000000 
  28.550000     8.903876     0.112311     8.778483     0.000000 
  28.555000     9.315442     0.107349     8.776683     0.000000 
  28.560000     8.770894     0.114013     8.774888     0.000000 
  28.565000     9.170229     0.109049     8.773098     0.000000 
  28.570000     8.883683     0.112566     8.771313     0.000000 
  28.575000     8.638404     0.115762     8.769533     0.000000 
  28.580000     8.769971     0.114025     8.767757     0.000000 
  28.585000     8.687035     0.115114     8.704063     0.000000 
  28.590000     9.035703     0.110672     8.702655     0.000000 
  28.595000     8.578119     0.116576     8.701248     0.000000 
  28.600000     8.854842     0.112933     8.699842     0.000000 
  28.605000     8.966217     0.111530     8.698438     0.000000 
  28.610000     8.702499     0.114910     8.697035     0.000000 
  28.615000     9.087782     0.110038     8.695634     0.000000 
  28.620000     8.702772     0.114906     8.694235     0.000000 
  28.625000     8.937516     0.111888     8.692837     0.000000 
  28.630000     8.872183     0.112712     8.691441     0.000000 
  28.635000     8.782159     0.113867     8.690046     0.000000 
  28.640000     8.697189     0.114980     8.688653     0.000000 
  28.645000     9.056998     0.110412     8.687261     0.000000 
  28.650000     8.988972     0.111247     8.685871     0.000000 
  28.655000     8.984944     0.111297     8.684482     0.000000 
  28.660000     9.018698     0.110881     8.683095     0.000000 
  28.665000     8.668849     0.115356     8.681710     0.000000 
  28.670000     9.016973     0.110902     8.680326     0.000000 
  28.675000     8.784357     0.113839     8.678943     0.000000 
  28.680000     9.615774     0.103996     8.677562     0.000000 
  28.685000     9.179665     0.108936     8.676183     0.000000 
  28.690000     8.922180     0.112080     8.674805     0.000000 
  28.695000     8.651883     0.115582     8.673429     0.000000 
  28.700000     8.738913     0.114431     8.672054     0.000000 
  28.705000     8.891563     0.112466     8.670680     0.000000 
  28.710000     8.516699     0.117416     8.669309     0.000000 
  28.715000     9.318339     0.107315     8.667938     0.000000 
  28.720000     9.131963     0.109505     8.666570     0.000000 
  28.725000     9.544089     0.104777     8.665202     0.000000 
  28.730000     8.989680     0.111239     8.663837     0.000000 
  28.735000     8.903736     0.112312     8.662473     0.000000 
  28.740000     9.034561     0.110686     8.661110     0.000000 
  28.745000     8.956510     0.111651     8.659749     0.000000 
  28.750000     9.202158     0.108670     8.658389     0.000000 
  28.755000     8.967334     0.111516     8.657031     0.000000 
  28.760000     8.727368     0.114582     8.655674     0.000000 
  28.765000     9.112902     0.109735     8.654319     0.000000 
  28.770000     9.548573     0.104728     8.652966     0.000000 
  28.775000     8.966756     0.111523     8.651613     0.000000 
  28.780000     8.844004     0.113071     8.650263     0.000000 
  28.785000     8.917758     0.112136     8.648914     0.000000 
  28.790000     8.964694     0.111549     8.647566     0.000000 
  28.795000     8.782750     0.113860     8.646220     0.000000 
  28.800000     8.982187     0.111331     8.644875     0.000000 
  28.805000     8.872030     0.112714     8.643532     0.000000 
  28.810000     8.824093     0.113326     8.642190     0.000000 
  28.815000     8.609105     0.116156     8.640850     0.000000 
  28.820000     8.548543     0.116979     8.639512     0.000000 
  28.825000     8.966672     0.111524     8.638174     0.000000 
  28.830000     8.726438     0.114594     8.636839     0.000000 
  28.835000     8.583483     0.116503     8.635504     0.000000 
  28.840000     8.954818     0.111672     8.634172     0.000000 
  28.845000     8.743497     0.114371     8.632840     0.000000 
  28.850000     8.723145     0.114638     8.631511     0.000000 
  28.855000     8.853991     0.112943     8.630182     0.000000 
  28.860000     8.570430     0.116680     8.628855     0.000000 
  28.865000     8.808371     0.113528     8.627530     0.000000 
  28.870000     8.315848     0.120252     8.626206     0.000000 
  28.875000     8.999104     0.111122     8.624884     0.000000 
  28.880000     9.029867     0.110744     8.623563     0.000000 
  28.885000     9.308507     0.107429     8.622243     0.000000 
  28.890000     9.025013     0.110803     8.620925     0.000000 
  28.895000     8.566628     0.116732     8.619609     0.000000 
  28.900000     8.310573     0.120329     8.618294     0.000000 
  28.905000     8.913146     0.112194     8.616980     0.000000 
  28.910000     8.711798     0.114787     8.615668     0.000000 
  28.915000     8.765652     0.114082     8.614357     0.000000 
  28.920000     8.666697     0.115384     8.613048     0.000000 
  28.925000     8.963818     0.111560     8.611740     0.000000 
  28.930000     8.679236     0.115218     8.610434     0.000000 
  28.935000     8.904545     0.112302     8.609129     0.000000 
  28.940000     8.829545     0.113256     8.607825     0.000000 
  28.945000     8.894616     0.112428     8.606523     0.000000 
  28.950000     8.681687     0.115185     8.605223     0.000000 
  28.955000     8.983020     0.111321     8.603924     0.000000 
  28.960000     9.293400     0.107603     8.602626     0.000000 
  28.965000     8.871317     0.112723     8.601330     0.000000 
  28.970000     8.762551     0.114122     8.600035     0.000000 
  28.975000     8.823029     0.113340     8.598742     0.000000 
  28.980000     8.952821     0.111697     8.597450     0.000000 
  28.985000     9.148402     0.109309     8.596159     0.000000 
  28.990000     8.727487     0.114581     8.594870     0.000000 
  28.995000     8.690591     0.115067     8.593583     0.000000 
  29.000000     8.580418     0.116544     8.592296     0.000000 
  29.005000     8.768951     0.114039     8.591012     0.000000 
  29.010000     8.275339     0.120841     8.589728     0.000000 
  29.015000     8.477153     0.117964     8.588446     0.000000 
  29.020000     8.730230     0.114545     8.587166     0.000000 
  29.025000     8.784187     0.113841     8.585887     0.000000 
  29.030000     8.942597     0.111824     8.584609     0.000000 
  29.035000     8.873406     0.112696     8.583333     0.000000 
  29.040000     8.749140     0.114297     8.582058     0.000000 
  29.045000     9.192593     0.108783     8.580785     0.000000 
  29.050000     8.620469     0.116003     8.579513     0.000000 
  29.055000     8.969874     0.111484     8.578243     0.000000 
  29.060000     8.749682     0.114290     8.576973     0.000000 
  29.065000     8.829278     0.113260     8.575706     0.000000 
  29.070000     8.735759     0.114472     8.574439     0.000000 
  29.075000     9.300780     0.107518     8.573175     0.000000 
  29.080000     8.733406     0.114503     8.571911     0.000000 
  29.085000     8.816628     0.113422     8.570649     0.000000 
  29.090000     8.878535     0.112631     8.569388     0.000000 
  29.095000     8.647701     0.115638     8.568129     0.000000 
  29.100000     8.513268     0.117464     8.566871     0.000000 
  29.105000     8.613897     0.116091     8.565615     0.000000 
  29.110000     8.996982     0.111148     8.564360     0.000000 
  29.115000     9.250514     0.108102     8.563106     0.000000 
  29.120000     8.558668     0.116841     8.561854     0.000000 
  29.125000     8.941432     0.111839     8.560603     0.000000 
  29.130000     9.234269     0.108292     8.559353     0.000000 
  29.135000     8.920075     0.112107     8.558105     0.000000 
  29.140000     8.642858     0.115702     8.556859     0.000000 
  29.145000     8.719757     0.114682     8.555613     0.000000 
  29.150000     8.510537     0.117501     8.554369     0.000000 
  29.155000     8.851433     0.112976     8.553127     0.000000 
  29.160000     8.965107     0.111544     8.551886     0.000000 
  29.165000     8.623769     0.115959     8.550646     0.000000 
  29.170000     8.613054     0.116103     8.549407     0.000000 
  29.175000     8.719239     0.114689     8.548170     0.000000 
  29.180000     8.735119     0.114480     8.546935     0.000000 
  29.185000     8.597388     0.116314     8.545700     0.000000 
  29.190000     8.351621     0.119737     8.544467     0.000000 
  29.195000     8.831107     0.113236     8.543236     0.000000 
  29.200000     8.542266     0.117065     8.542006     0.000000 
  29.205000     8.487115     0.117826     8.540777     0.000000 
  29.210000     8.651818     0.115583     8.539550     0.000000 
  29.215000     8.872939     0.112702     8.538323     0.000000 
  29.220000     8.731497     0.114528     8.537099     0.000000 
  29.225000     9.103247     0.109851     8.535875     0.000000 
  29.230000     8.582328     0.116519     8.534653     0.000000 
  29.235000     8.780588     0.113888     8.533433     0.000000 
  29.240000     8.621367     0.115991     8.532214     0.000000 
  29.245000     8.668374     0.115362     8.530996     0.000000 
  29.250000     8.610279     0.116140     8.529779     0.000000 
  29.255000     8.781056     0.113882     8.528564     0.000000 
  29.260000     8.455719     0.118263     8.527350     0.000000 
  29.265000     8.975493     0.111414     8.526138     0.000000 
  29.270000     8.453500     0.118294     8.524927     0.000000 
  29.275000     8.818458     0.113399     8.523717     0.000000 
  29.280000     8.842828     0.113086     8.522508     0.000000 
  29.285000     8.808649     0.113525     8.521301     0.000000 
  29.290000     8.900363     0.112355     8.520096     0.000000 
  29.295000     8.979633     0.111363     8.518891     0.000000 
  29.300000     8.550960     0.116946     8.517688     0.000000 
  29.305000     8.826553     0.113295     8.516486     0.000000 
  29.310000     8.750499     0.114279     8.515286     0.000000 
  29.315000     8.484535     0.117861     8.514087     0.000000 
  29.320000     8.763612     0.114108     8.512889     0.000000 
  29.325000     9.212079     0.108553     8.511693     0.000000 
  29.330000     8.770605     0.114017     8.510498     0.000000 
  29.335000     8.883155     0.112573     8.509304     0.000000 
  29.340000     8.786969     0.113805     8.508112     0.000000 
  29.345000     9.139057     0.109420     8.506921     0.000000 
  29.350000     8.964468     0.111552     8.505731     0.000000 
  29.355000     9.205824     0.108627     8.504542     0.000000 
  29.360000     9.255826     0.108040     8.503355     0.000000 
  29.365000     9.114993     0.109709     8.502170     0.000000 
  29.370000     9.086994     0.110047     8.500985     0.000000 
  29.375000     9.370588     0.106717     8.499802     0.000000 
  29.380000     8.697967     0.114969     8.498620     0.000000 
  29.385000     8.561711     0.116799     8.497440     0.000000 
  29.390000     8.875550     0.112669     8.496261     0.000000 
  29.395000     8.983828     0.111311     8.495083     0.000000 
  29.400000     8.930249     0.111979     8.493906     0.000000 
  29.405000     9.135263     0.109466     8.492731     0.000000 
  29.410000     8.576224     0.116601     8.491557     0.000000 
  29.415000     8.442328     0.118451     8.490384     0.000000 
  29.420000     8.806982     0.113546     8.489213     0.000000 
  29.425000     9.163106     0.109133     8.488043     0.000000 
  29.430000     8.622354     0.115978     8.486874     0.000000 
  29.435000     8.575450     0.116612     8.485707     0.000000 
  29.440000     8.824722     0.113318     8.484541     0.000000 
  29.445000     8.546941     0.117001     8.483376     0.000000 
  29.450000     8.659147     0.115485     8.482213     0.000000 
  29.455000     8.941399     0.111839     8.481050     0.000000 
  29.460000     8.709903     0.114812     8.479890     0.000000 
  29.465000     8.168887     0.122416     8.478730     0.000000 
  29.470000     8.655199     0.115537     8.477572     0.000000 
  29.475000     8.010606     0.124834     8.476415     0.000000 
  29.480000     9.104899     0.109831     8.475259     0.000000 
  29.485000     8.461564     0.118181     8.474104     0.000000 
  29.490000     8.567429     0.116721     8.472951     0.000000 
  29.495000     8.304732     0.120413     8.471799     0.000000 
  29.500000     8.496671     0.117693     8.470649     0.000000 
  29.505000     8.387510     0.119225     8.469499     0.000000 
  29.510000     8.624959     0.115943     8.468351     0.000000 
  29.515000     8.452795     0.118304     8.467205     0.000000 
  29.520000     8.369890     0.119476     8.466059     0.000000 
  29.525000     8.661793     0.115450     8.464915     0.000000 
  29.530000     8.616676     0.116054     8.463772     0.000000 
  29.535000     8.622265     0.115979     8.462630     0.000000 
  29.540000     8.427892     0.118654     8.461490     0.000000 
  29.545000     8.886992     0.112524     8.460351     0.000000 
  29.550000     8.718039     0.114705     8.459213     0.000000 
  29.555000     8.766950     0.114065     8.458076     0.000000 
  29.560000     8.538254     0.117120     8.456941     0.000000 
  29.565000     8.389797     0.119192     8.455807     0.000000 
  29.570000     8.386534     0.119239     8.454674     0.000000 
  29.575000     8.567829     0.116716     8.453543     0.000000 
  29.580000     8.474812     0.117997     8.452412     0.000000 
  29.585000     8.345144     0.119830     8.451283     0.000000 
  29.590000     8.626702     0.115919     8.450156     0.000000 
  29.595000     8.722832     0.114642     8.449029     0.000000 
  29.600000     9.012208     0.110961     8.447904     0.000000 
  29.605000     8.281365     0.120753     8.446780     0.000000 
  29.610000     8.556724     0.116867     8.445657     0.000000 
  29.615000     8.627546     0.115908     8.444536     0.000000 
  29.620000     8.893266     0.112445     8.443415     0.000000 
  29.625000     8.750276     0.114282     8.442296     0.000000 
  29.630000     9.057257     0.110409     8.441179     0.000000 
  29.635000     8.573784     0.116635     8.440062     0.000000 
  29.640000     8.543716     0.117045     8.438947     0.000000 
  29.645000     8.605073     0.116211     8.437833     0.000000 
  29.650000     8.694616     0.115014     8.436720     0.000000 
  29.655000     8.441024     0.118469     8.435609     0.000000 
  29.660000     8.662961     0.115434     8.434498     0.000000 
  29.665000     8.607299     0.116180     8.433389     0.000000 
  29.670000     8.663152     0.115431     8.432282     0.000000 
  29.675000     8.504289     0.117588     8.431175     0.000000 
  29.680000     8.539057     0.117109     8.430070     0.000000 
  29.685000     8.813600     0.113461     8.428965     0.000000 
  29.690000     8.659006     0.115487     8.427863     0.000000 
  29.695000     8.713855     0.114760     8.453137     0.000000 
  29.700000     8.549623     0.116964     8.452175     0.000000 
  29.705000     8.672648     0.115305     8.451215     0.000000 
  29.710000     9.222873     0.108426     8.450258     0.000000 
  29.715000     8.540648     0.117087     8.449303     0.000000 
  29.720000     8.756784     0.114197     8.448350     0.000000 
  29.725000     8.260649     0.121056     8.447400     0.000000 
  29.730000     8.160338     0.122544     8.446452     0.000000 
  29.735000     8.498457     0.117668     8.445507     0.000000 
  29.740000     8.515096     0.117438     8.444564     0.000000 
  29.745000     8.531180     0.117217     8.443623     0.000000 
  29.750000     8.681542     0.115187     8.442685     0.000000 
  29.755000     8.485539     0.117848     8.441749     0.000000 
  29.760000     8.627164     0.115913     8.440815     0.000000 
  29.765000     8.405931     0.118964     8.439884     0.000000 
  29.770000     8.432639     0.118587     8.438956     0.000000 
  29.775000     8.411953     0.118878     8.438030     0.000000 
  29.780000     8.424845     0.118697     8.437106     0.000000 
  29.785000     8.415296     0.118831     8.436185     0.000000 
  29.790000     8.119695     0.123157     8.435267     0.000000 
  29.795000     8.721270     0.114662     8.434351     0.000000 
  29.800000     8.310292     0.120333     8.433437     0.000000 
  29.805000     9.007816     0.111015     8.432526     0.000000 
  29.810000     8.567374     0.116722     8.431618     0.000000 
  29.815000     8.388387     0.119212     8.430712     0.000000 
  29.820000     8.789501     0.113772     8.429809     0.000000 
  29.825000     8.815156     0.113441     8.428909     0.000000 
  29.830000     8.521603     0.117349     8.428011     0.000000 
  29.835000     8.468028     0.118091     8.427115     0.000000 
  29.840000     8.475480     0.117987     8.426223     0.000000 
  29.845000     8.271129     0.120902     8.425333     0.000000 
  29.850000     8.690263     0.115071     8.424446     0.000000 
  29.855000     8.646130     0.115659     8.423561     0.000000 
  29.860000     8.553116     0.116916     8.422679     0.000000 
  29.865000     8.490714     0.117776     8.421800     0.000000 
  29.870000     8.046664     0.124275     8.420924     0.000000 
  29.875000     8.916175     0.112156     8.420050     0.000000 
  29.880000     8.393693     0.119137     8.419179     0.000000 
  29.885000     8.323932     0.120136     8.418311     0.000000 
  29.890000     8.430747     0.118613     8.417446     0.000000 
  29.895000     8.667978     0.115367     8.416584     0.000000 
  29.900000     8.262525     0.121028     8.415724     0.000000 
  29.905000     8.556125     0.116875     8.414868     0.000000 
  29.910000     8.435322     0.118549     8.414014     0.000000 
  29.915000     8.642733     0.115704     8.413163     0.000000 
  29.920000     8.119957     0.123153     8.412315     0.000000 
  29.925000     8.042841     0.124334     8.411470     0.000000 
  29.930000     8.643469     0.115694     8.410628     0.000000 
  29.935000     8.070462     0.123909     8.409789     0.000000 
  29.940000     8.425682     0.118685     8.408953     0.000000 
  29.945000     8.703574     0.114895     8.408121     0.000000 
  29.950000     8.733633     0.114500     8.407291     0.000000 
  29.955000     8.678431     0.115228     8.406464     0.000000 
  29.960000     8.445169     0.118411     8.405640     0.000000 
  29.965000     8.575190     0.116615     8.404820     0.000000 
  29.970000     8.221499     0.121632     8.404002     0.000000 
  29.975000     8.950728     0.111723     8.403188     0.000000 
  29.980000     8.565062     0.116753     8.402377     0.000000 
  29.985000     8.912129     0.112207     8.401569     0.000000 
  29.990000     8.474799     0.117997     8.400764     0.000000 
  29.995000     8.818433     0.113399     8.399963     0.000000 
  30.000000     8.414632     0.118841     8.399165     0.000000 
  30.005000     8.959770     0.111610     8.398370     0.000000 
  30.010000     8.379650     0.119337     8.397579     0.000000 
  30.015000     8.424083     0.118707     8.396791     0.000000 
  30.020000     8.810988     0.113495     8.396006     0.000000 
  30.025000     9.060755     0.110366     8.395225     0.000000 
  30.030000     8.350154     0.119758     8.394447     0.000000 
  30.035000     8.116240     0.123210     8.393673     0.000000 
  30.040000     8.728765     0.114564     8.392902     0.000000 
  30.045000     8.300929     0.120468     8.392134     0.000000 
  30.050000     8.541629     0.117074     8.391371     0.000000 
  30.055000     8.439390     0.118492     8.390611     0.000000 
  30.060000     8.492949     0.117745     8.389854     0.000000 
  30.065000     8.738451     0.114437     8.389101     0.000000 
  30.070000     8.638581     0.115760     8.388352     0.000000 
  30.075000     8.442784     0.118444     8.387607     0.000000 
  30.080000     8.688582     0.115094     8.386865     0.000000 
  30.085000     8.867807     0.112767     8.386127     0.000000 
  30.090000     8.605951     0.116199     8.385393     0.000000 
  30.095000     8.793550     0.113720     8.384663     0.000000 
  30.100000     8.643041     0.115700     8.383936     0.000000 
  30.105000     8.100365     0.123451     8.383214     0.000000 
  30.110000     8.226184     0.121563     8.382495     0.000000 
  30.115000     8.878344     0.112634     8.381781     0.000000 
  30.120000     8.176305     0.122305     8.381070     0.000000 
  30.125000     8.929827     0.111984     8.380364     0.000000 
  30.130000     8.679199     0.115218     8.379662     0.000000 
  30.135000     8.572086     0.116658     8.378963     0.000000 
  30.140000     8.535115     0.117163     8.378269     0.000000 
  30.145000     8.132262     0.122967     8.377580     0.000000 
  30.150000     8.126144     0.123060     8.376894     0.000000 
  30.155000     8.631532     0.115854     8.376213     0.000000 
  30.160000     8.617628     0.116041     8.375536     0.000000 
  30.165000     8.370421     0.119468     8.374864     0.000000 
  30.170000     8.576898     0.116592     8.374196     0.000000 
  30.175000     8.234499     0.121440     8.373533     0.000000 
  30.180000     8.556087     0.116876     8.372874     0.000000 
  30.185000     8.278976     0.120788     8.372219     0.000000 
  30.190000     8.393122     0.119145     8.371570     0.000000 
  30.195000     8.548354     0.116982     8.370925     0.000000 
  30.200000     8.659428     0.115481     8.370284     0.000000 
  30.205000     8.422983     0.118723     8.369649     0.000000 
  30.210000     8.512556     0.117474     8.369018     0.000000 
  30.215000     7.896779     0.126634     8.368392     0.000000 
  30.220000     8.774644     0.113965     8.367772     0.000000 
  30.225000     8.692412     0.115043     8.367156     0.000000 
  30.230000     8.646237     0.115657     8.366545     0.000000 
  30.235000     8.527001     0.117275     8.365939     0.000000 
  30.240000     8.355611     0.119680     8.365339     0.000000 
  30.245000     8.484517     0.117862     8.364743     0.000000 
  30.250000     8.348672     0.119780     8.364153     0.000000 
  30.255000     8.412281     0.118874     8.363569     0.000000 
  30.260000     8.439266     0.118494     8.362989     0.000000 
  30.265000     8.412110     0.118876     8.362416     0.000000 
  30.270000     8.353914     0.119704     8.361847     0.000000 
  30.275000     8.217304     0.121694     8.361285     0.000000 
  30.280000     8.350398     0.119755     8.360728     0.000000 
  30.285000     8.593785     0.116363     8.360176     0.000000 
  30.290000     8.190902     0.122087     8.359631     0.000000 
  30.295000     8.602393     0.116247     8.359091     0.000000 
  30.300000     8.636554     0.115787     8.358558     0.000000 
  30.305000     8.515018     0.117440     8.358030     0.000000 
  30.310000     8.571726     0.116663     8.357508     0.000000 
  30.315000     8.269848     0.120921     8.356993     0.000000 
  30.320000     8.676792     0.115250     8.356484     0.000000 
  30.325000     8.277281     0.120813     8.355981     0.000000 
  30.330000     8.041038     0.124362     8.355485     0.000000 
  30.335000     8.390115     0.119188     8.354995     0.000000 
  30.340000     8.245298     0.121281     8.354512     0.000000 
  30.345000     8.197084     0.121995     8.354035     0.000000 
  30.350000     8.499371     0.117656     8.353565     0.000000 
  30.355000     8.653888     0.115555     8.353102     0.000000 
  30.360000     8.599074     0.116292     8.352646     0.000000 
  30.365000     8.519993     0.117371     8.352197     0.000000 
  30.370000     8.764733     0.114094     8.351755     0.000000 
  30.375000     8.406920     0.118950     8.351320     0.000000 
  30.380000     8.420641     0.118756     8.350893     0.000000 
  30.385000     8.375597     0.119394     8.350473     0.000000 
  30.390000     8.708687     0.114828     8.350061     0.000000 
  30.395000     8.552314     0.116927     8.349656     0.000000 
  30.400000     8.146073     0.122759     8.349259     0.000000 
  30.405000     8.488319     0.117809     8.348869     0.000000 
  30.410000     8.660821     0.115462     8.348488     0.000000 
  30.415000     7.997222     0.125043     8.348115     0.000000 
  30.420000     8.410854     0.118894     8.347750     0.000000 
  30.425000     8.174612     0.122330     8.347393     0.000000 
  30.430000     8.388018     0.119218     8.347045     0.000000 
  30.435000     8.555496     0.116884     8.346706     0.000000 
  30.440000     8.459972     0.118204     8.346375     0.000000 
  30.445000     8.399825     0.119050     8.346053     0.000000 
  30.450000     8.735128     0.114480     8.345739     0.000000 
  30.455000     8.745524     0.114344     8.345435     0.000000 
  30.460000     8.558894     0.116838     8.345140     0.000000 
  30.465000     7.900901     0.126568     8.344855     0.000000 
  30.470000     8.180610     0.122240     8.344579     0.000000 
  30.475000     8.583546     0.116502     8.344313     0.000000 
  30.480000     8.885203     0.112547     8.344056     0.000000 
  30.485000     8.270943     0.120905     8.343810     0.000000 
  30.490000     8.457248     0.118242     8.343574     0.000000 
  30.495000     8.301982     0.120453     8.343348     0.000000 
  30.500000     8.364291     0.119556     8.343132     0.000000 
  30.505000     8.309759     0.120340     8.342927     0.000000 
  30.510000     8.435132     0.118552     8.342733     0.000000 
  30.515000     8.565751     0.116744     8.342550     0.000000 
  30.520000     8.717795     0.114708     8.342378     0.000000 
  30.525000     8.492339     0.117753     8.342218     0.000000 
  30.530000     8.384447     0.119268     8.342069     0.000000 
  30.535000     8.295612     0.120546     8.341931     0.000000 
  30.540000     8.410915     0.118893     8.341806     0.000000 
  30.545000     8.704178     0.114887     8.341693     0.000000 
  30.550000     7.980091     0.125312     8.341592     0.000000 
  30.555000     8.321446     0.120171     8.341504     0.000000 
  30.560000     8.172876     0.122356     8.341429     0.000000 
  30.565000     8.418259     0.118789     8.341366     0.000000 
  30.570000     8.483282     0.117879     8.341317     0.000000 
  30.575000     8.866817     0.112780     8.341281     0.000000 
  30.580000     9.378037     0.106632     8.341260     0.000000 
  30.585000     8.488648     0.117804     8.341252     0.000000 
  30.590000     8.675369     0.115269     8.341258     0.000000 
  30.595000     8.962094     0.111581     8.341279     0.000000 
  30.600000     8.636868     0.115783     8.341315     0.000000 
  30.605000     8.500425     0.117641     8.341365     0.000000 
  30.610000     8.410673     0.118897     8.341431     0.000000 
  30.615000     8.357923     0.119647     8.341513     0.000000 
  30.620000     8.300770     0.120471     8.341610     0.000000 
  30.625000     8.302207     0.120450     8.341724     0.000000 
  30.630000     8.092903     0.123565     8.341854     0.000000 
  30.635000     8.272838     0.120878     8.342001     0.000000 
  30.640000     8.128839     0.123019     8.342166     0.000000 
  30.645000     8.373158     0.119429     8.342347     0.000000 
  30.650000     8.701875     0.114918     8.342547     0.000000 
  30.655000     8.367160     0.119515     8.342765     0.000000 
  30.660000     8.478861     0.117940     8.343001     0.000000 
  30.665000     8.584986     0.116482     8.343257     0.000000 
  30.670000     8.282716     0.120733     8.343531     0.000000 
  30.675000     8.253143     0.121166     8.343826     0.000000 
  30.680000     8.530195     0.117231     8.344140     0.000000 
  30.685000     8.455691     0.118264     8.344475     0.000000 
  30.690000     8.504599     0.117583     8.344831     0.000000 
  30.695000     8.432525     0.118588     8.345209     0.000000 
  30.700000     8.383549     0.119281     8.345608     0.000000 
  30.705000     8.690244     0.115072     8.346029     0.000000 
  30.710000     8.296489     0.120533     8.346474     0.000000 
  30.715000     8.383802     0.119278     8.346941     0.000000 
  30.720000     7.996235     0.125059     8.347433     0.000000 
  30.725000     8.554750     0.116894     8.347948     0.000000 
  30.730000     8.276637     0.120822     8.348489     0.000000 
  30.735000     8.492977     0.117744     8.349055     0.000000 
  30.740000     8.312712     0.120298     8.349647     0.000000 
  30.745000     8.736269     0.114465     8.350265     0.000000 
  30.750000     8.482817     0.117885     8.350910     0.000000 
  30.755000     8.663652     0.115425     8.351584     0.000000 
  30.760000     8.467755     0.118095     8.352285     0.000000 
  30.765000     8.304112     0.120422     8.353016     0.000000 
  30.770000     8.382544     0.119296     8.353776     0.000000 
  30.775000     8.527310     0.117270     8.354566     0.000000 
  30.780000     8.601707     0.116256     8.355388     0.000000 
  30.785000     8.362974     0.119575     8.356242     0.000000 
  30.790000     8.379085     0.119345     8.357128     0.000000 
  30.795000     8.751434     0.114267     8.358047     0.000000 
  30.800000     8.119626     0.123158     8.359001     0.000000 
  30.805000     8.386572     0.119238     8.359989     0.000000 
  30.810000     8.091733     0.123583     8.361014     0.000000 
  30.815000     8.046508     0.124278     8.362075     0.000000 
  30.820000     8.346334     0.119813     8.363174     0.000000 
  30.825000     8.497470     0.117682     8.364311     0.000000 
  30.830000     8.321463     0.120171     8.365488     0.000000 
  30.835000     8.233778     0.121451     8.366705     0.000000 
  30.840000     8.643617     0.115692     8.367964     0.000000 
  30.845000     8.604607     0.116217     8.369266     0.000000 
  30.850000     8.915406     0.112165     8.370611     0.000000 
  30.855000     8.468722     0.118082     8.372001     0.000000 
  30.860000     8.499840     0.117649     8.373438     0.000000 
  30.865000     7.934169     0.126037     8.374921     0.000000 
  30.870000     8.254696     0.121143     8.376453     0.000000 
  30.875000     8.500120     0.117645     8.378035     0.000000 
  30.880000     7.864599     0.127152     8.379668     0.000000 
  30.885000     8.178197     0.122276     8.381354     0.000000 
  30.890000     8.187533     0.122137     8.383094     0.000000 
  30.895000     8.334821     0.119979     8.384889     0.000000 
  30.900000     8.332439     0.120013     8.386741     0.000000 
  30.905000     8.462571     0.118167     8.388652     0.000000 
  30.910000     8.419046     0.118778     8.390624     0.000000 
  30.915000     8.108830     0.123322     8.392657     0.000000 
  30.920000     8.174876     0.122326     8.394754     0.000000 
  30.925000     8.630276     0.115871     8.396917     0.000000 
  30.930000     7.863574     0.127169     8.399147     0.000000 
  30.935000     8.306735     0.120384     8.401447     0.000000 
  30.940000     8.005604     0.124912     8.403819     0.000000 
  30.945000     8.419484     0.118772     8.406264     0.000000 
  30.950000     8.611316     0.116126     8.408785     0.000000 
  30.955000     8.144724     0.122779     8.411385     0.000000 
  30.960000     8.413488     0.118857     8.414065     0.000000 
  30.965000     8.490174     0.117783     8.416829     0.000000 
  30.970000     8.288708     0.120646     8.419678     0.000000 
  30.975000     8.636539     0.115787     8.422616     0.000000 
  30.980000     8.158892     0.122566     8.425645     0.000000 
  30.985000     9.030574     0.110735     8.428768     0.000000 
  30.990000     8.572552     0.116651     8.431989     0.000000 
  30.995000     8.028484     0.124557     8.435309     0.000000 
  31.000000     8.250338     0.121207     8.438734     0.000000 
  31.005000     8.236816     0.121406     8.442265     0.000000 
  31.010000     8.464308     0.118143     8.445907     0.000000 
  31.015000     8.420209     0.118762     8.449663     0.000000 
  31.020000     8.758821     0.114171     8.453538     0.000000 
  31.025000     8.194999     0.122026     8.457535     0.000000 
  31.030000     8.812168     0.113479     8.461658     0.000000 
  31.035000     8.536149     0.117149     8.465912     0.000000 
  31.040000     8.260378     0.121060     8.470301     0.000000 
  31.045000     8.379918     0.119333     8.474831     0.000000 
  31.050000     9.058689     0.110391     8.479506     0.000000 
  31.055000     8.192163     0.122068     8.484331     0.000000 
  31.060000     8.562629     0.116787     8.489312     0.000000 
  31.065000     8.388703     0.119208     8.494455     0.000000 
  31.070000     8.842412     0.113091     8.499766     0.000000 
  31.075000     8.773408     0.113981     8.505251     0.000000 
  31.080000     8.712072     0.114783     8.529786     0.000000 
  31.085000     8.519045     0.117384     8.535735     0.000000 
  31.090000     8.732599     0.114513     8.541879     0.000000 
  31.095000     8.395065     0.119118     8.548226     0.000000 
  31.100000     8.589390     0.116423     8.554784     0.000000 
  31.105000     8.339737     0.119908     8.561561     0.000000 
  31.110000     8.502518     0.117612     8.568566     0.000000 
  31.115000     8.478580     0.117944     8.575809     0.000000 
  31.120000     8.512734     0.117471     8.583299     0.000000 
  31.125000     8.403304     0.119001     8.591046     0.000000 
  31.130000     8.385026     0.119260     8.599061     0.000000 
  31.135000     8.641322     0.115723     8.607355     0.000000 
  31.140000     9.025160     0.110801     8.615940     0.000000 
  31.145000     8.221099     0.121638     8.624829     0.000000 
  31.150000     8.944500     0.111801     8.634035     0.000000 
  31.155000     7.912997     0.126374     8.643572     0.000000 
  31.160000     8.396127     0.119103     8.653455     0.000000 
  31.165000     8.368893     0.119490     8.663699     0.000000 
  31.170000     8.719389     0.114687     8.674321     0.000000 
  31.175000     8.862278     0.112838     8.685338     0.000000 
  31.180000     8.264252     0.121003     8.696768     0.000000 
  31.185000     8.316773     0.120239     8.708632     0.000000 
  31.190000     8.773267     0.113983     8.720950     0.000000 
  31.195000     8.872778     0.112704     8.733744     0.000000 
  31.200000     8.608537     0.116164     8.747038     0.000000 
  31.205000     8.465895     0.118121     8.760855     0.000000 
  31.210000     8.450166     0.118341     8.775223     0.000000 
  31.215000     8.715855     0.114733     8.790169     0.000000 
  31.220000     8.748188     0.114309     8.805723     0.000000 
  31.225000     8.967906     0.111509     8.821918     0.000000 
  31.230000     8.860273     0.112863     8.838787     0.000000 
  31.235000     8.660503     0.115467     8.856365     0.000000 
  31.240000     8.783510     0.113850     8.874693     0.000000 
  31.245000     8.557860     0.116852     8.893810     0.000000 
  31.250000     8.905152     0.112295     8.913762     0.000000 
  31.255000     8.683027     0.115167     8.934595     0.000000 
  31.260000     9.038663     0.110636     8.956360     0.000000 
  31.265000     8.773895     0.113974     8.979112     0.000000 
  31.270000     8.866274     0.112787     9.002909     0.000000 
  31.275000     8.313618     0.120285     9.027815     0.000000 
  31.280000     8.865834     0.112793     9.053895     0.000000 
  31.285000     9.358117     0.106859     9.081224     0.000000 
  31.290000     8.499815     0.117650     9.109880     0.000000 
  31.295000     8.694320     0.115018     9.139948     0.000000 
  31.300000     9.159019     0.109182     9.171520     0.000000 
  31.305000     9.546692     0.104748     9.204695     0.000000 
  31.310000     8.748843     0.114301     9.239580     0.000000 
  31.315000     9.332410     0.107153     9.276293     0.000000 
  31.320000     9.357981     0.106861     9.314960     0.000000 
  31.325000     9.024659     0.110808     9.355721     0.000000 
  31.330000     9.430215     0.106042     9.398724     0.000000 
  31.335000     8.831542     0.113231     9.444135     0.000000 
  31.340000     9.114040     0.109721     9.492134     0.000000 
  31.345000     9.371275     0.106709     9.542917     0.000000 
  31.350000     9.238509     0.108243     9.596700     0.000000 
  31.355000     9.510502     0.105147     9.653719     0.000000 
  31.360000     9.306307     0.107454     9.714237     0.000000 
  31.365000     9.395675     0.106432     9.778540     0.000000 
  31.370000     9.546807     0.104747     9.846946     0.000000 
  31.375000     9.618750     0.103964     9.919806     0.000000 
  31.380000     9.636119     0.103776     9.997512     0.000000 
  31.385000    10.049293     0.099509    10.080495     0.000000 
  31.390000     9.922661     0.100779    10.169239     0.000000 
  31.395000     9.831834     0.101710    10.264284     0.000000 
  31.400000    10.315959     0.096937    10.366231     0.000000 
  31.405000    10.069101     0.099314    10.475759     0.000000 
  31.410000    10.717541     0.093305    10.593629     0.000000 
  31.415000    10.528950     0.094976    10.720701     0.000000 
  31.420000    11.013577     0.090797    10.857946     0.000000 
  31.425000    10.831619     0.092322    11.006469     0.000000 
  31.430000    10.670832     0.093713    11.167526     0.000000 
  31.435000    11.111083     0.090000    11.342551     0.000000 
  31.440000    11.350054     0.088105    11.533189     0.000000 
  31.445000    11.842547     0.084441    11.741334     0.000000 
  31.450000    11.600580     0.086203    11.969171     0.000000 
  31.455000    12.336999     0.081057    12.219235     0.000000 
  31.460000    12.320339     0.081167    12.494479     0.000000 
  31.465000    13.060632     0.076566    12.798356     0.000000 
  31.470000    12.983849     0.077019    13.134928     0.000000 
  31.475000    13.190244     0.075814    13.508994     0.000000 
  31.480000    13.620939     0.073416    13.926254     0.000000 
  31.485000    14.315148     0.069856    14.393519     0.000000 
  31.490000    14.613299     0.068431    14.918980     0.000000 
  31.495000    15.608829     0.064066    15.512552     0.000000 
  31.500000    15.760687     0.063449    16.186342     0.000000 
  31.505000    16.700529     0.059878    16.955291     0.000000 
  31.510000    18.152862     0.055088    17.838128     0.000000 
  31.515000    19.641580     0.050912    18.858876     0.000000 
  31.520000    20.236474     0.049416    20.049419     0.000000 
  31.525000    22.379867     0.044683    21.454006     0.000000 
  31.530000    24.228779     0.041273    23.137178     0.000000 
  31.535000    25.356367     0.039438    25.197157     0.000000 
  31.540000    28.349223     0.035274    27.786895     0.000000 
  31.545000    30.241751     0.033067    31.143850     0.000000 
  31.550000    36.265097     0.027575    35.626256     0.000000 
  31.555000    41.732337     0.023962    41.747519     0.000000 
  31.560000    45.535151     0.021961    50.192782     0.000000 
  31.565000    59.331237     0.016855    61.795702     0.000000 
  31.570000    74.248628     0.013468    77.453832     0.000000 
  31.575000    87.661595     0.011408    97.968885     0.000000 
  31.580000   120.204578     0.008319   123.804612     0.000000 
  31.585000   141.128307     0.007086   154.737512     0.000000 
  31.590000   177.220056     0.005643   189.323241     0.000000 
  31.595000   226.043559     0.004424   224.124568     0.000000 
  31.600000   241.426195     0.004142   253.128112     0.000000 
  31.605000   275.653347     0.003628   268.837172     0.000000 
  31.610000   277.722046     0.003601   266.128040     0.000000 
  31.615000   275.378871     0.003631   245.992851     0.000000 
  31.620000   228.804617     0.004371   214.698670     0.000000 
  31.625000   186.279195     0.005368   179.529820     0.000000 
  31.630000   162.056241     0.006171   145.750059     0.000000 
  31.635000   107.715830     0.009284   116.163539     0.000000 
  31.640000    87.269771     0.011459    91.818250     0.000000 
  31.645000    69.468350     0.014395    72.709848     0.000000 
  31.650000    51.916042     0.019262    58.254602     0.000000 
  31.655000    47.987792     0.020839    47.605718     0.000000 
  31.660000    40.650252     0.024600    39.872259     0.000000 
  31.665000    35.165922     0.028437    34.257280     0.000000 
  31.670000    32.140214     0.031114    30.123549     0.000000 
  31.675000    28.937492     0.034557    27.003483     0.000000 
  31.680000    26.310315     0.038008    24.575811     0.000000 
  31.685000    24.835044     0.040266    22.629569     0.000000 
  31.690000    23.039311     0.043404    21.029239     0.000000 
  31.695000    21.684139     0.046117    19.687409     0.000000 
  31.700000    19.822648     0.050447    18.546046     0.000000 
  31.705000    18.646770     0.053629    17.564831     0.000000 
  31.710000    17.407597     0.057446    16.714341     0.000000 
  31.715000    17.315333     0.057752    15.972179     0.000000 
  31.720000    15.876124     0.062988    15.320767     0.000000 
  31.725000    15.639053     0.063942    14.746013     0.000000 
  31.730000    14.893230     0.067145    14.236464     0.000000 
  31.735000    13.791599     0.072508    13.782714     0.000000 
  31.740000    13.409612     0.074573    13.376983     0.000000 
  31.745000    13.434983     0.074433    13.012785     0.000000 
  31.750000    13.449236     0.074354    12.684687     0.000000 
  31.755000    12.818438     0.078013    12.388106     0.000000 
  31.760000    12.082537     0.082764    12.119159     0.000000 
  31.765000    12.102819     0.082625    11.874538     0.000000 
  31.770000    11.629759     0.085986    11.651414     0.000000 
  31.775000    11.238047     0.088983    11.447353     0.000000 
  31.780000    11.234144     0.089014    11.260255     0.000000 
  31.785000    11.261086     0.088801    11.088299     0.000000 
  31.790000    10.872603     0.091974    10.929901     0.000000 
  31.795000    10.761770     0.092922    10.783679     0.000000 
  31.800000    10.494246     0.095290    10.648420     0.000000 
  31.805000    10.430765     0.095870    10.523059     0.000000 
  31.810000    10.152903     0.098494    10.406656     0.000000 
  31.815000    10.040032     0.099601    10.298380     0.000000 
  31.820000    10.046704     0.099535    10.197494     0.000000 
  31.825000     9.709849     0.102988    10.103342     0.000000 
  31.830000    10.075835     0.099247    10.015340     0.000000 
  31.835000     9.941790     0.100586     9.932964     0.000000 
  31.840000    10.195380     0.098084     9.855747     0.000000 
  31.845000     9.585514     0.104324     9.783266     0.000000 
  31.850000     9.597597     0.104193     9.715144     0.000000 
  31.855000     9.330345     0.107177     9.651038     0.000000 
  31.860000     9.232178     0.108317     9.590640     0.000000 
  31.865000     9.356165     0.106881     9.533670     0.000000 
  31.870000     9.065107     0.110313     9.479873     0.000000 
  31.875000     9.080548     0.110126     9.429020     0.000000 
  31.880000     9.095774     0.109941     9.380899     0.000000 
  31.885000     9.165870     0.109100     9.335319     0.000000 
  31.890000     8.813033     0.113468     9.292105     0.000000 
  31.895000     9.015410     0.110921     9.251096     0.000000 
  31.900000     8.991751     0.111213     9.212145     0.000000 
  31.905000     9.131910     0.109506     9.175119     0.000000 
  31.910000     8.560089     0.116821     9.139891     0.000000 
  31.915000     9.174594     0.108997     9.106350     0.000000 
  31.920000     9.274941     0.107817     9.074388     0.000000 
  31.925000     8.801624     0.113615     9.043910     0.000000 
  31.930000     8.843431     0.113078     9.014825     0.000000 
  31.935000     8.593376     0.116369     8.987050     0.000000 
  31.940000     8.673697     0.115291     8.960510     0.000000 
  31.945000     8.622669     0.115973     8.935132     0.000000 
  31.950000     8.791268     0.113749     8.910850     0.000000 
  31.955000     8.790964     0.113753     8.887603     0.000000 
  31.960000     8.731681     0.114525     8.865334     0.000000 
  31.965000     9.168936     0.109064     8.843989     0.000000 
  31.970000     8.818934     0.113392     8.823519     0.000000 
  31.975000     8.422330     0.118732     8.803878     0.000000 
  31.980000     8.475147     0.117992     8.785022     0.000000 
  31.985000     8.252495     0.121175     8.766912     0.000000 
  31.990000     8.352970     0.119718     8.749508     0.000000 
  31.995000     8.366385     0.119526     8.732777     0.000000 
  32.000000     8.727065     0.114586     8.716684     0.000000 
  32.005000     8.415349     0.118830     8.701200     0.000000 
  32.010000     8.145958     0.122760     8.686294     0.000000 
  32.015000     8.615274     0.116073     8.671939     0.000000 
  32.020000     8.611327     0.116126     8.658109     0.000000 
  32.025000     8.632038     0.115847     8.644782     0.000000 
  32.030000     8.753319     0.114242     8.631932     0.000000 
  32.035000     8.387531     0.119225     8.619540     0.000000 
  32.040000     8.900646     0.112351     8.607585     0.000000 
  32.045000     8.203052     0.121906     8.596048     0.000000 
  32.050000     8.423655     0.118713     8.584911     0.000000 
  32.055000     8.303711     0.120428     8.574157     0.000000 
  32.060000     8.386822     0.119235     8.563770     0.000000 
  32.065000     8.501393     0.117628     8.553735     0.000000 
  32.070000     8.440041     0.118483     8.544037     0.000000 
  32.075000     8.379434     0.119340     8.534664     0.000000 
  32.080000     8.410218     0.118903     8.525602     0.000000 
  32.085000     7.797364     0.128248     8.516839     0.000000 
  32.090000     8.665205     0.115404     8.508364     0.000000 
  32.095000     8.081758     0.123735     8.500166     0.000000 
  32.100000     8.102647     0.123416     8.492234     0.000000 
  32.105000     8.687784     0.115104     8.484559     0.000000 
  32.110000     8.482465     0.117890     8.477131     0.000000 
  32.115000     7.880605     0.126894     8.469942     0.000000 
  32.120000     8.382104     0.119302     8.462984     0.000000 
  32.125000     8.558701     0.116840     8.456247     0.000000 
  32.130000     8.616954     0.116050     8.449726     0.000000 
  32.135000     8.517440     0.117406     8.443412     0.000000 
  32.140000     8.238857     0.121376     8.437299     0.000000 
  32.145000     8.505805     0.117567     8.431381     0.000000 
  32.150000     8.300734     0.120471     8.425650     0.000000 
  32.155000     8.101022     0.123441     8.420102     0.000000 
  32.160000     8.447841     0.118373     8.414731     0.000000 
  32.165000     8.407490     0.118942     8.409532     0.000000 
  32.170000     8.139195     0.122862     8.404499     0.000000 
  32.175000     8.123875     0.123094     8.399628     0.000000 
  32.180000     8.481022     0.117910     8.394915     0.000000 
  32.185000     8.039210     0.124390     8.390354     0.000000 
  32.190000     8.315310     0.120260     8.385942     0.000000 
  32.195000     8.039310     0.124389     8.381675     0.000000 
  32.200000     8.364304     0.119556     8.377549     0.000000 
  32.205000     8.084510     0.123693     8.373562     0.000000 
  32.210000     8.140693     0.122840     8.369708     0.000000 
  32.215000     7.972858     0.125426     8.365986     0.000000 
  32.220000     8.450723     0.118333     8.362392     0.000000 
  32.225000     8.107458     0.123343     8.358924     0.000000 
  32.230000     8.674670     0.115278     8.355578     0.000000 
  32.235000     8.499559     0.117653     8.352353     0.000000 
  32.240000     8.469870     0.118066     8.349245     0.000000 
  32.245000     8.216421     0.121707     8.346253     0.000000 
  32.250000     8.645479     0.115667     8.343374     0.000000 
  32.255000     8.441851     0.118457     8.340607     0.000000 
  32.260000     8.180239     0.122246     8.337949     0.000000 
  32.265000     7.959845     0.125631     8.335399     0.000000 
  32.270000     8.712949     0.114772     8.332956     0.000000 
  32.275000     8.272030     0.120889     8.330616     0.000000 
  32.280000     8.333971     0.119991     8.328380     0.000000 
  32.285000     7.984605     0.125241     8.326246     0.000000 
  32.290000     8.301253     0.120464     8.324212     0.000000 
  32.295000     8.029862     0.124535     8.322277     0.000000 
  32.300000     8.429189     0.118635     8.320441     0.000000 
  32.305000     8.320131     0.120190     8.318703     0.000000 
  32.310000     7.990317     0.125151     8.317061     0.000000 
  32.315000     8.025883     0.124597     8.315515     0.000000 
  32.320000     8.601721     0.116256     8.314064     0.000000 
  32.325000     8.196973     0.121996     8.312708     0.000000 
  32.330000     8.320930     0.120179     8.311446     0.000000 
  32.335000     8.074471     0.123847     8.310278     0.000000 
  32.340000     7.957037     0.125675     8.309204     0.000000 
  32.345000     8.072150     0.123883     8.308223     0.000000 
  32.350000     8.314911     0.120266     8.307335     0.000000 
  32.355000     8.040511     0.124370     8.306540     0.000000 
  32.360000     8.232786     0.121466     8.305839     0.000000 
  32.365000     8.124142     0.123090     8.305231     0.000000 
  32.370000     8.273728     0.120864     8.304716     0.000000 
  32.375000     8.516863     0.117414     8.304296     0.000000 
  32.380000     8.231832     0.121480     8.303970     0.000000 
  32.385000     8.379109     0.119344     8.303739     0.000000 
  32.390000     7.993554     0.125101     8.303604     0.000000 
  32.395000     8.174268     0.122335     8.303565     0.000000 
  32.400000     8.451848     0.118317     8.303623     0.000000 
  32.405000     8.592753     0.116377     8.303779     0.000000 
  32.410000     7.818119     0.127908     8.304034     0.000000 
  32.415000     8.435696     0.118544     8.304389     0.000000 
  32.420000     8.394910     0.119120     8.304845     0.000000 
  32.425000     8.170378     0.122393     8.305403     0.000000 
  32.430000     8.088421     0.123634     8.306066     0.000000 
  32.435000     8.064089     0.124007     8.306834     0.000000 
  32.440000     8.760144     0.114153     8.307710     0.000000 
  32.445000     8.209049     0.121817     8.308694     0.000000 
  32.450000     8.344601     0.119838     8.309790     0.000000 
  32.455000     7.978761     0.125333     8.310998     0.000000 
  32.460000     8.439266     0.118494     8.312321     0.000000 
  32.465000     8.884844     0.112551     8.313762     0.000000 
  32.470000     8.417663     0.118798     8.315323     0.000000 
  32.475000     8.111780     0.123278     8.317006     0.000000 
  32.480000     8.403070     0.119004     8.318814     0.000000 
  32.485000     8.243687     0.121305     8.320750     0.000000 
  32.490000     8.689989     0.115075     8.322818     0.000000 
  32.495000     8.262106     0.121035     8.325020     0.000000 
  32.500000     8.147028     0.122744     8.327360     0.000000 
  32.505000     8.603511     0.116232     8.329842     0.000000 
  32.510000     8.256801     0.121112     8.332470     0.000000 
  32.515000     8.452307     0.118311     8.335247     0.000000 
  32.520000     8.523681     0.117320     8.338178     0.000000 
  32.525000     8.421315     0.118746     8.341268     0.000000 
  32.530000     8.491240     0.117768     8.344521     0.000000 
  32.535000     8.083239     0.123713     8.347943     0.000000 
  32.540000     8.113957     0.123244     8.351539     0.000000 
  32.545000     8.589996     0.116414     8.355314     0.000000 
  32.550000     7.954703     0.125712     8.359274     0.000000 
  32.555000     8.101227     0.123438     8.363427     0.000000 
  32.560000     8.046699     0.124275     8.367778     0.000000 
  32.565000     8.268857     0.120936     8.372334     0.000000 
  32.570000     7.996788     0.125050     8.377104     0.000000 
  32.575000     8.182193     0.122217     8.382094     0.000000 
  32.580000     8.046277     0.124281     8.387313     0.000000 
  32.585000     7.964763     0.125553     8.392771     0.000000 
  32.590000     8.754028     0.114233     8.398475     0.000000 
  32.595000     8.176046     0.122309     8.404437     0.000000 
  32.600000     8.068879     0.123933     8.410666     0.000000 
  32.605000     8.674702     0.115278     8.417173     0.000000 
  32.610000     8.348017     0.119789     8.423970     0.000000 
  32.615000     7.856359     0.127285     8.431070     0.000000 
  32.620000     8.510780     0.117498     8.438485     0.000000 
  32.625000     8.509008     0.117523     8.446229     0.000000 
  32.630000     8.164074     0.122488     8.454317     0.000000 
  32.635000     8.496140     0.117701     8.462764     0.000000 
  32.640000     8.238643     0.121379     8.471588     0.000000 
  32.645000     8.378721     0.119350     8.480805     0.000000 
  32.650000     8.160762     0.122538     8.490435     0.000000 
  32.655000     8.133410     0.122950     8.500497     0.000000 
  32.660000     8.887243     0.112521     8.511012     0.000000 
  32.665000     8.496280     0.117699     8.522004     0.000000 
  32.670000     8.390237     0.119186     8.533496     0.000000 
  32.675000     8.351850     0.119734     8.545514     0.000000 
  32.680000     8.660324     0.115469     8.558085     0.000000 
  32.685000     8.409804     0.118909     8.571239     0.000000 
  32.690000     9.068916     0.110267     8.585008     0.000000 
  32.695000     8.411286     0.118888     8.599424     0.000000 
  32.700000     8.356762     0.119664     8.614525     0.000000 
  32.705000     8.202075     0.121920     8.630348     0.000000 
  32.710000     8.080689     0.123752     8.646935     0.000000 
  32.715000     8.415952     0.118822     8.664331     0.000000 
  32.720000     8.117554     0.123190     8.682584     0.000000 
  32.725000     8.339976     0.119904     8.701744     0.000000 
  32.730000     8.169809     0.122402     8.721869     0.000000 
  32.735000     8.548662     0.116977     8.743018     0.000000 
  32.740000     8.196974     0.121996     8.765257     0.000000 
  32.745000     8.551774     0.116935     8.788654     0.000000 
  32.750000     8.593709     0.116364     8.813286     0.000000 
  32.755000     8.483461     0.117876     8.839237     0.000000 
  32.760000     8.309996     0.120337     8.866594     0.000000 
  32.765000     8.529867     0.117235     8.895456     0.000000 
  32.770000     8.860828     0.112856     8.925928     0.000000 
  32.775000     8.730622     0.114539     8.958126     0.000000 
  32.780000     8.516486     0.117419     8.992175     0.000000 
  32.785000     8.663425     0.115428     9.028214     0.000000 
  32.790000     8.899821     0.112362     9.066394     0.000000 
  32.795000     8.568421     0.116708     9.106879     0.000000 
  32.800000     8.772945     0.113987     9.149852     0.000000 
  32.805000     9.183832     0.108887     9.195513     0.000000 
  32.810000     8.449898     0.118345     9.244082     0.000000 
  32.815000     8.568437     0.116707     9.295804     0.000000 
  32.820000     8.686783     0.115117     9.350949     0.000000 
  32.825000     9.091539     0.109992     9.409816     0.000000 
  32.830000     8.787217     0.113802     9.472737     0.000000 
  32.835000     8.832857     0.113214     9.540085     0.000000 
  32.840000     9.575812     0.104430     9.612273     0.000000 
  32.845000     9.133728     0.109484     9.689765     0.000000 
  32.850000     9.440303     0.105929     9.773081     0.000000 
  32.855000     9.643630     0.103695     9.862808     0.000000 
  32.860000     9.644814     0.103683     9.959606     0.000000 
  32.865000     9.939632     0.100607    10.064224     0.000000 
  32.870000     9.728851     0.102787    10.177509     0.000000 
  32.875000     9.880669     0.101208    10.300430     0.000000 
  32.880000     9.655935     0.103563    10.434091     0.000000 
  32.885000    10.177035     0.098260    10.579758     0.000000 
  32.890000    10.693763     0.093512    10.738889     0.000000 
  32.895000    10.928419     0.091505    10.913166     0.000000 
  32.900000    10.526843     0.094995    11.104544     0.000000 
  32.905000    11.236058     0.088999    11.315297     0.000000 
  32.910000    11.832115     0.084516    11.548087     0.000000 
  32.915000    11.546255     0.086608    11.806044     0.000000 
  32.920000    11.625588     0.086017    12.092868     0.000000 
  32.925000    12.083115     0.082760    12.412954     0.000000 
  32.930000    12.985030     0.077012    12.771555     0.000000 
  32.935000    13.421895     0.074505    13.174990     0.000000 
  32.940000    13.914126     0.071869    13.630914     0.000000 
  32.945000    14.153751     0.070653    14.148685     0.000000 
  32.950000    15.343681     0.065173    14.739885     0.000000 
  32.955000    15.210705     0.065743    15.419101     0.000000 
  32.960000    16.542916     0.060449    16.205199     0.000000 
  32.965000    17.705903     0.056478    17.123484     0.000000 
  32.970000    18.649128     0.053622    18.209464     0.000000 
  32.975000    21.089083     0.047418    19.515283     0.000000 
  32.980000    22.025858     0.045401    21.120166     0.000000 
  32.985000    23.911810     0.041820    23.146076     0.000000 
  32.990000    28.274419     0.035368    25.778611     0.000000 
  32.995000    30.158045     0.033159    29.290574     0.000000 
  33.000000    33.478646     0.029870    34.061491     0.000000 
  33.005000    42.256472     0.023665    40.581893     0.000000 
  33.010000    48.545729     0.020599    49.428573     0.000000 
  33.015000    57.978783     0.017248    61.198745     0.000000 
  33.020000    79.141675     0.012636    76.396210     0.000000 
  33.025000    91.150536     0.010971    95.263322     0.000000 
  33.030000   120.249917     0.008316   117.533842     0.000000 
  33.035000   149.642026     0.006683   142.045054     0.000000 
  33.040000   162.719912     0.006146   166.190918     0.000000 
  33.045000   192.528221     0.005194   185.594531     0.000000 
  33.050000   203.210227     0.004921   195.094249     0.000000 
  33.055000   205.000698     0.004878   191.577033     0.000000 
  33.060000   179.973333     0.005556   176.296973     0.000000 
  33.065000   157.388313     0.006354   153.837885     0.000000 
  33.070000   131.037615     0.007631   129.127951     0.000000 
  33.075000    90.102133     0.011099   105.597970     0.000000 
  33.080000    77.212581     0.012951    85.034703     0.000000 
  33.085000    57.943240     0.017258    68.084166     0.000000 
  33.090000    43.112002     0.023195    54.716165     0.000000 
  33.095000    39.960037     0.025025    44.530491     0.000000 
  33.100000    33.359164     0.029977    36.959320     0.000000 
  33.105000    29.476314     0.033926    31.406432     0.000000 
  33.110000    27.574348     0.036266    27.335547     0.000000 
  33.115000    24.171958     0.041370    24.313500     0.000000 
  33.120000    22.114107     0.045220    22.018201     0.000000 
  33.125000    21.342000     0.046856    20.224935     0.000000 
  33.130000    19.024116     0.052565    18.783774     0.000000 
  33.135000    18.371439     0.054432    17.596975     0.000000 
  33.140000    17.644022     0.056676    16.600755     0.000000 
  33.145000    16.196186     0.061743    15.752465     0.000000 
  33.150000    15.484887     0.064579    15.022398     0.000000 
  33.155000    14.828340     0.067438    14.388879     0.000000 
  33.160000    14.005995     0.071398    13.835429     0.000000 
  33.165000    14.033893     0.071256    13.349123     0.000000 
  33.170000    13.049368     0.076632    12.919598     0.000000 
  33.175000    12.944423     0.077253    12.538426     0.000000 
  33.180000    12.619243     0.079244    12.198678     0.000000 
  33.185000    11.687637     0.085560    11.894614     0.000000 
  33.190000    11.684263     0.085585    11.621446     0.000000 
  33.195000    11.333623     0.088233    11.375155     0.000000 
  33.200000    11.028422     0.090675    11.152348     0.000000 
  33.205000    10.893937     0.091794    10.950148     0.000000 
  33.210000    10.896020     0.091777    10.766102     0.000000 
  33.215000    11.037129     0.090603    10.598109     0.000000 
  33.220000    10.355483     0.096567    10.444359     0.000000 
  33.225000    10.248478     0.097575    10.303291     0.000000 
  33.230000    10.085025     0.099157    10.173550     0.000000 
  33.235000    10.191246     0.098123    10.053956     0.000000 
  33.240000     9.589371     0.104282     9.943479     0.000000 
  33.245000     9.748905     0.102576     9.841214     0.000000 
  33.250000     9.494632     0.105323     9.746366     0.000000 
  33.255000     9.561846     0.104582     9.658234     0.000000 
  33.260000     8.917559     0.112138     9.576197     0.000000 
  33.265000     9.573758     0.104452     9.499703     0.000000 
  33.270000     9.316492     0.107337     9.428263     0.000000 
  33.275000     9.106421     0.109813     9.361439     0.000000 
  33.280000     9.165375     0.109106     9.298839     0.000000 
  33.285000     9.047774     0.110524     9.240113     0.000000 
  33.290000     8.801830     0.113613     9.184946     0.000000 
  33.295000     9.006201     0.111035     9.133053     0.000000 
  33.300000     8.890069     0.112485     9.084178     0.000000 
  33.305000     8.542802     0.117058     9.038089     0.000000 
  33.310000     8.641641     0.115719     8.994577     0.000000 
  33.315000     8.835309     0.113182     8.953451     0.000000 
  33.320000     9.234943     0.108284     8.914538     0.000000 
  33.325000     8.385701     0.119251     8.877679     0.000000 
  33.330000     8.657966     0.115501     8.842731     0.000000 
  33.335000     8.456753     0.118249     8.809562     0.000000 
  33.340000     8.574720     0.116622     8.778051     0.000000 
  33.345000     8.032291     0.124497     8.748088     0.000000 
  33.350000     8.516732     0.117416     8.719572     0.000000 
  33.355000     8.120181     0.123150     8.692408     0.000000 
  33.360000     8.314333     0.120274     8.666512     0.000000 
  33.365000     8.533487     0.117185     8.641804     0.000000 
  33.370000     8.344882     0.119834     8.618210     0.000000 
  33.375000     8.564921     0.116755     8.595664     0.000000 
  33.380000     8.135429     0.122919     8.574102     0.000000 
  33.385000     7.769248     0.128713     8.553468     0.000000 
  33.390000     8.208521     0.121825     8.533706     0.000000 
  33.395000     8.802653     0.113602     8.514767     0.000000 
  33.400000     8.235443     0.121426     8.496605     0.000000 
  33.405000     8.217190     0.121696     8.479177     0.000000 
  33.410000     8.456886     0.118247     8.462442     0.000000 
  33.415000     8.014642     0.124772     8.446363     0.000000 
  33.420000     8.234422     0.121441     8.430905     0.000000 
  33.425000     8.397970     0.119076     8.416035     0.000000 
  33.430000     8.108009     0.123335     8.401722     0.000000 
  33.435000     8.020835     0.124675     8.387939     0.000000 
  33.440000     7.870484     0.127057     8.374658     0.000000 
  33.445000     8.436084     0.118538     8.361854     0.000000 
  33.450000     7.824467     0.127804     8.349504     0.000000 
  33.455000     8.017055     0.124734     8.337585     0.000000 
  33.460000     8.361251     0.119599     8.326076     0.000000 
  33.465000     7.954820     0.125710     8.314959     0.000000 
  33.470000     8.222474     0.121618     8.304215     0.000000 
  33.475000     8.096013     0.123518     8.293826     0.000000 
  33.480000     7.712164     0.129665     8.283776     0.000000 
  33.485000     7.618162     0.131265     8.274050     0.000000 
  33.490000     7.912123     0.126388     8.264633     0.000000 
  33.495000     7.777170     0.128581     8.255511     0.000000 
  33.500000     8.029726     0.124537     8.246672     0.000000 
  33.505000     8.434344     0.118563     8.238103     0.000000 
  33.510000     8.248021     0.121241     8.229792     0.000000 
  33.515000     8.051705     0.124197     8.221730     0.000000 
  33.520000     7.706980     0.129753     8.213904     0.000000 
  33.525000     8.151728     0.122673     8.180105     0.000000 
  33.530000     8.136739     0.122899     8.172860     0.000000 
  33.535000     7.827010     0.127763     8.165824     0.000000 
  33.540000     8.055876     0.124133     8.158987     0.000000 
  33.545000     8.032685     0.124491     8.152342     0.000000 
  33.550000     7.979838     0.125316     8.145881     0.000000 
  33.555000     7.729982     0.129366     8.139597     0.000000 
  33.560000     8.035173     0.124453     8.133483     0.000000 
  33.565000     7.992688     0.125114     8.127532     0.000000 
  33.570000     7.856622     0.127281     8.121739     0.000000 
  33.575000     8.166410     0.122453     8.116096     0.000000 
  33.580000     8.166872     0.122446     8.110599     0.000000 
  33.585000     8.191315     0.122081     8.105243     0.000000 
  33.590000     7.601437     0.131554     8.100021     0.000000 
  33.595000     7.708723     0.129723     8.094929     0.000000 
  33.600000     7.793181     0.128317     8.089963     0.000000 
  33.605000     7.692111     0.130003     8.085118     0.000000 
  33.610000     8.117549     0.123190     8.080390     0.000000 
  33.615000     7.989050     0.125171     8.075774     0.000000 
  33.620000     7.661263     0.130527     8.071267     0.000000 
  33.625000     7.639027     0.130907     8.066864     0.000000 
  33.630000     7.839312     0.127562     8.062563     0.000000 
  33.635000     7.818550     0.127901     8.058360     0.000000 
  33.640000     7.854762     0.127311     8.054252     0.000000 
  33.645000     7.659104     0.130564     8.050235     0.000000 
  33.650000     8.075652     0.123829     8.046306     0.000000 
  33.655000     7.971842     0.125442     8.042463     0.000000 
  33.660000     8.411229     0.118889     8.038703     0.000000 
  33.665000     8.180148     0.122247     8.035023     0.000000 
  33.670000     8.233164     0.121460     8.031421     0.000000 
  33.675000     7.636520     0.130950     8.027893     0.000000 
  33.680000     8.080034     0.123762     8.024438     0.000000 
  33.685000     8.133276     0.122952     8.021054     0.000000 
  33.690000     8.171100     0.122383     8.017738     0.000000 
  33.695000     8.093670     0.123553     8.014488     0.000000 
  33.700000     7.949329     0.125797     8.011303     0.000000 
  33.705000     7.994119     0.125092     8.008179     0.000000 
  33.710000     7.791721     0.128341     8.005116     0.000000 
  33.715000     7.829055     0.127729     8.002112     0.000000 
  33.720000     7.846328     0.127448     7.999164     0.000000 
  33.725000     8.118567     0.123174     7.996272     0.000000 
  33.730000     7.677446     0.130252     7.993433     0.000000 
  33.735000     7.896206     0.126643     7.990646     0.000000 
  33.740000     7.954144     0.125721     7.987910     0.000000 
  33.745000     8.260013     0.121065     7.985223     0.000000 
  33.750000     7.565349     0.132182     7.982583     0.000000 
  33.755000     8.227506     0.121544     7.979990     0.000000 
  33.760000     7.838898     0.127569     7.977442     0.000000 
  33.765000     7.971282     0.125450     7.974938     0.000000 
  33.770000     7.616537     0.131293     7.972477     0.000000 
  33.775000     7.925683     0.126172     7.970057     0.000000 
  33.780000     7.783408     0.128478     7.967677     0.000000 
  33.785000     7.582366     0.131885     7.965337     0.000000 
  33.790000     8.190443     0.122094     7.963034     0.000000 
  33.795000     7.684202     0.130137     7.960769     0.000000 
  33.800000     7.961938     0.125598     7.958541     0.000000 
  33.805000     7.960113     0.125626     7.956347     0.000000 
  33.810000     7.840083     0.127550     7.954188     0.000000 
  33.815000     7.812353     0.128002     7.952063     0.000000 
  33.820000     7.867355     0.127108     7.949970     0.000000 
  33.825000     8.204176     0.121889     7.947909     0.000000 
  33.830000     8.127781     0.123035     7.945879     0.000000 
  33.835000     8.045749     0.124289     7.943879     0.000000 
  33.840000     8.139547     0.122857     7.941908     0.000000 
  33.845000     8.011486     0.124821     7.939967     0.000000 
  33.850000     7.779354     0.128545     7.938053     0.000000 
  33.855000     7.922173     0.126228     7.936167     0.000000 
  33.860000     7.479034     0.133707     7.934307     0.000000 
  33.865000     7.835731     0.127621     7.932474     0.000000 
  33.870000     8.072224     0.123882     7.930666     0.000000 
  33.875000     7.889708     0.126747     7.928882     0.000000 
  33.880000     8.014035     0.124781     7.927123     0.000000 
  33.885000     7.673081     0.130326     7.925388     0.000000 
  33.890000     7.802133     0.128170     7.923675     0.000000 
  33.895000     7.853404     0.127333     7.921986     0.000000 
  33.900000     8.149655     0.122705     7.920318     0.000000 
  33.905000     7.983805     0.125254     7.918672     0.000000 
  33.910000     7.994884     0.125080     7.917047     0.000000 
  33.915000     7.679952     0.130209     7.915442     0.000000 
  33.920000     7.809823     0.128044     7.913858     0.000000 
  33.925000     7.858412     0.127252     7.912293     0.000000 
  33.930000     7.885517     0.126815     7.910748     0.000000 
  33.935000     7.928421     0.126129     7.909221     0.000000 
  33.940000     7.491376     0.133487     7.907713     0.000000 
  33.945000     7.600632     0.131568     7.906222     0.000000 
  33.950000     7.763617     0.128806     7.904749     0.000000 
  33.955000     7.985459     0.125228     7.903294     0.000000 
  33.960000     7.958866     0.125646     7.901855     0.000000 
  33.965000     7.625294     0.131142     7.900433     0.000000 
  33.970000     7.725601     0.129440     7.899027     0.000000 
  33.975000     7.645473     0.130796     7.897637     0.000000 
  33.980000     7.906574     0.126477     7.896262     0.000000 
  33.985000     7.918830     0.126281     7.894902     0.000000 
  33.990000     7.806266     0.128102     7.893558     0.000000 
  33.995000     7.817491     0.127918     7.892227     0.000000 
  34.000000     8.143738     0.122794     7.890911     0.000000 
  34.005000     8.072192     0.123882     7.889609     0.000000 
  34.010000     7.911926     0.126391     7.888321     0.000000 
  34.015000     8.217183     0.121696     7.887046     0.000000 
  34.020000     7.643648     0.130828     7.885784     0.000000 
  34.025000     8.310319     0.120332     7.884535     0.000000 
  34.030000     7.701373     0.129847     7.883298     0.000000 
  34.035000     7.905160     0.126500     7.882074     0.000000 
  34.040000     7.813493     0.127984     7.880862     0.000000 
  34.045000     7.998583     0.125022     7.879662     0.000000 
  34.050000     7.867411     0.127107     7.878473     0.000000 
  34.055000     7.904849     0.126505     7.877296     0.000000 
  34.060000     7.952520     0.125746     7.876131     0.000000 
  34.065000     7.673421     0.130320     7.874976     0.000000 
  34.070000     7.701287     0.129848     7.873832     0.000000 
  34.075000     7.828736     0.127735     7.872698     0.000000 
  34.080000     7.745966     0.129099     7.871575     0.000000 
  34.085000     7.927527     0.126143     7.870462     0.000000 
  34.090000     8.119903     0.123154     7.869359     0.000000 
  34.095000     7.903809     0.126521     7.868266     0.000000 
  34.100000     7.587444     0.131797     7.867182     0.000000 
  34.105000     8.116711     0.123203     7.866108     0.000000 
  34.110000     7.875644     0.126974     7.865044     0.000000 
  34.115000     7.994429     0.125087     7.863988     0.000000 
  34.120000     7.478077     0.133724     7.862941     0.000000 
  34.125000     7.947787     0.125821     7.861903     0.000000 
  34.130000     7.800000     0.128205     7.860874     0.000000 
  34.135000     8.019440     0.124697     7.859853     0.000000 
  34.140000     7.618831     0.131254     7.858841     0.000000 
  34.145000     7.679757     0.130212     7.857837     0.000000 
  34.150000     7.785037     0.128452     7.856841     0.000000 
  34.155000     8.292577     0.120590     7.855852     0.000000 
  34.160000     7.891487     0.126719     7.854872     0.000000 
  34.165000     7.854114     0.127322     7.853899     0.000000 
  34.170000     7.650817     0.130705     7.852934     0.000000 
  34.175000     7.955568     0.125698     7.851976     0.000000 
  34.180000     7.836092     0.127615     7.851025     0.000000 
  34.185000     7.988982     0.125172     7.850082     0.000000 
  34.190000     7.826158     0.127777     7.849145     0.000000 
  34.195000     7.334776     0.136337     7.848215     0.000000 
  34.200000     7.726450     0.129426     7.847293     0.000000 
  34.205000     7.943900     0.125883     7.846376     0.000000 
  34.210000     7.890273     0.126738     7.845467     0.000000 
  34.215000     7.601938     0.131545     7.844564     0.000000 
  34.220000     7.804212     0.128136     7.843667     0.000000 
  34.225000     7.927626     0.126141     7.842776     0.000000 
  34.230000     7.566658     0.132159     7.841892     0.000000 
  34.235000     7.948748     0.125806     7.841014     0.000000 
  34.240000     7.846811     0.127440     7.840142     0.000000 
  34.245000     7.599897     0.131581     7.839275     0.000000 
  34.250000     7.975452     0.125385     7.838414     0.000000 
  34.255000     7.655004     0.130634     7.837559     0.000000 
  34.260000     7.604714     0.131497     7.836710     0.000000 
  34.265000     8.289296     0.120638     7.835866     0.000000 
  34.270000     7.864650     0.127151     7.835028     0.000000 
  34.275000     7.667952     0.130413     7.834195     0.000000 
  34.280000     8.153484     0.122647     7.833367     0.000000 
  34.285000     7.998155     0.125029     7.832544     0.000000 
  34.290000     7.688265     0.130068     7.831726     0.000000 
  34.295000     7.686404     0.130100     7.830914     0.000000 
  34.300000     7.804483     0.128131     7.830106     0.000000 
  34.305000     8.143242     0.122801     7.829304     0.000000 
  34.310000     7.872044     0.127032     7.828506     0.000000 
  34.315000     7.901473     0.126559     7.827712     0.000000 
  34.320000     7.699855     0.129873     7.826924     0.000000 
  34.325000     7.668957     0.130396     7.826140     0.000000 
  34.330000     8.133575     0.122947     7.825361     0.000000 
  34.335000     7.889818     0.126746     7.824586     0.000000 
  34.340000     7.456836     0.134105     7.823815     0.000000 
  34.345000     7.839562     0.127558     7.823049     0.000000 
  34.350000     7.573398     0.132041     7.822287     0.000000 
  34.355000     7.656839     0.130602     7.821530     0.000000 
  34.360000     7.796019     0.128271     7.820776     0.000000 
  34.365000     7.954874     0.125709     7.820027     0.000000 
  34.370000     7.971094     0.125453     7.819281     0.000000 
  34.375000     7.827408     0.127756     7.818540     0.000000 
  34.380000     7.792034     0.128336     7.817802     0.000000 
  34.385000     7.715436     0.129610     7.817069     0.000000 
  34.390000     7.855780     0.127295     7.816339     0.000000 
  34.395000     7.747211     0.129079     7.815613     0.000000 
  34.400000     7.949071     0.125801     7.814891     0.000000 
  34.405000     7.884071     0.126838     7.814172     0.000000 
  34.410000     8.007935     0.124876     7.813457     0.000000 
  34.415000     7.765930     0.128768     7.812746     0.000000 
  34.420000     7.827763     0.127750     7.812038     0.000000 
  34.425000     7.847584     0.127428     7.811333     0.000000 
  34.430000     7.511758     0.133125     7.810632     0.000000 
  34.435000     7.649837     0.130722     7.809935     0.000000 
  34.440000     7.492051     0.133475     7.809241     0.000000 
  34.445000     8.171449     0.122377     7.808550     0.000000 
  34.450000     7.977068     0.125359     7.807862     0.000000 
  34.455000     7.582221     0.131887     7.807178     0.000000 
  34.460000     7.970952     0.125456     7.806496     0.000000 
  34.465000     7.812060     0.128007     7.805818     0.000000 
  34.470000     7.536726     0.132684     7.805143     0.000000 
  34.475000     8.040414     0.124372     7.804471     0.000000 
  34.480000     7.728750     0.129387     7.803802     0.000000 
  34.485000     7.964969     0.125550     7.803136     0.000000 
  34.490000     7.791075     0.128352     7.802473     0.000000 
  34.495000     7.737905     0.129234     7.801813     0.000000 
  34.500000     7.698969     0.129888     7.801155     0.000000 
  34.505000     7.585248     0.131835     7.800501     0.000000 
  34.510000     7.528025     0.132837     7.799849     0.000000 
  34.515000     7.894072     0.126677     7.799200     0.000000 
  34.520000     7.801563     0.128179     7.798554     0.000000 
  34.525000     7.430982     0.134572     7.797911     0.000000 
  34.530000     8.055631     0.124137     7.797270     0.000000 
  34.535000     7.840258     0.127547     7.796632     0.000000 
  34.540000     7.872648     0.127022     7.795996     0.000000 
  34.545000     8.147621     0.122735     7.795363     0.000000 
  34.550000     7.886322     0.126802     7.794733     0.000000 
  34.555000     7.761377     0.128843     7.794105     0.000000 
  34.560000     7.870230     0.127061     7.793479     0.000000 
  34.565000     7.685554     0.130114     7.792856     0.000000 
  34.570000     7.896650     0.126636     7.792235     0.000000 
  34.575000     7.831360     0.127692     7.791617     0.000000 
  34.580000     7.748694     0.129054     7.791001     0.000000 
  34.585000     7.699484     0.129879     7.790388     0.000000 
  34.590000     7.328361     0.136456     7.789777     0.000000 
  34.595000     8.033882     0.124473     7.789168     0.000000 
  34.600000     7.769842     0.128703     7.788561     0.000000 
  34.605000     7.747592     0.129072     7.787957     0.000000 
  34.610000     7.403672     0.135068     7.787355     0.000000 
  34.615000     7.723636     0.129473     7.786755     0.000000 
  34.620000     7.761690     0.128838     7.786157     0.000000 
  34.625000     7.498200     0.133365     7.785561     0.000000 
  34.630000     7.726940     0.129417     7.784968     0.000000 
  34.635000     7.858771     0.127246     7.784376     0.000000 
  34.640000     7.735510     0.129274     7.783787     0.000000 
  34.645000     7.617891     0.131270     7.783200     0.000000 
  34.650000     7.797338     0.128249     7.782614     0.000000 
  34.655000     7.795532     0.128279     7.782031     0.000000 
  34.660000     7.825026     0.127795     7.781450     0.000000 
  34.665000     7.674086     0.130309     7.780870     0.000000 
  34.670000     7.756939     0.128917     7.780293     0.000000 
  34.675000     7.555192     0.132359     7.779717     0.000000 
  34.680000     7.685719     0.130111     7.779144     0.000000 
  34.685000     7.612866     0.131357     7.778572     0.000000 
  34.690000     7.824781     0.127799     7.778002     0.000000 
  34.695000     7.394180     0.135241     7.777434     0.000000 
  34.700000     7.372412     0.135641     7.776868     0.000000 
  34.705000     7.519843     0.132982     7.776304     0.000000 
  34.710000     7.872154     0.127030     7.775741     0.000000 
  34.715000     8.074948     0.123840     7.775180     0.000000 
  34.720000     7.909678     0.126427     7.774621     0.000000 
  34.725000     7.849898     0.127390     7.774064     0.000000 
  34.730000     7.699981     0.129870     7.773508     0.000000 
  34.735000     7.392476     0.135273     7.772954     0.000000 
  34.740000     8.112425     0.123268     7.772402     0.000000 
  34.745000     7.440232     0.134404     7.771852     0.000000 
  34.750000     7.925569     0.126174     7.771303     0.000000 
  34.755000     7.733218     0.129312     7.770756     0.000000 
  34.760000     7.850345     0.127383     7.770210     0.000000 
  34.765000     7.546301     0.132515     7.769666     0.000000 
  34.770000     7.524339     0.132902     7.769123     0.000000 
  34.775000     8.131666     0.122976     7.768582     0.000000 
  34.780000     7.728234     0.129396     7.768043     0.000000 
  34.785000     7.855480     0.127300     7.767505     0.000000 
  34.790000     7.619413     0.131244     7.766969     0.000000 
  34.795000     8.014478     0.124774     7.766434     0.000000 
  34.800000     7.409116     0.134969     7.765901     0.000000 
  34.805000     7.543720     0.132561     7.765369     0.000000 
  34.810000     7.539667     0.132632     7.764839     0.000000 
  34.815000     7.715416     0.129611     7.764310     0.000000 
  34.820000     7.266604     0.137616     7.763783     0.000000 
  34.825000     7.918160     0.126292     7.763257     0.000000 
  34.830000     8.101963     0.123427     7.762732     0.000000 
  34.835000     7.414734     0.134867     7.762209     0.000000 
  34.840000     7.666308     0.130441     7.761687     0.000000 
  34.845000     7.458019     0.134084     7.761167     0.000000 
  34.850000     7.764556     0.128790     7.760648     0.000000 
  34.855000     7.525112     0.132888     7.760130     0.000000 
  34.860000     7.707052     0.129751     7.759614     0.000000 
  34.865000     7.830582     0.127704     7.759099     0.000000 
  34.870000     7.389797     0.135322     7.758585     0.000000 
  34.875000     7.968238     0.125498     7.758073     0.000000 
  34.880000     7.870732     0.127053     7.757562     0.000000 
  34.885000     7.811478     0.128017     7.757052     0.000000 
  34.890000     7.807620     0.128080     7.756543     0.000000 
  34.895000     8.047874     0.124256     7.756036     0.000000 
  34.900000     7.884635     0.126829     7.755530     0.000000 
  34.905000     7.284912     0.137270     7.755025     0.000000 
  34.910000     7.460724     0.134035     7.754522     0.000000 
  34.915000     7.862645     0.127184     7.754019     0.000000 
  34.920000     7.438033     0.134444     7.753518     0.000000 
  34.925000     7.652538     0.130676     7.753018     0.000000 
  34.930000     7.685984     0.130107     7.752520     0.000000 
  34.935000     7.650997     0.130702     7.752022     0.000000 
  34.940000     7.999656     0.125005     7.751526     0.000000 
  34.945000     7.881495     0.126879     7.751030     0.000000 
  34.950000     7.384785     0.135414     7.750536     0.000000 
  34.955000     7.596637     0.131637     7.750043     0.000000 
  34.960000     7.920343     0.126257     7.749552     0.000000 
  34.965000     7.800048     0.128204     7.749061     0.000000 
  34.970000     7.394594     0.135234     7.748571     0.000000 
  34.975000     7.411761     0.134921     7.748083     0.000000 
  34.980000     7.624266     0.131160     7.747596     0.000000 
  34.985000     7.558092     0.132309     7.747109     0.000000 
  34.990000     7.821155     0.127858     7.746624     0.000000 
  34.995000     7.619776     0.131237     7.746140     0.000000 
  35.000000     7.505200     0.133241     7.745657     0.000000 
  35.005000     7.790561     0.128360     7.745175     0.000000 
  35.010000     7.724318     0.129461     7.744694     0.000000 
  35.015000     7.795220     0.128284     7.744214     0.000000 
  35.020000     7.812662     0.127997     7.743735     0.000000 
  35.025000     7.870116     0.127063     7.743257     0.000000 
  35.030000     7.441671     0.134378     7.724054     0.000000 
  35.035000     7.885918     0.126808     7.723673     0.000000 
  35.040000     7.630918     0.131046     7.723291     0.000000 
  35.045000     8.298664     0.120501     7.722910     0.000000 
  35.050000     7.706104     0.129767     7.722530     0.000000 
  35.055000     7.547670     0.132491     7.722149     0.000000 
  35.060000     7.425412     0.134673     7.721769     0.000000 
  35.065000     7.943188     0.125894     7.721389     0.000000 
  35.070000     7.681057     0.130190     7.721009     0.000000 
  35.075000     7.835497     0.127624     7.720630     0.000000 
  35.080000     7.652710     0.130673     7.720251     0.000000 
  35.085000     8.071875     0.123887     7.719872     0.000000 
  35.090000     7.719406     0.129544     7.719494     0.000000 
  35.095000     7.520627     0.132968     7.719115     0.000000 
  35.100000     7.425462     0.134672     7.718738     0.000000 
  35.105000     7.848222     0.127417     7.718360     0.000000 
  35.110000     7.796034     0.128270     7.717983     0.000000 
  35.115000     7.375681     0.135581     7.717605     0.000000 
  35.120000     7.753246     0.128978     7.717229     0.000000 
  35.125000     7.068628     0.141470     7.716852     0.000000 
  35.130000     7.637271     0.130937     7.716476     0.000000 
  35.135000     7.846087     0.127452     7.716100     0.000000 
  35.140000     7.365391     0.135770     7.715724     0.000000 
  35.145000     7.671824     0.130347     7.715349     0.000000 
  35.150000     7.788143     0.128400     7.714974     0.000000 
  35.155000     7.793601     0.128310     7.714599     0.000000 
  35.160000     7.432768     0.134539     7.714224     0.000000 
  35.165000     7.823263     0.127824     7.713850     0.000000 
  35.170000     7.757013     0.128916     7.713476     0.000000 
  35.175000     7.778579     0.128558     7.713102     0.000000 
  35.180000     7.787395     0.128413     7.712729     0.000000 
  35.185000     8.191623     0.122076     7.712355     0.000000 
  35.190000     7.728716     0.129388     7.711982     0.000000 
  35.195000     7.458122     0.134082     7.711610     0.000000 
  35.200000     7.680055     0.130207     7.711237     0.000000 
  35.205000     7.789553     0.128377     7.710865     0.000000 
  35.210000     7.716730     0.129589     7.710493     0.000000 
  35.215000     7.327734     0.136468     7.710122     0.000000 
  35.220000     7.491344     0.133487     7.709750     0.000000 
  35.225000     7.719109     0.129549     7.709379     0.000000 
  35.230000     7.722836     0.129486     7.709009     0.000000 
  35.235000     7.588311     0.131782     7.708638     0.000000 
  35.240000     7.631367     0.131038     7.708268     0.000000 
  35.245000     7.836501     0.127608     7.707898     0.000000 
  35.250000     7.615158     0.131317     7.707528     0.000000 
  35.255000     7.887096     0.126789     7.707159     0.000000 
  35.260000     7.544605     0.132545     7.706790     0.000000 
  35.265000     7.692262     0.130001     7.706421     0.000000 
  35.270000     7.384050     0.135427     7.706052     0.000000 
  35.275000     7.719403     0.129544     7.705684     0.000000 
  35.280000     7.645839     0.130790     7.705316     0.000000 
  35.285000     7.428419     0.134618     7.704948     0.000000 
  35.290000     7.539278     0.132639     7.704580     0.000000 
  35.295000     7.733270     0.129311     7.704213     0.000000 
  35.300000     7.605156     0.131490     7.703846     0.000000 
  35.305000     7.489249     0.133525     7.703479     0.000000 
  35.310000     7.995173     0.125075     7.703112     0.000000 
  35.315000     7.720863     0.129519     7.702746     0.000000 
  35.320000     7.445217     0.134314     7.702380     0.000000 
  35.325000     7.800306     0.128200     7.702014     0.000000 
  35.330000     7.602697     0.131532     7.701649     0.000000 
  35.335000     7.686322     0.130101     7.701284     0.000000 
  35.340000     7.841715     0.127523     7.700919     0.000000 
  35.345000     7.232094     0.138273     7.700554     0.000000 
  35.350000     7.438183     0.134441     7.700190     0.000000 
  35.355000     7.546521     0.132511     7.699826     0.000000 
  35.360000     7.518111     0.133012     7.699462     0.000000 
  35.365000     7.617174     0.131282     7.699098     0.000000 
  35.370000     7.458375     0.134077     7.698735     0.000000 
  35.375000     7.658815     0.130569     7.698371     0.000000 
  35.380000     7.840548     0.127542     7.698009     0.000000 
  35.385000     7.800132     0.128203     7.697646     0.000000 
  35.390000     7.452626     0.134181     7.697284     0.000000 
  35.395000     7.512883     0.133105     7.696921     0.000000 
  35.400000     7.700415     0.129863     7.696560     0.000000 
  35.405000     7.522475     0.132935     7.696198     0.000000 
  35.410000     7.969900     0.125472     7.695837     0.000000 
  35.415000     7.881297     0.126883     7.695475     0.000000 
  35.420000     7.675084     0.130292     7.695115     0.000000 
  35.425000     7.700519     0.129861     7.694754     0.000000 
  35.430000     7.256393     0.137810     7.694394     0.000000 
  35.435000     7.924737     0.126187     7.694034     0.000000 
  35.440000     7.458834     0.134069     7.693674     0.000000 
  35.445000     7.590967     0.131736     7.693314     0.000000 
  35.450000     8.197976     0.121981     7.692955     0.000000 
  35.455000     7.708190     0.129732     7.692596     0.000000
[truncated: 1,051,485 more chars]
