# Supplementary material for: Remote and automated high-throughput powder diffraction measurements enabled by a robotic sample changer at SSRL beamline 2-1
Source: J Appl Crystallogr. 2023 Sep 20;56(Pt 5):1480–4. doi: 10.1107/S1600576723007148 (PMC10543666; doi:10.1107/S1600576723007148)
Supplement: Supplementary file 1 [file j-56-01480-sup1.zip › Example Data and Refinements/SSRL BL2-1 Sample 0912/BL21Robot_0912_Rietveld.inp]

'Auto_T(5)  
r_exp  26.3284762 r_exp_dash  70.9919188 r_wp  3.34311392 r_wp_dash  9.01434894 r_p  2.40919386 r_p_dash  12.5624842 weighted_Durbin_Watson  1.26081829 gof  0.126977114
iters 20000000  
chi2_convergence_criteria 0.000001  
'do_errors  
#include C:/Topas-6/cif.inc
  
xdd "BL21Robot_0912-2022-07-09-0004_scan2.xye"   
local CIF_DIFFRACTOGRAM_BLOCK_ID ="BL21Robot_0912-2022-07-09-0004_scan2";
local CIF_DIFFRACTOMETER_NAME = "SSRL beam line 2-1";
local CIF_TEMP = 300;
local CIF_SCAN_METHOD = step;
r_exp  26.3284762 r_exp_dash  70.9919188 r_wp  3.34311392 r_wp_dash  9.01434894 r_p  2.40919386 r_p_dash  12.5624842 weighted_Durbin_Watson  1.26081829 gof  0.126977114
	bkg @  16.4660803` -12.519939`  12.995812` -8.74367279`  5.07912968` -2.63990482`  1.0035796` -0.00585907777` -0.349846005`  0.227346485` -0.227108405`  0.0139642656`
	One_on_X(@, 0.00010`_LIMIT_MIN_0.0001)     
	Rp 9999  
	Rs 700  
	start_X 7   
	'finish_X 60   
	Zero_Error(@, 0.00844`)   
	lam   
		ymin_on_ymax  0.0001   
		la  1 lo  0.7298197 lh   0.002   
	LP_Factor(90)   
	x_calculation_step 0.005     
	   
	' FWHM from Silicon refinement   
	gauss_fwhm  @  0.0270696418` min 0.0001  
	lor_fwhm @  0.00447099425` min 0.0001    
	
	prm packing_density  0.29384` min 0.1 max 1.0 'typically 0.2 to 0.5
	prm !capdia 0.6 'capillary diameter in mm
	prm !linab = Get(mixture_MAC) Get(mixture_density_g_on_cm3);:154.83043` 'in cm-1
	prm muR = (capdia/20)*linab*packing_density;
	Cylindrical_I_Correction(muR)  'This is needed to keep the thermal parameters physical

str
	local CIF_PHASE_ID  1.00000`
	local CIF_PHASE_BLOCK_ID ="MnO";
	phase_name "MnO"
	CS_G (@, 10000.00000`_LIMIT_MIN_0.3)  
	Strain_L(@, 0.09647`)    
	scale @   0.000238142986`
	volume  87.834`	
	Cubic(@  4.445162`)
	space_group "Fm-3m"
	
	site Mn1 x 0	y 0 z 0 occ Mn 1 beq @  0.15801`
	site O1 x 0.5 y 0 z 0 occ O 1 beq @  0.18787`
	
	Out_pdCIF("BL21Robot_0912_Rietveld.cif")
