# Supplementary material for: Remote and automated high-throughput powder diffraction measurements enabled by a robotic sample changer at SSRL beamline 2-1
Source: J Appl Crystallogr. 2023 Sep 20;56(Pt 5):1480–4. doi: 10.1107/S1600576723007148 (PMC10543666; doi:10.1107/S1600576723007148)
Supplement: Supplementary file 1 [file j-56-01480-sup1.zip › Example Data and Refinements/SSRL BL2-1 Sample 0913/BL21Robot_0913-2022-07-09-0020_scan2.xye]

/* SSRL BL2-1 Automated Data Collection 
# Sample ID: SSRL BL2-1 Sample 0913 
# Sample Composition:  Mn2O3 
# Proposal:  93H0 
# User:  Kevin Stone 
# Capillary Inner Diameter (in):  0.024 
# Capillary Outer Diameter (in):  0.027999999999999997 
# Sample Notes:  Manganese (III) Oxide - Sigma Aldrich item 463701-25G 
# Scan Command:  ascan tth 3 113.55 110 1 
# Sample Transmission:  0.046840 
# Wavelength:  0.7298197 
*/ 
   0.5   72.1924953    8.4966167 
 0.505   64.3807846   8.02376374 
  0.51   81.1758981   9.00976682 
 0.515   78.7479688   8.87400523 
  0.52   63.3291456   7.95796115 
 0.525   76.6048094   8.75241735 
  0.53   62.7268304   7.92002717 
 0.535   69.0194763   8.30779611 
  0.54   76.0325216   8.71966293 
 0.545   63.2919369   7.95562298 
  0.55    73.034056   8.54599649 
 0.555   73.7357059   8.58694974 
  0.56   58.2282395   7.63074305 
 0.565   77.5752105   8.80767906 
  0.57   71.3724639   8.44822253 
 0.575   60.2628135   7.76291269 
  0.58   76.2985908   8.73490646 
 0.585   77.1247181   8.78206798 
  0.59   62.1618711      7.88428 
 0.595   79.2787671   8.90386248 
   0.6   65.6973694   8.10539138 
 0.605   67.6150867   8.22283933 
  0.61    80.221158   8.95662649 
 0.615   63.7639688   7.98523442 
  0.62   75.7731533   8.70477761 
 0.625   80.2120454   8.95611776 
  0.63   58.9480155    7.6777611 
 0.635   75.4321116   8.68516618 
  0.64   75.7724061   8.70473469 
 0.645   60.7099979   7.79166208 
  0.65   74.8278018   8.65030646 
 0.655    70.238602   8.38084733 
  0.66   64.2259264   8.01410796 
 0.665   75.9464526   8.71472619 
  0.67   60.9953234   7.80995028 
 0.675    69.191475   8.31814132 
  0.68   75.9424518   8.71449665 
 0.685   60.5683641   7.78256796 
  0.69   72.2500707   8.50000416 
 0.695    71.463301   8.45359693 
   0.7   60.5134678   7.77904029 
 0.705    70.447898   8.39332461 
  0.71   71.2319389   8.43990159 
 0.715   62.9992112   7.93720424 
  0.72    71.323189   8.44530574 
 0.725   63.4953069   7.96839425 
  0.73   67.3776425   8.20838855 
 0.735   73.3463753   8.56424984 
  0.74   62.9659077   7.93510603 
 0.745   68.6993915   8.28850961 
  0.75   68.9235869   8.30202306 
 0.755     59.92196   7.74092759 
  0.76   68.6812705    8.2874164 
 0.765   67.8009855   8.23413538 
  0.77   60.9967568   7.81004205 
 0.775   70.4122692   8.39120189 
  0.78   68.3841042   8.26946819 
 0.785   61.0449128   7.81312439 
  0.79   69.4717746   8.33497298 
 0.795    63.457055   7.96599366 
   0.8   63.3979531   7.96228316 
 0.805   68.8939038   8.30023517 
  0.81   60.1100685   7.75306833 
 0.815   67.6311138   8.22381382 
  0.82   70.4494171    8.3934151 
 0.825   59.3882058   7.70637436 
  0.83   70.7711313   8.41255796 
 0.835   70.6669009   8.40636074 
  0.84   59.9512475    7.7428191 
 0.845   69.7914693   8.35412888 
  0.85   67.6053932   8.22224989 
 0.855   62.3253849    7.8946428 
  0.86   70.2676297   8.38257894 
 0.865   62.7381628   7.92074257 
  0.87   65.1695322   8.07276484 
 0.875   69.3010935   8.32472783 
  0.88   59.4728727   7.71186571 
 0.885   67.9928154   8.24577561 
  0.89   69.5997975   8.34264931 
 0.895    61.714737   7.85587277 
   0.9   70.7174237   8.40936524 
 0.905   71.2439889   8.44061543 
  0.91   62.6427285   7.91471594 
 0.915    69.538174   8.33895521 
  0.92   65.0645072   8.06625733 
 0.925   67.0270821   8.18700691 
  0.93   70.7898339   8.41366946 
 0.935   62.3479649   7.89607275 
  0.94   67.8289365   8.23583247 
 0.945   72.1287427   8.49286423 
  0.95    63.838913   7.98992572 
 0.955   66.5245127   8.15625604 
  0.96   67.6061499    8.2222959 
 0.965    63.647207   7.97791997 
  0.97   70.3168259   8.38551286 
 0.975   70.6107421   8.40301982 
  0.98   66.1045249   8.13046893 
 0.985   70.8926025   8.41977449 
  0.99   65.5693231   8.09748869 
 0.995   69.1329716   8.31462396 
   1.0   71.0338986   8.42816105 
 1.005   61.4852672   7.84125419 
  1.01   69.0632409   8.31042965 
 1.015   74.1652972   8.61192761 
  1.02   62.9606737   7.93477623 
 1.025   71.6244963   8.46312568 
  1.03   69.3982307   8.33056005 
 1.035   62.7253762   7.91993537 
  1.04    71.949461   8.48230281 
 1.045   67.4153394   8.21068447 
  1.05    66.221994   8.13768972 
 1.055   73.9807212   8.60120464 
  1.06   66.8622027   8.17693113 
 1.065   69.3958395   8.33041652 
  1.07   71.7941933   8.47314542 
 1.075   65.0820949   8.06734745 
  1.08   70.6227182    8.4037324 
 1.085   73.2484602   8.55853143 
  1.09   64.6626732   8.04131042 
 1.095   72.6754398   8.52498914 
   1.1   73.6833406   8.58390008 
 1.105   62.3732069   7.89767098 
  1.11   72.0598512   8.48880741 
 1.115   65.6191367   8.10056398 
  1.12   68.8597412   8.29817698 
 1.125   73.5675681   8.57715385 
  1.13   68.4804384   8.27529083 
 1.135   68.2866941   8.26357635 
  1.14   74.4483729   8.62834706 
 1.145   64.9143253   8.05694268 
  1.15   72.4552886   8.51206723 
 1.155   74.7572016    8.6462247 
  1.16   67.9842972   8.24525908 
 1.165   71.9604856   8.48295265 
  1.17   74.7470449   8.64563734 
 1.175   64.6205065   8.03868811 
  1.18   73.1745283   8.55421114 
 1.185   66.9625355   8.18306394 
  1.19   70.5059656   8.39678305 
 1.195   75.5713013   8.69317556 
   1.2   69.6436248    8.3452756 
 1.205   70.9929255   8.42572997 
  1.21   75.0827725   8.66503159 
 1.215   67.0460478   8.18816511 
  1.22   74.4829846   8.63035252 
 1.225   75.7332803   8.70248702 
  1.23   67.4720541   8.21413746 
 1.235    73.577948   8.57775892 
  1.24   70.3850639   8.38958067 
 1.245   68.3309668    8.2662547 
  1.25   76.7894685   8.76296003 
 1.255   72.2339946   8.49905845 
  1.26   73.2675231   8.55964504 
 1.265   73.8317263   8.59253899 
  1.27   70.5104357   8.39704923 
 1.275   74.7538818   8.64603272 
  1.28   74.1247881   8.60957537 
 1.285   71.6547685   8.46491397 
  1.29    75.874114   8.71057484 
 1.295   76.0363506   8.71988249 
   1.3   69.9876114   8.36585987 
 1.305    77.045432   8.77755274 
  1.31    76.345047   8.73756528 
 1.315   73.4918277   8.57273747 
  1.32   77.9140783   8.82689516 
 1.325   71.8205459   8.47470034 
  1.33   72.6121872   8.52127849 
 1.335   75.0580236   8.66360339 
  1.34   74.1352678   8.61018396 
 1.345     74.17051   8.61223026 
  1.35   76.4265393   8.74222737 
 1.355    72.119264   8.49230617 
  1.36   74.6324436    8.6390071 
 1.365   76.1570795   8.72680237 
  1.37   72.9678062   8.54211954 
 1.375   75.4986241   8.68899443 
  1.38   73.0806518   8.54872223 
 1.385   74.5149681   8.63220529 
  1.39   73.8407014   8.59306123 
 1.395   73.4710099    8.5715232 
   1.4    77.447693   8.80043709 
 1.405   78.2014128   8.84315627 
  1.41   71.1354075    8.4341809 
 1.415   77.8347573   8.82240088 
  1.42   78.5823217   8.86466704 
 1.425   72.5729126   8.51897368 
  1.43   76.2646142   8.73296136 
 1.435    74.475023   8.62989125 
  1.44   75.8457746   8.70894796 
 1.445   74.4367502   8.62767351 
  1.45   73.1743274    8.5541994 
 1.455   74.7036252   8.64312589 
  1.46   76.7973989   8.76341251 
 1.465   70.7443781   8.41096773 
  1.47      77.4978   8.80328348 
 1.475   79.6030196   8.92205243 
  1.48   79.3453062   8.90759823 
 1.485   80.0382808   8.94641161 
  1.49   80.1431981   8.95227335 
 1.495   80.7124393    8.9840102 
   1.5   79.0958705   8.89358592 
 1.505    80.604186   8.97798341 
  1.51   80.7667101    8.9870301 
 1.515   82.2366392   9.06844194 
  1.52   79.8465634   8.93569043 
 1.525   82.7473858   9.09655901 
  1.53   81.2756486    9.0153008 
 1.535   83.7425656   9.15109641 
  1.54   82.7285463   9.09552342 
 1.545   83.6884557   9.14813947 
  1.55   81.9420601   9.05218538 
 1.555   80.7809272   8.98782105 
  1.56   80.3018631   8.96113068 
 1.565   82.7678749   9.09768514 
  1.57   82.9278379   9.10647231 
 1.575   80.2922275   8.96059303 
  1.58   84.1241219   9.17192029 
 1.585   82.1414441   9.06319172 
  1.59   84.9787893   9.21839407 
 1.595   80.8522575   8.99178834 
   1.6    86.847395   9.31919498 
 1.605    85.682566   9.25648778 
  1.61   81.3495757   9.01939996 
 1.615    83.768807   9.15253009 
  1.62     84.30767   9.18192082 
 1.625   83.3854765   9.13156484 
  1.63   85.5637959   9.25007005 
 1.635   83.8975519   9.15956068 
  1.64     86.45845   9.29830361 
 1.645   80.7536528   8.98630363 
  1.65   84.0724927   9.16910534 
 1.655   84.9490864   9.21678286 
  1.66   82.5788453   9.08729032 
 1.665   85.3202998   9.23689882 
  1.67   86.0177211    9.2745739 
 1.675   82.1690914   9.06471684 
  1.68   84.6023439   9.19795324 
 1.685   83.4938685   9.13749794 
  1.69    82.216132   9.06731118 
 1.695   82.1781701    9.0652176 
   1.7   84.7313927   9.20496566 
 1.705   83.2647314   9.12495104 
  1.71    83.951051   9.16248062 
 1.715   82.7977255   9.09932555 
  1.72   82.4398091   9.07963706 
 1.725   85.3793167   9.24009289 
  1.73   86.0012185   9.27368419 
 1.735   83.3251404   9.12826054 
  1.74   84.6309524   9.19950827 
 1.745   85.4722708   9.24512146 
  1.75   86.3901742   9.29463147 
 1.755   84.5069566   9.19276653 
  1.76    85.192003   9.22995141 
 1.765   85.2279825   9.23190027 
  1.77   84.1493654   9.17329632 
 1.775   85.5858473   9.25126193 
  1.78   85.0227694   9.22077922 
 1.785   81.6212742    9.0344493 
  1.79   85.3645017   9.23929119 
 1.795   85.7906035   9.26232171 
   1.8   82.7941399   9.09912852 
 1.805   86.0146742   9.27440964 
  1.81   83.1025669   9.11606093 
 1.815   86.5576464   9.30363619 
  1.82   87.8544682   9.37307144 
 1.825   87.8370661   9.37214309 
  1.83   86.5477825   9.30310607 
 1.835   85.8459061   9.26530658 
  1.84   84.3674076   9.18517325 
 1.845   83.2466604   9.12396078 
  1.85   84.4834635   9.19148864 
 1.855   87.0643266   9.33082668 
  1.86   83.7057672   9.14908559 
 1.865   85.6669422    9.2556438 
  1.87   86.5023913   9.30066617 
 1.875   87.2273605    9.3395589 
  1.88   83.8533192    9.1571458 
 1.885   84.1091738   9.17110538 
  1.89   85.8051564   9.26310728 
 1.895   85.4176896    9.2421691 
   1.9    84.517046   9.19331529 
 1.905   85.7452138   9.25987116 
  1.91   83.9644065    9.1632094 
 1.915   85.5735068   9.25059495 
  1.92    84.862144   9.21206513 
 1.925   84.9783522   9.21837037 
  1.93    86.623084    9.3071523 
 1.935   84.9231881   9.21537781 
  1.94   85.3011508   9.23586221 
 1.945   87.4328803   9.35055508 
  1.95     85.36701   9.23942693 
 1.955   87.2663225   9.34164453 
  1.96   85.4936047   9.24627518 
 1.965    83.791149   9.15375054 
  1.97    86.390745   9.29466218 
 1.975   86.3035506   9.28997043 
  1.98   83.6978895   9.14865506 
 1.985   84.2622232   9.17944569 
  1.99   84.5852535   9.19702417 
 1.995   86.9776428   9.32618051 
   2.0   84.6534564    9.2007313 
 2.005   83.8961399   9.15948361 
  2.01   83.2172946   9.12235137 
 2.015   83.9092415   9.16019877 
  2.02   84.5628795   9.19580771 
 2.025   85.8669957   9.26644461 
  2.03   84.5462447   9.19490319 
 2.035   85.6288208   9.25358422 
  2.04   83.9216781   9.16087758 
 2.045    84.978627   9.21838527 
  2.05   85.6014743   9.25210648 
 2.055   86.7767929   9.31540621 
  2.06   86.9737455   9.32597156 
 2.065   83.7123146   9.14944341 
  2.07   86.4367259   9.29713536 
 2.075   84.7505838   9.20600803 
  2.08   86.2410904   9.28660812 
 2.085   84.9194866   9.21517697 
  2.09   85.0967184   9.22478826 
 2.095   85.0899105   9.22441925 
   2.1   85.5287409   9.24817501 
 2.105   84.8097566   9.20922128 
  2.11   85.1968747   9.23021531 
 2.115   83.9916997   9.16469856 
  2.12   84.5921658   9.19739995 
 2.125   83.2221653   9.12261833 
  2.13   80.0118126   8.94493223 
 2.135   84.3538567   9.18443557 
  2.14    81.383577   9.02128466 
 2.145   82.5870184   9.08774001 
  2.15   83.3727545   9.13086823 
 2.155   84.6368085   9.19982655 
  2.16    84.027951   9.16667611 
 2.165    82.977571   9.10920255 
  2.17   84.5316984   9.19411216 
 2.175   85.2647663   9.23389226 
  2.18   82.6142726   9.08923938 
 2.185   83.0426618   9.11277465 
  2.19   81.7137127   9.03956375 
 2.195   84.2019621   9.17616271 
   2.2   83.9438705   9.16208877 
 2.205   86.4910001   9.30005377 
  2.21   84.0559126   9.16820116 
 2.215    83.651432   9.14611568 
  2.22   84.1631742   9.17404895 
 2.225   82.2885431   9.07130327 
  2.23   83.1191147    9.1169685 
 2.235   81.5176269   9.02871125 
  2.24   82.2088711   9.06691078 
 2.245   83.0944056   9.11561329 
  2.25   84.0878098   9.16994055 
 2.255   84.2874365   9.18081894 
  2.26   83.0078658   9.11086526 
 2.265   82.4836706   9.08205212 
  2.27   84.5592992   9.19561304 
 2.275   84.8425484   9.21100149 
  2.28   83.8876344   9.15901929 
 2.285   81.7913263   9.04385572 
  2.29   84.1109082   9.17119993 
 2.295     82.51675   9.08387307 
   2.3   82.3123879   9.07261748 
 2.305   83.1303061   9.11758225 
  2.31   84.7433974   9.20561771 
 2.315    82.817805   9.10042884 
  2.32   83.3523604   9.12975138 
 2.325   83.3686564   9.13064381 
  2.33   80.8442831    8.9913449 
 2.335   82.1753349   9.06506122 
  2.34   83.8893773   9.15911444 
 2.345   81.5952026   9.03300629 
  2.35    84.085475   9.16981325 
 2.355   81.1067903   9.00593084 
  2.36    82.842197   9.10176889 
 2.365   86.0856104   9.27823315 
  2.37   83.2644186    9.1249339 
 2.375   83.8412245   9.15648538 
  2.38   82.9456026   9.10744765 
 2.385   82.9882397   9.10978812 
  2.39    82.490052   9.08240343 
 2.395   83.1551541   9.11894479 
   2.4   81.5967344   9.03309108 
 2.405   83.2549069   9.12441269 
  2.41   81.6121439   9.03394398 
 2.415   83.2541267   9.12436993 
  2.42   84.5594553   9.19562153 
 2.425   84.1617783   9.17397287 
  2.43   85.9985049   9.27353789 
 2.435   82.1769133   9.06514828 
  2.44   84.1199011    9.1716902 
 2.445   82.1531093   9.06383524 
  2.45   82.3793597    9.0763076 
 2.455   82.5171413   9.08389461 
  2.46   84.7710861   9.20712149 
 2.465   82.3932941    9.0770752 
  2.47   86.3725865    9.2936853 
 2.475   82.1635478   9.06441106 
  2.48   82.8302723   9.10111379 
 2.485   81.2724783   9.01512498 
  2.49   83.0481601   9.11307633 
 2.495   84.1951295    9.1757904 
   2.5   81.5993247   9.03323445 
 2.505    82.212058   9.06708652 
  2.51    81.869807   9.04819358 
 2.515   81.4599534   9.02551679 
  2.52    85.206058   9.23071276 
 2.525   81.5609563   9.03111047 
  2.53    81.752921   9.04173219 
 2.535   79.4399313   8.91290813 
  2.54    81.210096   9.01166444 
 2.545   81.1048966   9.00582571 
  2.55   83.4008907   9.13240881 
 2.555   80.8395414   8.99108122 
  2.56   82.9005817   9.10497566 
 2.565   79.2001305   8.89944552 
  2.57   83.8884032   9.15906126 
 2.575   81.7716021   9.04276518 
  2.58   79.9408361   8.94096394 
 2.585   81.0993798   9.00551941 
  2.59   82.2715418   9.07036613 
 2.595   80.5242788   8.97353212 
   2.6   82.0002403    9.0553984 
 2.605   81.4632613   9.02570004 
  2.61   82.0234782   9.05668141 
 2.615   82.0500158   9.05814638 
  2.62   82.7395892   9.09613045 
 2.625   83.1130913   9.11663816 
  2.63   82.3768171   9.07616754 
 2.635   83.9578709   9.16285277 
  2.64   82.0839936   9.06002172 
 2.645   80.9730579   8.99850309 
  2.65   79.7153893   8.92834751 
 2.655   81.2862096   9.01588651 
  2.66   81.9108174   9.05045951 
 2.665   81.1957088   9.01086615 
  2.67   80.3018574   8.96113037 
 2.675   81.0038936   9.00021631 
  2.68   83.3661962   9.13050909 
 2.685   83.0743644   9.11451394 
  2.69   79.3722493   8.90911047 
 2.695   82.9372662   9.10698996 
   2.7   81.6267227   9.03475084 
 2.705   81.6860582   9.03803398 
  2.71   81.5058357   9.02805825 
 2.715    81.580954   9.03221756 
  2.72   80.7370309   8.98537873 
 2.725   82.7590351    9.0971993 
  2.73   80.2949352   8.96074412 
 2.735   78.6312074   8.86742394 
  2.74   82.3359784   9.07391748 
 2.745   81.5368546     9.029776 
  2.75   80.2437077   8.95788522 
 2.755   82.1436952   9.06331591 
  2.76    80.939088   8.99661537 
 2.765   78.9199043   8.88368754 
  2.77   82.2254434   9.06782462 
 2.775   78.5262848   8.86150579 
  2.78   79.7322073   8.92928929 
 2.785   81.9729711   9.05389259 
  2.79   81.6844652   9.03794585 
 2.795   82.8554384   9.10249627 
   2.8   78.8484055   8.87966246 
 2.805   80.2821162    8.9600288 
  2.81   80.2868836   8.96029484 
 2.815   80.1139839   8.95064154 
  2.82   80.7777884   8.98764643 
 2.825   82.6064594   9.08880957 
  2.83   80.0567569   8.94744416 
 2.835   80.7887404   8.98825569 
  2.84   82.0018045   9.05548477 
 2.845   80.7907991   8.98837021 
  2.85   80.5823055   8.97676476 
 2.855   80.1533965   8.95284293 
  2.86   77.7051951   8.81505502 
 2.865   81.9926714   9.05498048 
  2.87   79.9286106   8.94028023 
 2.875   80.5694232   8.97604719 
  2.88   80.1660377   8.95354889 
 2.885   81.1565403   9.00869249 
  2.89   79.6517234   8.92478142 
 2.895   79.5445041   8.91877256 
   2.9   78.7850343   8.87609342 
 2.905    78.417765   8.85538057 
  2.91   81.0832129   9.00462175 
 2.915   80.7103433   8.98389355 
  2.92   81.1575503   9.00874854 
 2.925    79.654979   8.92496381 
  2.93   80.8453098   8.99140199 
 2.935   81.1860683    9.0103312 
  2.94   79.9159759   8.93957359 
 2.945    80.386533   8.96585372 
  2.95   78.0033732   8.83195184 
 2.955   80.7636348   8.98685901 
  2.96   81.3765116   9.02089306 
 2.965   81.1600923   9.00888962 
  2.97   80.4882754   8.97152581 
 2.975   80.4807795   8.97110804 
  2.98   80.8853399   8.99362774 
 2.985   80.1832316   8.95450901 
  2.99   78.3967931   8.85419636 
 2.995    79.983479   8.94334831 
   3.0   79.3057388   8.90537696 
 3.005   81.7729678   9.04284069 
  3.01   79.4966002    8.9160866 
 3.015   79.5699026   8.92019633 
  3.02   79.4597692   8.91402093 
 3.025   81.6231359   9.03455234 
  3.03   77.6796081   8.81360358 
 3.035   80.5876055   8.97705996 
  3.04   78.0419008   8.83413272 
 3.045   79.6859357   8.92669791 
  3.05   76.5060857   8.74677573 
 3.055   77.0366869   8.77705457 
  3.06   79.0910621   8.89331559 
 3.065   79.8995691   8.93865589 
  3.07   81.1012739   9.00562457 
 3.075   78.3985354   8.85429474 
  3.08   77.5282331   8.80501181 
 3.085   76.5013969    8.7465077 
  3.09   78.7527159   8.87427269 
 3.095   78.6915872   8.87082788 
   3.1   79.3156667   8.90593435 
 3.105   79.1257555    8.8952659 
  3.11   78.9806376   8.88710513 
 3.115   78.4512441   8.85727069 
  3.12   78.6191496   8.86674402 
 3.125   77.9769656    8.8304567 
  3.13   79.6598694   8.92523778 
 3.135   80.0266856   8.94576356 
  3.14   79.1616352   8.89728246 
 3.145   80.4090474    8.9671092 
  3.15   78.8656743   8.88063479 
 3.155   78.4926979   8.85961048 
  3.16   80.7260169   8.98476582 
 3.165   77.2006282    8.7863888 
  3.17   79.1914802    8.8989595 
 3.175   77.7627122   8.81831686 
  3.18   78.2044293   8.84332682 
 3.185   79.1590005    8.8971344 
  3.19   79.3411743    8.9073663 
 3.195   79.9786032   8.94307571 
   3.2   77.4688621   8.80163974 
 3.205   78.3884456   8.85372495 
  3.21     77.39273    8.7973138 
 3.215   77.7467556   8.81741207 
  3.22   79.2265972   8.90093238 
 3.225   78.8817985   8.88154257 
  3.23   77.3643055   8.79569813 
 3.235   76.9208175   8.77045138 
  3.24   78.9569792   8.88577398 
 3.245   79.3857361   8.90986734 
  3.25   77.5612853   8.80688851 
 3.255   79.2169815   8.90039221 
  3.26   77.4638509   8.80135506 
 3.265   76.5103598   8.74702005 
  3.27    77.587833    8.8083956 
 3.275    78.398717     8.854305 
  3.28   79.2648386   8.90308029 
 3.285   78.1105868   8.83801939 
  3.29   80.1123477   8.95055014 
 3.295   77.2492929   8.78915769 
   3.3   77.4470665    8.8004015 
 3.305   77.9596247   8.82947477 
  3.31   76.8628993   8.76714887 
 3.315   78.6424323   8.86805685 
  3.32   77.9961594   8.83154343 
 3.325   80.6104136   8.97833022 
  3.33   76.1749957   8.72782881 
 3.335   73.7577843   8.58823523 
  3.34   77.2650062   8.79005154 
 3.345   78.2523216   8.84603423 
  3.35   79.6060402   8.92222171 
 3.355    77.024597   8.77636582 
  3.36   78.7602473   8.87469703 
 3.365     76.62148   8.75336964 
  3.37   79.0283541   8.88978932 
 3.375   76.7500433   8.76071021 
  3.38   75.2569605   8.67507697 
 3.385   77.1745671   8.78490564 
  3.39   77.3230988   8.79335538 
 3.395   77.5921101   8.80863838 
   3.4   78.1124003   8.83812199 
 3.405   75.9139882   8.71286337 
  3.41    78.227424   8.84462684 
 3.415   78.0679897   8.83560919 
  3.42   77.1633884   8.78426937 
 3.425   77.9337736   8.82801074 
  3.43   79.4769078   8.91498221 
 3.435   77.0118378   8.77563888 
  3.44    76.638133   8.75432082 
 3.445   76.8485585   8.76633096 
  3.45   78.4696319   8.85830863 
 3.455   78.3657338   8.85244225 
  3.46   77.6735329   8.81325893 
 3.465   76.0394539   8.72006043 
  3.47   75.8748811   8.71061887 
 3.475   78.3903955   8.85383507 
  3.48   75.8848491   8.71119103 
 3.485   76.2117744   8.72993553 
  3.49   77.2768372    8.7907245 
 3.495   74.9195971   8.65561073 
   3.5   77.5250287   8.80482985 
 3.505   78.0634083   8.83534993 
  3.51    77.253775   8.78941267 
 3.515   78.9071187    8.8829679 
  3.52   77.4135196    8.7984953 
 3.525   76.6605964   8.75560372 
  3.53    76.085451   8.72269746 
 3.535   77.9379315   8.82824623 
  3.54   78.8951663    8.8822951 
 3.545   78.9146504   8.88339183 
  3.55   77.5954436   8.80882759 
 3.555   75.2936198   8.67718962 
  3.56   77.4414792   8.80008405 
 3.565   76.0231701   8.71912668 
  3.57   76.7907959   8.76303577 
 3.575   78.4415346   8.85672256 
  3.58    76.908893   8.76977155 
 3.585   76.5162021     8.747354 
  3.59   78.4194386   8.85547507 
 3.595   75.0798188   8.66486115 
   3.6   77.0587179   8.77830951 
 3.605   78.6546703   8.86874683 
  3.61   77.1952648   8.78608359 
 3.615   75.5250039   8.69051229 
  3.62   77.5306588   8.80514956 
 3.625   75.1932993     8.671407 
  3.63   76.2963988   8.73478098 
 3.635   76.2239046   8.73063025 
  3.64   77.1682938   8.78454858 
 3.645   76.6779699   8.75659579 
  3.65   76.8910323   8.76875318 
 3.655   76.5152114   8.74729738 
  3.66   76.6901297   8.75729009 
 3.665   75.5693671   8.69306431 
  3.67   75.4732698   8.68753531 
 3.675   77.3649813   8.79573654 
  3.68   77.8966483   8.82590779 
 3.685   76.2790566   8.73378822 
  3.69   75.9127686   8.71279339 
 3.695   74.3695651   8.62377905 
   3.7   76.7734514   8.76204607 
 3.705   77.2120807    8.7870405 
  3.71   75.1912422   8.67128838 
 3.715   74.8570235   8.65199535 
  3.72   74.6278117   8.63873901 
 3.725   76.9281928   8.77087184 
  3.73   75.9564977    8.7153025 
 3.735   76.7389431   8.76007666 
  3.74   76.5079485   8.74688222 
 3.745   76.5719147   8.75053797 
  3.75   76.6830783   8.75688748 
 3.755   75.8564883   8.70956304 
  3.76   76.5445849   8.74897622 
 3.765   75.3401551   8.67987069 
  3.77   75.0211877   8.66147723 
 3.775    76.157954   8.72685247 
  3.78   75.6249259    8.6962593 
 3.785    75.949365   8.71489329 
  3.79   76.8835995   8.76832935 
 3.795   74.2441472   8.61650435 
   3.8   76.8082598   8.76403217 
 3.805   75.7845024   8.70542948 
  3.81    74.788316   8.64802382 
 3.815   75.6455765   8.69744655 
  3.82    73.271214   8.55986063 
 3.825   77.5068034   8.80379483 
  3.83   75.6111289     8.695466 
 3.835   76.6035108   8.75234316 
  3.84   76.3049638   8.73527125 
 3.845   74.3869005   8.62478408 
  3.85   76.3279148   8.73658485 
 3.855   75.8002402   8.70633334 
  3.86   75.9896408   8.71720373 
 3.865   75.5981369   8.69471891 
  3.87   74.4281637   8.62717588 
 3.875   74.3074511   8.62017698 
  3.88   76.1464966     8.726196 
 3.885   74.4715692   8.62969114 
  3.89   73.8411804   8.59308911 
 3.895    75.136176    8.6681126 
   3.9   77.1000429   8.78066301 
 3.905   75.9491752    8.7148824 
  3.91   76.0037911   8.71801532 
 3.915    73.947951   8.59929945 
  3.92   76.0840668   8.72261812 
 3.925   74.8518742   8.65169776 
  3.93   76.0691919   8.72176541 
 3.935   76.4653574   8.74444723 
  3.94   73.7171406   8.58586866 
 3.945   74.2566245   8.61722835 
  3.95   73.6311286   8.58085826 
 3.955   75.2400677   8.67410328 
  3.96   74.8416919   8.65110929 
 3.965    76.149891   8.72639049 
  3.97   75.0525413   8.66328698 
 3.975   72.3617737   8.50657238 
  3.98   75.5999344   8.69482228 
 3.985   74.2789021   8.61852088 
  3.99   74.5673232    8.6352373 
 3.995   74.5743091   8.63564179 
   4.0   75.7678089   8.70447063 
 4.005   72.7809515   8.53117527 
  4.01    74.028699    8.6039932 
 4.015    73.500431   8.57323923 
  4.02   75.3501795   8.68044812 
 4.025   72.7280175   8.52807232 
  4.03   74.1225209    8.6094437 
 4.035   75.5998183    8.6948156 
  4.04   76.0496607   8.72064566 
 4.045   73.5195325   8.57435318 
  4.05   74.6989678   8.64285646 
 4.055   72.9648293   8.54194529 
  4.06   73.6356975   8.58112449 
 4.065   76.1431934   8.72600672 
  4.07   73.1708102   8.55399381 
 4.075   72.2882215   8.50224802 
  4.08   75.1149995     8.666891 
 4.085   72.7139313   8.52724641 
  4.09   73.8329905   8.59261256 
 4.095    73.680419    8.5837299 
   4.1    75.258478   8.67516443 
 4.105   76.0929347   8.72312643 
  4.11    73.762833   8.58852915 
 4.115   72.5223425   8.51600508 
  4.12   72.3391487   8.50524243 
 4.125   74.0806328   8.60701068 
  4.13   75.0547131   8.66341233 
 4.135   74.7965983   8.64850266 
  4.14   71.9084175   8.47988311 
 4.145   75.2218249   8.67305165 
  4.15   72.5062611   8.51506084 
 4.155   74.6051584   8.63742777 
  4.16   73.0159525   8.54493724 
 4.165   73.7593169   8.58832445 
  4.17   74.5475573   8.63409273 
 4.175   73.0678319   8.54797238 
  4.18   72.6138575   8.52137651 
 4.185    72.852937    8.5353932 
  4.19   72.5943804   8.52023359 
 4.195   71.7151597   8.46848037 
   4.2   75.1517658   8.66901181 
 4.205   73.9189132    8.5976109 
  4.21   72.7170397   8.52742867 
 4.215   72.1219808   8.49246612 
  4.22   73.5173537   8.57422613 
 4.225   74.0562819   8.60559596 
  4.23   73.3428925    8.5640465 
 4.235   73.2550497   8.55891639 
  4.24   72.4403972   8.51119247 
 4.245    74.327662    8.6213492 
  4.25   73.0895846   8.54924468 
 4.255   73.9711759   8.60064974 
  4.26   74.6181078   8.63817734 
 4.265   73.3897949    8.5667844 
  4.27   73.8656278   8.59451149 
 4.275   73.2929397   8.56112958 
  4.28   73.7996525   8.59067241 
 4.285    72.631062   8.52238593 
  4.29   73.9553384   8.59972897 
 4.295    72.084809   8.49027732 
   4.3   74.2055311   8.61426324 
 4.305   74.6517718   8.64012568 
  4.31   73.4322139   8.56925982 
 4.315   73.1162394   8.55080343 
  4.32   73.6378086    8.5812475 
 4.325   75.7800695   8.70517487 
  4.33   71.6144123    8.4625299 
 4.335   72.8486442   8.53514172 
  4.34   72.6856036   8.52558524 
 4.345   73.5016929   8.57331283 
  4.35   72.6002645   8.52057889 
 4.355   72.6745291   8.52493572 
  4.36   73.6635333   8.58274625 
 4.365    71.637346   8.46388481 
  4.37   73.4856206   8.57237543 
 4.375   73.0932391   8.54945841 
  4.38   73.8814138   8.59542982 
 4.385   74.3743085   8.62405406 
  4.39   74.0180501   8.60337434 
 4.395   73.5878667   8.57833706 
   4.4   74.1967933   8.61375605 
 4.405   72.7279129   8.52806619 
  4.41   72.5765025   8.51918438 
 4.415   73.4025892    8.5675311 
  4.42   72.5064862   8.51507406 
 4.425   73.6918839    8.5843977 
  4.43   72.7304141   8.52821283 
 4.435   74.3507481   8.62268799 
  4.44   71.3488046   8.44682216 
 4.445   70.7880874   8.41356567 
  4.45   72.4332862   8.51077471 
 4.455   72.2655831   8.50091661 
  4.46   72.0242856    8.4867123 
 4.465   72.8880795   8.53745158 
  4.47   71.1400889   8.43445842 
 4.475   71.9387812   8.48167326 
  4.48    71.300648   8.44397111 
 4.485   72.6127649   8.52131239 
  4.49   70.7754773   8.41281625 
 4.495    73.018603   8.54509233 
   4.5   70.6446721   8.40503849 
 4.505   71.4605297   8.45343301 
  4.51   72.0050962   8.48558166 
 4.515   70.8356894   8.41639409 
  4.52   71.6858516   8.46674977 
 4.525   71.6291537   8.46340084 
  4.53   72.7857226   8.53145489 
 4.535   70.6926449   8.40789183 
  4.54   72.4039223   8.50904943 
 4.545   72.8519254   8.53533393 
  4.55   72.4551917   8.51206154 
 4.555   71.0237302   8.42755778 
  4.56   71.0901676   8.43149854 
 4.565   72.7700932   8.53053886 
  4.57   70.9960086   8.42591292 
 4.575   71.5794752   8.46046542 
  4.58   70.6933739   8.40793518 
 4.585    72.676432   8.52504733 
  4.59   70.0811332    8.3714475 
 4.595   70.1387724   8.37488939 
   4.6   71.6418117   8.46414861 
 4.605   70.1288353   8.37429611 
  4.61    71.272658   8.44231355 
 4.615   71.1487686   8.43497295 
  4.62   69.2081598   8.31914417 
 4.625     72.06142   8.48889981 
  4.63    69.308474   8.32517111 
 4.635   70.9610919   8.42384069 
  4.64   69.8237286   8.35605939 
 4.645   71.5973038     8.461519 
  4.65   71.4618781   8.45351276 
 4.655   72.7697487   8.53051866 
  4.66   68.9546338   8.30389269 
 4.665   73.2452146   8.55834181 
  4.67   71.4779782   8.45446499 
 4.675   71.3448807   8.44658988 
  4.68   71.9481724   8.48222685 
 4.685   70.4338782   8.39248939 
  4.69   70.7003408   8.40834947 
 4.695   69.9726776   8.36496728 
   4.7   72.7250308   8.52789721 
 4.705   70.9172903   8.42124043 
  4.71    70.218421   8.37964325 
 4.715   70.3673048   8.38852221 
  4.72   70.9223489   8.42154077 
 4.725   70.5091582   8.39697316 
  4.73   68.7029835   8.28872629 
 4.735   70.5280891   8.39810033 
  4.74    69.868436   8.35873411 
 4.745   70.9792839   8.42492041 
  4.75   71.8335193   8.47546573 
 4.755    72.388683   8.50815391 
  4.76   70.4050816    8.3907736 
 4.765   70.9149138   8.42109932 
  4.77   69.6799801   8.34745351 
 4.775   71.4277296   8.45149274 
  4.78   71.6399855   8.46404073 
 4.785    70.604492   8.40264791 
  4.79   70.5156382     8.397359 
 4.795   70.5548594   8.39969401 
   4.8   71.2594465   8.44153105 
 4.805   68.6237612   8.28394599 
  4.81    69.197595   8.31850918 
 4.815   70.0815906   8.37147481 
  4.82   68.8549064   8.29788566 
 4.825   70.9069544   8.42062672 
  4.83   70.8404102   8.41667453 
 4.835   69.4951592   8.33637566 
  4.84   70.5213058   8.39769646 
 4.845   70.3299204    8.3862936 
  4.85   70.8491047   8.41719102 
 4.855   70.9038873    8.4204446 
  4.86   72.4757424   8.51326861 
 4.865   70.4489761   8.39338883 
  4.87    69.606391   8.34304447 
 4.875   69.4788939   8.33540004 
  4.88   69.9953772   8.36632399 
 4.885   69.1472114   8.31548023 
  4.89   70.2227964   8.37990432 
 4.895   70.5479137   8.39928054 
   4.9   70.5970959    8.4022078 
 4.905   71.5660881   8.45967423 
  4.91   69.5902124   8.34207482 
 4.915   68.7752282   8.29308316 
  4.92   68.9073118   8.30104281 
 4.925   70.4047424   8.39075339 
  4.93   69.4541658    8.3339166 
 4.935    69.016002   8.30758701 
  4.94   70.6883657   8.40763734 
 4.945   72.2959031   8.50269976 
  4.95   70.7628581   8.41206622 
 4.955   70.3500214   8.38749196 
  4.96   69.5169247   8.33768102 
 4.965    69.927638   8.36227469 
  4.97    69.294826   8.32435138 
 4.975   68.8475077   8.29743983 
  4.98   69.2333774   8.32065967 
 4.985   67.4519024   8.21291071 
  4.99   69.6343771   8.34472151 
 4.995   68.4437333   8.27307278 
   5.0   69.1219034   8.31395835 
 5.005   69.7548013   8.35193399 
  5.01   70.2015645   8.37863739 
 5.015   70.7446581   8.41098437 
  5.02    69.323802   8.32609164 
 5.025   69.1299464   8.31444204 
  5.03   70.7173241   8.40935932 
 5.035   68.4519611   8.27357004 
  5.04   68.9142828   8.30146269 
 5.045   68.3283374   8.26609566 
  5.05    70.817833   8.41533321 
 5.055    70.138586   8.37487827 
  5.06   66.2899512   8.14186411 
 5.065   70.4634571   8.39425143 
  5.07   70.1999649   8.37854193 
 5.075   68.3155927   8.26532472 
  5.08   69.3210396   8.32592575 
 5.085   70.1574967   8.37600721 
  5.09   69.4100951   8.33127212 
 5.095   68.3490302   8.26734723 
   5.1     67.98553   8.24533383 
 5.105   68.3623902   8.26815518 
  5.11   69.4972414   8.33650055 
 5.115   68.9075887   8.30105949 
  5.12   67.7622249   8.23178139 
 5.125   68.6797815   8.28732656 
  5.13   66.6654966   8.16489416 
 5.135   69.5803164   8.34148167 
  5.14   69.6551411   8.34596556 
 5.145   67.9178086   8.24122616 
  5.15   69.2278286   8.32032623 
 5.155   69.9093806   8.36118297 
  5.16   66.8629168   8.17697479 
 5.165   69.2812812   8.32353778 
  5.17   68.0141214   8.24706744 
 5.175   67.1544112   8.19477951 
  5.18     67.47897   8.21455841 
 5.185   68.8057515   8.29492324 
  5.19   67.9433345   8.24277469 
 5.195    67.729796   8.22981142 
   5.2   67.1696257   8.19570776 
 5.205   68.2063697   8.25871478 
  5.21   68.8495915   8.29756539 
 5.215   66.5368797   8.15701414 
  5.22   67.8651137   8.23802851 
 5.225    69.260424   8.32228478 
  5.23   68.1774109   8.25696136 
 5.235   68.4953057   8.27618908 
  5.24   69.8059424   8.35499506 
 5.245   68.2866682   8.26357479 
  5.25   67.1824209   8.19648833 
 5.255   68.6165094   8.28350828 
  5.26   69.3830416   8.32964835 
 5.265   68.3526618   8.26756686 
  5.27   67.4905222   8.21526154 
 5.275   70.2765994   8.38311394 
  5.28   67.8319414    8.2360149 
 5.285   66.2602382    8.1400392 
  5.29    68.024313   8.24768531 
 5.295   67.4336975   8.21180233 
   5.3   67.6658423   8.22592501 
 5.305   67.9837422   8.24522542 
  5.31    67.775616   8.23259473 
 5.315   66.5170664   8.15579956 
  5.32   67.9197009   8.24134096 
 5.325   67.5150092   8.21675174 
  5.33   67.9249815   8.24166133 
 5.335   68.5666131   8.28049595 
  5.34   65.9320878   8.11985762 
 5.345   66.5085166   8.15527538 
  5.35   67.5302203    8.2176773 
 5.355    67.784494   8.23313391 
  5.36   67.0914578   8.19093754 
 5.365   66.7759573   8.17165573 
  5.37   67.7866468   8.23326465 
 5.375   67.1454012   8.19422975 
  5.38   68.0984912   8.25218099 
 5.385   68.1238273   8.25371597 
  5.39   66.7958864   8.17287504 
 5.395   67.6599636   8.22556768 
   5.4   67.2645487   8.20149674 
 5.405   68.0326957   8.24819348 
  5.41   67.6468092   8.22476804 
 5.415   66.0956813   8.12992505 
  5.42   66.7144061   8.16788872 
 5.425   66.1825722   8.13526719 
  5.43    66.624889   8.16240706 
 5.435   67.5136979   8.21667195 
  5.44   66.6451422    8.1636476 
 5.445   66.7355897   8.16918538 
  5.45   66.4751949   8.15323217 
 5.455   67.7391537   8.23037992 
  5.46   66.1464499   8.13304678 
 5.465   66.1141458   8.13106056 
  5.47    66.631691   8.16282371 
 5.475   66.4628698    8.1524763 
  5.48   66.0397474   8.12648432 
 5.485   66.9899855   8.18474102 
  5.49   67.3514106   8.20679052 
 5.495   67.3773885   8.20837307 
   5.5   67.5479699    8.2187572 
 5.505   64.8187275   8.05100785 
  5.51   66.7754691   8.17162585 
 5.515   65.6888348   8.10486489 
  5.52   66.3471818   8.14537794 
 5.525   66.7373883   8.16929546 
  5.53   66.5337997   8.15682535 
 5.535   66.0733516   8.12855163 
  5.54    66.693309   8.16659715 
 5.545   65.1322163   8.07045329 
  5.55   67.8019687   8.23419509 
 5.555   65.4845202   8.09225063 
  5.56   67.5601252   8.21949665 
 5.565   66.6225815   8.16226571 
  5.57   65.8690696   8.11597619 
 5.575    65.500474   8.09323631 
  5.58   65.5586123    8.0968273 
 5.585   64.9603759   8.05979999 
  5.59   64.2336529      8.01459 
 5.595   66.1808224   8.13515964 
   5.6   65.9471158   8.12078296 
 5.605   65.4082888   8.08753911 
  5.61   67.0371848   8.18762388 
 5.615   65.6909391    8.1049947 
  5.62    66.333012   8.14450809 
 5.625   65.8955383   8.11760669 
  5.63    65.975286   8.12251722 
 5.635   65.4932104   8.09278755 
  5.64    64.685148   8.04270775 
 5.645   63.9751272    7.9984453 
  5.65   65.4240484   8.08851336 
 5.655   65.7057201   8.10590649 
  5.66   65.4612035   8.09080982 
 5.665   63.9736608   7.99835363 
  5.67   65.0455366   8.06508131 
 5.675   65.5855812   8.09849253 
  5.68   66.3355454   8.14466362 
 5.685   65.7491181   8.10858299 
  5.69    64.282754   8.01765265 
 5.695   64.2837689   8.01771594 
   5.7   65.0124523   8.06302997 
 5.705   64.8914684   8.05552409 
  5.71   64.9268677     8.057721 
 5.715    64.648806   8.04044812 
  5.72   65.6088957   8.09993183 
 5.725   64.4308228   8.02688126 
  5.73   65.4869581   8.09240126 
 5.735   64.3453711   8.02155665 
  5.74   65.2623673   8.07851269 
 5.745   65.5006116   8.09324481 
  5.75    65.349971   8.08393289 
 5.755   65.5888771   8.09869601 
  5.76   64.5018744    8.0313059 
 5.765    64.880618   8.05485059 
  5.77   64.1981509   8.01237486 
 5.775   64.7241655   8.04513303 
  5.78   62.8141616   7.92553857 
 5.785   66.2351127   8.13849572 
  5.79   64.7992651   8.04979907 
 5.795    64.036527   8.00228261 
   5.8   67.0426302   8.18795641 
 5.805    63.235146   7.95205294 
  5.81    63.147629   7.94654825 
 5.815   65.5226288   8.09460492 
  5.82   63.1303758   7.94546259 
 5.825   65.4375581   8.08934843 
  5.83    64.487403   8.03040491 
 5.835   65.3686743   8.08508963 
  5.84   63.3349476   7.95832568 
 5.845   64.8952754   8.05576039 
  5.85   63.7189557   7.98241541 
 5.855   63.4908463   7.96811435 
  5.86   64.3289951   8.02053584 
 5.865   65.8954223   8.11759954 
  5.87   63.4200134   7.96366834 
 5.875   63.6017355   7.97506962 
  5.88   64.9131405   8.05686915 
 5.885   64.5413213   8.03376134 
  5.89   64.5378899   8.03354778 
 5.895   63.3859397   7.96152873 
   5.9   65.2823646   8.07975028 
 5.905    64.260667   8.01627513 
  5.91   63.2137477   7.95070737 
 5.915   63.8339638     7.989616 
  5.92   64.6679171   8.04163647 
 5.925   63.5001179   7.96869612 
  5.93   64.7402458   8.04613235 
 5.935   64.3821145   8.02384662 
  5.94   63.4913667     7.968147 
 5.945   64.6551678   8.04084372 
  5.95   63.7063983    7.9816288 
 5.955   61.2404929   7.82563051 
  5.96   63.3061775   7.95651793 
 5.965   62.4767356   7.90422265 
  5.97   64.2543543   8.01588138 
 5.975   63.8502072   7.99063247 
  5.98   63.4330107   7.96448433 
 5.985   61.5140963   7.84309227 
  5.99   63.6275102   7.97668541 
 5.995   63.1786662   7.94850088 
   6.0   63.4458885   7.96529275 
 6.005   63.8813008   7.99257785 
  6.01   62.4456904   7.90225856 
 6.015   62.8684448    7.9289624 
  6.02   63.7115397   7.98195087 
 6.025   62.9232046    7.9324148 
  6.03   63.9961157   7.99975723 
 6.035   62.5895327   7.91135467 
  6.04   62.6956221   7.91805671 
 6.045   61.6488882   7.85168059 
  6.05   63.8581891    7.9911319 
 6.055   62.0725093   7.87861087 
  6.06   62.7016804   7.91843927 
 6.065   62.2954806   7.89274861 
  6.07   64.1439647   8.00899274 
 6.075   62.9964838   7.93703243 
  6.08   62.2798788   7.89176018 
 6.085   63.3769432   7.96096371 
  6.09   61.9815398   7.87283556 
 6.095   62.0408119   7.87659901 
   6.1   61.6653512    7.8527289 
 6.105   64.2236231   8.01396425 
  6.11   63.0110302   7.93794874 
 6.115   61.8225587   7.86273226 
  6.12   61.4957289   7.84192125 
 6.125   63.1571853   7.94714951 
  6.13   62.4287848   7.90118882 
 6.135   61.3938471   7.83542259 
  6.14   61.9647425    7.8717687 
 6.145   61.4512275   7.83908333 
  6.15   62.4335703   7.90149165 
 6.155   61.5168537   7.84326805 
  6.16   61.5675777   7.84650098 
 6.165   61.5532761   7.84558959 
  6.17    62.809509   7.92524505 
 6.175   62.8397625   7.92715349 
  6.18   60.6575963   7.78829868 
 6.185   63.3073417   7.95659109 
  6.19   62.8885532   7.93023034 
 6.195   62.5126268    7.9064927 
   6.2   62.9308439   7.93289631 
 6.205    63.144223   7.94633393 
  6.21   62.1119814   7.88111549 
 6.215   61.7290213   7.85678186 
  6.22   62.4984734    7.9055976 
 6.225   62.9698728   7.93535587 
  6.23   62.2612703   7.89058111 
 6.235   62.2860361   7.89215028 
  6.24   62.5262624   7.90735495 
 6.245   62.4303705   7.90128917 
  6.25   61.0120124   7.81101866 
 6.255   63.0864362   7.94269704 
  6.26   62.7247212   7.91989401 
 6.265   61.1783562   7.82165943 
  6.27   62.3547235   7.89650071 
 6.275   63.0198979   7.93850729 
  6.28   60.3435531   7.76811129 
 6.285   61.3718111   7.83401628 
  6.29   61.5858017   7.84766218 
 6.295   61.4754293   7.84062684 
   6.3   62.9150102   7.93189827 
 6.305   62.0923361   7.87986904 
  6.31   61.0731664   7.81493227 
 6.315   60.9225965   7.80529285 
  6.32   61.9415147   7.87029318 
 6.325   60.5899637   7.78395553 
  6.33   61.8224667   7.86272642 
 6.335   61.6265846   7.85026016 
  6.34   62.5989184   7.91194783 
 6.345   61.0624744   7.81424817 
  6.35   61.2123234   7.82383048 
 6.355   62.2707602   7.89118244 
  6.36   62.2153837    7.8876729 
 6.365   61.3857073   7.83490314 
  6.37   61.1047789   7.81695458 
 6.375   62.3102667   7.89368524 
  6.38   60.2111505   7.75958443 
 6.385   61.7391362   7.85742555 
  6.39   61.2937053   7.82902965 
 6.395   61.7073027   7.85539959 
   6.4   61.7348446   7.85715245 
 6.405   60.6973141    7.7908481 
  6.41   61.4833974   7.84113496 
 6.415   60.9112332    7.8045649 
  6.42   60.6527952   7.78799045 
 6.425   61.5376581   7.84459419 
  6.43   60.9680767   7.80820573 
 6.435   61.5204028    7.8434943 
  6.44   61.7214821   7.85630206 
 6.445   61.6388132   7.85103899 
  6.45    60.427601   7.77351922 
 6.455    60.762693   7.79504285 
  6.46   60.6086055   7.78515289 
 6.465   60.2269479   7.76060229 
  6.47   59.6426225   7.72286362 
 6.475   59.5801562   7.71881832 
  6.48   62.2339471   7.88884954 
 6.485   59.1907063   7.69354966 
  6.49   61.2077445   7.82353785 
 6.495   60.7260238   7.79269041 
   6.5   61.0317918   7.81228468 
 6.505   58.9760047   7.67958363 
  6.51   59.1326527   7.68977586 
 6.515   59.6532013   7.72354849 
  6.52   59.3331903   7.70280406 
 6.525   59.8424095   7.73578758 
  6.53   59.9418013   7.74220907 
 6.535   60.0668721   7.75028207 
  6.54   59.8368239   7.73542655 
 6.545   61.1303371    7.8185892 
  6.55   62.1857763   7.88579586 
 6.555   59.6009052   7.72016225 
  6.56   58.9776955   7.67969371 
 6.565   60.7399361   7.79358301 
  6.57   61.2801298   7.82816261 
 6.575   60.5546298   7.78168554 
  6.58    59.644953    7.7230145 
 6.585   60.7644802   7.79515748 
  6.59   59.9471849   7.74255674 
 6.595   60.7061136   7.79141281 
   6.6   59.1349863   7.68992759 
 6.605   59.4322897   7.70923405 
  6.61    59.943331   7.74230786 
 6.615   59.4219148   7.70856113 
  6.62   60.1087984   7.75298642 
 6.625   60.6533658   7.78802708 
  6.63   59.4309256   7.70914558 
 6.635   60.1200628   7.75371284 
  6.64   59.0211408   7.68252177 
 6.645   60.5721289   7.78280983 
  6.65   59.8104946    7.7337245 
 6.655   60.2766775    7.7638056 
  6.66   61.2642601   7.82714891 
 6.665    60.092049   7.75190615 
  6.67   59.6614249   7.72408084 
 6.675   60.4871384   7.77734777 
  6.68   59.6329824   7.72223947 
 6.685    60.311423   7.76604295 
  6.69   59.9533629   7.74295569 
 6.695    60.670572   7.78913166 
   6.7   59.1700436   7.69220668 
 6.705    58.298706   7.63535893 
  6.71   59.9084919   7.74005762 
 6.715   59.8703799   7.73759523 
  6.72   58.9693158   7.67914812 
 6.725   58.2938622   7.63504173 
  6.73   59.1040287   7.68791445 
 6.735   60.7173221   7.79213206 
  6.74   60.0905085   7.75180679 
 6.745    58.461781   7.64603041 
  6.75   59.1398261   7.69024227 
 6.755   58.0001747   7.61578457 
  6.76   60.3453887   7.76822944 
 6.765   59.8249153   7.73465676 
  6.77   60.3873978   7.77093288 
 6.775    59.666614   7.72441674 
  6.78   58.9529942   7.67808532 
 6.785   59.9211968    7.7408783 
  6.79   59.6344993   7.72233768 
 6.795   60.3201403   7.76660417 
   6.8   59.8070825    7.7335039 
 6.805   60.1253073   7.75405102 
  6.81   58.9396523   7.67721644 
 6.815   59.1199638   7.68895076 
  6.82   59.3023987   7.70080507 
 6.825   60.5549431   7.78170567 
  6.83   59.5453256   7.71656177 
 6.835   60.0702849   7.75050223 
  6.84   59.3804664    7.7058722 
 6.845   59.1373774   7.69008305 
  6.85   58.4039305   7.64224643 
 6.855   58.9580967   7.67841759 
  6.86   59.3367455   7.70303483 
 6.865   59.1199714   7.68895126 
  6.87   60.5158074   7.77919067 
 6.875   58.5288992   7.65041824 
  6.88   58.6319265   7.65714872 
 6.885   60.7011447   7.79109394 
  6.89    59.985181   7.74501007 
 6.895   59.1954217    7.6938561 
   6.9   59.0124214   7.68195427 
 6.905   58.4455505   7.64496897 
  6.91   59.1805787   7.69289144 
 6.915   58.8460854   7.67112021 
  6.92   58.4858352   7.64760323 
 6.925   58.6750662   7.65996515 
  6.93   58.2398468   7.63150357 
 6.935   59.5525674   7.71703099 
  6.94   59.2283185   7.69599366 
 6.945   57.8185903   7.60385365 
  6.95   58.4139097    7.6428993 
 6.955   59.1898176    7.6934919 
  6.96    57.718228   7.59725134 
 6.965   57.9236467   7.61075861 
  6.97   58.7748419   7.66647519 
 6.975     58.16099   7.62633529 
  6.98   60.3536771   7.76876291 
 6.985   58.2920127   7.63492061 
  6.99   56.9472206   7.54633822 
 6.995    56.671555   7.52805121 
   7.0   59.1109352   7.68836362 
 7.005   58.9572407   7.67836185 
  7.01   56.6133529   7.52418453 
 7.015   58.5005862   7.64856759 
  7.02   58.5240666   7.65010239 
 7.025   57.2648145   7.56735188 
  7.03   60.3255003   7.76694923 
 7.035   57.6531015   7.59296395 
  7.04   58.5981732   7.65494437 
 7.045   58.8893453   7.67393936 
  7.05   58.4429345   7.64479787 
 7.055   59.7127096   7.72739992 
  7.06   57.9201445   7.61052853 
 7.065   58.3812907   7.64076506 
  7.07   56.3608606   7.50738707 
 7.075   57.8274671   7.60443733 
  7.08    58.938112   7.67711613 
 7.085   56.5794256   7.52192964 
  7.09   56.7656823   7.53430039 
 7.095   59.1742933   7.69248291 
   7.1   57.0016796   7.54994567 
 7.105   58.6686707   7.65954768 
  7.11   57.6404578   7.59213131 
 7.115   57.3648316   7.57395746 
  7.12   58.2257937   7.63058279 
 7.125   57.8338565   7.60485743 
  7.13   56.9436211   7.54609973 
 7.135   57.0834669   7.55536014 
  7.14   59.2088636    7.6947296 
 7.145   57.2971331   7.56948698 
  7.15   58.4079241   7.64250771 
 7.155   57.2558726   7.56676104 
  7.16   58.4439579    7.6448648 
 7.165   58.3718843   7.64014949 
  7.17   58.3334037   7.63763077 
 7.175   56.2559588   7.50039724 
  7.18    57.554915   7.58649557 
 7.185   57.3458961   7.57270732 
  7.19   56.6602556   7.52730069 
 7.195   57.6224973   7.59094838 
   7.2   57.0007867   7.54988654 
 7.205    57.708484   7.59661004 
  7.21   57.3612909   7.57372372 
 7.215   58.8340306   7.67033445 
  7.22   57.2536186   7.56661209 
 7.225   58.4328964   7.64414132 
  7.23   58.5705193   7.65313787 
 7.235   58.2617618   7.63293926 
  7.24   57.4862158   7.58196649 
 7.245   56.7893483   7.53587078 
  7.25   58.0193088   7.61704068 
 7.255   57.7051201   7.59638862 
  7.26   58.1754131   7.62728085 
 7.265   56.9571976   7.54699925 
  7.27    57.246494   7.56614129 
 7.275   58.6685799   7.65954175 
  7.28   57.0775875   7.55497105 
 7.285   57.5565654   7.58660434 
  7.29     57.75765   7.59984539 
 7.295   57.2900723   7.56902056 
   7.3   57.3056367   7.57004866 
 7.305   57.1730255   7.56128464 
  7.31   57.4609943   7.58030305 
 7.315   57.7089367   7.59663983 
  7.32   56.5884414   7.52252892 
 7.325   56.9005494   7.54324528 
  7.33   56.2717877   7.50145237 
 7.335    56.551442   7.52006928 
  7.34   57.9143521   7.61014797 
 7.345   57.1822646   7.56189557 
  7.35   56.7175786   7.53110739 
 7.355   56.5856331   7.52234226 
  7.36   57.8395117   7.60522923 
 7.365   57.5198251   7.58418256 
  7.37   57.7198619   7.59735888 
 7.375   56.6846819   7.52892302 
  7.38   56.5614948   7.52073765 
 7.385   56.7897623   7.53589824 
  7.39   56.7289788   7.53186423 
 7.395   57.5032947   7.58309268 
   7.4   57.6406684   7.59214518 
 7.405   56.0322268   7.48546771 
  7.41   55.2064225   7.43010245 
 7.415   57.3713892   7.57439035 
  7.42   57.3232031   7.57120883 
 7.425   56.0267403   7.48510122 
  7.43   56.5035929   7.51688718 
 7.435   56.6936789    7.5295205 
  7.44   56.6609901   7.52734947 
 7.445   57.7238544   7.59762163 
  7.45    56.569128   7.52124511 
 7.455   56.9866634   7.54895115 
  7.46    56.563314   7.52085859 
 7.465   55.7245384   7.46488703 
  7.47    55.745358    7.4662814 
 7.475     56.63911   7.52589596 
  7.48   56.1755337   7.49503393 
 7.485   56.4254308   7.51168628 
  7.49   55.9711818   7.48138903 
 7.495   57.2765664   7.56812833 
   7.5   56.3069757   7.50379742 
 7.505   56.7203606    7.5312921 
  7.51   57.0856737   7.55550618 
 7.515   56.9350675   7.54553295 
  7.52   54.9650837   7.41384406 
 7.525   55.8852615   7.47564456 
  7.53   55.0030072   7.41640123 
 7.535   57.4393552   7.57887559 
  7.54   55.8379193   7.47247745 
 7.545   55.0187764   7.41746429 
  7.55   56.2448663   7.49965774 
 7.555   55.7992606   7.46989027 
  7.56   55.1023836   7.42309798 
 7.565   55.5934177   7.45609936 
  7.57   55.3211417   7.43781834 
 7.575   57.0337859   7.55207163 
  7.58    56.259997   7.50066644 
 7.585   55.7455908   7.46629699 
  7.59   56.2933716   7.50289089 
 7.595   57.1059635   7.55684878 
   7.6   55.5752153   7.45487862 
 7.605   56.3144883   7.50429799 
  7.61   55.2852976   7.43540837 
 7.615   56.9349114    7.5455226 
  7.62   57.2311407   7.56512662 
 7.625   55.7124601   7.46407798 
  7.63   56.8491706    7.5398389 
 7.635   56.1059642   7.49039146 
  7.64   56.1336796   7.49224129 
 7.645   54.8695585    7.4073989 
  7.65   55.9595127   7.48060911 
 7.655   55.2648113   7.43403062 
  7.66   55.8743619   7.47491551 
 7.665    55.892305   7.47611563 
  7.67   56.9496975   7.54650234 
 7.675    55.802634   7.47011606 
  7.68    56.413463   7.51088963 
 7.685   55.3588108   7.44035018 
  7.69   54.9674503   7.41400366 
 7.695   56.1516941   7.49344341 
   7.7   55.0839843   7.42185855 
 7.705   55.4137709   7.44404264 
  7.71   56.5879402   7.52249561 
 7.715   55.5026144   7.45000768 
  7.72   55.0249629   7.41788129 
 7.725   55.6115696   7.45731652 
  7.73    56.326828   7.50512012 
 7.735   54.6818329   7.39471655 
  7.74   55.6612393   7.46064604 
 7.745   55.4243532    7.4447534 
  7.75   55.5048138   7.45015529 
 7.755   54.2172252    7.3632347 
  7.76    55.657112   7.46036943 
 7.765   54.5417346   7.38523761 
  7.77   55.3223846    7.4379019 
 7.775   55.2131475   7.43055499 
  7.78   54.7574672   7.39982886 
 7.785   54.8918148   7.40890105 
  7.79    55.438101   7.44567666 
 7.795   54.3614303   7.37302043 
   7.8   56.6320128   7.52542443 
 7.805   54.9324614   7.41164364 
  7.81   55.2813933   7.43514581 
 7.815   54.7781055   7.40122325 
  7.82    54.686184   7.39501075 
 7.825   55.9615073   7.48074243 
  7.83   55.6644002   7.46085787 
 7.835   54.6950435   7.39560975 
  7.84   54.5476507   7.38563814 
 7.845   55.8218179       7.4714 
  7.85    55.622429   7.45804458 
 7.855   54.9584026   7.41339346 
  7.86   55.9018276   7.47675248 
 7.865   55.4039144   7.44338058 
  7.87   54.9135418   7.41036718 
 7.875   54.7302841    7.3979919 
  7.88   52.3678577   7.23656394 
 7.885   54.1150879    7.3562958 
  7.89   55.1193465   7.42424047 
 7.895   53.9258761     7.343424 
   7.9   53.1534962   7.29064443 
 7.905   55.0282751   7.41810455 
  7.91   55.1144261   7.42390909 
 7.915   55.1915347   7.42910053 
  7.92   54.5375176    7.3849521 
 7.925   55.4180074   7.44432719 
  7.93   54.8958425   7.40917286 
 7.935   54.9105635   7.41016622 
  7.94   54.5142163   7.38337432 
 7.945   54.6736044   7.39416016 
  7.95   55.0137458   7.41712517 
 7.955   55.3575035   7.44026233 
  7.96   54.6886481   7.39517735 
 7.965   55.4180629   7.44433092 
  7.97    56.220963   7.49806395 
 7.975     54.42026   7.37700888 
  7.98   54.8028976   7.40289792 
 7.985   54.9937591   7.41577771 
  7.99   54.9637005   7.41375077 
 7.995    54.635743   7.39159949 
   8.0   54.9496763   7.41280489 
 8.005   55.0437766   7.41914932 
  8.01   53.3897847   7.30683137 
 8.015   53.0035285   7.28035223 
  8.02   54.2835426    7.3677366 
 8.025   53.1935528   7.29339104 
  8.03   55.0390708   7.41883217 
 8.035   54.6493848   7.39252222 
  8.04   53.6984874   7.32792517 
 8.045   54.0436341   7.35143755 
  8.05   53.8504293   7.33828518 
 8.055   54.9827934   7.41503833 
  8.06   53.6184083   7.32245917 
 8.065   54.3605836   7.37296302 
  8.07   53.7649698   7.33246001 
 8.075   54.3452071   7.37192017 
  8.08   53.8855404   7.34067711 
 8.085    54.267295    7.3666339 
  8.09   54.5911415   7.38858183 
 8.095   53.8960585    7.3413935 
   8.1   54.3253983   7.37057652 
 8.105   53.9692148   7.34637426 
  8.11   53.6456528   7.32431927 
 8.115   53.2827631    7.2995043 
  8.12   54.9205868   7.41084252 
 8.125   53.9176986   7.34286719 
  8.13   53.8199722   7.33620966 
 8.135   54.0723744   7.35339204 
  8.14   53.2725558    7.2988051 
 8.145   53.3515704   7.30421593 
  8.15   54.9618196   7.41362392 
 8.155   54.3875195   7.37478945 
  8.16   54.1871873   7.36119469 
 8.165   53.9382305   7.34426514 
  8.17    54.605134   7.38952867 
 8.175   53.7141058   7.32899078 
  8.18   54.1066064    7.3557193 
 8.185    53.918978   7.34295431 
  8.19   53.9193458   7.34297936 
 8.195   52.9936121   7.27967115 
   8.2   54.1997428   7.36204746 
 8.205    54.921367   7.41089516 
  8.21   53.3905909   7.30688654 
 8.215   53.6319258   7.32338213 
  8.22   52.6578007   7.25656949 
 8.225   54.8166974   7.40382991 
  8.23   53.7513784   7.33153315 
 8.235   53.5472638   7.31759959 
  8.24   53.1500932   7.29041105 
 8.245   53.3164706   7.30181283 
  8.25   54.6740584   7.39419086 
 8.255   53.9621802   7.34589547 
  8.26   53.4734883   7.31255689 
 8.265   52.6706584   7.25745537 
  8.27   54.0408039   7.35124506 
 8.275   52.8620722    7.2706308 
  8.28   53.3247818   7.30238193 
 8.285   53.7809649   7.33355064 
  8.29   52.8595404   7.27045668 
 8.295     52.85279   7.26999244 
   8.3   52.1865806     7.224028 
 8.305   55.1274976   7.42478939 
  8.31   54.1695841   7.35999892 
 8.315    53.675568   7.32636117 
  8.32   53.2608657   7.29800423 
 8.325   53.6079011   7.32174167 
  8.33   53.4997153   7.31434996 
 8.335   53.5681807   7.31902867 
  8.34   52.2814652   7.23059231 
 8.345   52.1334068   7.22034672 
  8.35    53.559502   7.31843576 
 8.355   52.6857918    7.2584979 
  8.36   53.9733176    7.3466535 
 8.365   53.4556612   7.31133785 
  8.37   52.5702992   7.25053786 
 8.375   53.1051187    7.2873259 
  8.38   52.7609378   7.26367247 
 8.385   54.0223571   7.34999028 
  8.39   53.9982506   7.34835019 
 8.395   52.5255901   7.24745405 
   8.4    52.164712   7.22251424 
 8.405   53.9402173   7.34440041 
  8.41   52.4569667   7.24271818 
 8.415   53.4025059   7.30770182 
  8.42   51.7728989   7.19533869 
 8.425   53.2519404   7.29739271 
  8.43   53.7994025    7.3348076 
 8.435   53.2721245   7.29877555 
  8.44   52.6333961   7.25488774 
 8.445   53.8542057   7.33854248 
  8.45      54.5903   7.38852488 
 8.455   54.5096743   7.38306673 
  8.46   52.9159753   7.27433676 
 8.465   52.9711016   7.27812487 
  8.47   53.3483425   7.30399497 
 8.475   55.1673874   7.42747517 
  8.48   53.9972061   7.34827912 
 8.485   52.5703178   7.25053914 
  8.49   54.6020199   7.38931796 
 8.495   54.0708285   7.35328692 
   8.5   53.7914202   7.33426344 
 8.505   54.3146812   7.36984947 
  8.51   53.7315786   7.33018271 
 8.515   55.1750856   7.42799338 
  8.52   55.2078897   7.43020119 
 8.525   55.4898439   7.44915055 
  8.53   55.4578326   7.44700159 
 8.535   54.8675491   7.40726327 
  8.54   53.7806229   7.33352732 
 8.545   52.4783703   7.24419563 
  8.55   52.9761154    7.2784693 
 8.555   52.9141815   7.27421346 
  8.56    51.912183   7.20501097 
 8.565   52.9748363   7.27838143 
  8.57   53.4267693   7.30936176 
 8.575   53.1740763    7.2920557 
  8.58   53.0926428   7.28646985 
 8.585   52.6306309   7.25469716 
  8.59   52.7603894   7.26363472 
 8.595   52.0556345   7.21495908 
   8.6   53.1138924   7.28792785 
 8.605   52.0900357    7.2173427 
  8.61   52.8248181   7.26806839 
 8.615   52.5328704   7.24795629 
  8.62   52.8426717   7.26929651 
 8.625   52.1292596   7.22005953 
  8.63   51.6876033   7.18940911 
 8.635   52.5489737   7.24906709 
  8.64   52.7645801   7.26392319 
 8.645   51.0863673   7.14747279 
  8.65   53.2285952   7.29579298 
 8.655   51.7623702   7.19460702 
  8.66   50.3373205   7.09487988 
 8.665   52.1350504   7.22046054 
  8.67   52.1376573   7.22064106 
 8.675   51.7393222   7.19300509 
  8.68   52.3180609   7.23312248 
 8.685    51.503697   7.17660763 
  8.69   51.9169726   7.20534333 
 8.695   51.7506856   7.19379494 
   8.7   52.1329574    7.2203156 
 8.705    52.144258   7.22109812 
  8.71   52.6856224   7.25848623 
 8.715   52.4678913   7.24347232 
  8.72   51.2670305    7.1600999 
 8.725   52.5854574    7.2515831 
  8.73   52.2904264   7.23121196 
 8.735   52.0878862   7.21719379 
  8.74   52.0426829   7.21406147 
 8.745   52.1417663   7.22092559 
  8.75   51.8214095   7.19870888 
 8.755   52.3225021   7.23342948 
  8.76   51.4541611   7.17315559 
 8.765   52.4208703   7.24022585 
  8.77    52.418111   7.24003529 
 8.775   52.9148564   7.27425985 
  8.78   50.9272275   7.13633151 
 8.785   50.9995168    7.1413946 
  8.79   52.1420894   7.22094796 
 8.795   52.3013626    7.2319681 
   8.8   53.0137542   7.28105447 
 8.805   51.1233641   7.15006043 
  8.81   51.5210069   7.17781352 
 8.815   51.6775966   7.18871314 
  8.82   51.7276204   7.19219163 
 8.825    52.569438   7.25047847 
  8.83   52.3175448   7.23308681 
 8.835   52.3966406   7.23855239 
  8.84   53.0370935   7.28265704 
 8.845   52.3563518   7.23576891 
  8.85   52.7585269   7.26350652 
 8.855   53.8381042   7.33744534 
  8.86    54.226479   7.36386305 
 8.865   55.0242673   7.41783441 
  8.87   57.4353999   7.57861464 
 8.875   59.1226704   7.68912676 
  8.88   58.7261898   7.66330149 
 8.885   60.3347285   7.76754327 
  8.89   62.3209961   7.89436483 
 8.895   64.0522598   8.00326557 
   8.9   64.1446355   8.00903462 
 8.905   62.9723837   7.93551408 
  8.91   63.0560459   7.94078371 
 8.915   62.2737929   7.89137459 
  8.92   60.0266411   7.74768618 
 8.925   58.3825168   7.64084529 
  8.93   55.7723119   7.46808623 
 8.935   54.7499974   7.39932412 
  8.94   52.8591098   7.27042707 
 8.945   53.2414292   7.29667247 
  8.95    52.903868   7.27350452 
 8.955   52.0114949   7.21189953 
  8.96   51.3747472   7.16761796 
 8.965   51.4540568   7.17314832 
  8.97   51.6795483   7.18884889 
 8.975    52.386513   7.23785279 
  8.98   51.7853542   7.19620415 
 8.985   51.8043575    7.1975244 
  8.99   50.7882581   7.12658811 
 8.995   51.9701971    7.2090358 
   9.0   50.3880011   7.09845061 
 9.005   52.3204317   7.23328637 
  9.01   51.8142304   7.19821022 
 9.015   50.7648303   7.12494423 
  9.02    51.248905   7.15883405 
 9.025   50.7122627   7.12125429 
  9.03   51.6582166   7.18736507 
 9.035   51.5518482   7.17996157 
  9.04   51.0548424   7.14526714 
 9.045    51.023445   7.14306972 
  9.05    51.690992   7.18964478 
 9.055   50.1823517   7.08395029 
  9.06   51.1612864   7.15271182 
 9.065   50.3515224   7.09588067 
  9.07   51.6505654   7.18683278 
 9.075   51.9186371   7.20545884 
  9.08   50.1423193   7.08112415 
 9.085   50.9344447   7.13683716 
  9.09   49.6456053   7.04596376 
 9.095   50.2894227   7.09150356 
   9.1   50.7014712   7.12049655 
 9.105   51.6992018    7.1902157 
  9.11   50.7340209   7.12278182 
 9.115   51.6700541   7.18818852 
  9.12   50.0844758   7.07703863 
 9.125   50.0874082   7.07724581 
  9.13   50.8090477   7.12804655 
 9.135   50.9177962   7.13567069 
  9.14   50.0716317   7.07613113 
 9.145   50.0985277   7.07803134 
  9.15   51.1484815   7.15181666 
 9.155   49.6742903   7.04799903 
  9.16   50.3429215   7.09527459 
 9.165    48.598836   6.97128654 
  9.17   50.4933846   7.10586973 
 9.175   50.6525855   7.11706298 
  9.18   49.9138368   7.06497253 
 9.185   49.9602659   7.06825763 
  9.19   49.7530541   7.05358449 
 9.195   50.7412083   7.12328634 
   9.2   50.1735289   7.08332753 
 9.205   49.7317881   7.05207687 
  9.21   50.1862079   7.08422246 
 9.215   49.2379649    7.0169769 
  9.22   50.0527471   7.07479661 
 9.225   49.4874527   7.03473188 
  9.23    49.675026   7.04805122 
 9.235   50.2779249   7.09069284 
  9.24   50.0971325   7.07793278 
 9.245   49.9601487   7.06824934 
  9.25   49.3800755   7.02709581 
 9.255   49.6706804   7.04774293 
  9.26   49.7068257   7.05030678 
 9.265   49.8142581   7.05792165 
  9.27   49.5466146   7.03893561 
 9.275   50.1448323   7.08130159 
  9.28    48.518734   6.96553903 
 9.285   51.1575536   7.15245088 
  9.29   49.3025092   7.02157455 
 9.295   50.6513431    7.1169757 
   9.3   49.8766482   7.06234014 
 9.305   49.9129613   7.06491057 
  9.31   48.5684318   6.96910552 
 9.315   48.8479859   6.98913341 
  9.32   50.1697969   7.08306409 
 9.325   50.0360574     7.073617 
  9.33   49.7282876   7.05182867 
 9.335   49.3826568   7.02727948 
  9.34   49.7800191   7.05549567 
 9.345   50.3338933   7.09463835 
  9.35   49.5439324   7.03874509 
 9.355   48.1769737   6.94096346 
  9.36    49.681283   7.04849509 
 9.365   49.5859181   7.04172693 
  9.37   49.0208875    7.0014918 
 9.375   48.5634924   6.96875114 
  9.38   48.1607896   6.93979752 
 9.385   48.5855104   6.97033073 
  9.39   48.2821519   6.94853596 
 9.395   48.3164289   6.95100201 
   9.4   46.8188656   6.84243126 
 9.405   49.2853113    7.0203498 
  9.41   49.0587637   7.00419615 
 9.415   48.9877651   6.99912602 
  9.42   48.5525523   6.96796615 
 9.425   48.6809748   6.97717527 
  9.43   48.4896391   6.96345023 
 9.435   47.0075266   6.85620351 
  9.44   48.2676391   6.94749157 
 9.445   47.9908062   6.92753969 
  9.45   48.3472871   6.95322135 
 9.455   46.9822911   6.85436292 
  9.46   49.0124796   7.00089134 
 9.465   49.6073703   7.04324998 
  9.47   48.5673535   6.96902816 
 9.475   49.8673479   7.06168166 
  9.48   49.1798657   7.01283578 
 9.485   48.7401576   6.98141516 
  9.49   48.4528494    6.9608081 
 9.495   49.2416292     7.017238 
   9.5     48.59523    6.9710279 
 9.505   47.6851647   6.90544457 
  9.51    47.875079   6.91918196 
 9.515   48.0581522   6.93239873 
  9.52   47.4750448    6.8902137 
 9.525   48.0007615   6.92825818 
  9.53   48.0736815   6.93351869 
 9.535   48.0167408   6.92941129 
  9.54   47.1467106   6.86634624 
 9.545   47.5255927   6.89388082 
  9.55   47.5064665   6.89249349 
 9.555   48.8667068   6.99047257 
  9.56   47.3646817   6.88220035 
 9.565   47.7732209   6.91181748 
  9.57   46.9678439   6.85330898 
 9.575    47.853608   6.91763023 
  9.58   46.5985099   6.82631012 
 9.585   46.7398236   6.83665295 
  9.59   48.0171032   6.92943743 
 9.595   47.0061501   6.85610313 
   9.6   48.0680602   6.93311331 
 9.605   48.3466834   6.95317793 
  9.61   48.3069845   6.95032262 
 9.615   47.4565147    6.8888689 
  9.62   47.2210546   6.87175775 
 9.625   47.4307428    6.8869981 
  9.63   47.8822038    6.9196968 
 9.635   47.3476868   6.88096554 
  9.64   47.9806843    6.9268091 
 9.645   47.7052436   6.90689826 
  9.65   47.3229326   6.87916657 
 9.655   46.6493627   6.83003387 
  9.66   47.0362559   6.85829833 
 9.665   47.5360556   6.89463963 
  9.67   47.3560018   6.88156972 
 9.675   46.8091525   6.84172146 
  9.68   47.6189922   6.90065158 
 9.685   46.6650459   6.83118188 
  9.69   48.0044823    6.9285267 
 9.695   47.3162099   6.87867792 
   9.7   48.5971705   6.97116709 
 9.705   46.7921023    6.8404753 
  9.71   47.2555303    6.8742658 
 9.715   46.8653443   6.84582678 
  9.72   47.3815651   6.88342684 
 9.725   47.3480607   6.88099271 
  9.73   47.0502822   6.85932082 
 9.735    47.393257   6.88427607 
  9.74   47.1287359   6.86503721 
 9.745   47.0223309   6.85728306 
  9.75   46.4993695   6.81904462 
 9.755   46.8341573   6.84354859 
  9.76   46.9284651   6.85043539 
 9.765   47.4297173   6.88692364 
  9.77   45.9311093   6.77724939 
 9.775   46.2721072   6.80236042 
  9.78   46.8863631   6.84736176 
 9.785   47.2870917   6.87656103 
  9.79   47.0777658   6.86132391 
 9.795   47.2696751   6.87529455 
   9.8   46.0735471   6.78774978 
 9.805   46.0325243   6.78472729 
  9.81   45.9494157   6.77859984 
 9.815   45.9262328   6.77688961 
  9.82   47.2190902   6.87161482 
 9.825   46.0054632   6.78273272 
  9.83    45.837581   6.77034571 
 9.835   46.6429899   6.82956733 
  9.84   46.0626109   6.78694415 
 9.845   46.5600471   6.82349229 
  9.85   47.1252149   6.86478076 
 9.855   47.4978729   6.89187006 
  9.86   46.0006334   6.78237668 
 9.865   44.8495549   6.69698103 
  9.87   46.7254502   6.83560167 
 9.875   46.8070327   6.84156654 
  9.88   45.5283454   6.74746955 
 9.885   45.6202304   6.75427497 
  9.89   45.8104542   6.76834206 
 9.895   45.6236086   6.75452504 
   9.9   46.5324697   6.82147123 
 9.905   46.6177383   6.82771838 
  9.91   46.7704418   6.83889185 
 9.915   45.8779224   6.77332433 
  9.92   45.5688152   6.75046778 
 9.925   45.8704984   6.77277627 
  9.93   46.3215176    6.8059913 
 9.935   45.6851149   6.75907648 
  9.94   46.0519215    6.7861566 
 9.945   45.9187987    6.7763411 
  9.95   46.3292098   6.80655638 
 9.955   46.5273034   6.82109254 
  9.96   46.7012458   6.83383097 
 9.965    45.970676   6.78016784 
  9.97   46.5198392   6.82054538 
 9.975   45.1812248   6.72169806 
  9.98   45.6411983   6.75582699 
 9.985   45.8317252   6.76991323 
  9.99   47.0257823   6.85753471 
 9.995   46.3840723   6.81058531 
  10.0   45.4902339   6.74464483 
10.005   45.5383481   6.74821073 
 10.01   45.4175119   6.73925158 
10.015    45.833242   6.77002526 
 10.02   45.4011622   6.73803845 
10.025   46.0492947   6.78596306 
 10.03    44.714427    6.6868847 
10.035   46.1141068   6.79073684 
 10.04   45.8445037   6.77085694 
10.045   45.5610346   6.74989145 
 10.05   44.6819499   6.68445584 
10.055   44.1212167   6.64238035 
 10.06   45.5484154   6.74895661 
10.065   45.2012708   6.72318903 
 10.07   45.3308996   6.73282256 
10.075   46.3777278   6.81011951 
 10.08   45.2374425   6.72587856 
10.085   46.8717477   6.84629445 
 10.09   44.7170885    6.6870837 
10.095   45.4511755    6.7417487 
  10.1   43.7333113   6.61311661 
10.105   44.8291707   6.69545896 
 10.11   45.4523915   6.74183888 
10.115   45.5898621   6.75202652 
 10.12   45.1274771    6.7176988 
10.125   45.4240404   6.73973593 
 10.13   44.2355091   6.65097806 
10.135   44.7663173   6.69076358 
 10.14   44.3729328   6.66130114 
10.145   45.5461859   6.74879144 
 10.15   44.2254097   6.65021877 
10.155   44.9454136   6.70413407 
 10.16   43.9704354   6.63102069 
10.165   44.4279293   6.66542792 
 10.17   43.6064521   6.60351816 
10.175   44.8142787   6.69434677 
 10.18   45.3982206   6.73782017 
10.185   45.1342406   6.71820219 
 10.19   44.5061485   6.67129287 
10.195   44.7617021   6.69041868 
  10.2   44.7825233   6.69197454 
10.205   44.3258789   6.65776831 
 10.21   44.7131599   6.68678996 
10.215   43.0864119   6.56402407 
 10.22   45.0269113   6.71020948 
10.225   44.6984016   6.68568632 
 10.23   45.0997104   6.71563179 
10.235   43.8270989   6.62020384 
 10.24   44.4912442   6.67017572 
10.245   44.8307643   6.69557796 
 10.25   44.0079072   6.63384558 
10.255   44.0207491   6.63481342 
 10.26   44.1264317   6.64277289 
10.265   44.7062009   6.68626958 
 10.27   44.5927816   6.67778269 
10.275   45.4394247   6.74087714 
 10.28   44.9500354   6.70447876 
10.285   44.2050808   6.64869016 
 10.29   44.6435363   6.68158187 
10.295   43.9442925   6.62904914 
  10.3   43.3603163   6.58485507 
10.305   43.9034038   6.62596437 
 10.31   45.0807904   6.71422299 
10.315     43.34405   6.58361983 
 10.32   44.3092056   6.65651602 
10.325   44.4491203   6.66701735 
 10.33   43.9877744   6.63232798 
10.335   45.1924333   6.72253176 
 10.34   44.6787064   6.68421322 
10.345   44.4923658    6.6702598 
 10.35   43.9645739    6.6305787 
10.355    44.349011   6.65950531 
 10.36   44.8163866   6.69450421 
10.365   44.3827615   6.66203884 
 10.37   43.7217813    6.6122448 
10.375   42.8564165   6.54648123 
 10.38    43.125079   6.56696879 
10.385    43.220272   6.57421265 
 10.39   43.9071169   6.62624455 
10.395   44.3288806   6.65799373 
  10.4   43.8051763    6.6185479 
10.405   43.8383593   6.62105424 
 10.41   44.8441168     6.696575 
10.415   44.1733225   6.64630142 
 10.42   42.1286946   6.49066211 
10.425   42.7374662   6.53738986 
 10.43   43.7199911   6.61210943 
10.435   42.5959572   6.52655784 
 10.44   44.2922126   6.65523948 
10.445   43.6235738   6.60481444 
 10.45   43.3380411   6.58316346 
10.455   44.2128314     6.649273 
 10.46   42.4000193   6.51152972 
10.465   41.9410736   6.47619283 
 10.47   44.0344222   6.63584374 
10.475   43.7005732   6.61064091 
 10.48   42.8422417   6.54539852 
10.485   42.7887954    6.5413145 
 10.49   42.9420104   6.55301536 
10.495   44.0436719   6.63654066 
  10.5   43.9043142   6.62603307 
10.505   44.2000775   6.64831388 
 10.51   43.5819812   6.60166503 
10.515   44.0342475   6.63583058 
 10.52   42.8108694   6.54300156 
10.525   43.5442004   6.59880296 
 10.53    42.608289   6.52750251 
10.535   43.0908407    6.5643614 
 10.54   42.8448884   6.54560069 
10.545   43.4387416   6.59080735 
 10.55   43.3528732   6.58428988 
10.555   42.5358848   6.52195407 
 10.56   43.6850052   6.60946331 
10.565   44.3703954   6.66111067 
 10.57   44.3678913   6.66092271 
10.575   42.8736072   6.54779407 
 10.58   42.6285027   6.52905067 
10.585   43.5756847   6.60118813 
 10.59   43.9253092   6.62761716 
10.595    43.232291   6.57512669 
  10.6   43.6911421   6.60992754 
10.605   43.8846465   6.62454878 
 10.61   43.0984092   6.56493786 
10.615   42.8403239   6.54525201 
 10.62   43.3363474   6.58303482 
10.625   44.0069995   6.63377717 
 10.63   45.3723744    6.7359019 
10.635   43.6212118   6.60463563 
 10.64   42.8421503   6.54539153 
10.645   44.1854223   6.64721162 
 10.65   43.5250052   6.59734835 
10.655   42.8356162   6.54489237 
 10.66   43.3742522   6.58591316 
10.665   43.4886931   6.59459575 
 10.67   43.6640238   6.60787589 
10.675   42.8813771   6.54838736 
 10.68   44.0007513   6.63330621 
10.685   43.6290756   6.60523093 
 10.69   43.3931773   6.58734979 
10.695   43.8900703   6.62495814 
  10.7   44.5343125   6.67340336 
10.705    43.757191   6.61492184 
 10.71   44.6917149   6.68518623 
10.715   44.5256051   6.67275094 
 10.72   44.3782444   6.66169981 
10.725   44.5781063   6.67668378 
 10.73   44.9363663   6.70345928 
10.735   45.6769128   6.75846971 
 10.74   45.3173565   6.73181673 
10.745   45.9076074   6.77551529 
 10.75   45.4800913   6.74389289 
10.755   45.2122892   6.72400842 
 10.76   45.9670106   6.77989754 
10.765   46.7997415   6.84103366 
 10.77   47.2638829    6.8748733 
10.775   46.9496946   6.85198472 
 10.78    47.673392   6.90459209 
10.785   47.6406018   6.90221717 
 10.79    49.114515   7.00817487 
10.795   47.9089525   6.92162933 
  10.8   50.7462275   7.12363865 
10.805   51.0909149   7.14779091 
 10.81    52.182736    7.2237619 
10.815   52.2882683   7.23106274 
 10.82   52.7556527   7.26330866 
10.825   56.3750144   7.50832967 
 10.83   57.9492646   7.61244144 
10.835   60.3159217   7.76633258 
 10.84   63.9938933   7.99961832 
10.845   66.6600562   8.16456099 
 10.85   70.7342645   8.41036649 
10.855   78.0120258   8.83244166 
 10.86   84.4366376   9.18894105 
10.865   98.0845621   9.90376504 
 10.87   108.705507   10.4261933 
10.875   123.876688   11.1299905 
 10.88   148.122328   12.1705517 
10.885   166.369124   12.8984156 
 10.89   182.997573   13.5276595 
10.895    202.92663   14.2452318 
  10.9   215.751483   14.6884813 
10.905   221.879434   14.8956179 
 10.91   215.789121   14.6897625 
10.915   206.523664   14.3709312 
 10.92     186.4798   13.6557607 
10.925   161.889412    12.723577 
 10.93   147.161431   12.1310111 
10.935    122.93239    11.087488 
 10.94   105.911095   10.2913116 
10.945   97.3821016   9.86823701 
 10.95   82.6283143   9.09001179 
10.955   79.0231574   8.88949703 
 10.96   70.8411326   8.41671745 
10.965   65.5683426   8.09742814 
 10.97   62.0291268   7.87585721 
10.975   60.0631975     7.750045 
 10.98    57.617321   7.59060742 
10.985   55.2447234   7.43267942 
 10.99   53.4184556   7.30879303 
10.995   52.3769365    7.2371912 
  11.0   50.1243145   7.07985271 
11.005   48.9552123   6.99680015 
 11.01   48.7504993   6.98215578 
11.015   46.9842011   6.85450225 
 11.02   48.1609228   6.93980712 
11.025   46.3179189   6.80572692 
 11.03   45.5008655   6.74543293 
11.035      46.1639    6.7944021 
 11.04   45.4088967   6.73861237 
11.045   45.8401767    6.7705374 
 11.05     44.66767   6.68338762 
11.055   45.2792266   6.72898407 
 11.06   43.7496042   6.61434836 
11.065   43.3272742   6.58234565 
 11.07   43.3987257   6.58777092 
11.075   43.8262198   6.62013745 
 11.08   42.3820743   6.51015163 
11.085   42.5803584    6.5253627 
 11.09   41.5560836   6.44640082 
11.095   42.7802536   6.54066156 
  11.1   41.8164753   6.46656596 
11.105   42.0943967   6.48801947 
 11.11   42.3499042    6.5076804 
11.115   41.8932559   6.47249997 
 11.12   42.2741348   6.50185626 
11.125   42.4592798   6.51607856 
 11.13   42.0309065   6.48312475 
11.135    41.662236   6.45462904 
 11.14   40.7715212   6.38525812 
11.145   42.2551487   6.50039604 
 11.15   41.6966357   6.45729322 
11.155   41.6679875   6.45507455 
 11.16   42.0536309   6.48487709 
11.165    40.704323   6.37999397 
 11.17   41.1029145   6.41115548 
11.175   40.4480069   6.35987476 
 11.18   41.1844603   6.41751201 
11.185   40.8463314   6.39111347 
 11.19   41.2119886   6.41965643 
11.195   40.0828041   6.33109817 
  11.2   39.8149171   6.30990626 
11.205   39.9018222   6.31678891 
 11.21   41.2521301   6.42278212 
11.215   40.2408384   6.34356669 
 11.22   40.9667975   6.40053103 
11.225   40.8619458   6.39233492 
 11.23   40.4681199    6.3614558 
11.235   40.8942434    6.3948607 
 11.24   40.0608934   6.32936753 
11.245   40.4694651   6.36156153 
 11.25   39.4901059   6.28411536 
11.255   39.8320322   6.31126233 
 11.26    39.392955   6.27638072 
11.265   40.3867558    6.3550575 
 11.27   40.0010468   6.32463808 
11.275   38.8412117    6.2322718 
 11.28   40.6738443    6.3776049 
11.285   38.8148701   6.23015811 
 11.29    40.784965   6.38631075 
11.295   40.5575152   6.36847825 
  11.3   39.9818033   6.32311658 
11.305   39.7067398   6.30132841 
 11.31   39.4346355   6.27970027 
11.315   39.9076191   6.31724774 
 11.32    38.730834   6.22341016 
11.325   40.3636038    6.3532357 
 11.33   39.3781313    6.2751997 
11.335   39.6564662   6.29733803 
 11.34    40.487618   6.36298813 
11.345   40.8601131   6.39219157 
 11.35   38.8966963    6.2367216 
11.355   39.7482582   6.30462197 
 11.36   39.0151719    6.2462126 
11.365   39.4379418   6.27996352 
 11.37   38.9655655   6.24224042 
11.375   39.5288941   6.28720082 
 11.38   38.9590542   6.24171885 
11.385   39.4482067   6.28078074 
 11.39   38.1217513   6.17428144 
11.395   38.8903587   6.23621349 
  11.4   38.8183083   6.23043404 
11.405     40.59499   6.37141978 
 11.41   39.3272162   6.27114154 
11.415   39.1376398    6.2560083 
 11.42   39.4748319   6.28289996 
11.425   39.9356569   6.31946651 
 11.43   40.0238316   6.32643909 
11.435   39.2057317   6.26144805 
 11.44   40.3885078   6.35519534 
11.445   39.0000932   6.24500546 
 11.45   38.7489674   6.22486685 
11.455   39.2730961   6.26682504 
 11.46   39.6568063   6.29736503 
11.465   39.8029019    6.3089541 
 11.47   38.4506996   6.20086281 
11.475   38.6977776   6.22075378 
 11.48    39.246249   6.26468267 
11.485   40.1936322   6.33984481 
 11.49   38.5399539   6.20805557 
11.495   38.2852611   6.18750847 
  11.5    38.660959   6.21779374 
11.505   39.0944229   6.25255331 
 11.51   39.2885584   6.26805858 
11.515   39.6256213   6.29488851 
 11.52   39.5092599   6.28563918 
11.525   38.8482815   6.23283896 
 11.53   38.2028225   6.18084319 
11.535   38.1617179   6.17751713 
 11.54   39.0856472    6.2518515 
11.545   39.2992469   6.26891114 
 11.55   39.0659837   6.25027869 
11.555   38.8806791   6.23543736 
 11.56   39.1606629    6.2578481 
11.565    38.488982    6.2039489 
 11.57   37.7661574   6.14541759 
11.575   38.8317364   6.23151156 
 11.58   37.9261828   6.15842373 
11.585   37.9685939    6.1618661 
 11.59   38.6687002   6.21841622 
11.595   39.2130469   6.26203217 
  11.6    38.901436   6.23710157 
11.605   39.2541852   6.26531605 
 11.61   38.9644697   6.24215265 
11.615   37.7308551   6.14254468 
 11.62   37.7690505   6.14565298 
11.625   39.6323149   6.29542016 
 11.63   37.2584767    6.1039722 
11.635    38.527842   6.20707999 
 11.64   37.7817294   6.14668443 
11.645   38.6016443   6.21302215 
 11.65    37.915105   6.15752426 
11.655    39.197191   6.26076601 
 11.66   37.5781163   6.13009921 
11.665   37.9761684    6.1624807 
 11.67   38.0742739   6.17043547 
11.675    38.521735   6.20658803 
 11.68   37.7852842   6.14697358 
11.685   38.1901507   6.17981801 
 11.69   38.4053927   6.19720846 
11.695   38.0372045   6.16743095 
  11.7   37.7812131   6.14664243 
11.705   37.3438964   6.11096526 
 11.71   38.1636327   6.17767211 
11.715   38.1890657   6.17973023 
 11.72   38.2450488   6.18425815 
11.725   38.0325288   6.16705188 
 11.73   38.0910126   6.17179169 
11.735    38.810079   6.22977359 
 11.74   38.0473428   6.16825282 
11.745   38.6485703   6.21679743 
 11.75   37.7484795   6.14397912 
11.755   38.4174134   6.19817823 
 11.76   37.9699095   6.16197286 
11.765   37.9047339   6.15668206 
 11.77   38.0227154   6.16625619 
11.775     38.08183   6.17104773 
 11.78   38.6320921   6.21547199 
11.785   37.3961403   6.11523837 
 11.79   36.9897712   6.08192167 
11.795   36.8506393   6.07047274 
  11.8   37.6907996   6.13928332 
11.805   37.5764317    6.1299618 
 11.81   37.4997781   6.12370624 
11.815   37.8617311   6.15318869 
 11.82    37.409162   6.11630297 
11.825   37.8572057   6.15282096 
 11.83   37.9466157   6.16008244 
11.835   37.9816649   6.16292665 
 11.84   37.1308942   6.09351247 
11.845   38.5167691   6.20618797 
 11.85   38.1707318   6.17824666 
11.855   37.3092818   6.10813243 
 11.86   37.6090008   6.13261778 
11.865   36.9576636    6.0792815 
 11.87   37.1155291   6.09225156 
11.875   36.6909704   6.05730719 
 11.88   37.5598943   6.12861276 
11.885   37.3727534   6.11332588 
 11.89   36.4860373   6.04036731 
11.895   37.2106832     6.100056 
  11.9   38.8648425   6.23416734 
11.905   37.4368913   6.11856938 
 11.91    37.794253   6.14770306 
11.915   37.4977261   6.12353869 
 11.92   36.7065081   6.05858961 
11.925   37.5883208   6.13093148 
 11.93   38.1080074   6.17316835 
11.935    39.165094   6.25820214 
 11.94   36.5616497     6.046623 
11.945   37.5984447   6.13175706 
 11.95   36.6112194   6.05072057 
11.955   37.2641441   6.10443643 
 11.96   37.3425733     6.110857 
11.965   36.3918685   6.03256732 
 11.97   37.2381268   6.10230504 
11.975   36.4242314   6.03524907 
 11.98   37.2650401   6.10450982 
11.985   35.8849921   5.99040835 
 11.99   38.2728642   6.18650662 
11.995   36.4956759   6.04116511 
  12.0   37.5443264   6.12734253 
12.005   36.8497753   6.07040158 
 12.01   36.5066138   6.04207032 
12.015   36.0620944    6.0051723 
 12.02   36.2635341   6.02192113 
12.025   36.7115899   6.05900898 
 12.03   37.3211008   6.10909984 
12.035   37.4263684   6.11770941 
 12.04   36.7104202   6.05891246 
12.045   37.6256833   6.13397777 
 12.05   36.7854468   6.06510072 
12.055   36.5684621    6.0471863 
 12.06   36.7782819   6.06451003 
12.065    36.355975   6.02959161 
 12.07   36.0466826   6.00388895 
12.075   35.7391987   5.97822706 
 12.08   36.6574029   6.05453573 
12.085    36.824823   6.06834598 
 12.09   37.2922076   6.10673461 
12.095   37.0542031   6.08721636 
  12.1   36.3516666   6.02923433 
12.105   35.8533648   5.98776793 
 12.11   37.1801676   6.09755423 
12.115   36.8348429   6.06917152 
 12.12   36.0687211   6.00572402 
12.125   35.4930096     5.957601 
 12.13   36.4326589   6.03594722 
12.135   37.0000456   6.08276628 
 12.14   36.2175022   6.01809789 
12.145   37.4590426   6.12037928 
 12.15   35.8081596   5.98399194 
12.155   36.0743328   6.00619121 
 12.16   36.4705045   6.03908143 
12.165    36.773405   6.06410793 
 12.17   36.8202842     6.067972 
12.175   37.5483629    6.1276719 
 12.18   36.5391678   6.04476367 
12.185   35.9868859   5.99890706 
 12.19   37.2360047   6.10213116 
12.195   36.4835067   6.04015784 
  12.2   36.9670607   6.08005434 
12.205   36.4342741   6.03608102 
 12.21   37.3134937    6.1084772 
12.215     37.40622   6.11606246 
 12.22   35.9153743   5.99294371 
12.225   36.3673031   6.03053091 
 12.23   36.4591995   6.03814537 
12.235   36.3213742   6.02672168 
 12.24   36.3906654    6.0324676 
12.245    36.275971   6.02295368 
 12.25   36.1385501   6.01153476 
12.255    36.133029   6.01107552 
 12.26   35.6602212   5.97161797 
12.265   35.9468433   5.99556864 
 12.27   36.4832313   6.04013504 
12.275   36.6381489   6.05294547 
 12.28   36.4930627   6.04094883 
12.285   36.8451943   6.07002425 
 12.29   36.3746656   6.03114132 
12.295   35.6757719   5.97291988 
  12.3    35.412575   5.95084658 
12.305   35.3212047   5.94316454 
 12.31   36.2264006   6.01883714 
12.315   37.5305455   6.12621788 
 12.32   36.5218542   6.04333138 
12.325   35.7578387   5.97978584 
 12.33   36.4713378   6.03915042 
12.335   36.7484633   6.06205108 
 12.34   35.6414215   5.97004368 
12.345   36.1533631   6.01276667 
 12.35   36.1152442   6.00959601 
12.355   36.2317592   6.01928228 
 12.36   35.5900545   5.96574006 
12.365   34.8549681   5.90380963 
 12.37   36.1180682   6.00983096 
12.375   35.3409488   5.94482538 
 12.38   36.5682554   6.04716921 
12.385    36.353159   6.02935809 
 12.39   35.1535396   5.92904204 
12.395   36.6749594   6.05598542 
  12.4   35.8604904   5.98836292 
12.405   35.7241379   5.97696728 
 12.41   36.0312703   6.00260529 
12.415   36.6241648   6.05179022 
 12.42   34.7512107   5.89501575 
12.425   35.7434349   5.97858134 
 12.43   36.0619056   6.00515659 
12.435   35.0123805   5.91712603 
 12.44   36.6343466   6.05263138 
12.445   35.1308716   5.92713013 
 12.45    35.826732   5.98554359 
12.455   35.6703281   5.97246416 
 12.46   35.1856566   5.93174987 
12.465    35.222441    5.9348497 
 12.47   35.5461756   5.96206136 
12.475    36.203471   6.01693202 
 12.48   35.7936098   5.98277609 
12.485   35.7733871   5.98108578 
 12.49   35.3635126   5.94672285 
12.495   34.2946507   5.85616348 
  12.5   34.2961418   5.85629079 
12.505   36.3428432   6.02850257 
 12.51   35.0608569    5.9212209 
12.515   34.7491305   5.89483931 
 12.52   35.6684923   5.97231047 
12.525   34.9899432   5.91522977 
 12.53   35.7021029   5.97512367 
12.535   34.9827031   5.91461775 
 12.54   36.1725882   6.01436515 
12.545   34.7789254   5.89736597 
 12.55   34.9358971   5.91065962 
12.555   35.7497615   5.97911043 
 12.56   35.7261147   5.97713265 
12.565   35.3096109   5.94218907 
 12.57   37.3520283   6.11163058 
12.575   35.2695888   5.93882049 
 12.58   35.6357927   5.96957224 
12.585   36.2860598   6.02379115 
 12.59   36.4792296   6.03980377 
12.595   36.8522224   6.07060313 
  12.6    36.425221   6.03533106 
12.605    36.987365   6.08172385 
 12.61   35.5213636   5.95998016 
12.615   36.5851855   6.04856888 
 12.62   35.8873972   5.99060908 
12.625   35.6706057    5.9724874 
 12.63   35.9650138   5.99708378 
12.635   35.3796769   5.94808179 
 12.64   34.4964033   5.87336389 
12.645   35.7977417    5.9831214 
 12.65    35.352957   5.94583527 
12.655   35.8054832   5.98376831 
 12.66    35.673984   5.97277021 
12.665    34.270815   5.85412803 
 12.67   34.9969714   5.91582382 
12.675   35.0390438   5.91937867 
 12.68    35.337663   5.94454901 
12.685   34.8328299   5.90193442 
 12.69   36.1856363    6.0154498 
12.695   34.4817047   5.87211245 
  12.7   34.2528439   5.85259292 
12.705   34.9444136   5.91138001 
 12.71   34.7616217   5.89589872 
12.715   34.2363231   5.85118134 
 12.72   34.5770751   5.88022747 
12.725   35.0540415   5.92064536 
 12.73   35.0120714   5.91709991 
12.735   33.9035675     5.822677 
 12.74   33.8763655   5.82034067 
12.745   34.8411397   5.90263837 
 12.75   34.7740121   5.89694939 
12.755   34.5959632   5.88183332 
 12.76   34.2152258   5.84937824 
12.765   34.0873458   5.83843693 
 12.77   34.6661551   5.88779714 
12.775     34.35287   5.86113215 
 12.78   35.1904218   5.93215153 
12.785   33.9029577   5.82262464 
 12.79    35.505761   5.95867108 
12.795   33.9348248   5.82536048 
  12.8   35.2176673   5.93444752 
12.805   34.3653422   5.86219602 
 12.81   34.5055258   5.87414043 
12.815    35.297803   5.94119542 
 12.82    34.250041   5.85235346 
12.825   33.8802512   5.82067446 
 12.83   34.2269019   5.85037621 
12.835   33.7585707   5.81021262 
 12.84    33.957311   5.82729019 
12.845   34.6945737   5.89020999 
 12.85   33.5593971   5.79304731 
12.855   34.1844869   5.84675012 
 12.86   33.8157313   5.81512952 
12.865   34.5392036   5.87700634 
 12.87   34.8709673   5.90516446 
12.875   33.8083993   5.81449906 
 12.88   34.1376245   5.84274118 
12.885   33.5285104   5.79038085 
 12.89    34.280841   5.85498428 
12.895   32.5287033   5.70339402 
  12.9   33.9444258    5.8261845 
12.905   34.0662321   5.83662849 
 12.91   33.7814351   5.81217989 
12.915   34.0158283     5.832309 
 12.92   33.5422473   5.79156691 
12.925   34.0948957   5.83908347 
 12.93   34.6467249   5.88614687 
12.935    33.755625   5.80995912 
 12.94    34.848747   5.90328273 
12.945   33.6075812    5.7972046 
 12.95   33.6791227   5.80337167 
12.955   33.3804786   5.77758415 
 12.96   34.4792943   5.87190721 
12.965   33.2639393   5.76748986 
 12.97   33.6795218   5.80340605 
12.975   32.9572996   5.74084485 
 12.98   33.1439324   5.75707672 
12.985     34.39194   5.86446417 
 12.99   35.1948992    5.9325289 
12.995    34.021618   5.83280533 
  13.0   33.3622003   5.77600211 
13.005   32.6274984   5.71204853 
 13.01   32.8133065   5.72829002 
13.015   34.1769592   5.84610633 
 13.02   32.5421579   5.70457342 
13.025   33.9398736   5.82579381 
 13.03   33.5147863   5.78919565 
13.035   34.0769775   5.83754893 
 13.04   34.0174441   5.83244752 
13.045   33.3581312   5.77564985 
 13.05   32.7370546   5.72163041 
13.055   34.5311467   5.87632085 
 13.06   33.3067617   5.77120106 
13.065   33.5853791   5.79528939 
 13.07   33.5236651   5.78996245 
13.075   33.5284061   5.79037184 
 13.08   33.2533946   5.76657564 
13.085   33.2230236   5.76394167 
 13.09   33.2566916    5.7668615 
13.095   32.8202521   5.72889624 
  13.1   32.3963765   5.69178149 
13.105   33.0088721   5.74533481 
 13.11   33.1606811   5.75853116 
13.115   33.3695466     5.776638 
 13.12   33.6131655   5.79768622 
13.125   32.8192247   5.72880657 
 13.13   33.7881683    5.8127591 
13.135    31.845225   5.64315736 
 13.14   33.2330294   5.76480957 
13.145   32.6734513   5.71606957 
 13.15   32.6631831   5.71517131 
13.155    32.781675   5.72552836 
 13.16   34.3717146   5.86273951 
13.165   33.6246937   5.79868034 
 13.17    32.740087    5.7218954 
13.175   32.3973668   5.69186848 
 13.18   33.4043167   5.77964677 
13.185   33.6482065   5.80070741 
 13.19   31.8410802    5.6427901 
13.195   32.8261852   5.72941404 
  13.2   32.2534863   5.67921529 
13.205   32.8780024   5.73393429 
 13.21   32.5994668   5.70959428 
13.215   31.9991442    5.6567786 
 13.22   32.2177759   5.67607046 
13.225   32.3572182   5.68834055 
 13.23   32.6833926    5.7169391 
13.235   32.8851315   5.73455591 
 13.24    32.632778   5.71251066 
13.245   33.3271606   5.77296809 
 13.25   33.4100527   5.78014296 
13.255   32.4126732    5.6932129 
 13.26   33.3906694     5.778466 
13.265     32.39151   5.69135397 
 13.27    32.749919   5.72275449 
13.275   32.8220212   5.72905064 
 13.28   31.2696008   5.59192281 
13.285   32.7479873   5.72258572 
 13.29    32.388222    5.6910651 
13.295   32.9609744    5.7411649 
  13.3   32.5934476   5.70906714 
13.305   33.0134763   5.74573549 
 13.31   33.2008821   5.76202067 
13.315   33.4254336    5.7814733 
 13.32   32.4812777   5.69923484 
13.325   32.5622177   5.70633137 
 13.33   33.5596697   5.79307083 
13.335    33.881014   5.82073998 
 13.34    34.630385    5.8847587 
13.345   34.8010492   5.89924141 
 13.35   34.5798357    5.8804622 
13.355   36.0860099   6.00716322 
 13.36   35.6120848   5.96758618 
13.365   36.8026939   6.06652239 
 13.37   36.2551709   6.02122669 
13.375   34.6413513   5.88569038 
 13.38    35.172926   5.93067669 
13.385   35.6092623   5.96734969 
 13.39   34.3897357   5.86427623 
13.395   33.7098388   5.80601746 
  13.4   34.3876689   5.86410001 
13.405   34.0412013   5.83448381 
 13.41   33.3327031   5.77344811 
13.415   33.7108734   5.80610656 
 13.42   33.3293876   5.77316097 
13.425   32.9571652   5.74083315 
 13.43    32.131071   5.66842756 
13.435   32.3062259    5.6838566 
 13.44   32.6787674   5.71653457 
13.445   32.9580556   5.74091069 
 13.45   33.0858063   5.75202628 
13.455   33.3574847   5.77559388 
 13.46    33.801726   5.81392518 
13.465   34.4167022     5.866575 
 13.47   33.8152559   5.81508864 
13.475   35.6380099   5.96975794 
 13.48    35.526679   5.96042608 
13.485   36.7822908   6.06484054 
 13.49    35.816672   5.98470316 
13.495   36.3545306   6.02947183 
  13.5   34.9220069   5.90948449 
13.505   34.5982345   5.88202639 
 13.51   34.3372391   5.85979855 
13.515   33.0329743   5.74743198 
 13.52   32.8782911   5.73395946 
13.525   32.8402287   5.73063947 
 13.53   32.5263713   5.70318957 
13.535    33.413189   5.78041426 
 13.54   32.5759367   5.70753333 
13.545    32.814551   5.72839864 
 13.55   33.3199277   5.77234162 
13.555   32.8409668   5.73070387 
 13.56   33.6333956   5.79943063 
13.565   33.1224837   5.75521361 
 13.57   34.2040128   5.84841968 
13.575   34.2178477   5.84960235 
 13.58   33.9738064   5.82870538 
13.585   35.0771665   5.92259795 
 13.59    34.325837   5.85882557 
13.595   32.9104808   5.73676571 
  13.6   33.2600314   5.76715106 
13.605   32.8206947   5.72893487 
 13.61   33.2018299   5.76210291 
13.615   33.4343938   5.78224816 
 13.62   32.3004502    5.6833485 
13.625   32.0148647   5.65816796 
 13.63   32.1262564   5.66800286 
13.635   32.0295078   5.65946179 
 13.64   32.4651901   5.69782328 
13.645   32.4613038   5.69748223 
 13.65   31.2250596   5.58793876 
13.655   30.9587773   5.56406123 
 13.66   31.8002052   5.63916706 
13.665   31.2150516   5.58704319 
 13.67   31.7293796   5.63288378 
13.675   31.9219928   5.64995512 
 13.68   32.5509674   5.70534551 
13.685   31.6255987   5.62366417 
 13.69   30.3257048   5.50687796 
13.695   30.8765014    5.5566628 
  13.7   31.7203024   5.63207799 
13.705   31.4523985    5.6082438 
 13.71    31.453081   5.60830465 
13.715   31.0698674   5.57403511 
 13.72   29.8299906   5.46168386 
13.725   31.1858001   5.58442478 
 13.73   30.6215331   5.53367266 
13.735   31.2381851   5.58911309 
 13.74   31.8193724   5.64086628 
13.745   31.3287947   5.59721312 
 13.75   30.9885985   5.56674039 
13.755   31.4339168   5.60659583 
 13.76   30.0095324    5.4780957 
13.765   31.1833273   5.58420337 
 13.77   31.7164868   5.63173924 
13.775    31.285199   5.59331735 
 13.78   31.0226079   5.56979424 
13.785   30.7932475   5.54916638 
 13.79   31.2583251   5.59091452 
13.795   31.2342104    5.5887575 
  13.8   30.7488876   5.54516795 
13.805    30.975081   5.56552612 
 13.81   31.0414348   5.57148408 
13.815   30.4206763    5.5154942 
 13.82   30.9125203   5.55990291 
13.825   30.2385016   5.49895459 
 13.83   30.6604156   5.53718481 
13.835   30.9293232   5.56141378 
 13.84   30.8134242   5.55098408 
13.845   30.8063741   5.55034901 
 13.85   30.4836452   5.52119962 
13.855   31.2471153   5.58991192 
 13.86   30.8330886   5.55275504 
13.865    31.053732   5.57258755 
 13.87   30.3137425   5.50579173 
13.875   30.5249744   5.52494112 
 13.88    30.468857   5.51986024 
13.885    30.271647   5.50196756 
 13.89   30.7677627   5.54686963 
13.895   31.6154738    5.6227639 
  13.9   30.7185154   5.54242865 
13.905   30.1910304   5.49463651 
 13.91    29.503045   5.43167055 
13.915   31.2538443   5.59051377 
 13.92   30.0128766   5.47840092 
13.925    30.120528    5.4882172 
 13.93   30.4294774   5.51629199 
13.935   30.2733005   5.50211782 
 13.94   30.5669936    5.5287425 
13.945   30.8774566   5.55674874 
 13.95   29.8224158   5.46099037 
13.955    30.156161   5.49146256 
 13.96   29.9494656   5.47261049 
13.965   29.7592006   5.45519941 
 13.97   28.9638988   5.38181185 
13.975    29.966573   5.47417327 
 13.98   29.6369183      5.44398 
13.985    30.431917   5.51651312 
 13.99   29.9357773   5.47135973 
13.995    30.385802   5.51233181 
  14.0   29.9988356   5.47711928 
14.005   30.1255091   5.48867098 
 14.01   29.7660524   5.45582738 
14.015   30.0138959   5.47849395 
 14.02   30.0076949   5.47792797 
14.025   29.3546276    5.4179911 
 14.03   30.4536385   5.51848154 
14.035   29.1563565   5.39966263 
 14.04   29.3716691   5.41956355 
14.045   29.5066842   5.43200554 
 14.05   29.4452088   5.42634396 
14.055   29.6217583   5.44258747 
 14.06   29.6183063   5.44227032 
14.065    30.330137   5.50728036 
 14.07   30.0483484   5.48163738 
14.075   29.7165721   5.45129087 
 14.08    30.241441   5.49922186 
14.085   29.9205092   5.46996428 
 14.09   29.3332466    5.4160176 
14.095   29.7783545   5.45695469 
  14.1   29.7682673   5.45603036 
14.105   29.3471855   5.41730426 
 14.11   30.8329316   5.55274091 
14.115   30.2573755   5.50067046 
 14.12   29.3079723    5.4136838 
14.125    30.562163   5.52830562 
 14.13   29.8623825   5.46464843 
14.135   30.1336105   5.48940894 
 14.14   29.1072475   5.39511329 
14.145   29.4474903   5.42655418 
 14.15   29.7485602   5.45422407 
14.155   28.6430681   5.35192191 
 14.16   28.6614603   5.35363991 
14.165   29.8032753   5.45923761 
 14.17   29.5340983   5.43452834 
14.175   28.7823009   5.36491387 
 14.18    29.589616   5.43963382 
14.185   29.3939708   5.42162068 
 14.19   29.3765387    5.4200128 
14.195   30.4122031   5.51472602 
  14.2   30.2557632    5.5005239 
14.205    29.831477   5.46181994 
 14.21   29.2201504   5.40556661 
14.215   30.3186207   5.50623471 
 14.22   28.7550804   5.36237638 
14.225   29.6644349   5.44650667 
 14.23   28.7879438   5.36543976 
14.235   29.9703915   5.47452203 
 14.24    29.558197   5.43674508 
14.245    29.654275   5.44557389 
 14.25   28.9337616   5.37901121 
14.255   28.7747074   5.36420613 
 14.26   29.2026688   5.40394937 
14.265    28.653706   5.35291565 
 14.27   29.2079021   5.40443356 
14.275   29.7164633   5.45128089 
 14.28   28.4221594    5.3312437 
14.285   30.5366433   5.52599704 
 14.29   29.5663594   5.43749569 
14.295   29.2497815   5.40830671 
  14.3   28.8944885   5.37535939 
14.305    28.843316   5.37059736 
 14.31   29.0808164    5.3926632 
14.315   29.6173274   5.44218039 
 14.32    29.209456   5.40457731 
14.325   28.8507567   5.37129004 
 14.33   29.1186578   5.39617067 
14.335   28.4477368   5.33364198 
 14.34   29.6702082   5.44703664 
14.345   28.8552928   5.37171228 
 14.35   28.5609642    5.3442459 
14.355   28.8596956   5.37212207 
 14.36   30.0377689    5.4806723 
14.365   29.2982872   5.41278922 
 14.37   28.1423103   5.30493264 
14.375   29.6062537    5.4411629 
 14.38   29.2061838   5.40427459 
14.385   28.5965509    5.3475743 
 14.39   28.8765179   5.37368755 
14.395   29.6752748    5.4475017 
  14.4   28.0535569   5.29656085 
14.405   28.5277874   5.34114102 
 14.41   29.5184094   5.43308471 
14.415   29.2949395   5.41247997 
 14.42   29.8139054   5.46021112 
14.425   30.1163307   5.48783479 
 14.43   29.2024851   5.40393237 
14.435    28.596795   5.34759712 
 14.44   28.4255315   5.33155995 
14.445   29.7683319   5.45603628 
 14.45   29.1759748   5.40147894 
14.455   29.8656048   5.46494325 
 14.46   28.7590654   5.36274793 
14.465   29.2889754   5.41192899 
 14.47    28.751481   5.36204075 
14.475   29.0168404   5.38672817 
 14.48   29.7669489   5.45590954 
14.485   28.2150719   5.31178613 
 14.49   28.9629405   5.38172282 
14.495    29.029723   5.38792381 
  14.5   28.9656103   5.38197086 
14.505   29.0885392    5.3933792 
 14.51    29.219992   5.40555196 
14.515   29.4325239   5.42517502 
 14.52   28.2435261   5.31446386 
14.525   28.9793885   5.38325074 
 14.53   29.0885349    5.3933788 
14.535   29.5782781   5.43859155 
 14.54   28.9714917   5.38251723 
14.545   30.3600679   5.50999709 
 14.55   29.2970403   5.41267404 
14.555   29.9392658   5.47167852 
 14.56   30.5019758   5.52285939 
14.565   30.2783796   5.50257936 
 14.57   29.3920057   5.42143945 
14.575   29.9004674   5.46813198 
 14.58    29.539859   5.43505832 
14.585   29.8028598   5.45919955 
 14.59    30.237082   5.49882551 
14.595   30.0785578    5.4843922 
  14.6   28.8005145   5.36661108 
14.605   29.4261273   5.42458545 
 14.61    29.363112   5.41877403 
14.615   28.8175402   5.36819711 
 14.62   28.3220897   5.32185021 
14.625   28.4086098   5.32997278 
 14.63   27.7521515   5.26803108 
14.635   28.9876405   5.38401713 
 14.64   28.8358299   5.36990036 
14.645   28.0583903   5.29701712 
 14.65   28.6342639   5.35109932 
14.655   28.8907883   5.37501519 
 14.66   28.8354848   5.36986823 
14.665   28.8661068   5.37271875 
 14.67   28.6922031   5.35651035 
14.675   28.7845599   5.36512441 
 14.68   28.4080888    5.3299239 
14.685     28.89071    5.3750079 
 14.69   27.5491491   5.24872833 
14.695   28.2906703   5.31889747 
  14.7   28.8924458   5.37516938 
14.705    27.258557    5.2209728 
 14.71   27.8936907   5.28144779 
14.715   29.3101313    5.4138832 
 14.72   28.9813545   5.38343333 
14.725   28.5202019   5.34043088 
 14.73   28.3572747    5.3251549 
14.735   27.9582242   5.28755371 
 14.74    28.282569   5.31813586 
14.745   27.5589366   5.24966062 
 14.75   28.2474373   5.31483182 
14.755   27.1632518   5.21183766 
 14.76    28.949426   5.38046708 
14.765   28.5574534   5.34391742 
 14.77   28.1209408   5.30291814 
14.775      28.6588   5.35339145 
 14.78   28.7557633   5.36244005 
14.785   28.8392602   5.37021976 
 14.79    28.513163   5.33977181 
14.795   28.1774792   5.30824634 
  14.8    28.292127   5.31903441 
14.805   28.9202381     5.377754 
 14.81   29.0091768   5.38601678 
14.815   28.3125425   5.32095315 
 14.82   29.1134967   5.39569242 
14.825   28.8828065   5.37427265 
 14.83   28.3252934    5.3221512 
14.835   28.3680905   5.32617034 
 14.84   29.0046194   5.38559369 
14.845   28.9353055   5.37915472 
 14.85   28.2118046   5.31147857 
14.855   28.3584956   5.32526953 
 14.86   28.3163832   5.32131405 
14.865   29.1059825   5.39499606 
 14.87   28.5146568   5.33991168 
14.875   29.1213691   5.39642188 
 14.88   28.3403598   5.32356646 
14.885   28.0531886   5.29652609 
 14.89   27.3898882   5.23353496 
14.895   29.0376503   5.38865942 
  14.9   28.3747187   5.32679253 
14.905   28.4695814    5.3356894 
 14.91   28.0746502   5.29855171 
14.915   28.8852569   5.37450062 
 14.92   27.8216706   5.27462516 
14.925   29.0283549   5.38779685 
 14.93   28.3058172   5.32032115 
14.935   29.1459282    5.3986969 
 14.94   28.9719307   5.38255801 
14.945   28.6496192   5.35253391 
 14.95   28.6972591   5.35698227 
14.955   29.0781577   5.39241669 
 14.96   27.7504235   5.26786707 
14.965   29.9511452   5.47276395 
 14.97   28.8190028   5.36833334 
14.975   28.0900838    5.3000079 
 14.98   29.3799166    5.4203244 
14.985   29.8019509   5.45911631 
 14.99   29.3258556   5.41533523 
14.995   29.4814504   5.42968235 
  15.0   30.0889875   5.48534297 
15.005   29.4737187   5.42897032 
 15.01   30.3130076   5.50572498 
15.015   30.1359991    5.4896265 
 15.02   29.0053409   5.38566068 
15.025   29.6337348   5.44368761 
 15.03    29.209877   5.40461627 
15.035   30.8909339   5.55796131 
 15.04   30.2109033   5.49644461 
15.045   30.0481857   5.48162254 
 15.05   30.6207503   5.53360193 
15.055   30.7916201   5.54901975 
 15.06   30.3330166   5.50754179 
15.065   31.0740448   5.57440982 
 15.07   30.9682755   5.56491469 
15.075   31.0590832   5.57306767 
 15.08   31.1597359   5.58209064 
15.085   33.0055055   5.74504182 
 15.09   32.5484732   5.70512692 
15.095   31.8193522   5.64086449 
  15.1   33.2610099    5.7672359 
15.105   32.5306072   5.70356092 
 15.11   33.1220995   5.75518023 
15.115   33.2636051   5.76746089 
 15.12   34.0892936   5.83860374 
15.125   34.9616219   5.91283535 
 15.13   34.7698857    5.8965995 
15.135   35.4539677   5.95432344 
 15.14   36.3638725   6.03024647 
15.145   37.6918747   6.13937087 
 15.15   38.6712305   6.21861966 
15.155   37.9790414    6.1627138 
 15.16   39.2463232   6.26468859 
15.165   40.1057057   6.33290657 
 15.17   38.8213338   6.23067684 
15.175   39.7656843   6.30600383 
 15.18   39.4778649   6.28314132 
15.185   40.0976453   6.33227015 
 15.19   40.8126225   6.38847576 
15.195    40.992064   6.40250451 
  15.2   40.0781382   6.33072967 
15.205   41.4071282   6.43483707 
 15.21   41.3689719   6.43187157 
15.215   42.2641421   6.50108776 
 15.22   42.4994911   6.51916338 
15.225   43.2519188    6.5766191 
 15.23   43.5150011   6.59659011 
15.235   46.2259004   6.79896319 
 15.24   47.3482321   6.88100517 
15.245   46.5576652   6.82331776 
 15.25   48.9407053   6.99576338 
15.255   49.1493601   7.01066046 
 15.26   51.7898804   7.19651863 
15.265   54.7502234   7.39933939 
 15.27   53.8948644   7.34131217 
15.275   56.6437368   7.52620335 
 15.28   58.6974181   7.66142402 
15.285   60.8292559   7.79931125 
 15.29   65.5198302   8.09443205 
15.295   67.2259809   8.19914513 
  15.3   70.4784935   8.39514702 
15.305   74.1705647   8.61223343 
 15.31   78.2036577    8.8432832 
15.315   82.5396162    9.0851316 
 15.32   88.5937315   9.41242432 
15.325   92.4990522   9.61764275 
 15.33   99.0509137   9.95243255 
15.335   105.748682   10.2834178 
 15.34   110.456667   10.5098367 
15.345   122.971141   11.0892353 
 15.35   130.791647   11.4364176 
15.355   138.038006   11.7489577 
 15.36   152.098266   12.3328126 
15.365   163.885869   12.8017916 
 15.37   179.329524   13.3913974 
15.375   201.419848   14.1922461 
 15.38   221.445826   14.8810559 
15.385   251.015624   15.8434726 
 15.39   287.894065   16.9674413 
15.395   313.970508    17.719213 
  15.4   380.823365   19.5146961 
15.405   450.767544   21.2312869 
 15.41   497.137203   22.2965738 
15.415   606.257079   24.6222883 
 15.42   701.020596   26.4767935 
15.425   783.013123   27.9823717 
 15.43   889.120966   29.8181315 
15.435   945.529228    30.749459 
 15.44   986.794585   31.4132868 
15.445   979.670579   31.2996898 
 15.45   955.508487   30.9113003 
15.455   889.577898   29.8257925 
 15.46   785.261735   28.0225219 
15.465   718.400792   26.8029997 
 15.47   595.821743   24.4094601 
15.475   506.938434   22.5152933 
 15.48   449.010482   21.1898674 
15.485   361.307781   19.0080978 
 15.49   320.366877   17.8987954 
15.495   276.798182   16.6372528 
  15.5   236.522871   15.3793001 
15.505    216.46428   14.7127251 
 15.51   194.248861    13.937319 
15.515   170.805862   13.0692717 
 15.52   164.469752   12.8245761 
15.525   146.974494   12.1233038 
 15.53   133.528627   11.5554588 
15.535   127.720863   11.3013655 
 15.54   115.242482   10.7351051 
15.545   107.817834   10.3835367 
 15.55   104.426159   10.2189118 
15.555   94.8910391   9.74120316 
 15.56   90.2595172   9.50050089 
15.565   83.0542675   9.11341141 
 15.57    77.740915   8.81708086 
15.575   74.0072405    8.6027461 
 15.58   71.0822155   8.43102695 
15.585   67.2529374   8.20078883 
 15.59   65.4827739   8.09214272 
15.595    61.260403   7.82690252 
  15.6   59.2661381   7.69845037 
15.605    56.690558   7.52931325 
 15.61   53.2695972   7.29860241 
15.615   51.9581183   7.20819799 
 15.62   50.5732925   7.11149017 
15.625   49.0359255   7.00256564 
 15.63    46.607853   6.82699443 
15.635   45.0889988   6.71483423 
 15.64   44.2290206   6.65049025 
15.645   42.7038179   6.53481583 
 15.65   41.9329747   6.47556752 
15.655   40.8077065   6.38809099 
 15.66   39.5535113   6.28915823 
15.665   38.7463787   6.22465892 
 15.67   37.2177845   6.10063804 
15.675   36.8871508    6.0734793 
 15.68   38.0114874   6.16534569 
15.685   35.4345596   5.95269347 
 15.69   34.8035243   5.89945119 
15.695   34.2230028   5.85004297 
  15.7   34.0116249   5.83194863 
15.705    34.099686   5.83949364 
 15.71   33.9334706   5.82524426 
15.715   33.5853034   5.79528286 
 15.72   32.6656137   5.71538395 
15.725   32.3743215   5.68984371 
 15.73    33.427599   5.78166057 
15.735   31.6777961   5.62830313 
 15.74   31.1824636   5.58412604 
15.745    30.658393   5.53700216 
 15.75   31.1158972   5.57816253 
15.755   29.4574942   5.42747586 
 15.76   30.1206196   5.48822554 
15.765   29.7284412   5.45237941 
 15.77   29.3117186   5.41402979 
15.775   29.5215561   5.43337429 
 15.78   29.1813798   5.40197925 
15.785    28.792223   5.36583851 
 15.79   29.0813591   5.39271351 
15.795   28.3943966   5.32863929 
  15.8    28.299463   5.31972396 
15.805   28.3412159   5.32364686 
 15.81   28.0021829   5.29170888 
15.815   27.8364706   5.27602792 
 15.82    27.570758   5.25078642 
15.825   27.6227961   5.25573935 
 15.83   27.8491349   5.27722796 
15.835   27.6134688   5.25485193 
 15.84   27.0628855   5.20220006 
15.845   27.9689991    5.2885725 
 15.85   27.2871766   5.22371291 
15.855   26.7331308   5.17040915 
 15.86   27.8389555   5.27626341 
15.865   26.8889932   5.18545979 
 15.87   26.4813494   5.14600325 
15.875   27.2114823   5.21646262 
 15.88   26.3270243   5.13098668 
15.885   25.2748767   5.02741252 
 15.89   25.9957541   5.09860315 
15.895   25.4412504   5.04393204 
  15.9   25.7222944   5.07171513 
15.905   26.1790209   5.11654384 
 15.91   25.5325925   5.05297858 
15.915   26.2602357   5.12447419 
 15.92   25.4999244   5.04974498 
15.925   25.4604087   5.04583082 
 15.93   25.3858452   5.03843678 
15.935   25.2176084   5.02171369 
 15.94   25.3019799   5.03010734 
15.945   25.6838091   5.06791961 
 15.95   25.5913405   5.05878844 
15.955   26.2240384   5.12094116 
 15.96    25.222299    5.0221807 
15.965   24.6603467   4.96591851 
 15.97   24.7953911   4.97949707 
15.975   25.4385868   5.04366799 
 15.98    24.950904   4.99508799 
15.985   24.9560582   4.99560389 
 15.99   24.9050269   4.99049366 
15.995   25.0607689   5.00607321 
  16.0   25.1192477   5.01191058 
16.005   24.6364961   4.96351651 
 16.01   25.4274137   5.04256023 
16.015    24.013054   4.90031162 
 16.02   25.0012821    5.0001282 
16.025   25.6243737   5.06205232 
 16.03   24.8523746    4.9852156 
16.035   23.2579558   4.82265029 
 16.04   25.1748581   5.01745534 
16.045   24.8310781   4.98307918 
 16.05   24.9654511   4.99654392 
16.055   24.7917183   4.97912827 
 16.06    24.900648   4.99005491 
16.065   24.8306505   4.98303627 
 16.07   24.8741256   4.98739668 
16.075    24.846297   4.98460601 
 16.08   24.8984743   4.98983711 
16.085   24.9300743   4.99300253 
 16.09   25.7497133   5.07441753 
16.095   25.2261081   5.02255992 
  16.1   24.2422812   4.92364511 
16.105    25.530151   5.05273698 
 16.11   23.9785636   4.89679115 
16.115   24.0883296   4.90798631 
 16.12   24.9501934   4.99501685 
16.125   23.9195175   4.89075838 
 16.13   24.4658709    4.9462987 
16.135   24.0526257   4.90434763 
 16.14   24.4517821   4.94487433 
16.145   23.2261356   4.81935012 
 16.15   24.0375186   4.90280721 
16.155   24.0832504   4.90746884 
 16.16   23.5575588   4.85361296 
16.165   24.0636616   4.90547262 
 16.17   24.8197546   4.98194285 
16.175   23.4513586   4.84266028 
 16.18   23.9881133   4.89776615 
16.185   23.7965325   4.87816897 
 16.19   24.3166351   4.93119003 
16.195   24.0222982   4.90125476 
  16.2   23.7436863   4.87274936 
16.205   24.0151921   4.90052978 
 16.21   23.7450717   4.87289151 
16.215   24.0506924   4.90415052 
 16.22   24.9386117    4.9938574 
16.225   24.0784976   4.90698457 
 16.23    23.505697   4.84826743 
16.235   23.8825754   4.88698019 
 16.24   24.1184681    4.9110557 
16.245   24.0641796   4.90552542 
 16.25      24.1577   4.91504832 
16.255   24.6013518   4.95997498 
 16.26   23.1977366   4.81640286 
16.265    24.228251   4.92222012 
 16.27   22.5341685    4.7470168 
16.275   23.1937682   4.81599088 
 16.28   23.4921753   4.84687273 
16.285   23.8698427    4.8856773 
 16.29   24.0146433   4.90047378 
16.295   23.6553721   4.86367886 
  16.3   23.7540958   4.87381737 
16.305   23.8947882   4.88822956 
 16.31   24.1231285   4.91153016 
16.315   24.1628055   4.91556766 
 16.32    24.254959   4.92493239 
16.325    24.931945   4.99318986 
 16.33   23.8107687   4.87962792 
16.335   24.3493059   4.93450158 
 16.34   24.4871004   4.94844425 
16.345   23.9992561   4.89890356 
 16.35   23.9398834   4.89284001 
16.355   23.8421111   4.88283842 
 16.36   24.4397877   4.94366137 
16.365   23.8947371   4.88822433 
 16.37   24.0012728   4.89910939 
16.375   23.4617843    4.8437366 
 16.38   23.4986221   4.84753774 
16.385    24.492059   4.94894524 
 16.39   24.1101991   4.91021375 
16.395   23.2840639   4.82535635 
  16.4   23.3046945    4.8274936 
16.405   23.7024702   4.86851828 
 16.41   23.7711908   4.87557081 
16.415   22.9132241   4.78677596 
 16.42   23.3305201   4.83016771 
16.425   23.9134075   4.89013368 
 16.43   23.3660881   4.83384816 
16.435   23.4490845   4.84242547 
 16.44   23.2020652   4.81685221 
16.445   22.8749384   4.78277518 
 16.45   23.9061096   4.88938745 
16.455   22.8039652   4.77534974 
 16.46   23.5929214   4.85725451 
16.465   23.6184985   4.85988667 
 16.47   23.7660742   4.87504607 
16.475   23.4657757   4.84414861 
 16.48   24.0732997    4.9064549 
16.485   24.1265315   4.91187658 
 16.49   23.2088467   4.81755609 
16.495   23.4680004   4.84437822 
  16.5   23.2152401    4.8182196 
16.505   23.4505375   4.84257551 
 16.51   23.5970216   4.85767657 
16.515    23.739891    4.8723599 
 16.52   23.4579412   4.84333988 
16.525   23.8647358   4.88515464 
 16.53   23.4122612   4.83862183 
16.535   23.1620177   4.81269339 
 16.54   24.4892021   4.94865659 
16.545     23.64296    4.8624027 
 16.55   24.0566585   4.90475876 
16.555   23.9350877   4.89234992 
 16.56   24.1839917   4.91772221 
16.565   23.2768111   4.82460476 
 16.57   23.7777058   4.87623889 
16.575   24.4534773   4.94504573 
 16.58   24.1560039   4.91487577 
16.585   24.6998967   4.96989906 
 16.59   24.3945331   4.93908221 
16.595   25.0310573   5.00310477 
  16.6   25.4810532   5.04787611 
16.605   25.4245437   5.04227565 
 16.61    25.787031   5.07809325 
16.615   25.8158071   5.08092581 
 16.62   26.1543867   5.11413596 
16.625   26.5778776   5.15537366 
 16.63   27.1153912   5.20724411 
16.635   27.1263009   5.20829155 
 16.64   28.7619621     5.363018 
16.645   29.6521046   5.44537461 
 16.65   29.3522343   5.41777024 
16.655   31.0294759   5.57041075 
 16.66   33.3926605   5.77863829 
16.665   34.0080002   5.83163787 
 16.67   34.9464084   5.91154873 
16.675   37.3294419   6.10978248 
 16.68   39.4762221   6.28301059 
16.685   38.6099496    6.2136905 
 16.69   38.5921551   6.21225845 
16.695   38.2453978   6.18428637 
  16.7   37.1154382    6.0922441 
16.705    35.987593     5.998966 
 16.71   34.7487462   5.89480671 
16.715   32.5335235   5.70381657 
 16.72   30.7915892   5.54901695 
16.725   30.2556856   5.50051684 
 16.73   28.7140363   5.35854796 
16.735   28.5747442   5.34553498 
 16.74   27.8936324   5.28144226 
16.745   26.2130013   5.11986341 
 16.75   26.9881102    5.1950082 
16.755   25.7960418   5.07898039 
 16.76   25.8336626   5.08268262 
16.765   24.9361603   4.99361195 
 16.77   24.6709082    4.9669818 
16.775   25.7428909   5.07374526 
 16.78   25.2024074   5.02019993 
16.785   24.8109477   4.98105889 
 16.79   24.3573195   4.93531351 
16.795   25.0523091   5.00522818 
  16.8    24.649587   4.96483504 
16.805   24.3711147   4.93671092 
 16.81   24.1189364   4.91110338 
16.815   24.2461891   4.92404195 
 16.82   24.8306691   4.98303814 
16.825   25.0736203   5.00735662 
 16.83   25.2884658   5.02876384 
16.835   24.8166901   4.98163529 
 16.84   25.3447022   5.03435222 
16.845   26.2451588   5.12300291 
 16.85   26.2718676     5.125609 
16.855   26.5625133   5.15388332 
 16.86   27.0382953   5.19983608 
16.865   26.9771667   5.19395482 
 16.87   27.9204956   5.28398482 
16.875    29.141754   5.39831029 
 16.88   28.2633001   5.31632393 
16.885   28.9676725   5.38216243 
 16.89   29.3543487   5.41796536 
16.895   28.5876646   5.34674336 
  16.9   28.1772819   5.30822776 
16.905    27.502495   5.24428212 
 16.91    27.366241   5.23127528 
16.915   26.5021635    5.1480252 
 16.92   25.7125388   5.07075327 
16.925    25.469338   5.04671556 
 16.93   24.0572031   4.90481428 
16.935   24.7557617   4.97551622 
 16.94   24.6547148   4.96535143 
16.945   23.8911617    4.8878586 
 16.95   23.8490071   4.88354452 
16.955   23.2148216   4.81817617 
 16.96   23.8310835   4.88170907 
16.965   23.4379989    4.8412807 
 16.97   22.7168515   4.76621983 
16.975   23.7352221   4.87188075 
 16.98   23.1819266   4.81476132 
16.985   23.0797816   4.80414213 
 16.99   23.3389983   4.83104526 
16.995   22.4861531   4.74195667 
  17.0    22.499481   4.74336178 
17.005    22.723552    4.7669227 
 17.01   22.5950821   4.75342846 
17.015   23.5296356   4.85073557 
 17.02   23.0358567   4.79956838 
17.025   23.3295528   4.83006757 
 17.03   23.8952793   4.88827979 
17.035   23.4744476   4.84504361 
 17.04   22.9123954   4.78668939 
17.045   23.5457208    4.8523933 
 17.05   23.3060377   4.82763272 
17.055   23.2319009   4.81994823 
 17.06   23.1905776   4.81565962 
17.065   23.1034814    4.8066081 
 17.07   23.5876048    4.8567072 
17.075   23.0138171   4.79727184 
 17.08   22.4126123   4.73419606 
17.085   23.0985921   4.80609947 
 17.09   23.2118502    4.8178678 
17.095   22.5079773    4.7442573 
  17.1   22.5050595   4.74394978 
17.105   22.3830307   4.73107078 
 17.11   21.8765191   4.67723413 
17.115   22.1644412   4.70791262 
 17.12   21.9631129   4.68648193 
17.125   22.7275729   4.76734443 
 17.13   22.2756092   4.71970436 
17.135   21.6295978   4.65076314 
 17.14   22.5641246   4.75017101 
17.145   21.3234643   4.61773368 
 17.15   22.1137507     4.702526 
17.155    22.380398   4.73079254 
 17.16   21.7767439    4.6665559 
17.165   21.8139136   4.67053675 
 17.17   21.1237982   4.59606334 
17.175    21.496635   4.63644637 
 17.18   21.5255769   4.63956645 
17.185   21.8240338   4.67162004 
 17.19    21.856155   4.67505668 
17.195   21.9423003   4.68426091 
  17.2    20.930606   4.57499793 
17.205   21.3672481   4.62247208 
 17.21   22.8068824   4.77565519 
17.215   22.3380416   4.72631374 
 17.22   21.9373756   4.68373522 
17.225   22.0195087   4.69249493 
 17.23     21.91689   4.68154782 
17.235   21.6655125    4.6546227 
 17.24   22.1912608    4.7107601 
17.245   22.2586478   4.71790715 
 17.25   22.0046691   4.69091346 
17.255   22.1532961   4.70672881 
 17.26   22.0328273   4.69391386 
17.265   21.6630023   4.65435304 
 17.27   21.9462965   4.68468745 
17.275   21.7947019   4.66847961 
 17.28   21.9199771   4.68187752 
17.285   21.3717982   4.62296423 
 17.29   22.9939827   4.79520414 
17.295   21.7681249   4.66563232 
  17.3   22.0157069   4.69208982 
17.305   21.8615646   4.67563521 
 17.31     21.97344    4.6875836 
17.315   22.5240426   4.74595012 
 17.32   21.1402352   4.59785116 
17.325   21.9356108   4.68354682 
 17.33   21.6323056   4.65105425 
17.335   20.9568065   4.57786047 
 17.34   21.4484336   4.63124536 
17.345   21.8083894   4.66994533 
 17.35   21.2381314   4.60848471 
17.355   21.6625113   4.65430031 
 17.36    21.490625    4.6357982 
17.365   22.2537707   4.71739024 
 17.37   22.2102866   4.71277907 
17.375   20.8924773   4.57082895 
 17.38   21.0749732   4.59074865 
17.385   20.6824039   4.54779111 
 17.39   21.8228483   4.67149315 
17.395   21.4203489   4.62821228 
  17.4   21.7327327   4.66183791 
17.405   21.3569925   4.62136263 
 17.41   21.3452172   4.62008844 
17.415   21.8424402   4.67358965 
 17.42   21.5073829    4.6376053 
17.425   22.0681669   4.69767675 
 17.43   21.6041496   4.64802642 
17.435   22.9400453   4.78957674 
 17.44   22.2044572   4.71216057 
17.445   23.6447826   4.86259011 
 17.45   24.1254058   4.91176198 
17.455   24.0073129    4.8997258 
 17.46    24.366536   4.93624716 
17.465   23.8153505   4.88009739 
 17.47   23.8861442   4.88734532 
17.475   23.6733654   4.86552828 
 17.48   22.6663454   4.76091854 
17.485   22.0534853   4.69611385 
 17.49   22.6452847    4.7587062 
17.495   21.7851336   4.66745472 
  17.5   22.4961406   4.74300966 
17.505   21.1456092   4.59843551 
 17.51   22.1153185   4.70269269 
17.515   22.1729865   4.70882007 
 17.52    21.403425   4.62638357 
17.525   21.9059701    4.6803814 
 17.53    21.808387   4.66994507 
17.535   22.2259841    4.7144442 
 17.54     21.46914   4.63348033 
17.545   22.0701251   4.69788518 
 17.55   22.1844956   4.71004199 
17.555   22.1517386   4.70656335 
 17.56   21.1976218   4.60408751 
17.565   22.5450058   4.74815815 
 17.57   22.1170906    4.7028811 
17.575   21.5069655    4.6375603 
 17.58   22.9912004   4.79491401 
17.585   22.7841112    4.7732705 
 17.59   22.5500483   4.74868911 
17.595   22.0591987   4.69672212 
  17.6   22.4149592   4.73444392 
17.605   22.8341245   4.77850652 
 17.61   22.9007625   4.78547411 
17.615   22.3588213   4.72851153 
 17.62   22.4319034   4.73623304 
17.625   22.9349233     4.789042 
 17.63   23.6792724   4.86613526 
17.635   23.6791804   4.86612581 
 17.64   23.0182421   4.79773302 
17.645   23.0520148   4.80125138 
 17.65   23.6817249   4.86638726 
17.655   24.1891197   4.91824355 
 17.66   24.5645038   4.95625906 
17.665   23.9162515   4.89042447 
 17.67   24.4056107   4.94020351 
17.675   24.7034997   4.97026153 
 17.68   24.9615644   4.99615496 
17.685   24.8069466   4.98065725 
 17.69   25.8364521   5.08295702 
17.695   26.5610738   5.15374367 
  17.7   25.8653587   5.08579971 
17.705   26.2738233   5.12579977 
 17.71   26.8069455   5.17754242 
17.715   27.1856317   5.21398425 
 17.72   27.2026222   5.21561331 
17.725   28.9345846   5.37908771 
 17.73   30.6800814   5.53896031 
17.735   31.5835768   5.61992677 
 17.74   32.2383694   5.67788424 
17.745   33.7568923   5.81006818 
 17.75   34.7842068   5.89781373 
17.755   35.4468564   5.95372626 
 17.76   37.5981996   6.13173708 
17.765   39.3158345     6.270234 
 17.77   42.6207193   6.52845458 
17.775   46.1328088   6.79211372 
 17.78    49.190775   7.01361355 
17.785   54.3927914   7.37514688 
 17.79   62.2811727   7.89184216 
17.795   67.8260413    8.2356567 
  17.8   78.6383147   8.86782469 
17.805   91.5798283   9.56973502 
 17.81   98.4663371   9.92302056 
17.815   117.978836   10.8618063 
 17.82   135.806806   11.6536177 
17.825    147.62476    12.150093 
 17.83    166.23342    12.893154 
17.835   179.510938   13.3981692 
 17.84   190.933553   13.8178708 
17.845   200.990352   14.1771066 
 17.85   201.596696   14.1984751 
17.855   197.849102   14.0658843 
 17.86    185.78812   13.6304116 
17.865   172.569694   13.1365785 
 17.87   158.032021   12.5710788 
17.875    133.85804   11.5697035 
 17.88   119.102966   10.9134305 
17.885   102.417303   10.1201434 
 17.89   85.8325061   9.26458343 
17.895   77.6733489   8.81324849 
  17.9   63.0903127   7.94294106 
17.905   57.0928191   7.55597903 
 17.91   51.6881592   7.18944776 
17.915   45.9357595   6.77759246 
 17.92   41.4316144   6.43673942 
17.925    38.891048   6.23626876 
 17.93   36.5530888   6.04591505 
17.935   34.6095353   5.88298694 
 17.94   33.3107589   5.77154735 
17.945   30.7103069   5.54168809 
 17.95   31.0357307   5.57097215 
17.955    28.275643   5.31748465 
 17.96   27.3313589   5.22794021 
17.965   28.1812998    5.3086062 
 17.97   26.6678387   5.16409128 
17.975   25.4155052    5.0413793 
 17.98   25.4037215   5.04021046 
17.985   24.5796913   4.95779097 
 17.99   24.6613351   4.96601803 
17.995   24.4292145   4.94259188 
  18.0   24.2218967   4.92157462 
18.005   24.4133052   4.94098221 
 18.01   23.7178922   4.87010187 
18.015   23.7802018   4.87649483 
 18.02   22.9718452   4.79289528 
18.025   22.7428275   4.76894407 
 18.03   23.3338323   4.83051057 
18.035   23.2133026   4.81801854 
 18.04   23.0058614   4.79644257 
18.045   21.6159218   4.64929261 
 18.05   21.4785402    4.6344946 
18.055   21.7361264   4.66220188 
 18.06    22.557183   4.74944028 
18.065    21.925098   4.68242438 
 18.07   21.0677066   4.58995714 
18.075   21.7997979   4.66902537 
 18.08   21.4483671   4.63123818 
18.085   20.9145964    4.5732479 
 18.09   21.1848704   4.60270251 
18.095   22.0335858   4.69399465 
  18.1   20.7896915   4.55957142 
18.105   21.6167667   4.64938348 
 18.11   20.9576891   4.57795687 
18.115   21.1689875    4.6009768 
 18.12   20.4284004    4.5197788 
18.125   20.7050809    4.5502836 
 18.13   20.8811653   4.56959137 
18.135    21.070382   4.59024857 
 18.14   20.9133734   4.57311419 
18.145   20.8564314   4.56688421 
 18.15   19.8621373   4.45669578 
18.155   20.3672964   4.51301412 
 18.16   20.4194443   4.51878792 
18.165   20.4984104   4.52751703 
 18.17   20.2569085   4.50076754 
18.175   20.0522956   4.47797897 
 18.18   19.4451291   4.40966315 
18.185   19.9894728   4.47095882 
 18.19   20.0415314    4.4767769 
18.195   20.5398935   4.53209593 
  18.2   19.3692542   4.40105149 
18.205   19.5691085   4.42369851 
 18.21   19.4569639   4.41100486 
18.215   19.4873945   4.41445292 
 18.22   20.5358948   4.53165476 
18.225   19.3738977     4.401579 
 18.23   20.2291903   4.49768722 
18.235   20.1851824   4.49279227 
 18.24   19.5957046   4.42670358 
18.245   20.0757707   4.48059937 
 18.25   19.8193632   4.45189434 
18.255   20.2369485    4.4985496 
 18.26   20.2087384   4.49541304 
18.265   19.8061119   4.45040582 
 18.27   19.9222804   4.46343818 
18.275   19.5336535    4.4196893 
 18.28   19.6833025   4.43658681 
18.285    19.987271   4.47071258 
 18.29   19.7621565   4.44546471 
18.295   19.8186628   4.45181567 
  18.3   19.8975758   4.46066989 
18.305   19.4394497   4.40901913 
 18.31   20.0582541   4.47864423 
18.315   19.5114698   4.41717894 
 18.32   19.1306902   4.37386444 
18.325   20.1082003    4.4842168 
 18.33   19.8043616   4.45020916 
18.335   19.3310954   4.39671415 
 18.34   19.2623085   4.38888465 
18.345   19.5901143   4.42607211 
 18.35   19.8648586   4.45700107 
18.355     19.76658   4.44596221 
 18.36   19.4793274    4.4135391 
18.365   18.8885692   4.34609816 
 18.37   19.3481885   4.39865758 
18.375   19.4857585   4.41426761 
 18.38   19.9824379   4.47017202 
18.385   20.2744243   4.50271299 
 18.39   19.8859926   4.45937132 
18.395   19.5141892   4.41748676 
  18.4   20.3747698   4.51384202 
18.405   19.2179946   4.38383332 
 18.41   20.1356534   4.48727683 
18.415   20.1849837   4.49277015 
 18.42   19.2667707   4.38939298 
18.425   19.7483026   4.44390623 
 18.43   19.0901521   4.36922786 
18.435   19.2450068   4.38691313 
 18.44   19.3956837    4.4040531 
18.445   19.7374962    4.4426902 
 18.45    18.577069   4.31011241 
18.455   19.7503789   4.44413984 
 18.46   19.0478788   4.36438756 
18.465   19.5965478   4.42679882 
 18.47   18.7429744    4.3293157 
18.475   18.4409292    4.2942903 
 18.48   18.3547183    4.2842407 
18.485   18.7540725   4.33059724 
 18.49   19.0086899   4.35989563 
18.495   19.3523483   4.39913041 
  18.5   18.7189489   4.32654006 
18.505   18.5551805   4.30757246 
 18.51   17.9225102   4.23349858 
18.515   19.1324544   4.37406612 
 18.52   19.4613682   4.41150408 
18.525   18.7317654   4.32802095 
 18.53   18.9680203   4.35522908 
18.535   19.8660063   4.45712983 
 18.54   19.2363859   4.38593045 
18.545   19.1051053   4.37093872 
 18.55    18.510475   4.30238015 
18.555   19.2488371   4.38734966 
 18.56   18.7429118   4.32930846 
18.565    18.605474   4.31340631 
 18.57   18.6510301   4.31868384 
18.575   18.8864915   4.34585912 
 18.58   19.3908775   4.40350741 
18.585   18.2607728   4.27326255 
 18.59   18.4383549   4.29399055 
18.595   18.5092427   4.30223694 
  18.6   18.2954039   4.27731269 
18.605   18.9440982   4.35248185 
 18.61   18.5256268   4.30414066 
18.615    18.857425   4.34251367 
 18.62   19.0398614   4.36346897 
18.625   18.9162954   4.34928676 
 18.63   19.0260935   4.36189105 
18.635   18.8021984   4.33615018 
 18.64   19.3011101   4.39330287 
18.645   18.6896344   4.32315098 
 18.65   19.0158392   4.36071544 
18.655   18.2759013   4.27503232 
 18.66   17.9724634   4.23939423 
18.665   18.1726845   4.26294318 
 18.67   18.0433333    4.2477445 
18.675   18.8097574   4.33702172 
 18.68   18.3345562   4.28188699 
18.685    18.184553     4.264335 
 18.69    18.587761   4.31135257 
18.695   18.0028047   4.24297121 
  18.7   19.1480396    4.3758473 
18.705   18.5638114   4.30857418 
 18.71   18.4306859   4.29309748 
18.715   18.4478865   4.29510029 
 18.72   18.8697742   4.34393533 
18.725     18.41008   4.29069691 
 18.73    18.480491   4.29889416 
18.735   18.3846009   4.28772678 
 18.74   18.8180525   4.33797793 
18.745   18.3584539   4.28467664 
 18.75   18.5560345   4.30767159 
18.755   19.0820594   4.36830166 
 18.76   18.2036654   4.26657537 
18.765   18.7301987   4.32783996 
 18.77   18.3295147   4.28129825 
18.775   18.5491727   4.30687505 
 18.78   18.2597944   4.27314806 
18.785   18.4782482    4.2986333 
 18.79   18.6965705   4.32395311 
18.795   18.2410371   4.27095272 
  18.8   18.5454746    4.3064457 
18.805   18.6607123   4.31980466 
 18.81   19.6860098   4.43689191 
18.815    19.161053     4.377334 
 18.82   19.3014307   4.39333936 
18.825   19.0999068   4.37034401 
 18.83   19.3478876   4.39862337 
18.835   19.7112252   4.43973256 
 18.84    19.113047    4.3718471 
18.845   19.5970351   4.42685386 
 18.85   19.1610689   4.37733582 
18.855   20.5208128   4.52999037 
 18.86   19.5543641   4.42203167 
18.865   20.5724163   4.53568257 
 18.87   20.8553687   4.56676786 
18.875    21.330682   4.61851512 
 18.88   21.8986463   4.67959895 
18.885   22.6150401   4.75552732 
 18.89    22.486493   4.74199251 
18.895   22.9291699   4.78844129 
  18.9   24.6052149   4.96036439 
18.905   25.3662481   5.03649164 
 18.91   26.4613764   5.14406225 
18.915   27.8633674   5.27857627 
 18.92   28.6287364   5.35058281 
18.925   28.9529943   5.38079866 
 18.93    28.998791   5.38505255 
18.935   29.9671688   5.47422769 
 18.94   29.6783822   5.44778691 
18.945   30.7445358   5.54477554 
 18.95   29.4341814   5.42532776 
18.955   29.5379188   5.43487983 
 18.96   27.4770801   5.24185846 
18.965   26.7822849   5.17516038 
 18.97    25.680363    5.0675796 
18.975   24.0136773   4.90037522 
 18.98   24.1524618   4.91451542 
18.985    22.874622    4.7827421 
 18.99   21.7239521   4.66089606 
18.995   21.5301517   4.64005945 
  19.0   21.0640994   4.58956418 
19.005   20.5742591   4.53588571 
 19.01   20.3899569   4.51552399 
19.015   20.4199381   4.51884257 
 19.02   19.3852538   4.40286882 
19.025   19.2712663   4.38990504 
 19.03   18.9739091   4.35590508 
19.035   19.0528547   4.36495759 
 19.04   19.1953708   4.38125219 
19.045   19.0052187   4.35949752 
 19.05   18.3704969   4.28608176 
19.055   18.6580734   4.31949921 
 19.06   18.8077294   4.33678792 
19.065   17.9937199   4.24190051 
 19.07   18.1309143   4.25804113 
19.075   18.3862769   4.28792221 
 19.08   18.3319099   4.28157797 
19.085   18.7141424   4.32598455 
 19.09   17.6720121   4.20380924 
19.095   18.6542939   4.31906169 
  19.1   18.2679653   4.27410403 
19.105   18.4419426    4.2944083 
 19.11   18.6346429   4.31678618 
19.115   18.3908619   4.28845682 
 19.12   18.6601928   4.31974453 
19.125    18.028789   4.24603215 
 19.13   18.2184479   4.26830738 
19.135   17.8615239   4.22628962 
 19.14   18.0913221   4.25338949 
19.145   17.8945626   4.23019652 
 19.15   17.9899888   4.24146069 
19.155   17.9292575    4.2342954 
 19.16   18.0987882   4.25426706 
19.165   17.8868499   4.22928479 
 19.17    17.453208   4.17770368 
19.175   17.7937095   4.21825906 
 19.18   17.7871069   4.21747637 
19.185   17.4764235   4.18048125 
 19.19   17.4342355   4.17543238 
19.195   17.2589233   4.15438603 
  19.2   17.4291465   4.17482293 
19.205   16.9927832   4.12223036 
 19.21    17.816368   4.22094397 
19.215   17.5552211   4.18989511 
 19.22   17.2052383   4.14791975 
19.225   17.4851867   4.18152923 
 19.23   17.6116948   4.19662899 
19.235   17.5325935   4.18719399 
 19.24   17.1175619   4.13733754 
19.245   17.3972397   4.17099984 
 19.25   18.1013735    4.2545709 
19.255   17.2766549   4.15651956 
 19.26    18.401577   4.28970593 
19.265   17.5936307   4.19447621 
 19.27   17.7687046   4.21529413 
19.275   17.8574688   4.22580985 
 19.28    17.801388   4.21916911 
19.285   17.9501001   4.23675584 
 19.29   17.3484656   4.16514893 
19.295   17.5772453   4.19252255 
  19.3   17.3579922   4.16629238 
19.305   17.0276851   4.12646157 
 19.31   17.8877401   4.22939004 
19.315    17.447449   4.17701436 
 19.32   17.8232005   4.22175325 
19.325   17.8116026   4.22037943 
 19.33    17.124901   4.13822437 
19.335   17.3232617   4.16212225 
 19.34   16.9637705   4.11870981 
19.345   17.4505795   4.17738907 
 19.35   17.3351601   4.16355138 
19.355   17.3552289   4.16596074 
 19.36   16.9932985   4.12229287 
19.365   17.2194915   4.14963751 
 19.37   17.1694199   4.14359987 
19.375   17.2994389   4.15925942 
 19.38   16.9551492   4.11766307 
19.385   17.2224859    4.1499983 
 19.39   16.8070521   4.09964048 
19.395   17.4469915   4.17695961 
  19.4   18.0036222   4.24306754 
19.405   17.1595055   4.14240335 
 19.41   17.1847511   4.14544945 
19.415   17.0882143   4.13378934 
 19.42   17.2934749    4.1585424 
19.425   18.1806859   4.26388155 
 19.43   17.2390708   4.15199601 
19.435   17.5132548   4.18488408 
 19.44   17.1012221   4.13536239 
19.445   17.1845288   4.14542263 
 19.45   17.2460316   4.15283417 
19.455   17.3537847   4.16578741 
 19.46    17.748061   4.21284477 
19.465   16.8416705   4.10386043 
 19.47   17.6586835   4.20222364 
19.475   17.6933493   4.20634632 
 19.48   17.3888605   4.16999526 
19.485   17.8313694   4.22272061 
 19.49   17.1195952   4.13758325 
19.495   17.0695984   4.13153705 
  19.5   17.5937487   4.19449028 
19.505   16.8428184   4.10400029 
 19.51    17.102401   4.13550493 
19.515   17.4197053   4.17369205 
 19.52   17.4516231   4.17751398 
19.525   16.8756156    4.1079941 
 19.53   16.9198536   4.11337497 
19.535   17.2712677   4.15587148 
 19.54   17.4994349   4.18323259 
19.545   16.8039012   4.09925617 
 19.55   17.7198039   4.20948974 
19.555   17.8202435   4.22140302 
 19.56   17.2783823   4.15672736 
19.565    16.929135   4.11450301 
 19.57   16.7007778   4.08665851 
19.575   17.2871398   4.15778063 
 19.58   16.3594325   4.04467953 
19.585   16.9346322   4.11517098 
 19.59   16.8124591   4.10029988 
19.595   16.7043719   4.08709823 
  19.6    17.757287   4.21393961 
19.605   17.2950684   4.15873399 
 19.61   16.9732795   4.11986402 
19.615   17.3229424    4.1620839 
 19.62   16.6691586   4.08278809 
19.625   17.1328546   4.13918526 
 19.63   17.2997217   4.15929341 
19.635   17.2186388   4.14953477 
 19.64   17.6793829   4.20468582 
19.645   17.1148694   4.13701213 
 19.65   17.3532412   4.16572217 
19.655   17.1206743   4.13771365 
 19.66   16.7514066   4.09284822 
19.665   16.6127632   4.07587576 
 19.67   16.5848373   4.07244856 
19.675   17.3791125   4.16882628 
 19.68   17.2907604   4.15821602 
19.685   16.7983397   4.09857776 
 19.69   16.8943001   4.11026764 
19.695    17.460327   4.17855561 
  19.7   16.5323759   4.06600245 
19.705   17.2037089   4.14773539 
 19.71   17.3429177   4.16448289 
19.715   16.3891518   4.04835174 
 19.72   16.3294722   4.04097417 
19.725   17.1322967   4.13911786 
 19.73   16.7734393   4.09553895 
19.735   17.1106768   4.13650538 
 19.74   17.0256917   4.12622003 
19.745   17.3805161   4.16899461 
 19.75   16.9215537   4.11358162 
19.755   16.5553669   4.06882868 
 19.76   17.0265012   4.12631812 
19.765   16.7776631   4.09605457 
 19.77   16.6363468    4.0787678 
19.775   16.9937835    4.1223517 
 19.78   17.3919688   4.17036794 
19.785   17.6183493   4.19742175 
 19.79   16.3563337   4.04429644 
19.795   16.9998512   4.12308758 
  19.8   17.0800014   4.13279583 
19.805   17.1525953   4.14156919 
 19.81   17.1509643   4.14137228 
19.815   16.9163935   4.11295435 
 19.82    17.224219   4.15020711 
19.825   16.4416896   4.05483533 
 19.83   17.6283076   4.19860781 
19.835   17.0780724   4.13256244 
 19.84    16.880047   4.10853344 
19.845   17.5710976    4.1917893 
 19.85   17.4965158   4.18288367 
19.855   17.1040547   4.13570486 
 19.86    16.901151   4.11110095 
19.865   17.5556639   4.18994796 
 19.87   16.9761126   4.12020784 
19.875   17.5644996   4.19100222 
 19.88   17.5371103   4.18773331 
19.885   16.9386507   4.11565921 
 19.89   18.2740484    4.2748156 
19.895   18.3161709   4.27973958 
  19.9   17.8543525    4.2254411 
19.905   18.6207708   4.31517912 
 19.91   19.3228376   4.39577497 
19.915   19.8699284   4.45756979 
 19.92    19.974159   4.46924591 
19.925   19.7489617   4.44398038 
 19.93   20.5398686   4.53209318 
19.935    21.425479   4.62876647 
 19.94   21.4007913   4.62609893 
19.945   22.7959341   4.77450878 
 19.95   22.3330056   4.72578095 
19.955   22.7979981   4.77472492 
 19.96   23.7397995   4.87235051 
19.965   23.8304617   4.88164539 
 19.97   24.2923957   4.92873165 
19.975   24.2908437    4.9285742 
 19.98   23.9707971   4.89599807 
19.985   24.4465353   4.94434377 
 19.99   23.7296285   4.87130665 
19.995   22.4149796   4.73444607 
  20.0   22.7078854   4.76527915 
20.005   21.1113971   4.59471404 
 20.01   20.5945904   4.53812631 
20.015   20.4229913   4.51918037 
 20.02   19.5145978     4.417533 
20.025   19.1033064   4.37073293 
 20.03   18.6948357    4.3237525 
20.035    18.117716   4.25649104 
 20.04    18.293721   4.27711597 
20.045   18.0610748   4.24983233 
 20.05   17.9348383   4.23495435 
20.055   17.2826836   4.15724472 
 20.06   17.5455462    4.1887404 
20.065   17.7979653   4.21876348 
 20.07   16.6819745    4.0843573 
20.075   17.2415024   4.15228882 
 20.08   17.7188642   4.20937812 
20.085   17.0707935   4.13168168 
 20.09   17.6063885   4.19599673 
20.095   16.2749301   4.03421989 
  20.1   17.0629621   4.13073384 
20.105   16.6816253   4.08431454 
 20.11   16.9199182   4.11338282 
20.115   16.9319388   4.11484372 
 20.12   16.7357615    4.0909365 
20.125    16.465974   4.05782873 
 20.13   16.3448136   4.04287195 
20.135   16.9207925    4.1134891 
 20.14   16.2931894    4.0364823 
20.145   16.8565879   4.10567752 
 20.15   16.3787485   4.04706665 
20.155   15.7577872   3.96960794 
 20.16   16.0764602   4.00954614 
20.165   16.3655222   4.04543227 
 20.17   16.0750286    4.0093676 
20.175   16.0930144   4.01160995 
 20.18   16.1469476   4.01832647 
20.185   15.7213948   3.96502141 
 20.19    16.204218   4.02544631 
20.195   16.2814189   4.03502403 
  20.2   16.3565429   4.04432231 
20.205   16.3562568   4.04428694 
 20.21   16.0891641   4.01113003 
20.215   16.5762678   4.07139629 
 20.22   16.1179272   4.01471384 
20.225   16.0019275   4.00024093 
 20.23   16.1886683   4.02351442 
20.235   16.8450561    4.1042729 
 20.24   16.6456298   4.07990561 
20.245   16.8091961   4.09990196 
 20.25   16.1036781   4.01293884 
20.255   16.5648891   4.06999867 
 20.26   15.9266524   3.99082101 
20.265   16.9670331   4.11910586 
 20.27   15.6492198   3.95590948 
20.275   16.8586105   4.10592383 
 20.28    15.876631   3.98454903 
20.285   16.4081285   4.05069482 
 20.29   16.7269176   4.08985545 
20.295   15.8847185   3.98556376 
  20.3   16.0803064   4.01002574 
20.305   16.1640475   4.02045365 
 20.31   16.0661858   4.00826469 
20.315   16.0463159   4.00578531 
 20.32   16.3445617    4.0428408 
20.325   16.2243024   4.02794021 
 20.33   15.8055979   3.97562547 
20.335   16.4797053   4.05952033 
 20.34    16.223629   4.02785662 
20.345   15.7167512   3.96443579 
 20.35   16.3107402   4.03865575 
20.355   16.0772175   4.00964057 
 20.36   16.2624972   4.03267866 
20.365   16.4194204    4.0520884 
 20.37   16.4141826   4.05144204 
20.375   16.3247814   4.04039371 
 20.38   16.6516141   4.08063894 
20.385   16.4100733   4.05093486 
 20.39   16.0167428    4.0020923 
20.395   16.4562918   4.05663553 
  20.4   16.2782115   4.03462657 
20.405   16.1931441   4.02407058 
 20.41   16.0389046   4.00486012 
20.415   15.4585456    3.9317357 
 20.42   16.3067022    4.0381558 
20.425   16.2782969   4.03463714 
 20.43   15.8230047   3.97781405 
20.435   16.3319008   4.04127466 
 20.44   16.4371835   4.05427965 
20.445   16.3828402   4.04757213 
 20.45   16.1218985    4.0152084 
20.455   16.3377668   4.04200035 
 20.46   16.3143034   4.03909685 
20.465   16.6108512    4.0756412 
 20.47   16.5451025   4.06756715 
20.475   16.7675932   4.09482517 
 20.48   16.2055492   4.02561166 
20.485   16.4676191   4.05803143 
 20.49   16.4427173   4.05496206 
20.495   16.3520218   4.04376332 
  20.5    16.827526   4.10213676 
20.505   16.7212284   4.08915987 
 20.51   16.5880873   4.07284757 
20.515   16.6171139   4.07640944 
 20.52   16.5687805   4.07047669 
20.525   16.4968208   4.06162785 
 20.53    17.134799   4.13942013 
20.535   15.6439275   3.95524051 
 20.54   16.0647535   4.00808601 
20.545   16.8480301    4.1046352 
 20.55   16.3768746   4.04683514 
20.555   16.9723349   4.11974937 
 20.56   16.6431595   4.07960286 
20.565   16.5421565     4.067205 
 20.57   16.9378001   4.11555587 
20.575    16.707828   4.08752101 
 20.58   16.8299616   4.10243362 
20.585   17.4419263   4.17635323 
 20.59   16.1068851   4.01333839 
20.595   16.6433759   4.07962939 
  20.6   17.3184042   4.16153868 
20.605   17.4956142    4.1827759 
 20.61    16.976089   4.12020497 
20.615   17.5789118   4.19272129 
 20.62   17.1479845   4.14101249 
20.625   17.9197805   4.23317617 
 20.63   17.1637527   4.14291596 
20.635   17.4767452   4.18051973 
 20.64   17.3876583   4.16985111 
20.645   17.5392068   4.18798362 
 20.65     18.23953   4.27077627 
20.655   17.4519335   4.17755114 
 20.66   18.3215786   4.28037132 
20.665   17.5250808   4.18629679 
 20.67   18.2771127   4.27517399 
20.675   17.9213155   4.23335748 
 20.68   17.8941664   4.23014969 
20.685   16.8903254   4.10978411 
 20.69   17.5589716   4.19034266 
20.695    16.613128   4.07592052 
  20.7   18.0233743   4.24539448 
20.705    17.874014   4.22776702 
 20.71   17.3120321   4.16077301 
20.715   17.3695104   4.16767446 
 20.72   17.8463746   4.22449697 
20.725   17.7115175   4.20850538 
 20.73   18.3734267   4.28642354 
20.735   17.9254513   4.23384592 
 20.74   18.0401821   4.24737356 
20.745   18.1151366   4.25618804 
 20.75   18.5562648   4.30769832 
20.755   18.1242656   4.25726034 
 20.76   19.2029857   4.38212114 
20.765    18.756436   4.33087012 
 20.77   18.6501987   4.31858758 
20.775   19.3415316   4.39790082 
 20.78    19.913973   4.46250747 
20.785   19.5419613   4.42062906 
 20.79   20.1407678   4.48784668 
20.795   20.0950065   4.48274542 
  20.8   21.0267453   4.58549292 
20.805   21.0471867    4.5877213 
 20.81   20.6735465   4.54681718 
20.815   21.8514889   4.67455762 
 20.82   21.3965707   4.62564274 
20.825   23.3695932   4.83421071 
 20.83   22.9522681   4.79085255 
20.835    23.222369   4.81895933 
 20.84   23.8950249   4.88825376 
20.845   25.1285997   5.01284347 
 20.85   25.1192325   5.01190907 
20.855   26.9114035   5.18762022 
 20.86   27.6922064    5.2623385 
20.865   28.3308477   5.32267299 
 20.87   28.8576552   5.37193217 
20.875   31.2707943   5.59202953 
 20.88   32.4938395   5.70033678 
20.885   34.0742007   5.83731108 
 20.89    37.087659    6.0899638 
20.895    38.569743   6.21045433 
  20.9    41.579025   6.44817997 
20.905   46.0665972   6.78723782 
 20.91   48.8715573    6.9908195 
20.915    56.268031   7.50120197 
 20.92    61.822243   7.86271219 
20.925   66.5426558   8.15736819 
 20.93    75.135036   8.66804684 
20.935    81.755928   9.04189848 
 20.94   87.4419401   9.35103952 
20.945   93.8532219   9.68778726 
 20.95   100.003816   10.0001908 
20.955   103.250036   10.1612025 
 20.96   103.114356   10.1545239 
20.965   102.706222   10.1344078 
 20.97   96.2320757   9.80979489 
20.975   89.4609051   9.45837751 
 20.98   83.0067051   9.11080156 
20.985    73.490647   8.57266861 
 20.99   65.8129726    8.1125195 
20.995   61.9759645   7.87248147 
  21.0   53.7207399   7.32944335 
21.005    49.542904   7.03867204 
 21.01   47.2380071   6.87299113 
21.015    40.707476   6.38024106 
 21.02   38.6393622    6.2160568 
21.025    35.946834   5.99556786 
 21.03   33.2880579   5.76958039 
21.035   32.9651151    5.7415255 
 21.04   30.5957533   5.53134281 
21.045   28.6855566    5.3558899 
 21.05    28.242688   5.31438501 
21.055   27.2623789    5.2213388 
 21.06   25.7951623   5.07889381 
21.065   26.2617411   5.12462107 
 21.07   24.7436075   4.97429467 
21.075   24.7935437   4.97931157 
 21.08   23.9007098   4.88883522 
21.085   22.7238445   4.76695338 
 21.09   22.2772963   4.71988308 
21.095   22.3511292   4.72769808 
  21.1   21.3617475   4.62187706 
21.105   21.5762736   4.64502676 
 21.11   20.6797356   4.54749772 
21.115   20.1133296   4.48478869 
 21.12   18.8083763   4.33686249 
21.125   19.2466669   4.38710233 
 21.13   19.4089408   4.40555795 
21.135   19.1244884   4.37315543 
 21.14   18.3708947   4.28612818 
21.145    18.589708   4.31157837 
 21.15   18.4292806    4.2929338 
21.155    18.071365   4.25104281 
 21.16   18.2719616   4.27457151 
21.165   17.5571768   4.19012849 
 21.17   18.3156576   4.27967962 
21.175      18.0803    4.2520936 
 21.18   16.6769063   4.08373681 
21.185   16.9166975    4.1129913 
 21.19   17.3943645   4.17065517 
21.195    17.178017   4.14463714 
  21.2   17.0328311   4.12708506 
21.205    15.824028   3.97794268 
 21.21   16.6101733   4.07555804 
21.215   16.4592043   4.05699449 
 21.22   16.2250926    4.0280383 
21.225   15.8942537    3.9867598 
 21.23    15.922987   3.99036177 
21.235   16.3238813   4.04028232 
 21.24    16.001371   4.00017138 
21.245   16.0844395   4.01054105 
 21.25   16.1683013   4.02098263 
21.255     15.37796   3.92147421 
 21.26   16.5363559   4.06649184 
21.265   16.1739039   4.02167924 
 21.27   15.6843046   3.96034147 
21.275   15.7413092   3.96753188 
 21.28   15.6431785   3.95514582 
21.285   15.5150525   3.93891514 
 21.29   15.9800312   3.99750312 
21.295   15.4413437   3.92954752 
  21.3   15.7809233   3.97252103 
21.305   15.6473274   3.95567028 
 21.31   15.0416388   3.87835516 
21.315   14.7100601   3.83536961 
 21.32   15.0943917   3.88515015 
21.325      15.6586   3.95709489 
 21.33   15.4802095   3.93448974 
21.335   15.8272058   3.97834209 
 21.34   15.1440754   3.89153895 
21.345   15.4106872   3.92564481 
 21.35    15.953204   3.99414622 
21.355   15.3373263   3.91628987 
 21.36   14.8098461   3.84835629 
21.365   15.4541564   3.93117749 
 21.37   15.1773683    3.8958142 
21.375   15.4469861    3.9302654 
 21.38   15.2816727     3.909178 
21.385   15.1164607   3.88798928 
 21.39   15.8353368   3.97936387 
21.395   15.1061763   3.88666648 
  21.4   15.3701867   3.92048297 
21.405   15.4941423   3.93625994 
 21.41   15.5464632   3.94290035 
21.415   15.0055485   3.87369959 
 21.42   14.8717602   3.85639212 
21.425   15.1451381   3.89167549 
 21.43    15.433274   3.92852058 
21.435   14.9765442   3.86995403 
 21.44   15.2228428   3.90164617 
21.445    14.852636   3.85391178 
 21.45   15.1436444   3.89148357 
21.455   14.6992547   3.83396071 
 21.46   14.8492198   3.85346854 
21.465   15.5904591   3.94847554 
 21.47   15.2012374   3.89887643 
21.475   14.7672155   3.84281349 
 21.48     14.84112   3.85241743 
21.485   14.9068844   3.86094346 
 21.49   15.3440536   3.91714865 
21.495   14.9235603   3.86310242 
  21.5   14.4201922   3.79739282 
21.505    15.013179   3.87468437 
 21.51   14.9338191   3.86442999 
21.515   14.7599599   3.84186932 
 21.52   14.9854475   3.87110417 
21.525   14.9206091   3.86272042 
 21.53   14.4837362   3.80575042 
21.535   14.6585037   3.82864254 
 21.54   14.7823149   3.84477761 
21.545    14.813193   3.84879111 
 21.55   14.7042326   3.83460984 
21.555   14.6111052   3.82244755 
 21.56   14.9099579   3.86134146 
21.565   14.9470517   3.86614171 
 21.57   14.4310974   3.79882842 
21.575   14.7504576   3.84063244 
 21.58   13.8235895   3.71800881 
21.585   14.9284558     3.863736 
 21.59   14.8485809   3.85338564 
21.595   14.7902014   3.84580309 
  21.6   14.9093332   3.86126057 
21.605   14.7247436   3.83728336 
 21.61   15.0638286   3.88121484 
21.615   14.6908074   3.83285891 
 21.62    14.557619    3.8154448 
21.625   14.6439331   3.82673922 
 21.63   15.2890365   3.91011976 
21.635    15.086288   3.88410711 
 21.64   15.0303897   3.87690466 
21.645   14.4909282   3.80669518 
 21.65   15.0005684   3.87305673 
21.655   14.6054362   3.82170593 
 21.66   14.9277474   3.86364432 
21.665   14.5601928   3.81578207 
 21.67   15.2020774   3.89898415 
21.675    14.262351   3.77655279 
 21.68   14.4419216   3.80025284 
21.685   14.5691477    3.8169553 
 21.69   14.8100742   3.84838593 
21.695   14.7978066   3.84679173 
  21.7   14.8966371   3.85961619 
21.705   15.3235533   3.91453105 
 21.71   14.8767429    3.8570381 
21.715   15.5230713    3.9399329 
 21.72   15.5076112   3.93797044 
21.725   15.0195754    3.8755097 
 21.73   14.9546648   3.86712617 
21.735   15.1250082   3.88908835 
 21.74   15.5004592   3.93706226 
21.745   14.9646759   3.86842033 
 21.75   15.4821658   3.93473834 
21.755   15.7552415   3.96928727 
 21.76   15.6880166   3.96081009 
21.765   15.6748608     3.959149 
 21.77   14.9937343   3.87217437 
21.775   15.4621539   3.93219453 
 21.78   15.7001271   3.96233859 
21.785   16.0354106   4.00442388 
 21.79   15.6772305   3.95944825 
21.795   15.6237429   3.95268806 
  21.8   15.2372394   3.90349067 
21.805   15.1422439   3.89130362 
 21.81   16.2094593   4.02609727 
21.815   16.2586042   4.03219595 
 21.82   16.4887052   4.06062867 
21.825   17.1600326   4.14246697 
 21.83   16.5083673   4.06304902 
21.835   17.2521751   4.15357377 
 21.84   17.8528965   4.22526881 
21.845   17.6073576    4.1961122 
 21.85   18.8417244   4.34070552 
21.855   18.7635704   4.33169371 
 21.86   20.3248302    4.5083068 
21.865   21.2300222   4.60760482 
 21.87   21.6689089   4.65498753 
21.875    22.716953   4.76623048 
 21.88   22.7337921   4.76799665 
21.885   24.5958569   4.95942102 
 21.89   24.9259872   4.99259324 
21.895   26.1898665   5.11760359 
  21.9   25.7444079   5.07389474 
21.905   25.6860745    5.0681431 
 21.91   25.1326725    5.0132497 
21.915    25.092103   5.00920184 
 21.92   23.7041523   4.86869103 
21.925   22.1336299   4.70463919 
 21.93   22.1272919   4.70396555 
21.935   20.5962308   4.53830704 
 21.94    20.536479   4.53171921 
21.945   20.2316952   4.49796567 
 21.95   18.5791116   4.31034936 
21.955   18.3265852   4.28095611 
 21.96   18.3536891   4.28412058 
21.965   16.9576825   4.11797068 
 21.97   16.8583178   4.10588819 
21.975   16.6846548   4.08468539 
 21.98    16.273242   4.03401066 
21.985   15.9399379   3.99248518 
 21.99   15.8818023   3.98519789 
21.995    15.592522   3.94873676 
  22.0   15.8418521   3.98018243 
22.005   15.4361858   3.92889117 
 22.01   15.8202814   3.97747174 
22.015   15.4681031   3.93295094 
 22.02   15.6742821   3.95907591 
22.025   15.7650727   3.97052549 
 22.03   15.3311074    3.9154958 
22.035   14.9904836   3.87175459 
 22.04   15.4058269   3.92502572 
22.045   14.7329501   3.83835253 
 22.05   14.4367519   3.79957259 
22.055   14.9731075   3.86950999 
 22.06   14.9362044    3.8647386 
22.065   13.8985782    3.7280797 
 22.07   14.4491714   3.80120657 
22.075   14.9698525   3.86908936 
 22.08   14.8562122   3.85437572 
22.085   14.5747495   3.81768902 
 22.09   14.6599864   3.82883617 
22.095   14.3222124   3.78446989 
  22.1   14.1158901   3.75711194 
22.105   14.6307165   3.82501196 
 22.11   13.9228253   3.73133023 
22.115   14.6277461   3.82462365 
 22.12   14.4434558   3.80045468 
22.125   14.2078659   3.76933228 
 22.13   14.4104715   3.79611269 
22.135   14.7852124   3.84515441 
 22.14    14.415457   3.79676928 
22.145    14.237578   3.77327152 
 22.15   14.5350623   3.81248768 
22.155   14.5774158   3.81803821 
 22.16    15.124023   3.88896169 
22.165   14.3281228   3.78525069 
 22.17   13.9997208   3.74162007 
22.175   14.2609761   3.77637076 
 22.18   13.7177861   3.70375298 
22.185   14.0297886   3.74563594 
 22.19   14.2027004   3.76864702 
22.195   13.9518604   3.73521893 
  22.2   13.8333831   3.71932563 
22.205   14.8642693   3.85542077 
 22.21   14.9968287   3.87257392 
22.215   14.2882907   3.77998555 
 22.22   14.1042411   3.75556136 
22.225   14.5192181   3.81040918 
 22.23   14.0099429   3.74298582 
22.235   14.5322508   3.81211894 
 22.24   14.1754997   3.76503648 
22.245   14.2267809   3.77184053 
 22.25   14.5618517   3.81599944 
22.255   14.3463242   3.78765418 
 22.26   14.2534241   3.77537072 
22.265   13.6853052   3.69936552 
 22.27   14.3896058   3.79336339 
22.275   14.9554186   3.86722363 
 22.28   14.4064993   3.79558945 
22.285   14.7341643   3.83851069 
 22.29   14.3687403   3.79061212 
22.295     15.45496   3.93127969 
  22.3    14.693518   3.83321249 
22.305   15.0180436   3.87531207 
 22.31   14.9514342   3.86670845 
22.315   16.0588387   4.00734809 
 22.32    15.090589   3.88466074 
22.325   14.7396561   3.83922597 
 22.33   14.9935566   3.87215142 
22.335    15.696265   3.96185121 
 22.34   15.9136785   3.98919522 
22.345   15.3849386    3.9223639 
 22.35   16.6979907    4.0863175 
22.355   15.6707106   3.95862483 
 22.36   16.0276466   4.00345434 
22.365   16.0898502   4.01121555 
 22.37    16.274228   4.03413287 
22.375   15.7713739   3.97131891 
 22.38    15.663147   3.95766938 
22.385   15.0909173   3.88470299 
 22.39   15.8801859   3.98499509 
22.395   15.7682961   3.97093139 
  22.4   15.0772777   3.88294703 
22.405   15.0526084   3.87976911 
 22.41   15.4381376   3.92913955 
22.415   15.0263251   3.87638041 
 22.42   15.2658428   3.90715278 
22.425   14.7029671   3.83444483 
 22.43    14.355667   3.78888731 
22.435   15.2605087    3.9064701 
 22.44   14.3855062   3.79282299 
22.445   15.2899178   3.91023245 
 22.45   15.2035469    3.8991726 
22.455   14.2011182   3.76843711 
 22.46   14.9047655   3.86066904 
22.465   14.9819607   3.87065378 
 22.47   15.4207153   3.92692186 
22.475   15.3739555   3.92096359 
 22.48   14.6595433    3.8287783 
22.485   14.8001086   3.84709093 
 22.49   14.9605406    3.8678858 
22.495   15.2758178   3.90842907 
  22.5   15.8486931   3.98104171 
22.505   14.9597517   3.86778382 
 22.51   15.3874911   3.92268927 
22.515   15.3324964   3.91567317 
 22.52   15.3314853   3.91554406 
22.525   15.8373197   3.97961301 
 22.53   15.7328225   3.96646222 
22.535   16.1303312   4.01625836 
 22.54   15.3396519   3.91658677 
22.545   15.8749009   3.98433192 
 22.55   15.9770868   3.99713482 
22.555    16.678541   4.08393695 
 22.56   15.8188767   3.97729515 
22.565   16.0062356   4.00077938 
 22.57   15.8239433   3.97793204 
22.575   16.4346537   4.05396765 
 22.58    16.078136    4.0097551 
22.585   16.4323823    4.0536875 
 22.59   16.6435074   4.07964549 
22.595   17.2883018   4.15792037 
  22.6   17.3463404    4.1648938 
22.605   17.1863624   4.14564379 
 22.61   17.7848223    4.2172055 
22.615   16.9649886   4.11885768 
 22.62   17.9967401   4.24225649 
22.625   18.5116366   4.30251515 
 22.63   18.3975988   4.28924222 
22.635   19.2990221   4.39306523 
 22.64   19.7045902   4.43898527 
22.645   19.8064271   4.45044123 
 22.65   19.4984165   4.41570114 
22.655   20.4874677   4.52630839 
 22.66   20.6161807   4.54050445 
22.665   20.4022629   4.51688642 
 22.67   21.5069204   4.63755543 
22.675   21.9591856   4.68606291 
 22.68   22.4225928   4.73525003 
22.685   23.4959174   4.84725875 
 22.69   24.9539402    4.9953919 
22.695   23.8852164   4.88725039 
  22.7   26.2372946   5.12223531 
22.705   28.1198746   5.30281761 
 22.71   28.7900149   5.36563276 
22.715   30.1247045   5.48859768 
 22.72   32.1629794   5.67124143 
22.725   34.4195316   5.86681614 
 22.73   37.6295687   6.13429447 
22.735   39.1287494   6.25529771 
 22.74   41.5325234   6.44457317 
22.745   46.7572524   6.83792749 
 22.75    49.272493    7.0194368 
22.755   54.5514848   7.38589769 
 22.76    62.769437   7.92271651 
22.765   65.6185103   8.10052531 
 22.77   76.3107937   8.73560494 
22.775   85.5781293   9.25084479 
 22.78   89.0607196   9.43719872 
22.785   102.230435   10.1109067 
 22.79    108.59075   10.4206885 
22.795   114.083186   10.6809731 
  22.8   122.017253    11.046142 
22.805   121.196519    11.008929 
 22.81   122.881766   11.0852048 
22.815     118.6387   10.8921394 
 22.82   116.980503   10.8157526 
22.825   108.895097   10.4352813 
 22.83   98.0463969   9.90183806 
22.835   93.9164803   9.69105156 
 22.84   82.1548959    9.0639338 
22.845   73.6817554   8.58380775 
 22.85   68.3190853     8.265536 
22.855   59.7210568   7.72794001 
 22.86   53.3225574   7.30222962 
22.865    50.634165   7.11576876 
 22.87   45.1511528   6.71946075 
22.875   43.5969727   6.60280037 
 22.88   40.5321787   6.36648872 
22.885   36.7920233   6.06564286 
 22.89   34.7308522   5.89328874 
22.895   32.5037369   5.70120486 
  22.9   30.9706446   5.56512755 
22.905   30.1594821   5.49176493 
 22.91   27.7873708   5.27137276 
22.915   26.7652973   5.17351885 
 22.92   26.6449064   5.16187044 
22.925   24.8368824   4.98366155 
 22.93   23.1239156   4.80873327 
22.935   22.9864818   4.79442195 
 22.94   22.4341048   4.73646544 
22.945   21.8706732   4.67660915 
 22.95   21.1533235   4.59927424 
22.955   20.4258426   4.51949584 
 22.96   19.7296407   4.44180601 
22.965   19.9218351   4.46338829 
 22.97   19.5538181   4.42196994 
22.975   19.6108715   4.42841636 
 22.98     18.88735   4.34595789 
22.985    18.286455   4.27626648 
 22.99   18.1362864   4.25867191 
22.995   17.3399252   4.16412358 
  23.0   17.6574061   4.20207164 
23.005   17.5226873    4.1860109 
 23.01   17.2154852   4.14915475 
23.015   17.5479353   4.18902558 
 23.02   17.3126465   4.16084684 
23.025   16.5019583   4.06226024 
 23.03   15.9838975   3.99798668 
23.035    16.542108   4.06719903 
 23.04   15.8743908   3.98426791 
23.045   15.0929936   3.88497022 
 23.05    15.496374   3.93654341 
23.055   15.6429899   3.95512198 
 23.06   15.4183195    3.9266168 
23.065   15.1748027   3.89548492 
 23.07     14.79947   3.84700793 
23.075   15.6175733   3.95190755 
 23.08   14.9961332   3.87248412 
23.085   15.2611245   3.90654892 
 23.09   15.5160083   3.93903646 
23.095   14.6098845   3.82228786 
  23.1    14.208211   3.76937807 
23.105   14.9063174   3.86087003 
 23.11   13.8204747    3.7175899 
23.115   15.1014666   3.88606055 
 23.12   14.6163503   3.82313357 
23.125   14.4585307   3.80243747 
 23.13   14.1149417   3.75698572 
23.135   14.6947088   3.83336782 
 23.14   14.4129568   3.79644002 
23.145   14.0912721   3.75383432 
 23.15   13.5474797   3.68069011 
23.155   13.9329039   3.73268053 
 23.16   13.5832958    3.6855523 
23.165   13.8851199   3.72627427 
 23.17   13.3483217   3.65353551 
23.175   13.8724789   3.72457768 
 23.18   13.7015025   3.70155406 
23.185   13.6086304   3.68898772 
 23.19   13.4947194   3.67351594 
23.195    13.995242   3.74102152 
  23.2   14.1178573   3.75737373 
23.205   14.2511807    3.7750736 
 23.21   13.7780434   3.71187869 
23.215   13.8951554   3.72762061 
 23.22   13.6042494   3.68839388 
23.225   13.6506597   3.69467992 
 23.23   13.3697923   3.65647266 
23.235   13.1099844   3.62077124 
 23.24   13.4620398   3.66906525 
23.245   13.4216975    3.6635635 
 23.25    13.462413    3.6691161 
23.255   13.6623176   3.69625724 
 23.26   13.4971129   3.67384171 
23.265   13.2793457   3.64408366 
 23.27   13.7981175   3.71458174 
23.275   13.9711975   3.73780651 
 23.28   13.6634391   3.69640894 
23.285   13.3635858   3.65562386 
 23.29    13.565139   3.68308825 
23.295   13.5591109    3.6822698 
  23.3   13.1488008   3.62612753 
23.305   13.1551189    3.6269986 
 23.31   13.2730647   3.64322175 
23.315   13.3032745   3.64736542 
 23.32   13.0398186    3.6110689 
23.325   13.2997782    3.6468861 
 23.33   13.5267208   3.67786906 
23.335   12.9261517   3.59529578 
 23.34   13.2345378   3.63793043 
23.345   13.3444866   3.65301062 
 23.35   13.9687628   3.73748081 
23.355   13.8589118   3.72275594 
 23.36   13.6068946   3.68875245 
23.365   13.1904101   3.63186042 
 23.37   13.8150818   3.71686452 
23.375   13.8061087   3.71565724 
 23.38   14.3590311   3.78933122 
23.385   13.5552613   3.68174704 
 23.39   14.2351113   3.77294465 
23.395    14.165124   3.76365833 
  23.4   14.0275313   3.74533461 
23.405   13.9819444   3.73924382 
 23.41   14.5236312   3.81098822 
23.415   14.1415524   3.76052555 
 23.42   14.5893906   3.81960608 
23.425   14.2965528   3.78107826 
 23.43    14.073319   3.75144226 
23.435   13.6877522   3.69969623 
 23.44   13.8558354   3.72234273 
23.445   14.6284453   3.82471506 
 23.45   13.4731801   3.67058307 
23.455   13.7358624   3.70619244 
 23.46   13.5351776   3.67901856 
23.465   13.4862158   3.67235834 
 23.47   13.1391511    3.6247967 
23.475   13.0862484   3.61749201 
 23.48   13.0775151   3.61628471 
23.485   13.4203357   3.66337763 
 23.49   13.2847441   3.64482428 
23.495   12.9956377   3.60494629 
  23.5   13.2030824    3.6336046 
23.505    13.073796   3.61577046 
 23.51    13.306212   3.64776808 
23.515   13.6522802   3.69489922 
 23.52   12.6699302   3.55948454 
23.525   13.0136831   3.60744829 
 23.53   12.4923857   3.53445692 
23.535   12.6476393   3.55635197 
 23.54   13.3496901   3.65372277 
23.545   12.7970771   3.57730025 
 23.55   13.1817913   3.63067368 
23.555   12.6116086   3.55128267 
 23.56   12.9874749   3.60381393 
23.565    12.175744   3.48937587 
 23.57   12.6965549   3.56322254 
23.575   12.5386512   3.54099579 
 23.58   12.4603701   3.52992495 
23.585   12.8293365   3.58180632 
 23.59   13.0017551   3.60579466 
23.595   13.0721186   3.61553849 
  23.6   12.4070007   3.52235726 
23.605   12.0462555    3.4707716 
 23.61   12.1896081   3.49136193 
23.615   12.4039313   3.52192153 
 23.62   12.1092291   3.47983176 
23.625   12.1305227   3.48288999 
 23.63   12.9219022   3.59470475 
23.635   13.0050384    3.6062499 
 23.64   12.1729442   3.48897466 
23.645   12.7331105   3.56834843 
 23.65    13.142649   3.62527916 
23.655   12.5051532    3.5362626 
 23.66   12.6885805   3.56210338 
23.665   12.5124888   3.53729965 
 23.67   12.7820071   3.57519329 
23.675    12.146388   3.48516686 
 23.68   12.6397544   3.55524322 
23.685   12.8623665   3.58641416 
 23.69   12.8608079   3.58619686 
23.695   12.2670397   3.50243339 
  23.7   12.8768182   3.58842837 
23.705   12.4397656   3.52700519 
 23.71   11.8396793   3.44088351 
23.715   13.5778726   3.68481649 
 23.72   12.6969239   3.56327433 
23.725   12.8893078   3.59016821 
 23.73   12.2788685   3.50412165 
23.735   12.5449513   3.54188528 
 23.74   12.7527297   3.57109643 
23.745   12.8496622   3.58464254 
 23.75   12.5638158   3.54454733 
23.755   12.6233771   3.55293923 
 23.76   12.3630212   3.51610882 
23.765   12.5405863   3.54126903 
 23.77   12.5057972   3.53635366 
23.775   12.7106617    3.5652015 
 23.78   12.5418389   3.54144587 
23.785   12.1658276   3.48795465 
 23.79   12.9059234   3.59248151 
23.795   12.3095683   3.50849943 
  23.8   12.9601799   3.60002499 
23.805   12.4100373   3.52278829 
 23.81   12.1092136   3.47982954 
23.815   12.4930474   3.53455053 
 23.82   12.1939843   3.49198859 
23.825   12.7867846   3.57586138 
 23.83   11.8922323   3.44851161 
23.835   11.9934117   3.46315054 
 23.84   12.1249641   3.48209192 
23.845   12.2451114   3.49930155 
 23.85   12.5931822   3.54868739 
23.855   12.4927642   3.53451046 
 23.86   12.3826332   3.51889659 
23.865   12.4644187   3.53049837 
 23.87   12.3190437   3.50984953 
23.875   11.5985211   3.40566015 
 23.88    12.579383    3.5467426 
23.885   12.7356237   3.56870057 
 23.89   12.0917874   3.47732475 
23.895   12.4119243    3.5230561 
  23.9   12.9099689   3.59304452 
23.905   12.6683746   3.55926602 
 23.91   12.5165295   3.53787075 
23.915   12.5771051   3.54642145 
 23.92   12.7051997    3.5644354 
23.925   12.5727164   3.54580265 
 23.93   12.5394831   3.54111326 
23.935   12.3912849   3.52012569 
 23.94   12.3061095   3.50800649 
23.945   12.3711736   3.51726792 
 23.95   12.7176296   3.56617857 
23.955   12.9599846   3.59999786 
 23.96   12.1308938   3.48294326 
23.965   11.9680818   3.45949156 
 23.97    12.625372   3.55321995 
23.975   12.5364101   3.54067932 
 23.98   12.4561748   3.52933064 
23.985   12.2715444   3.50307641 
 23.99   12.5457094    3.5419923 
23.995   12.0099216   3.46553338 
  24.0   12.4159683   3.52362999 
24.005   12.8846162   3.58951476 
 24.01   12.1192838   3.48127617 
24.015   12.6193802   3.55237669 
 24.02   12.5902276   3.54827107 
24.025     12.33545   3.51218593 
 24.03   12.5119533   3.53722396 
24.035   12.3925059   3.52029912 
 24.04   12.5513723   3.54279159 
24.045   12.1273183   3.48242994 
 24.05   12.8024397    3.5780497 
24.055   12.5300609    3.5397826 
 24.06   12.4652117   3.53061067 
24.065   12.7231711   3.56695544 
 24.07   12.8399991   3.58329445 
24.075   12.6670367   3.55907807 
 24.08   12.2618343   3.50169021 
24.085   13.0893455   3.61792005 
 24.09   12.2627285   3.50181788 
24.095   13.3818119   3.65811589 
  24.1    12.919977   3.59443696 
24.105   13.1474759   3.62594483 
 24.11   13.0229207   3.60872841 
24.115   12.7989195   3.57755776 
 24.12   13.5453583   3.68040192 
24.125   12.9409726   3.59735634 
 24.13   12.7033916   3.56418176 
24.135   12.4649422   3.53057251 
 24.14   12.1555804   3.48648539 
24.145   12.6366367   3.55480473 
 24.15    12.493244   3.53457834 
24.155   12.8829557   3.58928345 
 24.16    12.849539   3.58462537 
24.165   12.6668798   3.55905602 
 24.17   12.8186273   3.58031106 
24.175   12.3276673   3.51107779 
 24.18   12.9072986    3.5926729 
24.185   12.2479733   3.49971047 
 24.19   12.2859876   3.50513732 
24.195    12.938166   3.59696622 
  24.2   12.4961498   3.53498937 
24.205   12.4201687   3.52422598 
 24.21   12.4099048   3.52276948 
24.215   12.8393159   3.58319912 
 24.22   12.7365202   3.56882616 
24.225   13.1914618    3.6320052 
 24.23   12.6719306   3.55976552 
24.235   12.7188425   3.56634863 
 24.24   12.2580541   3.50115039 
24.245   12.6574499   3.55773101 
 24.25   12.7666967   3.57305146 
24.255   12.8498209   3.58466469 
 24.26   12.9669051   3.60095891 
24.265   12.8646088   3.58672676 
 24.27   12.9943145   3.60476275 
24.275   12.7662653   3.57299109 
 24.28   12.7619763   3.57239084 
24.285   12.7582999   3.57187624 
 24.29   13.2375071   3.63833851 
24.295   12.9645033   3.60062541 
  24.3   12.8746788   3.58813026 
24.305   12.8067299   3.57864917 
 24.31    12.861198   3.58625124 
24.315   12.8695563   3.58741638 
 24.32   12.7466203   3.57024092 
24.325   13.1908617    3.6319226 
 24.33   13.7093312   3.70261141 
24.335     12.92327   3.59489499 
 24.34   13.1178594   3.62185855 
24.345   13.6667913   3.69686236 
 24.35   13.8651899   3.72359905 
24.355   13.8565007   3.72243209 
 24.36   13.2924852   3.64588606 
24.365   13.3145296     3.648908 
 24.37   13.4653279    3.6695133 
24.375   13.7720735   3.71107444 
 24.38    14.134336   3.75956593 
24.385   13.9884471   3.74011325 
 24.39   14.1169236   3.75724947 
24.395   14.6262037   3.82442201 
  24.4   14.6907297   3.83284877 
24.405   14.5312921   3.81199319 
 24.41   14.9054637   3.86075947 
24.415   15.1756831   3.89559792 
 24.42   15.3297842   3.91532683 
24.425   15.3277526   3.91506738 
 24.43   16.0957599   4.01195213 
24.435   16.7624567   4.09419793 
 24.44   16.9907921   4.12198886 
24.445   17.5855669   4.19351486 
 24.45   18.3968403    4.2891538 
24.455    18.664236   4.32021249 
 24.46   19.6421042   4.43194136 
24.465    20.196749   4.49407933 
 24.47   22.0605983   4.69687112 
24.475   24.3673599   4.93633061 
 24.48   25.0203779   5.00203737 
24.485   26.2567087   5.12413004 
 24.49    28.684993   5.35583728 
24.495    30.186896   5.49426028 
  24.5   31.5749984    5.6191635 
24.505   32.8078944   5.72781759 
 24.51   34.1921811   5.84740806 
24.515   36.2026861    6.0168668 
 24.52   36.3973694   6.03302324 
24.525    36.779634    6.0646215 
 24.53   35.7048966   5.97535745 
24.535   35.9129317   5.99273991 
 24.54   34.9397756    5.9109877 
24.545   32.9917817   5.74384729 
 24.55   32.1485484     5.669969 
24.555   30.2734212   5.50212878 
 24.56   28.5358425   5.34189503 
24.565   27.0838513   5.20421477 
 24.57   24.8597777   4.98595805 
24.575   23.5841676   4.85635332 
 24.58    22.833077   4.77839691 
24.585   21.0604507   4.58916667 
 24.59   19.6244366    4.4299477 
24.595   19.5595006   4.42261242 
  24.6   18.0262149   4.24572902 
24.605   17.9915333   4.24164276 
 24.61   17.7802702   4.21666577 
24.615   17.3761649   4.16847273 
 24.62   16.4362476   4.05416424 
24.625   16.3675476   4.04568259 
 24.63   15.7130979   3.96397502 
24.635   15.7136048   3.96403895 
 24.64   15.4762003   3.93398021 
24.645   15.0197308   3.87552975 
 24.65   14.6966867   3.83362579 
24.655   14.4722134   3.80423624 
 24.66   14.1701828   3.76433032 
24.665   14.8272243    3.8506135 
 24.67   14.3918865   3.79366399 
24.675   14.2304405   3.77232561 
 24.68   13.9974912   3.74132212 
24.685   13.7692886   3.71069921 
 24.69   14.8108892   3.84849181 
24.695   14.1210674   3.75780088 
  24.7    14.009745   3.74295939 
24.705   14.2590645   3.77611765 
 24.71    14.129175   3.75887949 
24.715   14.0310284   3.74580143 
 24.72    13.797668   3.71452124 
24.725   13.3616101   3.65535362 
 24.73   13.7913735   3.71367386 
24.735   13.9747764   3.73828522 
 24.74   13.2835701   3.64466323 
24.745   13.9510026    3.7351041 
 24.75   13.8676171   3.72392496 
24.755     13.91834   3.73072916 
 24.76    13.652366   3.69491083 
24.765   14.2890032   3.78007979 
 24.77   13.8111904     3.716341 
24.775   13.7311965   3.70556292 
 24.78   14.3896496   3.79336916 
24.785   14.1770102   3.76523708 
 24.79   14.7169094   3.83626243 
24.795   14.5065588   3.80874767 
  24.8   13.9687021   3.73747268 
24.805   14.0434338   3.74745697 
 24.81   14.0259937   3.74512934 
24.815   14.6169269   3.82320897 
 24.82   14.3461849    3.7876358 
24.825   14.4373969   3.79965747 
 24.83   14.2269072   3.77185726 
24.835   13.6362091   3.69272381 
 24.84   14.0005759   3.74173434 
24.845   13.9058571   3.72905579 
 24.85   14.0950022   3.75433113 
24.855   13.9998974   3.74164368 
 24.86   14.1843863   3.76621644 
24.865   13.2506279    3.6401412 
 24.87   13.3707753   3.65660708 
24.875   14.1399089   3.76030703 
 24.88   13.8922451   3.72723022 
24.885   14.4499803   3.80131297 
 24.89   14.2866087   3.77976304 
24.895   14.5222221   3.81080334 
  24.9   13.9962894   3.74116151 
24.905   14.4924466   3.80689461 
 24.91   14.2748832   3.77821164 
24.915    14.780064   3.84448488 
 24.92   14.2804872   3.77895319 
24.925   14.0329336   3.74605574 
 24.93   14.8384484   3.85207066 
24.935   14.4840948   3.80579752 
 24.94   15.5387167   3.94191789 
24.945   15.0496957   3.87939373 
 24.95    15.186345   3.89696613 
24.955   14.5489503   3.81430863 
 24.96   15.5013561   3.93717615 
24.965   15.7182399   3.96462355 
 24.97    16.020754   4.00259341 
24.975   15.7991354   3.97481262 
 24.98   15.8874016   3.98590035 
24.985   16.0062625   4.00078274 
 24.99   15.7929293   3.97403187 
24.995   16.5157765   4.06396069 
  25.0   16.7402471   4.09148471 
25.005   16.4795652   4.05950307 
 25.01   16.3532901   4.04392014 
25.015   17.8551273   4.22553278 
 25.02   16.8220692   4.10147159 
25.025   16.1578019   4.01967684 
 25.03   17.6111038   4.19655857 
25.035   17.1423955   4.14033761 
 25.04   18.0039564   4.24310693 
25.045   18.7610208    4.3313994 
 25.05   18.4009076   4.28962791 
25.055   18.5730307   4.30964392 
 25.06   19.2837704     4.391329 
25.065   18.3649996   4.28544042 
 25.07   18.7570885   4.33094545 
25.075   19.7461813   4.44366755 
 25.08   20.0395736   4.47655823 
25.085   20.0283632   4.47530593 
 25.09   20.1054543    4.4839106 
25.095   20.4709437    4.5244827 
  25.1     21.22583   4.60714987 
25.105   21.5722739    4.6445962 
 25.11   22.2884696   4.72106658 
25.115   22.1322261      4.70449 
 25.12   23.3455819   4.83172659 
25.125   23.2940033   4.82638616 
 25.13   23.3966939   4.83701291 
25.135   24.2312701    4.9225268 
 25.14   24.8830951   4.98829581 
25.145   26.1436712   5.11308823 
 25.15   25.9689841   5.09597725 
25.155   27.1428227   5.20987741 
 25.16     27.45388   5.23964503 
25.165   29.2556021    5.4088448 
 25.17    29.770428   5.45622837 
25.175   31.2999829   5.59463876 
 25.18   31.9091141   5.64881529 
25.185    32.960108   5.74108944 
 25.19   34.4680419   5.87094898 
25.195   34.5656788   5.87925836 
  25.2     37.12815   6.09328729 
25.205   38.5766701     6.211012 
 25.21   40.9790181   6.40148562 
25.215   43.0245742   6.55931202 
 25.22   44.3190869   6.65725821 
25.225   47.5987591   6.89918539 
 25.23   51.4822117   7.17511057 
25.235   52.9814754    7.2788375 
 25.24   58.6554751   7.65868625 
25.245   62.8187525   7.92582819 
 25.25   67.2236009   8.19899999 
25.255   73.6464595   8.58175154 
 25.26   80.8156708   8.98975366 
25.265   86.6685341   9.30959366 
 25.27   96.1174816   9.80395235 
25.275   105.045076     10.24915 
 25.28   117.378868   10.8341529 
25.285   132.779396   11.5229942 
 25.29   145.003615   12.0417447 
25.295   162.678375   12.7545433 
  25.3   186.637126   13.6615199 
25.305   203.584551   14.2683058 
 25.31   232.124909    15.235646 
25.315   254.982654   15.9681763 
 25.32   276.502618   16.6283679 
25.325   300.293718   17.3289849 
 25.33   315.318984   17.7572234 
25.335   323.845302   17.9957023 
 25.34   329.817731   18.1608846 
25.345   328.395446   18.1216844 
 25.35   322.741538   17.9650087 
25.355   306.462123   17.5060596 
 25.36   290.782127   17.0523349 
25.365   269.719349   16.4231346 
 25.37   239.855249   15.4872609 
25.375   223.615464   14.9537776 
 25.38   195.164065   13.9701133 
25.385   178.754424   13.3699074 
 25.39   161.447633   12.7062045 
25.395   139.190899   11.7979193 
  25.4   126.453627   11.2451602 
25.405   114.632771   10.7066695 
 25.41   101.708929   10.0850845 
25.415   95.9745706    9.7966612 
 25.42   87.6016483   9.35957522 
25.425   77.3742358    8.7962626 
 25.43   75.0410552   8.66262403 
25.435   66.4624479   8.15245042 
 25.44    62.391227   7.89881175 
25.445   59.9171246   7.74061526 
 25.45    55.186554   7.42876531 
25.455   51.1629125   7.15282549 
 25.46   49.3951306   7.02816694 
25.465   46.2986456   6.80431081 
 25.47   44.0075298   6.63381714 
25.475   42.3993421   6.51147772 
 25.48   39.8319709   6.31125747 
25.485   37.9020143   6.15646119 
 25.49   37.6515522   6.13608606 
25.495   34.9798132   5.91437344 
  25.5   34.4709559   5.87119715 
25.505   33.3730078   5.77693758 
 25.51   31.4951147   5.61205084 
25.515   31.0889492   5.57574651 
 25.52   29.3567116   5.41818342 
25.525   28.7287529   5.35992098 
 25.53   27.3431618   5.22906893 
25.535   27.0974699   5.20552302 
 25.54   26.0347665   5.10242751 
25.545   25.2815793   5.02807909 
 25.55   24.5100454    4.9507621 
25.555   23.8561331   4.88427406 
 25.56   23.6115802   4.85917485 
25.565   22.4164278   4.73459901 
 25.57    21.917948   4.68166082 
25.575   21.4431529   4.63067522 
 25.58   20.8405023   4.56513989 
25.585   21.0270396   4.58552501 
 25.59   20.0984016   4.48312409 
25.595   20.1278405   4.48640619 
  25.6   19.3716784   4.40132689 
25.605   18.7688835   4.33230695 
 25.61   18.4264134   4.29259984 
25.615   18.2010688   4.26627107 
 25.62   18.3509456   4.28380037 
25.625   17.8353968   4.22319747 
 25.63   17.5444314   4.18860733 
25.635   17.3384985   4.16395227 
 25.64     17.20596   4.14800675 
25.645   17.1893011   4.14599821 
 25.65   16.8316904   4.10264432 
25.655   17.2986082   4.15915955 
 25.66   16.0118231   4.00147761 
25.665   16.1844738   4.02299314 
 25.67   16.5220592   4.06473359 
25.675   16.8558106   4.10558286 
 25.68   16.4321535   4.05365928 
25.685    16.410624   4.05100283 
 25.69   15.6394573   3.95467538 
25.695   15.5012575   3.93716363 
  25.7   16.9018795   4.11118954 
25.705    16.760354   4.09394114 
 25.71   16.4411723   4.05477154 
25.715   16.0306112   4.00382457 
 25.72   16.6080434   4.07529673 
25.725   15.8806383   3.98505185 
 25.73   16.0467101   4.00583451 
25.735   16.2957134   4.03679494 
 25.74   16.6616851   4.08187274 
25.745   16.3015744   4.03752083 
 25.75   15.6921697   3.96133433 
25.755   15.4066665   3.92513267 
 25.76   14.8489771   3.85343705 
25.765   14.3525486   3.78847577 
 25.77   14.8563737   3.85439667 
25.775   15.3011089   3.91166318 
 25.78   14.4049269   3.79538231 
25.785   14.3012444   3.78169862 
 25.79   14.1663303   3.76381859 
25.795    14.206894   3.76920337 
  25.8   13.6027283   3.68818767 
25.805   14.0223511   3.74464299 
 25.81   13.9146423   3.73023355 
25.815   13.6518413   3.69483983 
 25.82    13.457276     3.668416 
25.825   13.9765798   3.73852642 
 25.83   13.5716302   3.68396936 
25.835   13.5145811   3.67621831 
 25.84   13.5062116   3.67507981 
25.845   12.9897183   3.60412518 
 25.85   13.5405215   3.67974476 
25.855   13.4409316   3.66618761 
 25.86   12.9717516    3.6016318 
25.865   12.7500523   3.57072154 
 25.87   12.8305837   3.58198041 
25.875   13.3374733   3.65205057 
 25.88   13.1282116    3.6232874 
25.885   12.4680155   3.53100772 
 25.89   13.2050836   3.63387996 
25.895   12.7829214   3.57532115 
  25.9   13.2879462   3.64526353 
25.905   12.9907712   3.60427124 
 25.91   12.8798109   3.58884534 
25.915   13.0876216    3.6176818 
 25.92   13.2252213   3.63664974 
25.925   13.0004093   3.60560804 
 25.93     13.17507   3.62974792 
25.935   13.4926774     3.673238 
 25.94   13.6517928   3.69483325 
25.945   13.2547884   3.64071262 
 25.95   14.1857344   3.76639541 
25.955    14.328366   3.78528282 
 25.96   14.3451488   3.78749902 
25.965   14.7744682   3.84375705 
 25.97   15.5034788   3.93744572 
25.975   15.4091556   3.92544974 
 25.98   15.7916829   3.97387505 
25.985   16.2089873   4.02603867 
 25.99   16.2880607   4.03584696 
25.995   16.2631676   4.03276178 
  26.0    16.390421   4.04850848 
26.005   15.4667738   3.93278194 
 26.01   15.7203795   3.96489338 
26.015   15.1844097   3.89671781 
 26.02   15.0790502   3.88317527 
26.025   15.0362911   3.87766568 
 26.03   14.4853035   3.80595632 
26.035   14.9367929   3.86481474 
 26.04   14.5350204   3.81248218 
26.045   14.8293608   3.85089091 
 26.05   15.3492787   3.91781555 
26.055   15.6553455   3.95668365 
 26.06   16.0493741     4.006167 
26.065   16.2311426   4.02878923 
 26.07   17.2342972   4.15142111 
26.075   17.7503267   4.21311366 
 26.08   17.8872576     4.229333 
26.085   18.8013856   4.33605645 
 26.09   19.6450661    4.4322755 
26.095   20.6259403   4.54157906 
  26.1   21.1446396   4.59833009 
26.105    22.646717   4.75885669 
 26.11   23.9128767   4.89007941 
26.115   25.3202822   5.03192629 
 26.12   25.3805357   5.03790985 
26.125   25.8068808   5.08004732 
 26.13   27.4912777   5.24321253 
26.135   26.9190286   5.18835509 
 26.14   26.5749751   5.15509215 
26.145   25.8980991    5.0890175 
 26.15   24.4034623   4.93998606 
26.155   23.1007899   4.80632811 
 26.16   22.8568545   4.78088428 
26.165    20.938288   4.57583741 
 26.17    19.883046   4.45904092 
26.175   19.4950881   4.41532423 
 26.18   18.0689601   4.25075994 
26.185   17.5342682   4.18739396 
 26.19   16.4210705     4.052292 
26.195   16.1757748   4.02191183 
  26.2   16.1694659   4.02112744 
26.205   14.7594115   3.84179795 
 26.21   14.9548259   3.86714699 
26.215   14.6729395   3.83052732 
 26.22   14.9471943   3.86616015 
26.225   14.3758236   3.79154634 
 26.23   14.3745308   3.79137585 
26.235   13.7992256   3.71473089 
 26.24   13.6890322   3.69986922 
26.245   14.2820964   3.77916609 
 26.25   13.0725751   3.61560162 
26.255   13.3434432   3.65286781 
 26.26   13.3383607   3.65217205 
26.265   13.3788942   3.65771708 
 26.27   13.1222894   3.62247006 
26.275   12.5800868   3.54684181 
 26.28    12.791083   3.57646236 
26.285   12.4454405   3.52780959 
 26.29    12.021203   3.46716066 
26.295   12.4034283   3.52185012 
  26.3   12.7711063   3.57366846 
26.305    11.911477   3.45130076 
 26.31   12.0924948   3.47742646 
26.315   12.5435883   3.54169286 
 26.32   11.8230168    3.4384614 
26.325   12.3227294   3.51037454 
 26.33   12.2193561   3.49561956 
26.335   12.2189207   3.49555728 
 26.34     11.81104   3.43671937 
26.345   11.8832074   3.44720283 
 26.35   12.3256189   3.51078608 
26.355   12.2495475   3.49993536 
 26.36   11.9128403   3.45149826 
26.365   12.3632922   3.51614735 
 26.37   11.7858486   3.43305237 
26.375   11.6617242   3.41492668 
 26.38   12.2342842   3.49775416 
26.385   11.3296457   3.36595391 
 26.39   11.9148564   3.45179032 
26.395    11.817687   3.43768628 
  26.4   11.9973657   3.46372136 
26.405    11.952811   3.45728376 
 26.41   11.2876832   3.35971475 
26.415   11.1809081    3.3437865 
 26.42    11.100586    3.3317542 
26.425   11.7249494   3.42417135 
 26.43   11.8256162   3.43883937 
26.435   11.1626323   3.34105257 
 26.44   11.4910724   3.38984843 
26.445   11.6104567   3.40741203 
 26.45   11.1978011   3.34631157 
26.455   11.4657654   3.38611361 
 26.46   11.8882633    3.4479361 
26.465   11.4628742   3.38568667 
 26.47   11.2735632   3.35761273 
26.475    11.583632   3.40347353 
 26.48   11.8005661    3.4351952 
26.485   11.7207391   3.42355651 
 26.49   11.9101648   3.45111066 
26.495   11.9493866   3.45678848 
  26.5   12.0508561    3.4714343 
26.505   11.4780496   3.38792704 
 26.51    12.005793   3.46493766 
26.515   11.9569982   3.45788927 
 26.52   12.0039718   3.46467485 
26.525   11.8144673   3.43721796 
 26.53   12.1155257   3.48073637 
26.535   12.2542321   3.50060454 
 26.54   11.8722484   3.44561292 
26.545   11.9388839     3.455269 
 26.55   11.6027768    3.4062849 
26.555   11.4201237   3.37936736 
 26.56   11.4794457   3.38813307 
26.565   11.5105036   3.39271331 
 26.57   11.5692751   3.40136372 
26.575   11.1287266   3.33597461 
 26.58   11.3881251   3.37462963 
26.585   11.3804473   3.37349186 
 26.59   11.5046053   3.39184394 
26.595   11.3746062     3.372626 
  26.6   11.3027722   3.36195958 
26.605   11.5964764   3.40535995 
 26.61   11.7818363   3.43246796 
26.615    11.298841   3.36137487 
 26.62   11.2379401    3.3523037 
26.625   11.1259901   3.33556443 
 26.63   10.6517244   3.26369797 
26.635   11.4903731   3.38974529 
 26.64   11.2646062   3.35627862 
26.645   11.8405814   3.44101459 
 26.65   11.0163221   3.31908453 
26.655    11.018731   3.31944739 
 26.66   11.3113096   3.36322904 
26.665   11.0662444   3.32659651 
 26.67   12.0988921   3.47834617 
26.675   11.1717774   3.34242089 
 26.68   11.6963447   3.41999191 
26.685   11.1293631   3.33607002 
 26.69   11.7134118   3.42248621 
26.695   11.6598013   3.41464513 
  26.7   11.7349866   3.42563667 
26.705   11.5315162   3.39580862 
 26.71     11.51773   3.39377813 
26.715   12.1404716   3.48431795 
 26.72     11.60551   3.40668608 
26.725   11.9412527   3.45561177 
 26.73   11.7550809   3.42856835 
26.735   12.2191191   3.49558566 
 26.74   12.2944308   3.50634152 
26.745   12.6283491   3.55363886 
 26.75   11.5776159   3.40258958 
26.755   12.4687454   3.53111107 
 26.76   12.7238463   3.56705009 
26.765   12.9064186   3.59255043 
 26.77   12.6549278   3.55737654 
26.775   12.7983963   3.57748464 
 26.78   13.3328337    3.6514153 
26.785   12.9260918   3.59528745 
 26.79   13.1837369    3.6309416 
26.795   13.2987069   3.64673922 
  26.8   12.7263999   3.56740802 
26.805   12.8356073   3.58268158 
 26.81   13.1610255   3.62781278 
26.815   13.1443366   3.62551191 
 26.82   13.0387865   3.61092599 
26.825   13.0544845   3.61309901 
 26.83   13.3342385   3.65160766 
26.835   13.3621447   3.65542675 
 26.84   13.6257332   3.69130508 
26.845   14.0606319   3.74975091 
 26.85   14.2251756   3.77162772 
26.855    14.434038   3.79921544 
 26.86   14.4284055    3.7984741 
26.865   14.2639936   3.77677026 
 26.87   15.1014397   3.88605709 
26.875   15.3009568   3.91164374 
 26.88   16.0215758   4.00269606 
26.885   16.6022914   4.07459095 
 26.89   16.6789446   4.08398637 
26.895   17.1561778   4.14200167 
  26.9    16.421113   4.05229725 
26.905   16.4567449   4.05669138 
 26.91   16.7582546   4.09368472 
26.915   16.3847707    4.0478106 
 26.92   16.2773467   4.03451939 
26.925   15.8821169   3.98523737 
 26.93   15.7344996   3.96667362 
26.935   15.0084063   3.87406845 
 26.94   14.9085539   3.86115966 
26.945   14.3518746   3.78838681 
 26.95    14.022276   3.74463295 
26.955   13.9904368   3.74037923 
 26.96   13.4991621   3.67412059 
26.965   13.0572162   3.61347703 
 26.97   12.7417338   3.56955653 
26.975    12.500345   3.53558269 
 26.98   12.2951021   3.50643724 
26.985   12.2755324   3.50364558 
 26.99   11.7429082   3.42679269 
26.995   12.0672559   3.47379561 
  27.0   11.7643177   3.42991511 
27.005     11.17054   3.34223578 
 27.01   11.9401951   3.45545874 
27.015   11.2452873   3.35339937 
 27.02   11.6137885   3.40790089 
27.025   11.5849391   3.40366554 
 27.03   11.1971988   3.34622157 
27.035   10.8151592   3.28864093 
 27.04    11.626007   3.40969309 
27.045   11.1513642   3.33936583 
 27.05   11.5212504   3.39429675 
27.055   10.7221819   3.27447429 
 27.06   11.6157755   3.40819241 
27.065   11.1587562   3.34047245 
 27.07   11.2712198   3.35726374 
27.075   10.8950464   3.30076451 
 27.08   11.0916621    3.3304147 
27.085   11.5992063   3.40576075 
 27.09   11.1531285   3.33962999 
27.095    11.525028   3.39485316 
  27.1   11.5122539   3.39297124 
27.105   11.2545859   3.35478553 
 27.11   11.4948762   3.39040945 
27.115   11.4968816   3.39070517 
 27.12   11.5111121   3.39280299 
27.125   12.1480529   3.48540571 
 27.13   11.7030492   3.42097197 
27.135   11.5528889   3.39895409 
 27.14   11.7473118   3.42743516 
27.145   12.0149769   3.46626267 
 27.15   12.0625253   3.47311464 
27.155   11.9894076    3.4625724 
 27.16   12.5583963   3.54378277 
27.165   12.0239136   3.46755152 
 27.17   11.5662362   3.40091697 
27.175   11.8320583   3.43977591 
 27.18   11.5521734   3.39884883 
27.185   11.0845152   3.32934155 
 27.19   11.5854811   3.40374516 
27.195   11.0904365    3.3302307 
  27.2   11.5335061    3.3961016 
27.205   11.3125741   3.36341703 
 27.21    11.973643   3.46029522 
27.215   11.3906836   3.37500868 
 27.22   11.1406281   3.33775794 
27.225   11.6558576    3.4140676 
 27.23   11.0982205   3.33139918 
27.235   11.6622304    3.4150008 
 27.24   11.5064925   3.39212213 
27.245   11.4835608    3.3887403 
 27.25   11.8224399   3.43837751 
27.255   11.8071995   3.43616057 
 27.26   11.4629222   3.38569376 
27.265   11.9226566   3.45292001 
 27.27   11.1318058    3.3364361 
27.275   11.8807245   3.44684269 
 27.28   11.9499243   3.45686626 
27.285   12.0532096   3.47177326 
 27.29    12.006292   3.46500967 
27.295   12.3015315   3.50735392 
  27.3   12.4002516   3.52139909 
27.305   13.0029741   3.60596369 
 27.31   12.9670375    3.6009773 
27.315   13.5293646   3.67822846 
 27.32   13.8611316   3.72305407 
27.325   14.0617489   3.74989985 
 27.33   13.9239291   3.73147814 
27.335   14.3984098   3.79452366 
 27.34   14.6071435   3.82192929 
27.345   14.9048089   3.86067467 
 27.35   14.4799709   3.80525569 
27.355   14.2661335   3.77705355 
 27.36   14.5793461   3.81829099 
27.365   14.0985005     3.754797 
 27.37   14.2940307   3.78074473 
27.375   14.1504959   3.76171449 
 27.38   13.3780088   3.65759605 
27.385   13.1514565   3.62649369 
 27.39     13.18584    3.6312312 
27.395   13.2183637   3.63570676 
  27.4   12.5152428   3.53768891 
27.405   12.7675156   3.57316605 
 27.41   12.4538689   3.52900395 
27.415   13.1260822   3.62299354 
 27.42   12.3734445   3.51759072 
27.425   13.2196678   3.63588612 
 27.43   12.4126585    3.5231603 
27.435   12.9648035    3.6006671 
 27.44   12.3042718   3.50774455 
27.445   12.3652405   3.51642439 
 27.45   12.4225774   3.52456769 
27.455    12.615834   3.55187753 
 27.46   12.2893389   3.50561533 
27.465    12.749101   3.57058833 
 27.47   12.5335966   3.54028199 
27.475   13.0612282   3.61403212 
 27.48   12.5856175   3.54762138 
27.485   12.9167897   3.59399356 
 27.49   12.2986494   3.50694303 
27.495   14.1201029   3.75767254 
  27.5    13.560656    3.6824796 
27.505    13.526662   3.67786106 
 27.51   13.4912883   3.67304891 
27.515   14.2128358   3.76999149 
 27.52   13.5599792    3.6823877 
27.525   14.1076416   3.75601406 
 27.53   14.6036089   3.82146685 
27.535   14.9226182   3.86298049 
 27.54   14.9540259   3.86704356 
27.545   15.4386495   3.92920469 
 27.55   15.3624969   3.91950213 
27.555   16.4230629   4.05253783 
 27.56   17.0699548   4.13158018 
27.565   17.5913564    4.1942051 
 27.57   18.3510026   4.28380702 
27.575   19.5857702   4.42558134 
 27.58   20.0361542   4.47617629 
27.585   21.9824538   4.68854496 
 27.59   23.2978334   4.82678292 
27.595   24.7376805   4.97369887 
  27.6   26.0247398   5.10144487 
27.605   27.8685016   5.27906257 
 27.61   28.9823954   5.38353001 
27.615   33.0705043   5.75069599 
 27.62   34.8162905   5.90053307 
27.625   36.9129281   6.07560105 
 27.63   39.6501293   6.29683486 
27.635   42.0907649   6.48773958 
 27.64   43.4717137   6.59330825 
27.645   44.9616968   6.70534838 
 27.65   45.9027318   6.77515548 
27.655   46.6710126   6.83161859 
 27.66   45.3116015   6.73138927 
27.665   46.4869874   6.81813665 
 27.67   45.0183038   6.70956808 
27.675   42.8926429   6.54924751 
 27.68   42.3139395   6.50491656 
27.685   39.7034358   6.30106624 
 27.69   37.7270366   6.14223384 
27.695   35.9469679   5.99557903 
  27.7    32.811992   5.72817528 
27.705   30.8896775   5.55784828 
 27.71   27.8891702   5.28101981 
27.715   25.1955248    5.0195144 
 27.72   24.6429607   4.96416767 
27.725   22.9075761   4.78618597 
 27.73   21.1875755   4.60299636 
27.735   20.5087507   4.52865881 
 27.74   19.3706982   4.40121554 
27.745   18.2845033   4.27603827 
 27.75   17.5620076   4.19070491 
27.755    16.642597   4.07953392 
 27.76   16.4844706   4.06010721 
27.765    15.848963    3.9810756 
 27.77   15.6302999   3.95351741 
27.775   14.4880893   3.80632228 
 27.78   14.8153863   3.84907603 
27.785   14.1094445   3.75625406 
 27.79   14.1705544   3.76437969 
27.795   14.1257349   3.75842187 
  27.8   13.5865053    3.6859877 
27.805   13.3987434   3.66042941 
 27.81   12.9599111   3.59998766 
27.815   12.9247197   3.59509662 
 27.82   13.0574208   3.61350533 
27.825   12.3153728   3.50932654 
 27.83   12.2662038   3.50231406 
27.835   12.6383143   3.55504069 
 27.84    12.037559   3.46951855 
27.845    12.286309   3.50518317 
 27.85   11.8032274   3.43558254 
27.855   11.3526377   3.36936756 
 27.86   12.4665516   3.53080042 
27.865   12.3375247   3.51248127 
 27.87   11.9629149    3.4587447 
27.875   11.5483227   3.39828231 
 27.88      11.5176   3.39375898 
27.885   11.6837602   3.41815158 
 27.89   11.3919518   3.37519656 
27.895   11.5231581   3.39457776 
  27.9   11.5132454   3.39311736 
27.905   11.5929365   3.40484016 
 27.91   11.3374608   3.36711461 
27.915   11.3820375   3.37372754 
 27.92   11.3891602   3.37478299 
27.925    11.235306   3.35191079 
 27.93   11.5663685   3.40093641 
27.935   11.0860184    3.3295673 
 27.94   11.0125261   3.31851264 
27.945   11.0203281   3.31968796 
 27.95   11.1885013   3.34492172 
27.955   11.6098821   3.40732771 
 27.96   11.0357505   3.32201001 
27.965   10.9931954   3.31559879 
 27.97   11.0699284   3.32715019 
27.975   10.8700418   3.29697464 
 27.98   11.3071285   3.36260739 
27.985    11.010715   3.31823975 
 27.99   11.3221335   3.36483781 
27.995   11.2789948   3.35842147 
  28.0   10.3007302   3.20947507 
28.005   10.7870447   3.28436367 
 28.01   11.1256134   3.33550797 
28.015   10.9202625   3.30458205 
 28.02    11.015453    3.3189536 
28.025   10.8596766   3.29540234 
 28.03   10.7385267   3.27696914 
28.035   10.9435743   3.30810735 
 28.04     11.01906   3.31949696 
28.045   11.0983779    3.3314228 
 28.05   10.7663565   3.28121265 
28.055   10.7969947   3.28587807 
 28.06   10.5620998   3.24993843 
28.065   10.5901864   3.25425665 
 28.07   11.2900999   3.36007439 
28.075   11.0203025    3.3196841 
 28.08   10.5290288    3.2448465 
28.085   10.7573507   3.27984004 
 28.09   10.9980507   3.31633091 
28.095   10.5238676   3.24405111 
  28.1    10.862234   3.29579035 
28.105   11.2447564    3.3533202 
 28.11   10.9109534   3.30317323 
28.115   11.3128224   3.36345395 
 28.12    11.179997   3.34365025 
28.125   10.6289509   3.26020719 
 28.13   10.6742637   3.26714918 
28.135   10.7591298   3.28011124 
 28.14   10.9263749   3.30550676 
28.145   10.5042291   3.24102285 
 28.15   11.2936654   3.36060491 
28.155   10.7150378   3.27338323 
 28.16   10.8941403   3.30062725 
28.165   10.7290205   3.27551836 
 28.17   10.7887475   3.28462288 
28.175   11.2587295   3.35540303 
 28.18   10.7745936    3.2824676 
28.185   10.7921804   3.28514542 
 28.19   10.7870358   3.28436232 
28.195   11.1484878   3.33893513 
  28.2   11.0531785   3.32463208 
28.205   10.6262717   3.25979626 
 28.21   11.1676657   3.34180576 
28.215   11.2823355    3.3589188 
 28.22   11.0285258   3.32092243 
28.225   10.9234227   3.30506016 
 28.23   11.3603122   3.37050622 
28.235   10.9472478   3.30866254 
 28.24   11.7004183   3.42058742 
28.245   11.2693771   3.35698929 
 28.25    11.386033   3.37431964 
28.255   11.4569715   3.38481484 
 28.26   12.2142282     3.494886 
28.265   11.4295836   3.38076671 
 28.27   11.6100039   3.40734559 
28.275    12.554104   3.54317711 
 28.28   11.8375643   3.44057615 
28.285   12.4520655   3.52874844 
 28.29   13.3584082   3.65491562 
28.295   12.9445608   3.59785502 
  28.3   13.1404742    3.6249792 
28.305   13.3128615   3.64867943 
 28.31   12.7499993   3.57071412 
28.315   13.9967807   3.74122717 
 28.32   14.1796663   3.76558977 
28.325   14.9271675   3.86356927 
 28.33   15.3527343   3.91825654 
28.335   15.9840084   3.99800055 
 28.34   16.6727218   4.08322444 
28.345   16.8710713   4.10744097 
 28.35   17.7940864   4.21830374 
28.355   18.7602644   4.33131209 
 28.36     19.85117   4.45546518 
28.365   19.8197402   4.45193668 
 28.37   20.5068208   4.52844574 
28.375   21.1491265   4.59881794 
 28.38   21.5817375   4.64561487 
28.385   21.4981723   4.63661216 
 28.39    22.023043   4.69287151 
28.395   21.3575303   4.62142081 
  28.4    21.435913   4.62989341 
28.405   21.0120251   4.58388755 
 28.41   20.6162733   4.54051465 
28.415   20.1174946   4.48525302 
 28.42   19.4081452   4.40546765 
28.425   19.3239039   4.39589625 
 28.43   17.9164119   4.23277827 
28.435   17.6992148   4.20704348 
 28.44   15.6530966   3.95639945 
28.445   15.7614289   3.97006662 
 28.45   16.0582573   4.00727555 
28.455   14.9109511   3.86147007 
 28.46   14.3777891   3.79180552 
28.465   14.1148217   3.75696975 
 28.47   13.3825273   3.65821367 
28.475   13.3924709    3.6595725 
 28.48   13.1145932   3.62140762 
28.485   13.2032746   3.63363104 
 28.49   12.7296878   3.56786881 
28.495   12.5434362   3.54167139 
  28.5   12.0052402   3.46485789 
28.505   12.3044595    3.5077713 
 28.51   11.6428578   3.41216321 
28.515   11.6942225   3.41968164 
 28.52   11.5916889   3.40465694 
28.525   11.9721244   3.46007577 
 28.53   11.3268628    3.3655405 
28.535   11.3562605   3.36990512 
 28.54   11.3092359   3.36292075 
28.545   11.6011812   3.40605068 
 28.55   11.2784773   3.35834443 
28.555   11.5954546   3.40520992 
 28.56   11.0348623   3.32187633 
28.565   10.9096557   3.30297679 
 28.57   11.6861569   3.41850215 
28.575   10.9455683   3.30840873 
 28.58   11.1885165   3.34492399 
28.585   11.0480201   3.32385621 
 28.59    11.226385   3.35057981 
28.595   11.2330857   3.35157959 
  28.6   11.2725868   3.35746732 
28.605   10.8297444    3.2908577 
 28.61   10.9773041   3.31320148 
28.615   11.2078056   3.34780608 
 28.62   11.8226616   3.43840975 
28.625   11.5788196   3.40276646 
 28.63    11.206874   3.34766695 
28.635   11.3821027   3.37373721 
 28.64   11.3198902   3.36450445 
28.645   11.6666131   3.41564241 
 28.65   11.1881945   3.34487585 
28.655   11.5749016   3.40219071 
 28.66   11.5752232   3.40223797 
28.665   11.6181732   3.40854414 
 28.67    11.788687   3.43346574 
28.675   11.6082637   3.40709021 
 28.68   12.0331215     3.468879 
28.685   11.8617382   3.44408742 
 28.69   12.0058499   3.46494587 
28.695    12.525196   3.53909537 
  28.7   12.0445859   3.47053106 
28.705   11.9679377   3.45947073 
 28.71   12.4386981   3.52685386 
28.715   13.1114916   3.62097938 
 28.72   12.9622778   3.60031635 
28.725    12.281879   3.50455118 
 28.73   13.2084325   3.63434072 
28.735   13.3405912    3.6524774 
 28.74   13.5433591    3.6801303 
28.745   13.5347585   3.67896161 
 28.75   13.9401986   3.73365754 
28.755   14.0323552   3.74597854 
 28.76   13.0753471   3.61598494 
28.765   13.1374901   3.62456758 
 28.77   13.9901009   3.74033433 
28.775   13.1449075   3.62559065 
 28.78   13.5800326   3.68510958 
28.785   13.2715201   3.64300976 
 28.79   13.2675733   3.64246802 
28.795   12.6100377   3.55106149 
  28.8   12.5869245   3.54780559 
28.805   13.0047359   3.60620796 
 28.81   12.6688693   3.55933551 
28.815   12.7202739    3.5665493 
 28.82   12.8551449   3.58540722 
28.825   12.8266166   3.58142662 
 28.83   12.9293962   3.59574696 
28.835   12.7751138   3.57422912 
 28.84   12.6696235   3.55944146 
28.845   13.1112381   3.62094437 
 28.85   12.7896594   3.57626334 
28.855   12.9093922   3.59296426 
 28.86   12.8375366   3.58295083 
28.865   12.7453855     3.570068 
 28.87   12.8320372    3.5821833 
28.875    13.125276   3.62288228 
 28.88   13.0399251   3.61108365 
28.885   12.8555893   3.58546919 
 28.89   13.3633756   3.65559511 
28.895   13.1447419    3.6255678 
  28.9   13.9192332   3.73084886 
28.905   13.8671278   3.72385926 
 28.91    13.952052   3.73524457 
28.915   13.9972269   3.74128679 
 28.92   14.0391911   3.74689086 
28.925   14.4894887    3.8065061 
 28.93    14.885779    3.8582093 
28.935   14.8738742    3.8566662 
 28.94   15.5475796   3.94304192 
28.945   14.9708683   3.86922063 
 28.95   15.9981304   3.99976629 
28.955    15.807123   3.97581727 
 28.96   16.9241241   4.11389403 
28.965   16.8016946   4.09898702 
 28.97   17.1273682   4.13852246 
28.975   17.3757211    4.1684195 
 28.98   17.6630208   4.20273967 
28.985   18.8167654   4.33782958 
 28.99   19.0794599   4.36800411 
28.995   19.9653054    4.4682553 
  29.0    21.103478    4.5938522 
29.005   21.1361364    4.5974054 
 29.01    21.964837   4.68666587 
29.015   24.3414002   4.93370046 
 29.02    23.929547   4.89178363 
29.025   26.8818169   5.18476778 
 29.03   29.2111866   5.40473742 
29.035   29.1491694   5.39899708 
 29.04   32.5208065   5.70270168 
29.045   35.3917094   5.94909316 
 29.05   37.6931826   6.13947739 
29.055   41.6265106   6.45186102 
 29.06   43.9639488   6.63053156 
29.065   47.6806545   6.90511799 
 29.07   52.6553832   7.25640291 
29.075    55.147083    7.4261082 
 29.08    58.951524   7.67798958 
29.085   62.1688717   7.88472394 
 29.09   64.9665515   8.06018309 
29.095   68.5439631   8.27912816 
  29.1   68.8152675   8.29549682 
29.105   69.6698753   8.34684823 
 29.11   69.5562531   8.34003916 
29.115   67.2192575   8.19873512 
 29.12    67.015993   8.18632964 
29.125   61.4132373   7.83665983 
 29.13   59.4473287   7.71020938 
29.135    56.485121   7.51565839 
 29.14   50.8267317    7.1292869 
29.145   48.8475871   6.98910488 
 29.15   43.8117404   6.61904377 
29.155   41.6730148   6.45546395 
 29.16   39.0219597   6.24675593 
29.165    35.273493   5.93914918 
 29.17   32.8657647   5.73286706 
29.175   31.5363174   5.61572056 
 29.18   28.4491376   5.33377329 
29.185   27.2721935   5.22227857 
 29.19   26.6910824   5.16634129 
29.195   24.0484629   4.90392321 
  29.2   23.5667796   4.85456276 
29.205    22.742603   4.76892053 
 29.21   22.1022684   4.70130497 
29.215   21.0058629   4.58321535 
 29.22   20.1637846   4.49041029 
29.225   19.1719908   4.37858319 
 29.23   19.6394545   4.43164241 
29.235   18.3739443   4.28648391 
 29.24   18.3306125   4.28142646 
29.245   17.6137205   4.19687032 
 29.25   17.6841203   4.20524914 
29.255   17.4547799    4.1778918 
 29.26   17.2694356   4.15565104 
29.265   16.5247384   4.06506315 
 29.27   16.6381867   4.07899334 
29.275   16.3118951   4.03879872 
 29.28   15.8938393   3.98670783 
29.285   15.7881821   3.97343455 
 29.29   15.7091141   3.96347248 
29.295   15.9743393   3.99679113 
  29.3   14.9766276   3.86996481 
29.305   15.5711156   3.94602529 
 29.31   15.2666007   3.90724977 
29.315   15.2963419   3.91105381 
 29.32   15.2838098   3.90945135 
29.325   15.0168387   3.87515661 
 29.33   15.0358728   3.87761174 
29.335   14.6999205   3.83404753 
 29.34   15.3340638   3.91587331 
29.345   15.4401551   3.92939628 
 29.35   15.1803265   3.89619385 
29.355   14.6391852   3.82611881 
 29.36   15.1285708   3.88954635 
29.365   15.3822722   3.92202399 
 29.37   14.5035252   3.80834941 
29.375   14.7816144   3.84468651 
 29.38   15.0583755   3.88051227 
29.385   14.3123563   3.78316749 
 29.39   14.2588409   3.77608805 
29.395   14.6016609   3.82121197 
  29.4   14.4989322   3.80774633 
29.405   13.6153506   3.68989846 
 29.41    14.025115   3.74501201 
29.415   14.5164806   3.81004995 
 29.42   13.8282634    3.7186373 
29.425   14.1042885   3.75556766 
 29.43   14.2233395    3.7713843 
29.435   13.9021358    3.7285568 
 29.44   14.4570166   3.80223836 
29.445     14.59933   3.82090697 
 29.45   14.1474776   3.76131328 
29.455   14.9619192   3.86806402 
 29.46   14.3892056   3.79331063 
29.465   14.0984574   3.75479126 
 29.47   14.0511381   3.74848477 
29.475   13.9801384   3.73900232 
 29.48   14.5564002   3.81528507 
29.485    14.757116   3.84149918 
 29.49   14.8830664   3.85785775 
29.495    14.904484    3.8606326 
  29.5   14.8002214   3.84710559 
29.505   14.5053544   3.80858956 
 29.51   14.8431446   3.85268019 
29.515   15.2556937   3.90585378 
 29.52   15.5378451   3.94180734 
29.525   15.7397199   3.96733158 
 29.53   15.4557518   3.93138039 
29.535   15.6181254    3.9519774 
 29.54   15.9547712    3.9943424 
29.545   16.3325359   4.04135322 
 29.55   15.9482504   3.99352606 
29.555   16.8708891   4.10741879 
 29.56    16.501142   4.06215977 
29.565   16.5770577    4.0714933 
 29.57   16.9051702   4.11158974 
29.575   17.3171326    4.1613859 
 29.58   17.1248094   4.13821331 
29.585   18.8295461   4.33930249 
 29.59   18.6778397   4.32178663 
29.595    19.009929   4.36003773 
  29.6   19.1194129   4.37257508 
29.605   18.7889717   4.33462474 
 29.61   19.6392019   4.43161392 
29.615   21.4640256   4.63292841 
 29.62   20.7856948   4.55913311 
29.625   21.7298895   4.66153296 
 29.63   22.3292018   4.72537848 
29.635   22.8005356   4.77499064 
 29.64   23.8117334   4.87972678 
29.645   24.8897158   4.98895939 
 29.65   25.5197043   5.05170311 
29.655   26.4296204   5.14097466 
 29.66   27.9239589   5.28431252 
29.665   29.0097185   5.38606707 
 29.67   30.2999133    5.5045357 
29.675    30.428318   5.51618691 
 29.68    32.884012    5.7344583 
29.685   34.4735619   5.87141907 
 29.69   36.0876199   6.00729722 
29.695   38.3413874   6.19204226 
  29.7   40.7491832   6.38350869 
29.705   43.1568698   6.56938885 
 29.71    47.652294    6.9030641 
29.715   49.0582318   7.00415818 
 29.72   53.4841209   7.31328387 
29.725   59.9828149   7.74485732 
 29.73   63.3887917   7.96170784 
29.735   68.7966813   8.29437649 
 29.74   78.2190901   8.84415571 
29.745   80.3139993   8.96180781 
 29.75   89.3535435   9.45270033 
29.755   100.993244   10.0495395 
 29.76   105.669099   10.2795476 
29.765   119.785075   10.9446368 
 29.77   127.459463   11.2897947 
29.775   136.531397    11.684665 
 29.78   149.584567    12.230477 
29.785    154.31721   12.4224478 
 29.79   163.696235   12.7943829 
29.795   170.979157   13.0758999 
  29.8    174.05083   13.1928325 
29.805    175.93091    13.263895 
 29.81   174.349962   13.2041646 
29.815   173.941678   13.1886951 
 29.82   167.769758   12.9525966 
29.825   157.886892   12.5653051 
 29.83   157.712601   12.5583678 
29.835    143.28963   11.9703647 
 29.84   138.133889   11.7530374 
29.845   130.416414   11.4200006 
 29.85   114.376356   10.6946882 
29.855   109.610781   10.4695168 
 29.86   99.6216142   9.98106278 
29.865   88.4677413   9.40572918 
 29.87   84.6542963   9.20077694 
29.875   75.5981573   8.69472008 
 29.88   68.5920531   8.28203194 
29.885   66.6360273   8.16308932 
 29.89   60.3848068   7.77076616 
29.895   54.5098429   7.38307814 
  29.9   52.2596809   7.22908576 
29.905   47.4175709   6.88604175 
 29.91   45.1898389   6.72233879 
29.915   42.1988918   6.49606741 
 29.92   39.1945536   6.26055537 
29.925   37.2200744   6.10082571 
 29.93   35.6203993   5.96828278 
29.935   32.5111946   5.70185887 
 29.94   31.8813413   5.64635646 
29.945   30.1887025   5.49442468 
 29.95   28.3212717   5.32177336 
29.955   27.7438937   5.26724726 
 29.96   25.9180908   5.09098132 
29.965   25.6992446   5.06944224 
 29.97   24.9301996   4.99301508 
29.975   23.3665263    4.8338935 
 29.98   22.6706825   4.76137401 
29.985   21.9054646   4.68032741 
 29.99   21.3274312   4.61816318 
29.995   21.3265883   4.61807192 
  30.0   20.8488049   4.56604915 
30.005   18.5640608   4.30860312 
 30.01   19.5871945   4.42574225 
30.015   18.8215573   4.33838187 
 30.02   18.6429734   4.31775097 
30.025   18.1710494   4.26275139 
 30.03   17.6122374   4.19669363 
30.035   16.8727455   4.10764476 
 30.04   16.8479857   4.10462979 
30.045   17.1118042   4.13664165 
 30.05   16.3854937   4.04789991 
30.055   16.6073047    4.0752061 
 30.06   16.2857843   4.03556493 
30.065   15.8236138   3.97789062 
 30.07   15.5256267   3.94025719 
30.075    15.703654   3.96278362 
 30.08   15.4160191   3.92632386 
30.085   14.7868347   3.84536536 
 30.09   14.6282527   3.82468988 
30.095   15.0758365   3.88276146 
  30.1   14.3996602   3.79468841 
30.105   14.2413975   3.77377761 
 30.11   14.4115914   3.79626019 
30.115   14.6483649   3.82731824 
 30.12   14.0782748   3.75210272 
30.125   14.0266717   3.74521985 
 30.13    14.363954   3.78998075 
30.135   14.2647351   3.77686842 
 30.14   13.7813289   3.71232122 
30.145   13.6606863   3.69603657 
 30.15   13.5843801    3.6856994 
30.155   13.8468559   3.72113637 
 30.16   13.1668344   3.62861329 
30.165   13.8953608   3.72764815 
 30.17   13.1715497   3.62926298 
30.175   12.8725161   3.58782888 
 30.18   13.1967581   3.63273425 
30.185   13.2737286   3.64331286 
 30.19   13.2957621   3.64633544 
30.195   12.9449424   3.59790806 
  30.2   12.9647515   3.60065987 
30.205   13.2503883   3.64010829 
 30.21   13.2247015   3.63657827 
30.215   12.9711198   3.60154409 
 30.22   12.7382215   3.56906451 
30.225    12.876782   3.58842333 
 30.23    13.123779   3.62267567 
30.235   12.9637541   3.60052137 
 30.24    13.169171   3.62893524 
30.245   13.2606683   3.64152005 
 30.25   12.7418448   3.56957208 
30.255   12.9392672   3.59711929 
 30.26    12.892014   3.59054509 
30.265   13.0813258   3.61681155 
 30.27   13.1764691   3.62994064 
30.275   12.8800708   3.58888155 
 30.28   12.9727434   3.60176949 
30.285    13.219403   3.63584969 
 30.29   13.3869035   3.65881176 
30.295   13.2864149   3.64505349 
  30.3   13.3229664   3.65006389 
30.305   13.7677874   3.71049693 
 30.31   13.8245063   3.71813209 
30.315   14.1076543   3.75601575 
 30.32   14.6827013   3.83180132 
30.325   14.4171895   3.79699743 
 30.33    14.666432    3.8296778 
30.335   14.7322485   3.83826113 
 30.34   14.9808671   3.87051251 
30.345   15.1340169   3.89024638 
 30.35   15.1741385   3.89539966 
30.355   15.7316933   3.96631986 
 30.36   15.5211454   3.93968849 
30.365   16.3382738   4.04206306 
 30.37   17.0954575   4.13466535 
30.375   17.2271128   4.15055572 
 30.38   17.5873252    4.1937245 
30.385   18.6344779   4.31676707 
 30.39   19.3714016   4.40129545 
30.395   20.3755178   4.51392487 
  30.4   20.1998364   4.49442281 
30.405   21.8011498   4.66917014 
 30.41   24.3548582   4.93506415 
30.415   24.3983442   4.93946801 
 30.42   25.8813025   5.08736695 
30.425   27.7325802    5.2661732 
 30.43     28.53213   5.34154753 
30.435   31.8462949   5.64325215 
 30.44   34.0098644    5.8317977 
30.445   34.9590782   5.91262025 
 30.45   39.2319825   6.26354393 
30.455   40.9851834   6.40196715 
 30.46   43.5221171   6.59712946 
30.465   46.2900367   6.80367817 
 30.47    49.096533   7.00689182 
30.475   50.1709174   7.08314319 
 30.48   50.7432735    7.1234313 
30.485   52.2318674   7.22716178 
 30.49   54.0231916   7.35004705 
30.495   54.6198928   7.39052724 
  30.5   53.5731558   7.31936854 
30.505   52.2522286    7.2285703 
 30.51   50.8738292   7.13258923 
30.515   48.8785468   6.99131939 
 30.52   46.7882142   6.84019109 
30.525   44.0479255   6.63686112 
 30.53   41.6229843   6.45158773 
30.535   38.6394018   6.21605999 
 30.54   37.3374925   6.11044126 
30.545   33.3716893   5.77682346 
 30.55    30.909466   5.55962823 
30.555   29.9543494   5.47305668 
 30.56    27.558156   5.24958627 
30.565   25.1268631   5.01267026 
 30.57   24.5490401   4.95469879 
30.575   23.0630182   4.80239713 
 30.58   22.5537256   4.74907629 
30.585   21.4245133   4.62866215 
 30.59   20.4799878   4.52548206 
30.595   19.7792509   4.44738697 
  30.6   19.3323952   4.39686198 
30.605   18.3778888   4.28694399 
 30.61   17.9577767    4.2376617 
30.615   17.1622479   4.14273435 
 30.62    16.112509   4.01403898 
30.625   16.2953699    4.0367524 
 30.63   15.9398316   3.99247187 
30.635   15.3580006    3.9189285 
 30.64   14.7728025   3.84354036 
30.645   14.5762055   3.81787971 
 30.65   14.4039962    3.7952597 
30.655   13.9673132   3.73728688 
 30.66   13.6550529   3.69527439 
30.665   13.8860683   3.72640152 
 30.67   13.3562013   3.65461371 
30.675   13.7392678   3.70665183 
 30.68   13.8159487   3.71698113 
30.685   13.2868545   3.64511378 
 30.69   12.6028649   3.55005139 
30.695   13.2094706   3.63448354 
  30.7   12.7513507   3.57090335 
30.705   12.1763818   3.48946727 
 30.71   12.4352213   3.52636092 
30.715   11.3528385   3.36939735 
 30.72   11.3481426   3.36870043 
30.725   12.1462943   3.48515341 
 30.73   11.6317242   3.41053137 
30.735    12.051336   3.47150342 
 30.74   11.6353327   3.41106035 
30.745   11.4510744   3.38394362 
 30.75   11.4337977   3.38138991 
30.755   11.9425694   3.45580228 
 30.76   11.3205621    3.3646043 
30.765   11.3668263   3.37147242 
 30.77   11.1032126   3.33214835 
30.775   11.2016669   3.34688914 
 30.78   11.3395704   3.36742785 
30.785    11.019393    3.3195471 
 30.79   10.8467945   3.29344721 
30.795   11.2574487   3.35521217 
  30.8   10.9875104   3.31474138 
30.805   11.2026488   3.34703583 
 30.81   10.9089559   3.30287085 
30.815    10.946003   3.30847443 
 30.82   10.9423943   3.30792901 
30.825   11.4470736   3.38335241 
 30.83   11.2713314   3.35728035 
30.835   11.5920421   3.40470881 
 30.84   11.1864675    3.3446177 
30.845   11.3423172   3.36783568 
 30.85   11.2197817   3.34959426 
30.855   11.6781389   3.41732921 
 30.86   11.0483019   3.32389859 
30.865   11.3837821   3.37398609 
 30.87   11.1077857   3.33283448 
30.875   10.7809825   3.28344066 
 30.88   10.7741096   3.28239388 
30.885   11.5717736   3.40173097 
 30.89   11.7789385   3.43204582 
30.895   11.0841896   3.32929266 
  30.9    11.187277    3.3447387 
30.905   11.4369283   3.38185279 
 30.91   11.1795672   3.34358598 
30.915   11.5527055   3.39892711 
 30.92   11.6816497   3.41784284 
30.925   11.1863699   3.34460311 
 30.93   11.0494926   3.32407771 
30.935   11.6849532   3.41832608 
 30.94   11.6456281   3.41256914 
30.945   11.6942512   3.41968583 
 30.95   11.5869064   3.40395452 
30.955   12.4818444   3.53296538 
 30.96   11.8471068   3.44196264 
30.965   12.1012151   3.47868008 
 30.97   12.3866785   3.51947134 
30.975   12.7494993    3.5706441 
 30.98   12.2989783   3.50698992 
30.985   12.1474659   3.48532149 
 30.99   12.6720521   3.55978259 
30.995   12.2949064   3.50640934 
  31.0   12.9479468   3.59832555 
31.005   13.0743775   3.61585087 
 31.01   13.6221592   3.69082094 
31.015   13.6662765   3.69679273 
 31.02   13.9896978   3.74028045 
31.025    13.933443   3.73275274 
 31.03   13.8454847   3.72095213 
31.035   14.2212958   3.77111333 
 31.04   14.9133468   3.86178027 
31.045   14.8429493   3.85265484 
 31.05   14.6296408   3.82487134 
31.055   14.9250456   3.86329466 
 31.06   15.0713896   3.88218876 
31.065   16.3288532   4.04089758 
 31.07   16.7676401    4.0948309 
31.075   16.7721253   4.09537854 
 31.08    16.867562   4.10701376 
31.085   17.7077721   4.20806037 
 31.09   19.0838946   4.36851171 
31.095   20.6857073   4.54815427 
  31.1   20.4857327   4.52611674 
31.105   22.0120762   4.69170291 
 31.11   22.8199806   4.77702634 
31.115   23.7766035   4.87612587 
 31.12    27.243528   5.21953331 
31.125   28.1013641   5.30107198 
 31.13   29.4193431   5.42396009 
31.135   31.4103495   5.60449369 
 31.14   32.5543087   5.70563833 
31.145   34.7762341   5.89713779 
 31.15    36.877488   6.07268376 
31.155   37.4161381   6.11687323 
 31.16    37.875663   6.15432068 
31.165   37.8616981   6.15318601 
 31.17   37.9679389   6.16181295 
31.175   35.8006376    5.9833634 
 31.18    34.974321   5.91390911 
31.185   34.6059719   5.88268407 
 31.19   30.9883388   5.56671706 
31.195   30.2606056   5.50096406 
  31.2   27.7756175   5.27025782 
31.205   25.4334516   5.04315889 
 31.21     24.23014   4.92241201 
31.215   22.5817131     4.752022 
 31.22   20.6516045   4.54440365 
31.225   20.6544954   4.54472171 
 31.23   18.8094437   4.33698556 
31.235   17.9554964   4.23739264 
 31.24   17.5054488   4.18395133 
31.245   16.9480182   4.11679708 
 31.25    16.766101   4.09464297 
31.255   16.2454157   4.03056022 
 31.26   15.6707297   3.95862725 
31.265   15.0548756   3.88006129 
 31.27   14.9963759   3.87251545 
31.275   14.4407751   3.80010199 
 31.28   14.6397955   3.82619857 
31.285   14.2830122   3.77928727 
 31.29   13.8684454   3.72403617 
31.295   13.9089423   3.72946944 
  31.3   13.5878088   3.68616451 
31.305   13.5600851   3.68240208 
 31.31   13.0116021   3.60715983 
31.315   13.0319012   3.60997246 
 31.32   12.2954614   3.50648847 
31.325   12.8863991   3.58976309 
 31.33   12.6652548   3.55882772 
31.335   12.4229823   3.52462513 
 31.34   12.4171432    3.5237967 
31.345    11.977521   3.46085553 
 31.35   12.7922019   3.57661877 
31.355   12.1039475   3.47907279 
 31.36    12.274846   3.50354764 
31.365   12.3686132   3.51690392 
 31.37   11.7809944   3.43234532 
31.375   12.1767245   3.48951637 
 31.38   12.2642035   3.50202848 
31.385   12.0886583   3.47687479 
 31.39   11.4338893   3.38140346 
31.395   11.8435438   3.44144501 
  31.4   11.3266981   3.36551603 
31.405   11.4359773   3.38171219 
 31.41   11.4255298   3.38016713 
31.415   11.3687006   3.37175037 
 31.42   11.2636332   3.35613367 
31.425   11.6789903   3.41745377 
 31.43   11.7138709   3.42255327 
31.435   11.7800016    3.4322007 
 31.44   11.1533901   3.33966915 
31.445   11.7018138    3.4207914 
 31.45   10.8860097   3.29939536 
31.455   10.8535624   3.29447453 
 31.46   11.1224161   3.33502865 
31.465   11.2486931   3.35390714 
 31.47   11.5171859   3.39369796 
31.475   11.4232182   3.37982517 
 31.48    11.482425    3.3885727 
31.485   10.9187711   3.30435638 
 31.49   11.3738527    3.3725143 
31.495   11.2490344   3.35395802 
  31.5   10.8574897   3.29507051 
31.505   11.4469668   3.38333664 
 31.51   11.1546441   3.33985689 
31.515   11.0318146   3.32141756 
 31.52   10.8925992    3.3003938 
31.525   11.1435156   3.33819047 
 31.53   11.2039285   3.34722698 
31.535   10.8072356   3.28743602 
 31.54   10.6274521   3.25997731 
31.545   10.3735975   3.22080696 
 31.55   10.2583399   3.20286433 
31.555   10.3652651   3.21951317 
 31.56   10.1333478   3.18329198 
31.565   9.89434414   3.14552764 
 31.57   10.0374634   3.16819561 
31.575   9.99308731   3.16118448 
 31.58   9.91235654   3.14838952 
31.585   10.1665753   3.18850674 
 31.59   10.6014118   3.25598092 
31.595   9.97992375   3.15910173 
  31.6   10.6849561   3.26878511 
31.605   10.0561529   3.17114378 
 31.61   9.86365781   3.14064608 
31.615   9.89683521   3.14592359 
 31.62   10.1536921   3.18648585 
31.625   10.0453782   3.16944447 
 31.63   10.3360491   3.21497265 
31.635   10.1126993   3.18004706 
 31.64   10.4270282   3.22909093 
31.645   10.1817569   3.19088655 
 31.65    10.328624   3.21381767 
31.655    10.165729   3.18837403 
 31.66   10.4470125   3.23218386 
31.665   10.1681637   3.18875582 
 31.67   10.3406956    3.2156952 
31.675   10.3020966   3.20968793 
 31.68   10.1034623   3.17859438 
31.685   10.4776242   3.23691584 
 31.69   10.5898471   3.25420453 
31.695   10.1889664   3.19201603 
  31.7   10.4930506   3.23929786 
31.705   11.0180615   3.31934655 
 31.71   10.7555186   3.27956073 
31.715   10.4195203   3.22792818 
 31.72   10.6186477   3.25862665 
31.725   10.4867949   3.23833212 
 31.73   10.9223895   3.30490385 
31.735   11.2430651   3.35306801 
 31.74   11.0451866   3.32342994 
31.745   11.5557212    3.3993707 
 31.75   11.8141757   3.43717554 
31.755   11.7708137   3.43086194 
 31.76   11.5669192   3.40101737 
31.765   12.2405673    3.4986522 
 31.77   12.1263474   3.48229054 
31.775    12.634669   3.55452796 
 31.78   13.2950039   3.64623147 
31.785    13.530766   3.67841896 
 31.79   14.1853197   3.76634036 
31.795   14.3644488   3.79004602 
  31.8   14.6049199   3.82163839 
31.805   14.9744495   3.86968338 
 31.81   15.1113081   3.88732661 
31.815   16.2515011   4.03131506 
 31.82   15.9226106    3.9903146 
31.825   16.2209776   4.02752748 
 31.83   15.7260481   3.96560816 
31.835   15.9004662   3.98753886 
 31.84   15.5846935   3.94774537 
31.845   15.3826259   3.92206909 
 31.85   14.8550642   3.85422679 
31.855   14.2185133   3.77074439 
 31.86   13.4732646   3.67059458 
31.865    13.489387   3.67279008 
 31.87   12.7145917   3.56575261 
31.875   12.8371848   3.58290173 
 31.88   12.5133011   3.53741447 
31.885   12.0045254   3.46475474 
 31.89   11.5995135   3.40580585 
31.895   11.8165613   3.43752255 
  31.9   11.6059115   3.40674499 
31.905   10.9596302   3.31053322 
 31.91   10.9050516   3.30227975 
31.915   11.0682723   3.32690131 
 31.92   10.5393627   3.24643847 
31.925   10.7485573   3.27849925 
 31.93   10.5145104   3.24260857 
31.935   10.1272841   3.18233941 
 31.94    10.600087   3.25577748 
31.945   10.6457586   3.26278387 
 31.95   10.1330431   3.18324411 
31.955   10.8564049    3.2949059 
 31.96   10.1771665   3.19016715 
31.965   10.8909446   3.30014312 
 31.97   10.2097129   3.19526413 
31.975   9.97859532   3.15889147 
 31.98    10.323401   3.21300498 
31.985   9.93990816   3.15276199 
 31.99    10.310955   3.21106759 
31.995   10.3626901   3.21911325 
  32.0   10.1087025   3.17941858 
32.005   10.0506933   3.17028284 
 32.01   10.1729367   3.18950414 
32.015   9.87538833   3.14251306 
 32.02   10.2681553   3.20439625 
32.025   9.97923166   3.15899219 
 32.03   9.86756668   3.14126832 
32.035   10.1735485   3.18960006 
 32.04    9.5644025   3.09263682 
32.045   9.46388733   3.07634317 
 32.05   9.74124729   3.12109713 
32.055   9.71908311    3.1175444 
 32.06   9.83448631   3.13599846 
32.065   9.75888894   3.12392204 
 32.07   9.72472617   3.11844932 
32.075   9.68291671   3.11173853 
 32.08    9.8091881   3.13196234 
32.085   9.72912889   3.11915516 
 32.09   9.98820441   3.16041206 
32.095   9.95406913   3.15500699 
  32.1   9.78251536   3.12770129 
32.105   9.61328011   3.10052901 
 32.11   9.68869203   3.11266639 
32.115   9.58613034   3.09614766 
 32.12   9.47814898   3.07866026 
32.125   9.44630627   3.07348439 
 32.13   9.88256989    3.1436555 
32.135   9.78412042   3.12795787 
 32.14   9.72677393   3.11877763 
32.145   9.34435996   3.05685459 
 32.15   10.1443984   3.18502722 
32.155   9.90387719   3.14704261 
 32.16   9.73206493   3.11962577 
32.165   9.54356295   3.08926576 
 32.17   9.88304693   3.14373137 
32.175   9.62261303   3.10203369 
 32.18   9.47363027   3.07792629 
32.185   9.38634432   3.06371414 
 32.19    9.6263526    3.1026364 
32.195   9.73809922   3.12059277 
  32.2   9.93452564   3.15190825 
32.205   9.56263793   3.09235152 
 32.21   9.65482309   3.10722112 
32.215   9.59646332    3.0978159 
 32.22   9.49310122   3.08108767 
32.225   9.54668111    3.0897704 
 32.23   9.89434069   3.14552709 
32.235   9.71734903   3.11726628 
 32.24   10.0898615   3.17645423 
32.245   9.85323541   3.13898637 
 32.25   9.89801118   3.14611048 
32.255   9.61794682   3.10128148 
 32.26   9.93007121   3.15120155 
32.265   9.98798946   3.16037806 
 32.27   9.84685469   3.13796984 
32.275   10.0436197   3.16916703 
 32.28   9.71040018    3.1161515 
32.285   9.96621684   3.15693155 
 32.29   9.78501336    3.1281006 
32.295   10.3050708   3.21015121 
  32.3   10.4572388   3.23376542 
32.305   10.1451971   3.18515261 
 32.31   10.5172099   3.24302481 
32.315   10.1673913   3.18863471 
 32.32   10.3980684   3.22460361 
32.325    10.184086   3.19125147 
 32.33   10.7998314   3.28630969 
32.335   10.8193358   3.28927588 
 32.34   10.3661385   3.21964881 
32.345     10.73498   3.27642793 
 32.35   11.3926119   3.37529434 
32.355   11.3687273   3.37175434 
 32.36   11.4737621   3.38729422 
32.365   12.1729006   3.48896842 
 32.37   11.9595252   3.45825464 
32.375   12.1946636   3.49208585 
 32.38   12.7578932   3.57181931 
32.385   12.5946304   3.54889143 
 32.39   13.1953303   3.63253772 
32.395       13.696   3.70081072 
  32.4   13.9190418    3.7308232 
32.405   14.7486066   3.84039147 
 32.41   14.4862841   3.80608514 
32.415    15.709314   3.96349769 
 32.42   16.3688961   4.04584924 
32.425   16.7118408   4.08801183 
 32.43    17.902449   4.23112858 
32.435   18.7715434   4.33261392 
 32.44   20.4569769   4.52293897 
32.445   20.5591686   4.53422194 
 32.45    21.164594   4.60049932 
32.455    21.645412     4.652463 
 32.46   22.1504631   4.70642785 
32.465   21.9691453   4.68712549 
 32.47   22.6333446   4.75745148 
32.475   22.0558913   4.69637001 
 32.48   21.9051282   4.68029146 
32.485   22.1632427   4.70778533 
 32.49   21.2157771   4.60605874 
32.495    20.635435   4.54262425 
  32.5   19.7841359   4.44793614 
32.505   19.2425301   4.38663084 
 32.51   18.4363274   4.29375446 
32.515   17.4258046   4.17442266 
 32.52   17.3227603   4.16206202 
32.525   16.1338349   4.01669452 
 32.53   15.2487051   3.90495904 
32.535   15.1063193   3.88668487 
 32.54   14.5181693   3.81027155 
32.545   14.0138534   3.74350817 
 32.55   13.4379132   3.66577594 
32.555   13.1716041   3.62927047 
 32.56   12.5457284   3.54199497 
32.565   12.8221356   3.58080097 
 32.57   12.8092747   3.57900471 
32.575   12.6978349   3.56340215 
 32.58   11.8545833   3.44304855 
32.585   11.5645785   3.40067324 
 32.59   10.8832244   3.29897324 
32.595   11.2969804   3.36109809 
  32.6   10.7284733   3.27543482 
32.605   11.3482035   3.36870947 
 32.61   10.8552273   3.29472719 
32.615   10.9010641   3.30167595 
 32.62   10.0709943   3.17348299 
32.625   10.6346768   3.26108522 
 32.63   10.8297338   3.29085609 
32.635   10.8181838   3.28910075 
 32.64   10.3653326   3.21952366 
32.645   9.78865869   3.12868322 
 32.65   10.8947646   3.30072183 
32.655   10.0807037   3.17501239 
 32.66   10.7227217   3.27455672 
32.665   10.6652936   3.26577611 
 32.67   10.3523191   3.21750199 
32.675   9.84691299   3.13797913 
 32.68   10.0148448   3.16462396 
32.685   10.1861542   3.19157551 
 32.69   9.88801431   3.14452132 
32.695   10.1082479   3.17934709 
  32.7   9.79846621   3.13025018 
32.705   10.2050838   3.19453968 
 32.71   10.0081525   3.16356642 
32.715   10.3768587   3.22131319 
 32.72   9.98265269   3.15953362 
32.725   10.0041155   3.16292831 
 32.73   9.79845368   3.13024818 
32.735   9.90020484    3.1464591 
 32.74   9.97882612     3.158928 
32.745    9.9663558   3.15695356 
 32.75   9.45668479   3.07517232 
32.755   9.74832589   3.12223091 
 32.76   10.0604309   3.17181824 
32.765   9.79487075   3.12967582 
 32.77   9.92391879    3.1502252 
32.775   10.1941777   3.19283225 
 32.78   10.1328853   3.18321933 
32.785   10.2915061   3.20803773 
 32.79   10.3181365   3.21218563 
32.795   10.2795375   3.20617178 
  32.8   9.94675239   3.15384724 
32.805   9.95579243   3.15528009 
 32.81   9.83391946   3.13590808 
32.815   10.0833029   3.17542168 
 32.82   10.3344213   3.21471948 
32.825   10.0074802   3.16346015 
 32.83   9.98564433   3.16000701 
32.835   10.1320807   3.18309295 
 32.84   9.75672428   3.12357556 
32.845   10.1646495   3.18820475 
 32.85   9.99931082   3.16216869 
32.855   10.3410149   3.21574484 
 32.86    10.351258   3.21733709 
32.865   10.0941829   3.17713439 
 32.87    10.499984   3.24036788 
32.875   10.4046064   3.22561721 
 32.88   10.3976089   3.22453235 
32.885   9.96239896   3.15632681 
 32.89   10.4691279   3.23560318 
32.895   10.4686592   3.23553074 
  32.9   10.6175467   3.25845772 
32.905    10.404369   3.22558042 
 32.91   10.8577386   3.29510828 
32.915   10.9009442   3.30165779 
 32.92   10.7736563   3.28232483 
32.925   11.3645587   3.37113612 
 32.93   10.8267158   3.29039752 
32.935   11.2477986   3.35377378 
 32.94    10.658448   3.26472786 
32.945   11.6116669   3.40758961 
 32.95   11.6611706   3.41484562 
32.955   11.8486864   3.44219209 
 32.96   12.1737118   3.48908467 
32.965   11.6956975   3.41989729 
 32.97   11.9464058    3.4563573 
32.975   12.1831946   3.49044333 
 32.98   12.8800836   3.58888333 
32.985   12.7753109   3.57425669 
 32.99   13.1352776   3.62426236 
32.995   13.5674867   3.68340694 
  33.0   14.1168951   3.75724568 
33.005   14.6974243   3.83372199 
 33.01   14.7998293   3.84705462 
33.015   14.8945068    3.8593402 
 33.02   15.5612153   3.94477063 
33.025   16.3101936   4.03858806 
 33.03   17.4808451   4.18101006 
33.035   17.7237799   4.20996198 
 33.04   18.4816548   4.29902952 
33.045   19.9945915   4.47153122 
 33.05   21.7441002   4.66305696 
33.055   22.0152653   4.69204276 
 33.06   23.7620059   4.87462879 
33.065   24.0028591   4.89927128 
 33.07   25.8717518    5.0864282 
33.075   27.7502386   5.26784952 
 33.08   27.7181093   5.26479907 
33.085   30.1897562   5.49452056 
 33.09   30.9259463   5.56111017 
33.095   30.4769317   5.52059161 
  33.1   31.3304519   5.59736116 
33.105   32.0869062   5.66453054 
 33.11   31.4730055    5.6100807 
33.115   31.0261143     5.570109 
 33.12   30.1841364   5.49400914 
33.125   30.7194847    5.5425161 
 33.13   28.9001484   5.37588582 
33.135   28.2596919   5.31598457 
 33.14   28.0390605    5.2951922 
33.145   25.7432946   5.07378504 
 33.15    24.713326   4.97124994 
33.155   23.7925487   4.87776063 
 33.16     22.51515   4.74501317 
33.165    22.323641   4.72479005 
 33.17    20.242605   4.49917825 
33.175   19.1494258   4.37600569 
 33.18   19.0850802   4.36864741 
33.185   17.8226865   4.22169237 
 33.19   17.2144257   4.14902708 
33.195   16.4045834   4.05025721 
  33.2   15.7095383   3.96352599 
33.205   15.5381778   3.94184955 
 33.21   14.4495249   3.80125307 
33.215   14.1440977   3.76086396 
 33.22   13.7845203   3.71275105 
33.225   13.5546942   3.68167003 
 33.23   12.6679125    3.5592011 
33.235   13.1395679   3.62485418 
 33.24   12.6160715   3.55191096 
33.245   11.5741509   3.40208038 
 33.25   12.0937838    3.4776118 
33.255   11.4377944   3.38198084 
 33.26    11.635894   3.41114262 
33.265   11.6466933    3.4127252 
 33.27   11.3166953   3.36402962 
33.275   11.2982328    3.3612844 
 33.28   10.6295598   3.26030057 
33.285   10.5146091    3.2426238 
 33.29   10.3511793   3.21732487 
33.295    10.587037   3.25377273 
  33.3   11.1628012   3.34107785 
33.305   10.0905414   3.17656125 
 33.31   10.4257454   3.22889229 
33.315    10.140813   3.18446432 
 33.32   10.5092201   3.24179273 
33.325   10.2652591    3.2039443 
 33.33   10.1275158   3.18237582 
33.335   10.4502327   3.23268196 
 33.34   10.2254474   3.19772535 
33.345   10.3293372   3.21392863 
 33.35   9.90984673    3.1479909 
33.355   9.68629472   3.11228127 
 33.36   9.84092381   3.13702467 
33.365   9.89960941   3.14636448 
 33.37   10.1781184   3.19031634 
33.375   10.2031622   3.19423891 
 33.38   10.0688202   3.17314043 
33.385   9.60207341   3.09872125 
 33.39   9.73879902   3.12070489 
33.395   9.74050081   3.12097754 
  33.4   10.0626569   3.17216911 
33.405    9.9395026   3.15269767 
 33.41   9.96431089   3.15662967 
33.415   9.69809436   3.11417635 
 33.42   9.50728948   3.08338928 
33.425   9.60470494   3.09914584 
 33.43   9.85297138   3.13894431 
33.435     9.617293   3.10117607 
 33.44   9.79495428   3.12968917 
33.445   9.74668032   3.12196738 
 33.45    9.8842343   3.14392021 
33.455   9.94101221   3.15293708 
 33.46    9.6485783   3.10621607 
33.465   9.29153463   3.04820187 
 33.47   9.33188927   3.05481411 
33.475   9.90765891   3.14764339 
 33.48   9.58448541   3.09588201 
33.485   9.31962791   3.05280656 
 33.49   9.58642496   3.09619524 
33.495   9.71642681   3.11711835 
  33.5   9.68589184   3.11221655 
33.505    9.3154505   3.05212229 
 33.51   9.86321632   3.14057579 
33.515   9.65804286   3.10773919 
 33.52   9.59816114   3.09808992 
33.525   9.84967699    3.1384195 
 33.53   9.82650207    3.1347252 
33.535   9.68481248   3.11204314 
 33.54    10.060702   3.17186097 
33.545   9.88016135   3.14327239 
 33.55   9.80748788    3.1316909 
33.555   9.89276556   3.14527671 
 33.56   9.95034208   3.15441628 
33.565   9.86240774   3.14044706 
 33.57   10.2182835   3.19660499 
33.575   10.1034385   3.17859065 
 33.58   9.70975509   3.11604799 
33.585   10.6952035   3.27035219 
 33.59   10.0176792   3.16507176 
33.595   10.2699712   3.20467957 
  33.6   10.5053101   3.24118961 
33.605   10.2128566   3.19575603 
 33.61   10.0528774   3.17062728 
33.615   10.5450068   3.24730763 
 33.62   10.8397274   3.29237412 
33.625   10.5615354    3.2498516 
 33.63   11.5677022   3.40113248 
33.635   11.7370841    3.4259428 
 33.64   12.0406664   3.46996634 
33.645   11.4918005   3.38995582 
 33.65   12.6782374   3.56065127 
33.655   12.2525669   3.50036668 
 33.66   12.8545342   3.58532205 
33.665   12.6902587   3.56233893 
 33.67   13.5636981   3.68289263 
33.675   13.9505135   3.73503862 
 33.68   14.2470516   3.77452668 
33.685   14.8868383   3.85834657 
 33.69    15.679419   3.95972461 
33.695   15.5745496   3.94646039 
  33.7   16.4308571   4.05349936 
33.705    17.108143    4.1361991 
 33.71   16.9897451   4.12186185 
33.715   17.7653011    4.2148904 
 33.72   17.5848481   4.19342916 
33.725   18.1526279   4.26059009 
 33.73   18.2855472   4.27616033 
33.735   18.3522016   4.28394696 
 33.74   18.7595912   4.33123437 
33.745   17.9135088   4.23243532 
 33.75    17.785325   4.21726511 
33.755   17.6148337   4.19700294 
 33.76   16.4115173   4.05111309 
33.765     16.60078   4.07440548 
 33.77   15.8402527    3.9799815 
33.775   15.2793388   3.90887949 
 33.78   14.9406057   3.86530797 
33.785   13.7255274    3.7047979 
 33.79    13.750005   3.70809992 
33.795   13.1304037   3.62358989 
  33.8   12.9389397   3.59707377 
33.805   13.0354905   3.61046957 
 33.81   11.8798038   3.44670913 
33.815    12.173093   3.48899598 
 33.82   12.3167273   3.50951952 
33.825   11.6280865   3.40999802 
 33.83   10.9936606   3.31566895 
33.835   11.0308095   3.32126626 
 33.84   11.2234815   3.35014649 
33.845   11.0379223   3.32233688 
 33.85   10.6703714   3.26655345 
33.855    10.740919   3.27733412 
 33.86   10.6151008   3.25808238 
33.865   10.4941751   3.23947142 
 33.87   10.4806428   3.23738209 
33.875   10.1036856   3.17862952 
 33.88   10.2842485   3.20690637 
33.885   10.0779933   3.17458554 
 33.89   9.96036297   3.15600427 
33.895   10.2588178   3.20293892 
  33.9   10.3866191   3.22282781 
33.905    9.7084761   3.11584276 
 33.91    9.7883869   3.12863978 
33.915   9.84932483    3.1383634 
 33.92   9.62807917   3.10291462 
33.925   9.42773736   3.07046208 
 33.93   9.58458618   3.09589828 
33.935   9.66571728   3.10897367 
 33.94   9.64228927   3.10520358 
33.945   9.76513315    3.1249213 
 33.95   9.87969353   3.14319798 
33.955   9.45467969   3.07484629 
 33.96   9.35049433    3.0578578 
33.965     9.591951    3.0970875 
 33.97   9.44201547   3.07278627 
33.975   9.65587703   3.10739071 
 33.98   9.35773469   3.05904147 
33.985   9.47543914   3.07822013 
 33.99    9.6818764   3.11157137 
33.995   9.33683334   3.05562323 
  34.0   9.22580172   3.03740049 
34.005   9.36967717   3.06099284 
 34.01   9.49611629   3.08157692 
34.015   9.14838443   3.02462964 
 34.02   9.52175637   3.08573433 
34.025   9.03190016   3.00531199 
 34.03   9.12173852    3.0202216 
34.035   9.28008785   3.04632366 
 34.04   9.43144296   3.07106544 
34.045   9.39024073   3.06434997 
 34.05   9.03967106   3.00660457 
34.055   9.04332847   3.00721274 
 34.06   9.19949486   3.03306691 
34.065   9.36696043   3.06054904 
 34.07   9.12844282    3.0213313 
34.075   9.61005361   3.10000865 
 34.08   8.84981968   2.97486465 
34.085   9.11263252   3.01871372 
 34.09    9.1270358   3.02109844 
34.095   9.13748376   3.02282711 
  34.1   8.24107855   2.87072788 
34.105   9.32166438   3.05314009 
 34.11   9.02278056   3.00379436 
34.115   9.12655478   3.02101883 
 34.12   9.02374688   3.00395521 
34.125   9.02622494   3.00436764 
 34.13   9.16177553    3.0268425 
34.135   8.93760904   2.98958342 
 34.14   8.65276631   2.94155848 
34.145   9.10787392   3.01792543 
 34.15   8.51934291   2.91879134 
34.155   9.15221959   3.02526356 
 34.16   9.12162988   3.02020361 
34.165   9.26618203   3.04404041 
 34.17   9.08925789   3.01483961 
34.175   9.03542208   3.00589788 
 34.18     8.754569   2.95881209 
34.185   9.14708381   3.02441462 
 34.19   8.63378453   2.93833023 
34.195   8.77659526    2.9625319 
  34.2   9.18747409   3.03108464 
34.205    9.2881048   3.04763922 
 34.21   8.91520686   2.98583437 
34.215   9.20867599   3.03458004 
 34.22   8.76248271    2.9601491 
34.225   8.43148451   2.90370186 
 34.23     8.790209   2.96482866 
34.235   8.29541844   2.88017681 
 34.24   9.36394793   3.06005685 
34.245   8.55367518   2.92466668 
 34.25   9.26323589   3.04355645 
34.255   9.12025971   3.01997677 
 34.26   8.81398029   2.96883484 
34.265   8.76525986   2.96061816 
 34.27   8.70750264   2.95084778 
34.275   8.56853536   2.92720607 
 34.28   8.16827678   2.85801973 
34.285   8.87089896   2.97840544 
 34.29   8.92065062   2.98674582 
34.295   8.91522483   2.98583738 
  34.3   8.69412749   2.94858059 
34.305   8.49296258   2.91426879 
 34.31   8.86276529   2.97703969 
34.315    9.0294275   3.00490058 
 34.32   8.48264883   2.91249873 
34.325   8.81624006   2.96921539 
 34.33    9.0471011   3.00783994 
34.335   8.65958003   2.94271644 
 34.34   8.89379682   2.98224694 
34.345   8.64418135   2.94009887 
 34.35   8.52535074   2.91982033 
34.355   8.70090781   2.94973012 
 34.36   8.94946556   2.99156574 
34.365   8.57090195   2.92761028 
 34.37   9.25908083   3.04287378 
34.375   8.78249505   2.96352747 
 34.38   9.02819329   3.00469521 
34.385   8.77128199   2.96163502 
 34.39   9.12377386   3.02055853 
34.395   8.95008563   2.99166937 
  34.4   9.04056507   3.00675324 
34.405   8.50464323   2.91627215 
 34.41   8.82183147   2.97015681 
34.415    9.1006513   3.01672858 
 34.42   8.63271767   2.93814868 
34.425   8.96035809   2.99338572 
 34.43   8.33730584   2.88743932 
34.435   8.37303085   2.89361899 
 34.44   8.74567947    2.9573095 
34.445   9.23430952   3.03880067 
 34.45   9.06768127   3.01125908 
34.455   8.76419448   2.96043822 
 34.46   8.56064418   2.92585785 
34.465   9.03710548   3.00617789 
 34.47   8.98287028   2.99714369 
34.475   8.91656803   2.98606229 
 34.48   9.02756481   3.00459062 
34.485   8.97608567   2.99601163 
 34.49    8.7531521   2.95857265 
34.495   8.79558716   2.96573552 
  34.5   8.42694102    2.9029194 
34.505    9.0653352   3.01086951 
 34.51   9.18894227   3.03132682 
34.515   9.02478672   3.00412828 
 34.52   9.12092225   3.02008646 
34.525   8.97553882   2.99592036 
 34.53   8.52549482     2.919845 
34.535   8.95461821   2.99242681 
 34.54   9.09124819   3.01516968 
34.545   9.26658626   3.04410681 
 34.55   8.93577088   2.98927598 
34.555   9.03150678   3.00524654 
 34.56   9.05481703    3.0091223 
34.565   9.08792303   3.01461822 
 34.57   8.84350548    2.9738032 
34.575   8.73920076   2.95621392 
 34.58   8.90230898   2.98367374 
34.585   9.27864758   3.04608726 
 34.59    9.1068608   3.01775758 
34.595   8.92487962    2.9874537 
  34.6   8.45998989   2.90860618 
34.605   8.80874112   2.96795234 
 34.61    8.9049793   2.98412119 
34.615   9.51605817   3.08481088 
 34.62   8.75476103   2.95884454 
34.625   9.27049478   3.04474872 
 34.63   8.79550017   2.96572085 
34.635   8.84639608   2.97428917 
 34.64   9.00244619   3.00040767 
34.645   9.33323219   3.05503391 
 34.65   8.78911312   2.96464384 
34.655   9.43196136   3.07114984 
 34.66   8.95812709   2.99301305 
34.665   8.64779141   2.94071274 
 34.67   9.07096737   3.01180467 
34.675   8.84947836   2.97480728 
 34.68   9.00790343   3.00131695 
34.685   9.12307348    3.0204426 
 34.69   9.03353231   3.00558352 
34.695   9.07068466   3.01175774 
  34.7   8.65673928   2.94223372 
34.705   8.81929088   2.96972909 
 34.71   8.72556686   2.95390705 
34.715   8.45432639   2.90763244 
 34.72   8.60938796   2.93417586 
34.725   8.90656006   2.98438604 
 34.73   9.00199171   3.00033193 
34.735   8.86841517   2.97798844 
 34.74   9.24694221   3.04087853 
34.745   8.63778499   2.93901089 
 34.75   8.75564625   2.95899413 
34.755   9.15832143   3.02627187 
 34.76   8.77603862   2.96243795 
34.765   9.12015638   3.01995966 
 34.77   9.10293287   3.01710671 
34.775   9.06707489    3.0111584 
 34.78   8.39114842    2.8967479 
34.785   8.58320101   2.92971006 
 34.79   8.76634622   2.96080162 
34.795   8.69192919   2.94820779 
  34.8   8.81451407   2.96892473 
34.805   8.74659291   2.95746393 
 34.81   8.74153418   2.95660856 
34.815   8.57693924   2.92864119 
 34.82   8.82165857    2.9701277 
34.825   8.64578108   2.94037091 
 34.83   9.03566164   3.00593773 
34.835   8.59379917   2.93151824 
 34.84   8.90408677   2.98397164 
34.845   8.77830039   2.96281967 
 34.85   8.31753047   2.88401291 
34.855    8.6711947   2.94468924 
 34.86    8.6928144   2.94835792 
34.865   8.41427821   2.90073753 
 34.87   8.77311909   2.96194515 
34.875   8.64542076   2.94030964 
 34.88   8.72057231   2.95306152 
34.885   8.78898389   2.96462205 
 34.89   8.53567811   2.92158828 
34.895   8.85812818   2.97626077 
  34.9   8.77124358   2.96162853 
34.905   8.95623058   2.99269621 
 34.91   8.65570628   2.94205817 
34.915   8.53953046    2.9222475 
 34.92   8.42990776   2.90343034 
34.925   8.86099565   2.97674246 
 34.93    8.7426309   2.95679402 
34.935   8.83316265    2.9720637 
 34.94    8.8027889   2.96694943 
34.945   8.57821464   2.92885893 
 34.95   8.57937312   2.92905669 
34.955   8.83383959   2.97217758 
 34.96   8.53755388   2.92190929 
34.965   8.60397494    2.9332533 
 34.97    8.5544524   2.92479955 
34.975   8.67448239   2.94524742 
 34.98   9.12682406    3.0210634 
34.985   8.99465928   2.99910975 
 34.99   8.09903036   2.84587954 
34.995   8.66809336   2.94416259 
  35.0   9.07233652   3.01203196 
35.005   8.73263927   2.95510394 
 35.01   8.96522444   2.99419846 
35.015   9.11515138    3.0191309 
 35.02   8.77246913   2.96183543 
35.025   8.53222293   2.92099691 
 35.03   8.69005221   2.94788945 
35.035   8.98642332   2.99773637 
 35.04   8.92593241    2.9876299 
35.045    9.2438938   3.04037725 
 35.05   9.09365192   3.01556826 
35.055   8.72849877   2.95440329 
 35.06   8.90540227   2.98419206 
35.065   8.53492576   2.92145953 
 35.07   8.40304188   2.89880008 
35.075   8.83346403    2.9721144 
 35.08   8.99366889   2.99894463 
35.085   8.85226273   2.97527524 
 35.09   8.96799491   2.99466107 
35.095   8.88639752   2.98100613 
  35.1   8.78074723   2.96323256 
35.105   8.96486149   2.99413785 
 35.11   8.50637097   2.91656835 
35.115   8.99952862   2.99992144 
 35.12   8.97412526   2.99568444 
35.125   8.78181068     2.963412 
 35.13    8.9208888    2.9867857 
35.135   8.96196118   2.99365348 
 35.14   8.74990842   2.95802441 
35.145   9.09227421   3.01533982 
 35.15   8.90639876   2.98435902 
35.155   9.14552607   3.02415708 
 35.16   9.30843163   3.05097224 
35.165   9.11545185   3.01918066 
 35.17    9.3704496   3.06111901 
35.175   9.04647932   3.00773658 
 35.18    8.8969606   2.98277733 
35.185   8.78059218    2.9632064 
 35.19   8.96292404    2.9938143 
35.195   9.20708281   3.03431752 
  35.2   9.10649066   3.01769625 
35.205   9.28518512   3.04716017 
 35.21    9.2875584   3.04754957 
35.215   9.21570411   3.03573782 
 35.22   9.36967576   3.06099261 
35.225   9.49701223   3.08172228 
 35.23      9.02523   3.00420206 
35.235   9.13762926   3.02285118 
 35.24   9.12917927   3.02145317 
35.245   9.11936924   3.01982934 
 35.25   9.63236396   3.10360499 
35.255   9.07982357   3.01327456 
 35.26   9.47352907   3.07790985 
35.265   9.36115507   3.05960048 
 35.27   9.54133938   3.08890585 
35.275   9.51453185   3.08456348 
 35.28    9.6830245   3.11175585 
35.285   9.75167425   3.12276708 
 35.29   9.48137754   3.07918456 
35.295   9.69369558   3.11347002 
  35.3   9.31503204   3.05205374 
35.305   9.43985736   3.07243509 
 35.31   9.41486832   3.06836574 
35.315   9.63798942   3.10451114 
 35.32   9.87495974   3.14244487 
35.325   10.1138194   3.18022317 
 35.33   10.0744163    3.1740221 
35.335   9.69782892   3.11413373 
 35.34   9.85218876   3.13881964 
35.345   9.56931839   3.09343149 
 35.35   9.52206301   3.08578402 
35.355   9.51127375    3.0840353 
 35.36   9.88723516   3.14439742 
35.365   9.71478263   3.11685461 
 35.37    9.8304054   3.13534773 
35.375   9.73053862   3.11938113 
 35.38   10.1630967   3.18796122 
35.385   10.0062926   3.16327245 
 35.39   10.0495771   3.17010679 
35.395   10.3495461   3.21707104 
  35.4   10.4214646   3.22822933 
35.405   10.4443486   3.23177175 
 35.41   9.92984681   3.15116595 
35.415   10.6618579   3.26525006 
 35.42   10.6723825   3.26686126 
35.425   10.9534546   3.30960038 
 35.43     10.90381   3.30209176 
35.435    11.105656   3.33251497 
 35.44   11.3578078   3.37013468 
35.445   11.6306734   3.41037732 
 35.45   11.7569681   3.42884355 
35.455   11.5331059   3.39604268 
 35.46   12.0169193   3.46654284 
35.465   12.3115123   3.50877647 
 35.47   12.7906964   3.57640831 
35.475   13.1750636   3.62974705 
 35.48   13.3668553   3.65607103 
35.485   13.9657333    3.7370755 
 35.49   14.6749994   3.83079618 
35.495   14.0194343   3.74425351 
  35.5   15.5949829   3.94904836 
35.505   15.7236425   3.96530484 
 35.51   16.5446684   4.06751379 
35.515   17.0322005   4.12700866 
 35.52   17.4034764    4.1717474 
35.525   18.1401156   4.25912146 
 35.53   18.1474608   4.25998366 
35.535   18.8623784   4.34308397 
 35.54   20.0431248   4.47695485 
35.545   19.0239031   4.36163995 
 35.55   19.3817075   4.40246607 
35.555   19.3377718   4.39747334 
 35.56   19.4808174    4.4137079 
35.565   19.0715743   4.36710136 
 35.57   18.0520719   4.24877299 
35.575   18.5758973   4.30997648 
 35.58   17.7052907   4.20776553 
35.585   16.7315651   4.09042359 
 35.59   15.9291616   3.99113537 
35.595    16.194167   4.02419769 
  35.6   15.1881334   3.89719558 
35.605    14.912908   3.86172345 
 35.61   14.2599174   3.77623058 
35.615   13.8810699   3.72573078 
 35.62   13.6103474   3.68922044 
35.625   13.1940102   3.63235601 
 35.63   12.9032408   3.59210813 
35.635   13.5807413   3.68520574 
 35.64   12.4922386   3.53443611 
35.645   12.0656824   3.47356912 
 35.65   12.0172629   3.46659241 
35.655   11.4900408   3.38969627 
 35.66   11.2350685   3.35187538 
35.665    11.374165    3.3725606 
 35.67    10.813255   3.28835141 
35.675   11.1292089    3.3360469 
 35.68   11.0368552   3.32217627 
35.685   10.4817429     3.237552 
 35.69   10.9432705   3.30806145 
35.695    10.757653   3.27988613 
  35.7   10.4267684   3.22905069 
35.705   10.5370508   3.24608238 
 35.71   10.5133642   3.24243184 
35.715   10.4010957   3.22507297 
 35.72    10.388545   3.22312659 
35.725    10.536968   3.24606962 
 35.73   10.1985601   3.19351845 
35.735   10.3755583   3.22111135 
 35.74   10.2330602   3.19891548 
35.745   10.4401497   3.23112205 
 35.75   9.97749943     3.158718 
35.755   10.0053591   3.16312489 
 35.76   10.2985998   3.20914316 
35.765   10.2660122   3.20406182 
 35.77   10.3826464   3.22221142 
35.775   10.1787528   3.19041577 
 35.78   9.71099893   3.11624757 
35.785    10.137461   3.18393798 
 35.79   9.81233902   3.13246533 
35.795   9.67149846   3.10990329 
  35.8   9.96433423   3.15663337 
35.805    9.8870517   3.14436825 
 35.81   9.61368303   3.10059398 
35.815   9.59713929     3.097925 
 35.82   9.57099988   3.09370326 
35.825   9.99772542     3.161918 
 35.83   9.82832556   3.13501604 
35.835   9.88029788   3.14329411 
 35.84   9.72881317   3.11910455 
35.845   9.98185338   3.15940712 
 35.85   9.62562223   3.10251869 
35.855   9.91946849   3.14951877 
 35.86   10.2006891   3.19385177 
35.865   9.69055552   3.11296571 
 35.87   9.93011098   3.15120786 
35.875   9.90081565   3.14655616 
 35.88   9.88071398    3.1433603 
35.885   10.4562371   3.23361054 
 35.89   9.94491115   3.15355532 
35.895   10.2045368   3.19445408 
  35.9   10.1157494    3.1805266 
35.905    10.275656    3.2055664 
 35.91   10.3251011   3.21326953 
35.915   10.2129593   3.19577209 
 35.92   10.4509335   3.23279036 
35.925     10.42778   3.22920733 
 35.93   10.2405177   3.20008089 
35.935   10.3406994   3.21569578 
 35.94   10.3232005   3.21297378 
35.945   10.3661819   3.21965555 
 35.95   10.7450228   3.27796015 
35.955   10.4594796   3.23411187 
 35.96   10.7796373   3.28323579 
35.965   11.1737033   3.34270897 
 35.97   10.8865395   3.29947564 
35.975   11.2536299   3.35464304 
 35.98   11.1830723   3.34411009 
35.985   11.6258805   3.40967454 
 35.99    11.810541   3.43664677 
35.995   12.0124283   3.46589502 
  36.0   11.3984156   3.37615396 
36.005   12.2738006   3.50339844 
 36.01   12.5391973    3.5410729 
36.015    12.222643   3.49608968 
 36.02   13.3262131    3.6505086 
36.025   13.3409572   3.65252751 
 36.03   13.9294433   3.73221694 
36.035    14.968969   3.86897519 
 36.04   14.7113614   3.83553926 
36.045   15.4756341   3.93390825 
 36.05   16.5126287   4.06357339 
36.055   17.0798118    4.1327729 
 36.06   17.6157274   4.19710941 
36.065   18.1049845   4.25499524 
 36.07   19.0091812   4.35995198 
36.075   20.8369325    4.5647489 
 36.08   21.6150029   4.64919379 
36.085   22.6636925   4.76063993 
 36.09   24.5669927   4.95651013 
36.095   24.3091757   4.93043362 
  36.1   26.1741469   5.11606752 
36.105   27.0938423   5.20517457 
 36.11   28.1645377    5.3070272 
36.115   28.7910652   5.36573063 
 36.12   29.5299506   5.43414672 
36.125   29.7133017   5.45099089 
 36.13   29.6086365   5.44138186 
36.135   30.7937407   5.54921082 
 36.14   30.3721777   5.51109587 
36.145   30.4208588   5.51551074 
 36.15   29.2201311   5.40556482 
36.155   29.4099789    5.4230968 
 36.16   27.6716353   5.26038357 
36.165   28.8316786   5.36951381 
 36.17   27.5686821   5.25058873 
36.175   25.4597502   5.04576557 
 36.18   25.4869106   5.04845626 
36.185   24.0479544   4.90387136 
 36.19   22.2054883   4.71226997 
36.195   22.5338165   4.74697973 
  36.2   20.4263586   4.51955292 
36.205   19.1925838   4.38093412 
 36.21   18.6423183    4.3176751 
36.215   17.0342612   4.12725831 
 36.22   16.4244733   4.05271184 
36.225   15.9495294   3.99368619 
 36.23   14.8096987   3.84833713 
36.235   14.7362803    3.8387863 
 36.24   13.7601992   3.70947425 
36.245   13.0659056   3.61467918 
 36.25   13.3735044   3.65698023 
36.255   13.0124049   3.60727112 
 36.26    12.452707   3.52883933 
36.265   12.3606933   3.51577777 
 36.27   12.0877904   3.47674997 
36.275   11.6575019   3.41430841 
 36.28   11.6560888   3.41410146 
36.285   11.1697715   3.34212081 
 36.29    11.424467   3.38000992 
36.295   11.0303218   3.32119283 
  36.3   11.1879367   3.34483733 
36.305   11.1122006   3.33349675 
 36.31   11.3248239   3.36523757 
36.315   11.5973351   3.40548602 
 36.32   10.7658391   3.28113382 
36.325   10.7425135   3.27757739 
 36.33   10.9564428   3.31005178 
36.335   11.0275583   3.32077676 
 36.34    10.044196   3.16925796 
36.345   11.1197266   3.33462541 
 36.35   10.6026346   3.25616869 
36.355   10.7085193    3.2723874 
 36.36   10.5629648    3.2500715 
36.365   10.6897372   3.26951636 
 36.37   10.7914194   3.28502959 
36.375   11.0741163   3.32777948 
 36.38   10.8736296    3.2975187 
36.385   11.3594872   3.37038384 
 36.39   11.1971381    3.3462125 
36.395   11.2463069   3.35355139 
  36.4   11.4766208   3.38771616 
36.405   11.5776376   3.40259277 
 36.41   10.9729186    3.3125396 
36.415   11.7203619   3.42350142 
 36.42   11.9096265   3.45103267 
36.425   11.7211915   3.42362258 
 36.43    11.939597   3.45537219 
36.435   11.5218273   3.39438173 
 36.44   11.6298093   3.41025062 
36.445   11.2618485   3.35586777 
 36.45   12.0649327    3.4734612 
36.455   10.9308864    3.3061891 
 36.46   11.7085265   3.42177242 
36.465   11.4306092   3.38091839 
 36.47    11.481934   3.38850026 
36.475    11.618655   3.40861482 
 36.48   11.1954795   3.34596466 
36.485   11.4556738   3.38462314 
 36.49   11.5583891   3.39976309 
36.495   11.4785485   3.38800067 
  36.5   11.6077413   3.40701355 
36.505   11.0428821   3.32308322 
 36.51   11.0970424   3.33122235 
36.515   11.2782757   3.35831441 
 36.52   11.5038136   3.39172723 
36.525   11.2843285   3.35921547 
 36.53    11.678295   3.41735204 
36.535   11.6946273   3.41974083 
 36.54    12.356393   3.51516614 
36.545   11.7275322   3.42454846 
 36.55   12.0603401   3.47280004 
36.555   11.9600587   3.45833178 
 36.56   12.0435348   3.47037963 
36.565   12.1589958   3.48697516 
 36.57   12.2454639   3.49935193 
36.575   12.6068808   3.55061696 
 36.58   12.8882691   3.59002355 
36.585   12.9760729   3.60223166 
 36.59   13.4966902   3.67378418 
36.595   13.4985262   3.67403405 
  36.6   14.1935714   3.76743566 
36.605   14.8672889   3.85581235 
 36.61   15.5179218   3.93927935 
36.615   15.5189069   3.93940438 
 36.62   16.2327283   4.02898602 
36.625   16.8038895   4.09925476 
 36.63   17.4778474   4.18065155 
36.635    17.873478   4.22770363 
 36.64   18.2616422   4.27336427 
36.645   20.3195544   4.50772164 
 36.65   20.6549067   4.54476696 
36.655   21.7592191   4.66467781 
 36.66   23.7002246   4.86828765 
36.665   24.0063821   4.89963082 
 36.67   25.4367586   5.04348675 
36.675   26.9748117   5.19372811 
 36.68   27.4261283   5.23699611 
36.685   29.7851246   5.45757498 
 36.69   30.5344468    5.5257983 
36.695   31.0514733   5.57238488 
  36.7   32.3410645   5.68692048 
36.705   32.3304291   5.68598533 
 36.71    33.356091   5.77547322 
36.715   33.4246331   5.78140407 
 36.72   33.7746004    5.8115919 
36.725   32.8799881   5.73410743 
 36.73   32.2908555   5.68250434 
36.735   31.9448293    5.6519757 
 36.74   31.6080516   5.62210384 
36.745   30.6121171   5.53282181 
 36.75   29.8150678   5.46031756 
36.755   28.3535259    5.3248029 
 36.76   26.0404855    5.1029879 
36.765   26.4152159   5.13957351 
 36.77   25.0054347   5.00054344 
36.775   22.8076575   4.77573633 
 36.78   22.8375311   4.77886295 
36.785   21.3778857   4.62362258 
 36.79   19.6718214    4.4352927 
36.795   19.3726199   4.40143384 
  36.8   18.4014313   4.28968895 
36.805   17.9832924   4.24067122 
 36.81    17.365869   4.16723758 
36.815   16.1831003   4.02282243 
 36.82   15.7500324   3.96863105 
36.825   14.7607818   3.84197628 
 36.83   14.2184265   3.77073288 
36.835   14.1352241   3.75968404 
 36.84    13.856475   3.72242865 
36.845   13.8634222   3.72336167 
 36.85   13.0805777   3.61670814 
36.855   12.6766922   3.56043427 
 36.86    12.288166   3.50544805 
36.865   11.8940565   3.44877609 
 36.87   11.7887464   3.43347439 
36.875    11.693821   3.41962293 
 36.88   11.8561425   3.44327497 
36.885   12.0706121   3.47427864 
 36.89   11.5888709   3.40424308 
36.895   11.0478264   3.32382707 
  36.9   10.8082258   3.28758663 
36.905   11.1351516   3.33693746 
 36.91   11.5021345    3.3914797 
36.915   11.2090422   3.34799078 
 36.92   10.7081226   3.27232678 
36.925   10.2633029   3.20363901 
 36.93   10.9378799   3.30724657 
36.935   10.5223539   3.24381779 
 36.94   10.4332394   3.23005255 
36.945   10.8246986   3.29009098 
 36.95   10.6261782   3.25978192 
36.955   10.1023757   3.17842346 
 36.96   10.6309467   3.26051326 
36.965   10.7066144   3.27209634 
 36.97    10.591377   3.25443959 
36.975   10.1338479   3.18337053 
 36.98   10.4204604   3.22807379 
36.985   10.3472828   3.21671926 
 36.99   10.1263592   3.18219409 
36.995   10.6713225   3.26669903 
  37.0   10.1969785   3.19327082 
37.005   10.0963599   3.17747697 
 37.01   10.1694099   3.18895122 
37.015   10.2567135   3.20261042 
 37.02   10.0352081   3.16783965 
37.025   9.92016669   3.14962961 
 37.03    10.371159   3.22042839 
37.035   10.3444748   3.21628276 
 37.04   10.4767299   3.23677771 
37.045   10.1479628   3.18558673 
 37.05   10.3318928   3.21432618 
37.055   10.4929135   3.23927669 
 37.06   10.4122867   3.22680751 
37.065   10.1675328    3.1886569 
 37.07   10.5463013   3.24750693 
37.075   10.5456685   3.24740951 
 37.08   10.7607452   3.28035749 
37.085   10.5350664    3.2457767 
 37.09   10.3149736   3.21169325 
37.095   10.5584398   3.24937529 
  37.1   10.3042628   3.21002536 
37.105   10.6332133   3.26086083 
 37.11    10.269149   3.20455129 
37.115   10.7154329   3.27344358 
 37.12   10.9996661   3.31657446 
37.125    10.572572   3.25154917 
 37.13   11.3593017   3.37035632 
37.135   10.9090992   3.30289256 
 37.14   11.3949293   3.37563762 
37.145   11.7365375   3.42586303 
 37.15   11.6344875   3.41093645 
37.155   11.8624662   3.44419312 
 37.16    11.889017   3.44804539 
37.165   12.0318636   3.46869768 
 37.17   12.2993649   3.50704504 
37.175   12.6335588   3.55437179 
 37.18   12.5231662   3.53880858 
37.185   13.2561264   3.64089637 
 37.19   13.6082622   3.68893781 
37.195     14.21795    3.7706697 
  37.2   14.3658085   3.79022539 
37.205   14.8542962   3.85412717 
 37.21   15.3915274   3.92320372 
37.215   15.6973902   3.96199321 
 37.22   16.4675711   4.05802552 
37.225   17.2977074   4.15905126 
 37.23    17.820379   4.22141907 
37.235   19.4178704   4.40657128 
 37.24   19.6634553   4.43434948 
37.245   19.8775053   4.45841959 
 37.25   20.6278147   4.54178541 
37.255   22.1161951   4.70278589 
 37.26   22.3643354   4.72909456 
37.265   23.7122187   4.86951935 
 37.27   23.3554643   4.83274914 
37.275   24.5911098    4.9589424 
 37.28    24.337477   4.93330285 
37.285    24.996122   4.99961219 
 37.29   24.8009865   4.98005888 
37.295   24.8025243   4.98021327 
  37.3   24.4712007   4.94683745 
37.305   23.7686544    4.8753107 
 37.31   23.7515604   4.87355726 
37.315   23.4613306   4.84368977 
 37.32   22.3050016   4.72281713 
37.325   21.9052955   4.68030934 
 37.33    20.547245    4.5329069 
37.335   20.8065835    4.5614234 
 37.34   19.9674117   4.46849098 
37.345   18.4715243   4.29785113 
 37.35   18.3592475   4.28476924 
37.355   17.0902672   4.13403764 
 37.36   16.8093678    4.0999229 
37.365   16.2034869    4.0253555 
 37.37   15.5933629   3.94884323 
37.375   14.4303315   3.79872762 
 37.38    14.702356   3.83436514 
37.385   13.5548497   3.68169115 
 37.39   13.5175722    3.6766251 
37.395   13.6889397   3.69985672 
  37.4   12.4552913   3.52920548 
37.405   12.1320037   3.48310259 
 37.41   12.5613086   3.54419365 
37.415   11.6595031   3.41460146 
 37.42   11.5784081   3.40270599 
37.425   11.5697286   3.40143037 
 37.43   11.1812376   3.34383576 
37.435   11.2562145   3.35502825 
 37.44   11.0940072   3.33076675 
37.445   10.9156132   3.30387852 
 37.45   11.1326386   3.33656089 
37.455   10.9103996    3.3030894 
 37.46   10.7197978   3.27411023 
37.465   10.8614732   3.29567492 
 37.47   10.5526464    3.2484837 
37.475   10.6326255   3.26077069 
 37.48     10.51493   3.24267328 
37.485   10.2009168   3.19388742 
 37.49   10.3854964   3.22265362 
37.495    10.610023   3.25730303 
  37.5   10.8253942   3.29019668 
37.505   10.5970876   3.25531682 
 37.51   10.0689177   3.17315579 
37.515   10.7629993   3.28070104 
 37.52   10.0413278   3.16880542 
37.525   10.6534923    3.2639688 
 37.53   10.3846103   3.22251615 
37.535    10.229727   3.19839445 
 37.54   9.95640164   3.15537662 
37.545   9.88561285   3.14413944 
 37.55   10.2916125   3.20805431 
37.555   10.5188301    3.2432746 
 37.56   10.5258319   3.24435384 
37.565   10.4629635   3.23465044 
 37.57   10.3873851   3.22294664 
37.575   9.98024086   3.15915192 
 37.58   10.7899441   3.28480503 
37.585   10.6837033   3.26859347 
 37.59   10.6310524   3.26052947 
37.595   10.0272455   3.16658262 
  37.6   10.6381767   3.26162179 
37.605   10.3236616   3.21304553 
 37.61   10.2852644   3.20706476 
37.615   10.6757995    3.2673842 
 37.62   10.6503809   3.26349213 
37.625   10.3448524   3.21634146 
 37.63   10.2676366   3.20431531 
37.635   10.2363307   3.19942662 
 37.64   10.5893181   3.25412324 
37.645   10.9442315   3.30820669 
 37.65   10.4373773   3.23069301 
37.655   11.2407624   3.35272462 
 37.66   11.1582481    3.3403964 
37.665   10.5314416   3.24521827 
 37.67   10.8252026   3.29016756 
37.675   10.9494488   3.30899513 
 37.68   10.6020138   3.25607336 
37.685   11.1925568   3.34552788 
 37.69   11.4401526   3.38232947 
37.695   11.1052769   3.33245808 
  37.7   11.6643217   3.41530697 
37.705   11.2074374   3.34775109 
 37.71   11.5843764   3.40358287 
37.715   11.9195356   3.45246804 
 37.72   11.4732834   3.38722355 
37.725   11.9270142   3.45355095 
 37.73   12.3254917   3.51076797 
37.735   12.2902286   3.50574224 
 37.74   12.0173162    3.4666001 
37.745   12.5381863   3.54093015 
 37.75   12.2214517   3.49591929 
37.755   13.0625811    3.6142193 
 37.76   13.5635499   3.68287251 
37.765   13.9751194    3.7383311 
 37.77   14.4564612   3.80216533 
37.775   14.4395195   3.79993678 
 37.78   15.5833962   3.94758105 
37.785   15.8856414   3.98567953 
 37.79   16.0286694   4.00358207 
37.795   17.6530663   4.20155523 
  37.8   17.3906605   4.17021108 
37.805   17.9289426   4.23425821 
 37.81   19.2405767   4.38640818 
37.815   19.3761565   4.40183559 
 37.82   20.9298195   4.57491197 
37.825   21.3736534   4.62316487 
 37.83   22.2832462   4.72051335 
37.835   23.9599939   4.89489467 
 37.84   23.1818017   4.81474836 
37.845     24.32192   4.93172586 
 37.85   24.6283919   4.96270006 
37.855   24.9754143   4.99754083 
 37.86   24.0844009   4.90758606 
37.865   23.8993637   4.88869755 
 37.87   23.6917108   4.86741315 
37.875    22.834638   4.77856025 
 37.88    21.986039   4.68892728 
37.885   21.4737201   4.63397454 
 37.89   20.3122462   4.50691093 
37.895   19.9129005   4.46238731 
  37.9   19.6198984   4.42943545 
37.905   18.2129365   4.26766171 
 37.91   17.8568357   4.22573493 
37.915   16.7982983   4.09857271 
 37.92   15.8074568   3.97585926 
37.925   15.9774853   3.99718467 
 37.93   14.6970027     3.833667 
37.935   14.3290221   3.78536947 
 37.94   14.3162479   3.78368179 
37.945   14.1099042   3.75631524 
 37.95   13.5853847   3.68583568 
37.955   13.6462275   3.69408006 
 37.96   12.8765144   3.58838605 
37.965   12.6541422   3.55726611 
 37.97   12.1819223   3.49026107 
37.975   11.9807084     3.461316 
 37.98   11.6264608   3.40975964 
37.985   12.5183815   3.53813248 
 37.99   11.6635146    3.4151888 
37.995   11.8757233   3.44611713 
  38.0   11.4330953   3.38128604 
38.005   10.8883775   3.29975416 
 38.01   11.4387633   3.38212408 
38.015   10.8482519   3.29366845 
 38.02   11.3000616   3.36155642 
38.025   11.2440308   3.35321201 
 38.03   10.6009311    3.2559071 
38.035   10.9790077   3.31345857 
 38.04   11.0647855   3.32637723 
38.045   10.6872632   3.26913799 
 38.05     10.75605   3.27964175 
38.055   10.3762036   3.22121151 
 38.06   10.7739255   3.28236584 
38.065    10.405606   3.22577215 
 38.07   10.8686631   3.29676555 
38.075   9.80500146    3.1312939 
 38.08   10.4677889   3.23539625 
38.085   10.3770993   3.22135054 
 38.09   10.3718163   3.22053045 
38.095   10.3322044   3.21437465 
  38.1     10.16103   3.18763706 
38.105   10.2709372   3.20483029 
 38.11   9.93581477   3.15211275 
38.115   9.92045984   3.14967615 
 38.12   10.3361834   3.21499353 
38.125   9.94448566   3.15348786 
 38.13   9.95357444   3.15492859 
38.135   9.75091046   3.12264479 
 38.14    10.000961   3.16242961 
38.145   10.2422134   3.20034583 
 38.15   9.99095574   3.16084731 
38.155   9.70369019   3.11507467 
 38.16   10.0000067   3.16227872 
38.165   10.1266875   3.18224568 
 38.17   10.1150977   3.18042413 
38.175   9.78222472   3.12765483 
 38.18   9.89714232    3.1459724 
38.185   10.2774448   3.20584542 
 38.19   9.99706762   3.16181398 
38.195   10.0290067    3.1668607 
  38.2   10.1022467   3.17840318 
38.205   9.96860607   3.15730994 
 38.21   10.1197305   3.18115238 
38.215   9.72527035   3.11853657 
 38.22   10.0851578   3.17571374 
38.225   10.0848643   3.17566753 
 38.23   10.0050766   3.16308025 
38.235   10.0759914   3.17427021 
 38.24   9.75651967   3.12354281 
38.245    10.391484   3.22358248 
 38.25   10.4981061    3.2400781 
38.255   10.3944913    3.2240489 
 38.26   10.2321818   3.19877817 
38.265   10.5078034   3.24157421 
 38.27   10.6937414   3.27012866 
38.275   10.6058248   3.25665854 
 38.28   10.4174896   3.22761361 
38.285   10.4163895   3.22744318 
 38.29   11.2708172   3.35720378 
38.295    11.289034   3.35991578 
  38.3   10.7233974    3.2746599 
38.305   10.8744935   3.29764969 
 38.31   11.7096111   3.42193091 
38.315   11.4831485   3.38867946 
 38.32   12.2925218   3.50606928 
38.325   12.3202893   3.51002697 
 38.33   12.4374534   3.52667738 
38.335   12.5849288   3.54752431 
 38.34   12.6969123    3.5632727 
38.345   13.4649874   3.66946691 
 38.35   13.5351304   3.67901215 
38.355   13.7273292   3.70504106 
 38.36   14.3764164   3.79162451 
38.365   14.7853138   3.84516759 
 38.37   14.8751731    3.8568346 
38.375   15.0794531   3.88322715 
 38.38   15.1447647   3.89162752 
38.385    16.260841   4.03247331 
 38.39   16.7289513   4.09010407 
38.395   16.4242422   4.05268333 
  38.4   16.8815875   4.10872091 
38.405   16.4944017   4.06133004 
 38.41    17.030274   4.12677526 
38.415   17.0372418   4.12761939 
 38.42   16.5481816   4.06794562 
38.425   16.7409346   4.09156872 
 38.43   16.9233571   4.11380081 
38.435   16.1305799   4.01628932 
 38.44   15.9003632   3.98752595 
38.445   15.4065935   3.92512338 
 38.45   15.2313559   3.90273698 
38.455   14.9478863   3.86624965 
 38.46   15.0578487    3.8804444 
38.465   15.0296276   3.87680637 
 38.47   14.1696045   3.76425351 
38.475   13.7439179   3.70727904 
 38.48    13.397854   3.66030791 
38.485   12.8696551   3.58743016 
 38.49   13.1662471   3.62853236 
38.495   12.8268129   3.58145401 
  38.5   12.0419753   3.47015494 
38.505   11.9581242   3.45805208 
 38.51   11.7937128   3.43419754 
38.515   11.3924163   3.37526537 
 38.52   11.7704607    3.4308105 
38.525   11.0383149   3.32239596 
 38.53   11.0934532   3.33068359 
38.535   10.8430356   3.29287649 
 38.54   10.8204308   3.28944233 
38.545   10.3546812   3.21786905 
 38.55   10.4353449   3.23037845 
38.555   10.4319789   3.22985741 
 38.56   10.3180886   3.21217817 
38.565    10.176527   3.19006693 
 38.57    10.216982   3.19640141 
38.575   10.2360882   3.19938872 
 38.58   10.3894931   3.22327366 
38.585   9.52382601   3.08606967 
 38.59   10.3556534   3.21802011 
38.595   9.81432095   3.13278166 
  38.6   10.1327728   3.18320166 
38.605   9.99063724   3.16079693 
 38.61   9.89449266   3.14555125 
38.615   9.98846628   3.16045349 
 38.62   9.97419171   3.15819438 
38.625   10.1519743    3.1862163 
 38.63   9.86952471   3.14157997 
38.635   9.74695586   3.12201151 
 38.64   10.0558277   3.17109251 
38.645   10.4277982   3.22921015 
 38.65   9.80379829   3.13110177 
38.655   9.91744788   3.14919797 
 38.66   10.0283607    3.1667587 
38.665   10.2612318   3.20331576 
 38.67   10.1234239   3.18173285 
38.675   10.1631261   3.18796583 
 38.68   9.89648888   3.14586854 
38.685   9.99055627   3.16078412 
 38.69   10.2703081   3.20473214 
38.695   10.2947945   3.20855021 
  38.7   10.4070613   3.22599773 
38.705   10.8232421   3.28986962 
 38.71   10.4818073   3.23756193 
38.715   10.6636238   3.26552045 
 38.72   10.6884395    3.2693179 
38.725   10.5932701   3.25473042 
 38.73   11.0100208   3.31813514 
38.735   10.4618739   3.23448201 
 38.74   10.5085174   3.24168435 
38.745   10.7069404   3.27214614 
 38.75   10.7006524   3.27118516 
38.755   10.7914858    3.2850397 
 38.76   10.8905917   3.30008965 
38.765   10.8793365   3.29838392 
 38.77   10.5559332   3.24898957 
38.775   11.1770413   3.34320823 
 38.78   10.8372869   3.29200348 
38.785   10.3643689   3.21937399 
 38.79   10.9274856   3.30567476 
38.795   11.0812438   3.32885022 
  38.8   11.0787457   3.32847499 
38.805   10.8521614   3.29426188 
 38.81   11.1847079   3.34435463 
38.815   11.2929139   3.36049311 
 38.82   11.3433162     3.367984 
38.825   11.2680797   3.35679604 
 38.83   11.4782546   3.38795729 
38.835   11.6470378   3.41277567 
 38.84   11.7129266   3.42241531 
38.845    12.129673   3.48276801 
 38.85   12.3837474   3.51905491 
38.855   12.2793271   3.50418707 
 38.86   12.5183882   3.53813343 
38.865   12.9338549    3.5963669 
 38.87   13.5472396   3.68065749 
38.875   13.0415497   3.61130859 
 38.88    14.267827   3.77727773 
38.885   14.1421701   3.76060767 
 38.89   14.5798694   3.81835952 
38.895   15.2924796   3.91056001 
  38.9   15.4435644   3.92983007 
38.905   16.4693656   4.05824662 
 38.91   16.7921289   4.09782001 
38.915   17.3217105    4.1619359 
 38.92   17.8267062   4.22216843 
38.925   18.6512039   4.31870396 
 38.93   18.9415407   4.35218804 
38.935   19.8766565    4.4583244 
 38.94   19.9025096   4.46122288 
38.945   20.4162041   4.51842938 
 38.95   20.9666484   4.57893529 
38.955   20.8056061   4.56131627 
 38.96   21.7869682   4.66765125 
38.965   20.9677629   4.57905698 
 38.97    21.232571    4.6078814 
38.975   21.3425074   4.61979517 
 38.98   20.5886009   4.53746635 
38.985      20.4811   4.52560493 
 38.99   19.7977152   4.44946235 
38.995   18.9495615    4.3531094 
  39.0   19.2547266   4.38802081 
39.005   18.0995841    4.2543606 
 39.01   17.6033002    4.1956287 
39.015   17.7721234   4.21569964 
 39.02   16.4892971   4.06070155 
39.025   15.8135663    3.9766275 
 39.03   16.6004149   4.07436068 
39.035   15.1338355   3.89022307 
 39.04   14.7716551    3.8433911 
39.045   14.4687812   3.80378511 
 39.05   13.9361354   3.73311337 
39.055   13.6295696   3.69182469 
 39.06   13.2177089   3.63561672 
39.065   13.2649531   3.64210833 
 39.07   12.9634881   3.60048442 
39.075    13.161103   3.62782345 
 39.08   12.7880558   3.57603913 
39.085   12.6624303   3.55843087 
 39.09   12.3520226   3.51454444 
39.095   12.1417506   3.48450149 
  39.1   11.8765672   3.44623957 
39.105   12.0080763   3.46526713 
 39.11    12.041753   3.47012291 
39.115   11.6270638   3.40984807 
 39.12   11.4550512   3.38453116 
39.125   11.5687201   3.40128213 
 39.13   11.6637641   3.41522534 
39.135   11.3884968   3.37468469 
 39.14   11.6662326   3.41558671 
39.145   11.2700351    3.3570873 
 39.15   11.7261501   3.42434667 
39.155   11.5227453   3.39451695 
 39.16   11.3049675   3.36228606 
39.165   11.0013719   3.31683161 
 39.17   11.2113776   3.34833953 
39.175    11.147991   3.33886073 
 39.18   11.5523138   3.39886948 
39.185   11.2434856   3.35313072 
 39.19   11.3195607   3.36445548 
39.195   11.5148364   3.39335179 
  39.2   11.0010328   3.31678049 
39.205   11.2825292   3.35894763 
 39.21    11.390889   3.37503912 
39.215   11.8108525   3.43669208 
 39.22   11.3562059   3.36989702 
39.225    11.838991   3.44078349 
 39.23   11.2272397   3.35070734 
39.235   10.9524202    3.3094441 
 39.24   11.3808122   3.37354595 
39.245   11.6695362   3.41607029 
 39.25   12.0512886    3.4714966 
39.255   11.7222685   3.42377985 
 39.26   11.8711936   3.44545985 
39.265   11.8336891   3.44001295 
 39.27   11.9676169   3.45942436 
39.275   11.4794379   3.38813192 
 39.28   11.9634871   3.45882741 
39.285   11.6883098   3.41881701 
 39.29   11.9911058   3.46281761 
39.295   12.1068239   3.47948616 
  39.3   12.2917818   3.50596375 
39.305   12.3761306   3.51797251 
 39.31   12.6730086   3.55991694 
39.315   12.5727991    3.5458143 
 39.32   12.6954253   3.56306403 
39.325   13.4104953   3.66203432 
 39.33   13.4160796    3.6627967 
39.335   12.9510455   3.59875611 
 39.34    13.639594   3.69318209 
39.345   14.3647422   3.79008472 
 39.35   13.9683404    3.7374243 
39.355   14.7598186   3.84185093 
 39.36   14.9634471   3.86826151 
39.365   14.8041595   3.84761738 
 39.37   15.2163157   3.90080962 
39.375    15.166665   3.89444027 
 39.38   15.8809804   3.98509478 
39.385   16.1374735   4.01714744 
 39.39   16.5433774   4.06735509 
39.395   17.6128899   4.19677136 
  39.4   18.3237504     4.280625 
39.405   18.7367049   4.32859156 
 39.41   19.3245994   4.39597537 
39.415   20.0145893   4.47376679 
 39.42   20.8086275   4.56164746 
39.425    22.051616   4.69591482 
 39.43    22.828224   4.77788907 
39.435    23.190429   4.81564419 
 39.44   24.7492016   4.97485694 
39.445    26.524173   5.15016242 
 39.45   27.4822028   5.24234707 
39.455   29.4577489   5.42749932 
 39.46   30.3567694   5.50969776 
39.465   32.1678916   5.67167449 
 39.47   33.0372203   5.74780135 
39.475   35.0655116   5.92161394 
 39.48   37.5611613   6.12871612 
39.485   38.1767311   6.17873216 
 39.49   39.4789978   6.28323148 
39.495   41.6572009   6.45423899 
  39.5   42.4736488   6.51718105 
39.505   41.7864595    6.4642447 
 39.51   41.5903195    6.4490557 
39.515   41.3576364   6.43099031 
 39.52   40.9323534   6.39783975 
39.525   39.6806189   6.29925542 
 39.53   38.3556599   6.19319465 
39.535   36.8569907   6.07099586 
 39.54   35.7984449   5.98318017 
39.545   34.5659906   5.87928487 
 39.55   32.2908107   5.68250039 
39.555   30.1063715   5.48692733 
 39.56   29.9174734   5.46968677 
39.565   27.1528898   5.21084349 
 39.57   25.6411223   5.06370638 
39.575   24.9694315   4.99694221 
 39.58   23.3713728   4.83439477 
39.585   23.0442958   4.80044746 
 39.59   21.9196982   4.68184774 
39.595   19.8284036   4.45290957 
  39.6    19.613304   4.42869101 
39.605   18.4968966   4.30080186 
 39.61   18.4224271   4.29213549 
39.615   17.9140187   4.23249556 
 39.62   16.4388732   4.05448803 
39.625   17.6897229   4.20591522 
 39.63   16.3169149   4.03942012 
39.635   15.5320739   3.94107523 
 39.64   15.7513446   3.96879637 
39.645   15.4976849   3.93670991 
 39.65   15.5705286   3.94595091 
39.655   14.8200463   3.84968133 
 39.66   14.4265835   3.79823426 
39.665   13.7920977   3.71377136 
 39.67   13.4245053   3.66394669 
39.675   13.3394459   3.65232062 
 39.68   13.7511344    3.7082522 
39.685   13.5726852   3.68411254 
 39.69   13.2061792   3.63403071 
39.695   12.7643285   3.57272005 
  39.7   12.8044296   3.57832777 
39.705   13.1375024   3.62456926 
 39.71   12.7177356   3.56619344 
39.715   12.2914557   3.50591725 
 39.72   11.9284469   3.45375837 
39.725   12.2458691   3.49940982 
 39.73   11.6732192   3.41660931 
39.735   12.0145017   3.46619412 
 39.74   11.9319875    3.4542709 
39.745    12.295276   3.50646203 
 39.75   11.5181138   3.39383467 
39.755   12.0233611   3.46747186 
 39.76   11.6313353   3.41047436 
39.765   11.6941205   3.41966673 
 39.77   11.6694878    3.4160632 
39.775   11.1275805   3.33580283 
 39.78    11.565557    3.4008171 
39.785   11.3426421   3.36788392 
 39.79   11.2049848   3.34738477 
39.795   11.3866987   3.37441828 
  39.8   11.3011719   3.36172157 
39.805   10.7979529   3.28602388 
 39.81   10.6356685   3.26123726 
39.815   11.0602122   3.32568973 
 39.82   10.6473728   3.26303122 
39.825   10.6566026   3.26444522 
 39.83   10.7892318   3.28469661 
39.835   10.2510944   3.20173304 
 39.84   10.4798268   3.23725607 
39.845   10.7400842   3.27720676 
 39.85    10.164917   3.18824669 
39.855   10.4423404   3.23146103 
 39.86   10.0973011   3.17762508 
39.865   10.2376017   3.19962524 
 39.87    10.186896   3.19169171 
39.875    10.059902   3.17173485 
 39.88   9.99602189    3.1616486 
39.885    10.543562   3.24708515 
 39.89   9.76583773   3.12503404 
39.895   10.2355566   3.19930564 
  39.9   10.5403108   3.24658448 
39.905   10.1155343   3.18049278 
 39.91    10.242788    3.2004356 
39.915   9.73460628   3.12003306 
 39.92   10.2470145   3.20109584 
39.925   9.91266864   3.14843908 
 39.93   10.3734859   3.22078964 
39.935   9.88767809   3.14446785 
 39.94   9.91677166   3.14909061 
39.945   9.96406817   3.15659123 
 39.95   9.66042961   3.10812316 
39.955   10.0635383   3.17230804 
 39.96   10.3670021   3.21978292 
39.965   10.2576027   3.20274924 
 39.97    10.345031   3.21636923 
39.975   10.0134926   3.16441032 
 39.98   10.2203702   3.19693138 
39.985   10.4728792   3.23618281 
 39.99   10.4972502   3.23994602 
39.995   10.4968515   3.23988448 
  40.0   11.0340307   3.32175115 
40.005   10.9222842   3.30488793 
 40.01    10.654828   3.26417341 
40.015   10.6228053   3.25926453 
 40.02   11.1459869    3.3385606 
40.025   10.8871534   3.29956867 
 40.03   11.2025304   3.34701813 
40.035   11.0137618   3.31869881 
 40.04   11.5142398   3.39326388 
40.045   11.1829436   3.34409085 
 40.05   11.3999276   3.37637789 
40.055   11.6763903   3.41707336 
 40.06   11.6725116   3.41650576 
40.065   11.2262053   3.35055299 
 40.07   10.9552469   3.30987113 
40.075   11.0966915   3.33116969 
 40.08   10.9067545   3.30253758 
40.085   11.0957735    3.3310319 
 40.09   10.9947189   3.31582853 
40.095     10.54043   3.24660285 
  40.1    10.459895    3.2341761 
40.105   10.6674878   3.26611204 
 40.11   9.98140614   3.15933634 
40.115   10.3220448   3.21279393 
 40.12   10.1320971   3.18309552 
40.125   10.0785113   3.17466712 
 40.13   9.91243028   3.14840123 
40.135   10.2091725   3.19517957 
 40.14   9.97875386   3.15891656 
40.145   10.5536145   3.24863272 
 40.15   9.84461947   3.13761366 
40.155    10.606604   3.25677816 
 40.16   10.1161761   3.18059367 
40.165   9.88417893   3.14391141 
 40.17   9.76480841   3.12486934 
40.175   9.89809646   3.14612404 
 40.18   10.0653152   3.17258809 
40.185   10.4039119   3.22550956 
 40.19   10.1299481   3.18275795 
40.195   10.2534131   3.20209512 
  40.2    9.8494566   3.13838439 
40.205   10.0350487    3.1678145 
 40.21   9.69188751   3.11317965 
40.215   9.65740123   3.10763596 
 40.22   9.89489626    3.1456154 
40.225   9.74819631   3.12221016 
 40.23   9.71737184   3.11726993 
40.235   9.92383968   3.15021264 
 40.24   9.27326419   3.04520347 
40.245   9.72109803   3.11786755 
 40.25   10.0021344   3.16261512 
40.255   10.1812832   3.19081231 
 40.26    9.8568766   3.13956631 
40.265   9.76389466   3.12472313 
 40.27   9.98911714   3.16055646 
40.275   10.0672936   3.17289987 
 40.28   10.2025144    3.1941375 
40.285   9.99455016   3.16141585 
 40.29   10.0397136    3.1685507 
40.295   9.58438138   3.09586521 
  40.3   10.1559196   3.18683536 
40.305   9.93257377   3.15159861 
 40.31   10.6259937   3.25975363 
40.315   10.3048758   3.21012084 
 40.32   10.2327862   3.19887264 
40.325   10.3415136   3.21582238 
 40.33   10.5788747    3.2525182 
40.335   10.1729352   3.18950392 
 40.34   10.6950406    3.2703273 
40.345   10.6536965   3.26400007 
 40.35   10.9542744   3.30972422 
40.355   10.9092841   3.30292054 
 40.36   10.4299179   3.22953834 
40.365   11.2186411     3.349424 
 40.37   11.1669145   3.34169336 
40.375   10.4200893   3.22801632 
 40.38    10.997798   3.31629281 
40.385   11.3512828   3.36916649 
 40.39   11.1047874   3.33238464 
40.395   11.6166781   3.40832482 
  40.4    11.349503   3.36890235 
40.405   11.8799134   3.44672502 
 40.41   12.1625816   3.48748929 
40.415   11.8850228   3.44746614 
 40.42   12.1314075   3.48301701 
40.425   12.6542608   3.55728278 
 40.43   12.7599412   3.57210598 
40.435   13.0437472   3.61161282 
 40.44   12.8450632     3.584001 
40.445   13.4832839   3.67195914 
 40.45   14.3084644   3.78265309 
40.455   14.7503888   3.84062349 
 40.46   14.9153065   3.86203398 
40.465   15.8897879   3.98619968 
 40.47   15.5487033   3.94318442 
40.475   16.0230492   4.00288012 
 40.48   17.0044917   4.12365028 
40.485   17.1703716   4.14371471 
 40.49   17.5269438   4.18651929 
40.495   18.7808973   4.33369326 
  40.5   19.6134552   4.42870807 
40.505   20.8960852    4.5712236 
 40.51   21.8274318   4.67198371 
40.515   22.0969575    4.7007401 
 40.52   23.4368049    4.8411574 
40.525   24.2075047   4.92011226 
 40.53   24.9108305   4.99107509 
40.535   25.5135234   5.05109131 
 40.54   26.9802785   5.19425437 
40.545   28.9345066   5.37908046 
 40.55   29.9104412    5.4690439 
40.555   30.0550756   5.48225096 
 40.56   30.6775901   5.53873543 
40.565   30.9302661   5.56149855 
 40.57   31.0776224    5.5747307 
40.575   31.6746713   5.62802553 
 40.58   32.0374058   5.66015952 
40.585   31.7182758   5.63189807 
 40.59   32.1541743   5.67046509 
40.595    30.978749   5.56585564 
  40.6   29.9839462   5.47575988 
40.605   29.9867716   5.47601786 
 40.61   29.3663767   5.41907526 
40.615   27.6694644   5.26017722 
 40.62   27.8464695   5.27697541 
40.625   25.4654958   5.04633489 
 40.63   25.6476702   5.06435289 
40.635   23.9984722   4.89882355 
 40.64   23.2928257   4.82626415 
40.645   22.5814261    4.7519918 
 40.65   21.4234824   4.62855079 
40.655   20.1197741   4.48550711 
 40.66   19.4992477   4.41579525 
40.665   18.9757444   4.35611575 
 40.67   17.9825908    4.2405885 
40.675   17.5370323   4.18772399 
 40.68   16.6975078   4.08625841 
40.685   16.2193478   4.02732514 
 40.69   15.6787788   3.95964377 
40.695   15.2633257   3.90683065 
  40.7   13.6939506   3.70053382 
40.705   14.0401845   3.74702342 
 40.71   13.9237265   3.73145099 
40.715   13.7538482    3.7086181 
 40.72   13.5728459   3.68413435 
40.725   13.1865413   3.63132776 
 40.73   13.3919767   3.65950498 
40.735   12.8229754   3.58091824 
 40.74   13.1398551   3.62489381 
40.745   12.2209452   3.49584685 
 40.75    11.950379   3.45693202 
40.755     11.86323     3.444304 
 40.76   11.9718798   3.46004044 
40.765   12.3335438   3.51191455 
 40.77   11.4368816   3.38184588 
40.775   11.4924406   3.39005023 
 40.78   11.4141033   3.37847647 
40.785   11.2142885   3.34877417 
 40.79   11.2409874   3.35275817 
40.795   11.4392222   3.38219192 
  40.8   11.0135573     3.318668 
40.805   11.0238981   3.32022562 
 40.81   11.3433286   3.36798584 
40.815   11.0207463   3.31975094 
 40.82   11.2214602    3.3498448 
40.825   10.8102033   3.28788736 
 40.83   10.9533873    3.3095902 
40.835   11.0671979   3.32673984 
 40.84   10.7568934   3.27977033 
40.845   11.0075602   3.31776434 
 40.85   10.7354948    3.2765065 
40.855   10.8940167   3.30060854 
 40.86   10.6871553   3.26912149 
40.865   10.7486432   3.27851235 
 40.87   10.9624337   3.31095661 
40.875   10.4655377   3.23504832 
 40.88   10.3810553    3.2219645 
40.885   10.4626034   3.23459479 
 40.89   10.1441851   3.18499373 
40.895   10.3795395   3.22172928 
  40.9   10.1526643   3.18632458 
40.905   10.5620147   3.24992533 
 40.91   10.2424989   3.20039043 
40.915   10.4636129   3.23475083 
 40.92   10.1046176   3.17877611 
40.925   10.2540325   3.20219182 
 40.93   10.3923192   3.22371202 
40.935   10.1449572   3.18511495 
 40.94   10.4012024   3.22508951 
40.945   9.95601069   3.15531467 
 40.95   10.3176228   3.21210566 
40.955   10.1455615    3.1852098 
 40.96   9.80988147   3.13207303 
40.965   10.0370077   3.16812369 
 40.97   10.3209352   3.21262124 
40.975   10.1375552   3.18395277 
 40.98   10.1874862   3.19178417 
40.985   10.1741935   3.18970117 
 40.99   10.5427261   3.24695644 
40.995   10.2972664   3.20893539 
  41.0   10.4207202   3.22811403 
41.005   11.1801223   3.34366898 
 41.01   11.0604677   3.32572814 
41.015   10.9558773   3.30996637 
 41.02   11.0821011   3.32897899 
41.025   11.2860462   3.35947111 
 41.03   11.0153447   3.31893729 
41.035   12.1498329   3.48566104 
 41.04   11.6964228   3.42000333 
41.045   11.7531761   3.42829056 
 41.05   11.9757861   3.46060488 
41.055   12.0807657   3.47573958 
 41.06   12.4577439   3.52955293 
41.065   12.8998584   3.59163729 
 41.07   13.0947286   3.61866393 
41.075   12.9570409   3.59958899 
 41.08   13.1847755   3.63108461 
41.085   13.0949953   3.61870077 
 41.09   13.0392903   3.61099574 
41.095   13.5717774   3.68398933 
  41.1   13.6794282    3.6985711 
41.105   13.9164862    3.7304807 
 41.11   13.5516892   3.68126191 
41.115    13.391825   3.65948426 
 41.12    13.862734   3.72326926 
41.125   13.0019305   3.60581897 
 41.13   13.2379994   3.63840616 
41.135   12.4456621   3.52784099 
 41.14   12.4773575   3.53233032 
41.145   11.7613576   3.42948358 
 41.15   12.3277902   3.51109529 
41.155   11.9087767   3.45090954 
 41.16   12.1971856   3.49244693 
41.165   11.4661875   3.38617594 
 41.17   11.2325396   3.35149811 
41.175   10.9139468   3.30362631 
 41.18   11.1445642   3.33834752 
41.185   10.7996914    3.2862884 
 41.19   10.8054881   3.28717023 
41.195   10.7782923   3.28303096 
  41.2   10.3765499   3.22126526 
41.205   10.5863856   3.25367264 
 41.21   10.1897056   3.19213183 
41.215   10.9457498   3.30843615 
 41.22   10.2741656   3.20533392 
41.225   10.2189659   3.19671173 
 41.23   10.1412858   3.18453856 
41.235   10.1974767   3.19334882 
 41.24   10.0706127   3.17342287 
41.245    9.8786367   3.14302986 
 41.25   9.87713326   3.14279068 
41.255   9.35398884   3.05842915 
 41.26   9.60839453   3.09974104 
41.265   9.55369647   3.09090545 
 41.27   9.83005279    3.1352915 
41.275   9.84173117   3.13715335 
 41.28   9.64117594   3.10502431 
41.285   9.83240693    3.1356669 
 41.29   9.69461664   3.11361793 
41.295   9.40617301   3.06694848 
  41.3   9.79443109   3.12960558 
41.305   9.54887384   3.09012521 
 41.31   9.46730565   3.07689871 
41.315   9.32439461   3.05358717 
 41.32     10.03512   3.16782576 
41.325   9.81663961   3.13315171 
 41.33   9.95307305   3.15484913 
41.335   9.89750018   3.14602927 
 41.34   9.99644903   3.16171615 
41.345   10.0874228   3.17607034 
 41.35    9.6087334    3.0997957 
41.355   9.60073896   3.09850592 
 41.36   9.76589234   3.12504277 
41.365   9.77788254   3.12696059 
 41.37   9.93277732    3.1516309 
41.375   9.92657365   3.15064655 
 41.38   10.0878087   3.17613109 
41.385   9.73928942   3.12078346 
 41.39   9.96289321   3.15640511 
41.395   9.75086615   3.12263769 
  41.4   9.95918363   3.15581743 
41.405   9.69926808    3.1143648 
 41.41   10.1622227   3.18782414 
41.415   9.52180257   3.08574182 
 41.42   9.44120516   3.07265442 
41.425   9.65463631   3.10719106 
 41.43   9.59921305   3.09825968 
41.435   9.68514505   3.11209657 
 41.44   9.52184952   3.08574943 
41.445    9.6287247   3.10301864 
 41.45   9.55990046   3.09190887 
41.455   10.1433014     3.184855 
 41.46   9.81177285   3.13237495 
41.465   10.0767759   3.17439379 
 41.47   9.44568225   3.07338287 
41.475   9.67164244   3.10992644 
 41.48   10.1944937   3.19288173 
41.485   9.91335563   3.14854818 
 41.49   10.0769204   3.17441654 
41.495   10.1136197   3.18019177 
  41.5   9.91439187   3.14871273 
41.505   9.67120646   3.10985634 
 41.51   10.5951113   3.25501326 
41.515   10.3996904    3.2248551 
 41.52    10.664226   3.26561266 
41.525   10.4869272   3.23835254 
 41.53   10.4024062   3.22527614 
41.535   10.7719355   3.28206269 
 41.54    11.404541   3.37706101 
41.545   10.7170962   3.27369763 
 41.55   11.2220169    3.3499279 
41.555   11.5589493   3.39984547 
 41.56   11.5962042   3.40531999 
41.565   11.5067143   3.39215482 
 41.57   11.8892341   3.44807687 
41.575   11.6525268   3.41357977 
 41.58    12.814388   3.57971899 
41.585    12.399484   3.52129011 
 41.59   12.7133365   3.56557659 
41.595   12.9036439   3.59216424 
  41.6   13.3943934   3.65983516 
41.605   12.6830023    3.5613203 
 41.61   13.1024888   3.61973601 
41.615   13.3469316   3.65334527 
 41.62   13.3754699   3.65724895 
41.625    13.001328   3.60573544 
 41.63   13.8345515    3.7194827 
41.635    14.158242   3.76274394 
 41.64    13.009141   3.60681868 
41.645   13.0440679   3.61165722 
 41.65   13.4158073   3.66275951 
41.655   12.9272683   3.59545105 
 41.66   12.3530783   3.51469463 
41.665   12.6985248   3.56349895 
 41.67   12.3956356   3.52074361 
41.675   12.2897917   3.50567991 
 41.68   12.1706368   3.48864398 
41.685   11.8582313   3.44357827 
 41.69   11.4012826   3.37657854 
41.695   11.1113424   3.33336802 
  41.7   10.8543398   3.29459251 
41.705   11.1509651   3.33930608 
 41.71   11.1445738   3.33834897 
41.715    11.464104   3.38586828 
 41.72   10.6591989   3.26484286 
41.725   10.5065186   3.24137604 
 41.73   10.6028837   3.25620696 
41.735   10.8424672   3.29279018 
 41.74   10.1666441   3.18851753 
41.745    10.169681   3.18899373 
 41.75   10.3379594   3.21526973 
41.755   9.85462942   3.13920841 
 41.76   10.0791916   3.17477426 
41.765   9.85161519   3.13872828 
 41.77      9.92073   3.14971904 
41.775    10.191602   3.19242886 
 41.78   9.70431782   3.11517541 
41.785   10.0435051   3.16914895 
 41.79   9.93247939   3.15158363 
41.795   9.79575847   3.12981764 
  41.8   9.93152693   3.15143252 
41.805   10.0145599   3.16457895 
 41.81   10.0112586    3.1640573 
41.815   9.43849282   3.07221302 
 41.82   9.81247459   3.13248697 
41.825   9.58740543   3.09635357 
 41.83   9.59806284   3.09807405 
41.835   10.1394071   3.18424357 
 41.84   9.90345669    3.1469758 
41.845   9.62083433   3.10174698 
 41.85   9.86367505   3.14064883 
41.855   10.2496287   3.20150412 
 41.86   9.63070941   3.10333843 
41.865   9.82912111   3.13514292 
 41.87    9.6929571   3.11335143 
41.875   9.77495582   3.12649257 
 41.88   9.96562378   3.15683762 
41.885   9.77977436   3.12726308 
 41.89     9.795961      3.12985 
41.895   9.96780574    3.1571832 
  41.9   9.85496879   3.13926246 
41.905   10.0766359   3.17437173 
 41.91   10.1367111   3.18382021 
41.915   10.1276183   3.18239192 
 41.92   10.0481933   3.16988854 
41.925   9.80019771   3.13052675 
 41.93   9.89356304   3.14540348 
41.935   10.1965215   3.19319927 
 41.94   10.2528865   3.20201289 
41.945   10.4596307   3.23413523 
 41.95   10.3761089   3.22119681 
41.955   10.1417304   3.18460836 
 41.96   10.8167429   3.28888171 
41.965   10.4897213   3.23878392 
 41.97   10.8129175    3.2883001 
41.975   10.6821159   3.26835063 
 41.98     11.02243   3.32000452 
41.985   10.7375302   3.27681709 
 41.99   11.3027304   3.36195336 
41.995   11.0977973   3.33133566 
  42.0   11.4057329   3.37723746 
42.005   11.2855036   3.35939036 
 42.01   11.3726539   3.37233657 
42.015   11.0653997   3.32646955 
 42.02   12.0957485   3.47789426 
42.025   11.9294816   3.45390817 
 42.03   12.2614753   3.50163895 
42.035    12.171337   3.48874433 
 42.04   12.6677217   3.55917429 
42.045   12.6543437   3.55729443 
 42.05   12.7347577   3.56857923 
42.055   12.9352467    3.5965604 
 42.06   13.7681269   3.71054268 
42.065   14.1768851   3.76522046 
 42.07   14.8159553   3.84914995 
42.075   14.5116303   3.80941338 
 42.08   15.8029179   3.97528841 
42.085   16.0921893   4.01150711 
 42.09   16.9899611   4.12188806 
42.095   17.0633131   4.13077633 
  42.1   17.6270157   4.19845396 
42.105   18.5563119   4.30770379 
 42.11   18.9637165   4.35473495 
42.115   19.2866354    4.3916552 
 42.12   19.8250397   4.45253184 
42.125   20.4858883   4.52613392 
 42.13   20.4373079   4.52076408 
42.135   21.2606265   4.61092469 
 42.14   20.6043581   4.53920237 
42.145   20.3745256   4.51381497 
 42.15   20.5544484    4.5337014 
42.155   20.7701297   4.55742577 
 42.16   19.6285098   4.43040741 
42.165   19.1741262   4.37882704 
 42.17   18.9625698   4.35460329 
42.175   18.2880989   4.27645869 
 42.18   17.0007788   4.12320007 
42.185   17.4012675   4.17148266 
 42.19   17.3158839   4.16123587 
42.195   16.7424723   4.09175662 
  42.2   15.8397326   3.97991616 
42.205    14.989056   3.87157022 
 42.21   14.8830564   3.85785645 
42.215   14.1990354   3.76816074 
 42.22   13.1129584   3.62118191 
42.225   13.5877419   3.68615543 
 42.23   12.8128079   3.57949827 
42.235   13.0006741   3.60564475 
 42.24   12.4471016   3.52804502 
42.245   12.2644532   3.50206413 
 42.25   11.9167201   3.45206027 
42.255   11.7324303   3.42526353 
 42.26   11.4368362   3.38183917 
42.265   11.5097387   3.39260059 
 42.27   11.2121607   3.34845647 
42.275   11.1133259   3.33366553 
 42.28   11.1137486   3.33372893 
42.285   10.8035402   3.28687393 
 42.29   10.8554028   3.29475382 
42.295   10.7809364   3.28343363 
  42.3   10.7334253   3.27619067 
42.305   10.4039286   3.22551214 
 42.31   10.6551436   3.26422174 
42.315   10.7233795   3.27465716 
 42.32   10.3393505   3.21548604 
42.325   10.1162153   3.18059983 
 42.33   10.2785344   3.20601535 
42.335   10.5222125     3.243796 
 42.34   10.0799953   3.17490084 
42.345   9.91487256   3.14878906 
 42.35   10.1448569    3.1850992 
42.355   9.74113362   3.12107892 
 42.36   10.0117621   3.16413687 
42.365   10.0062292   3.16326243 
 42.37   9.73567455   3.12020425 
42.375   9.33620675    3.0555207 
 42.38   9.89193226   3.14514423 
42.385   9.46794713   3.07700295 
 42.39   9.95881659   3.15575927 
42.395   9.76348541   3.12465765 
  42.4   10.2268676    3.1979474 
42.405   9.83597166   3.13623527 
 42.41   9.42218323    3.0695575 
42.415   9.51267643    3.0842627 
 42.42    9.5367203   3.08815808 
42.425    9.8211042    3.1338641 
 42.43   9.35855675   3.05917583 
42.435   9.75304704   3.12298688 
 42.44   9.32595946   3.05384339 
42.445   9.35125268    3.0579818 
 42.45   9.43569626   3.07175784 
42.455   9.44460564   3.07320771 
 42.46   9.57766685   3.09478058 
42.465   9.45194159   3.07440101 
 42.47   9.21033924   3.03485407 
42.475   9.40566128   3.06686506 
 42.48    8.9906028   2.99843339 
42.485   9.54994841   3.09029908 
 42.49   9.28480168   3.04709726 
42.495   9.01995624    3.0033242 
  42.5   9.28259607   3.04673531 
42.505   9.68475326   3.11203362 
 42.51   9.70322843   3.11500055 
42.515   9.78896174   3.12873165 
 42.52   9.03928179   3.00653984 
42.525   9.50688809   3.08332419 
 42.53   9.57177323   3.09382825 
42.535   9.64597211   3.10579653 
 42.54   9.27865369   3.04608826 
42.545   9.70956667   3.11601776 
 42.55   9.56355583   3.09249993 
42.555   9.52055155    3.0855391 
 42.56   9.45450164   3.07481733 
42.565   9.90069502   3.14653699 
 42.57   9.79688351   3.12999737 
42.575   9.49469985   3.08134708 
 42.58   9.80094558   3.13064619 
42.585    9.9383693   3.15251793 
 42.59   9.94464936   3.15351381 
42.595   10.0588805   3.17157382 
  42.6   9.79715677   3.13004102 
42.605   10.3518248   3.21742518 
 42.61   10.2484117   3.20131406 
42.615   10.4138884   3.22705568 
 42.62   10.3694109   3.22015698 
42.625   10.2880417   3.20749773 
 42.63   10.5330558   3.24546696 
42.635   10.1880195   3.19186771 
 42.64   10.8467778   3.29344468 
42.645   10.7088939   3.27244464 
 42.65   11.0956795   3.33101779 
42.655   11.1179163   3.33435395 
 42.66   10.4928192   3.23926214 
42.665    10.989778   3.31508341 
 42.67   10.8160047   3.28876948 
42.675   10.5343847   3.24567168 
 42.68   10.7542966   3.27937442 
42.685   10.8751815   3.29775401 
 42.69   10.1496523   3.18585189 
42.695    9.9170266   3.14913109 
  42.7   10.2604661   3.20319624 
42.705   10.1565204   3.18692962 
 42.71   9.71759574   3.11730585 
42.715   9.49226248   3.08095155 
 42.72   9.89887287   3.14624743 
42.725   9.98676681   3.16018462 
 42.73   9.73508428   3.12010966 
42.735   9.86731733   3.14122863 
 42.74   9.58317937   3.09567107 
42.745   9.31318228   3.05175069 
 42.75   9.84828463   3.13819767 
42.755   9.29084707   3.04808908 
 42.76   9.54301971   3.08917784 
42.765   9.72643802   3.11872378 
 42.77   9.41544114   3.06845908 
42.775   9.58444838   3.09587603 
 42.78   9.42663043   3.07028182 
42.785   9.66043301   3.10812371 
 42.79   9.48816765   3.08028694 
42.795   10.0027029     3.162705 
  42.8   9.65853535   3.10781842 
42.805   9.34852637     3.057536 
 42.81   9.55904358    3.0917703 
42.815    9.7629887   3.12457816 
 42.82   10.0021316   3.16261467 
42.825   9.67743321   3.11085731 
 42.83   9.72702819    3.1188184 
42.835   9.60880811   3.09980775 
 42.84   9.75086449   3.12263743 
42.845   9.98359368   3.15968253 
 42.85   9.80658679   3.13154703 
42.855    9.6432218   3.10535373 
 42.86   9.82710552   3.13482145 
42.865   10.2874936   3.20741228 
 42.87   10.1531797   3.18640546 
42.875   10.2656064    3.2039985 
 42.88   10.1695746   3.18897704 
42.885    9.9740842   3.15817735 
 42.89    10.114838   3.18038332 
42.895   9.80752127   3.13169623 
  42.9    10.278996   3.20608734 
42.905   9.98328803   3.15963416 
 42.91   10.2232214   3.19737726 
42.915   10.0805681   3.17499103 
 42.92   10.0748383   3.17408857 
42.925   9.99271689   3.16112589 
 42.93   9.94939243   3.15426575 
42.935   9.83349408   3.13584025 
 42.94   9.54449414   3.08941647 
42.945   9.79897134   3.13033087 
 42.95   9.99981758   3.16224882 
42.955   9.86896392   3.14149072 
 42.96   10.2751505   3.20548756 
42.965   10.1389894   3.18417797 
 42.97   10.0858262   3.17581898 
42.975   9.89443947   3.14554279 
 42.98      10.3113   3.21112131 
42.985   10.0565901   3.17121271 
 42.99   9.80331789   3.13102505 
42.995   10.0938187   3.17707706 
  43.0   10.1673508   3.18862836 
43.005   9.87513122   3.14247215 
 43.01   10.2233486   3.19739716 
43.015   10.3289001   3.21386062 
 43.02   10.0672441   3.17289207 
43.025    10.443182   3.23159125 
 43.03   10.4292101   3.22942876 
43.035    10.234854   3.19919584 
 43.04   10.6904642   3.26962754 
43.045   10.8453723   3.29323129 
 43.05   10.9616165   3.31083321 
43.055   11.0774464    3.3282798 
 43.06   10.7332601   3.27616546 
43.065    10.925034   3.30530392 
 43.07   11.7014754   3.42074194 
43.075   11.1286663   3.33596558 
 43.08     11.87752   3.44637781 
43.085   12.2854718   3.50506373 
 43.09   12.8257661   3.58130788 
43.095   12.5839331   3.54738397 
  43.1    12.845936   3.58412277 
43.105   12.9309612   3.59596457 
 43.11   13.7885064   3.71328782 
43.115   14.3497898   3.78811164 
 43.12     13.70765   3.70238436 
43.125   14.8087953   3.84821975 
 43.13   14.6883391    3.8325369 
43.135   15.0700143   3.88201163 
 43.14   15.4591918   3.93181787 
43.145   15.4039715   3.92478936 
 43.15   16.3138907   4.03904577 
43.155    15.772492   3.97145968 
 43.16   16.2777552   4.03457001 
43.165    16.049846    4.0062259 
 43.17   15.2080429   3.89974908 
43.175    15.510101   3.93828656 
 43.18   15.4189934   3.92670262 
43.185   15.5484401   3.94315103 
 43.19   15.0639127   3.88122567 
43.195    13.975692   3.73840768 
  43.2   14.4008125   3.79484024 
43.205   13.4557893   3.66821337 
 43.21   13.6114029   3.68936348 
43.215   12.9261076   3.59528964 
 43.22   12.8451853   3.58401804 
43.225    12.601108   3.54980393 
 43.23   12.7257794   3.56732104 
43.235   11.8534766   3.44288783 
 43.24   11.1900931   3.34515966 
43.245   12.0187778    3.4668109 
 43.25   11.4496368    3.3837312 
43.255   10.7937186   3.28537952 
 43.26   11.4174755   3.37897551 
43.265   10.5604469   3.24968412 
 43.27   10.8706744   3.29707058 
43.275   10.7317393   3.27593335 
 43.28   9.87721232   3.14280326 
43.285   10.6403878   3.26196073 
 43.29   10.4743345   3.23640765 
43.295   10.3576686    3.2183332 
  43.3   10.2572812   3.20269905 
43.305    10.268762   3.20449091 
 43.31   10.3890883   3.22321087 
43.315   10.3874913   3.22296313 
 43.32   9.67877675   3.11107325 
43.325   9.98705033   3.16022947 
 43.33   9.79398386   3.12953413 
43.335   9.74705711   3.12202772 
 43.34   9.63501697   3.10403237 
43.345   9.52723679   3.08662223 
 43.35   9.89287789   3.14529456 
43.355   9.53991605   3.08867545 
 43.36   9.56962466   3.09348099 
43.365   9.54779069   3.08994995 
 43.37   9.38045391   3.06275267 
43.375   9.60250051   3.09879017 
 43.38   9.31125451   3.05143483 
43.385   9.65899364   3.10789215 
 43.39   9.34473692   3.05691624 
43.395   9.32372502   3.05347753 
  43.4   9.42386181   3.06983091 
43.405    9.5301851   3.08709979 
 43.41   9.65399023    3.1070871 
43.415   9.45070001   3.07419908 
 43.42   9.15642334   3.02595825 
43.425   9.53684013   3.08817748 
 43.43   9.22476348   3.03722957 
43.435   9.10767061   3.01789175 
 43.44   9.52359548   3.08603232 
43.445   9.29798795   3.04926023 
 43.45   9.01054355   3.00175674 
43.455   9.40471824   3.06671131 
 43.46   9.13425907   3.02229368 
43.465   9.63072805   3.10334143 
 43.47   9.31993088   3.05285618 
43.475   9.34834204   3.05750585 
 43.48   9.40252702   3.06635403 
43.485   9.66925172   3.10954204 
 43.49    9.0028773   3.00047951 
43.495   8.97669013    2.9961125 
  43.5   9.54716681   3.08984899 
43.505   9.55519046   3.09114711 
 43.51   8.94557667   2.99091569 
43.515   9.10755357   3.01787236 
 43.52   9.52691973   3.08657087 
43.525   9.30175246   3.04987745 
 43.53   9.62132703    3.1018264 
43.535   9.15816863   3.02624662 
 43.54   8.96749909   2.99457828 
43.545   9.21742771   3.03602169 
 43.55     9.167716   3.02782364 
43.555    9.2639648    3.0436762 
 43.56   9.03427092   3.00570639 
43.565   8.98752482   2.99792008 
 43.57   9.27676629   3.04577844 
43.575   9.00332969    3.0005549 
 43.58   8.78669562   2.96423609 
43.585   8.77938414   2.96300255 
 43.59   9.15065508   3.02500497 
43.595   9.20931905   3.03468599 
  43.6   8.82650393   2.97094327 
43.605   9.17316828   3.02872387 
 43.61   8.88196315   2.98026226 
43.615    9.1831565   3.03037234 
 43.62   8.84078713   2.97334612 
43.625   8.58835257   2.93058912 
 43.63   9.23680699   3.03921157 
43.635   9.14339845   3.02380529 
 43.64   8.62651169   2.93709239 
43.645   9.33967542   3.05608825 
 43.65   8.71618619   2.95231878 
43.655    8.7400691   2.95636079 
 43.66   9.13997483   3.02323913 
43.665   8.94606165   2.99099676 
 43.67   8.60626305   2.93364331 
43.675    8.7728584   2.96190115 
 43.68   9.11186537   3.01858665 
43.685   8.89909634   2.98313532 
 43.69   9.04614231   3.00768055 
43.695   8.91943596   2.98654248 
  43.7   9.14800182   3.02456639 
43.705   9.25367824    3.0419859 
 43.71   9.01095156   3.00182471 
43.715   8.70064452    2.9496855 
 43.72   9.16513316   3.02739709 
43.725   9.24797068   3.04104763 
 43.73   9.23996503   3.03973108 
43.735   9.26392443   3.04366957 
 43.74   9.20894963   3.03462512 
43.745   8.75583269   2.95902563 
 43.75   8.86230593   2.97696254 
43.755   9.06309447   3.01049738 
 43.76   8.70307186   2.95009692 
43.765   9.15977103   3.02651136 
 43.77    8.8451281   2.97407601 
43.775   8.98556914   2.99759389 
 43.78   9.19190364   3.03181524 
43.785   8.74358024   2.95695455 
 43.79   9.21897213   3.03627603 
43.795   8.97790004   2.99631441 
  43.8   9.22397354   3.03709953 
43.805   8.81840307   2.96957961 
 43.81   9.05643067   3.00939042 
43.815   9.18032907   3.02990579 
 43.82   9.43377671   3.07144538 
43.825   9.38354411   3.06325711 
 43.83   9.68771806   3.11250993 
43.835   9.29896189   3.04941993 
 43.84   9.32693146   3.05400253 
43.845   9.56908073   3.09339308 
 43.85   9.39492512   3.06511421 
43.855   9.48746646   3.08017312 
 43.86   9.64805406   3.10613169 
43.865   9.86441688   3.14076693 
 43.87   9.60695675   3.09950911 
43.875    9.7457145   3.12181269 
 43.88   9.60992437    3.0999878 
43.885   10.0141455   3.16451347 
 43.89     9.773606    3.1262767 
43.895   9.86736855   3.14123679 
  43.9     10.30927    3.2108052 
43.905   10.1166302   3.18066506 
 43.91   10.2684263   3.20443854 
43.915   9.70602899   3.11545005 
 43.92   9.58366211   3.09574904 
43.925   10.2709831   3.20483746 
 43.93   10.3903046   3.22339954 
43.935     10.24379   3.20059214 
 43.94   9.92896964   3.15102676 
43.945   10.4619982   3.23450124 
 43.95   10.2838231   3.20684004 
43.955   10.5834762   3.25322551 
 43.96   10.4635284   3.23473777 
43.965   10.5730028   3.25161542 
 43.97   10.6719924   3.26680156 
43.975   10.6950462   3.27032815 
 43.98    10.723517   3.27467815 
43.985   11.0617226    3.3259168 
 43.99   11.1847891   3.34436678 
43.995   11.5066717   3.39214853 
  44.0   11.4558094   3.38464316 
44.005   11.8000696   3.43512293 
 44.01    12.122966   3.48180499 
44.015   11.9118064   3.45134849 
 44.02   12.1874483    3.4910526 
44.025   11.9394208    3.4553467 
 44.03   12.3028268   3.50753857 
44.035    12.923652   3.59494812 
 44.04   12.8561323   3.58554491 
44.045    13.664798   3.69659275 
 44.05   13.9298451   3.73227077 
44.055   13.4437031   3.66656557 
 44.06    14.261268   3.77640941 
44.065   15.0624269   3.88103426 
 44.07   15.1380243    3.8907614 
44.075   15.3034107   3.91195741 
 44.08    15.739696   3.96732857 
44.085   16.1261744   4.01574083 
 44.09   17.1365554   4.13963227 
44.095   17.9242459   4.23370356 
  44.1   18.2819144   4.27573553 
44.105   18.9775494   4.35632292 
 44.11   19.2892893   4.39195735 
44.115   19.5123433   4.41727782 
 44.12   21.2537898   4.61018327 
44.125   21.0181816   4.58455904 
 44.13   21.9860715   4.68893075 
44.135   22.2672239   4.71881594 
 44.14   23.0128175   4.79716766 
44.145   23.3279573   4.82990241 
 44.15   22.7028134   4.76474694 
44.155   23.3459376   4.83176341 
 44.16   22.8435654   4.77949426 
44.165   23.1042179   4.80668471 
 44.17   22.0481454   4.69554527 
44.175    21.950289   4.68511355 
 44.18   22.2041124   4.71212398 
44.185   21.3986444   4.62586688 
 44.19   20.5166186   4.52952741 
44.195   19.9331217   4.46465247 
  44.2   19.0371915   4.36316301 
44.205   18.4687065   4.29752329 
 44.21   18.5628025   4.30845709 
44.215    18.155017   4.26087045 
 44.22   17.4826789   4.18122936 
44.225   16.1796416   4.02239252 
 44.23   15.8972412   3.98713446 
44.235   15.6163685   3.95175512 
 44.24   15.0958056   3.88533211 
44.245   14.9067815   3.86093013 
 44.25   14.6889707    3.8326193 
44.255   14.1218086   3.75789949 
 44.26   13.8018616   3.71508567 
44.265   13.7487824   3.70793506 
 44.27   13.2333476   3.63776684 
44.275   13.3529819   3.65417322 
 44.28   13.0011731   3.60571395 
44.285   12.3392418   3.51272569 
 44.29   12.3305109   3.51148271 
44.295   12.2708095   3.50297153 
  44.3   12.3993521   3.52127137 
44.305   12.1935152   3.49192142 
 44.31     11.84736   3.44199942 
44.315   12.2847424   3.50495968 
 44.32    11.749914   3.42781475 
44.325   11.7411938   3.42654255 
 44.33   11.5556885    3.3993659 
44.335    11.640883   3.41187383 
 44.34   11.4096481   3.37781706 
44.345   11.9154941   3.45188269 
 44.35   11.7468131   3.42736241 
44.355   11.5272848   3.39518553 
 44.36    11.467039   3.38630167 
44.365   11.3076116   3.36267923 
 44.37   11.4760788   3.38763617 
44.375   11.3010241   3.36169958 
 44.38   10.8501961   3.29396358 
44.385   11.4136833   3.37841432 
 44.39   11.3499828   3.36897356 
44.395   11.2735096   3.35760473 
  44.4    11.202785   3.34705618 
44.405    11.084369   3.32931961 
 44.41   11.1390249   3.33751777 
44.415   11.5652007   3.40076472 
 44.42   11.1980565   3.34634972 
44.425   11.3286106   3.36580014 
 44.43   11.6839861   3.41818462 
44.435   11.5090013    3.3924919 
 44.44   11.5983938   3.40564147 
44.445   11.3971368   3.37596458 
 44.45   11.4534094   3.38428861 
44.455   11.7424956   3.42673249 
 44.46   11.8381398   3.44065979 
44.465   11.3902929   3.37495079 
 44.47   11.5432258   3.39753231 
44.475   11.9717958    3.4600283 
 44.48   12.1031675   3.47896069 
44.485   11.7420777   3.42667152 
 44.49   12.3495007   3.51418564 
44.495   11.9641683   3.45892589 
  44.5   12.1710993   3.48871026 
44.505   12.3177477   3.50966489 
 44.51   12.4537204   3.52898291 
44.515    12.520453   3.53842521 
 44.52   13.5393872   3.67959063 
44.525    12.883278   3.58932836 
 44.53   13.0824113   3.61696162 
44.535   13.0966473   3.61892903 
 44.54   13.9088599   3.72945839 
44.545   13.8298594   3.71885189 
 44.55   14.6730388   3.83054028 
44.555   14.5450388   3.81379585 
 44.56   15.3041484   3.91205168 
44.565   15.7065652   3.96315092 
 44.57   16.0687523   4.00858483 
44.575   16.3844207   4.04776737 
 44.58   17.0512894   4.12932069 
44.585   17.2996628   4.15928634 
 44.59   18.0047227   4.24319723 
44.595   17.9264244   4.23396085 
  44.6   18.9384897    4.3518375 
44.605    19.134885   4.37434395 
 44.61   19.7802625    4.4475007 
44.615   21.1657734    4.6006275 
 44.62   21.5393552   4.64105109 
44.625   22.3489436   4.72746693 
 44.63   22.2801756   4.72018809 
44.635    22.725344   4.76711066 
 44.64    22.967287   4.79241974 
44.645   22.7848947   4.77335257 
 44.65   23.0458919    4.8006137 
44.655   22.8166756   4.77668039 
 44.66   22.9232576   4.78782389 
44.665   22.6770779   4.76204556 
 44.67   22.0009775   4.69051997 
44.675   20.9974247    4.5822947 
 44.68   21.3238312    4.6177734 
44.685   20.0735187   4.48034806 
 44.69   20.0498418   4.47770497 
44.695   19.7658582   4.44588104 
  44.7   18.7856443   4.33424092 
44.705   18.0792093   4.25196535 
 44.71    17.156721   4.14206723 
44.715   16.3539158    4.0439975 
 44.72   16.8969732    4.1105928 
44.725   16.2437487   4.03035343 
 44.73   15.3329146   3.91572657 
44.735   15.1739081   3.89537009 
 44.74   14.8583955   3.85465894 
44.745   14.2921741   3.78049918 
 44.75   14.1743479   3.76488351 
44.755   13.6947838   3.70064641 
 44.76   13.7784236    3.7119299 
44.765   13.2856814   3.64495286 
 44.77   13.1912015   3.63196936 
44.775   12.5416797    3.5414234 
 44.78   13.0189291   3.60817532 
44.785   12.3413567   3.51302671 
 44.79   12.6725904    3.5598582 
44.795   12.0535322   3.47181972 
  44.8    11.990232   3.46269144 
44.805    11.999797   3.46407232 
 44.81   11.8103293   3.43661596 
44.815   11.9746102   3.46043497 
 44.82   12.1765917   3.48949735 
44.825   11.6975996   3.42017538 
 44.83     11.69937   3.42043419 
44.835   11.4303464   3.38087952 
 44.84   11.5272992   3.39518765 
44.845   11.5571698   3.39958377 
 44.85   11.3548952   3.36970255 
44.855   11.4612672   3.38544934 
 44.86   11.3044065   3.36220263 
44.865   11.3992587   3.37627883 
 44.87    11.042004   3.32295109 
44.875   11.3145375   3.36370889 
 44.88   11.1754341   3.34296786 
44.885    11.194109   3.34575986 
 44.89   11.1786901   3.34345482 
44.895   11.0487081   3.32395971 
  44.9   11.3176031   3.36416454 
44.905   10.9653255   3.31139329 
 44.91   10.9214007   3.30475426 
44.915   11.8132891   3.43704656 
 44.92    11.203407   3.34714909 
44.925   10.9589727   3.31043391 
 44.93   10.9375922   3.30720308 
44.935   10.7814629   3.28351381 
 44.94   10.6819227   3.26832108 
44.945   11.2976894   3.36120357 
 44.95   11.1215323   3.33489614 
44.955   11.0226974   3.32004479 
 44.96   11.4465163   3.38327006 
44.965   11.1635973   3.34119699 
 44.97   11.4005528   3.37647047 
44.975   11.3479636   3.36867386 
 44.98   11.6539929    3.4137945 
44.985   11.3422077   3.36781943 
 44.99   11.8387949     3.440755 
44.995   11.5357003   3.39642464 
  45.0   11.4092658   3.37776047 
45.005   12.0340647   3.46901495 
 45.01   11.6522351   3.41353703 
45.015   12.3352146   3.51215241 
 45.02   12.3085743   3.50835777 
45.025   12.9933843   3.60463372 
 45.03   12.6171234   3.55205904 
45.035   12.7188074    3.5663437 
 45.04   13.4504649   3.66748755 
45.045   13.5687194   3.68357427 
 45.05   13.8005854   3.71491391 
45.055   14.0564172   3.74918887 
 45.06   14.2541006   3.77546032 
45.065   14.6661575   3.82964196 
 45.07   15.0938162   3.88507608 
45.075   15.5838659   3.94764055 
 45.08   16.1283107   4.01600681 
45.085   16.7253708   4.08966634 
 45.09   17.1090455    4.1363082 
45.095   17.3115533   4.16071548 
  45.1   17.4775173   4.18061208 
45.105   18.3371762   4.28219292 
 45.11    18.775287   4.33304593 
45.115   19.0333998   4.36272848 
 45.12   19.5035773   4.41628546 
45.125   19.4285611   4.40778415 
 45.13   19.4168758   4.40645842 
45.135   19.3062626   4.39388923 
 45.14   19.3056767   4.39382256 
45.145   19.3528989   4.39919298 
 45.15   19.3603952   4.40004491 
45.155   19.1411698   4.37506227 
 45.16   17.8074597   4.21988858 
45.165   17.9108341   4.23211933 
 45.17   18.4644259   4.29702524 
45.175   17.3697515   4.16770338 
 45.18   16.6647867   4.08225265 
45.185   16.5314073   4.06588333 
 45.19   16.2078696   4.02589985 
45.195   15.0866441   3.88415294 
  45.2   15.1872204   3.89707844 
45.205   14.6578495   3.82855711 
 45.21   14.3573542   3.78910995 
45.215   14.4562385   3.80213605 
 45.22   13.1074704   3.62042407 
45.225   13.3721561   3.65679588 
 45.23    12.792471    3.5766564 
45.235   12.5128908   3.53735647 
 45.24   13.0014293   3.60574948 
45.245   12.1698548    3.4885319 
 45.25   12.3044791   3.50777409 
45.255   12.3833739   3.51900183 
 45.26   11.7240354   3.42403789 
45.265   11.7776753   3.43186178 
 45.27   11.5445065   3.39772078 
45.275   11.3307963   3.36612482 
 45.28   11.3878169   3.37458396 
45.285   11.2560118   3.35499803 
 45.29   11.0781295   3.32838242 
45.295   11.4568111   3.38479115 
  45.3   10.6187324   3.25863966 
45.305   11.1327328     3.336575 
 45.31   11.0303116   3.32119129 
45.315   10.5754927   3.25199826 
 45.32   10.7550033   3.27948217 
45.325   10.6542615   3.26408663 
 45.33   10.4936123   3.23938455 
45.335   10.8673561   3.29656733 
 45.34   11.1136494   3.33371406 
45.345   10.9841599   3.31423595 
 45.35   10.3910439   3.22351422 
45.355   10.3906243   3.22344912 
 45.36   10.1262528   3.18217737 
45.365   10.3993275   3.22479884 
 45.37   10.5473315   3.24766555 
45.375   10.6148294   3.25804073 
 45.38    10.064255     3.172421 
45.385   10.5826651   3.25310084 
 45.39   10.7026547    3.2714912 
45.395   10.3452707   3.21640649 
  45.4   10.0954537   3.17733437 
45.405   10.4085377   3.22622655 
 45.41   10.4833594   3.23780163 
45.415   10.5291566   3.24486619 
 45.42   10.4810306   3.23744198 
45.425   9.96716637   3.15708194 
 45.43   10.3861197   3.22275034 
45.435   10.1852552   3.19143466 
 45.44   9.98667812   3.16017058 
45.445   9.98379953    3.1597151 
 45.45   10.3503185   3.21719108 
45.455   10.0786609   3.17469068 
 45.46   9.63130586   3.10343453 
45.465   10.0143512   3.16454597 
 45.47   9.68902096   3.11271922 
45.475   9.83579462   3.13620704 
 45.48    10.640237   3.26193761 
45.485   10.1701558   3.18906818 
 45.49   10.4266043   3.22902528 
45.495   10.2997034   3.20931509 
  45.5   10.5143442   3.24258295 
45.505   10.2154659   3.19616425 
 45.51   10.8505639   3.29401941 
45.515   10.7033202   3.27159291 
 45.52   10.5828217   3.25312492 
45.525   10.7092431   3.27249799 
 45.53   11.0460208   3.32355545 
45.535   11.0676702   3.32681082 
 45.54   11.3107459   3.36314524 
45.545   11.3415774   3.36772585 
 45.55   11.4638233   3.38582683 
45.555    11.874047   3.44587391 
 45.56   11.9173697   3.45215436 
45.565   12.2363581   3.49805062 
 45.57   12.5798996   3.54681542 
45.575   12.7134261   3.56558917 
 45.58   12.8874724   3.58991259 
45.585   12.4065522   3.52229359 
 45.59   13.2247268   3.63658175 
45.595   13.0535714   3.61297265 
  45.6   13.4697445   3.67011506 
45.605   13.4867107   3.67242573 
 45.61   13.4336937   3.66520036 
45.615   13.2472049   3.63967098 
 45.62   13.0072061   3.60655045 
45.625   13.0061436   3.60640314 
 45.63   13.3283205   3.65079725 
45.635   13.5199372   3.67694672 
 45.64   13.0554054   3.61322646 
45.645   13.1189547   3.62200976 
 45.65   13.0078183   3.60663531 
45.655   12.9947175   3.60481865 
 45.66   12.9946929   3.60481523 
45.665   12.4209557   3.52433763 
 45.67   12.2817115   3.50452728 
45.675   11.8638849   3.44439906 
 45.68   11.4250118   3.38009051 
45.685   11.3936438   3.37544719 
 45.69   11.2273525   3.35072417 
45.695   11.2162405   3.34906562 
  45.7   11.1790649   3.34351086 
45.705   10.8837869   3.29905849 
 45.71   10.4981344   3.24008247 
45.715   10.5494057   3.24798487 
 45.72   10.4987043   3.24017042 
45.725   10.6013065   3.25596476 
 45.73   10.3011862    3.2095461 
45.735   10.3088762   3.21074387 
 45.74    9.9592937   3.15583487 
45.745   9.86097709   3.14021927 
 45.75   10.5234921   3.24399323 
45.755   9.81061511   3.13219015 
 45.76   9.96879674   3.15734014 
45.765   9.81021683   3.13212657 
 45.77   9.96461066   3.15667715 
45.775   9.59549128     3.097659 
 45.78   9.20384774   3.03378439 
45.785   9.89802692   3.14611299 
 45.79   9.51457846   3.08457103 
45.795   10.1926092    3.1925866 
  45.8    9.6406653   3.10494208 
45.805    9.6655841   3.10895225 
 45.81   9.59483526   3.09755311 
45.815   9.65873962   3.10785129 
 45.82   9.95159191   3.15461438 
45.825   10.0559891   3.17111796 
 45.83   9.42469369    3.0699664 
45.835   9.59433361   3.09747213 
 45.84   9.91164112    3.1482759 
45.845   9.55294507   3.09078389 
 45.85   9.68104295   3.11143744 
45.855   9.52896738   3.08690255 
 45.86   9.53614766   3.08806536 
45.865   9.39433568   3.06501806 
 45.87   9.79419419   3.12956773 
45.875   10.0690051   3.17316956 
 45.88   10.1653865   3.18832032 
45.885     9.886064   3.14421119 
 45.89   10.1030216   3.17852507 
45.895   9.85219852    3.1388212 
  45.9   9.77257192   3.12611131 
45.905    9.8358281   3.13621238 
 45.91   9.47221927   3.07769707 
45.915   9.66063024   3.10815544 
 45.92   9.74339537   3.12144123 
45.925   9.66434694   3.10875328 
 45.93   9.36380963   3.06003425 
45.935   9.92974686   3.15115009 
 45.94   9.96670058   3.15700817 
45.945   9.58671448   3.09624199 
 45.95   9.60486451   3.09917158 
45.955   9.87620527   3.14264304 
 45.96   9.70611657    3.1154641 
45.965   10.1301418   3.18278837 
 45.97   9.59079512   3.09690089 
45.975   9.65300733   3.10692892 
 45.98   9.97681006   3.15860888 
45.985    9.4856693   3.07988138 
 45.99   10.1897179   3.19213375 
45.995   10.0250882   3.16624197 
  46.0   9.88216686    3.1435914 
46.005   9.77740344   3.12688398 
 46.01   10.3709048   3.22038892 
46.015   10.6042238   3.25641272 
 46.02   10.3963469   3.22433666 
46.025   10.1784678   3.19037111 
 46.03   10.8326803   3.29130374 
46.035   10.5244247   3.24413698 
 46.04   10.8483242   3.29367944 
46.045    11.119729   3.33462577 
 46.05   11.0486332   3.32394844 
46.055   11.1616308   3.34090269 
 46.06   11.4284358   3.38059696 
46.065   11.5886546    3.4042113 
 46.07   11.7173224   3.42305746 
46.075   11.5328913   3.39601109 
 46.08   11.6476243   3.41286159 
46.085   12.2502721   3.50003887 
 46.09   12.3711733   3.51726788 
46.095   11.8504799   3.44245259 
  46.1   11.7409467   3.42650648 
46.105   12.1200416   3.48138501 
 46.11   11.5988585   3.40570969 
46.115   11.8627487   3.44423413 
 46.12   11.9519847   3.45716426 
46.125   11.9588023   3.45815013 
 46.13   12.1801973   3.49001394 
46.135   11.5189337   3.39395547 
 46.14    11.326356    3.3654652 
46.145   11.7873492   3.43327091 
 46.15   11.2656794    3.3564385 
46.155   11.0952779    3.3309575 
 46.16   11.5622508   3.40033099 
46.165   11.0584831   3.32542977 
 46.17   10.2827391   3.20667104 
46.175   11.1608368   3.34078387 
 46.18    10.266854   3.20419319 
46.185   10.3491363   3.21700735 
 46.19   10.4913412   3.23903399 
46.195   10.2411799   3.20018436 
  46.2   9.94558914   3.15366281 
46.205   10.5622514   3.24996175 
 46.21   10.1114279   3.17984715 
46.215   10.3508742   3.21727745 
 46.22   10.6037401   3.25633844 
46.225   10.3010213   3.20952042 
 46.23   10.1126115   3.18003325 
46.235   9.90673938   3.14749732 
 46.24   10.2131213   3.19579745 
46.245   10.1284837   3.18252788 
 46.25   9.87287098    3.1421125 
46.255   10.0684389   3.17308034 
 46.26    10.110959   3.17977342 
46.265   9.92072231   3.14971781 
 46.27   9.64412296   3.10549883 
46.275    10.133344   3.18329138 
 46.28   9.79563844   3.12979847 
46.285   9.84668503    3.1379428 
 46.29   10.1961038   3.19313385 
46.295   9.94762338   3.15398532 
  46.3   10.3563479   3.21812802 
46.305     9.748074   3.12219058 
 46.31    9.9209803   3.14975877 
46.315   10.2585237   3.20289302 
 46.32   10.4620688   3.23451214 
46.325   10.1292505   3.18264835 
 46.33   10.0648033   3.17250742 
46.335   10.2006099   3.19383937 
 46.34   9.86080873   3.14019247 
46.345   10.4073764   3.22604656 
 46.35   10.9084297    3.3027912 
46.355   10.5556317   3.24894316 
 46.36   10.5671277   3.25071188 
46.365   10.7952351    3.2856103 
 46.37   10.5978632   3.25543595 
46.375   10.9273824   3.30565915 
 46.38   10.9845031   3.31428773 
46.385   10.8927862   3.30042212 
 46.39   10.8092974   3.28774959 
46.395   10.5828304   3.25312626 
  46.4   11.3616741   3.37070825 
46.405   10.9167092   3.30404437 
 46.41   11.9988914    3.4639416 
46.415   12.0626962   3.47313924 
 46.42   11.8092641   3.43646098 
46.425   11.8229758   3.43845544 
 46.43   12.1701729   3.48857749 
46.435   12.0476874   3.47097787 
 46.44   12.5529946   3.54302055 
46.445    13.261956   3.64169686 
 46.45   13.5230442    3.6773692 
46.455    13.356673   3.65467823 
 46.46   13.6325458   3.69222775 
46.465   14.2317399   3.77249783 
 46.47    14.655583    3.8282611 
46.475   15.1774991   3.89583099 
 46.48   15.5798937    3.9471374 
46.485   16.4611596   4.05723546 
 46.49   16.3773226   4.04689049 
46.495    16.938185   4.11560264 
  46.5   17.9509591   4.23685721 
46.505   18.2441788    4.2713205 
 46.51   18.9102658   4.34859355 
46.515   19.9809657   4.47000735 
 46.52   20.6806121    4.5475941 
46.525   21.0103051   4.58369994 
 46.53   22.0079517   4.69126333 
46.535   22.4777496   4.74107051 
 46.54   23.0741209   4.80355295 
46.545   23.1673414   4.81324645 
 46.55    23.548398   4.85266916 
46.555   24.6185048   4.96170382 
 46.56   24.7649988   4.97644439 
46.565   25.4536406   5.04516011 
 46.57   25.2998336     5.029894 
46.575   25.8807113   5.08730884 
 46.58   25.7389383   5.07335573 
46.585   25.3171856   5.03161858 
 46.59   24.5560473   4.95540586 
46.595   25.1089574    5.0108839 
  46.6   24.0359952   4.90265185 
46.605   24.0817582    4.9073168 
 46.61   23.2641523   4.82329269 
46.615   22.4420242   4.73730137 
 46.62   22.2924539   4.72148852 
46.625   21.4512338   4.63154767 
 46.63   20.5809604   4.53662434 
46.635   20.3825048   4.51469875 
 46.64   19.5359194   4.41994564 
46.645   19.1514571   4.37623778 
 46.65   18.4009114   4.28962835 
46.655    17.338957   4.16400732 
 46.66   17.2949605   4.15872102 
46.665   16.5741095   4.07113124 
 46.67   15.6844994   3.96036607 
46.675   15.4163607   3.92636736 
 46.68   14.6514219   3.82771759 
46.685   14.6145392    3.8228967 
 46.69   14.5345694   3.81242303 
46.695   14.3141653   3.78340658 
  46.7   13.8206363   3.71761164 
46.705   13.9207499   3.73105212 
 46.71   13.0887863   3.61784277 
46.715   12.9468728   3.59817631 
 46.72   13.0575318   3.61352069 
46.725   12.4334423   3.52610866 
 46.73   12.7525958   3.57107768 
46.735    12.541952   3.54146184 
 46.74    12.199138   3.49272644 
46.745   12.4819403   3.53297896 
 46.75   12.3666551   3.51662553 
46.755    12.084512   3.47627847 
 46.76   12.0155832   3.46635013 
46.765   11.9314556   3.45419392 
 46.77   11.6414315   3.41195421 
46.775   11.4831967   3.38868657 
 46.78    11.534888   3.39630506 
46.785   11.4227376   3.37975408 
 46.79   11.5909984   3.40455554 
46.795   11.7099864   3.42198573 
  46.8   11.3514399   3.36918981 
46.805    11.995645   3.46347296 
 46.81   11.4743289   3.38737788 
46.815   11.7251678   3.42420324 
 46.82   11.2563819   3.35505319 
46.825    11.272929   3.35751828 
 46.83   11.2847835   3.35928318 
46.835   11.6847995    3.4183036 
 46.84   11.0713696   3.32736677 
46.845   10.8907405   3.30011219 
 46.85   11.3806468   3.37352143 
46.855   11.2789472   3.35841438 
 46.86   10.9271863   3.30562948 
46.865   11.1746695    3.3428535 
 46.87   10.9383667   3.30732016 
46.875   10.9094429   3.30294459 
 46.88   11.1862282   3.34458191 
46.885   10.8975776   3.30114793 
 46.89    10.988493   3.31488959 
46.895   10.6261447   3.25977678 
  46.9   11.0964603   3.33113498 
46.905   11.2799955   3.35857046 
 46.91   10.8594921   3.29537435 
46.915    10.969604   3.31203925 
 46.92   11.2855344   3.35939494 
46.925   11.0081971   3.31786032 
 46.93   10.7940302   3.28542695 
46.935   11.2212969   3.34982042 
 46.94    11.314196   3.36365812 
46.945   11.3730228   3.37239126 
 46.95   10.8373785   3.29201739 
46.955   11.0987066   3.33147214 
 46.96    11.430517   3.38090476 
46.965   11.7157112   3.42282211 
 46.97   11.8552059   3.44313896 
46.975   11.7803859   3.43225668 
 46.98     12.57798   3.54654479 
46.985   12.1939445    3.4919829 
 46.99   12.4861713    3.5335777 
46.995   12.9254535   3.59519868 
  47.0     12.87225    3.5877918 
47.005   12.9752577   3.60211851 
 47.01   12.8116031   3.57932998 
47.015   13.0317796   3.60995562 
 47.02   13.0493159   3.61238368 
47.025   13.2826075   3.64453117 
 47.03   13.1756863   3.62983282 
47.035   13.3915187   3.65944241 
 47.04   13.4607259   3.66888619 
47.045   13.6146565   3.68980439 
 47.05   13.1766953    3.6299718 
47.055   13.2170868   3.63553116 
 47.06   13.3255137   3.65041281 
47.065   13.3038265   3.64744109 
 47.07   13.4875143   3.67253513 
47.075   13.0362965   3.61058119 
 47.08   12.9146134   3.59369078 
47.085   12.5824635   3.54717683 
 47.09   12.7266069   3.56743703 
47.095   12.9046016   3.59229753 
  47.1   12.1066935   3.47946742 
47.105   12.1676965   3.48822254 
 47.11   12.0603358   3.47279943 
47.115   11.8306071   3.43956495 
 47.12   11.2880299   3.35976634 
47.125   12.0867906   3.47660619 
 47.13   11.3273048   3.36560616 
47.135   11.0259522   3.32053492 
 47.14   11.3575549   3.37009717 
47.145   11.1292793   3.33605744 
 47.15   11.1071494   3.33273903 
47.155   10.8207761   3.28949481 
 47.16   10.6482983   3.26317304 
47.165   10.4657321   3.23507838 
 47.17   10.1600824   3.18748842 
47.175   10.6759267   3.26740366 
 47.18   10.7895783   3.28474935 
47.185   10.4029058   3.22535359 
 47.19   10.1824635   3.19099726 
47.195   11.0473004   3.32374794 
  47.2   10.5581231   3.24932656 
47.205   10.5482489   3.24780678 
 47.21   10.3897828   3.22331861 
47.215   10.3925086    3.2237414 
 47.22    10.846031   3.29333129 
47.225   10.8370363   3.29196542 
 47.23   10.7165829   3.27361924 
47.235   10.4183914    3.2277533 
 47.24   10.0086401   3.16364348 
47.245   10.5051021   3.24115753 
 47.25   10.4189986   3.22784737 
47.255   10.3336411   3.21459813 
 47.26   10.5901741   3.25425477 
47.265   10.3490191   3.21698913 
 47.27   10.6356292   3.26123124 
47.275   11.3125678    3.3634161 
 47.28   10.8267361   3.29040059 
47.285   10.4893189    3.2387218 
 47.29    10.667225    3.2660718 
47.295   10.5640169   3.25023336 
  47.3   10.4633328   3.23470753 
47.305   10.8147953   3.28858561 
 47.31   11.0289086   3.32098007 
47.315   10.8467139   3.29343497 
 47.32   11.0269515    3.3206854 
47.325   11.2048909   3.34737074 
 47.33   10.7770565   3.28284274 
47.335   11.0127368   3.31854437 
 47.34   11.3412877   3.36768283 
47.345   11.7066749   3.42150186 
 47.35    11.342988   3.36793527 
47.355     11.53009   3.39559862 
 47.36   11.8016507   3.43535307 
47.365   11.8980245   3.44935131 
 47.37   12.6854716   3.56166696 
47.375   12.1745355   3.48920271 
 47.38   12.3132983   3.50903097 
47.385   12.2560735   3.50086753 
 47.39   12.4983173   3.53529593 
47.395    13.055633   3.61325795 
  47.4    12.771456   3.57371739 
47.405   13.1814183    3.6306223 
 47.41   14.0584523   3.74946027 
47.415   14.0860901   3.75314402 
 47.42   14.4751994   3.80462868 
47.425   15.0450777   3.87879849 
 47.43   15.2605878   3.90648024 
47.435    16.293889   4.03656897 
 47.44   16.2995102   4.03726519 
47.445   16.5192177   4.06438405 
 47.45   17.6804943   4.20481798 
47.455   18.1537621   4.26072319 
 47.46   18.1065491   4.25517909 
47.465    18.931871     4.351077 
 47.47   18.7739258   4.33288885 
47.475   19.9575041   4.46738224 
 47.48   20.3075109   4.50638557 
47.485   20.6820694   4.54775433 
 47.49   21.3393789   4.61945656 
47.495   21.0200159   4.58475909 
  47.5    21.533104   4.64037757 
47.505   21.3016744    4.6153737 
 47.51   21.2983917   4.61501806 
47.515   21.7244913    4.6609539 
 47.52   21.4985083   4.63664839 
47.525   21.1248922   4.59618235 
 47.53   21.2725742   4.61222009 
47.535   20.8407291   4.56516474 
 47.54   21.3048368   4.61571628 
47.545   21.3256262   4.61796776 
 47.55    20.173283    4.4914678 
47.555   20.2023211   4.49469922 
 47.56   19.5400258   4.42041014 
47.565   19.2741254   4.39023068 
 47.57   19.2145008   4.38343482 
47.575   18.4376205   4.29390504 
 47.58   17.7126423   4.20863901 
47.585   17.6213033   4.19777361 
 47.59   17.1484838   4.14107278 
47.595   16.3198878   4.03978809 
  47.6   16.3482646   4.04329872 
47.605   16.0545462   4.00681247 
 47.61   14.9383164   3.86501182 
47.615   15.3634472   3.91962335 
 47.62   14.8169658   3.84928121 
47.625   14.1192646   3.75756099 
 47.63   13.8522657    3.7218632 
47.635   13.4075246   3.66162869 
 47.64   13.1892074   3.63169484 
47.645   12.9196072   3.59438551 
 47.65   12.7288732   3.56775464 
47.655   12.6872465   3.56191613 
 47.66    11.797032   3.43468077 
47.665   12.1133615   3.48042548 
 47.67   11.9167908    3.4520705 
47.675   11.6826937   3.41799556 
 47.68   11.6570083   3.41423612 
47.685   11.1446536   3.33836092 
 47.69   11.4858504   3.38907811 
47.695   11.0812933   3.32885765 
  47.7   11.1188405   3.33449255 
47.705   10.8214571   3.28959832 
 47.71   11.1146541   3.33386473 
47.715   11.0160673   3.31904614 
 47.72   10.6001561   3.25578809 
47.725   10.4504893   3.23272165 
 47.73   10.9655165   3.31142213 
47.735   10.2829801   3.20670861 
 47.74   10.5146957   3.24263715 
47.745   10.6259292   3.25974373 
 47.75   11.1000868   3.33167927 
47.755   10.5089032   3.24174385 
 47.76   10.6930007    3.2700154 
47.765   10.4859379   3.23819979 
 47.77   10.4246257    3.2287189 
47.775   11.0288976   3.32097841 
 47.78   10.7249155   3.27489167 
47.785   10.2508447   3.20169404 
 47.79   10.8060814   3.28726047 
47.795   9.92070437   3.14971497 
  47.8   10.4142326   3.22710901 
47.805   10.3105331   3.21100189 
 47.81   10.6489197   3.26326825 
47.815   10.7784117   3.28304915 
 47.82   10.5537396   3.24865197 
47.825   10.9275624   3.30568638 
 47.83   10.8226985     3.289787 
47.835   10.8028033   3.28676183 
 47.84    10.679986   3.26802478 
47.845   10.5926135   3.25462955 
 47.85   11.0151725   3.31891134 
47.855   11.2004526   3.34670772 
 47.86   11.0577168   3.32531454 
47.865   11.1390284   3.33751831 
 47.87   11.3259051    3.3653982 
47.875   11.5848739   3.40365595 
 47.88   11.7129716    3.4224219 
47.885   11.8742638   3.44590537 
 47.89    11.621783   3.40907363 
47.895   12.2168148   3.49525604 
  47.9   12.6212166   3.55263516 
47.905    12.409967    3.5227783 
 47.91   12.8807867   3.58898129 
47.915   13.0711551   3.61540524 
 47.92   13.3486945   3.65358652 
47.925   13.6333026   3.69233024 
 47.93    13.953024   3.73537468 
47.935    14.190153   3.76698195 
 47.94   14.6397123    3.8261877 
47.945   14.4194271   3.79729207 
 47.95   15.0503677   3.87948033 
47.955   14.9237976   3.86313314 
 47.96   15.0292191   3.87675368 
47.965   15.2866762   3.90981792 
 47.97   15.5565807   3.94418314 
47.975   15.4089448   3.92542288 
 47.98   15.9744054   3.99679939 
47.985   15.7128122   3.96393897 
 47.99   15.5656576   3.94533365 
47.995   15.5270307   3.94043534 
  48.0   15.4395953   3.92932505 
48.005    14.958419   3.86761153 
 48.01   14.2681991   3.77732698 
48.015   14.3509297   3.78826209 
 48.02    14.370215   3.79080664 
48.025   14.2826815   3.77924351 
 48.03    14.296607   3.78108543 
48.035   13.6711712    3.6974547 
 48.04   13.7700982    3.7108083 
48.045   12.9471202    3.5982107 
 48.05   12.6118224   3.55131277 
48.055   12.6303546   3.55392101 
 48.06   12.4577537   3.52955432 
48.065   12.0914653   3.47727843 
 48.07   11.9120264   3.45138036 
48.075   12.0784088   3.47540053 
 48.08   11.5452131   3.39782476 
48.085   11.4000818   3.37640072 
 48.09   11.4770067   3.38777311 
48.095   10.9984224   3.31638695 
  48.1   10.6588972   3.26479665 
48.105   10.6101538    3.2573231 
 48.11   11.1028255   3.33209026 
48.115   10.8911263   3.30017065 
 48.12   10.3091603   3.21078811 
48.125   10.9431761   3.30804717 
 48.13   10.2969452   3.20888535 
48.135    10.086347   3.17590098 
 48.14   10.3478356   3.21680519 
48.145   10.0546272   3.17090322 
 48.15    9.8198345   3.13366152 
48.155   10.2719617   3.20499012 
 48.16    9.8555912   3.13936159 
48.165    9.9484617   3.15411821 
 48.17   9.63028011   3.10326926 
48.175   10.1212079   3.18138459 
 48.18   9.31476422   3.05200987 
48.185   9.68436846    3.1119718 
 48.19    9.7373676   3.12047554 
48.195   9.51621842   3.08483685 
  48.2   9.80414474   3.13115709 
48.205   9.67875295   3.11106942 
 48.21   9.40509276   3.06677237 
48.215   9.27719437   3.04584871 
 48.22   9.60147108   3.09862406 
48.225   9.52602986   3.08642671 
 48.23   9.56664381   3.09299916 
48.235   9.16985932   3.02817756 
 48.24   9.31570062   3.05216327 
48.245   9.55866084    3.0917084 
 48.25   9.37294156   3.06152602 
48.255   9.84176189   3.13715825 
 48.26   9.58838243   3.09651133 
48.265    9.2614026   3.04325526 
 48.27   9.23847143   3.03948539 
48.275   9.20373172   3.03376527 
 48.28   9.26331509   3.04356947 
48.285   9.37653897   3.06211348 
 48.29   8.96119643   2.99352575 
48.295   9.01813347   3.00302072 
  48.3   9.08121463   3.01350537 
48.305   8.92625517   2.98768391 
 48.31   9.21936767   3.03634117 
48.315    9.2877071   3.04757397 
 48.32   8.81355563   2.96876332 
48.325   8.95225786    2.9920324 
 48.33   8.91038482   2.98502677 
48.335   9.11919775   3.01980094 
 48.34   9.10436445   3.01734394 
48.345   9.10117627   3.01681558 
 48.35   8.97558832   2.99592862 
48.355   8.95352805   2.99224465 
 48.36   8.71794312   2.95261632 
48.365   9.27157433     3.044926 
 48.37   8.93924808   2.98985753 
48.375   8.90491362   2.98411019 
 48.38   9.22685884    3.0375745 
48.385   8.97203286   2.99533518 
 48.39   8.85785776   2.97621534 
48.395   9.08836655   3.01469178 
  48.4   8.94164096   2.99025768 
48.405    8.7989205   2.96629744 
 48.41   9.08630422   3.01434972 
48.415    8.3778198   2.89444637 
 48.42      9.27227   3.04504023 
48.425   9.03682822   3.00613177 
 48.43   8.96794797   2.99465323 
48.435   9.05195524   3.00864675 
 48.44   9.15324331   3.02543275 
48.445   9.50381871   3.08282642 
 48.45     9.331904   3.05481652 
48.455   8.99129663   2.99854909 
 48.46    9.0824263   3.01370641 
48.465   9.22823063   3.03780029 
 48.47   8.90678009   2.98442291 
48.475   8.97614867   2.99602214 
 48.48   9.28450589   3.04704872 
48.485   9.23135007   3.03831369 
 48.49    9.3020184   3.04992105 
48.495    9.0658272   3.01095121 
  48.5   9.27586736   3.04563086 
48.505    9.2647986   3.04381317 
 48.51   8.87169259   2.97853867 
48.515   9.20505599   3.03398352 
 48.52   9.41167653   3.06784558 
48.525    9.5140238   3.08448112 
 48.53    9.1754949   3.02910794 
48.535   9.29514965   3.04879479 
 48.54   8.97269796    2.9954462 
48.545   9.63649621   3.10427064 
 48.55   9.27084354   3.04480599 
48.555   9.62328463   3.10214194 
 48.56   9.30720671   3.05077149 
48.565   9.44338989   3.07300991 
 48.57   9.43947386   3.07237268 
48.575   9.44415258     3.073134 
 48.58   9.11354607   3.01886503 
48.585   9.74418043   3.12156698 
 48.59   9.23516594   3.03894158 
48.595    9.9172957   3.14917381 
  48.6   9.61179843   3.10029006 
48.605    9.5372151   3.08823819 
 48.61   9.93510514   3.15200018 
48.615   9.48653574   3.08002204 
 48.62   9.62530773   3.10246801 
48.625   9.53690958   3.08818872 
 48.63   9.97103637   3.15769479 
48.635   10.1818376   3.19089918 
 48.64   9.98778549   3.16034579 
48.645   10.2922204   3.20814907 
 48.65   10.1706211   3.18914112 
48.655    10.002763    3.1627145 
 48.66   10.1471193   3.18545433 
48.665   10.1254863   3.18205693 
 48.67   10.4898308   3.23880083 
48.675   10.2575843   3.20274636 
 48.68   10.5198775   3.24343606 
48.685   10.0186572   3.16522625 
 48.69   10.4703428   3.23579091 
48.695   10.5566453   3.24909916 
  48.7   10.7853045   3.28409874 
48.705   10.7164957   3.27360591 
 48.71   10.6263815   3.25981312 
48.715   10.8985939   3.30130185 
 48.72   10.9365045   3.30703862 
48.725   11.0017994   3.31689605 
 48.73   10.6559211   3.26434084 
48.735    10.703375   3.27160128 
 48.74   11.5351552   3.39634438 
48.745   10.9703524   3.31215223 
 48.75   10.9586014   3.31037784 
48.755   11.4310887   3.38098931 
 48.76   11.4996423   3.39111225 
48.765   11.0817624   3.32892812 
 48.77   11.8310518   3.43962961 
48.775   11.6804295   3.41766434 
 48.78    11.729832   3.42488423 
48.785   12.5612144   3.54418036 
 48.79   12.1884723   3.49119926 
48.795   12.2693362   3.50276123 
  48.8   12.6331589   3.55431553 
48.805   12.8350442   3.58260299 
 48.81   13.1319935   3.62380926 
48.815    13.649246    3.6944886 
 48.82   13.7687981   3.71063311 
48.825    14.071047   3.75113943 
 48.83   14.8505313   3.85363871 
48.835   15.1325568   3.89005871 
 48.84   15.3457264   3.91736218 
48.845   15.6208069   3.95231665 
 48.85   15.9832228    3.9979023 
48.855   16.8767092   4.10812721 
 48.86   17.0496972   4.12912789 
48.865   17.3991896   4.17123358 
 48.87   17.7382006   4.21167432 
48.875   18.7409262   4.32907914 
 48.88   18.7322129   4.32807266 
48.885   19.0467857   4.36426233 
 48.89   19.4317163   4.40814205 
48.895   18.4914527   4.30016891 
  48.9   19.0117507   4.36024664 
48.905   19.3831059   4.40262489 
 48.91   18.9812184   4.35674401 
48.915   18.7315557   4.32799673 
 48.92   18.8293173   4.33927613 
48.925   18.9598986   4.35429656 
 48.93   18.1842485    4.2642993 
48.935   17.7996617   4.21896452 
 48.94   17.6959282   4.20665285 
48.945   16.9407944   4.11591963 
 48.95   17.0404728   4.12801075 
48.955   16.4189287   4.05202773 
 48.96    15.897978   3.98722686 
48.965   15.7582986   3.96967235 
 48.97   14.8980484   3.85979901 
48.975   14.9216628   3.86285682 
 48.98   14.5776258   3.81806571 
48.985   13.7589931   3.70931168 
 48.99   13.6622117   3.69624292 
48.995   14.1577652   3.76268058 
  49.0   13.5648362   3.68304714 
49.005   12.9987738   3.60538123 
 49.01     13.19096   3.63193612 
49.015   12.5972814   3.54926491 
 49.02   12.5503616   3.54264895 
49.025   12.7513147    3.5708983 
 49.03   12.8841708   3.58945271 
49.035   12.3293603   3.51131888 
 49.04    12.595278   3.54898267 
49.045   12.6569967   3.55766731 
 49.05   12.5594048   3.54392506 
49.055   12.0394603   3.46979254 
 49.06   12.1994751    3.4927747 
49.065   12.1661167   3.48799608 
 49.07   12.2265869   3.49665367 
49.075   11.9290389   3.45384408 
 49.08   11.8457071    3.4417593 
49.085   11.8507118   3.44248627 
 49.09   11.9038414    3.4501944 
49.095   11.8152912   3.43733781 
  49.1   11.8312053   3.43965191 
49.105    11.652778   3.41361656 
 49.11   11.9027931   3.45004248 
49.115   11.5086871    3.3924456 
 49.12   12.2708893   3.50298292 
49.125   11.7625188   3.42965286 
 49.13   12.2159768   3.49513616 
49.135   12.0043425   3.46472834 
 49.14   12.0508651    3.4714356 
49.145   11.6099282   3.40733448 
 49.15   12.0338707   3.46898698 
49.155   12.3880148   3.51966117 
 49.16   12.4199447   3.52419419 
49.165   11.9425774   3.45580344 
 49.17   12.2289547   3.49699224 
49.175   12.2612047   3.50160031 
 49.18   12.5273505   3.53939973 
49.185   12.2981327   3.50686936 
 49.19   12.4656548   3.53067342 
49.195   12.6889523   3.56215557 
  49.2   12.7322937   3.56823398 
49.205   12.6439657   3.55583544 
 49.21   13.0961088   3.61885463 
49.215   13.3435615     3.652884 
 49.22   13.7205889   3.70413133 
49.225   13.3137948   3.64880731 
 49.23   13.9630987   3.73672299 
49.235   14.2347588   3.77289793 
 49.24   14.0761857   3.75182432 
49.245   14.0236358   3.74481452 
 49.25    14.796852   3.84666765 
49.255   15.3711224    3.9206023 
 49.26   15.8234808   3.97787391 
49.265   16.0997947   4.01245495 
 49.27   16.8824973   4.10883162 
49.275   16.6674459   4.08257834 
 49.28   17.6188815   4.19748514 
49.285   17.4272406   4.17459467 
 49.29    18.102742   4.25473172 
49.295    18.953301   4.35353891 
  49.3    18.569479   4.30923183 
49.305   19.9601185   4.46767484 
 49.31   20.2323336   4.49803664 
49.315   20.7419897   4.55433747 
 49.32   21.8560053   4.67504067 
49.325   22.0748908   4.69839236 
 49.33   22.6255682   4.75663412 
49.335    23.070024   4.80312648 
 49.34   23.5543259   4.85327991 
49.345    23.952317   4.89411044 
 49.35   24.0010364   4.89908526 
49.355   23.7039722   4.86867253 
 49.36   23.6902975   4.86726797 
49.365   23.6533419   4.86347015 
 49.37   23.9124426   4.89003503 
49.375   23.7146407   4.86976803 
 49.38   23.2130564   4.81799298 
49.385   22.6485539   4.75904969 
 49.39   22.3097902   4.72332406 
49.395   21.6555569   4.65355315 
  49.4    20.890959   4.57066286 
49.405   20.7794737    4.5584508 
 49.41   19.5748566   4.42434815 
49.415   19.2326666   4.38550642 
 49.42   18.2771462   4.27517792 
49.425   18.5686209   4.30913227 
 49.43   17.6527143   4.20151334 
49.435   17.2345151   4.15144736 
 49.44    16.779291   4.09625329 
49.445   16.0892234   4.01113742 
 49.45   15.8197993   3.97741113 
49.455   15.9356442   3.99194742 
 49.46   15.3361019   3.91613354 
49.465   15.4958144   3.93647233 
 49.47   14.9432251   3.86564679 
49.475   14.4441609   3.80054745 
 49.48   14.2398871   3.77357749 
49.485   14.1958255    3.7677348 
 49.49   13.3458621   3.65319888 
49.495   13.3917103   3.65946858 
  49.5   13.4156475   3.66273771 
49.505   12.9881523   3.60390793 
 49.51   13.5340692   3.67886792 
49.515   13.1299242   3.62352373 
 49.52   12.7967769    3.5772583 
49.525   12.9039698    3.5922096 
 49.53   12.5788942   3.54667368 
49.535   12.1351837   3.48355905 
 49.54   12.4177566   3.52388374 
49.545   12.4651335   3.53059959 
 49.55   12.5165815   3.53787811 
49.555   12.3328716   3.51181884 
 49.56   11.8057901   3.43595549 
49.565   11.7528378   3.42824121 
 49.57   11.6054003   3.40666998 
49.575   12.0513618   3.47150714 
 49.58    11.612026   3.40764229 
49.585   12.0294664   3.46835212 
 49.59   11.9789348   3.46105977 
49.595   11.8765684   3.44623975 
  49.6   12.0382823   3.46962279 
49.605   11.5873872   3.40402515 
 49.61   11.9298263   3.45395806 
49.615    11.898799   3.44946358 
 49.62   11.9199098   3.45252223 
49.625   11.8836998   3.44727425 
 49.63   11.6942239   3.41968185 
49.635   11.7432842   3.42684756 
 49.64   11.6398069   3.41171612 
49.645   11.8173427    3.4376362 
 49.65   11.9162105   3.45198645 
49.655   12.5329033   3.54018407 
 49.66    12.344091   3.51341586 
49.665    11.686106    3.4184947 
 49.67   11.9890769   3.46252464 
49.675   12.0843168   3.47625039 
 49.68   12.6462661   3.55615889 
49.685   12.4158387   3.52361159 
 49.69   11.9083581    3.4508489 
49.695   12.5923608   3.54857166 
  49.7   12.8307846   3.58200846 
49.705   13.1387049   3.62473514 
 49.71    12.729985   3.56791046 
49.715   13.1663745   3.62854991 
 49.72   13.3330861   3.65144986 
49.725   13.8979804   3.72799951 
 49.73   14.2605906   3.77631972 
49.735    13.897966   3.72799759 
 49.74   14.0471275   3.74794977 
49.745   14.3086595   3.78267888 
 49.75   15.1157419   3.88789684 
49.755   15.3230906   3.91447195 
 49.76   15.5289136   3.94067426 
49.765   15.8059109   3.97566484 
 49.77   16.1672219   4.02084841 
49.775   16.4852616   4.06020462 
 49.78   16.4901588   4.06080766 
49.785   17.0105406   4.12438367 
 49.79   16.2860146   4.03559346 
49.795    17.165567   4.14313492 
  49.8    16.437146   4.05427503 
49.805   17.0750435   4.13219596 
 49.81   16.9344312   4.11514656 
49.815   17.2636002   4.15494888 
 49.82   16.8468103    4.1044866 
49.825   17.1111552   4.13656321 
 49.83   17.0201746   4.12555143 
49.835    16.334319   4.04157382 
 49.84   15.6779036   3.95953326 
49.845   16.5590517   4.06928147 
 49.85   15.9471815   3.99339223 
49.855   15.9305278   3.99130652 
 49.86   15.7981849   3.97469306 
49.865   15.1420213   3.89127502 
 49.87    14.755474   3.84128546 
49.875   14.6091991    3.8221982 
 49.88    14.236514   3.77313054 
49.885   13.4312428     3.664866 
 49.89   13.3539194   3.65430149 
49.895   13.2732298    3.6432444 
  49.9   13.4355661   3.66545579 
49.905   13.2875633   3.64521101 
 49.91   12.8694242   3.58739797 
49.915   12.7721626   3.57381626 
 49.92   12.6213617   3.55265559 
49.925   12.1310093   3.48295985 
 49.93   12.6589071   3.55793579 
49.935   11.8029882   3.43554773 
 49.94   11.9320385   3.45427829 
49.945   12.1419389    3.4845285 
 49.95   11.5230818   3.39456651 
49.955   11.7312031   3.42508439 
 49.96   11.9658004    3.4591618 
49.965   11.1708786   3.34228643 
 49.97   11.2758283   3.35795001 
49.975   11.5101351     3.392659 
 49.98   11.2855682   3.35939998 
49.985   11.2982756   3.36129076 
 49.99   11.0883846   3.32992262 
49.995   10.7616013   3.28048797 
  50.0    10.651161   3.26361165 
50.005    10.923715   3.30510438 
 50.01   11.3584601   3.37023146 
50.015   11.1207708   3.33478197 
 50.02   11.2561305   3.35501573 
50.025   11.1279002   3.33585074 
 50.03   11.0658723   3.32654059 
50.035   11.0400438   3.32265613 
 50.04   11.1791863   3.34352902 
50.045   11.0828532   3.32909196 
 50.05   10.8598349   3.29542636 
50.055   10.8280231   3.29059616 
 50.06   10.6884203   3.26931496 
50.065    11.486197   3.38912924 
 50.07   11.3427508   3.36790005 
50.075   11.3713732   3.37214668 
 50.08   11.3994662   3.37630955 
50.085   11.6248391   3.40952183 
 50.09   11.4812265   3.38839586 
50.095   11.1831046   3.34411492 
  50.1   11.5908879   3.40453931 
50.105   11.7703014   3.43078729 
 50.11   12.0426092   3.47024628 
50.115   12.2459903   3.49942714 
 50.12   12.6986361   3.56351457 
50.125   12.4346569   3.52628089 
 50.13   12.5822579   3.54714785 
50.135   12.5746201   3.54607108 
 50.14   12.9614553   3.60020212 
50.145   12.9059582   3.59248636 
 50.15   13.5610057   3.68252708 
50.155   13.2496717   3.64000985 
 50.16   14.2072703   3.76925328 
50.165    14.269381   3.77748342 
 50.17   14.6052897   3.82168676 
50.175   14.7916518   3.84599165 
 50.18   14.9485349   3.86633352 
50.185   15.2986805   3.91135277 
 50.19   15.4654851   3.93261809 
50.195   15.2974834   3.91119973 
  50.2   16.0295713   4.00369471 
50.205   16.2459931   4.03063185 
 50.21   16.8795553    4.1084736 
50.215   17.3819185    4.1691628 
 50.22   17.5781806   4.19263409 
50.225   17.7409347   4.21199889 
 50.23   18.7643667   4.33178562 
50.235   18.4532803   4.29572815 
 50.24   18.6466271   4.31817405 
50.245   18.3104103   4.27906652 
 50.25    18.448964   4.29522572 
50.255   18.7592437   4.33119425 
 50.26   19.3131856   4.39467697 
50.265   18.7342689   4.32831016 
 50.27   18.8837819   4.34554737 
50.275   18.3962521   4.28908523 
 50.28   18.1096898   4.25554812 
50.285   18.1698953   4.26261602 
 50.29   17.7848054   4.21720351 
50.295   18.0696665   4.25084303 
  50.3   17.6496452   4.20114809 
50.305   17.0323288   4.12702421 
 50.31   16.9299386   4.11460066 
50.315   16.6433228   4.07962288 
 50.32   16.2402484   4.02991915 
50.325   16.1777248   4.02215425 
 50.33   15.7045042   3.96289089 
50.335   15.3315881   3.91555719 
 50.34   14.7791181   3.84436186 
50.345    14.385212    3.7927842 
 50.35   14.9070051   3.86095909 
50.355   13.8194012   3.71744552 
 50.36   14.1458407   3.76109568 
50.365   13.6525229   3.69493206 
 50.37   13.0777418   3.61631605 
50.375   13.3108345   3.64840163 
 50.38   13.0317245     3.609948 
50.385   12.8526656   3.58506145 
 50.39   12.6619616   3.55836502 
50.395   12.4940344   3.53469015 
  50.4   12.6119368   3.55132888 
50.405   12.2724589   3.50320694 
 50.41   12.1140495   3.48052432 
50.415   12.0139884   3.46612008 
 50.42   11.9589702   3.45817441 
50.425   11.9671624   3.45935867 
 50.43   11.4221086   3.37966102 
50.435    11.963914   3.45888913 
 50.44   11.5912689   3.40459526 
50.445   11.4706628   3.38683669 
 50.45   11.4525351   3.38415944 
50.455   11.6706483   3.41623306 
 50.46   11.7184821   3.42322685 
50.465   11.5751734   3.40223065 
 50.47   11.6586504    3.4144766 
50.475   11.3538622   3.36954926 
 50.48    11.413215   3.37834501 
50.485   11.5569236   3.39954756 
 50.49   11.1106026   3.33325706 
50.495   11.3169589    3.3640688 
  50.5   11.3021271   3.36186364 
50.505   11.1228862   3.33509914 
 50.51   11.0088216   3.31795443 
50.515   11.3514521   3.36919161 
 50.52   10.8546407   3.29463818 
50.525   11.0699786   3.32715774 
 50.53   11.0889102   3.33000153 
50.535   11.0941427    3.3307871 
 50.54   11.4728579   3.38716074 
50.545   11.4410164   3.38245715 
 50.55    11.230711   3.35122529 
50.555   11.6717115   3.41638866 
 50.56   11.3276692   3.36566029 
50.565   11.6525436   3.41358222 
 50.57   11.3949868   3.37564614 
50.575   11.4661773   3.38617443 
 50.58   11.4209008   3.37948232 
50.585   11.6572585   3.41427276 
 50.59   12.1720385   3.48884487 
50.595   11.9967951   3.46363899 
  50.6   12.5549434   3.54329556 
50.605   12.6564832   3.55759514 
 50.61   12.6786692    3.5607119 
50.615   12.9248072   3.59510879 
 50.62   12.9137235   3.59356696 
50.625   13.6139865   3.68971361 
 50.63   13.5643668   3.68298341 
50.635   13.5029646   3.67463802 
 50.64   14.1665968   3.76385399 
50.645   14.1360671   3.75979615 
 50.65    14.999476    3.8729157 
50.655   14.5298849   3.81180861 
 50.66   15.1303895   3.88978014 
50.665   15.9597906   3.99497066 
 50.67   16.1046963    4.0130657 
50.675   16.1473652   4.01837842 
 50.68   16.3418628   4.04250699 
50.685   16.8464906   4.10444766 
 50.69   16.9827902    4.1210181 
50.695   16.2455601   4.03057813 
  50.7   17.0400957   4.12796508 
50.705   17.2629741   4.15487353 
 50.71   17.2093932   4.14842057 
50.715   17.1485344    4.1410789 
 50.72   16.7761155   4.09586566 
50.725   17.3961955   4.17087467 
 50.73   16.5308807   4.06581858 
50.735   16.8366841   4.10325287 
 50.74   16.0848334   4.01059015 
50.745   15.3192695   3.91398384 
 50.75   16.4039724   4.05018177 
50.755   15.3746692    3.9210546 
 50.76    15.335189   3.91601699 
50.765   14.3698608   3.79075993 
 50.77      13.9771   3.73859599 
50.775   14.0458965   3.74778555 
 50.78   13.8148825    3.7168377 
50.785   13.0039104   3.60609351 
 50.79   13.3220468   3.64993791 
50.795   12.9071344   3.59265005 
  50.8   12.7252107   3.56724132 
50.805   13.1298982   3.62352014 
 50.81   12.1819235   3.49026124 
50.815   11.9935626   3.46317233 
 50.82    12.428853   3.52545784 
50.825   11.7050868   3.42126976 
 50.83   11.8309611   3.43961641 
50.835   11.6945147   3.41972437 
 50.84   11.3730154   3.37239017 
50.845   11.0999998   3.33166622 
 50.85   11.3287389    3.3658192 
50.855   10.6658844   3.26586656 
 50.86   11.1437381    3.3382238 
50.865   10.8419605   3.29271324 
 50.87    11.003588   3.31716566 
50.875    11.224378   3.35028028 
 50.88   10.7575876   3.27987616 
50.885   10.2947233   3.20853913 
 50.89   10.4173255   3.22758819 
50.895   10.4878201    3.2384904 
  50.9   10.4278751   3.22922206 
50.905   10.3557506   3.21803521 
 50.91   10.3148062    3.2116672 
50.915    10.445512   3.23195173 
 50.92    10.450237   3.23268264 
50.925   10.3386534   3.21537765 
 50.93   10.1847337   3.19135296 
50.935    9.8919922   3.14515376 
 50.94   10.5154423   3.24275227 
50.945   9.72719888   3.11884576 
 50.95   10.0514754   3.17040619 
50.955   9.96831958   3.15726457 
 50.96   9.58124295   3.09535829 
50.965   10.0107252   3.16397301 
 50.97   9.88952075   3.14476084 
50.975   9.46210271   3.07605311 
 50.98   10.0191183   3.16529909 
50.985   9.50257554   3.08262478 
 50.99   9.59235774   3.09715317 
50.995   9.57475089   3.09430944 
  51.0   9.60787817   3.09965775 
51.005   9.53046378   3.08714492 
 51.01   9.38113929   3.06286456 
51.015    9.4673338   3.07690328 
 51.02   9.39412334   3.06498342 
51.025   9.30673619   3.05069438 
 51.03   8.90306221   2.98379996 
51.035   9.25332116   3.04192721 
 51.04   9.02194788   3.00365575 
51.045   9.32870015   3.05429209 
 51.05   8.92441142   2.98737534 
51.055   9.07801497   3.01297444 
 51.06   8.89520654   2.98248328 
51.065   8.98201771   2.99700145 
 51.07   8.69444588   2.94863458 
51.075   9.33208531    3.0548462 
 51.08   8.99347829   2.99891285 
51.085   9.00713472   3.00118888 
 51.09   9.10047778   3.01669982 
51.095   8.95889238   2.99314089 
  51.1   9.13866084   3.02302181 
51.105   9.10823141   3.01798466 
 51.11   8.62175426   2.93628239 
51.115   8.87514607   2.97911834 
 51.12   9.17068719   3.02831425 
51.125   8.69609994   2.94891504 
 51.13   8.66864767   2.94425673 
51.135   8.88183568   2.98024088 
 51.14   9.03723314   3.00619912 
51.145   8.80312651   2.96700632 
 51.15   8.76298107   2.96023328 
51.155   9.11735867   3.01949643 
 51.16   9.41666092   3.06865784 
51.165   8.69607836   2.94891139 
 51.17   9.36296488   3.05989622 
51.175   8.61938803   2.93587943 
 51.18   9.15751219   3.02613816 
51.185   8.83021381   2.97156757 
 51.19   8.72364967   2.95358251 
51.195   8.23808217   2.87020594 
  51.2   8.71636779   2.95234954 
51.205    8.6826978   2.94664178 
 51.21   8.94224128   2.99035805 
51.215   8.95308108   2.99216996 
 51.22   8.79319046   2.96533142 
51.225   8.64155859    2.9396528 
 51.23    8.6874383   2.94744606 
51.235   9.02697304   3.00449214 
 51.24   8.71517547    2.9521476 
51.245   8.75496818   2.95887955 
 51.25   9.11530254   3.01915593 
51.255   9.08140296   3.01353662 
 51.26   8.69469911   2.94867752 
51.265   8.78311378   2.96363186 
 51.27   8.67285311   2.94497082 
51.275   8.95597684   2.99265381 
 51.28   8.79464072   2.96557595 
51.285   8.53065654   2.92072877 
 51.29   9.12125862   3.02014215 
51.295    8.9499435   2.99164562 
  51.3   8.96917807   2.99485861 
51.305   8.92504269   2.98748099 
 51.31   9.21500999   3.03562349 
51.315   8.99741987   2.99956995 
 51.32   9.04502336   3.00749453 
51.325   9.15336605   3.02545303 
 51.33   9.16683927   3.02767886 
51.335   9.00262004   3.00043664 
 51.34   9.18198159   3.03017848 
51.345    9.4421623   3.07281016 
 51.35   9.28173859   3.04659459 
51.355   9.28475843   3.04709016 
 51.36    9.1193672     3.019829 
51.365   9.33255059   3.05492235 
 51.37   9.38559423   3.06359172 
51.375   9.51080795   3.08395978 
 51.38   9.57449011    3.0942673 
51.385    9.7926293   3.12931771 
 51.39   9.80630256   3.13150165 
51.395   9.58549049   3.09604433 
  51.4   9.68821943   3.11259047 
51.405   10.1674379   3.18864202 
 51.41   9.47299433   3.07782298 
51.415   10.2083025   3.19504342 
 51.42   10.0376275    3.1682215 
51.425   10.3117722   3.21119483 
 51.43   9.85367898   3.13905702 
51.435    10.534664   3.24571471 
 51.44   10.2852028   3.20705516 
51.445    10.110196   3.17965344 
 51.45   10.5141742   3.24255674 
51.455    10.782622    3.2836903 
 51.46   10.8913004   3.30019703 
51.465   10.9392573   3.30745481 
 51.47   10.8379774   3.29210835 
51.475   11.0116856     3.318386 
 51.48   11.2109442   3.34827481 
51.485   11.3347319   3.36670936 
 51.49   11.5367146   3.39657395 
51.495   11.4745521   3.38741082 
  51.5   11.8564527   3.44332001 
51.505   12.1063283   3.47941494 
 51.51   12.1021971   3.47882123 
51.515   11.9455809   3.45623797 
 51.52   12.7047813   3.56437671 
51.525   12.8649776   3.58677817 
 51.53   12.5313102   3.53995907 
51.535    12.897966   3.59137383 
 51.54   13.5324297   3.67864509 
51.545   13.8169503   3.71711586 
 51.55   13.7023152   3.70166384 
51.555   14.0026788   3.74201534 
 51.56   14.4221687   3.79765305 
51.565   14.0168676   3.74391074 
 51.57    14.234736   3.77289491 
51.575   14.4803031   3.80529935 
 51.58   14.0435812   3.74747664 
51.585   14.3590089   3.78932829 
 51.59   14.2897919   3.78018411 
51.595   14.2160205   3.77041383 
  51.6   14.4354268   3.79939822 
51.605   14.1896609   3.76691663 
 51.61   14.2319209   3.77252183 
51.615   13.1043849   3.61999792 
 51.62   14.4082625   3.79582171 
51.625   13.5581431   3.68213839 
 51.63   13.5726694   3.68411039 
51.635   13.8232102   3.71795779 
 51.64    13.256896   3.64100206 
51.645   13.1113761   3.62096342 
 51.65   12.9888956   3.60401104 
51.655   13.0247403    3.6089805 
 51.66   12.8776517    3.5885445 
51.665   12.1079795   3.47965221 
 51.67   12.0861413   3.47651281 
51.675   11.8452345   3.44169065 
 51.68   11.9697571   3.45973368 
51.685   11.4116105   3.37810754 
 51.69   11.6635904   3.41519991 
51.695   11.0083959   3.31789028 
  51.7   11.3494966    3.3689014 
51.705   10.8687959   3.29678569 
 51.71   10.3013454   3.20957091 
51.715   10.6525695   3.26382743 
 51.72   10.7614705   3.28046803 
51.725   10.2726663   3.20510005 
 51.73   10.4943494   3.23949832 
51.735   10.0639218   3.17236849 
 51.74   10.0845594   3.17561952 
51.745   10.1081415   3.17933036 
 51.75   9.99001769   3.16069892 
51.755   10.0174624   3.16503751 
 51.76   9.93441339   3.15189045 
51.765     9.617208   3.10116236 
 51.77   9.66355916   3.10862657 
51.775   9.65524049   3.10728829 
 51.78   9.73749743   3.12049634 
51.785   9.98859291   3.16047353 
 51.79    9.4560012   3.07506117 
51.795   9.43868891   3.07224493 
  51.8   9.45740035   3.07528866 
51.805   9.61381792   3.10061573 
 51.81   9.22460281   3.03720312 
51.815   9.22438498   3.03716726 
 51.82   9.79511738   3.12971522 
51.825    9.4972008   3.08175288 
 51.83    9.2063474   3.03419633 
51.835   9.20458532   3.03390595 
 51.84   9.57672596   3.09462857 
51.845   9.11393297   3.01892911 
 51.85   9.08356389   3.01389514 
51.855   8.93197451   2.98864091 
 51.86   8.96133722   2.99354927 
51.865   9.28265534   3.04674504 
 51.87   9.05925798   3.00986013 
51.875   9.05904396   3.00982457 
 51.88     9.395272    3.0651708 
51.885   9.23071114   3.03820854 
 51.89   9.19811517   3.03283946 
51.895   9.34227896   3.05651418 
  51.9   9.30762174   3.05083951 
51.905   9.42509557   3.07003185 
 51.91   9.42582716     3.070151 
51.915   9.21741075    3.0360189 
 51.92   9.34270174   3.05658334 
51.925   9.14876622   3.02469275 
 51.93   9.27955021   3.04623542 
51.935   9.55943436   3.09183349 
 51.94   9.53987885   3.08866943 
51.945    9.3744218   3.06176776 
 51.95   9.43941478   3.07236306 
51.955   9.27049831    3.0447493 
 51.96   10.0351724   3.16783403 
51.965   9.60686176   3.09949379 
 51.97   9.67086875   3.10980204 
51.975   9.56059268   3.09202081 
 51.98   9.89164686   3.14509886 
51.985    9.8822968   3.14361206 
 51.99   10.0640932   3.17239549 
51.995   10.1667517   3.18853441 
  52.0   10.2675277   3.20429832 
52.005   10.2186541   3.19666297 
 52.01    10.387746   3.22300263 
52.015   10.3622729   3.21904845 
 52.02   10.0123815   3.16423474 
52.025   10.1535195   3.18645876 
 52.03   10.3313824   3.21424678 
52.035   10.3833935   3.22232735 
 52.04   10.2469086   3.20107928 
52.045   9.96890696   3.15735759 
 52.05   10.4466985   3.23213529 
52.055   10.1566725   3.18695348 
 52.06   10.0032303   3.16278838 
52.065   10.0532761   3.17069016 
 52.07   9.68408765   3.11192668 
52.075   9.70251659   3.11488629 
 52.08    10.011925    3.1641626 
52.085   9.89597623   3.14578706 
 52.09   9.60171521   3.09866346 
52.095   9.62142476   3.10184216 
  52.1   9.59387188    3.0973976 
52.105   9.49455757     3.081324 
 52.11   9.38742263   3.06389011 
52.115   9.24459039    3.0404918 
 52.12   9.40815604   3.06727176 
52.125   9.52937523   3.08696861 
 52.13   9.19591854   3.03247729 
52.135   9.25812574   3.04271684 
 52.14   9.38596043   3.06365149 
52.145    8.9217362   2.98692755 
 52.15   9.06277241   3.01044389 
52.155   8.78386868   2.96375921 
 52.16   8.84743709   2.97446417 
52.165   8.83985565   2.97318947 
 52.17   9.28370654   3.04691755 
52.175   9.00415201   3.00069192 
 52.18   9.03017084   3.00502427 
52.185   9.10617223   3.01764349 
 52.19   9.34781109   3.05741902 
52.195   8.92181518   2.98694077 
  52.2   8.95731215    2.9928769 
52.205   8.67347799   2.94507691 
 52.21    9.0310656   3.00517314 
52.215   9.20558739   3.03407109 
 52.22    9.0134075   3.00223375 
52.225   8.76817136   2.96110982 
 52.23   9.17634224    3.0292478 
52.235   8.77573812   2.96238723 
 52.24   8.91349523   2.98554773 
52.245   9.04058364   3.00675633 
 52.25   8.97695869   2.99615732 
52.255   8.93730783   2.98953305 
 52.26   8.48618706   2.91310609 
52.265    8.7407117   2.95646947 
 52.27   8.88056494   2.98002767 
52.275   8.87118479   2.97845342 
 52.28   9.06981952   3.01161411 
52.285   8.99561705   2.99926942 
 52.29    9.0024879   3.00041462 
52.295   8.52844806   2.92035067 
  52.3   8.59012136   2.93089088 
52.305   8.80958265   2.96809411 
 52.31   8.84157486   2.97347858 
52.315   8.79702549     2.965978 
 52.32   8.81830811   2.96956362 
52.325   8.94367952   2.99059852 
 52.33     8.730855   2.95480202 
52.335   8.70293858   2.95007434 
 52.34   8.47855752   2.91179627 
52.345   8.34545668   2.88885041 
 52.35   8.66935592     2.944377 
52.355   8.28362084   2.87812801 
 52.36   8.49947753   2.91538634 
52.365   8.13925098   2.85293726 
 52.37   8.40479125    2.8991018 
52.375   8.47766619   2.91164321 
 52.38    8.9188525   2.98644479 
52.385      8.24191   2.87087269 
 52.39   8.46239231   2.90901913 
52.395   9.05812353   3.00967166 
  52.4   8.37121289   2.89330484 
52.405   8.58093173   2.92932274 
 52.41   8.83047545   2.97161159 
52.415   8.31247853   2.88313693 
 52.42   8.41188149   2.90032438 
52.425   8.51190529   2.91751697 
 52.43   8.54672266   2.92347784 
52.435   8.16681715   2.85776436 
 52.44   8.58529833   2.93006797 
52.445   8.44650493   2.90628714 
 52.45   8.23550113   2.86975628 
52.455    8.3385642   2.88765722 
 52.46   8.44490764   2.90601233 
52.465    7.9619164    2.8216868 
 52.47   8.59697768   2.93206031 
52.475   8.26376304   2.87467616 
 52.48   8.42824439   2.90314388 
52.485   8.18586244   2.86109462 
 52.49   8.42110264   2.90191362 
52.495    8.6130468   2.93479928 
  52.5    8.4212983   2.90194733 
52.505   8.80764546   2.96776776 
 52.51   8.47195927   2.91066303 
52.515   8.64851082   2.94083506 
 52.52   8.19877079   2.86334958 
52.525   8.34710871   2.88913633 
 52.53   8.40094487   2.89843835 
52.535    8.8283195   2.97124881 
 52.54   8.31236124   2.88311658 
52.545    8.7831743   2.96364207 
 52.55   8.06159601   2.83929498 
52.555   8.53016144   2.92064401 
 52.56   9.05140222   3.00855484 
52.565   8.81227477   2.96854759 
 52.57   8.76302198   2.96024019 
52.575   8.78770522   2.96440639 
 52.58   8.68833161    2.9475976 
52.585   8.73499885   2.95550315 
 52.59   8.78043411   2.96317973 
52.595   8.68934165   2.94776893 
  52.6   8.87474969   2.97905181 
52.605   8.56217771   2.92611991 
 52.61   8.56622737   2.92681181 
52.615   8.73969729    2.9562979 
 52.62   8.49456393   2.91454352 
52.625   9.12705224   3.02110116 
 52.63   9.04324488   3.00719884 
52.635    9.1098262   3.01824886 
 52.64   9.02091908   3.00348449 
52.645   8.98115967    2.9968583 
 52.65   8.69731501   2.94912106 
52.655   9.02056706   3.00342589 
 52.66   9.12817612   3.02128716 
52.665   9.00074803   3.00012467 
 52.67   9.01684749    3.0028066 
52.675   8.89399351   2.98227992 
 52.68   9.02084634   3.00347238 
52.685   8.85257128   2.97532709 
 52.69   8.98705874   2.99784235 
52.695    8.9579775   2.99298806 
  52.7   9.45768585   3.07533508 
52.705   9.39683688   3.06542605 
 52.71   9.47273123   3.07778024 
52.715   9.19488231   3.03230643 
 52.72   9.25113418   3.04156772 
52.725   9.15351524   3.02547769 
 52.73   9.19606051    3.0325007 
52.735   9.03396712   3.00565586 
 52.74   9.07334057   3.01219863 
52.745   9.41017635   3.06760107 
 52.75   9.22331418   3.03699098 
52.755   9.47257203   3.07775438 
 52.76   9.40924401   3.06744911 
52.765   9.56043039   3.09199457 
 52.77   9.76377252   3.12470359 
52.775   9.76443432   3.12480948 
 52.78   9.83723959    3.1364374 
52.785   10.0987347   3.17785064 
 52.79   10.0126493   3.16427707 
52.795    9.7580738   3.12379157 
  52.8   9.93125526   3.15138942 
52.805   9.95538782   3.15521597 
 52.81   10.4072798   3.22603159 
52.815   10.0262884   3.16643149 
 52.82    10.519179   3.24332838 
52.825   10.3161541   3.21187703 
 52.83   10.8007567   3.28645048 
52.835   11.0477252   3.32381184 
 52.84   10.7181396   3.27385699 
52.845   11.0279468   3.32083525 
 52.85   11.2506317   3.35419614 
52.855   11.1115637   3.33340122 
 52.86   11.4712252   3.38691972 
52.865   11.6668034   3.41567027 
 52.87   12.0336743   3.46895867 
52.875   11.7663508   3.43021148 
 52.88   11.7258844   3.42430788 
52.885   11.8444524   3.44157702 
 52.89   12.2326057   3.49751422 
52.895   11.6935328    3.4195808 
  52.9   11.6744447   3.41678866 
52.905   11.6161459   3.40824675 
 52.91   11.7295819   3.42484772 
52.915   11.5783207   3.40269316 
 52.92   11.8116338   3.43680576 
52.925   11.6698469   3.41611577 
 52.93   11.5394758   3.39698039 
52.935   11.2463506   3.35355789 
 52.94   11.5016871   3.39141373 
52.945   11.2800699   3.35858153 
 52.95   10.8210868   3.28954203 
52.955   10.7425456   3.27758227 
 52.96   10.5948443   3.25497224 
52.965   11.0808496   3.32879101 
 52.97   10.2796378   3.20618742 
52.975   10.4694942   3.23565977 
 52.98   10.4127505   3.22687938 
52.985   10.3760781   3.22119203 
 52.99   10.1621732   3.18781638 
52.995   10.2863909   3.20724039 
  53.0   10.1494774   3.18582445 
53.005   10.0254593   3.16630057 
 53.01   9.72315227   3.11819696 
53.015   10.2257655   3.19777508 
 53.02   9.93671537    3.1522556 
53.025   9.46069846   3.07582484 
 53.03   9.81568746   3.13299975 
53.035   9.91821065   3.14931908 
 53.04   9.58444745   3.09587588 
53.045    9.8263202   3.13469619 
 53.05   10.0627771   3.17218807 
53.055    9.8843994   3.14394647 
 53.06   9.55270101   3.09074441 
53.065   9.37945335   3.06258932 
 53.07   9.77515078   3.12652375 
53.075   9.73174189   3.11957399 
 53.08    10.321245   3.21266945 
53.085   9.97933192   3.15900806 
 53.09   9.39889541    3.0657618 
53.095   9.75998406   3.12409732 
  53.1   10.1782598   3.19033851 
53.105   9.39556443    3.0652185 
 53.11     9.466148   3.07671058 
53.115   9.39404097   3.06496998 
 53.12   9.32847031   3.05425446 
53.125    9.7234134   3.11823883 
 53.13   9.32395704   3.05351552 
53.135   9.59897839   3.09822181 
 53.14   9.60225984   3.09875134 
53.145   9.48133472    3.0791776 
 53.15   9.69119736    3.1130688 
53.155   9.29453898   3.04869464 
 53.16   9.54674645   3.08978097 
53.165   9.44718662    3.0736276 
 53.17   9.33356424   3.05508825 
53.175   9.77987513   3.12727919 
 53.18   9.41003944   3.06757876 
53.185   9.52752284   3.08666857 
 53.19   9.55548332   3.09119448 
53.195   9.44249208   3.07286382 
  53.2   10.1470105   3.18543725 
53.205   9.87242351    3.1420413 
 53.21   9.72357939   3.11826545 
53.215   10.0758351   3.17424559 
 53.22   9.74116303   3.12108363 
53.225   10.1307269   3.18288028 
 53.23   9.88643628   3.14427039 
53.235   10.5078344   3.24157899 
 53.24   10.5804682   3.25276316 
53.245   10.3430046    3.2160542 
 53.25   10.4596598   3.23413973 
53.255   10.4267125   3.22904204 
 53.26   10.6180466   3.25853443 
53.265   10.9845118   3.31428903 
 53.27   10.8464777   3.29339911 
53.275   10.9901182   3.31513472 
 53.28   11.0895189   3.33009292 
53.285    11.442702   3.38270631 
 53.29   11.2941251   3.36067331 
53.295   11.1577658    3.3403242 
  53.3   11.4410414   3.38246085 
53.305    11.931583   3.45421235 
 53.31   11.4280596   3.38054131 
53.315   11.2580514   3.35530198 
 53.32   11.5034713   3.39167676 
53.325   11.9210508   3.45268748 
 53.33   11.7888853   3.43349462 
53.335   11.6636048   3.41520202 
 53.34   11.5997838   3.40584553 
53.345   11.8930242   3.44862642 
 53.35   11.4613898   3.38546744 
53.355   11.4901589   3.38971369 
 53.36   11.4034188   3.37689484 
53.365   11.6290921   3.41014547 
 53.37   11.4863794   3.38915615 
53.375   11.2905551   3.36014212 
 53.38   11.1006765   3.33176778 
53.385   11.1108528   3.33329458 
 53.39   10.8886809   3.29980013 
53.395   10.8022294   3.28667451 
  53.4   10.9038166   3.30209276 
53.405   10.5797907   3.25265903 
 53.41   10.6043447   3.25643129 
53.415   10.5671246    3.2507114 
 53.42   10.4168108   3.22750845 
53.425   10.0768793   3.17441007 
 53.43   9.94780624   3.15401431 
53.435     9.988486   3.16045661 
 53.44   10.3021608   3.20969793 
53.445   10.0016868   3.16254435 
 53.45   9.84938751   3.13837339 
53.455   9.85844453     3.139816 
 53.46   9.90535794   3.14727786 
53.465   9.83229256   3.13564867 
 53.47   9.66626531   3.10906181 
53.475   9.36871463   3.06083561 
 53.48   9.61776753   3.10125257 
53.485   9.44095031   3.07261294 
 53.49   9.74557788   3.12179081 
53.495   9.58231885   3.09553208 
  53.5   9.50722455   3.08337876 
53.505   9.30746957   3.05081458 
 53.51   9.49388974   3.08121563 
53.515   9.27511106    3.0455067 
 53.52   9.25823877   3.04273541 
53.525   9.50392108   3.08284302 
 53.53   9.52903695   3.08691382 
53.535   9.42750296   3.07042391 
 53.54   9.62039336    3.1016759 
53.545   9.50421631    3.0828909 
 53.55   9.19183687   3.03180423 
53.555    8.8913483    2.9818364 
 53.56   9.35936441   3.05930783 
53.565    9.1134265   3.01884523 
 53.57   9.08772065   3.01458466 
53.575   9.28141501   3.04654148 
 53.58   9.29399621   3.04860562 
53.585   9.25548656   3.04228312 
 53.59   9.13949172   3.02315923 
53.595   9.17210625   3.02854854 
  53.6   9.44347157    3.0730232 
53.605   9.34333487   3.05668691 
 53.61   10.2054461   3.19459639 
53.615   9.11348975    3.0188557 
 53.62   9.43996941   3.07245332 
53.625   9.35824896   3.05912552 
 53.63   9.61129981   3.10020964 
53.635   9.76491592   3.12488654 
 53.64    9.9615611   3.15619408 
53.645   9.82355862   3.13425567 
 53.65   9.97548024   3.15839837 
53.655   10.1833528   3.19113659 
 53.66   9.82300912   3.13416801 
53.665   9.70539988   3.11534908 
 53.67   9.81627068   3.13309283 
53.675   10.0583074   3.17148347 
 53.68    10.357506   3.21830794 
53.685   10.6013271   3.25596793 
 53.69    10.049019   3.17001878 
53.695   11.0353119     3.321944 
  53.7   10.4023317    3.2252646 
53.705   10.6671026   3.26605307 
 53.71   10.8743858   3.29763336 
53.715   10.9058555   3.30240147 
 53.72   10.9707176   3.31220736 
53.725   11.1542537   3.33979846 
 53.73   10.9589489   3.31043032 
53.735   11.3520556   3.36928117 
 53.74   11.2690993   3.35694791 
53.745   11.2117694   3.34839803 
 53.75   11.4481391   3.38350987 
53.755   11.0725475   3.32754376 
 53.76   11.3498149   3.36894863 
53.765   11.1664275   3.34162049 
 53.77   11.5578748   3.39968746 
53.775   10.9303414   3.30610669 
 53.78   10.8526432   3.29433502 
53.785   11.1114646   3.33338635 
 53.79   10.4242548   3.22866146 
53.795   10.6083823   3.25705117 
  53.8   10.3104313   3.21098604 
53.805   10.6906606   3.26965757 
 53.81   10.9125304   3.30341193 
53.815   10.4648069   3.23493538 
 53.82   10.4956473   3.23969864 
53.825    10.512542   3.24230504 
 53.83   10.0735701    3.1738888 
53.835   10.2212348    3.1970666 
 53.84   10.1265086   3.18221756 
53.845   10.1203991   3.18125746 
 53.85   9.95936333    3.1558459 
53.855   9.70497248   3.11528048 
 53.86   9.74381104   3.12150782 
53.865   10.0616578   3.17201164 
 53.87   9.65372374   3.10704421 
53.875   9.59957828   3.09831862 
 53.88   9.57381598   3.09415836 
53.885   9.66628204    3.1090645 
 53.89   9.04640415   3.00772408 
53.895   9.56565185    3.0928388 
  53.9   9.58507432   3.09597712 
53.905   9.26899227   3.04450197 
 53.91   9.63516779   3.10405667 
53.915   9.60279393   3.09883751 
 53.92   9.10552167   3.01753569 
53.925   9.41165078   3.06784139 
 53.93   9.54920851   3.09017937 
53.935    9.7835905   3.12787316 
 53.94   9.44527376   3.07331641 
53.945   9.32198496   3.05319258 
 53.95   9.60378646   3.09899765 
53.955   9.39186527   3.06461503 
 53.96   9.55262337   3.09073185 
53.965   9.63810152   3.10452919 
 53.97   9.62568329   3.10252853 
53.975   9.54376009   3.08929767 
 53.98    9.7800534   3.12730769 
53.985   9.43976316   3.07241976 
 53.99   9.58065772   3.09526376 
53.995    9.7998546   3.13047195 
  54.0   9.54948199   3.09022361 
54.005    9.5076555   3.08344864 
 54.01   9.52134953   3.08566841 
54.015   9.48844505   3.08033197 
 54.02   9.64774396   3.10608177 
54.025   9.60828678   3.09972366 
 54.03   9.70465971   3.11523028 
54.035   9.79627707   3.12990049 
 54.04   9.64924977   3.10632416 
54.045   9.50928071   3.08371216 
 54.05   9.80192849   3.13080317 
54.055   10.0855421   3.17577424 
 54.06   9.80364891   3.13107792 
54.065   9.61851217   3.10137263 
 54.07   9.93005499   3.15119898 
54.075   9.73972136   3.12085267 
 54.08   10.1143587   3.18030796 
54.085   10.0532739   3.17068982 
 54.09   10.4774995   3.23689659 
54.095   10.2686328   3.20447076 
  54.1   10.7090516   3.27246873 
54.105   10.4583004   3.23392955 
 54.11   10.4387587    3.2309068 
54.115   10.6466789    3.2629249 
 54.12   11.1217115   3.33492301 
54.125   10.8486607   3.29373052 
 54.13   10.7009402   3.27122916 
54.135   11.0136024   3.31867479 
 54.14   10.9657154   3.31145216 
54.145   11.3531633   3.36944555 
 54.15   10.8524167   3.29430064 
54.155   11.2978669   3.36122997 
 54.16    11.295526   3.36088174 
54.165   11.4391065   3.38217482 
 54.17   11.3100157   3.36303667 
54.175    10.967761   3.31176101 
 54.18   11.0872703    3.3297553 
54.185   11.2318727   3.35139862 
 54.19   11.3235966   3.36505522 
54.195   11.2985977   3.36133868 
  54.2   11.2626249   3.35598344 
54.205   10.9981241   3.31634198 
 54.21   11.5219617   3.39440153 
54.215   11.3441358   3.36810568 
 54.22   11.0975243   3.33129468 
54.225   11.0064136   3.31759154 
 54.23   10.7138616   3.27320356 
54.235   10.4062867   3.22587766 
 54.24   11.0231351   3.32011071 
54.245   10.7650069   3.28100699 
 54.25   10.7431554    3.2776753 
54.255   10.3311333   3.21420804 
 54.26   10.4066477   3.22593361 
54.265   10.3733991   3.22077616 
 54.27   9.95215345   3.15470338 
54.275   10.1825527   3.19101124 
 54.28   10.3577313   3.21834295 
54.285    10.146797   3.18540374 
 54.29   9.66663947   3.10912198 
54.295   10.5200234   3.24345855 
  54.3   9.98005598   3.15912266 
54.305   9.49409404   3.08124878 
 54.31   9.94892677   3.15419194 
54.315    9.8681148   3.14135557 
 54.32   9.45474221   3.07485645 
54.325   10.2136218   3.19587575 
 54.33   9.76206202   3.12442987 
54.335   10.0731218   3.17381818 
 54.34   9.84193597     3.137186 
54.345   9.29310856   3.04846003 
 54.35   9.65527963   3.10729458 
54.355   9.52903371    3.0869133 
 54.36   9.72508522   3.11850689 
54.365    9.4081882     3.067277 
 54.37   9.85560819    3.1393643 
54.375   9.86724301    3.1412168 
 54.38   9.58155448   3.09540861 
54.385   9.53682246   3.08817462 
 54.39   9.84751598    3.1380752 
54.395   9.63790058   3.10449683 
  54.4   9.70425515   3.11516535 
54.405   9.77034716   3.12575545 
 54.41   9.71721324   3.11724449 
54.415   9.67011284    3.1096805 
 54.42   10.2596706   3.20307205 
54.425   10.0623632   3.17212282 
 54.43   9.98679699   3.16018939 
54.435   10.1615998   3.18772643 
 54.44   10.2909349   3.20794871 
54.445   9.99380492   3.16129798 
 54.45   10.3667459   3.21974315 
54.455   10.0342394   3.16768675 
 54.46   10.2661705   3.20408654 
54.465   10.6211286   3.25900731 
 54.47   10.5809528   3.25283765 
54.475   10.3964425   3.22435148 
 54.48   10.6968019   3.27059657 
54.485   10.7951145   3.28559196 
 54.49   11.0593722   3.32556345 
54.495   10.6785579   3.26780628 
  54.5   11.0234644    3.3201603 
54.505     10.94675   3.30858731 
 54.51   11.3055522     3.362373 
54.515   11.3124858    3.3634039 
 54.52   12.0694219   3.47410735 
54.525   12.1625726     3.487488 
 54.53   12.1563198   3.48659143 
54.535   12.1043789   3.47913479 
 54.54   12.4553811    3.5292182 
54.545   12.6956749   3.56309905 
 54.55    12.428978   3.52547557 
54.555   13.1758673   3.62985775 
 54.56   13.7861618   3.71297209 
54.565   13.3788179   3.65770664 
 54.57   13.6131682   3.68960272 
54.575   13.4943427   3.67346467 
 54.58   13.5451421   3.68037255 
54.585   13.6207553   3.69063075 
 54.59   13.5753376   3.68447251 
54.595   13.9398613   3.73361236 
  54.6   13.8135313   3.71665593 
54.605   13.7964803   3.71436136 
 54.61   13.5151805   3.67629984 
54.615   13.6792749   3.69855038 
 54.62   13.7959766   3.71429355 
54.625    13.489314   3.67278015 
 54.63   13.7275676   3.70507322 
54.635   13.5028886   3.67462768 
 54.64   13.2764815   3.64369064 
54.645   13.2596267   3.64137703 
 54.65   13.3994863   3.66053088 
54.655   12.5592219   3.54389926 
 54.66   12.9895065   3.60409579 
54.665    12.407201    3.5223857 
 54.67   12.4918368   3.53437927 
54.675   12.2212917   3.49589641 
 54.68   12.0124909   3.46590405 
54.685    11.556017   3.39941422 
 54.69   11.9969958   3.46366797 
54.695   11.6500798   3.41322133 
  54.7   11.6194964   3.40873825 
54.705   11.4269916   3.38038335 
 54.71   11.4220887   3.37965807 
54.715   11.2332963     3.351611 
 54.72   10.8333563   3.29140643 
54.725   10.7585483   3.28002261 
 54.73   10.8768399   3.29800544 
54.735   10.8190206   3.28922797 
 54.74   10.8635672   3.29599259 
54.745   10.6467487    3.2629356 
 54.75   10.5574457   3.24922233 
54.755   10.6759528   3.26740765 
 54.76   10.6878591   3.26922913 
54.765   10.5253839   3.24428481 
 54.77   10.6651879   3.26575993 
54.775   10.2579518   3.20280375 
 54.78   10.5182079   3.24317867 
54.785   10.0375747   3.16821317 
 54.79   10.1994075   3.19365113 
54.795   10.0617707   3.17202943 
  54.8    10.386467   3.22280422 
54.805   10.1178838   3.18086211 
 54.81   10.0876645   3.17610839 
54.815   10.1873321   3.19176002 
 54.82   9.79957946     3.130428 
54.825   9.92287656   3.15005977 
 54.83   9.59205964   3.09710504 
54.835   9.67494084   3.11045669 
 54.84   9.93860986   3.15255608 
54.845   9.99705245   3.16181158 
 54.85   9.76231628   3.12447056 
54.855   9.80724612    3.1316523 
 54.86   10.1100711   3.17963379 
54.865   10.0213606   3.16565327 
 54.87   10.1516329   3.18616272 
54.875   9.94254252   3.15317975 
 54.88   9.91501474   3.14881164 
54.885   9.88807656   3.14453121 
 54.89   9.77159145   3.12595449 
54.895   9.63593332   3.10417998 
  54.9   9.92483691   3.15037092 
54.905    9.7346906   3.12004657 
 54.91   9.86649554   3.14109782 
54.915   9.60264673   3.09881376 
 54.92    9.8572064   3.13961883 
54.925   9.86045887   3.14013676 
 54.93   9.75720954   3.12365324 
54.935   9.92046443   3.14967688 
 54.94   10.1253531   3.18203599 
54.945   9.87908513    3.1431012 
 54.95   9.95107199   3.15453198 
54.955   10.1291547    3.1826333 
 54.96    10.343494   3.21613029 
54.965   10.2661128   3.20407752 
 54.97    10.225049   3.19766305 
54.975   10.3974508   3.22450785 
 54.98   10.2800666    3.2062543 
54.985   10.5567344   3.24911286 
 54.99   10.7524862   3.27909838 
54.995   11.0269818   3.32068996 
  55.0   10.6641394    3.2655994 
55.005   10.6015226   3.25599794 
 55.01   10.4298814   3.22953269 
55.015   10.5789402   3.25252828 
 55.02   10.8692078   3.29684817 
55.025   10.6252602   3.25964111 
 55.03   11.0879406   3.32985594 
55.035   10.8863985   3.29945428 
 55.04   10.5828709   3.25313248 
55.045   10.4731087   3.23621827 
 55.05   10.6562572   3.26439232 
55.055   10.6092284   3.25718105 
 55.06   10.4115463   3.22669278 
55.065   10.5586061   3.24940089 
 55.07     10.28884   3.20762217 
55.075   10.0907054   3.17658706 
 55.08   10.3588649   3.21851905 
55.085   10.0952743   3.17730614 
 55.09   9.97373838    3.1581226 
55.095   10.0154375    3.1647176 
  55.1   9.80294095   3.13096486 
55.105   9.73705431   3.12042534 
 55.11   9.97834413   3.15885171 
55.115   9.66239712   3.10843966 
 55.12   9.73067514   3.11940301 
55.125   9.59949788   3.09830565 
 55.13   9.43282677   3.07129073 
55.135   9.35425466    3.0584726 
 55.14   9.49296224   3.08106512 
55.145   9.78234346   3.12767381 
 55.15   9.54259157   3.08910854 
55.155   9.12947934   3.02150283 
 55.16   9.50236822   3.08259115 
55.165   9.27176645   3.04495754 
 55.17   9.53961859    3.0886273 
55.175   9.48385255   3.07958642 
 55.18   9.57300168   3.09402677 
55.185   9.21505427   3.03563079 
 55.19   9.75956834   3.12403078 
55.195   9.28517036   3.04715775 
  55.2   9.28579568   3.04726036 
55.205   9.26926902   3.04454742 
 55.21   9.58868749   3.09656059 
55.215   9.54417003   3.08936402 
 55.22    9.9123788   3.14839305 
55.225   9.61923324   3.10148888 
 55.23   9.41198419   3.06789573 
55.235   9.49380912   3.08120254 
 55.24   9.72219481   3.11804343 
55.245   8.94885047   2.99146293 
 55.25   9.66649435   3.10909864 
55.255   9.71069167   3.11619827 
 55.26   9.75164099   3.12276176 
55.265   9.87546135   3.14252468 
 55.27   9.50116749   3.08239639 
55.275   9.83561225   3.13617797 
 55.28   9.67685859   3.11076495 
55.285   9.59573513   3.09769836 
 55.29   9.82733278    3.1348577 
55.295   9.99012942    3.1607166 
  55.3   9.83776112   3.13652054 
55.305   10.0379468    3.1682719 
 55.31   9.87022056   3.14169072 
55.315   9.97926298   3.15899715 
 55.32   10.2693905   3.20458897 
55.325   10.5209023   3.24359404 
 55.33   10.4504128   3.23270983 
55.335   10.3206261   3.21257313 
 55.34   10.3101225   3.21093795 
55.345   10.5867845   3.25373393 
 55.35   10.7325199   3.27605249 
55.355   11.2186655   3.34942764 
 55.36   11.0077857   3.31779832 
55.365   11.3544316   3.36963375 
 55.37   11.6348903    3.4109955 
55.375   11.3759885   3.37283093 
 55.38   11.8282866   3.43922761 
55.385   11.9512871   3.45706336 
 55.39    11.613988   3.40793017 
55.395   11.9200621   3.45254429 
  55.4   11.8645396    3.4444941 
55.405   11.9352412   3.45474184 
 55.41   12.2123195   3.49461293 
55.415   11.9497061   3.45683469 
 55.42   12.6639609   3.55864593 
55.425   12.5428024   3.54158191 
 55.43    12.488908   3.53396492 
55.435   12.4959529   3.53496151 
 55.44   12.7188011   3.56634281 
55.445   12.5097801   3.53691675 
 55.45   12.5822812   3.54715113 
55.455   12.3926074   3.52031354 
 55.46   12.4267075   3.52515355 
55.465   12.7120774   3.56540003 
 55.47   12.4466073   3.52797496 
55.475   12.1658774   3.48796178 
 55.48   12.6782996   3.56065999 
55.485   12.2945786   3.50636258 
 55.49   12.0506082    3.4713986 
55.495   11.8580278   3.44354872 
  55.5   11.7909562   3.43379618 
55.505   11.7952094   3.43441544 
 55.51   11.5999691   3.40587273 
55.515   11.3800371   3.37343105 
 55.52   10.9943146   3.31576758 
55.525    10.935876    3.3069436 
 55.53   11.1657361   3.34151703 
55.535   11.1531877   3.33963885 
 55.54   10.8966468   3.30100693 
55.545   10.9590695   3.31044854 
 55.55   10.3761047   3.22119616 
55.555   11.0588679   3.32548763 
 55.56   10.8266534   3.29038803 
55.565   10.8275054    3.2905175 
 55.57   10.4152157   3.22726133 
55.575   10.5660926   3.25055267 
 55.58   10.8576107   3.29508887 
55.585    10.205504   3.19460546 
 55.59   10.2481837   3.20127845 
55.595   10.3164005   3.21191539 
  55.6   10.3671519   3.21980619 
55.605   10.2062632   3.19472427 
 55.61   10.1359935    3.1837075 
55.615   10.0360509   3.16797268 
 55.62   9.87611108   3.14262805 
55.625   10.3499554   3.21713466 
 55.63   10.0584736   3.17150968 
55.635   10.4285634   3.22932862 
 55.64   10.1306931   3.18287497 
55.645   10.0270689   3.16655474 
 55.65   10.5146613   3.24263185 
55.655   10.1939318   3.19279373 
 55.66   10.7140548   3.27323308 
55.665   10.4009554   3.22505123 
 55.67   10.4382712   3.23083135 
55.675   10.5103248    3.2419631 
 55.68   10.4021779   3.22524075 
55.685   10.6434725   3.26243353 
 55.69   11.0342079   3.32177782 
55.695   10.6133025    3.2578064 
  55.7   10.7436649   3.27775302 
55.705   10.4579758   3.23387938 
 55.71   10.9264649   3.30552037 
55.715   11.2052042   3.34741754 
 55.72   10.8417749   3.29268506 
55.725   11.5773593   3.40255188 
 55.73   11.6228287     3.409227 
55.735   11.0707377   3.32727181 
 55.74   11.3489252   3.36881658 
55.745    11.819897   3.43800771 
 55.75   11.5359141   3.39645611 
55.755   11.7821935      3.43252 
 55.76   11.9319162   3.45426059 
55.765   12.4059495   3.52220804 
 55.77   12.1722707   3.48887814 
55.775   12.6376521   3.55494756 
 55.78   13.1540396   3.62684981 
55.785   12.8115002    3.5793156 
 55.79   13.2190789   3.63580512 
55.795   13.5930538   3.68687588 
  55.8   13.6888005    3.6998379 
55.805   13.9185573   3.73075827 
 55.81   14.3821247   3.79237719 
55.815   14.3218574   3.78442299 
 55.82   14.5654843   3.81647538 
55.825   14.6895351   3.83269293 
 55.83    15.046969   3.87904228 
55.835   14.8938142   3.85925048 
 55.84   15.0867141   3.88416195 
55.845   15.0751148   3.88266852 
 55.85   15.2386131   3.90366663 
55.855   15.5351648   3.94146734 
 55.86   15.2350839   3.90321456 
55.865   15.3371153   3.91626293 
 55.87   15.6857163   3.96051971 
55.875   15.5677819   3.94560286 
 55.88   15.3585771   3.91900205 
55.885   14.9155238   3.86206212 
 55.89   14.5895024   3.81962071 
55.895   15.1053377   3.88655859 
  55.9   14.2364173   3.77311772 
55.905   14.3202202   3.78420669 
 55.91   14.2664922   3.77710104 
55.915   13.9739986   3.73818118 
 55.92   14.2496551   3.77487153 
55.925   13.3855899   3.65863224 
 55.93   13.7444511   3.70735096 
55.935   13.1565565   3.62719679 
 55.94   12.5585921    3.5438104 
55.945   13.0462981   3.61196596 
 55.95   12.6333077   3.55433647 
55.955   11.9934014   3.46314906 
 55.96    12.358051   3.51540197 
55.965   12.0915127   3.47728525 
 55.97   12.0835706   3.47614307 
55.975   11.9191091   3.45240627 
 55.98   11.6794513   3.41752122 
55.985    11.752588   3.42820478 
 55.99   11.4603911   3.38531995 
55.995   11.1097769   3.33313319 
  56.0   11.3541054   3.36958535 
56.005   11.1789351   3.34349145 
 56.01    10.831065   3.29105834 
56.015   10.5632727   3.25011888 
 56.02   10.6499418   3.26342486 
56.025   10.8393237   3.29231282 
 56.03   10.3585282   3.21846675 
56.035   10.1640834   3.18811596 
 56.04   10.4813335   3.23748876 
56.045   10.8479972   3.29362979 
 56.05   10.2979427   3.20904078 
56.055    10.188203   3.19189646 
 56.06   10.2302036   3.19846895 
56.065   10.2083532   3.19505137 
 56.07   10.1881825   3.19189324 
56.075   10.2354215   3.19928453 
 56.08   9.99684776   3.16177921 
56.085    10.312742   3.21134582 
 56.09    9.8357249   3.13619593 
56.095   10.5665507   3.25062313 
  56.1   10.2457696   3.20090137 
56.105   10.5153501   3.24273806 
 56.11   10.7015023   3.27131507 
56.115   10.2991113   3.20922286 
 56.12   10.3921869    3.2236915 
56.125   10.2399394   3.19999053 
 56.13   10.3763406   3.22123278 
56.135   10.3289099   3.21386215 
 56.14   10.6902162    3.2695896 
56.145   10.3120085   3.21123162 
 56.15   10.6285055   3.26013888 
56.155   10.3253448   3.21330745 
 56.16   10.4032056   3.22540006 
56.165   10.9175509   3.30417174 
 56.17    10.661495   3.26519447 
56.175   10.7159851   3.27352793 
 56.18   11.2646033   3.35627819 
56.185   11.0511863   3.32433246 
 56.19   11.3018907   3.36182847 
56.195   11.4186805   3.37915382 
  56.2   11.1762621    3.3430917 
56.205     11.36836   3.37169987 
 56.21   11.6720128   3.41643276 
56.215   11.6436328   3.41227678 
 56.22   11.4454948   3.38311909 
56.225   12.0086882   3.46535541 
 56.23   12.2243501    3.4963338 
56.235   11.9930975   3.46310518 
 56.24   12.2975312   3.50678359 
56.245   12.4825453   3.53306458 
 56.25   12.3172783   3.50959803 
56.255    12.360429   3.51574018 
 56.26    12.296478   3.50663343 
56.265   12.4100779   3.52279404 
 56.27   12.1014812   3.47871833 
56.275   12.4327587   3.52601173 
 56.28   12.4992567   3.53542878 
56.285   12.1137452   3.48048059 
 56.29    12.853001   3.58510823 
56.295   12.2767314   3.50381668 
  56.3   12.1488688   3.48552275 
56.305   11.9682913   3.45952183 
 56.31   11.8583961    3.4436022 
56.315   11.8529574   3.44281242 
 56.32    11.854895   3.44309381 
56.325   11.6854447   3.41839797 
 56.33   11.5895965   3.40434964 
56.335   11.5936158   3.40493992 
 56.34   11.5663291   3.40093063 
56.345   11.5727499   3.40187446 
 56.35   11.6896602   3.41901451 
56.355    11.413061   3.37832222 
 56.36   11.1878919   3.34483062 
56.365   11.2324063   3.35147823 
 56.37   11.1491161   3.33902921 
56.375   10.7945504   3.28550611 
 56.38   10.9747961   3.31282298 
56.385   10.4056264   3.22577533 
 56.39   11.0755803   3.32799945 
56.395   10.5319787   3.24530102 
  56.4   10.4982363   3.24009819 
56.405   10.5411217   3.24670937 
 56.41   10.3888518   3.22317418 
56.415   10.2167219   3.19636072 
 56.42   10.0733006   3.17384633 
56.425   10.2663063   3.20410773 
 56.43   10.4890447   3.23867948 
56.435   9.89355145   3.14540164 
 56.44    9.9506369   3.15446301 
56.445   9.85593638   3.13941657 
 56.45   9.90626048   3.14742124 
56.455   9.66696659   3.10917458 
 56.46   10.0647976   3.17250652 
56.465   10.1374325    3.1839335 
 56.47   9.72716084   3.11883966 
56.475   9.85396368   3.13910237 
 56.48   9.89343483    3.1453831 
56.485   10.1829202   3.19106881 
 56.49   9.78908564   3.12875145 
56.495   9.92785083   3.15084922 
  56.5   9.85667603   3.13953436 
56.505   10.3662302   3.21966306 
 56.51    9.5069539   3.08333487 
56.515    10.113913   3.18023789 
 56.52   9.71852872   3.11745549 
56.525   9.72189475   3.11799531 
 56.53   9.75644137   3.12353027 
56.535   9.58879201   3.09657747 
 56.54   9.68831501   3.11260582 
56.545   9.68392463   3.11190048 
 56.55   9.51358191   3.08440949 
56.555   9.69451995   3.11360241 
 56.56   9.76327364   3.12462376 
56.565   10.1776334   3.19024033 
 56.57   9.69882312   3.11429336 
56.575   10.0499181   3.17016059 
 56.58   9.99498983   3.16148538 
56.585   10.2415243   3.20023817 
 56.59   10.0764919   3.17434905 
56.595   10.0807502   3.17501971 
  56.6   10.1185521   3.18096716 
56.605   10.5289054   3.24482748 
 56.61   10.5880679   3.25393115 
56.615   10.7113042   3.27281288 
 56.62   10.7039141   3.27168368 
56.625   10.7413084   3.27739354 
 56.63    10.760104   3.28025974 
56.635   10.6688468   3.26632007 
 56.64   10.9973123   3.31621958 
56.645   11.0735919   3.32770069 
 56.65   10.9876418   3.31476119 
56.655   11.1418947   3.33794768 
 56.66    11.181504    3.3438756 
56.665     11.08074   3.32877454 
 56.67     11.36868   3.37174732 
56.675   11.5338452   3.39615153 
 56.68   11.3382156   3.36722669 
56.685    11.411812   3.37813736 
 56.69   11.5374568   3.39668321 
56.695   11.8379327   3.44062969 
  56.7   11.5635614   3.40052369 
56.705   11.3503143   3.36902276 
 56.71   11.1879608   3.34484092 
56.715   11.8888731   3.44802452 
 56.72   11.2004964   3.34671426 
56.725   10.9704408   3.31216557 
 56.73   10.9115075    3.3032571 
56.735   11.1865972   3.34463707 
 56.74    11.067941   3.32685151 
56.745   10.7258491   3.27503421 
 56.75   10.4745502   3.23644098 
56.755   10.7922798   3.28516054 
 56.76   10.5833979   3.25321347 
56.765   10.8913127   3.30019889 
 56.77   10.5060996    3.2413114 
56.775   10.4669979   3.23527401 
 56.78   10.5727323   3.25157382 
56.785   10.3213014   3.21267823 
 56.79   10.4367313   3.23059303 
56.795   9.84026862   3.13692025 
  56.8   9.79090428   3.12904207 
56.805   10.3212412   3.21266886 
 56.81   10.1590545   3.18732718 
56.815   9.99798949   3.16195975 
 56.82   9.91544631   3.14888017 
56.825   9.71519098   3.11692011 
 56.83   9.97012189   3.15754998 
56.835   9.39150972   3.06455702 
 56.84    9.8224357   3.13407653 
56.845   9.93471909   3.15193894 
 56.85   9.80165743   3.13075988 
56.855   9.85385551   3.13908514 
 56.86   9.72303987   3.11817893 
56.865   9.81919873   3.13356007 
 56.87   9.70533796   3.11533914 
56.875    9.9351137   3.15200154 
 56.88    9.8631514   3.14056546 
56.885   9.71247404   3.11648424 
 56.89   9.64623995   3.10583965 
56.895   9.81872145   3.13348392 
  56.9    9.7699793   3.12569661 
56.905   10.1094403    3.1795346 
 56.91   9.94737592   3.15394609 
56.915   10.0071123   3.16340201 
 56.92     9.930342   3.15124452 
56.925   10.0734837   3.17387519 
 56.93   10.3068966   3.21043558 
56.935   10.2731071    3.2051688 
 56.94   10.0876448   3.17610529 
56.945   10.2455529   3.20086753 
 56.95   10.3060235   3.21029959 
56.955   10.3642527   3.21935595 
 56.96   10.1370652   3.18387581 
56.965   10.4232644   3.22850807 
 56.97   10.8650529   3.29621796 
56.975   10.6243863   3.25950706 
 56.98   10.9255508    3.3053821 
56.985   10.9773248   3.31320461 
 56.99   11.2083173   3.34788251 
56.995   11.2623705   3.35594555 
  57.0   11.7088927   3.42182593 
57.005   11.1674105   3.34176758 
 57.01   11.6887847   3.41888647 
57.015   11.8460712    3.4418122 
 57.02   11.9805919   3.46129917 
57.025   12.2009152   3.49298084 
 57.03   12.4450375   3.52775247 
57.035   12.4230103    3.5246291 
 57.04   12.5303934   3.53982957 
57.045   12.6217504   3.55271029 
 57.05   12.9753112   3.60212592 
57.055   13.3928286   3.65962137 
 57.06   12.8701231   3.58749538 
57.065   13.3456169   3.65316533 
 57.07   14.0085009    3.7427932 
57.075   13.4194428   3.66325577 
 57.08   13.6182032   3.69028498 
57.085   13.6412596   3.69340758 
 57.09   13.2342621   3.63789253 
57.095   13.7472424   3.70772739 
  57.1   13.5999355   3.68780903 
57.105   13.8764994   3.72511736 
 57.11   13.3357093   3.65180904 
57.115   13.4158321    3.6627629 
 57.12   13.8263564   3.71838088 
57.125   13.5423589   3.67999441 
 57.13   13.4408501   3.66617649 
57.135   13.2991609   3.64680147 
 57.14   13.1774905   3.63008134 
57.145   13.4156968   3.66274444 
 57.15   13.1618612   3.62792795 
57.155   12.9203142   3.59448386 
 57.16   12.6936705   3.56281777 
57.165   12.8064637   3.57861198 
 57.17   12.6105888   3.55113909 
57.175   12.4208589    3.5243239 
 57.18    12.048706    3.4711246 
57.185   12.1973063   3.49246422 
 57.19     11.80158   3.43534277 
57.195   11.4157282   3.37871695 
  57.2   11.4254342   3.38015298 
57.205   11.4845805   3.38889075 
 57.21   10.8549931   3.29469165 
57.215   11.2312799   3.35131017 
 57.22    10.934914   3.30679815 
57.225   11.1603972   3.34071806 
 57.23   10.8643819   3.29611618 
57.235   10.9570206   3.31013907 
 57.24   10.4201873   3.22803149 
57.245   10.3191709   3.21234663 
 57.25    10.484652   3.23800124 
57.255   10.4049774   3.22567471 
 57.26   10.2848338   3.20699763 
57.265   10.1481551   3.18561691 
 57.27   10.0193243   3.16533163 
57.275   10.1420266   3.18465487 
 57.28   10.0305125   3.16709844 
57.285   9.99070841   3.16080819 
 57.29   10.2741307   3.20532848 
57.295   9.84923727   3.13834945 
  57.3   9.82717432   3.13483242 
57.305   9.95069577   3.15447234 
 57.31   9.88269011   3.14367462 
57.315   9.78959177   3.12883233 
 57.32   9.71017889   3.11611599 
57.325   9.79924449    3.1303745 
 57.33   9.69200552    3.1131986 
57.335   9.71997143   3.11768687 
 57.34   9.88066772   3.14335294 
57.345   10.0103244   3.16390967 
 57.35   9.66203393   3.10838124 
57.355   9.46932906    3.0772275 
 57.36   9.50733577   3.08339679 
57.365   10.0524697     3.170563 
 57.37   9.60422667   3.09906868 
57.375   9.56649114   3.09297448 
 57.38   9.90211851   3.14676318 
57.385   9.89481123   3.14560189 
 57.39    9.8036681   3.13108098 
57.395   9.48075905   3.07908413 
  57.4   9.91020173   3.14804729 
57.405   9.54233471   3.08906696 
 57.41   9.41332134   3.06811365 
57.415   10.2817344   3.20651437 
 57.42   9.95299435   3.15483666 
57.425   10.4203903   3.22806293 
 57.43   10.3188532   3.21229718 
57.435   10.3079738   3.21060334 
 57.44   9.81362451   3.13267051 
57.445   10.1042859   3.17872394 
 57.45   10.0503923   3.17023537 
57.455   10.0532688     3.170689 
 57.46   10.5443194   3.24720178 
57.465   10.3573035   3.21827648 
 57.47   10.1790761   3.19046644 
57.475    10.020604   3.16553377 
 57.48   10.6076389   3.25693704 
57.485   10.1515894    3.1861559 
 57.49   10.3033403   3.20988166 
57.495   10.7101646   3.27263878 
  57.5   10.4243676   3.22867893 
57.505   10.3212338   3.21266771 
 57.51   10.1820431   3.19093138 
57.515   10.3805806   3.22189085 
 57.52   10.0638358   3.17235493 
57.525   10.6716447   3.26674834 
 57.53   10.0267429   3.16650327 
57.535    10.111218   3.17981415 
 57.54   10.4195562   3.22793373 
57.545   10.1213169   3.18140172 
 57.55   9.80108913   3.13066912 
57.555   10.1270004   3.18229483 
 57.56   10.4285182   3.22932163 
57.565   10.1002559   3.17808997 
 57.57   10.1575634   3.18709325 
57.575   10.1304718   3.18284021 
 57.58   9.75790842    3.1237651 
57.585   9.70068893    3.1145929 
 57.59   9.58200518   3.09548141 
57.595   9.87120937   3.14184808 
  57.6   9.77827559   3.12702344 
57.605   9.30560298   3.05050864 
 57.61   9.53368201   3.08766611 
57.615   9.69304086   3.11336488 
 57.62   9.41394716   3.06821563 
57.625   9.35477022   3.05855688 
 57.63   9.31825788   3.05258217 
57.635   9.63185031   3.10352224 
 57.64   9.50903618   3.08367252 
57.645   9.29141103   3.04818159 
 57.65   9.65301272   3.10692979 
57.655    9.7269701   3.11880908 
 57.66   9.39070076   3.06442503 
57.665   9.40222367   3.06630456 
 57.67   8.96696258    2.9944887 
57.675   9.13691286   3.02273268 
 57.68   9.02548871   3.00424511 
57.685   9.08476434   3.01409428 
 57.69   9.12855098    3.0213492 
57.695   9.20337754    3.0337069 
  57.7   9.63934113   3.10472883 
57.705   9.02627337    3.0043757 
 57.71   8.93746119   2.98955869 
57.715   8.74411199   2.95704447 
 57.72    8.9286414   2.98808323 
57.725   9.32422472   3.05355935 
 57.73    8.7128512   2.95175392 
57.735   8.72308592   2.95348708 
 57.74   8.68045294   2.94626084 
57.745   8.74287761   2.95683574 
 57.75   8.95302335   2.99216032 
57.755   9.18214607   3.03020561 
 57.76   8.86295823   2.97707209 
57.765   8.83408214   2.97221839 
 57.77   9.12011503   3.01995282 
57.775   8.75327321   2.95859311 
 57.78    9.0675155   3.01123156 
57.785   8.83201431   2.97187051 
 57.79   9.07130528   3.01186077 
57.795   8.29816714   2.88065394 
  57.8   9.02226129   3.00370792 
57.805   8.91761385   2.98623741 
 57.81   8.31916391   2.88429608 
57.815   8.75265752   2.95848906 
 57.82   8.83908015   2.97305906 
57.825    9.2706078   3.04476728 
 57.83   8.52367238   2.91953291 
57.835    8.4351652   2.90433559 
 57.84   8.52942189    2.9205174 
57.845   8.77372997   2.96204827 
 57.85   8.58084697   2.92930827 
57.855   8.74099798   2.95651788 
 57.86   8.79683605   2.96594606 
57.865    8.7368521   2.95581666 
 57.87    8.7840916   2.96379682 
57.875   8.68780176   2.94750772 
 57.88   9.05942686   3.00988818 
57.885   8.60921269   2.93414599 
 57.89   8.77889166   2.96291945 
57.895    9.1389412   3.02306818 
  57.9    8.7254864   2.95389343 
57.905   8.52897898   2.92044157 
 57.91   8.82444677   2.97059704 
57.915   8.60934553   2.93416863 
 57.92   8.90644902   2.98436744 
57.925   8.57885525   2.92896829 
 57.93   8.60500218    2.9334284 
57.935   8.63022874    2.9377251 
 57.94   9.00221243   3.00036872 
57.945   8.95293346   2.99214529 
 57.95   8.93885271   2.98979142 
57.955   8.54408236   2.92302623 
 57.96   8.71214977    2.9516351 
57.965   8.80235488   2.96687628 
 57.97   8.75760464   2.95932503 
57.975   9.17608348   3.02920509 
 57.98   8.75210332    2.9583954 
57.985   8.67460557   2.94526834 
 57.99     8.887248   2.98114877 
57.995   8.77448449   2.96217563 
  58.0   8.66999248    2.9444851 
58.005    8.5959718   2.93188878 
 58.01   8.71685341   2.95243178 
58.015   8.94999865   2.99165483 
 58.02   8.74826881   2.95774725 
58.025   8.64784938    2.9407226 
 58.03   8.79532057   2.96569057 
58.035   8.84001338     2.973216 
 58.04   8.67443863      2.94524 
58.045   8.73184838   2.95497012 
 58.05   8.54241861   2.92274163 
58.055   9.08257444   3.01373098 
 58.06   8.79261909   2.96523508 
58.065   9.24491905   3.04054585 
 58.07   8.93133136   2.98853331 
58.075   8.84250058   2.97363424 
 58.08   9.14250055   3.02365682 
58.085   8.77923066   2.96297666 
 58.09   8.93805922   2.98965871 
58.095   8.92808271   2.98798974 
  58.1   8.81050787   2.96824997 
58.105   9.38750265   3.06390317 
 58.11    9.2056317   3.03407839 
58.115   8.75186951   2.95835588 
 58.12   9.09152605   3.01521575 
58.125   8.92780329   2.98794299 
 58.13   9.07891611   3.01312398 
58.135   9.05279499    3.0087863 
 58.14   9.06454749    3.0107387 
58.145   9.07074763   3.01176819 
 58.15   9.27278703   3.04512513 
58.155   9.38442966   3.06340165 
 58.16   9.15549403   3.02580469 
58.165   9.04537072   3.00755228 
 58.17   9.34275527    3.0565921 
58.175   9.38834346   3.06404038 
 58.18   9.34100911   3.05630645 
58.185   9.40347152   3.06650803 
 58.19   9.61712801   3.10114947 
58.195   9.76035624   3.12415688 
  58.2   9.67137464   3.10988338 
58.205   9.38853795   3.06407212 
 58.21   9.59727935    3.0979476 
58.215   9.56585684   3.09287194 
 58.22   10.2328602   3.19888421 
58.225   9.84713764   3.13801492 
 58.23   10.1288485   3.18258519 
58.235    10.242891   3.20045169 
 58.24   10.0933731   3.17700694 
58.245   10.2706474   3.20478508 
 58.25   10.7027466   3.27150525 
58.255   10.6254524   3.25967059 
 58.26    10.392266   3.22370377 
58.265    10.719186   3.27401681 
 58.27   10.8704617   3.29703833 
58.275   10.8164366   3.28883515 
 58.28   10.7981605   3.28605546 
58.285   10.7214567   3.27436355 
 58.29    11.222724   3.35003344 
58.295   11.1298126   3.33613738 
  58.3   11.2134882   3.34865469 
58.305   11.1367691   3.33717982 
 58.31   11.1638408   3.34123342 
58.315   11.2364767   3.35208542 
 58.32   11.6007939   3.40599382 
58.325   11.5186736   3.39391715 
 58.33   11.1252194   3.33544891 
58.335    11.152043   3.33946747 
 58.34    11.592645   3.40479735 
58.345   11.3968594   3.37592349 
 58.35   11.2486625   3.35390257 
58.355    11.090403   3.33022567 
 58.36   10.9377273    3.3072235 
58.365   11.0988059   3.33148704 
 58.37   10.8699575   3.29696186 
58.375   10.9530631   3.30954122 
 58.38   11.3526655   3.36937168 
58.385   10.4760835   3.23667785 
 58.39   10.3745402   3.22095331 
58.395    10.436489   3.23055553 
  58.4   10.2888017    3.2076162 
58.405   10.2379313   3.19967676 
 58.41   10.4793723   3.23718586 
58.415   10.4300717   3.22956215 
 58.42    10.077786   3.17455288 
58.425    10.103953   3.17867158 
 58.43   10.6519595   3.26373399 
58.435    10.037188   3.16815214 
 58.44   10.1372684   3.18390773 
58.445   9.88281595   3.14369463 
 58.45   9.87178433   3.14193958 
58.455   9.84338038    3.1374162 
 58.46   9.83138818   3.13550445 
58.465   9.56776776   3.09318085 
 58.47   9.14954597   3.02482164 
58.475   9.86162523   3.14032247 
 58.48   9.46313842   3.07622145 
58.485   9.66490618   3.10884322 
 58.49   9.49555125   3.08148523 
58.495   9.55731757   3.09149116 
  58.5   9.89724533   3.14598877 
58.505   9.25244774   3.04178364 
 58.51   9.59097991   3.09693072 
58.515   9.41376971   3.06818671 
 58.52   9.45809908   3.07540226 
58.525   9.32799982   3.05417744 
 58.53   9.26987752   3.04464736 
58.535   9.39784634    3.0655907 
 58.54    9.5058742   3.08315978 
58.545   9.44146738   3.07269709 
 58.55   9.81696777   3.13320407 
58.555   9.58002765   3.09516198 
 58.56   9.78933576   3.12879142 
58.565   9.90367846   3.14701104 
 58.57   9.49548552   3.08147457 
58.575   9.75033859   3.12255322 
 58.58   9.83728881   3.13644525 
58.585   9.34874162    3.0575712 
 58.59   9.77478269   3.12646489 
58.595    9.0906612   3.01507234 
  58.6   9.93971852   3.15273191 
58.605   9.87117916   3.14184327 
 58.61   9.80730217   3.13166125 
58.615   9.81437983   3.13279106 
 58.62   10.0795454   3.17482998 
58.625   9.91460739   3.14874696 
 58.63   9.77655842   3.12674886 
58.635   10.2723715   3.20505405 
 58.64   10.1922617   3.19253218 
58.645   10.0471292   3.16972068 
 58.65   10.3844311   3.22248833 
58.655   10.1904569   3.19224951 
 58.66   10.3327185   3.21445463 
58.665   10.2847385   3.20698277 
 58.67   10.3119969   3.21122981 
58.675   10.6174364   3.25844079 
 58.68   10.6534874   3.26396805 
58.685   10.8984158   3.30127487 
 58.69   10.5933083   3.25473629 
58.695   10.4961652   3.23977858 
  58.7   10.5875972   3.25385882 
58.705   11.0981305   3.33138568 
 58.71   10.7418285   3.27747288 
58.715   11.1070123   3.33271845 
 58.72   11.2870338    3.3596181 
58.725   10.6426198   3.26230284 
 58.73   10.6511688   3.26361284 
58.735   10.3197447   3.21243595 
 58.74   10.5927601   3.25465207 
58.745   11.0434261   3.32316507 
 58.75   10.5405369    3.2466193 
58.755   10.8157795   3.28873524 
 58.76   10.9763426   3.31305639 
58.765   10.7978957   3.28601517 
 58.77   10.4529254   3.23309842 
58.775   10.8810217   3.29863938 
 58.78    10.557966   3.24930239 
58.785   10.4644852   3.23488566 
 58.79   10.9414653   3.30778859 
58.795   10.6557948    3.2643215 
  58.8   10.5484029   3.24783049 
58.805    10.617375   3.25843137 
 58.81   10.2473319   3.20114541 
58.815   10.7345289   3.27635909 
 58.82   10.3775194   3.22141574 
58.825   10.2666415   3.20416003 
 58.83   10.2694746   3.20460209 
58.835   10.2401334   3.20002084 
 58.84   10.2827742    3.2066765 
58.845   10.8391769   3.29229053 
 58.85   10.1478262   3.18556529 
58.855   10.1283562   3.18250785 
 58.86   10.1258684   3.18211697 
58.865   9.73427697   3.11998028 
 58.87      9.97714   3.15866111 
58.875   10.2189076   3.19670262 
 58.88   9.75502987   3.12330432 
58.885   9.76010202    3.1241162 
 58.89   10.3488995   3.21697055 
58.895   9.73972148   3.12085268 
  58.9   9.85258169   3.13888224 
58.905   9.89452385   3.14555621 
 58.91   9.69350231   3.11343898 
58.915   9.59940908   3.09829132 
 58.92     9.796505    3.1299369 
58.925    9.5192803   3.08533309 
 58.93   9.95318208   3.15486641 
58.935    9.7820109   3.12762065 
 58.94   9.83057856   3.13537535 
58.945   9.97845565   3.15886936 
 58.95   9.82446166   3.13439973 
58.955   9.77624348    3.1266985 
 58.96   9.76517133   3.12492741 
58.965    10.261493   3.20335652 
 58.97   10.1306868   3.18287398 
58.975   9.94751852   3.15396869 
 58.98   9.91439027   3.14871248 
58.985   9.76985169    3.1256762 
 58.99   10.0536372    3.1707471 
58.995   9.79535485   3.12975316 
  59.0   10.3357583   3.21492742 
59.005   9.90596907   3.14737495 
 59.01   9.60086908   3.09852692 
59.015   9.81727267   3.13325273 
 59.02   10.1286149   3.18254849 
59.025   10.1351916   3.18358157 
 59.03   10.1381404   3.18404466 
59.035   10.2859072   3.20716497 
 59.04   10.3970527    3.2244461 
59.045   10.1299858   3.18276386 
 59.05   10.4503214   3.23269568 
59.055    10.714742   3.27333805 
 59.06   10.6234619   3.25936525 
59.065   10.7098449   3.27258994 
 59.07   10.2331625   3.19893147 
59.075   10.4979004   3.24004636 
 59.08   10.2525131   3.20195458 
59.085   10.5702322   3.25118936 
 59.09   10.5980836    3.2554698 
59.095   10.4587328   3.23399642 
  59.1   10.6859676   3.26893983 
59.105   10.7664983   3.28123427 
 59.11   10.4811026   3.23745311 
59.115   10.9897551   3.31507995 
 59.12   10.6898755   3.26953751 
59.125   10.5806311    3.2527882 
 59.13   10.5637748   3.25019612 
59.135   11.1148945    3.3339008 
 59.14   10.4737215   3.23631296 
59.145   10.8778785   3.29816289 
 59.15   10.7837269   3.28385854 
59.155   10.6482214   3.26316126 
 59.16   10.7357399    3.2765439 
59.165   10.8564814   3.29491751 
 59.17   10.6066788   3.25678964 
59.175   10.4227956   3.22843547 
 59.18   10.9384031   3.30732567 
59.185   10.9371963   3.30714323 
 59.19   10.5077253   3.24156217 
59.195   10.5445642   3.24723948 
  59.2   10.4967571   3.23986991 
59.205   10.0172234   3.16499975 
 59.21   10.6056968   3.25663887 
59.215   10.3519544   3.21744532 
 59.22   10.7477109   3.27837016 
59.225    10.307604   3.21054574 
 59.23   10.4741837   3.23638436 
59.235   10.3241762   3.21312561 
 59.24   10.1691189    3.1889056 
59.245   10.5149681   3.24267915 
 59.25   10.9592635   3.31047784 
59.255   10.3132845   3.21143029
[truncated: 389,779 more chars]
