# Supplementary material for: Remote and automated high-throughput powder diffraction measurements enabled by a robotic sample changer at SSRL beamline 2-1
Source: J Appl Crystallogr. 2023 Sep 20;56(Pt 5):1480–4. doi: 10.1107/S1600576723007148 (PMC10543666; doi:10.1107/S1600576723007148)
Supplement: Supplementary file 1 [file j-56-01480-sup1.zip › Example Data and Refinements/SSRL BL2-1 Sample 0913/BL21Robot_0913_Rietveld.cif]

#######	Begin powder crystal structure	#######
data_Mn2O3
_pd_block_id	Mn2O3
_pd_block_diffractogram_id	BL21Robot_0913-2022-07-09-0020_scan2
_diffrn_measurement_device_type
;SSRL beam line 2-1
;
_pd_phase_name
;alpha-Mn2O3
;
_cell_length_a    9.413974
_cell_length_b    9.414319
_cell_length_c    9.414465
_cell_angle_alpha 90
_cell_angle_beta  90
_cell_angle_gamma 90
_cell_volume 834.3678
_cell_measurement_temperature	300
_diffrn_ambient_temperature	300
_exptl_crystal_density_diffrn	5.027167
_exptl_absorpt_coefficient_mu	13.11352
_diffrn_radiation_wavelength	0.729819700
_cell_measurement_theta_min	3.5
_cell_measurement_theta_max	58.1675
_space_group_name_H-M_alt
;Pbca
;
loop_
	_space_group_symop_id
	_space_group_symop_operation_xyz
	  1 'x, y, z '
	  2 '-x, y+1/2, -z+1/2 '
	  3 '-x+1/2, -y, z+1/2 '
	  4 '-x+1/2, y+1/2, z '
	  5 'x, -y+1/2, z+1/2 '
	  6 '-x, -y, -z '
	  7 'x+1/2, -y+1/2, -z '
	  8 'x+1/2, y, -z+1/2 '
loop_
	_atom_site_label
	_atom_site_type_symbol
	_atom_site_site_symmetry_multiplicity
	_atom_site_fract_x
	_atom_site_fract_y
	_atom_site_fract_z
	_atom_site_occupancy
	_atom_site_B_iso_or_equiv
Mn1 Mn   4 0 0 0.5 1 0.07289204
Mn2 Mn   4 0 0 0 1 0.07289204
Mn3 Mn   8 0.2153 0.0062 0.2524 1 0.07289204
Mn4 Mn   8 0.0045 0.254 0.2849 1 0.07289204
Mn5 Mn   8 0.2529 0.2147 0.0013 1 0.07289204
O1 O   8 0.1338 0.1508 0.4155 1 0.07289204
O2 O   8 0.3553 0.0851 0.1281 1 0.07289204
O3 O   8 0.4197 0.376 0.3543 1 0.07289204
O4 O   8 0.3753 0.3547 0.0828 1 0.07289204
O5 O   8 0.1486 0.42 0.3726 1 0.07289204
O6 O   8 0.0884 0.1345 0.1492 1 0.07289204
loop_
	_geom_bond_atom_site_label_1
	_geom_bond_atom_site_label_2
	_geom_bond_distance
	_geom_bond_site_symmetry_1
	_geom_bond_site_symmetry_2
	Mn1       O3        1.95339 1_555   7_456
	Mn1       O3        1.95339 1_555   4_545
	Mn1       O2        1.98793 1_555   8_455
	Mn1       O2        1.98793 1_555   3_555
	Mn1       O1        2.05789 1_555   6_556
	Mn1       O1        2.05789 1_555   1_555
	Mn1       Mn5       3.08169 1_555   8_455
	Mn1       Mn5       3.08169 1_555   3_555
	Mn1       Mn3       3.08951 1_555   6_556
	Mn1       Mn3       3.08951 1_555   1_555
	Mn1       Mn4       3.13379 1_555   6_556
	Mn1       Mn4       3.13379 1_555   1_555
	Mn2       O4        1.96390 1_555   4_545
	Mn2       O4        1.96390 1_555   7_455
	Mn2       O5        1.99067 1_555   2_545
	Mn2       O5        1.99067 1_555   5_554
	Mn2       O6        2.06613 1_555   1_555
	Mn2       O6        2.06613 1_555   6_555
	Mn2       Mn4       3.07671 1_555   2_545
	Mn2       Mn4       3.07671 1_555   5_554
	Mn2       Mn5       3.12311 1_555   6_555
	Mn2       Mn5       3.12311 1_555   1_555
	Mn2       Mn3       3.12375 1_555   6_555
	Mn2       Mn3       3.12375 1_555   1_555
	Mn3       O5        1.89227 1_555   4_545
	Mn3       O2        1.91263 1_555   1_555
	Mn3       O6        1.95704 1_555   1_555
	Mn3       O3        2.00946 1_555   4_545
	Mn3       O1        2.19079 1_555   1_555
	Mn3       O4        2.30459 1_555   4_545
	Mn3       Mn4       3.07799 1_555   1_555
	Mn3       Mn1       3.08951 1_555   1_555
	Mn3       Mn5       3.09299 1_555   1_555
	Mn3       Mn2       3.12375 1_555   1_555
	Mn3       Mn5       3.14727 1_555   3_555
	Mn3       Mn4       3.16893 1_555   2_545
	Mn4       O6        1.87659 1_555   1_555
	Mn4       O3        1.91673 1_555   8_455
	Mn4       O4        1.98228 1_555   8_455
	Mn4       O1        1.98426 1_555   1_555
	Mn4       O5        2.22805 1_555   1_555
	Mn4       O2        2.27421 1_555   8_455
	Mn4       Mn2       3.07671 1_555   2_555
	Mn4       Mn3       3.07799 1_555   1_555
	Mn4       Mn5       3.11539 1_555   5_555
	Mn4       Mn5       3.13023 1_555   8_455
	Mn4       Mn1       3.13379 1_555   1_555
	Mn4       Mn3       3.16893 1_555   2_555
	Mn5       O1        1.87427 1_555   5_554
	Mn5       O4        1.91143 1_555   1_555
	Mn5       O2        1.96035 1_555   1_555
	Mn5       O5        2.01004 1_555   5_554
	Mn5       O6        2.21518 1_555   1_555
	Mn5       O3        2.26054 1_555   5_554
	Mn5       Mn1       3.08169 1_555   3_554
	Mn5       Mn3       3.09299 1_555   1_555
	Mn5       Mn4       3.11539 1_555   5_554
	Mn5       Mn2       3.12311 1_555   1_555
	Mn5       Mn4       3.13023 1_555   8_555
	Mn5       Mn3       3.14727 1_555   3_554
	O1        Mn5       1.87427 1_555   5_555
	O1        Mn4       1.98426 1_555   1_555
	O1        Mn1       2.05789 1_555   1_555
	O1        Mn3       2.19079 1_555   1_555
	O1        O6        2.54787 1_555   1_555
	O1        O5        2.57009 1_555   1_555
	O1        O3        2.69787 1_555   4_545
	O1        O2        2.72486 1_555   8_455
	O1        O4        2.76625 1_555   5_555
	O1        O3        2.97032 1_555   7_456
	O1        O2        2.99144 1_555   3_555
	O1        O5        3.01340 1_555   4_545
	O1        O6        3.01809 1_555   5_555
	O1        O4        3.09952 1_555   8_455
	O2        Mn3       1.91263 1_555   1_555
	O2        Mn5       1.96035 1_555   1_555
	O2        Mn1       1.98793 1_555   3_554
	O2        Mn4       2.27421 1_555   8_555
	O2        O6        2.56298 1_555   1_555
	O2        O4        2.58056 1_555   1_555
	O2        O3        2.67322 1_555   5_554
	O2        O1        2.72486 1_555   8_555
	O2        O5        2.77771 1_555   4_545
	O2        O3        2.89640 1_555   2_645
	O2        O1        2.99144 1_555   3_554
	O2        O6        3.07041 1_555   8_555
	O2        O5        3.09429 1_555   5_554
	O2        O4        3.09828 1_555   4_545
	O3        Mn4       1.91673 1_555   8_555
	O3        Mn1       1.95339 1_555   4_555
	O3        Mn3       2.00946 1_555   4_555
	O3        Mn5       2.26054 1_555   5_555
	O3        O5        2.59126 1_555   1_555
	O3        O4        2.59773 1_555   1_555
	O3        O2        2.67322 1_555   5_555
	O3        O1        2.69787 1_555   4_555
	O3        O6        2.77351 1_555   8_555
	O3        O2        2.89640 1_555   2_655
	O3        O1        2.97032 1_555   7_556
	O3        O5        3.06237 1_555   8_555
	O3        O4        3.08536 1_555   5_555
	O3        O6        3.10751 1_555   4_555
	O4        Mn5       1.91143 1_555   1_555
	O4        Mn2       1.96390 1_555   4_555
	O4        Mn4       1.98228 1_555   8_555
	O4        Mn3       2.30459 1_555   4_555
	O4        O2        2.58056 1_555   1_555
	O4        O3        2.59773 1_555   1_555
	O4        O5        2.67838 1_555   8_555
	O4        O6        2.72877 1_555   4_555
	O4        O1        2.76625 1_555   5_554
	O4        O5        2.90957 1_555   3_564
	O4        O6        2.96739 1_555   7_555
	O4        O3        3.08536 1_555   5_554
	O4        O2        3.09828 1_555   4_555
	O4        O1        3.09952 1_555   8_555
	O5        Mn3       1.89227 1_555   4_555
	O5        Mn2       1.99067 1_555   2_555
	O5        Mn5       2.01004 1_555   5_555
	O5        Mn4       2.22805 1_555   1_555
	O5        O1        2.57009 1_555   1_555
	O5        O3        2.59126 1_555   1_555
	O5        O4        2.67838 1_555   8_455
	O5        O6        2.71394 1_555   5_555
	O5        O2        2.77771 1_555   4_555
	O5        O4        2.90957 1_555   3_565
	O5        O1        3.01340 1_555   4_555
	O5        O6        3.01626 1_555   2_555
	O5        O3        3.06237 1_555   8_455
	O5        O2        3.09429 1_555   5_555
	O6        Mn4       1.87659 1_555   1_555
	O6        Mn3       1.95704 1_555   1_555
	O6        Mn2       2.06613 1_555   1_555
	O6        Mn5       2.21518 1_555   1_555
	O6        O1        2.54787 1_555   1_555
	O6        O2        2.56298 1_555   1_555
	O6        O5        2.71394 1_555   5_554
	O6        O4        2.72877 1_555   4_545
	O6        O3        2.77351 1_555   8_455
	O6        O4        2.96739 1_555   7_455
	O6        O5        3.01626 1_555   2_545
	O6        O1        3.01809 1_555   5_554
	O6        O2        3.07041 1_555   8_455
	O6        O3        3.10751 1_555   4_545
	loop_
		_geom_angle_atom_site_label_1
		_geom_angle_atom_site_label_2
		_geom_angle_atom_site_label_3
		_geom_angle
		_geom_angle_site_symmetry_1
		_geom_angle_site_symmetry_2
		_geom_angle_site_symmetry_3
	O3        Mn1       O3         180.000   4_545 1_555   7_456
	O2        Mn1       O3         94.590    8_455 1_555   4_545
	O2        Mn1       O3         85.410    8_455 1_555   7_456
	O2        Mn1       O2         180.000   3_555 1_555   8_455
	O2        Mn1       O3         85.410    3_555 1_555   4_545
	O2        Mn1       O3         94.590    3_555 1_555   7_456
	O1        Mn1       O2         84.657    6_556 1_555   3_555
	O1        Mn1       O2         95.343    6_556 1_555   8_455
	O1        Mn1       O3         95.511    6_556 1_555   4_545
	O1        Mn1       O3         84.489    6_556 1_555   7_456
	O1        Mn1       O1         180.000   1_555 1_555   6_556
	O1        Mn1       O2         95.343    1_555 1_555   3_555
	O1        Mn1       O2         84.657    1_555 1_555   8_455
	O1        Mn1       O3         84.489    1_555 1_555   4_545
	O1        Mn1       O3         95.511    1_555 1_555   7_456
	Mn5       Mn1       O1         90.459    8_455 1_555   1_555
	Mn5       Mn1       O1         89.541    8_455 1_555   6_556
	Mn5       Mn1       O2         141.627   8_455 1_555   3_555
	Mn5       Mn1       O2         38.373    8_455 1_555   8_455
	Mn5       Mn1       O3         132.945   8_455 1_555   4_545
	Mn5       Mn1       O3         47.055    8_455 1_555   7_456
	Mn5       Mn1       Mn5        180.000   3_555 1_555   8_455
	Mn5       Mn1       O1         89.541    3_555 1_555   1_555
	Mn5       Mn1       O1         90.459    3_555 1_555   6_556
	Mn5       Mn1       O2         38.373    3_555 1_555   3_555
	Mn5       Mn1       O2         141.627   3_555 1_555   8_455
	Mn5       Mn1       O3         47.055    3_555 1_555   4_545
	Mn5       Mn1       O3         132.945   3_555 1_555   7_456
	Mn3       Mn1       Mn5        118.673   6_556 1_555   3_555
	Mn3       Mn1       Mn5        61.327    6_556 1_555   8_455
	Mn3       Mn1       O1         134.930   6_556 1_555   1_555
	Mn3       Mn1       O1         45.070    6_556 1_555   6_556
	Mn3       Mn1       O2         89.095    6_556 1_555   3_555
	Mn3       Mn1       O2         90.905    6_556 1_555   8_455
	Mn3       Mn1       O3         140.570   6_556 1_555   4_545
	Mn3       Mn1       O3         39.430    6_556 1_555   7_456
	Mn3       Mn1       Mn3        180.000   1_555 1_555   6_556
	Mn3       Mn1       Mn5        61.327    1_555 1_555   3_555
	Mn3       Mn1       Mn5        118.673   1_555 1_555   8_455
	Mn3       Mn1       O1         45.070    1_555 1_555   1_555
	Mn3       Mn1       O1         134.930   1_555 1_555   6_556
	Mn3       Mn1       O2         90.905    1_555 1_555   3_555
	Mn3       Mn1       O2         89.095    1_555 1_555   8_455
	Mn3       Mn1       O3         39.430    1_555 1_555   4_545
	Mn3       Mn1       O3         140.570   1_555 1_555   7_456
	Mn4       Mn1       Mn3        120.720   6_556 1_555   1_555
	Mn4       Mn1       Mn3        59.280    6_556 1_555   6_556
	Mn4       Mn1       Mn5        60.473    6_556 1_555   3_555
	Mn4       Mn1       Mn5        119.527   6_556 1_555   8_455
	Mn4       Mn1       O1         141.673   6_556 1_555   1_555
	Mn4       Mn1       O1         38.327    6_556 1_555   6_556
	Mn4       Mn1       O2         46.348    6_556 1_555   3_555
	Mn4       Mn1       O2         133.652   6_556 1_555   8_455
	Mn4       Mn1       O3         90.171    6_556 1_555   4_545
	Mn4       Mn1       O3         89.829    6_556 1_555   7_456
	Mn4       Mn1       Mn4        180.000   1_555 1_555   6_556
	Mn4       Mn1       Mn3        59.280    1_555 1_555   1_555
	Mn4       Mn1       Mn3        120.720   1_555 1_555   6_556
	Mn4       Mn1       Mn5        119.527   1_555 1_555   3_555
	Mn4       Mn1       Mn5        60.473    1_555 1_555   8_455
	Mn4       Mn1       O1         38.327    1_555 1_555   1_555
	Mn4       Mn1       O1         141.673   1_555 1_555   6_556
	Mn4       Mn1       O2         133.652   1_555 1_555   3_555
	Mn4       Mn1       O2         46.348    1_555 1_555   8_455
	Mn4       Mn1       O3         89.829    1_555 1_555   4_545
	Mn4       Mn1       O3         90.171    1_555 1_555   7_456
	O4        Mn2       O4         180.000   7_455 1_555   4_545
	O5        Mn2       O4         94.739    2_545 1_555   7_455
	O5        Mn2       O4         85.261    2_545 1_555   4_545
	O5        Mn2       O5         180.000   5_554 1_555   2_545
	O5        Mn2       O4         85.261    5_554 1_555   7_455
	O5        Mn2       O4         94.739    5_554 1_555   4_545
	O6        Mn2       O5         83.956    1_555 1_555   5_554
	O6        Mn2       O5         96.044    1_555 1_555   2_545
	O6        Mn2       O4         94.804    1_555 1_555   7_455
	O6        Mn2       O4         85.196    1_555 1_555   4_545
	O6        Mn2       O6         180.000   6_555 1_555   1_555
	O6        Mn2       O5         96.044    6_555 1_555   5_554
	O6        Mn2       O5         83.956    6_555 1_555   2_545
	O6        Mn2       O4         85.196    6_555 1_555   7_455
	O6        Mn2       O4         94.804    6_555 1_555   4_545
	Mn4       Mn2       O6         88.889    2_545 1_555   6_555
	Mn4       Mn2       O6         91.111    2_545 1_555   1_555
	Mn4       Mn2       O5         133.712   2_545 1_555   5_554
	Mn4       Mn2       O5         46.288    2_545 1_555   2_545
	Mn4       Mn2       O4         141.015   2_545 1_555   7_455
	Mn4       Mn2       O4         38.985    2_545 1_555   4_545
	Mn4       Mn2       Mn4        180.000   5_554 1_555   2_545
	Mn4       Mn2       O6         91.111    5_554 1_555   6_555
	Mn4       Mn2       O6         88.889    5_554 1_555   1_555
	Mn4       Mn2       O5         46.288    5_554 1_555   5_554
	Mn4       Mn2       O5         133.712   5_554 1_555   2_545
	Mn4       Mn2       O4         38.985    5_554 1_555   7_455
	Mn4       Mn2       O4         141.015   5_554 1_555   4_545
	Mn5       Mn2       Mn4        119.675   6_555 1_555   5_554
	Mn5       Mn2       Mn4        60.325    6_555 1_555   2_545
	Mn5       Mn2       O6         45.062    6_555 1_555   6_555
	Mn5       Mn2       O6         134.938   6_555 1_555   1_555
	Mn5       Mn2       O5         141.096   6_555 1_555   5_554
	Mn5       Mn2       O5         38.904    6_555 1_555   2_545
	Mn5       Mn2       O4         89.631    6_555 1_555   7_455
	Mn5       Mn2       O4         90.369    6_555 1_555   4_545
	Mn5       Mn2       Mn5        180.000   1_555 1_555   6_555
	Mn5       Mn2       Mn4        60.325    1_555 1_555   5_554
	Mn5       Mn2       Mn4        119.675   1_555 1_555   2_545
	Mn5       Mn2       O6         134.938   1_555 1_555   6_555
	Mn5       Mn2       O6         45.062    1_555 1_555   1_555
	Mn5       Mn2       O5         38.904    1_555 1_555   5_554
	Mn5       Mn2       O5         141.096   1_555 1_555   2_545
	Mn5       Mn2       O4         90.369    1_555 1_555   7_455
	Mn5       Mn2       O4         89.631    1_555 1_555   4_545
	Mn3       Mn2       Mn5        120.644   6_555 1_555   1_555
	Mn3       Mn2       Mn5        59.356    6_555 1_555   6_555
	Mn3       Mn2       Mn4        61.466    6_555 1_555   5_554
	Mn3       Mn2       Mn4        118.534   6_555 1_555   2_545
	Mn3       Mn2       O6         37.820    6_555 1_555   6_555
	Mn3       Mn2       O6         142.180   6_555 1_555   1_555
	Mn3       Mn2       O5         90.270    6_555 1_555   5_554
	Mn3       Mn2       O5         89.730    6_555 1_555   2_545
	Mn3       Mn2       O4         47.408    6_555 1_555   7_455
	Mn3       Mn2       O4         132.592   6_555 1_555   4_545
	Mn3       Mn2       Mn3        180.000   1_555 1_555   6_555
	Mn3       Mn2       Mn5        59.356    1_555 1_555   1_555
	Mn3       Mn2       Mn5        120.644   1_555 1_555   6_555
	Mn3       Mn2       Mn4        118.534   1_555 1_555   5_554
	Mn3       Mn2       Mn4        61.466    1_555 1_555   2_545
	Mn3       Mn2       O6         142.180   1_555 1_555   6_555
	Mn3       Mn2       O6         37.820    1_555 1_555   1_555
	Mn3       Mn2       O5         89.730    1_555 1_555   5_554
	Mn3       Mn2       O5         90.270    1_555 1_555   2_545
	Mn3       Mn2       O4         132.592   1_555 1_555   7_455
	Mn3       Mn2       O4         47.408    1_555 1_555   4_545
	O2        Mn3       O5         93.777    1_555 1_555   4_545
	O6        Mn3       O2         82.946    1_555 1_555   1_555
	O6        Mn3       O5         167.132   1_555 1_555   4_545
	O3        Mn3       O6         103.145   4_545 1_555   1_555
	O3        Mn3       O2         164.753   4_545 1_555   1_555
	O3        Mn3       O5         83.173    4_545 1_555   4_545
	O1        Mn3       O3         79.801    1_555 1_555   4_545
	O1        Mn3       O6         75.562    1_555 1_555   1_555
	O1        Mn3       O2         115.394   1_555 1_555   1_555
	O1        Mn3       O5         94.845    1_555 1_555   4_545
	O4        Mn3       O1         137.778   4_545 1_555   1_555
	O4        Mn3       O3         73.691    4_545 1_555   4_545
	O4        Mn3       O6         79.169    4_545 1_555   1_555
	O4        Mn3       O2         94.098    4_545 1_555   1_555
	O4        Mn3       O5         113.547   4_545 1_555   4_545
	Mn4       Mn3       O4         107.417   1_555 1_555   4_545
	Mn4       Mn3       O1         39.967    1_555 1_555   1_555
	Mn4       Mn3       O3         90.407    1_555 1_555   4_545
	Mn4       Mn3       O6         35.709    1_555 1_555   1_555
	Mn4       Mn3       O2         102.166   1_555 1_555   1_555
	Mn4       Mn3       O5         134.598   1_555 1_555   4_545
	Mn1       Mn3       Mn4        61.076    1_555 1_555   1_555
	Mn1       Mn3       O4         105.560   1_555 1_555   4_545
	Mn1       Mn3       O1         41.684    1_555 1_555   1_555
	Mn1       Mn3       O3         38.128    1_555 1_555   4_545
	Mn1       Mn3       O6         89.184    1_555 1_555   1_555
	Mn1       Mn3       O2         157.076   1_555 1_555   1_555
	Mn1       Mn3       O5         89.134    1_555 1_555   4_545
	Mn5       Mn3       Mn1        131.585   1_555 1_555   1_555
	Mn5       Mn3       Mn4        70.656    1_555 1_555   1_555
	Mn5       Mn3       O4         84.582    1_555 1_555   4_545
	Mn5       Mn3       O1         100.453   1_555 1_555   1_555
	Mn5       Mn3       O3         145.525   1_555 1_555   4_545
	Mn5       Mn3       O6         45.472    1_555 1_555   1_555
	Mn5       Mn3       O2         37.538    1_555 1_555   1_555
	Mn5       Mn3       O5         130.673   1_555 1_555   4_545
	Mn2       Mn3       Mn5        60.312    1_555 1_555   1_555
	Mn2       Mn3       Mn1        98.506    1_555 1_555   1_555
	Mn2       Mn3       Mn4        70.819    1_555 1_555   1_555
	Mn2       Mn3       O4         38.856    1_555 1_555   4_545
	Mn2       Mn3       O1         108.514   1_555 1_555   1_555
	Mn2       Mn3       O3         86.641    1_555 1_555   4_545
	Mn2       Mn3       O6         40.343    1_555 1_555   1_555
	Mn2       Mn3       O2         89.367    1_555 1_555   1_555
	Mn2       Mn3       O5         152.402   1_555 1_555   4_545
	Mn5       Mn3       Mn2        128.005   3_555 1_555   1_555
	Mn5       Mn3       Mn5        167.824   3_555 1_555   1_555
	Mn5       Mn3       Mn1        59.214    3_555 1_555   1_555
	Mn5       Mn3       Mn4        119.217   3_555 1_555   1_555
	Mn5       Mn3       O4         98.170    3_555 1_555   4_545
	Mn5       Mn3       O1         85.530    3_555 1_555   1_555
	Mn5       Mn3       O3         45.705    3_555 1_555   4_545
	Mn5       Mn3       O6         146.668   3_555 1_555   1_555
	Mn5       Mn3       O2         130.286   3_555 1_555   1_555
	Mn5       Mn3       O5         37.531    3_555 1_555   4_545
	Mn4       Mn3       Mn5        69.484    2_545 1_555   3_555
	Mn4       Mn3       Mn2        58.536    2_545 1_555   1_555
	Mn4       Mn3       Mn5        117.744   2_545 1_555   1_555
	Mn4       Mn3       Mn1        68.967    2_545 1_555   1_555
	Mn4       Mn3       Mn4        99.085    2_545 1_555   1_555
	Mn4       Mn3       O4         38.545    2_545 1_555   4_545
	Mn4       Mn3       O1         108.334   2_545 1_555   1_555
	Mn4       Mn3       O3         35.205    2_545 1_555   4_545
	Mn4       Mn3       O6         90.505    2_545 1_555   1_555
	Mn4       Mn3       O2         132.308   2_545 1_555   1_555
	Mn4       Mn3       O5         100.782   2_545 1_555   4_545
	O3        Mn4       O6         93.961    8_455 1_555   1_555
	O4        Mn4       O3         83.539    8_455 1_555   8_455
	O4        Mn4       O6         166.583   8_455 1_555   1_555
	O1        Mn4       O4         102.781   1_555 1_555   8_455
	O1        Mn4       O3         166.544   1_555 1_555   8_455
	O1        Mn4       O6         82.537    1_555 1_555   1_555
	O5        Mn4       O1         74.949    1_555 1_555   1_555
	O5        Mn4       O4         78.772    1_555 1_555   8_455
	O5        Mn4       O3         94.971    1_555 1_555   8_455
	O5        Mn4       O6         114.615   1_555 1_555   1_555
	O2        Mn4       O5         137.137   8_455 1_555   1_555
	O2        Mn4       O1         79.243    8_455 1_555   1_555
	O2        Mn4       O4         74.284    8_455 1_555   8_455
	O2        Mn4       O3         114.078   8_455 1_555   8_455
	O2        Mn4       O6         94.932    8_455 1_555   1_555
	Mn2       Mn4       O2         106.304   2_555 1_555   8_455
	Mn2       Mn4       O5         40.227    2_555 1_555   1_555
	Mn2       Mn4       O1         88.233    2_555 1_555   1_555
	Mn2       Mn4       O4         38.556    2_555 1_555   8_455
	Mn2       Mn4       O3         89.612    2_555 1_555   8_455
	Mn2       Mn4       O6         154.841   2_555 1_555   1_555
	Mn3       Mn4       Mn2        130.152   1_555 1_555   2_555
	Mn3       Mn4       O2         84.495    1_555 1_555   8_455
	Mn3       Mn4       O5         100.131   1_555 1_555   1_555
	Mn3       Mn4       O1         45.170    1_555 1_555   1_555
	Mn3       Mn4       O4         145.137   1_555 1_555   8_455
	Mn3       Mn4       O3         130.899   1_555 1_555   8_455
	Mn3       Mn4       O6         37.495    1_555 1_555   1_555
	Mn5       Mn4       Mn3        69.681    5_555 1_555   1_555
	Mn5       Mn4       Mn2        60.575    5_555 1_555   2_555
	Mn5       Mn4       O2         107.109   5_555 1_555   8_455
	Mn5       Mn4       O5         40.032    5_555 1_555   1_555
	Mn5       Mn4       O1         34.980    5_555 1_555   1_555
	Mn5       Mn4       O4         90.254    5_555 1_555   8_455
	Mn5       Mn4       O3         134.673   5_555 1_555   8_455
	Mn5       Mn4       O6         100.718   5_555 1_555   1_555
	Mn5       Mn4       Mn5        99.128    8_455 1_555   5_555
	Mn5       Mn4       Mn3        117.528   8_455 1_555   1_555
	Mn5       Mn4       Mn2        69.838    8_455 1_555   2_555
	Mn5       Mn4       O2         38.597    8_455 1_555   8_455
	Mn5       Mn4       O5         107.777   8_455 1_555   1_555
	Mn5       Mn4       O1         90.450    8_455 1_555   1_555
	Mn5       Mn4       O4         35.730    8_455 1_555   8_455
	Mn5       Mn4       O3         101.264   8_455 1_555   8_455
	Mn5       Mn4       O6         133.265   8_455 1_555   1_555
	Mn1       Mn4       Mn5        58.940    1_555 1_555   8_455
	Mn1       Mn4       Mn5        70.107    1_555 1_555   5_555
	Mn1       Mn4       Mn3        59.643    1_555 1_555   1_555
	Mn1       Mn4       Mn2        98.561    1_555 1_555   2_555
	Mn1       Mn4       O2         39.232    1_555 1_555   8_455
	Mn1       Mn4       O5         107.697   1_555 1_555   1_555
	Mn1       Mn4       O1         40.028    1_555 1_555   1_555
	Mn1       Mn4       O4         87.169    1_555 1_555   8_455
	Mn1       Mn4       O3         153.306   1_555 1_555   8_455
	Mn1       Mn4       O6         89.322    1_555 1_555   1_555
	Mn3       Mn4       Mn1        129.382   2_555 1_555   1_555
	Mn3       Mn4       Mn5        70.472    2_555 1_555   8_455
	Mn3       Mn4       Mn5        119.453   2_555 1_555   5_555
	Mn3       Mn4       Mn3        167.913   2_555 1_555   1_555
	Mn3       Mn4       Mn2        59.998    2_555 1_555   2_555
	Mn3       Mn4       O2         99.235    2_555 1_555   8_455
	Mn3       Mn4       O5         85.015    2_555 1_555   1_555
	Mn3       Mn4       O1         146.727   2_555 1_555   1_555
	Mn3       Mn4       O4         46.422    2_555 1_555   8_455
	Mn3       Mn4       O3         37.186    2_555 1_555   8_455
	Mn3       Mn4       O6         130.432   2_555 1_555   1_555
	O4        Mn5       O1         93.886    1_555 1_555   5_554
	O2        Mn5       O4         83.585    1_555 1_555   1_555
	O2        Mn5       O1         167.709   1_555 1_555   5_554
	O5        Mn5       O2         102.394   5_554 1_555   1_555
	O5        Mn5       O4         166.280   5_554 1_555   1_555
	O5        Mn5       O1         82.774    5_554 1_555   5_554
	O6        Mn5       O5         79.768    1_555 1_555   5_554
	O6        Mn5       O2         75.455    1_555 1_555   1_555
	O6        Mn5       O4         113.837   1_555 1_555   1_555
	O6        Mn5       O1         94.759    1_555 1_555   5_554
	O3        Mn5       O6         137.875   5_554 1_555   1_555
	O3        Mn5       O5         74.453    5_554 1_555   5_554
	O3        Mn5       O2         78.236    5_554 1_555   1_555
	O3        Mn5       O4         95.018    5_554 1_555   1_555
	O3        Mn5       O1         114.009   5_554 1_555   5_554
	Mn1       Mn5       O3         39.238    3_554 1_555   5_554
	Mn1       Mn5       O6         107.857   3_554 1_555   1_555
	Mn1       Mn5       O5         87.280    3_554 1_555   5_554
	Mn1       Mn5       O2         39.014    3_554 1_555   1_555
	Mn1       Mn5       O4         89.932    3_554 1_555   1_555
	Mn1       Mn5       O1         153.246   3_554 1_555   5_554
	Mn3       Mn5       Mn1        70.924    1_555 1_555   3_554
	Mn3       Mn5       O3         107.920   1_555 1_555   5_554
	Mn3       Mn5       O6         39.038    1_555 1_555   1_555
	Mn3       Mn5       O5         90.254    1_555 1_555   5_554
	Mn3       Mn5       O2         36.474    1_555 1_555   1_555
	Mn3       Mn5       O4         101.524   1_555 1_555   1_555
	Mn3       Mn5       O1         133.604   1_555 1_555   5_554
	Mn4       Mn5       Mn3        118.290   5_554 1_555   1_555
	Mn4       Mn5       Mn1        128.758   5_554 1_555   3_554
	Mn4       Mn5       O3         99.020    5_554 1_555   5_554
	Mn4       Mn5       O6         85.328    5_554 1_555   1_555
	Mn4       Mn5       O5         45.478    5_554 1_555   5_554
	Mn4       Mn5       O2         145.710   5_554 1_555   1_555
	Mn4       Mn5       O4         130.524   5_554 1_555   1_555
	Mn4       Mn5       O1         37.368    5_554 1_555   5_554
	Mn2       Mn5       Mn4        59.100    1_555 1_555   5_554
	Mn2       Mn5       Mn3        60.332    1_555 1_555   1_555
	Mn2       Mn5       Mn1        98.681    1_555 1_555   3_554
	Mn2       Mn5       O3         106.419   1_555 1_555   5_554
	Mn2       Mn5       O6         41.318    1_555 1_555   1_555
	Mn2       Mn5       O5         38.459    1_555 1_555   5_554
	Mn2       Mn5       O2         88.536    1_555 1_555   1_555
	Mn2       Mn5       O4         155.146   1_555 1_555   1_555
	Mn2       Mn5       O1         88.827    1_555 1_555   5_554
	Mn4       Mn5       Mn2        130.983   8_555 1_555   1_555
	Mn4       Mn5       Mn4        167.764   8_555 1_555   5_554
	Mn4       Mn5       Mn3        70.740    8_555 1_555   1_555
	Mn4       Mn5       Mn1        60.588    8_555 1_555   3_554
	Mn4       Mn5       O3         84.992    8_555 1_555   5_554
	Mn4       Mn5       O6         99.502    8_555 1_555   1_555
	Mn4       Mn5       O5         146.284   8_555 1_555   5_554
	Mn4       Mn5       O2         46.362    8_555 1_555   1_555
	Mn4       Mn5       O4         37.272    8_555 1_555   1_555
	Mn4       Mn5       O1         130.536   8_555 1_555   5_554
	Mn3       Mn5       Mn4        119.005   3_554 1_555   8_555
	Mn3       Mn5       Mn2        69.019    3_554 1_555   1_555
	Mn3       Mn5       Mn4        69.330    3_554 1_555   5_554
	Mn3       Mn5       Mn3        99.241    3_554 1_555   1_555
	Mn3       Mn5       Mn1        59.459    3_554 1_555   3_554
	Mn3       Mn5       O3         39.513    3_554 1_555   5_554
	Mn3       Mn5       O6         108.015   3_554 1_555   1_555
	Mn3       Mn5       O5         34.994    3_554 1_555   5_554
	Mn3       Mn5       O2         89.734    3_554 1_555   1_555
	Mn3       Mn5       O4         134.199   3_554 1_555   1_555
	Mn3       Mn5       O1         100.511   3_554 1_555   5_554
	Mn4       O1        Mn5        107.651   1_555 1_555   5_555
	Mn1       O1        Mn4        101.645   1_555 1_555   1_555
	Mn1       O1        Mn5        131.729   1_555 1_555   5_555
	Mn3       O1        Mn1        93.246    1_555 1_555   1_555
	Mn3       O1        Mn4        94.863    1_555 1_555   1_555
	Mn3       O1        Mn5        120.821   1_555 1_555   5_555
	O6        O1        Mn3        48.061    1_555 1_555   1_555
	O6        O1        Mn1        103.660   1_555 1_555   1_555
	O6        O1        Mn4        46.911    1_555 1_555   1_555
	O6        O1        Mn5        124.410   1_555 1_555   5_555
	O5        O1        O6         85.058    1_555 1_555   1_555
	O5        O1        Mn3        118.921   1_555 1_555   1_555
	O5        O1        Mn1        140.733   1_555 1_555   1_555
	O5        O1        Mn4        56.843    1_555 1_555   1_555
	O5        O1        Mn5        50.885    1_555 1_555   5_555
	O3        O1        O5         157.242   4_545 1_555   1_555
	O3        O1        O6         72.590    4_545 1_555   1_555
	O3        O1        Mn3        47.144    4_545 1_555   1_555
	O3        O1        Mn1        46.113    4_545 1_555   1_555
	O3        O1        Mn4        102.866   4_545 1_555   1_555
	O3        O1        Mn5        148.381   4_545 1_555   5_555
	O2        O1        O3         64.567    8_455 1_555   4_545
	O2        O1        O5         104.615   8_455 1_555   1_555
	O2        O1        O6         71.137    8_455 1_555   1_555
	O2        O1        Mn3        95.183    8_455 1_555   1_555
	O2        O1        Mn1        46.584    8_455 1_555   1_555
	O2        O1        Mn4        55.080    8_455 1_555   1_555
	O2        O1        Mn5        142.547   8_455 1_555   5_555
	O4        O1        O2         150.727   5_555 1_555   8_455
	O4        O1        O3         104.897   5_555 1_555   4_545
	O4        O1        O5         93.634    5_555 1_555   1_555
	O4        O1        O6         134.187   5_555 1_555   1_555
	O4        O1        Mn3        95.717    5_555 1_555   1_555
	O4        O1        Mn1        105.666   5_555 1_555   1_555
	O4        O1        Mn4        150.013   5_555 1_555   1_555
	O4        O1        Mn5        43.582    5_555 1_555   5_555
	O3        O1        O4         98.086    7_456 1_555   5_555
	O3        O1        O2         55.788    7_456 1_555   8_455
	O3        O1        O3         87.002    7_456 1_555   4_545
	O3        O1        O5         103.604   7_456 1_555   1_555
	O3        O1        O6         126.798   7_456 1_555   1_555
	O3        O1        Mn3        134.126   7_456 1_555   1_555
	O3        O1        Mn1        40.889    7_456 1_555   1_555
	O3        O1        Mn4        94.441    7_456 1_555   1_555
	O3        O1        Mn5        98.561    7_456 1_555   5_555
	O2        O1        O3         58.132    3_555 1_555   7_456
	O2        O1        O4         64.973    3_555 1_555   5_555
	O2        O1        O2         88.010    3_555 1_555   8_455
	O2        O1        O3         55.764    3_555 1_555   4_545
	O2        O1        O5         146.653   3_555 1_555   1_555
	O2        O1        O6         128.273   3_555 1_555   1_555
	O2        O1        Mn3        89.749    3_555 1_555   1_555
	O2        O1        Mn1        41.426    3_555 1_555   1_555
	O2        O1        Mn4        143.047   3_555 1_555   1_555
	O2        O1        Mn5        101.109   3_555 1_555   5_555
	O5        O1        O2         62.034    4_545 1_555   3_555
	O5        O1        O3         119.856   4_545 1_555   7_456
	O5        O1        O4         60.272    4_545 1_555   5_555
	O5        O1        O2         118.048   4_545 1_555   8_455
	O5        O1        O3         53.619    4_545 1_555   4_545
	O5        O1        O5         130.776   4_545 1_555   1_555
	O5        O1        O6         86.487    4_545 1_555   1_555
	O5        O1        Mn3        38.734    4_545 1_555   1_555
	O5        O1        Mn1        88.307    4_545 1_555   1_555
	O5        O1        Mn4        133.394   4_545 1_555   1_555
	O5        O1        Mn5        97.946    4_545 1_555   5_555
	O6        O1        O5         132.600   5_555 1_555   4_545
	O6        O1        O2         90.819    5_555 1_555   3_555
	O6        O1        O3         55.174    5_555 1_555   7_456
	O6        O1        O4         73.372    5_555 1_555   5_555
	O6        O1        O2         97.214    5_555 1_555   8_455
	O6        O1        O3         140.485   5_555 1_555   4_545
	O6        O1        O5         57.441    5_555 1_555   1_555
	O6        O1        O6         137.214   5_555 1_555   1_555
	O6        O1        Mn3        167.602   5_555 1_555   1_555
	O6        O1        Mn1        95.367    5_555 1_555   1_555
	O6        O1        Mn4        92.116    5_555 1_555   1_555
	O6        O1        Mn5        47.007    5_555 1_555   5_555
	O4        O1        O6         58.014    8_455 1_555   5_555
	O4        O1        O5         168.805   8_455 1_555   4_545
	O4        O1        O2         118.898   8_455 1_555   3_555
	O4        O1        O3         61.059    8_455 1_555   7_456
	O4        O1        O4         130.838   8_455 1_555   5_555
	O4        O1        O2         52.116    8_455 1_555   8_455
	O4        O1        O3         116.642   8_455 1_555   4_545
	O4        O1        O5         55.436    8_455 1_555   1_555
	O4        O1        O6         84.875    8_455 1_555   1_555
	O4        O1        Mn3        131.560   8_455 1_555   1_555
	O4        O1        Mn1        86.830    8_455 1_555   1_555
	O4        O1        Mn4        38.587    8_455 1_555   1_555
	O4        O1        Mn5        92.811    8_455 1_555   5_555
	Mn5       O2        Mn3        105.988   1_555 1_555   1_555
	Mn1       O2        Mn5        102.613   3_554 1_555   1_555
	Mn1       O2        Mn3        133.381   3_554 1_555   1_555
	Mn4       O2        Mn1        94.420    8_555 1_555   3_554
	Mn4       O2        Mn5        95.040    8_555 1_555   1_555
	Mn4       O2        Mn3        118.474   8_555 1_555   1_555
	O6        O2        Mn4        116.787   1_555 1_555   8_555
	O6        O2        Mn1        142.365   1_555 1_555   3_554
	O6        O2        Mn5        56.783    1_555 1_555   1_555
	O6        O2        Mn3        49.271    1_555 1_555   1_555
	O4        O2        O6         84.598    1_555 1_555   1_555
	O4        O2        Mn4        47.684    1_555 1_555   8_555
	O4        O2        Mn1        104.248   1_555 1_555   3_554
	O4        O2        Mn5        47.398    1_555 1_555   1_555
	O4        O2        Mn3        122.233   1_555 1_555   1_555
	O3        O2        O4         71.902    5_554 1_555   1_555
	O3        O2        O6         105.796   5_554 1_555   1_555
	O3        O2        Mn4        96.398    5_554 1_555   8_555
	O3        O2        Mn1        46.751    5_554 1_555   3_554
	O3        O2        Mn5        55.880    5_554 1_555   1_555
	O3        O2        Mn3        143.078   5_554 1_555   1_555
	O1        O2        O3         66.761    8_555 1_555   5_554
	O1        O2        O4         71.437    8_555 1_555   1_555
	O1        O2        O6         156.028   8_555 1_555   1_555
	O1        O2        Mn4        45.677    8_555 1_555   8_555
	O1        O2        Mn1        48.759    8_555 1_555   3_554
	O1        O2        Mn5        103.895   8_555 1_555   1_555
	O1        O2        Mn3        147.494   8_555 1_555   1_555
	O5        O2        O1         105.341   4_545 1_555   8_555
	O5        O2        O3         151.488   4_545 1_555   5_554
	O5        O2        O4         133.494   4_545 1_555   1_555
	O5        O2        O6         91.395    4_545 1_555   1_555
	O5        O2        Mn4        95.794    4_545 1_555   8_555
	O5        O2        Mn1        106.635   4_545 1_555   3_554
	O5        O2        Mn5        147.821   4_545 1_555   1_555
	O5        O2        Mn3        42.825    4_545 1_555   1_555
	O3        O2        O5         65.289    2_645 1_555   4_545
	O3        O2        O1         57.265    2_645 1_555   8_555
	O3        O2        O3         88.993    2_645 1_555   5_554
	O3        O2        O4         128.650   2_645 1_555   1_555
	O3        O2        O6         146.701   2_645 1_555   1_555
	O3        O2        Mn4        90.168    2_645 1_555   8_555
	O3        O2        Mn1        42.242    2_645 1_555   3_554
	O3        O2        Mn5        144.831   2_645 1_555   1_555
	O3        O2        Mn3        101.828   2_645 1_555   1_555
	O1        O2        O3         60.569    3_554 1_555   2_645
	O1        O2        O5         98.018    3_554 1_555   4_545
	O1        O2        O1         91.990    3_554 1_555   8_555
	O1        O2        O3         56.548    3_554 1_555   5_554
	O1        O2        O4         128.105   3_554 1_555   1_555
	O1        O2        O6         102.721   3_554 1_555   1_555
	O1        O2        Mn4        137.634   3_554 1_555   8_555
	O1        O2        Mn1        43.231    3_554 1_555   3_554
	O1        O2        Mn5        94.100    3_554 1_555   1_555
	O1        O2        Mn3        98.319    3_554 1_555   1_555
	O6        O2        O1         123.012   8_555 1_555   3_554
	O6        O2        O3         62.692    8_555 1_555   2_645
	O6        O2        O5         61.858    8_555 1_555   4_545
	O6        O2        O1         51.744    8_555 1_555   8_555
	O6        O2        O3         118.399   8_555 1_555   5_554
	O6        O2        O4         84.936    8_555 1_555   1_555
	O6        O2        O6         128.333   8_555 1_555   1_555
	O6        O2        Mn4        37.512    8_555 1_555   8_555
	O6        O2        Mn1        89.173    8_555 1_555   3_554
	O6        O2        Mn5        132.298   8_555 1_555   1_555
	O6        O2        Mn3        97.673    8_555 1_555   1_555
	O5        O2        O6         169.298   5_554 1_555   8_555
	O5        O2        O1         59.332    5_554 1_555   3_554
	O5        O2        O3         119.591   5_554 1_555   2_645
	O5        O2        O5         128.843   5_554 1_555   4_545
	O5        O2        O1         119.439   5_554 1_555   8_555
	O5        O2        O3         52.783    5_554 1_555   5_554
	O5        O2        O4         86.139    5_554 1_555   1_555
	O5        O2        O6         56.397    5_554 1_555   1_555
	O5        O2        Mn4        132.782   5_554 1_555   8_555
	O5        O2        Mn1        87.310    5_554 1_555   3_554
	O5        O2        Mn5        39.380    5_554 1_555   1_555
	O5        O2        Mn3        92.078    5_554 1_555   1_555
	O4        O2        O5         56.049    4_545 1_555   5_554
	O4        O2        O6         134.491   4_545 1_555   8_555
	O4        O2        O1         53.999    4_545 1_555   3_554
	O4        O2        O3         92.548    4_545 1_555   2_645
	O4        O2        O5         73.325    4_545 1_555   4_545
	O4        O2        O1         144.325   4_545 1_555   8_555
	O4        O2        O3         97.012    4_545 1_555   5_554
	O4        O2        O4         135.802   4_545 1_555   1_555
	O4        O2        O6         56.689    4_545 1_555   1_555
	O4        O2        Mn4        166.360   4_545 1_555   8_555
	O4        O2        Mn1        96.573    4_545 1_555   3_554
	O4        O2        Mn5        90.421    4_545 1_555   1_555
	O4        O2        Mn3        47.896    4_545 1_555   1_555
	Mn1       O3        Mn4        132.612   4_555 1_555   8_555
	Mn3       O3        Mn1        102.442   4_555 1_555   4_555
	Mn3       O3        Mn4        107.609   4_555 1_555   8_555
	Mn5       O3        Mn3        94.782    5_555 1_555   4_555
	Mn5       O3        Mn1        93.707    5_555 1_555   4_555
	Mn5       O3        Mn4        118.786   5_555 1_555   8_555
	O5        O3        Mn5        48.359    1_555 1_555   5_555
	O5        O3        Mn3        46.475    1_555 1_555   4_555
	O5        O3        Mn1        103.823   1_555 1_555   4_555
	O5        O3        Mn4        123.467   1_555 1_555   8_555
	O4        O3        O5         85.370    1_555 1_555   1_555
	O4        O3        Mn5        117.481   1_555 1_555   5_555
	O4        O3        Mn3        58.371    1_555 1_555   4_555
	O4        O3        Mn1        143.067   1_555 1_555   4_555
	O4        O3        Mn4        49.309    1_555 1_555   8_555
	O2        O3        O4         157.349   5_555 1_555   1_555
	O2        O3        O5         71.978    5_555 1_555   1_555
	O2        O3        Mn5        45.884    5_555 1_555   5_555
	O2        O3        Mn3        103.494   5_555 1_555   4_555
	O2        O3        Mn1        47.839    5_555 1_555   4_555
	O2        O3        Mn4        146.702   5_555 1_555   8_555
	O1        O3        O2         67.689    4_555 1_555   5_555
	O1        O3        O4         104.721   4_555 1_555   1_555
	O1        O3        O5         69.430    4_555 1_555   1_555
	O1        O3        Mn5        95.843    4_555 1_555   5_555
	O1        O3        Mn3        53.055    4_555 1_555   4_555
	O1        O3        Mn1        49.399    4_555 1_555   4_555
	O1        O3        Mn4        142.976   4_555 1_555   8_555
	O6        O3        O1         153.574   8_555 1_555   4_555
	O6        O3        O2         104.692   8_555 1_555   5_555
	O6        O3        O4         90.984    8_555 1_555   1_555
	O6        O3        O5         134.091   8_555 1_555   1_555
	O6        O3        Mn5        95.474    8_555 1_555   5_555
	O6        O3        Mn3        148.927   8_555 1_555   4_555
	O6        O3        Mn1        106.060   8_555 1_555   4_555
	O6        O3        Mn4        42.454    8_555 1_555   8_555
	O2        O3        O6         97.994    2_655 1_555   8_555
	O2        O3        O1         58.168    2_655 1_555   4_555
	O2        O3        O2         91.007    2_655 1_555   5_555
	O2        O3        O4         103.086   2_655 1_555   1_555
	O2        O3        O5         127.431   2_655 1_555   1_555
	O2        O3        Mn5        136.860   2_655 1_555   5_555
	O2        O3        Mn3        94.315    2_655 1_555   4_555
	O2        O3        Mn1        43.168    2_655 1_555   4_555
	O2        O3        Mn4        98.152    2_655 1_555   8_555
	O1        O3        O2         61.299    7_556 1_555   2_655
	O1        O3        O6         63.288    7_556 1_555   8_555
	O1        O3        O1         92.998    7_556 1_555   4_555
	O1        O3        O2         57.451    7_556 1_555   5_555
	O1        O3        O4         145.138   7_556 1_555   1_555
	O1        O3        O5         129.300   7_556 1_555   1_555
	O1        O3        Mn5        89.575    7_556 1_555   5_555
	O1        O3        Mn3        146.026   7_556 1_555   4_555
	O1        O3        Mn1        43.600    7_556 1_555   4_555
	O1        O3        Mn4        99.517    7_556 1_555   8_555
	O5        O3        O1         92.462    8_555 1_555   7_556
	O5        O3        O2         55.486    8_555 1_555   2_655
	O5        O3        O6         72.523    8_555 1_555   8_555
	O5        O3        O1         98.663    8_555 1_555   4_555
	O5        O3        O2         144.456   8_555 1_555   5_555
	O5        O3        O4         55.758    8_555 1_555   1_555
	O5        O3        O5         135.872   8_555 1_555   1_555
	O5        O3        Mn5        165.222   8_555 1_555   5_555
	O5        O3        Mn3        91.691    8_555 1_555   4_555
	O5        O3        Mn1        97.856    8_555 1_555   4_555
	O5        O3        Mn4        46.454    8_555 1_555   8_555
	O4        O3        O5         132.601   5_555 1_555   8_555
	O4        O3        O1         61.538    5_555 1_555   7_556
	O4        O3        O2         122.521   5_555 1_555   2_655
	O4        O3        O6         60.581    5_555 1_555   8_555
	O4        O3        O1         120.055   5_555 1_555   4_555
	O4        O3        O2         52.656    5_555 1_555   5_555
	O4        O3        O4         127.582   5_555 1_555   1_555
	O4        O3        O5         86.144    5_555 1_555   1_555
	O4        O3        Mn5        38.108    5_555 1_555   5_555
	O4        O3        Mn3        132.576   5_555 1_555   4_555
	O4        O3        Mn1        89.055    5_555 1_555   4_555
	O4        O3        Mn4        96.391    5_555 1_555   8_555
	O6        O3        O4         168.868   4_555 1_555   5_555
	O6        O3        O5         58.527    4_555 1_555   8_555
	O6        O3        O1         122.448   4_555 1_555   7_556
	O6        O3        O2         61.395    4_555 1_555   2_655
	O6        O3        O6         130.439   4_555 1_555   8_555
	O6        O3        O1         51.476    4_555 1_555   4_555
	O6        O3        O2         119.098   4_555 1_555   5_555
	O6        O3        O4         56.297    4_555 1_555   1_555
	O6        O3        O5         83.797    4_555 1_555   1_555
	O6        O3        Mn5        131.237   4_555 1_555   5_555
	O6        O3        Mn3        37.827    4_555 1_555   4_555
	O6        O3        Mn1        88.729    4_555 1_555   4_555
	O6        O3        Mn4        93.133    4_555 1_555   8_555
	Mn2       O4        Mn5        132.945   4_555 1_555   1_555
	Mn4       O4        Mn2        102.459   8_555 1_555   4_555
	Mn4       O4        Mn5        106.998   8_555 1_555   1_555
	Mn3       O4        Mn4        95.033    4_555 1_555   8_555
	Mn3       O4        Mn2        93.736    4_555 1_555   4_555
	Mn3       O4        Mn5        118.800   4_555 1_555   1_555
	O2        O4        Mn3        117.853   1_555 1_555   4_555
	O2        O4        Mn4        58.032    1_555 1_555   8_555
	O2        O4        Mn2        142.587   1_555 1_555   4_555
	O2        O4        Mn5        49.017    1_555 1_555   1_555
	O3        O4        O2         85.702    1_555 1_555   1_555
	O3        O4        Mn3        47.938    1_555 1_555   4_555
	O3        O4        Mn4        47.152    1_555 1_555   8_555
	O3        O4        Mn2        103.922   1_555 1_555   4_555
	O3        O4        Mn5        123.038   1_555 1_555   1_555
	O5        O4        O3         70.942    8_555 1_555   1_555
	O5        O4        O2         105.660   8_555 1_555   1_555
	O5        O4        Mn3        96.018    8_555 1_555   4_555
	O5        O4        Mn4        54.681    8_555 1_555   8_555
	O5        O4        Mn2        47.791    8_555 1_555   4_555
	O5        O4        Mn5        143.156   8_555 1_555   1_555
	O6        O4        O5         67.804    4_555 1_555   8_555
	O6        O4        O3         71.333    4_555 1_555   1_555
	O6        O4        O2         157.030   4_555 1_555   1_555
	O6        O4        Mn3        44.782    4_555 1_555   4_555
	O6        O4        Mn4        103.938   4_555 1_555   8_555
	O6        O4        Mn2        48.982    4_555 1_555   4_555
	O6        O4        Mn5        146.416   4_555 1_555   1_555
	O1        O4        O6         104.562   5_554 1_555   4_555
	O1        O4        O5         152.010   5_554 1_555   8_555
	O1        O4        O3         133.941   5_554 1_555   1_555
	O1        O4        O2         90.901    5_554 1_555   1_555
	O1        O4        Mn3        95.849    5_554 1_555   4_555
	O1        O4        Mn4        148.549   5_554 1_555   8_555
	O1        O4        Mn2        106.159   5_554 1_555   4_555
	O1        O4        Mn5        42.531    5_554 1_555   1_555
	O5        O4        O1         64.077    3_564 1_555   5_554
	O5        O4        O6         57.438    3_564 1_555   4_555
	O5        O4        O5         90.778    3_564 1_555   8_555
	O5        O4        O3         128.711   3_564 1_555   1_555
	O5        O4        O2         145.463   3_564 1_555   1_555
	O5        O4        Mn3        89.510    3_564 1_555   4_555
	O5        O4        Mn4        145.431   3_564 1_555   8_555
	O5        O4        Mn2        42.988    3_564 1_555   4_555
	O5        O4        Mn5        100.546   3_564 1_555   1_555
	O6        O4        O5         61.750    7_555 1_555   3_564
	O6        O4        O1         97.884    7_555 1_555   5_554
	O6        O4        O6         92.916    7_555 1_555   4_555
	O6        O4        O5         57.188    7_555 1_555   8_555
	O6        O4        O3         127.793   7_555 1_555   1_555
	O6        O4        O2         101.810   7_555 1_555   1_555
	O6        O4        Mn3        137.643   7_555 1_555   4_555
	O6        O4        Mn4        93.673    7_555 1_555   8_555
	O6        O4        Mn2        43.934    7_555 1_555   4_555
	O6        O4        Mn5        97.800    7_555 1_555   1_555
	O3        O4        O6         54.503    5_554 1_555   7_555
	O3        O4        O5         92.833    5_554 1_555   3_564
	O3        O4        O1         72.613    5_554 1_555   5_554
	O3        O4        O6         145.313   5_554 1_555   4_555
	O3        O4        O5         98.091    5_554 1_555   8_555
	O3        O4        O3         135.937   5_554 1_555   1_555
	O3        O4        O2         55.442    5_554 1_555   1_555
	O3        O4        Mn3        165.662   5_554 1_555   4_555
	O3        O4        Mn4        91.049    5_554 1_555   8_555
	O3        O4        Mn2        97.619    5_554 1_555   4_555
	O3        O4        Mn5        46.875    5_554 1_555   1_555
	O2        O4        O3         133.134   4_555 1_555   5_554
	O2        O4        O6         123.437   4_555 1_555   7_555
	O2        O4        O5         61.906    4_555 1_555   3_564
	O2        O4        O1         61.029    4_555 1_555   5_554
	O2        O4        O6         51.714    4_555 1_555   4_555
	O2        O4        O5         119.393   4_555 1_555   8_555
	O2        O4        O3         85.599    4_555 1_555   1_555
	O2        O4        O2         127.930   4_555 1_555   1_555
	O2        O4        Mn3        38.006    4_555 1_555   4_555
	O2        O4        Mn4        132.706   4_555 1_555   8_555
	O2        O4        Mn2        89.188    4_555 1_555   4_555
	O2        O4        Mn5        96.639    4_555 1_555   1_555
	O1        O4        O2         169.412   8_555 1_555   4_555
	O1        O4        O3         57.404    8_555 1_555   5_554
	O1        O4        O6         59.618    8_555 1_555   7_555
	O1        O4        O5         121.044   8_555 1_555   3_564
	O1        O4        O1         129.540   8_555 1_555   5_554
	O1        O4        O6         119.890   8_555 1_555   4_555
	O1        O4        O5         52.204    8_555 1_555   8_555
	O1        O4        O3         85.204    8_555 1_555   1_555
	O1        O4        O2         56.448    8_555 1_555   1_555
	O1        O4        Mn3        132.088   8_555 1_555   4_555
	O1        O4        Mn4        38.633    8_555 1_555   8_555
	O1        O4        Mn2        87.943    8_555 1_555   4_555
	O1        O4        Mn5        92.770    8_555 1_555   1_555
	Mn2       O5        Mn3        132.367   2_555 1_555   4_555
	Mn5       O5        Mn2        102.637   5_555 1_555   2_555
	Mn5       O5        Mn3        107.475   5_555 1_555   4_555
	Mn4       O5        Mn5        94.490    1_555 1_555   5_555
	Mn4       O5        Mn2        93.485    1_555 1_555   2_555
	Mn4       O5        Mn3        119.436   1_555 1_555   4_555
	O1        O5        Mn4        48.208    1_555 1_555   1_555
	O1        O5        Mn5        46.342    1_555 1_555   5_555
	O1        O5        Mn2        103.904   1_555 1_555   2_555
	O1        O5        Mn3        123.612   1_555 1_555   4_555
	O3        O5        O1         84.618    1_555 1_555   1_555
	O3        O5        Mn4        117.574   1_555 1_555   1_555
	O3        O5        Mn5        57.188    1_555 1_555   5_555
	O3        O5        Mn2        142.435   1_555 1_555   2_555
	O3        O5        Mn3        50.352    1_555 1_555   4_555
	O4        O5        O3         156.900   8_455 1_555   1_555
	O4        O5        O1         72.360    8_455 1_555   1_555
	O4        O5        Mn4        46.547    8_455 1_555   1_555
	O4        O5        Mn5        103.293   8_455 1_555   5_555
	O4        O5        Mn2        46.948    8_455 1_555   2_555
	O4        O5        Mn3        147.415   8_455 1_555   4_555
	O6        O5        O4         66.771    5_555 1_555   8_455
	O6        O5        O3         103.842   5_555 1_555   1_555
	O6        O5        O1         69.603    5_555 1_555   1_555
	O6        O5        Mn4        95.499    5_555 1_555   1_555
	O6        O5        Mn5        53.441    5_555 1_555   5_555
	O6        O5        Mn2        49.207    5_555 1_555   2_555
	O6        O5        Mn3        142.776   5_555 1_555   4_555
	O2        O5        O6         153.916   4_555 1_555   5_555
	O2        O5        O4         104.220   4_555 1_555   8_455
	O2        O5        O3         92.715    4_555 1_555   1_555
	O2        O5        O1         132.944   4_555 1_555   1_555
	O2        O5        Mn4        94.436    4_555 1_555   1_555
	O2        O5        Mn5        149.205   4_555 1_555   5_555
	O2        O5        Mn2        106.159   4_555 1_555   2_555
	O2        O5        Mn3        43.399    4_555 1_555   4_555
	O4        O5        O2         98.898    3_565 1_555   4_555
	O4        O5        O6         57.932    3_565 1_555   5_555
	O4        O5        O4         89.222    3_565 1_555   8_455
	O4        O5        O3         103.764   3_565 1_555   1_555
	O4        O5        O1         127.429   3_565 1_555   1_555
	O4        O5        Mn4        135.748   3_565 1_555   1_555
	O4        O5        Mn5        95.031    3_565 1_555   5_555
	O4        O5        Mn2        42.274    3_565 1_555   2_555
	O4        O5        Mn3        98.422    3_565 1_555   4_555
	O1        O5        O4         55.651    4_555 1_555   3_565
	O1        O5        O2         73.535    4_555 1_555   4_555
	O1        O5        O6         98.608    4_555 1_555   5_555
	O1        O5        O4         142.891   4_555 1_555   8_455
	O1        O5        O3         56.951    4_555 1_555   1_555
	O1        O5        O1         136.620   4_555 1_555   1_555
	O1        O5        Mn4        165.770   4_555 1_555   1_555
	O1        O5        Mn5        92.410    4_555 1_555   5_555
	O1        O5        Mn2        97.132    4_555 1_555   2_555
	O1        O5        Mn3        46.421    4_555 1_555   4_555
	O6        O5        O1         91.674    2_555 1_555   4_555
	O6        O5        O4         60.068    2_555 1_555   3_565
	O6        O5        O2         63.846    2_555 1_555   4_555
	O6        O5        O6         92.143    2_555 1_555   5_555
	O6        O5        O4         56.892    2_555 1_555   8_455
	O6        O5        O3         146.204   2_555 1_555   1_555
	O6        O5        O1         129.107   2_555 1_555   1_555
	O6        O5        Mn4        89.657    2_555 1_555   1_555
	O6        O5        Mn5        145.560   2_555 1_555   5_555
	O6        O5        Mn2        42.937    2_555 1_555   2_555
	O6        O5        Mn3        99.964    2_555 1_555   4_555
	O3        O5        O6         61.485    8_455 1_555   2_555
	O3        O5        O1         132.018   8_455 1_555   4_555
	O3        O5        O4         121.240   8_455 1_555   3_565
	O3        O5        O2         59.226    8_455 1_555   4_555
	O3        O5        O6         119.788   8_455 1_555   5_555
	O3        O5        O4         53.300    8_455 1_555   8_455
	O3        O5        O3         128.684   8_455 1_555   1_555
	O3        O5        O1         86.450    8_455 1_555   1_555
	O3        O5        Mn4        38.575    8_455 1_555   1_555
	O3        O5        Mn5        132.755   8_455 1_555   5_555
	O3        O5        Mn2        88.680    8_455 1_555   2_555
	O3        O5        Mn3        96.736    8_455 1_555   4_555
	O2        O5        O3         169.311   5_555 1_555   8_455
	O2        O5        O6         121.900   5_555 1_555   2_555
	O2        O5        O1         58.635    5_555 1_555   4_555
	O2        O5        O4         62.045    5_555 1_555   3_565
	O2        O5        O2         131.390   5_555 1_555   4_555
	O2        O5        O6         51.866    5_555 1_555   5_555
	O2        O5        O4         118.597   5_555 1_555   8_455
	O2        O5        O3         55.239    5_555 1_555   1_555
	O2        O5        O1         84.067    5_555 1_555   1_555
	O2        O5        Mn4        131.305   5_555 1_555   1_555
	O2        O5        Mn5        38.227    5_555 1_555   5_555
	O2        O5        Mn2        88.821    5_555 1_555   2_555
	O2        O5        Mn3        92.622    5_555 1_555   4_555
	Mn3       O6        Mn4        106.795   1_555 1_555   1_555
	Mn2       O6        Mn3        101.837   1_555 1_555   1_555
	Mn2       O6        Mn4        131.353   1_555 1_555   1_555
	Mn5       O6        Mn2        93.620    1_555 1_555   1_555
	Mn5       O6        Mn3        95.490    1_555 1_555   1_555
	Mn5       O6        Mn4        121.186   1_555 1_555   1_555
	O1        O6        Mn5        118.732   1_555 1_555   1_555
	O1        O6        Mn2        140.663   1_555 1_555   1_555
	O1        O6        Mn3        56.377    1_555 1_555   1_555
	O1        O6        Mn4        50.552    1_555 1_555   1_555
	O2        O6        O1         85.569    1_555 1_555   1_555
	O2        O6        Mn5        47.762    1_555 1_555   1_555
	O2        O6        Mn2        103.354   1_555 1_555   1_555
	O2        O6        Mn3        47.783    1_555 1_555   1_555
	O2        O6        Mn4        125.041   1_555 1_555   1_555
	O5        O6        O2         71.737    5_554 1_555   1_555
	O5        O6        O1         157.000   5_554 1_555   1_555
	O5        O6        Mn5        46.791    5_554 1_555   1_555
	O5        O6        Mn2        46.838    5_554 1_555   1_555
	O5        O6        Mn3        103.426   5_554 1_555   1_555
	O5        O6        Mn4        148.698   5_554 1_555   1_555
	O4        O6        O5         64.630    4_545 1_555   5_554
	O4        O6        O2         71.598    4_545 1_555   1_555
	O4        O6        O1         105.221   4_545 1_555   1_555
	O4        O6        Mn5        95.594    4_545 1_555   1_555
	O4        O6        Mn2        45.822    4_545 1_555   1_555
	O4        O6        Mn3        56.048    4_545 1_555   1_555
	O4        O6        Mn4        141.940   4_545 1_555   1_555
	O3        O6        O4         149.350   8_455 1_555   4_545
	O3        O6        O5         105.257   8_455 1_555   5_554
	O3        O6        O2         135.168   8_455 1_555   1_555
	O3        O6        O1         93.346    8_455 1_555   1_555
	O3        O6        Mn5        96.513    8_455 1_555   1_555
	O3        O6        Mn2        105.288   8_455 1_555   1_555
	O3        O6        Mn3        149.470   8_455 1_555   1_555
	O3        O6        Mn4        43.585    8_455 1_555   1_555
	O4        O6        O3         64.916    7_455 1_555   8_455
	O4        O6        O4         87.084    7_455 1_555   4_545
	O4        O6        O5         56.041    7_455 1_555   5_554
	O4        O6        O2         127.729   7_455 1_555   1_555
	O4        O6        O1         146.679   7_455 1_555   1_555
	O4        O6        Mn5        89.901    7_455 1_555   1_555
	O4        O6        Mn2        41.262    7_455 1_555   1_555
	O4        O6        Mn3        143.058   7_455 1_555   1_555
	O4        O6        Mn4        101.303   7_455 1_555   1_555
	O5        O6        O4         58.182    2_545 1_555   7_455
	O5        O6        O3         97.149    2_545 1_555   8_455
	O5        O6        O4         55.304    2_545 1_555   4_545
	O5        O6        O5         87.857    2_545 1_555   5_554
	O5        O6        O2         126.755   2_545 1_555   1_555
	O5        O6        O1         103.377   2_545 1_555   1_555
	O5        O6        Mn5        134.631   2_545 1_555   1_555
	O5        O6        Mn2        41.019    2_545 1_555   1_555
	O5        O6        Mn3        94.135    2_545 1_555   1_555
	O5        O6        Mn4        97.837    2_545 1_555   1_555
	O1        O6        O5         120.233   5_554 1_555   2_545
	O1        O6        O4         62.368    5_554 1_555   7_455
	O1        O6        O3         61.539    5_554 1_555   8_455
	O1        O6        O4         117.500   5_554 1_555   4_545
	O1        O6        O5         52.956    5_554 1_555   5_554
	O1        O6        O2         85.767    5_554 1_555   1_555
	O1        O6        O1         130.786   5_554 1_555   1_555
	O1        O6        Mn5        38.234    5_554 1_555   1_555
	O1        O6        Mn2        88.388    5_554 1_555   1_555
	O1        O6        Mn3        133.535   5_554 1_555   1_555
	O1        O6        Mn4        98.882    5_554 1_555   1_555
	O2        O6        O1         134.462   8_455 1_555   5_554
	O2        O6        O5         54.296    8_455 1_555   2_545
	O2        O6        O4         91.411    8_455 1_555   7_455
	O2        O6        O3         73.921    8_455 1_555   8_455
	O2        O6        O4         95.723    8_455 1_555   4_545
	O2        O6        O5         140.877   8_455 1_555   5_554
	O2        O6        O2         136.559   8_455 1_555   1_555
	O2        O6        O1         57.119    8_455 1_555   1_555
	O2        O6        Mn5        168.659   8_455 1_555   1_555
	O2        O6        Mn2        94.792    8_455 1_555   1_555
	O2        O6        Mn3        90.217    8_455 1_555   1_555
	O2        O6        Mn4        47.556    8_455 1_555   1_555
	O3        O6        O2         55.913    4_545 1_555   8_455
	O3        O6        O1         168.791   4_545 1_555   5_554
	O3        O6        O5         59.988    4_545 1_555   2_545
	O3        O6        O4         117.879   4_545 1_555   7_455
	O3        O6        O3         129.442   4_545 1_555   8_455
	O3        O6        O4         52.370    4_545 1_555   4_545
	O3        O6        O5         116.954   4_545 1_555   5_554
	O3        O6        O2         85.992    4_545 1_555   1_555
	O3        O6        O1         55.935    4_545 1_555   1_555
	O3        O6        Mn5        132.427   4_545 1_555   1_555
	O3        O6        Mn2        86.136    4_545 1_555   1_555
	O3        O6        Mn3        39.028    4_545 1_555   1_555
	O3        O6        Mn4        92.071    4_545 1_555   1_555
#######	End powder crystal structure	#######


#######	Begin powder crystal structure	#######
data_MnO2
_pd_block_id	MnO2
_pd_block_diffractogram_id	BL21Robot_0913-2022-07-09-0020_scan2
_diffrn_measurement_device_type
;SSRL beam line 2-1
;
_pd_phase_name
;beta-MnO2
;
_cell_length_a    4.3983
_cell_length_b    4.3983
_cell_length_c    2.873
_cell_angle_alpha 90
_cell_angle_beta  90
_cell_angle_gamma 90
_cell_volume 55.5783082
_cell_measurement_temperature	300
_diffrn_ambient_temperature	300
_exptl_crystal_density_diffrn	5.19490921
_exptl_absorpt_coefficient_mu	12.3738703
_diffrn_radiation_wavelength	0.729819700
_cell_measurement_theta_min	3.5
_cell_measurement_theta_max	58.1675
_space_group_name_H-M_alt
;P42/mnm
;
loop_
	_space_group_symop_id
	_space_group_symop_operation_xyz
	  1 'x, y, z '
	  2 '-x, -y, z '
	  3 '-x+1/2, y+1/2, -z+1/2 '
	  4 '-x+1/2, y+1/2, z+1/2 '
	  5 '-y, -x, -z '
	  6 '-y, -x, z '
	  7 '-y+1/2, x+1/2, -z+1/2 '
	  8 '-y+1/2, x+1/2, z+1/2 '
	  9 'y, x, -z '
	 10 'y, x, z '
	 11 'y+1/2, -x+1/2, -z+1/2 '
	 12 'y+1/2, -x+1/2, z+1/2 '
	 13 'x, y, -z '
	 14 '-x, -y, -z '
	 15 'x+1/2, -y+1/2, -z+1/2 '
	 16 'x+1/2, -y+1/2, z+1/2 '
loop_
	_atom_site_label
	_atom_site_type_symbol
	_atom_site_site_symmetry_multiplicity
	_atom_site_fract_x
	_atom_site_fract_y
	_atom_site_fract_z
	_atom_site_occupancy
	_atom_site_B_iso_or_equiv
Mn1 Mn   2 0 0 0 1 1
O1 O   4 0.3052 0.3052 0 1 1
loop_
	_geom_bond_atom_site_label_1
	_geom_bond_atom_site_label_2
	_geom_bond_distance
	_geom_bond_site_symmetry_1
	_geom_bond_site_symmetry_2
	Mn1       O1        1.87928 1_555  11_455
	Mn1       O1        1.87928 1_555  11_454
	Mn1       O1        1.87928 1_555   3_544
	Mn1       O1        1.87928 1_555   3_545
	Mn1       O1        1.89839 1_555   1_555
	Mn1       O1        1.89839 1_555   2_555
	Mn1       Mn1       2.87300 1_555   1_554
	Mn1       Mn1       2.87300 1_555   1_556
	O1        Mn1       1.87928 1_555   3_554
	O1        Mn1       1.87928 1_555   3_555
	O1        Mn1       1.89839 1_555   1_555
	O1        O1        2.42336 1_555   2_665
	O1        O1        2.67125 1_555  11_554
	O1        O1        2.67125 1_555   3_554
	O1        O1        2.67125 1_555   3_545
	O1        O1        2.67125 1_555  11_455
	O1        O1        2.67125 1_555  11_555
	O1        O1        2.67125 1_555   3_555
	O1        O1        2.67125 1_555   3_544
	O1        O1        2.67125 1_555  11_454
	O1        O1        2.87300 1_555   1_556
	O1        O1        2.87300 1_555   1_554
	O1        O1        3.18498 1_555   2_655
	O1        O1        3.18498 1_555   2_565
	loop_
		_geom_angle_atom_site_label_1
		_geom_angle_atom_site_label_2
		_geom_angle_atom_site_label_3
		_geom_angle
		_geom_angle_site_symmetry_1
		_geom_angle_site_symmetry_2
		_geom_angle_site_symmetry_3
	O1        Mn1       O1         99.705   11_454 1_555  11_455
	O1        Mn1       O1         80.295    3_544 1_555  11_454
	O1        Mn1       O1         180.000   3_544 1_555  11_455
	O1        Mn1       O1         99.705    3_545 1_555   3_544
	O1        Mn1       O1         180.000   3_545 1_555  11_454
	O1        Mn1       O1         80.295    3_545 1_555  11_455
	O1        Mn1       O1         90.000    1_555 1_555   3_545
	O1        Mn1       O1         90.000    1_555 1_555   3_544
	O1        Mn1       O1         90.000    1_555 1_555  11_454
	O1        Mn1       O1         90.000    1_555 1_555  11_455
	O1        Mn1       O1         180.000   2_555 1_555   1_555
	O1        Mn1       O1         90.000    2_555 1_555   3_545
	O1        Mn1       O1         90.000    2_555 1_555   3_544
	O1        Mn1       O1         90.000    2_555 1_555  11_454
	O1        Mn1       O1         90.000    2_555 1_555  11_455
	Mn1       Mn1       O1         90.000    1_554 1_555   2_555
	Mn1       Mn1       O1         90.000    1_554 1_555   1_555
	Mn1       Mn1       O1         139.852   1_554 1_555   3_545
	Mn1       Mn1       O1         40.148    1_554 1_555   3_544
	Mn1       Mn1       O1         40.148    1_554 1_555  11_454
	Mn1       Mn1       O1         139.852   1_554 1_555  11_455
	Mn1       Mn1       Mn1        180.000   1_556 1_555   1_554
	Mn1       Mn1       O1         90.000    1_556 1_555   2_555
	Mn1       Mn1       O1         90.000    1_556 1_555   1_555
	Mn1       Mn1       O1         40.148    1_556 1_555   3_545
	Mn1       Mn1       O1         139.852   1_556 1_555   3_544
	Mn1       Mn1       O1         139.852   1_556 1_555  11_454
	Mn1       Mn1       O1         40.148    1_556 1_555  11_455
	Mn1       O1        Mn1        99.705    3_555 1_555   3_554
	Mn1       O1        Mn1        130.148   1_555 1_555   3_555
	Mn1       O1        Mn1        130.148   1_555 1_555   3_554
	O1        O1        Mn1        180.000   2_665 1_555   1_555
	O1        O1        Mn1        49.852    2_665 1_555   3_555
	O1        O1        Mn1        49.852    2_665 1_555   3_554
	O1        O1        O1         63.025   11_554 1_555   2_665
	O1        O1        Mn1        116.975  11_554 1_555   1_555
	O1        O1        Mn1        96.811   11_554 1_555   3_555
	O1        O1        Mn1        45.290   11_554 1_555   3_554
	O1        O1        O1         90.579    3_554 1_555  11_554
	O1        O1        O1         63.025    3_554 1_555   2_665
	O1        O1        Mn1        116.975   3_554 1_555   1_555
	O1        O1        Mn1        96.811    3_554 1_555   3_555
	O1        O1        Mn1        45.290    3_554 1_555   3_554
	O1        O1        O1         159.053   3_545 1_555   3_554
	O1        O1        O1         106.809   3_545 1_555  11_554
	O1        O1        O1         135.290   3_545 1_555   2_665
	O1        O1        Mn1        44.710    3_545 1_555   1_555
	O1        O1        Mn1        92.703    3_545 1_555   3_555
	O1        O1        Mn1        150.374   3_545 1_555   3_554
	O1        O1        O1         53.950   11_455 1_555   3_545
	O1        O1        O1         106.809  11_455 1_555   3_554
	O1        O1        O1         159.053  11_455 1_555  11_554
	O1        O1        O1         135.290  11_455 1_555   2_665
	O1        O1        Mn1        44.710   11_455 1_555   1_555
	O1        O1        Mn1        92.703   11_455 1_555   3_555
	O1        O1        Mn1        150.374  11_455 1_555   3_554
	O1        O1        O1         110.826  11_555 1_555  11_455
	O1        O1        O1         73.191   11_555 1_555   3_545
	O1        O1        O1         126.050  11_555 1_555   3_554
	O1        O1        O1         65.063   11_555 1_555  11_554
	O1        O1        O1         63.025   11_555 1_555   2_665
	O1        O1        Mn1        116.975  11_555 1_555   1_555
	O1        O1        Mn1        45.290   11_555 1_555   3_555
	O1        O1        Mn1        96.811   11_555 1_555   3_554
	O1        O1        O1         90.579    3_555 1_555  11_555
	O1        O1        O1         73.191    3_555 1_555  11_455
	O1        O1        O1         110.826   3_555 1_555   3_545
	O1        O1        O1         65.063    3_555 1_555   3_554
	O1        O1        O1         126.050   3_555 1_555  11_554
	O1        O1        O1         63.025    3_555 1_555   2_665
	O1        O1        Mn1        116.975   3_555 1_555   1_555
	O1        O1        Mn1        45.290    3_555 1_555   3_555
	O1        O1        Mn1        96.811    3_555 1_555   3_554
	O1        O1        O1         159.053   3_544 1_555   3_555
	O1        O1        O1         106.809   3_544 1_555  11_555
	O1        O1        O1         89.421    3_544 1_555  11_455
	O1        O1        O1         65.063    3_544 1_555   3_545
	O1        O1        O1         110.826   3_544 1_555   3_554
	O1        O1        O1         73.191    3_544 1_555  11_554
	O1        O1        O1         135.290   3_544 1_555   2_665
	O1        O1        Mn1        44.710    3_544 1_555   1_555
	O1        O1        Mn1        150.374   3_544 1_555   3_555
	O1        O1        Mn1        92.703    3_544 1_555   3_554
	O1        O1        O1         53.950   11_454 1_555   3_544
	O1        O1        O1         106.809  11_454 1_555   3_555
	O1        O1        O1         159.053  11_454 1_555  11_555
	O1        O1        O1         65.063   11_454 1_555  11_455
	O1        O1        O1         89.421   11_454 1_555   3_545
	O1        O1        O1         73.191   11_454 1_555   3_554
	O1        O1        O1         110.826  11_454 1_555  11_554
	O1        O1        O1         135.290  11_454 1_555   2_665
	O1        O1        Mn1        44.710   11_454 1_555   1_555
	O1        O1        Mn1        150.374  11_454 1_555   3_555
	O1        O1        Mn1        92.703   11_454 1_555   3_554
	O1        O1        O1         122.532   1_556 1_555  11_454
	O1        O1        O1         122.532   1_556 1_555   3_544
	O1        O1        O1         57.468    1_556 1_555   3_555
	O1        O1        O1         57.468    1_556 1_555  11_555
	O1        O1        O1         57.468    1_556 1_555  11_455
	O1        O1        O1         57.468    1_556 1_555   3_545
	O1        O1        O1         122.532   1_556 1_555   3_554
	O1        O1        O1         122.532   1_556 1_555  11_554
	O1        O1        O1         90.000    1_556 1_555   2_665
	O1        O1        Mn1        90.000    1_556 1_555   1_555
	O1        O1        Mn1        40.148    1_556 1_555   3_555
	O1        O1        Mn1        139.852   1_556 1_555   3_554
	O1        O1        O1         180.000   1_554 1_555   1_556
	O1        O1        O1         57.468    1_554 1_555  11_454
	O1        O1        O1         57.468    1_554 1_555   3_544
	O1        O1        O1         122.532   1_554 1_555   3_555
	O1        O1        O1         122.532   1_554 1_555  11_555
	O1        O1        O1         122.532   1_554 1_555  11_455
	O1        O1        O1         122.532   1_554 1_555   3_545
	O1        O1        O1         57.468    1_554 1_555   3_554
	O1        O1        O1         57.468    1_554 1_555  11_554
	O1        O1        O1         90.000    1_554 1_555   2_665
	O1        O1        Mn1        90.000    1_554 1_555   1_555
	O1        O1        Mn1        139.852   1_554 1_555   3_555
	O1        O1        Mn1        40.148    1_554 1_555   3_554
	O1        O1        O1         90.000    2_655 1_555   1_554
	O1        O1        O1         90.000    2_655 1_555   1_556
	O1        O1        O1         106.840   2_655 1_555  11_454
	O1        O1        O1         53.405    2_655 1_555   3_544
	O1        O1        O1         142.350   2_655 1_555   3_555
	O1        O1        O1         53.405    2_655 1_555  11_555
	O1        O1        O1         106.840   2_655 1_555  11_455
	O1        O1        O1         53.405    2_655 1_555   3_545
	O1        O1        O1         142.350   2_655 1_555   3_554
	O1        O1        O1         53.405    2_655 1_555  11_554
	O1        O1        O1         102.451   2_655 1_555   2_665
	O1        O1        Mn1        77.549    2_655 1_555   1_555
	O1        O1        Mn1        97.991    2_655 1_555   3_555
	O1        O1        Mn1        97.991    2_655 1_555   3_554
	O1        O1        O1         155.098   2_565 1_555   2_655
	O1        O1        O1         90.000    2_565 1_555   1_554
	O1        O1        O1         90.000    2_565 1_555   1_556
	O1        O1        O1         53.405    2_565 1_555  11_454
	O1        O1        O1         106.840   2_565 1_555   3_544
	O1        O1        O1         53.405    2_565 1_555   3_555
	O1        O1        O1         142.350   2_565 1_555  11_555
	O1        O1        O1         53.405    2_565 1_555  11_455
	O1        O1        O1         106.840   2_565 1_555   3_545
	O1        O1        O1         53.405    2_565 1_555   3_554
	O1        O1        O1         142.350   2_565 1_555  11_554
	O1        O1        O1         102.451   2_565 1_555   2_665
	O1        O1        Mn1        77.549    2_565 1_555   1_555
	O1        O1        Mn1        97.991    2_565 1_555   3_555
	O1        O1        Mn1        97.991    2_565 1_555   3_554
#######	End powder crystal structure	#######


#######	Begin powder crystal structure	#######
data_Mn3O4
_pd_block_id	Mn3O4
_pd_block_diffractogram_id	BL21Robot_0913-2022-07-09-0020_scan2
_diffrn_measurement_device_type
;SSRL beam line 2-1
;
_pd_phase_name
;Mn3O4
;
_cell_length_a    5.7626
_cell_length_b    5.7626
_cell_length_c    9.4702
_cell_angle_alpha 90
_cell_angle_beta  90
_cell_angle_gamma 90
_cell_volume 314.482223
_cell_measurement_temperature	300
_diffrn_ambient_temperature	300
_exptl_crystal_density_diffrn	4.83271964
_exptl_absorpt_coefficient_mu	13.0224006
_diffrn_radiation_wavelength	0.729819700
_cell_measurement_theta_min	3.5
_cell_measurement_theta_max	58.1675
_space_group_name_H-M_alt
;I41/amd:2
;
loop_
	_space_group_symop_id
	_space_group_symop_operation_xyz
	  1 'x, y, z '
	  2 '-x, y, z '
	  3 '-x+1/2, -y, z+1/2 '
	  4 '-x+1/2, y, -z+1/2 '
	  5 '-y+1/4, -x+1/4, -z-1/4 '
	  6 '-y+1/4, x-1/4, z+1/4 '
	  7 '-y-1/4, -x+1/4, z-1/4 '
	  8 '-y-1/4, x-1/4, -z+1/4 '
	  9 'y+1/4, -x+1/4, z-1/4 '
	 10 'y+1/4, x-1/4, -z+1/4 '
	 11 'y-1/4, -x+1/4, -z-1/4 '
	 12 'y-1/4, x-1/4, z+1/4 '
	 13 'x, -y, -z '
	 14 '-x, -y, -z '
	 15 'x+1/2, -y, z+1/2 '
	 16 'x+1/2, y, -z+1/2 '
	 17 'x+1/2, y+1/2, z+1/2 '
	 18 '-x+1/2, y+1/2, z+1/2 '
	 19 '-x, -y+1/2, z '
	 20 '-x, y+1/2, -z '
	 21 '-y-1/4, -x-1/4, -z+1/4 '
	 22 '-y-1/4, x+1/4, z-1/4 '
	 23 '-y+1/4, -x-1/4, z+1/4 '
	 24 '-y+1/4, x+1/4, -z-1/4 '
	 25 'y-1/4, -x-1/4, z+1/4 '
	 26 'y-1/4, x+1/4, -z-1/4 '
	 27 'y+1/4, -x-1/4, -z+1/4 '
	 28 'y+1/4, x+1/4, z-1/4 '
	 29 'x+1/2, -y+1/2, -z+1/2 '
	 30 '-x+1/2, -y+1/2, -z+1/2 '
	 31 'x, -y+1/2, z '
	 32 'x, y+1/2, -z '
loop_
	_atom_site_label
	_atom_site_type_symbol
	_atom_site_site_symmetry_multiplicity
	_atom_site_fract_x
	_atom_site_fract_y
	_atom_site_fract_z
	_atom_site_occupancy
	_atom_site_B_iso_or_equiv
Mn1 Mn   4 0 0.25 0.375 1 1
Mn2 Mn   8 0 0 0 1 1
O1 O  16 0 0.5296 0.2415 1 1
loop_
	_geom_bond_atom_site_label_1
	_geom_bond_atom_site_label_2
	_geom_bond_distance
	_geom_bond_site_symmetry_1
	_geom_bond_site_symmetry_2
	Mn1       O1        2.04803 1_555   5_556
	Mn1       O1        2.04803 1_555   1_555
	Mn1       O1        2.04803 1_555  11_556
	Mn1       O1        2.04803 1_555  19_555
	Mn2       O1        1.92225 1_555   8_655
	Mn2       O1        1.92225 1_555   9_455
	Mn2       O1        1.92225 1_555   7_655
	Mn2       O1        1.92225 1_555  10_455
	Mn2       O1        2.29341 1_555  20_545
	Mn2       O1        2.29341 1_555  19_555
	Mn2       Mn2       2.88130 1_555  19_545
	Mn2       Mn2       2.88130 1_555  19_555
	Mn2       Mn2       3.12350 1_555   5_555
	Mn2       Mn2       3.12350 1_555   8_555
	Mn2       Mn2       3.12350 1_555   7_555
	Mn2       Mn2       3.12350 1_555   6_555
	O1        Mn2       1.92225 1_555   8_565
	O1        Mn2       1.92225 1_555   6_565
	O1        Mn1       2.04803 1_555   1_555
	O1        Mn2       2.29341 1_555  19_555
	O1        O1        2.54015 1_555  19_565
	O1        O1        2.84519 1_555   8_665
	O1        O1        2.84519 1_555  10_465
	O1        O1        2.88579 1_555   4_555
	O1        O1        2.88579 1_555   4_455
	O1        O1        3.13280 1_555   7_655
	O1        O1        3.13280 1_555   6_565
	O1        O1        3.13280 1_555  12_565
	O1        O1        3.13280 1_555   9_455
	loop_
		_geom_angle_atom_site_label_1
		_geom_angle_atom_site_label_2
		_geom_angle_atom_site_label_3
		_geom_angle
		_geom_angle_site_symmetry_1
		_geom_angle_site_symmetry_2
		_geom_angle_site_symmetry_3
	O1        Mn1       O1         112.400   1_555 1_555   5_556
	O1        Mn1       O1         112.400  11_556 1_555   1_555
	O1        Mn1       O1         103.760  11_556 1_555   5_556
	O1        Mn1       O1         112.400  19_555 1_555  11_556
	O1        Mn1       O1         103.760  19_555 1_555   1_555
	O1        Mn1       O1         112.400  19_555 1_555   5_556
	O1        Mn2       O1         180.000   9_455 1_555   8_655
	O1        Mn2       O1         82.710    7_655 1_555   9_455
	O1        Mn2       O1         97.290    7_655 1_555   8_655
	O1        Mn2       O1         180.000  10_455 1_555   7_655
	O1        Mn2       O1         97.290   10_455 1_555   9_455
	O1        Mn2       O1         82.710   10_455 1_555   8_655
	O1        Mn2       O1         95.595   20_545 1_555  10_455
	O1        Mn2       O1         84.405   20_545 1_555   7_655
	O1        Mn2       O1         84.405   20_545 1_555   9_455
	O1        Mn2       O1         95.595   20_545 1_555   8_655
	O1        Mn2       O1         180.000  19_555 1_555  20_545
	O1        Mn2       O1         84.405   19_555 1_555  10_455
	O1        Mn2       O1         95.595   19_555 1_555   7_655
	O1        Mn2       O1         95.595   19_555 1_555   9_455
	O1        Mn2       O1         84.405   19_555 1_555   8_655
	Mn2       Mn2       O1         85.735   19_545 1_555  19_555
	Mn2       Mn2       O1         94.265   19_545 1_555  20_545
	Mn2       Mn2       O1         41.456   19_545 1_555  10_455
	Mn2       Mn2       O1         138.544  19_545 1_555   7_655
	Mn2       Mn2       O1         138.544  19_545 1_555   9_455
	Mn2       Mn2       O1         41.456   19_545 1_555   8_655
	Mn2       Mn2       Mn2        180.000  19_555 1_555  19_545
	Mn2       Mn2       O1         94.265   19_555 1_555  19_555
	Mn2       Mn2       O1         85.735   19_555 1_555  20_545
	Mn2       Mn2       O1         138.544  19_555 1_555  10_455
	Mn2       Mn2       O1         41.456   19_555 1_555   7_655
	Mn2       Mn2       O1         41.456   19_555 1_555   9_455
	Mn2       Mn2       O1         138.544  19_555 1_555   8_655
	Mn2       Mn2       Mn2        62.534    5_555 1_555  19_555
	Mn2       Mn2       Mn2        117.466   5_555 1_555  19_545
	Mn2       Mn2       O1         142.203   5_555 1_555  19_555
	Mn2       Mn2       O1         37.797    5_555 1_555  20_545
	Mn2       Mn2       O1         133.013   5_555 1_555  10_455
	Mn2       Mn2       O1         46.987    5_555 1_555   7_655
	Mn2       Mn2       O1         85.833    5_555 1_555   9_455
	Mn2       Mn2       O1         94.167    5_555 1_555   8_655
	Mn2       Mn2       Mn2        180.000   8_555 1_555   5_555
	Mn2       Mn2       Mn2        117.466   8_555 1_555  19_555
	Mn2       Mn2       Mn2        62.534    8_555 1_555  19_545
	Mn2       Mn2       O1         37.797    8_555 1_555  19_555
	Mn2       Mn2       O1         142.203   8_555 1_555  20_545
	Mn2       Mn2       O1         46.987    8_555 1_555  10_455
	Mn2       Mn2       O1         133.013   8_555 1_555   7_655
	Mn2       Mn2       O1         94.167    8_555 1_555   9_455
	Mn2       Mn2       O1         85.833    8_555 1_555   8_655
	Mn2       Mn2       Mn2        125.067   7_555 1_555   8_555
	Mn2       Mn2       Mn2        54.933    7_555 1_555   5_555
	Mn2       Mn2       Mn2        62.534    7_555 1_555  19_555
	Mn2       Mn2       Mn2        117.466   7_555 1_555  19_545
	Mn2       Mn2       O1         142.203   7_555 1_555  19_555
	Mn2       Mn2       O1         37.797    7_555 1_555  20_545
	Mn2       Mn2       O1         94.167    7_555 1_555  10_455
	Mn2       Mn2       O1         85.833    7_555 1_555   7_655
	Mn2       Mn2       O1         46.987    7_555 1_555   9_455
	Mn2       Mn2       O1         133.013   7_555 1_555   8_655
	Mn2       Mn2       Mn2        180.000   6_555 1_555   7_555
	Mn2       Mn2       Mn2        54.933    6_555 1_555   8_555
	Mn2       Mn2       Mn2        125.067   6_555 1_555   5_555
	Mn2       Mn2       Mn2        117.466   6_555 1_555  19_555
	Mn2       Mn2       Mn2        62.534    6_555 1_555  19_545
	Mn2       Mn2       O1         37.797    6_555 1_555  19_555
	Mn2       Mn2       O1         142.203   6_555 1_555  20_545
	Mn2       Mn2       O1         85.833    6_555 1_555  10_455
	Mn2       Mn2       O1         94.167    6_555 1_555   7_655
	Mn2       Mn2       O1         133.013   6_555 1_555   9_455
	Mn2       Mn2       O1         46.987    6_555 1_555   8_655
	Mn2       O1        Mn2        97.087    6_565 1_555   8_565
	Mn1       O1        Mn2        119.601   1_555 1_555   6_565
	Mn1       O1        Mn2        119.601   1_555 1_555   8_565
	Mn2       O1        Mn1        123.855  19_555 1_555   1_555
	Mn2       O1        Mn2        95.215   19_555 1_555   6_565
	Mn2       O1        Mn2        95.215   19_555 1_555   8_565
	O1        O1        Mn2        94.265   19_565 1_555  19_555
	O1        O1        Mn1        141.880  19_565 1_555   1_555
	O1        O1        Mn2        48.645   19_565 1_555   6_565
	O1        O1        Mn2        48.645   19_565 1_555   8_565
	O1        O1        O1         63.487    8_665 1_555  19_565
	O1        O1        Mn2        42.252    8_665 1_555  19_555
	O1        O1        Mn1        146.092   8_665 1_555   1_555
	O1        O1        Mn2        53.343    8_665 1_555   6_565
	O1        O1        Mn2        94.134    8_665 1_555   8_565
	O1        O1        O1         53.025   10_465 1_555   8_665
	O1        O1        O1         63.487   10_465 1_555  19_565
	O1        O1        Mn2        42.252   10_465 1_555  19_555
	O1        O1        Mn1        146.092  10_465 1_555   1_555
	O1        O1        Mn2        94.134   10_465 1_555   6_565
	O1        O1        Mn2        53.343   10_465 1_555   8_565
	O1        O1        O1         119.273   4_555 1_555  10_465
	O1        O1        O1         66.270    4_555 1_555   8_665
	O1        O1        O1         90.000    4_555 1_555  19_565
	O1        O1        Mn2        93.189    4_555 1_555  19_555
	O1        O1        Mn1        88.026    4_555 1_555   1_555
	O1        O1        Mn2        41.355    4_555 1_555   6_565
	O1        O1        Mn2        138.241   4_555 1_555   8_565
	O1        O1        O1         173.604   4_455 1_555   4_555
	O1        O1        O1         66.270    4_455 1_555  10_465
	O1        O1        O1         119.273   4_455 1_555   8_665
	O1        O1        O1         90.000    4_455 1_555  19_565
	O1        O1        Mn2        93.189    4_455 1_555  19_555
	O1        O1        Mn1        88.026    4_455 1_555   1_555
	O1        O1        Mn2        138.241   4_455 1_555   6_565
	O1        O1        Mn2        41.355    4_455 1_555   8_565
	O1        O1        O1         116.548   7_655 1_555   4_455
	O1        O1        O1         68.739    7_655 1_555   4_555
	O1        O1        O1         79.890    7_655 1_555  10_465
	O1        O1        O1         57.487    7_655 1_555   8_665
	O1        O1        O1         120.951   7_655 1_555  19_565
	O1        O1        Mn2        37.638    7_655 1_555  19_555
	O1        O1        Mn1        93.549    7_655 1_555   1_555
	O1        O1        Mn2        93.877    7_655 1_555   6_565
	O1        O1        Mn2        132.478   7_655 1_555   8_565
	O1        O1        O1         171.168   6_565 1_555   7_655
	O1        O1        O1         56.243    6_565 1_555   4_455
	O1        O1        O1         118.122   6_565 1_555   4_555
	O1        O1        O1         100.110   6_565 1_555  10_465
	O1        O1        O1         129.398   6_565 1_555   8_665
	O1        O1        O1         66.083    6_565 1_555  19_565
	O1        O1        Mn2        141.609   6_565 1_555  19_555
	O1        O1        Mn1        81.514    6_565 1_555   1_555
	O1        O1        Mn2        94.930    6_565 1_555   6_565
	O1        O1        Mn2        46.767    6_565 1_555   8_565
	O1        O1        O1         61.902   12_565 1_555   6_565
	O1        O1        O1         124.829  12_565 1_555   7_655
	O1        O1        O1         118.122  12_565 1_555   4_455
	O1        O1        O1         56.243   12_565 1_555   4_555
	O1        O1        O1         129.398  12_565 1_555  10_465
	O1        O1        O1         100.110  12_565 1_555   8_665
	O1        O1        O1         66.083   12_565 1_555  19_565
	O1        O1        Mn2        141.609  12_565 1_555  19_555
	O1        O1        Mn1        81.514   12_565 1_555   1_555
	O1        O1        Mn2        46.767   12_565 1_555   6_565
	O1        O1        Mn2        94.930   12_565 1_555   8_565
	O1        O1        O1         171.168   9_455 1_555  12_565
	O1        O1        O1         124.829   9_455 1_555   6_565
	O1        O1        O1         47.834    9_455 1_555   7_655
	O1        O1        O1         68.739    9_455 1_555   4_455
	O1        O1        O1         116.548   9_455 1_555   4_555
	O1        O1        O1         57.487    9_455 1_555  10_465
	O1        O1        O1         79.890    9_455 1_555   8_665
	O1        O1        O1         120.951   9_455 1_555  19_565
	O1        O1        Mn2        37.638    9_455 1_555  19_555
	O1        O1        Mn1        93.549    9_455 1_555   1_555
	O1        O1        Mn2        132.478   9_455 1_555   6_565
	O1        O1        Mn2        93.877    9_455 1_555   8_565
#######	End powder crystal structure	#######


#######	Begin powder diffraction data	#######
data_BL21Robot_0913-2022-07-09-0020_scan2
_pd_block_id	BL21Robot_0913-2022-07-09-0020_scan2
_pd_calc_method	Rietveld
_diffrn_radiation_probe	x-ray
_pd_instr_special_details
;SSRL beam line 2-1
;
_pd_meas_scan_method	step
_diffrn_radiation_wavelength	0.729819700
_diffrn_ambient_temperature	300
_refine_ls_goodness_of_fit_all	0.13013
_pd_proc_ls_prof_R_factor	0.02211
_pd_proc_ls_prof_wR_factor	0.03159
_pd_proc_ls_prof_wR_expected	0.24277
loop_
	_pd_phase_id
	_pd_phase_block_id
	_pd_phase_mass_%
1	Mn2O3	98.39467
2	MnO2	0.3144724
3	Mn3O4	1.290857
loop_
	_refln_index_h
	_refln_index_k
	_refln_index_l
	_pd_refln_phase_id
	_refln_d_spacing
	_refln_F_squared_calc
	_refln_F_squared_meas
   0    0    2 1    4.707232     0.001779     0.001824
   0    0    4 1    2.353616     0.146007     0.145017
   0    0    6 1    1.569077     0.008544     0.008919
   0    0    8 1    1.176808     0.128263     0.129685
   0    0   10 1    0.941446     0.014934     0.015208
   0    0   12 1    0.784539     0.028687     0.028531
   0    0   14 1    0.672462     0.033918     0.034182
   0    0   16 1    0.588404     0.014871     0.015112
   0    0   18 1    0.523026     0.003066     0.003047
   0    0   20 1    0.470723     0.016452     0.016548
   0    2    0 1    4.707160     0.001632     0.001674
   0    2    1 1    4.210225     0.000139     0.000139
   0    2    2 1    3.328490     0.000474     0.000481
   0    2    3 1    2.611090     0.000139     0.000133
   0    2    4 1    2.105132     0.003915     0.003967
   0    2    5 1    1.748218     0.000098     0.000097
   0    2    6 1    1.488555     0.008738     0.008951
   0    2    7 1    1.293175     0.000024     0.000023
   0    2    8 1    1.141671     0.056079     0.057013
   0    2    9 1    1.021141     0.000291     0.000296
   0    2   10 1    0.923164     0.038917     0.038767
   0    2   11 1    0.842055     0.000116     0.000115
   0    2   12 1    0.773864     0.031884     0.032511
   0    2   13 1    0.715768     0.000558     0.000555
   0    2   14 1    0.665703     0.033521     0.033540
   0    2   15 1    0.622125     0.000027     0.000028
   0    2   16 1    0.583860     0.040174     0.040593
   0    2   17 1    0.549999     0.000046     0.000047
   0    2   18 1    0.519827     0.014376     0.014255
   0    2   19 1    0.492776     0.000014     0.000014
   0    2   20 1    0.468387     0.008209     0.008219
   0    2   21 1    0.446288     0.000251     0.000251
   0    4    0 1    2.353580     0.146488     0.145489
   0    4    1 1    2.283310     0.001343     0.001329
   0    4    2 1    2.105112     0.005355     0.005427
   0    4    3 1    1.882874     0.004681     0.004669
   0    4    4 1    1.664245     0.682668     0.684508
   0    4    5 1    1.470284     0.001857     0.001863
   0    4    6 1    1.305545     0.005076     0.005040
   0    4    7 1    1.167716     0.000825     0.000795
   0    4    8 1    1.052566     0.101583     0.101680
   0    4    9 1    0.955892     0.000015     0.000015
   0    4   10 1    0.874109     0.032764     0.032711
   0    4   11 1    0.804331     0.000190     0.000190
   0    4   12 1    0.744278     0.026555     0.026551
   0    4   13 1    0.692164     0.000006     0.000006
   0    4   14 1    0.646587     0.010532     0.010544
   0    4   15 1    0.606438     0.000345     0.000348
   0    4   16 1    0.570835     0.026807     0.026994
   0    4   17 1    0.539070     0.000006     0.000006
   0    4   18 1    0.510571     0.025054     0.024992
   0    4   19 1    0.484869     0.000145     0.000145
   0    4   20 1    0.461582     0.026635     0.026442
   0    4   21 1    0.440390     0.000000     0.000000
   0    6    0 1    1.569053     0.009326     0.009736
   0    6    1 1    1.547705     0.000272     0.000278
   0    6    2 1    1.488537     0.025832     0.026463
   0    6    3 1    1.403408     0.000126     0.000121
   0    6    4 1    1.305537     0.050699     0.050342
   0    6    5 1    1.205388     0.001562     0.001553
   0    6    6 1    1.109497     0.001697     0.001706
   0    6    7 1    1.021135     0.000638     0.000649
   0    6    8 1    0.941441     0.031916     0.032500
   0    6    9 1    0.870363     0.001557     0.001568
   0    6   10 1    0.807280     0.004781     0.004847
   0    6   11 1    0.751353     0.000885     0.000890
   0    6   12 1    0.701711     0.110927     0.111105
   0    6   13 1    0.657533     0.001890     0.001858
   0    6   14 1    0.618088     0.009648     0.009769
   0    6   15 1    0.582739     0.000327     0.000333
   0    6   16 1    0.550939     0.029200     0.029264
   0    6   17 1    0.522220     0.002044     0.002023
   0    6   18 1    0.496185     0.006879     0.007022
   0    6   19 1    0.472498     0.000226     0.000227
   0    6   20 1    0.450871     0.027940     0.027839
   0    6   21 1    0.431058     0.000545     0.000548
   0    8    0 1    1.176790     0.117997     0.119295
   0    8    1 1    1.167703     0.008102     0.007810
   0    8    2 1    1.141655     0.026532     0.026973
   0    8    3 1    1.101865     0.004435     0.004428
   0    8    4 1    1.052556     0.097499     0.097593
   0    8    5 1    0.997920     0.001445     0.001455
   0    8    6 1    0.941437     0.001454     0.001480
   0    8    7 1    0.885631     0.001874     0.001878
   0    8    8 1    0.832123     0.028050     0.027875
   0    8    9 1    0.781823     0.000451     0.000446
   0    8   10 1    0.735142     0.000327     0.000330
   0    8   11 1    0.692162     0.001020     0.001023
   0    8   12 1    0.652773     0.015215     0.014984
   0    8   13 1    0.616759     0.000006     0.000006
   0    8   14 1    0.583858     0.011579     0.011700
   0    8   15 1    0.553790     0.000063     0.000062
   0    8   16 1    0.526283     0.000555     0.000545
   0    8   17 1    0.501080     0.000035     0.000035
   0    8   18 1    0.477946     0.000357     0.000357
   0    8   19 1    0.456668     0.001206     0.001201
   0    8   20 1    0.437055     0.017322     0.017381
   0   10    0 1    0.941432     0.013003     0.013241
   0   10    1 1    0.936760     0.000181     0.000182
   0   10    2 1    0.923151     0.031152     0.031032
   0   10    3 1    0.901729     0.000867     0.000862
   0   10    4 1    0.874099     0.059840     0.059742
   0   10    5 1    0.842045     0.001052     0.001047
   0   10    6 1    0.807275     0.020459     0.020740
   0   10    7 1    0.771255     0.001009     0.001015
   0   10    8 1    0.735139     0.101233     0.102045
   0   10    9 1    0.699766     0.003334     0.003336
   0   10   10 1    0.665698     0.000003     0.000003
   0   10   11 1    0.633281     0.001662     0.001644
   0   10   12 1    0.602696     0.061205     0.061983
   0   10   13 1    0.574007     0.003744     0.003771
   0   10   14 1    0.547202     0.001751     0.001759
   0   10   15 1    0.522218     0.002621     0.002593
   0   10   16 1    0.498963     0.091660     0.093195
   0   10   17 1    0.477330     0.002062     0.002063
   0   10   18 1    0.457205     0.000902     0.000897
   0   10   19 1    0.438474     0.000320     0.000322
   0   12    0 1    0.784527     0.026241     0.026097
   0   12    1 1    0.781817     0.005609     0.005542
   0   12    2 1    0.773853     0.027971     0.028521
   0   12    3 1    0.761103     0.005380     0.005355
   0   12    4 1    0.744268     0.024739     0.024735
   0   12    5 1    0.724180     0.004824     0.004919
   0   12    6 1    0.701704     0.017287     0.017314
   0   12    7 1    0.677660     0.003086     0.003052
   0   12    8 1    0.652769     0.009755     0.009607
   0   12    9 1    0.627625     0.000411     0.000411
   0   12   10 1    0.602694     0.000100     0.000101
   0   12   11 1    0.578321     0.000140     0.000141
   0   12   12 1    0.554748     0.000291     0.000289
   0   12   13 1    0.532133     0.000050     0.000049
   0   12   14 1    0.510568     0.000003     0.000003
   0   12   15 1    0.490095     0.000838     0.000841
   0   12   16 1    0.470721     0.002431     0.002445
   0   12   17 1    0.452428     0.000353     0.000351
   0   12   18 1    0.435182     0.000016     0.000016
   0   14    0 1    0.672451     0.032688     0.032944
   0   14    1 1    0.670743     0.000936     0.000943
   0   14    2 1    0.665693     0.042209     0.042232
   0   14    3 1    0.657525     0.000080     0.000078
   0   14    4 1    0.646579     0.027364     0.027394
   0   14    5 1    0.633277     0.000757     0.000749
   0   14    6 1    0.618082     0.011258     0.011399
   0   14    7 1    0.601461     0.002812     0.002856
   0   14    8 1    0.583854     0.074400     0.075176
   0   14    9 1    0.565654     0.003438     0.003487
   0   14   10 1    0.547199     0.002656     0.002668
   0   14   11 1    0.528764     0.004199     0.004094
   0   14   12 1    0.510566     0.093052     0.092822
   0   14   13 1    0.492772     0.003621     0.003665
   0   14   14 1    0.475499     0.001754     0.001754
   0   14   15 1    0.458830     0.002782     0.002759
   0   14   16 1    0.442816     0.066095     0.066446
   0   16    0 1    0.588395     0.011256     0.011438
   0   16    1 1    0.587249     0.008588     0.008698
   0   16    2 1    0.583851     0.024288     0.024542
   0   16    3 1    0.578317     0.006556     0.006642
   0   16    4 1    0.570827     0.017112     0.017232
   0   16    5 1    0.561612     0.002445     0.002448
   0   16    6 1    0.550932     0.001624     0.001628
   0   16    7 1    0.539064     0.001471     0.001461
   0   16    8 1    0.526278     0.004503     0.004422
   0   16    9 1    0.512833     0.002750     0.002750
   0   16   10 1    0.498960     0.002257     0.002294
   0   16   11 1    0.484865     0.000807     0.000805
   0   16   12 1    0.470719     0.000001     0.000001
   0   16   13 1    0.456664     0.000163     0.000162
   0   16   14 1    0.442815     0.000598     0.000601
   0   16   15 1    0.429259     0.000002     0.000002
   0   18    0 1    0.523018     0.002027     0.002015
   0   18    1 1    0.522213     0.000004     0.000004
   0   18    2 1    0.519819     0.018216     0.018062
   0   18    3 1    0.515902     0.001643     0.001630
   0   18    4 1    0.510564     0.038434     0.038339
   0   18    5 1    0.503938     0.002104     0.002140
   0   18    6 1    0.496179     0.008123     0.008292
   0   18    7 1    0.487456     0.001804     0.001810
   0   18    8 1    0.477941     0.028858     0.028854
   0   18    9 1    0.467803     0.002119     0.002120
   0   18   10 1    0.457201     0.001358     0.001352
   0   18   11 1    0.446283     0.005475     0.005464
   0   18   12 1    0.435179     0.054206     0.054317
   0   20    0 1    0.470716     0.013332     0.013410
   0   20    1 1    0.470129     0.005803     0.005838
   0   20    2 1    0.468380     0.001451     0.001453
   0   20    3 1    0.465508     0.005997     0.005999
   0   20    4 1    0.461575     0.027922     0.027719
   0   20    5 1    0.456662     0.009034     0.008997
   0   20    6 1    0.450865     0.003350     0.003337
   0   20    7 1    0.444290     0.002775     0.002779
   0   20    8 1    0.437050     0.002724     0.002733
   0   20    9 1    0.429257     0.000195     0.000194
   1    0    2 1    4.210233     0.000077     0.000077
   1    0    4 1    2.283336     0.000411     0.000407
   1    0    6 1    1.547726     0.000077     0.000078
   1    0    8 1    1.167720     0.001497     0.001443
   1    0   10 1    0.936774     0.000221     0.000223
   1    0   12 1    0.781828     0.000794     0.000785
   1    0   14 1    0.670753     0.000050     0.000050
   1    0   16 1    0.587258     0.000975     0.000988
   1    0   18 1    0.522220     0.000070     0.000069
   1    0   20 1    0.470136     0.001260     0.001267
   1    1    1 1    5.435321     0.000004     0.000004
   1    1    2 1    3.843396     0.042372     0.042747
   1    1    3 1    2.838550     0.000012     0.000011
   1    1    4 1    2.219002     0.011225     0.011516
   1    1    5 1    1.811810     0.000013     0.000013
   1    1    6 1    1.527225     0.075229     0.076999
   1    1    7 1    1.318287     0.000093     0.000093
   1    1    8 1    1.158839     0.097598     0.098624
   1    1    9 1    1.033371     0.000040     0.000041
   1    1   10 1    0.932170     0.016398     0.016551
   1    1   11 1    0.848873     0.000073     0.000075
   1    1   12 1    0.779146     0.001636     0.001611
   1    1   13 1    0.719942     0.000011     0.000011
   1    1   14 1    0.669057     0.000056     0.000056
   1    1   15 1    0.624860     0.000004     0.000004
   1    1   16 1    0.586119     0.002345     0.002372
   1    1   17 1    0.551886     0.000041     0.000040
   1    1   18 1    0.521419     0.002120     0.002086
   1    1   19 1    0.494131     0.000149     0.000151
   1    1   20 1    0.469551     0.006862     0.006897
   1    1   21 1    0.447295     0.000278     0.000278
   1    2    1 1    3.843366     0.042912     0.043290
   1    2    2 1    3.138115     0.000354     0.000353
   1    2    3 1    2.516101     0.002210     0.002230
   1    2    4 1    2.054393     0.000089     0.000091
   1    2    5 1    1.718832     0.019778     0.019762
   1    2    6 1    1.470288     0.000500     0.000502
   1    2    7 1    1.281144     0.077978     0.078435
   1    2    8 1    1.133366     0.000001     0.000001
   1    2    9 1    1.015186     0.009071     0.009084
   1    2   10 1    0.918757     0.001527     0.001532
   1    2   11 1    0.838706     0.000996     0.000974
   1    2   12 1    0.771262     0.000193     0.000195
   1    2   13 1    0.713708     0.000859     0.000851
   1    2   14 1    0.664045     0.001540     0.001538
   1    2   15 1    0.620771     0.009210     0.009255
   1    2   16 1    0.582740     0.000239     0.000243
   1    2   17 1    0.549063     0.004817     0.004830
   1    2   18 1    0.519036     0.002310     0.002296
   1    2   19 1    0.492102     0.002998     0.003032
   1    2   20 1    0.467808     0.000258     0.000258
   1    2   21 1    0.445788     0.001924     0.001919
   1    3    1 1    2.838519     0.000025     0.000024
   1    3    2 1    2.516087     0.008097     0.008168
   1    3    3 1    2.159805     0.000618     0.000627
   1    3    4 1    1.846315     0.090570     0.090366
   1    3    5 1    1.591326     0.000732     0.000743
   1    3    6 1    1.388081     0.072803     0.073158
   1    3    7 1    1.225655     0.000665     0.000665
   1    3    8 1    1.094406     0.022162     0.022220
   1    3    9 1    0.986902     0.000044     0.000046
   1    3   10 1    0.897632     0.014677     0.014539
   1    3   11 1    0.822544     0.000184     0.000184
   1    3   12 1    0.758638     0.009905     0.009863
   1    3   13 1    0.703669     0.000226     0.000227
   1    3   14 1    0.655936     0.001708     0.001668
   1    3   15 1    0.614131     0.000094     0.000095
   1    3   16 1    0.577237     0.002331     0.002350
   1    3   17 1    0.544452     0.000002     0.000002
   1    3   18 1    0.515136     0.016617     0.016484
   1    3   19 1    0.488774     0.000024     0.000024
   1    3   20 1    0.464947     0.011982     0.011973
   1    3   21 1    0.443310     0.000041     0.000041
   1    4    1 1    2.218974     0.011691     0.011994
   1    4    2 1    2.054375     0.000389     0.000399
   1    4    3 1    1.846307     0.091753     0.091546
   1    4    4 1    1.638833     0.000927     0.000910
   1    4    5 1    1.452673     0.092225     0.092483
   1    4    6 1    1.293169     0.000373     0.000367
   1    4    7 1    1.158835     0.022882     0.023123
   1    4    8 1    1.046048     0.001110     0.001115
   1    4    9 1    0.951002     0.012805     0.012612
   1    4   10 1    0.870365     0.000297     0.000299
   1    4   11 1    0.801411     0.017235     0.016764
   1    4   12 1    0.741962     0.001683     0.001691
   1    4   13 1    0.690301     0.013886     0.013827
   1    4   14 1    0.645068     0.000365     0.000363
   1    4   15 1    0.605184     0.004062     0.004094
   1    4   16 1    0.569789     0.001304     0.001315
   1    4   17 1    0.538189     0.008584     0.008526
   1    4   18 1    0.509821     0.000308     0.000307
   1    4   19 1    0.484227     0.014911     0.014874
   1    4   20 1    0.461028     0.001149     0.001143
   1    4   21 1    0.439909     0.008635     0.008661
   1    5    1 1    1.811785     0.000091     0.000092
   1    5    2 1    1.718813     0.030974     0.030950
   1    5    3 1    1.591315     0.001704     0.001729
   1    5    4 1    1.452668     0.102369     0.102654
   1    5    5 1    1.318277     0.000356     0.000356
   1    5    6 1    1.195630     0.020435     0.020089
   1    5    7 1    1.087082     0.000039     0.000040
   1    5    8 1    0.992367     0.007851     0.007809
   1    5    9 1    0.910127     0.000161     0.000162
   1    5   10 1    0.838704     0.040787     0.039901
   1    5   11 1    0.776490     0.000558     0.000559
   1    5   12 1    0.722055     0.013347     0.013689
   1    5   13 1    0.674182     0.000006     0.000006
   1    5   14 1    0.631856     0.000538     0.000533
   1    5   15 1    0.594235     0.000190     0.000194
   1    5   16 1    0.560622     0.001793     0.001791
   1    5   17 1    0.530444     0.000382     0.000372
   1    5   18 1    0.503224     0.007899     0.008005
   1    5   19 1    0.478564     0.000195     0.000195
   1    5   20 1    0.456132     0.011758     0.011718
   1    5   21 1    0.435649     0.000180     0.000181
   1    6    1 1    1.527203     0.076446     0.078248
   1    6    2 1    1.470271     0.000000     0.000000
   1    6    3 1    1.388069     0.088944     0.089382
   1    6    4 1    1.293161     0.000018     0.000017
   1    6    5 1    1.195626     0.031626     0.031091
   1    6    6 1    1.101871     0.000378     0.000378
   1    6    7 1    1.015181     0.015335     0.015358
   1    6    8 1    0.936769     0.000589     0.000593
   1    6    9 1    0.866667     0.031789     0.031756
   1    6   10 1    0.804328     0.000354     0.000354
   1    6   11 1    0.748972     0.038243     0.038558
   1    6   12 1    0.699769     0.000154     0.000154
   1    6   13 1    0.655935     0.015097     0.014743
   1    6   14 1    0.616760     0.000948     0.000960
   1    6   15 1    0.581626     0.014516     0.014814
   1    6   16 1    0.549998     0.000634     0.000636
   1    6   17 1    0.521418     0.011511     0.011327
   1    6   18 1    0.495497     0.001229     0.001252
   1    6   19 1    0.471904     0.007112     0.007144
   1    6   20 1    0.450354     0.001004     0.001001
   1    6   21 1    0.430607     0.005015     0.005035
   1    7    1 1    1.318268     0.000007     0.000007
   1    7    2 1    1.281127     0.004336     0.004361
   1    7    3 1    1.225642     0.000531     0.000531
   1    7    4 1    1.158826     0.024423     0.024680
   1    7    5 1    1.087077     0.000887     0.000905
   1    7    6 1    1.015178     0.036105     0.036158
   1    7    7 1    0.946182     0.001757     0.001779
   1    7    8 1    0.881739     0.033953     0.033400
   1    7    9 1    0.822541     0.001486     0.001485
   1    7   10 1    0.768684     0.019943     0.019852
   1    7   11 1    0.719939     0.000646     0.000658
   1    7   12 1    0.675916     0.001820     0.001779
   1    7   13 1    0.636168     0.000005     0.000005
   1    7   14 1    0.600242     0.000491     0.000499
   1    7   15 1    0.567712     0.000006     0.000006
   1    7   16 1    0.538188     0.000517     0.000513
   1    7   17 1    0.511322     0.000002     0.000002
   1    7   18 1    0.486809     0.002522     0.002522
   1    7   19 1    0.464380     0.000009     0.000009
   1    7   20 1    0.443801     0.010938     0.010962
   1    8    1 1    1.158822     0.095962     0.096970
   1    8    2 1    1.133351     0.000024     0.000024
   1    8    3 1    1.094394     0.027572     0.027645
   1    8    4 1    1.046038     0.000373     0.000375
   1    8    5 1    0.992360     0.012870     0.012800
   1    8    6 1    0.936765     0.000685     0.000689
   1    8    7 1    0.881737     0.023430     0.023048
   1    8    8 1    0.828891     0.000299     0.000298
   1    8    9 1    0.779141     0.035607     0.035076
   1    8   10 1    0.732910     0.000836     0.000839
   1    8   11 1    0.690298     0.018261     0.018182
   1    8   12 1    0.651209     0.000448     0.000439
   1    8   13 1    0.615440     0.019246     0.019413
   1    8   14 1    0.582738     0.000645     0.000655
   1    8   15 1    0.552834     0.018174     0.018041
   1    8   16 1    0.525462     0.000532     0.000523
   1    8   17 1    0.500372     0.011729     0.011872
   1    8   18 1    0.477331     0.000610     0.000611
   1    8   19 1    0.456131     0.001669     0.001663
   1    8   20 1    0.436584     0.000513     0.000514
   1    9    1 1    1.033356     0.000024     0.000025
   1    9    2 1    1.015172     0.000384     0.000385
   1    9    3 1    0.986890     0.000049     0.000050
   1    9    4 1    0.950992     0.004702     0.004631
   1    9    5 1    0.910120     0.000989     0.000994
   1    9    6 1    0.866662     0.055379     0.055321
   1    9    7 1    0.822537     0.003522     0.003521
   1    9    8 1    0.779140     0.052191     0.051413
   1    9    9 1    0.737392     0.000676     0.000680
   1    9   10 1    0.697842     0.002098     0.002089
   1    9   11 1    0.660762     0.000004     0.000004
   1    9   12 1    0.626237     0.000436     0.000436
   1    9   13 1    0.594233     0.000003     0.000003
   1    9   14 1    0.564639     0.002513     0.002541
   1    9   15 1    0.537310     0.000013     0.000013
   1    9   16 1    0.512077     0.000840     0.000841
   1    9   17 1    0.488773     0.000281     0.000282
   1    9   18 1    0.467231     0.005171     0.005172
   1    9   19 1    0.447293     0.000638     0.000638
   1    9   20 1    0.428816     0.006852     0.006839
   1   10    1 1    0.932156     0.015248     0.015391
   1   10    2 1    0.918744     0.000004     0.000004
   1   10    3 1    0.897621     0.022284     0.022074
   1   10    4 1    0.870356     0.000268     0.000269
   1   10    5 1    0.838697     0.026054     0.025488
   1   10    6 1    0.804323     0.000037     0.000037
   1   10    7 1    0.768680     0.015830     0.015757
   1   10    8 1    0.732908     0.000056     0.000056
   1   10    9 1    0.697840     0.005088     0.005066
   1   10   10 1    0.664040     0.000017     0.000017
   1   10   11 1    0.631853     0.014753     0.014612
   1   10   12 1    0.601464     0.001248     0.001268
   1   10   13 1    0.572943     0.015120     0.015209
   1   10   14 1    0.546280     0.000413     0.000415
   1   10   15 1    0.521416     0.005924     0.005829
   1   10   16 1    0.498264     0.000928     0.000946
   1   10   17 1    0.476718     0.001840     0.001841
   1   10   18 1    0.456667     0.000109     0.000109
   1   10   19 1    0.437999     0.015294     0.015390
   1   11    1 1    0.848860     0.000534     0.000546
   1   11    2 1    0.838694     0.020361     0.019918
   1   11    3 1    0.822534     0.001795     0.001795
   1   11    4 1    0.801401     0.010863     0.010565
   1   11    5 1    0.776482     0.001025     0.001027
   1   11    6 1    0.748965     0.010494     0.010580
   1   11    7 1    0.719934     0.001605     0.001634
   1   11    8 1    0.690295     0.018065     0.017987
   1   11    9 1    0.660760     0.000896     0.000894
   1   11   10 1    0.631852     0.010153     0.010056
   1   11   11 1    0.603933     0.000878     0.000887
   1   11   12 1    0.577234     0.006023     0.006073
   1   11   13 1    0.551882     0.000611     0.000609
   1   11   14 1    0.527934     0.000262     0.000255
   1   11   15 1    0.505392     0.000001     0.000001
   1   11   16 1    0.484225     0.005716     0.005701
   1   11   17 1    0.464379     0.000390     0.000390
   1   11   18 1    0.445786     0.005255     0.005241
   1   11   19 1    0.428371     0.000257     0.000257
   1   12    1 1    0.779134     0.001852     0.001825
   1   12    2 1    0.771251     0.000181     0.000182
   1   12    3 1    0.758628     0.003084     0.003071
   1   12    4 1    0.741953     0.000004     0.000004
   1   12    5 1    0.722047     0.011505     0.011801
   1   12    6 1    0.699763     0.000561     0.000561
   1   12    7 1    0.675911     0.010058     0.009830
   1   12    8 1    0.651205     0.000366     0.000358
   1   12    9 1    0.626235     0.004260     0.004264
   1   12   10 1    0.601462     0.000377     0.000383
   1   12   11 1    0.577233     0.000110     0.000111
   1   12   12 1    0.553788     0.000037     0.000036
   1   12   13 1    0.531285     0.001680     0.001643
   1   12   14 1    0.509818     0.001626     0.001623
   1   12   15 1    0.489432     0.001784     0.001787
   1   12   16 1    0.470133     0.000067     0.000067
   1   12   17 1    0.451906     0.006117     0.006090
   1   12   18 1    0.434717     0.001089     0.001090
   1   13    1 1    0.719931     0.000414     0.000422
   1   13    2 1    0.713698     0.009617     0.009527
   1   13    3 1    0.703660     0.002154     0.002167
   1   13    4 1    0.690292     0.020090     0.020003
   1   13    5 1    0.674175     0.001250     0.001242
   1   13    6 1    0.655928     0.007322     0.007150
   1   13    7 1    0.636163     0.000380     0.000375
   1   13    8 1    0.615436     0.005250     0.005295
   1   13    9 1    0.594229     0.000750     0.000767
   1   13   10 1    0.572940     0.016175     0.016271
   1   13   11 1    0.551881     0.001578     0.001571
   1   13   12 1    0.531284     0.008376     0.008191
   1   13   13 1    0.511320     0.000221     0.000221
   1   13   14 1    0.492098     0.000002     0.000002
   1   13   15 1    0.473690     0.000334     0.000335
   1   13   16 1    0.456129     0.002127     0.002120
   1   13   17 1    0.439427     0.001008     0.001013
   1   14    1 1    0.669046     0.000000     0.000000
   1   14    2 1    0.664035     0.000038     0.000037
   1   14    3 1    0.655927     0.000007     0.000007
   1   14    4 1    0.645059     0.000028     0.000027
   1   14    5 1    0.631849     0.000020     0.000020
   1   14    6 1    0.616754     0.000003     0.000003
   1   14    7 1    0.600237     0.000839     0.000852
   1   14    8 1    0.582734     0.000618     0.000628
   1   14    9 1    0.564636     0.000601     0.000608
   1   14   10 1    0.546277     0.000155     0.000156
   1   14   11 1    0.527932     0.000125     0.000122
   1   14   12 1    0.509817     0.000255     0.000254
   1   14   13 1    0.492098     0.002446     0.002473
   1   14   14 1    0.474893     0.000041     0.000041
   1   14   15 1    0.458286     0.001270     0.001261
   1   14   16 1    0.442327     0.001777     0.001786
   1   15    1 1    0.624850     0.000043     0.000043
   1   15    2 1    0.620762     0.000660     0.000663
   1   15    3 1    0.614123     0.000281     0.000282
   1   15    4 1    0.605176     0.012086     0.012179
   1   15    5 1    0.594227     0.002962     0.003029
   1   15    6 1    0.581620     0.022594     0.023058
   1   15    7 1    0.567706     0.002597     0.002637
   1   15    8 1    0.552830     0.009178     0.009111
   1   15    9 1    0.537306     0.002027     0.002014
   1   15   10 1    0.521413     0.006274     0.006173
   1   15   11 1    0.505390     0.000894     0.000912
   1   15   12 1    0.489430     0.000885     0.000887
   1   15   13 1    0.473689     0.000021     0.000021
   1   15   14 1    0.458285     0.000002     0.000002
   1   15   15 1    0.443306     0.000000     0.000000
   1   15   16 1    0.428814     0.000037     0.000037
   1   16    1 1    0.586110     0.003117     0.003154
   1   16    2 1    0.582732     0.000158     0.000161
   1   16    3 1    0.577229     0.000333     0.000335
   1   16    4 1    0.569781     0.000183     0.000184
   1   16    5 1    0.560615     0.001671     0.001669
   1   16    6 1    0.549991     0.000030     0.000030
   1   16    7 1    0.538182     0.012207     0.012124
   1   16    8 1    0.525458     0.000021     0.000020
   1   16    9 1    0.512073     0.002352     0.002355
   1   16   10 1    0.498261     0.001583     0.001614
   1   16   11 1    0.484223     0.000044     0.000044
   1   16   12 1    0.470131     0.000207     0.000209
   1   16   13 1    0.456128     0.000015     0.000015
   1   16   14 1    0.442326     0.000174     0.000175
   1   16   15 1    0.428814     0.005641     0.005630
   1   17    1 1    0.551877     0.000002     0.000002
   1   17    2 1    0.549054     0.000769     0.000771
   1   17    3 1    0.544444     0.000157     0.000155
   1   17    4 1    0.538181     0.004718     0.004686
   1   17    5 1    0.530437     0.001861     0.001816
   1   17    6 1    0.521412     0.011649     0.011462
   1   17    7 1    0.511317     0.003277     0.003277
   1   17    8 1    0.500367     0.015567     0.015758
   1   17    9 1    0.488769     0.002694     0.002696
   1   17   10 1    0.476714     0.008691     0.008698
   1   17   11 1    0.464376     0.000230     0.000230
   1   17   12 1    0.451904     0.000541     0.000539
   1   17   13 1    0.439425     0.000087     0.000088
   1   18    1 1    0.521411     0.002530     0.002489
   1   18    2 1    0.519028     0.000382     0.000380
   1   18    3 1    0.515129     0.010240     0.010158
   1   18    4 1    0.509814     0.000025     0.000025
   1   18    5 1    0.503217     0.013276     0.013454
   1   18    6 1    0.495491     0.000039     0.000040
   1   18    7 1    0.486804     0.006401     0.006401
   1   18    8 1    0.477326     0.000049     0.000049
   1   18    9 1    0.467226     0.008234     0.008236
   1   18   10 1    0.456663     0.000004     0.000004
   1   18   11 1    0.445783     0.003324     0.003315
   1   18   12 1    0.434715     0.000913     0.000914
   1   19    1 1    0.494124     0.000675     0.000685
   1   19    2 1    0.492094     0.007029     0.007107
   1   19    3 1    0.488767     0.001421     0.001423
   1   19    4 1    0.484221     0.002986     0.002978
   1   19    5 1    0.478557     0.001462     0.001460
   1   19    6 1    0.471898     0.005218     0.005242
   1   19    7 1    0.464375     0.002317     0.002314
   1   19    8 1    0.456126     0.010395     0.010359
   1   19    9 1    0.447289     0.001965     0.001964
   1   19   10 1    0.437995     0.003789     0.003813
   1   19   11 1    0.428368     0.000733     0.000732
   1   20    1 1    0.469544     0.006768     0.006802
   1   20    2 1    0.467801     0.000067     0.000067
   1   20    3 1    0.464940     0.017728     0.017714
   1   20    4 1    0.461021     0.000001     0.000001
   1   20    5 1    0.456126     0.010685     0.010648
   1   20    6 1    0.450349     0.000510     0.000509
   1   20    7 1    0.443796     0.005068     0.005080
   1   20    8 1    0.436579     0.000317     0.000318
   1   20    9 1    0.428812     0.005411     0.005401
   1   21    1 1    0.447288     0.000711     0.000710
   1   21    2 1    0.445781     0.002924     0.002916
   1   21    3 1    0.443303     0.001831     0.001839
   1   21    4 1    0.439902     0.004333     0.004346
   1   21    5 1    0.435643     0.001796     0.001802
   1   21    6 1    0.430601     0.007838     0.007869
   2    0    0 1    4.706987     0.001562     0.001602
   2    0    2 1    3.328429     0.000561     0.000569
   2    0    4 1    2.105116     0.005513     0.005588
   2    0    6 1    1.488550     0.024639     0.025241
   2    0    8 1    1.141668     0.028163     0.028631
   2    0   10 1    0.923162     0.027282     0.027178
   2    0   12 1    0.773863     0.032662     0.033305
   2    0   14 1    0.665702     0.038823     0.038846
   2    0   16 1    0.583860     0.031346     0.031673
   2    0   18 1    0.519827     0.015005     0.014878
   2    0   20 1    0.468387     0.004274     0.004279
   2    1    0 1    4.210088     0.000237     0.000238
   2    1    1 1    3.843296     0.041532     0.041897
   2    1    2 1    3.138077     0.001866     0.001859
   2    1    3 1    2.516081     0.008898     0.008976
   2    1    4 1    2.054383     0.000004     0.000004
   2    1    5 1    1.718825     0.029158     0.029134
   2    1    6 1    1.470284     0.000150     0.000150
   2    1    7 1    1.281141     0.004126     0.004150
   2    1    8 1    1.133365     0.000073     0.000072
   2    1    9 1    1.015185     0.000454     0.000454
   2    1   10 1    0.918756     0.000009     0.000009
   2    1   11 1    0.838706     0.021973     0.021496
   2    1   12 1    0.771262     0.000015     0.000015
   2    1   13 1    0.713708     0.010436     0.010339
   2    1   14 1    0.664044     0.000011     0.000011
   2    1   15 1    0.620771     0.000949     0.000953
   2    1   16 1    0.582740     0.000330     0.000335
   2    1   17 1    0.549062     0.000647     0.000648
   2    1   18 1    0.519036     0.000011     0.000011
   2    1   19 1    0.492102     0.010018     0.010128
   2    1   20 1    0.467808     0.000009     0.000009
   2    1   21 1    0.445788     0.003736     0.003726
   2    2    0 1    3.328403     0.000511     0.000518
   2    2    1 1    3.138061     0.003140     0.003128
   2    2    2 1    2.717661     1.697287     1.700015
   2    2    3 1    2.283307     0.000364     0.000360
   2    2    4 1    1.921698     0.018117     0.018129
   2    2    5 1    1.638835     0.000898     0.000882
   2    2    6 1    1.419275     0.600868     0.597766
   2    2    7 1    1.246970     0.000246     0.000246
   2    2    8 1    1.109501     0.056517     0.056800
   2    2    9 1    0.997928     0.000247     0.000249
   2    2   10 1    0.905905     0.157940     0.156760
   2    2   11 1    0.828896     0.000001     0.000001
   2    2   12 1    0.763613     0.087964     0.088194
   2    2   13 1    0.707633     0.000051     0.000051
   2    2   14 1    0.659143     0.057684     0.057072
   2    2   15 1    0.616761     0.000085     0.000086
   2    2   16 1    0.579420     0.054945     0.055888
   2    2   17 1    0.546282     0.000224     0.000225
   2    2   18 1    0.516685     0.056193     0.055722
   2    2   19 1    0.490097     0.000008     0.000008
   2    2   20 1    0.466085     0.021205     0.021225
   2    2   21 1    0.444296     0.000083     0.000083
   2    3    0 1    2.611033     0.000100     0.000096
   2    3    1 1    2.516059     0.003154     0.003182
   2    3    2 1    2.283296     0.000037     0.000036
   2    3    3 1    2.007139     0.109390     0.114284
   2    3    4 1    1.748201     0.000587     0.000584
   2    3    5 1    1.527214     0.019788     0.020254
   2    3    6 1    1.344914     0.000001     0.000001
   2    3    7 1    1.195632     0.003476     0.003418
   2    3    8 1    1.072873     0.000230     0.000235
   2    3    9 1    0.971024     0.011151     0.011174
   2    3   10 1    0.885636     0.000031     0.000032
   2    3   11 1    0.813284     0.000070     0.000070
   2    3   12 1    0.751354     0.000408     0.000411
   2    3   13 1    0.697845     0.002409     0.002399
   2    3   14 1    0.651211     0.000349     0.000342
   2    3   15 1    0.610248     0.017651     0.017642
   2    3   16 1    0.574009     0.000189     0.000190
   2    3   17 1    0.541741     0.000799     0.000784
   2    3   18 1    0.512838     0.000010     0.000010
   2    3   19 1    0.486810     0.000060     0.000060
   2    3   20 1    0.463255     0.000132     0.000131
   2    3   21 1    0.441842     0.003999     0.004020
   2    4    0 1    2.105090     0.004398     0.004458
   2    4    1 1    2.054360     0.000174     0.000179
   2    4    2 1    1.921683     0.018396     0.018408
   2    4    3 1    1.748195     0.000818     0.000814
   2    4    4 1    1.569058     0.004222     0.004407
   2    4    5 1    1.403411     0.000089     0.000086
   2    4    6 1    1.258051     0.038485     0.038093
   2    4    7 1    1.133361     0.001148     0.001136
   2    4    8 1    1.027197     0.021777     0.022115
   2    4    9 1    0.936770     0.000735     0.000740
   2    4   10 1    0.859416     0.118383     0.120558
   2    4   11 1    0.792838     0.002302     0.002293
   2    4   12 1    0.735144     0.044945     0.045306
   2    4   13 1    0.684800     0.000399     0.000393
   2    4   14 1    0.640572     0.076492     0.076420
   2    4   15 1    0.601467     0.001571     0.001596
   2    4   16 1    0.566683     0.023590     0.023964
   2    4   17 1    0.535569     0.000120     0.000118
   2    4   18 1    0.507593     0.050603     0.051118
   2    4   19 1    0.482317     0.001252     0.001249
   2    4   20 1    0.459378     0.011467     0.011382
   2    4   21 1    0.438475     0.000027     0.000027
   2    5    0 1    1.748186     0.000404     0.000402
   2    5    1 1    1.718804     0.019254     0.019239
   2    5    2 1    1.638818     0.001178     0.001156
   2    5    3 1    1.527204     0.004958     0.005075
   2    5    4 1    1.403407     0.000861     0.000830
   2    5    5 1    1.281132     0.006658     0.006697
   2    5    6 1    1.167710     0.001237     0.001192
   2    5    7 1    1.065970     0.018175     0.018123
   2    5    8 1    0.976228     0.000176     0.000178
   2    5    9 1    0.897629     0.008365     0.008286
   2    5   10 1    0.828894     0.000035     0.000035
   2    5   11 1    0.768685     0.000160     0.000159
   2    5   12 1    0.715766     0.000058     0.000057
   2    5   13 1    0.669055     0.000976     0.000983
   2    5   14 1    0.627629     0.000023     0.000023
   2    5   15 1    0.590715     0.010210     0.010334
   2    5   16 1    0.557664     0.000253     0.000253
   2    5   17 1    0.527936     0.006237     0.006082
   2    5   18 1    0.501081     0.000075     0.000076
   2    5   19 1    0.476719     0.000047     0.000047
   2    5   20 1    0.454534     0.000070     0.000070
   2    5   21 1    0.434256     0.000022     0.000022
   2    6    0 1    1.488529     0.008402     0.008607
   2    6    1 1    1.470265     0.007308     0.007329
   2    6    2 1    1.419259     0.584543     0.581551
   2    6    3 1    1.344903     0.007194     0.007221
   2    6    4 1    1.258044     0.009176     0.009082
   2    6    5 1    1.167707     0.005798     0.005589
   2    6    6 1    1.079902     0.251575     0.248578
   2    6    7 1    0.997923     0.000678     0.000683
   2    6    8 1    0.923157     0.014582     0.014526
   2    6    9 1    0.855855     0.001090     0.001112
   2    6   10 1    0.795663     0.054859     0.054063
   2    6   11 1    0.741960     0.000002     0.000002
   2    6   12 1    0.694041     0.024874     0.024974
   2    6   13 1    0.651210     0.000739     0.000724
   2    6   14 1    0.612827     0.022072     0.022103
   2    6   15 1    0.578324     0.000024     0.000024
   2    6   16 1    0.547203     0.027301     0.027424
   2    6   17 1    0.519035     0.000346     0.000344
   2    6   18 1    0.493451     0.022812     0.023085
   2    6   19 1    0.470135     0.000047     0.000047
   2    6   20 1    0.448816     0.004242     0.004240
   2    6   21 1    0.429262     0.001489     0.001484
   2    7    0 1    1.293153     0.001460     0.001438
   2    7    1 1    1.281123     0.077197     0.077651
   2    7    2 1    1.246955     0.000161     0.000161
   2    7    3 1    1.195620     0.007100     0.006980
   2    7    4 1    1.133353     0.000125     0.000124
   2    7    5 1    1.065965     0.000092     0.000091
   2    7    6 1    0.997920     0.000390     0.000393
   2    7    7 1    0.932162     0.019137     0.019316
   2    7    8 1    0.870360     0.001007     0.001014
   2    7    9 1    0.813280     0.007523     0.007443
   2    7   10 1    0.761110     0.000781     0.000777
   2    7   11 1    0.713705     0.007214     0.007147
   2    7   12 1    0.670750     0.000441     0.000444
   2    7   13 1    0.631855     0.000524     0.000519
   2    7   14 1    0.596615     0.000074     0.000075
   2    7   15 1    0.564640     0.000220     0.000223
   2    7   16 1    0.535569     0.000331     0.000328
   2    7   17 1    0.509075     0.009300     0.009304
   2    7   18 1    0.484868     0.000916     0.000914
   2    7   19 1    0.462695     0.005299     0.005277
   2    7   20 1    0.442329     0.000151     0.000152
   2    8    0 1    1.141651     0.058589     0.059563
   2    8    1 1    1.133349     0.000105     0.000104
   2    8    2 1    1.109487     0.056349     0.056631
   2    8    3 1    1.072861     0.000786     0.000803
   2    8    4 1    1.027188     0.021825     0.022163
   2    8    5 1    0.976222     0.001516     0.001540
   2    8    6 1    0.923154     0.126510     0.126023
   2    8    7 1    0.870359     0.003625     0.003649
   2    8    8 1    0.819417     0.002539     0.002525
   2    8    9 1    0.771257     0.001149     0.001156
   2    8   10 1    0.726337     0.127039     0.128181
   2    8   11 1    0.684797     0.004566     0.004496
   2    8   12 1    0.646584     0.005332     0.005338
   2    8   13 1    0.611532     0.002538     0.002536
   2    8   14 1    0.579418     0.156596     0.159282
   2    8   15 1    0.549997     0.005349     0.005369
   2    8   16 1    0.523024     0.004801     0.004771
   2    8   17 1    0.498265     0.001220     0.001244
   2    8   18 1    0.475501     0.076073     0.076106
   2    8   19 1    0.454533     0.002533     0.002524
   2    8   20 1    0.435183     0.000323     0.000323
   2    9    0 1    1.021125     0.001234     0.001255
   2    9    1 1    1.015171     0.007344     0.007355
   2    9    2 1    0.997915     0.001910     0.001922
   2    9    3 1    0.971013     0.009393     0.009411
   2    9    4 1    0.936761     0.000796     0.000802
   2    9    5 1    0.897622     0.000363     0.000360
   2    9    6 1    0.855850     0.000063     0.000064
   2    9    7 1    0.813277     0.001990     0.001969
   2    9    8 1    0.771255     0.000814     0.000818
   2    9    9 1    0.730698     0.012588     0.012396
   2    9   10 1    0.692160     0.000589     0.000590
   2    9   11 1    0.655932     0.003119     0.003046
   2    9   12 1    0.622121     0.000242     0.000242
   2    9   13 1    0.590713     0.000530     0.000536
   2    9   14 1    0.561617     0.000050     0.000050
   2    9   15 1    0.534703     0.002726     0.002700
   2    9   16 1    0.509820     0.000006     0.000006
   2    9   17 1    0.486808     0.001232     0.001232
   2    9   18 1    0.465514     0.000036     0.000036
   2    9   19 1    0.445786     0.001970     0.001964
   2   10    0 1    0.923149     0.035767     0.035629
   2   10    1 1    0.918742     0.012875     0.012917
   2   10    2 1    0.905893     0.144411     0.143331
   2   10    3 1    0.885625     0.007371     0.007385
   2   10    4 1    0.859407     0.027946     0.028460
   2   10    5 1    0.828886     0.005337     0.005308
   2   10    6 1    0.795658     0.050363     0.049631
   2   10    7 1    0.761106     0.002436     0.002424
   2   10    8 1    0.726334     0.002318     0.002339
   2   10    9 1    0.692159     0.002481     0.002488
   2   10   10 1    0.659139     0.009823     0.009719
   2   10   11 1    0.627626     0.000106     0.000106
   2   10   12 1    0.597815     0.003599     0.003634
   2   10   13 1    0.569786     0.000261     0.000263
   2   10   14 1    0.543541     0.000657     0.000647
   2   10   15 1    0.519033     0.000006     0.000006
   2   10   16 1    0.496183     0.002651     0.002707
   2   10   17 1    0.474895     0.000900     0.000901
   2   10   18 1    0.455063     0.003204     0.003196
   2   10   19 1    0.436584     0.000119     0.000119
   2   11    0 1    0.842041     0.000207     0.000206
   2   11    1 1    0.838693     0.001222     0.001196
   2   11    2 1    0.828884     0.000606     0.000603
   2   11    3 1    0.813273     0.025477     0.025207
   2   11    4 1    0.792829     0.002148     0.002140
   2   11    5 1    0.768677     0.014894     0.014826
   2   11    6 1    0.741954     0.001009     0.001013
   2   11    7 1    0.713700     0.000261     0.000259
   2   11    8 1    0.684794     0.000067     0.000066
   2   11    9 1    0.655930     0.000346     0.000338
   2   11   10 1    0.627625     0.000476     0.000475
   2   11   11 1    0.600239     0.000666     0.000676
   2   11   12 1    0.574006     0.000627     0.000631
   2   11   13 1    0.549059     0.005710     0.005725
   2   11   14 1    0.525461     0.001840     0.001811
   2   11   15 1    0.503221     0.007096     0.007191
   2   11   16 1    0.482315     0.000624     0.000622
   2   11   17 1    0.462693     0.000035     0.000035
   2   11   18 1    0.444294     0.000084     0.000084
   2   12    0 1    0.773852     0.036321     0.037035
   2   12    1 1    0.771250     0.000717     0.000721
   2   12    2 1    0.763602     0.082732     0.082946
   2   12    3 1    0.751344     0.000657     0.000661
   2   12    4 1    0.735135     0.083262     0.083928
   2   12    5 1    0.715758     0.000539     0.000536
   2   12    6 1    0.694034     0.107608     0.108039
   2   12    7 1    0.670745     0.003130     0.003155
   2   12    8 1    0.646581     0.009499     0.009509
   2   12    9 1    0.622119     0.005742     0.005758
   2   12   10 1    0.597813     0.187130     0.188926
   2   12   11 1    0.574005     0.007262     0.007314
   2   12   12 1    0.550935     0.001590     0.001594
   2   12   13 1    0.528765     0.004470     0.004358
   2   12   14 1    0.507590     0.148067     0.149576
   2   12   15 1    0.487459     0.006019     0.006038
   2   12   16 1    0.468384     0.000488     0.000488
   2   12   17 1    0.450352     0.003446     0.003437
   2   12   18 1    0.433334     0.116220     0.116698
   2   13    0 1    0.715757     0.000559     0.000556
   2   13    1 1    0.713697     0.000662     0.000656
   2   13    2 1    0.707623     0.000450     0.000451
   2   13    3 1    0.697836     0.001637     0.001630
   2   13    4 1    0.684791     0.002568     0.002529
   2   13    5 1    0.669047     0.016111     0.016224
   2   13    6 1    0.651203     0.002075     0.002032
   2   13    7 1    0.631849     0.002162     0.002141
   2   13    8 1    0.611528     0.000180     0.000179
   2   13    9 1    0.590709     0.002315     0.002343
   2   13   10 1    0.569783     0.000004     0.000004
   2   13   11 1    0.549057     0.006128     0.006145
   2   13   12 1    0.528764     0.001168     0.001138
   2   13   13 1    0.509072     0.011143     0.011148
   2   13   14 1    0.490094     0.000205     0.000206
   2   13   15 1    0.471901     0.000030     0.000030
   2   13   16 1    0.454532     0.000302     0.000300
   2   13   17 1    0.437998     0.000446     0.000448
   2   14    0 1    0.665692     0.028079     0.028094
   2   14    1 1    0.664034     0.011400     0.011385
   2   14    2 1    0.659134     0.047321     0.046818
   2   14    3 1    0.651202     0.010057     0.009850
   2   14    4 1    0.640564     0.032112     0.032083
   2   14    5 1    0.627622     0.007822     0.007815
   2   14    6 1    0.612821     0.018850     0.018877
   2   14    7 1    0.596610     0.003744     0.003807
   2   14    8 1    0.579413     0.006050     0.006154
   2   14    9 1    0.561613     0.001107     0.001108
   2   14   10 1    0.543539     0.000391     0.000386
   2   14   11 1    0.525459     0.000482     0.000474
   2   14   12 1    0.507589     0.000189     0.000191
   2   14   13 1    0.490093     0.000395     0.000396
   2   14   14 1    0.473091     0.000228     0.000229
   2   14   15 1    0.456665     0.000203     0.000202
   2   14   16 1    0.440870     0.000014     0.000015
   2   15    0 1    0.622115     0.000789     0.000791
   2   15    1 1    0.620761     0.006503     0.006535
   2   15    2 1    0.616752     0.001076     0.001090
   2   15    3 1    0.610240     0.000765     0.000765
   2   15    4 1    0.601459     0.000013     0.000013
   2   15    5 1    0.590707     0.000271     0.000274
   2   15    6 1    0.578318     0.000437     0.000442
   2   15    7 1    0.564635     0.001353     0.001368
   2   15    8 1    0.549992     0.001082     0.001086
   2   15    9 1    0.534699     0.003406     0.003374
   2   15   10 1    0.519030     0.002166     0.002153
   2   15   11 1    0.503219     0.004431     0.004490
   2   15   12 1    0.487458     0.000846     0.000849
   2   15   13 1    0.471900     0.000663     0.000666
   2   15   14 1    0.456665     0.000428     0.000427
   2   15   15 1    0.441839     0.000043     0.000043
   2   16    0 1    0.583851     0.041582     0.042016
   2   16    1 1    0.582731     0.000087     0.000088
   2   16    2 1    0.579411     0.048640     0.049473
   2   16    3 1    0.574001     0.000862     0.000868
   2   16    4 1    0.566676     0.036921     0.037506
   2   16    5 1    0.557657     0.003195     0.003197
   2   16    6 1    0.547197     0.089256     0.089657
   2   16    7 1    0.535563     0.003461     0.003429
   2   16    8 1    0.523019     0.016634     0.016529
   2   16    9 1    0.509816     0.004666     0.004658
   2   16   10 1    0.496180     0.111099     0.113403
   2   16   11 1    0.482312     0.006237     0.006221
   2   16   12 1    0.468382     0.001568     0.001570
   2   16   13 1    0.454530     0.010386     0.010349
   2   16   14 1    0.440869     0.138084     0.138576
   2   17    0 1    0.549990     0.001014     0.001017
   2   17    1 1    0.549054     0.002407     0.002414
   2   17    2 1    0.546274     0.001833     0.001842
   2   17    3 1    0.541733     0.002858     0.002805
   2   17    4 1    0.535562     0.000815     0.000807
   2   17    5 1    0.527929     0.000561     0.000547
   2   17    6 1    0.519029     0.000045     0.000044
   2   17    7 1    0.509069     0.001272     0.001272
   2   17    8 1    0.498260     0.002213     0.002256
   2   17    9 1    0.486804     0.013577     0.013577
   2   17   10 1    0.474891     0.001339     0.001341
   2   17   11 1    0.462690     0.000025     0.000025
   2   17   12 1    0.450350     0.000077     0.000077
   2   17   13 1    0.437996     0.000370     0.000373
   2   18    0 1    0.519819     0.009510     0.009430
   2   18    1 1    0.519028     0.013557     0.013474
   2   18    2 1    0.516678     0.044951     0.044574
   2   18    3 1    0.512831     0.011873     0.011875
   2   18    4 1    0.507586     0.011977     0.012100
   2   18    5 1    0.501074     0.006073     0.006148
   2   18    6 1    0.493445     0.017641     0.017852
   2   18    7 1    0.484863     0.004312     0.004303
   2   18    8 1    0.475496     0.000117     0.000117
   2   18    9 1    0.465509     0.001883     0.001884
   2   18   10 1    0.455060     0.003281     0.003274
   2   18   11 1    0.444291     0.001305     0.001307
   2   18   12 1    0.433331     0.001047     0.001051
   2   19    0 1    0.492768     0.000192     0.000194
   2   19    1 1    0.492094     0.002254     0.002279
   2   19    2 1    0.490090     0.000381     0.000382
   2   19    3 1    0.486803     0.000045     0.000045
   2   19    4 1    0.482310     0.000889     0.000887
   2   19    5 1    0.476713     0.001908     0.001909
   2   19    6 1    0.470129     0.002491     0.002505
   2   19    7 1    0.462689     0.004809     0.004789
   2   19    8 1    0.454529     0.000673     0.000670
   2   19    9 1    0.445782     0.000335     0.000334
   2   19   10 1    0.436580     0.000215     0.000215
   2   20    0 1    0.468380     0.010911     0.010924
   2   20    1 1    0.467801     0.000668     0.000669
   2   20    2 1    0.466078     0.014557     0.014572
   2   20    3 1    0.463248     0.000461     0.000460
   2   20    4 1    0.459372     0.016986     0.016860
   2   20    5 1    0.454528     0.001429     0.001424
   2   20    6 1    0.448810     0.027064     0.027052
   2   20    7 1    0.442324     0.002830     0.002845
   2   20    8 1    0.435178     0.002237     0.002241
   2   21    0 1    0.446281     0.000936     0.000934
   2   21    1 1    0.445781     0.001581     0.001577
   2   21    2 1    0.444289     0.000782     0.000783
   2   21    3 1    0.441836     0.000021     0.000021
   2   21    4 1    0.438469     0.000935     0.000942
   2   21    5 1    0.434250     0.001970     0.001972
   2   21    6 1    0.429256     0.002174     0.002168
   3    0    2 1    2.611008     0.000021     0.000020
   3    0    4 1    1.882858     0.000001     0.000001
   3    0    6 1    1.403411     0.000057     0.000055
   3    0    8 1    1.101873     0.000128     0.000128
   3    0   10 1    0.901738     0.000134     0.000133
   3    0   12 1    0.761112     0.000538     0.000535
   3    0   14 1    0.657533     0.000101     0.000099
   3    0   16 1    0.578325     0.000945     0.000957
   3    0   18 1    0.515909     0.000091     0.000090
   3    0   20 1    0.465515     0.000946     0.000947
   3    1    1 1    2.838443     0.000013     0.000013
   3    1    2 1    2.516034     0.002515     0.002537
   3    1    3 1    2.159771     0.000000     0.000000
   3    1    4 1    1.846294     0.095182     0.094967
   3    1    5 1    1.591313     0.000468     0.000475
   3    1    6 1    1.388072     0.087601     0.088030
   3    1    7 1    1.225649     0.000614     0.000614
   3    1    8 1    1.094402     0.026232     0.026301
   3    1    9 1    0.986899     0.000593     0.000607
   3    1   10 1    0.897630     0.021272     0.021071
   3    1   11 1    0.822543     0.000151     0.000151
   3    1   12 1    0.758637     0.004946     0.004925
   3    1   13 1    0.703668     0.000359     0.000361
   3    1   14 1    0.655935     0.000016     0.000016
   3    1   15 1    0.614131     0.000331     0.000333
   3    1   16 1    0.577237     0.000159     0.000160
   3    1   17 1    0.544452     0.000283     0.000281
   3    1   18 1    0.515136     0.010599     0.010515
   3    1   19 1    0.488774     0.000243     0.000243
   3    1   20 1    0.464947     0.016539     0.016526
   3    1   21 1    0.443309     0.000396     0.000398
   3    2    1 1    2.516026     0.008057     0.008128
   3    2    2 1    2.283272     0.000220     0.000217
   3    2    3 1    2.007122     0.110205     0.115127
   3    2    4 1    1.748190     0.000358     0.000356
   3    2    5 1    1.527206     0.006289     0.006437
   3    2    6 1    1.344909     0.002690     0.002700
   3    2    7 1    1.195628     0.005849     0.005750
   3    2    8 1    1.072870     0.000911     0.000931
   3    2    9 1    0.971022     0.010118     0.010139
   3    2   10 1    0.885634     0.002101     0.002105
   3    2   11 1    0.813283     0.029034     0.028726
   3    2   12 1    0.751354     0.000104     0.000105
   3    2   13 1    0.697845     0.002480     0.002469
   3    2   14 1    0.651210     0.001251     0.001225
   3    2   15 1    0.610248     0.000855     0.000854
   3    2   16 1    0.574009     0.000051     0.000051
   3    2   17 1    0.541741     0.003851     0.003779
   3    2   18 1    0.512838     0.001164     0.001165
   3    2   19 1    0.486810     0.000545     0.000545
   3    2   20 1    0.463255     0.000002     0.000002
   3    2   21 1    0.441842     0.000212     0.000213
   3    3    1 1    2.159757     0.000496     0.000503
   3    3    2 1    2.007115     0.106191     0.110932
   3    3    3 1    1.811774     0.000037     0.000037
   3    3    4 1    1.614538     0.036507     0.035927
   3    3    5 1    1.435672     0.000009     0.000009
   3    3    6 1    1.281132     0.016920     0.017019
   3    3    7 1    1.150149     0.000002     0.000002
   3    3    8 1    1.039646     0.042972     0.043112
   3    3    9 1    0.946183     0.000117     0.000119
   3    3   10 1    0.866667     0.035285     0.035248
   3    3   11 1    0.798521     0.000342     0.000337
   3    3   12 1    0.739667     0.007336     0.007346
   3    3   13 1    0.688452     0.000131     0.000130
   3    3   14 1    0.643558     0.000695     0.000684
   3    3   15 1    0.603937     0.000454     0.000458
   3    3   16 1    0.568747     0.004109     0.004152
   3    3   17 1    0.537311     0.000372     0.000369
   3    3   18 1    0.509075     0.001502     0.001503
   3    3   19 1    0.483588     0.000650     0.000650
   3    3   20 1    0.460476     0.005129     0.005106
   3    3   21 1    0.439429     0.000490     0.000492
   3    4    1 1    1.846278     0.092762     0.092553
   3    4    2 1    1.748179     0.000354     0.000352
   3    4    3 1    1.614533     0.038162     0.037555
   3    4    4 1    1.470267     0.000036     0.000036
   3    4    5 1    1.331387     0.017496     0.017145
   3    4    6 1    1.205385     0.000177     0.000176
   3    4    7 1    1.094399     0.021875     0.021933
   3    4    8 1    0.997923     0.000065     0.000066
   3    4    9 1    0.914407     0.025215     0.025046
   3    4   10 1    0.842050     0.000104     0.000103
   3    4   11 1    0.779143     0.015454     0.015224
   3    4   12 1    0.724187     0.000521     0.000531
   3    4   13 1    0.675917     0.012355     0.012076
   3    4   14 1    0.633283     0.000013     0.000013
   3    4   15 1    0.595421     0.011363     0.011630
   3    4   16 1    0.561618     0.001263     0.001265
   3    4   17 1    0.531288     0.008202     0.008021
   3    4   18 1    0.503944     0.000424     0.000431
   3    4   19 1    0.479183     0.002460     0.002457
   3    4   20 1    0.456668     0.002397     0.002387
   3    4   21 1    0.436116     0.005295     0.005313
   3    5    1 1    1.591296     0.001018     0.001033
   3    5    2 1    1.527193     0.017271     0.017678
   3    5    3 1    1.435664     0.000257     0.000253
   3    5    4 1    1.331384     0.011206     0.010981
   3    5    5 1    1.225641     0.001798     0.001798
   3    5    6 1    1.125230     0.061286     0.058498
   3    5    7 1    1.033361     0.000971     0.000987
   3    5    8 1    0.950996     0.055502     0.054667
   3    5    9 1    0.877897     0.001644     0.001655
   3    5   10 1    0.813281     0.002898     0.002867
   3    5   11 1    0.756184     0.000282     0.000283
   3    5   12 1    0.705641     0.003407     0.003423
   3    5   13 1    0.660763     0.001030     0.001028
   3    5   14 1    0.620769     0.004173     0.004193
   3    5   15 1    0.584984     0.000092     0.000093
   3    5   16 1    0.552835     0.004826     0.004791
   3    5   17 1    0.523833     0.000125     0.000124
   3    5   18 1    0.497569     0.010767     0.011020
   3    5   19 1    0.473692     0.000002     0.000002
   3    5   20 1    0.451908     0.006004     0.005977
   3    5   21 1    0.431964     0.000125     0.000126
   3    6    1 1    1.388056     0.071794     0.072150
   3    6    2 1    1.344895     0.001082     0.001086
   3    6    3 1    1.281122     0.019006     0.019118
   3    6    4 1    1.205378     0.001072     0.001065
   3    6    5 1    1.125227     0.052719     0.050321
   3    6    6 1    1.046038     0.000718     0.000721
   3    6    7 1    0.971017     0.084875     0.085044
   3    6    8 1    0.901734     0.000248     0.000247
   3    6    9 1    0.838700     0.015391     0.015057
   3    6   10 1    0.781823     0.000862     0.000851
   3    6   11 1    0.730700     0.007346     0.007234
   3    6   12 1    0.684798     0.001113     0.001096
   3    6   13 1    0.643556     0.022133     0.021783
   3    6   14 1    0.606436     0.000956     0.000964
   3    6   15 1    0.572944     0.018023     0.018129
   3    6   16 1    0.542639     0.000065     0.000064
   3    6   17 1    0.515135     0.005983     0.005935
   3    6   18 1    0.490096     0.000166     0.000166
   3    6   19 1    0.467231     0.017780     0.017784
   3    6   20 1    0.446287     0.000110     0.000110
   3    7    1 1    1.225633     0.000255     0.000255
   3    7    2 1    1.195615     0.004483     0.004407
   3    7    3 1    1.150139     0.000038     0.000038
   3    7    4 1    1.094391     0.020698     0.020753
   3    7    5 1    1.033356     0.001588     0.001614
   3    7    6 1    0.971015     0.046673     0.046766
   3    7    7 1    0.910120     0.000059     0.000060
   3    7    8 1    0.852337     0.032706     0.032828
   3    7    9 1    0.798517     0.000199     0.000196
   3    7   10 1    0.748969     0.007846     0.007911
   3    7   11 1    0.703665     0.000004     0.000004
   3    7   12 1    0.662395     0.004033     0.004042
   3    7   13 1    0.624857     0.000019     0.000019
   3    7   14 1    0.590713     0.001827     0.001850
   3    7   15 1    0.559629     0.000729     0.000730
   3    7   16 1    0.531287     0.001375     0.001345
   3    7   17 1    0.505393     0.000575     0.000586
   3    7   18 1    0.481684     0.008156     0.008129
   3    7   19 1    0.459925     0.001637     0.001628
   3    7   20 1    0.439908     0.007706     0.007729
   3    8    1 1    1.094388     0.022862     0.022923
   3    8    2 1    1.072858     0.000008     0.000008
   3    8    3 1    1.039635     0.039852     0.039982
   3    8    4 1    0.997915     0.000148     0.000149
   3    8    5 1    0.950990     0.055748     0.054908
   3    8    6 1    0.901730     0.000022     0.000021
   3    8    7 1    0.852335     0.037560     0.037699
   3    8    8 1    0.804323     0.000038     0.000038
   3    8    9 1    0.758632     0.017458     0.017384
   3    8   10 1    0.715762     0.000005     0.000005
   3    8   11 1    0.675914     0.012083     0.011809
   3    8   12 1    0.639091     0.000049     0.000049
   3    8   13 1    0.605181     0.014922     0.015037
   3    8   14 1    0.574007     0.000909     0.000915
   3    8   15 1    0.545363     0.009241     0.009227
   3    8   16 1    0.519034     0.000532     0.000529
   3    8   17 1    0.494811     0.014855     0.015096
   3    8   18 1    0.472497     0.000920     0.000923
   3    8   19 1    0.451907     0.016197     0.016125
   3    8   20 1    0.432876     0.000454     0.000456
   3    9    1 1    0.986885     0.000307     0.000315
   3    9    2 1    0.971010     0.011426     0.011448
   3    9    3 1    0.946173     0.000653     0.000661
   3    9    4 1    0.914399     0.031849     0.031635
   3    9    5 1    0.877890     0.002790     0.002810
   3    9    6 1    0.838696     0.008297     0.008117
   3    9    7 1    0.798515     0.000668     0.000659
   3    9    8 1    0.758631     0.009444     0.009405
   3    9    9 1    0.719935     0.002786     0.002837
   3    9   10 1    0.682991     0.035471     0.034697
   3    9   11 1    0.648113     0.001397     0.001385
   3    9   12 1    0.615438     0.004631     0.004671
   3    9   13 1    0.584982     0.000327     0.000332
   3    9   14 1    0.556686     0.004514     0.004483
   3    9   15 1    0.530442     0.000002     0.000002
   3    9   16 1    0.506122     0.001021     0.001040
   3    9   17 1    0.483586     0.000312     0.000312
   3    9   18 1    0.462694     0.001748     0.001740
   3    9   19 1    0.443308     0.000040     0.000040
   3   10    1 1    0.897618     0.014652     0.014514
   3   10    2 1    0.885623     0.000123     0.000123
   3   10    3 1    0.866657     0.033612     0.033577
   3   10    4 1    0.842042     0.000172     0.000171
   3   10    5 1    0.813274     0.011776     0.011652
   3   10    6 1    0.781818     0.000620     0.000613
   3   10    7 1    0.748965     0.007094     0.007153
   3   10    8 1    0.715760     0.001994     0.001984
   3   10    9 1    0.682990     0.018598     0.018192
   3   10   10 1    0.651206     0.000523     0.000512
   3   10   11 1    0.620766     0.018470     0.018561
   3   10   12 1    0.591878     0.000160     0.000163
   3   10   13 1    0.564638     0.002095     0.002119
   3   10   14 1    0.539067     0.000002     0.000002
   3   10   15 1    0.515133     0.009917     0.009838
   3   10   16 1    0.492773     0.001302     0.001318
   3   10   17 1    0.471902     0.014135     0.014198
   3   10   18 1    0.452428     0.000287     0.000286
   3   10   19 1    0.434255     0.003448     0.003451
   3   11    1 1    0.822531     0.000017     0.000017
   3   11    2 1    0.813272     0.000042     0.000042
   3   11    3 1    0.798511     0.000089     0.000088
   3   11    4 1    0.779134     0.020965     0.020652
   3   11    5 1    0.756177     0.001744     0.001749
   3   11    6 1    0.730694     0.028959     0.028517
   3   11    7 1    0.703661     0.000860     0.000866
   3   11    8 1    0.675911     0.012233     0.011956
   3   11    9 1    0.648111     0.000868     0.000861
   3   11   10 1    0.620765     0.011057     0.011111
   3   11   11 1    0.594230     0.000009     0.000009
   3   11   12 1    0.568744     0.003484     0.003520
   3   11   13 1    0.544448     0.000022     0.000022
   3   11   14 1    0.521415     0.000218     0.000214
   3   11   15 1    0.499665     0.000263     0.000267
   3   11   16 1    0.479181     0.000043     0.000043
   3   11   17 1    0.459924     0.000518     0.000515
   3   11   18 1    0.441840     0.006489     0.006522
   3   12    1 1    0.758626     0.008527     0.008491
   3   12    2 1    0.751343     0.000013     0.000013
   3   12    3 1    0.739658     0.007327     0.007337
   3   12    4 1    0.724178     0.000002     0.000002
   3   12    5 1    0.705633     0.001304     0.001310
   3   12    6 1    0.684792     0.000023     0.000023
   3   12    7 1    0.662391     0.000258     0.000259
   3   12    8 1    0.639088     0.000305     0.000305
   3   12    9 1    0.615436     0.005060     0.005104
   3   12   10 1    0.591876     0.000725     0.000736
   3   12   11 1    0.568743     0.007599     0.007678
   3   12   12 1    0.546278     0.000063     0.000063
   3   12   13 1    0.524643     0.005266     0.005198
   3   12   14 1    0.503941     0.000299     0.000304
   3   12   15 1    0.484224     0.001518     0.001514
   3   12   16 1    0.465512     0.000015     0.000015
   3   12   17 1    0.447798     0.002076     0.002074
   3   12   18 1    0.431056     0.001503     0.001511
   3   13    1 1    0.703658     0.000258     0.000260
   3   13    2 1    0.697835     0.002251     0.002241
   3   13    3 1    0.688443     0.000720     0.000718
   3   13    4 1    0.675908     0.006301     0.006158
   3   13    5 1    0.660756     0.001871     0.001866
   3   13    6 1    0.643550     0.019882     0.019567
   3   13    7 1    0.624851     0.002990     0.002989
   3   13    8 1    0.605177     0.017527     0.017662
   3   13    9 1    0.584979     0.002027     0.002053
   3   13   10 1    0.564636     0.003029     0.003062
   3   13   11 1    0.544447     0.000639     0.000634
   3   13   12 1    0.524643     0.001675     0.001654
   3   13   13 1    0.505390     0.000974     0.000993
   3   13   14 1    0.486806     0.000912     0.000912
   3   13   15 1    0.468964     0.000127     0.000128
   3   13   16 1    0.451906     0.002387     0.002377
   3   13   17 1    0.435647     0.000151     0.000151
   3   14    1 1    0.655926     0.001003     0.000980
   3   14    2 1    0.651201     0.000884     0.000866
   3   14    3 1    0.643549     0.000414     0.000408
   3   14    4 1    0.633275     0.000576     0.000570
   3   14    5 1    0.620762     0.000074     0.000074
   3   14    6 1    0.606430     0.000003     0.000003
   3   14    7 1    0.590708     0.000999     0.001011
   3   14    8 1    0.574003     0.000184     0.000185
   3   14    9 1    0.556682     0.001016     0.001009
   3   14   10 1    0.539065     0.000011     0.000011
   3   14   11 1    0.521413     0.000070     0.000069
   3   14   12 1    0.503940     0.002345     0.002385
   3   14   13 1    0.486806     0.001806     0.001806
   3   14   14 1    0.470132     0.000344     0.000347
   3   14   15 1    0.454002     0.000106     0.000106
   3   14   16 1    0.438472     0.000100     0.000101
   3   15    1 1    0.614122     0.000694     0.000698
   3   15    2 1    0.610239     0.016931     0.016922
   3   15    3 1    0.603928     0.001485     0.001500
   3   15    4 1    0.595414     0.003941     0.004033
   3   15    5 1    0.584977     0.000374     0.000379
   3   15    6 1    0.572938     0.004879     0.004908
   3   15    7 1    0.559624     0.001228     0.001230
   3   15    8 1    0.545358     0.018973     0.018943
   3   15    9 1    0.530438     0.001192     0.001163
   3   15   10 1    0.515131     0.010773     0.010687
   3   15   11 1    0.499662     0.000491     0.000498
   3   15   12 1    0.484223     0.003705     0.003696
   3   15   13 1    0.468963     0.000015     0.000015
   3   15   14 1    0.454002     0.000021     0.000021
   3   15   15 1    0.439426     0.000582     0.000585
   3   16    1 1    0.577228     0.002253     0.002272
   3   16    2 1    0.574001     0.000125     0.000126
   3   16    3 1    0.568739     0.005888     0.005949
   3   16    4 1    0.561611     0.000199     0.000199
   3   16    5 1    0.552828     0.001365     0.001355
   3   16    6 1    0.542633     0.000250     0.000245
   3   16    7 1    0.531281     0.000025     0.000024
   3   16    8 1    0.519029     0.000030     0.000030
   3   16    9 1    0.506118     0.001710     0.001741
   3   16   10 1    0.492770     0.000002     0.000002
   3   16   11 1    0.479178     0.007556     0.007549
   3   16   12 1    0.465510     0.000167     0.000167
   3   16   13 1    0.451904     0.001746     0.001738
   3   16   14 1    0.438471     0.001026     0.001033
   3   17    1 1    0.544444     0.000004     0.000004
   3   17    2 1    0.541733     0.000614     0.000602
   3   17    3 1    0.537303     0.000898     0.000892
   3   17    4 1    0.531281     0.005430     0.005310
   3   17    5 1    0.523827     0.002313     0.002293
   3   17    6 1    0.515129     0.014031     0.013919
   3   17    7 1    0.505388     0.003650     0.003721
   3   17    8 1    0.494807     0.009681     0.009838
   3   17    9 1    0.483582     0.001619     0.001617
   3   17   10 1    0.471899     0.002247     0.002257
   3   17   11 1    0.459921     0.001335     0.001327
   3   17   12 1    0.447795     0.001150     0.001150
   3   17   13 1    0.435645     0.000386     0.000388
   3   18    1 1    0.515128     0.016609     0.016476
   3   18    2 1    0.512830     0.000749     0.000749
   3   18    3 1    0.509068     0.002226     0.002227
   3   18    4 1    0.503937     0.000067     0.000068
   3   18    5 1    0.497562     0.004419     0.004523
   3   18    6 1    0.490090     0.000663     0.000665
   3   18    7 1    0.481679     0.007014     0.006992
   3   18    8 1    0.472492     0.001112     0.001116
   3   18    9 1    0.462690     0.005842     0.005818
   3   18   10 1    0.452425     0.000211     0.000211
   3   18   11 1    0.441837     0.003550     0.003569
   3   18   12 1    0.431054     0.000006     0.000006
   3   19    1 1    0.488767     0.000107     0.000107
   3   19    2 1    0.486803     0.000026     0.000026
   3   19    3 1    0.483581     0.000695     0.000694
   3   19    4 1    0.479176     0.010011     0.010000
   3   19    5 1    0.473686     0.002314     0.002324
   3   19    6 1    0.467225     0.011838     0.011840
   3   19    7 1    0.459920     0.002055     0.002043
   3   19    8 1    0.451902     0.005012     0.004990
   3   19    9 1    0.443304     0.000802     0.000806
   3   19   10 1    0.434251     0.007341     0.007348
   3   20    1 1    0.464940     0.012775     0.012765
   3   20    2 1    0.463248     0.000235     0.000235
   3   20    3 1    0.460469     0.005533     0.005508
   3   20    4 1    0.456661     0.000006     0.000006
   3   20    5 1    0.451902     0.009142     0.009101
   3   20    6 1    0.446282     0.000171     0.000171
   3   20    7 1    0.439903     0.016548     0.016599
   3   20    8 1    0.432871     0.000172     0.000173
   3   21    1 1    0.443303     0.000105     0.000105
   3   21    2 1    0.441836     0.002862     0.002877
   3   21    3 1    0.439423     0.002259     0.002270
   3   21    4 1    0.436110     0.006532     0.006555
   3   21    5 1    0.431959     0.001427     0.001428
   4    0    0 1    2.353493     0.144696     0.143694
   4    0    2 1    2.105050     0.003997     0.004051
   4    0    4 1    1.664215     0.698563     0.700502
   4    0    6 1    1.305530     0.051951     0.051585
   4    0    8 1    1.052558     0.100250     0.100347
   4    0   10 1    0.874105     0.059205     0.059109
   4    0   12 1    0.744275     0.031199     0.031194
   4    0   14 1    0.646586     0.032075     0.032110
   4    0   16 1    0.570834     0.021551     0.021701
   4    0   18 1    0.510570     0.045414     0.045302
   4    0   20 1    0.461581     0.036469     0.036204
   4    1    0 1    2.283229     0.000376     0.000372
   4    1    1 1    2.218906     0.012357     0.012676
   4    1    2 1    2.054321     0.000092     0.000094
   4    1    3 1    1.846268     0.090087     0.089883
   4    1    4 1    1.638806     0.002010     0.001973
   4    1    5 1    1.452654     0.100572     0.100847
   4    1    6 1    1.293155     0.000835     0.000823
   4    1    7 1    1.158826     0.024003     0.024256
   4    1    8 1    1.046041     0.000003     0.000003
   4    1    9 1    0.950996     0.004657     0.004587
   4    1   10 1    0.870361     0.000637     0.000641
   4    1   11 1    0.801408     0.012683     0.012335
   4    1   12 1    0.741960     0.000072     0.000072
   4    1   13 1    0.690299     0.021203     0.021111
   4    1   14 1    0.645066     0.000557     0.000555
   4    1   15 1    0.605183     0.011858     0.011949
   4    1   16 1    0.569788     0.000088     0.000089
   4    1   17 1    0.538188     0.004773     0.004741
   4    1   18 1    0.509821     0.000838     0.000836
   4    1   19 1    0.484227     0.004343     0.004333
   4    1   20 1    0.461027     0.000014     0.000014
   4    1   21 1    0.439908     0.005425     0.005441
   4    2    0 1    2.105044     0.005104     0.005172
   4    2    1 1    2.054317     0.000204     0.000209
   4    2    2 1    1.921648     0.017544     0.017555
   4    2    3 1    1.748168     0.000004     0.000004
   4    2    4 1    1.569038     0.004113     0.004293
   4    2    5 1    1.403398     0.000868     0.000837
   4    2    6 1    1.258041     0.009844     0.009744
   4    2    7 1    1.133354     0.000053     0.000052
   4    2    8 1    1.027191     0.018570     0.018858
   4    2    9 1    0.936766     0.000102     0.000103
   4    2   10 1    0.859413     0.030757     0.031322
   4    2   11 1    0.792836     0.000026     0.000026
   4    2   12 1    0.735142     0.078393     0.079023
   4    2   13 1    0.684798     0.000341     0.000336
   4    2   14 1    0.640571     0.039190     0.039154
   4    2   15 1    0.601466     0.000100     0.000101
   4    2   16 1    0.566682     0.029582     0.030051
   4    2   17 1    0.535569     0.000581     0.000576
   4    2   18 1    0.507593     0.020019     0.020223
   4    2   19 1    0.482317     0.000022     0.000022
   4    2   20 1    0.459378     0.014707     0.014598
   4    2   21 1    0.438474     0.000057     0.000057
   4    3    0 1    1.882820     0.005629     0.005614
   4    3    1 1    1.846259     0.087965     0.087766
   4    3    2 1    1.748164     0.001494     0.001486
   4    3    3 1    1.614521     0.037034     0.036443
   4    3    4 1    1.470257     0.001419     0.001423
   4    3    5 1    1.331380     0.011823     0.011586
   4    3    6 1    1.205379     0.000152     0.000151
   4    3    7 1    1.094395     0.019849     0.019902
   4    3    8 1    0.997920     0.001115     0.001122
   4    3    9 1    0.914405     0.034085     0.033857
   4    3   10 1    0.842049     0.000002     0.000002
   4    3   11 1    0.779141     0.020334     0.020031
   4    3   12 1    0.724185     0.000007     0.000008
   4    3   13 1    0.675916     0.007170     0.007007
   4    3   14 1    0.633283     0.000316     0.000313
   4    3   15 1    0.595421     0.004528     0.004635
   4    3   16 1    0.561618     0.000043     0.000043
   4    3   17 1    0.531287     0.006939     0.006786
   4    3   18 1    0.503943     0.000006     0.000006
   4    3   19 1    0.479182     0.010284     0.010274
   4    3   20 1    0.456668     0.000113     0.000112
   4    3   21 1    0.436116     0.008337     0.008366
   4    4    0 1    1.664202     0.685068     0.686993
   4    4    1 1    1.638794     0.004412     0.004331
   4    4    2 1    1.569030     0.003747     0.003911
   4    4    3 1    1.470254     0.001715     0.001720
   4    4    4 1    1.358830     0.328998     0.324814
   4    4    5 1    1.246953     0.000395     0.000395
   4    4    6 1    1.141653     0.015590     0.015849
   4    4    7 1    1.046038     0.001063     0.001069
   4    4    8 1    0.960849     0.165246     0.162504
   4    4    9 1    0.885630     0.000001     0.000001
   4    4   10 1    0.819417     0.060694     0.060362
   4    4   11 1    0.761109     0.000276     0.000275
   4    4   12 1    0.709638     0.052272     0.052171
   4    4   13 1    0.664042     0.000079     0.000079
   4    4   14 1    0.623485     0.095947     0.095944
   4    4   15 1    0.587256     0.000042     0.000042
   4    4   16 1    0.554751     0.019663     0.019495
   4    4   17 1    0.525462     0.000165     0.000162
   4    4   18 1    0.498964     0.017620     0.017915
   4    4   19 1    0.474896     0.000493     0.000494
   4    4   20 1    0.452953     0.033604     0.033459
   4    4   21 1    0.432877     0.000016     0.000016
   4    5    0 1    1.470249     0.000000     0.000000
   4    5    1 1    1.452641     0.083592     0.083818
   4    5    2 1    1.403387     0.000896     0.000863
   4    5    3 1    1.331374     0.017477     0.017126
   4    5    4 1    1.246950     0.000069     0.000069
   4    5    5 1    1.158819     0.007134     0.007209
   4    5    6 1    1.072861     0.000250     0.000256
   4    5    7 1    0.992358     0.025379     0.025242
   4    5    8 1    0.918747     0.000890     0.000893
   4    5    9 1    0.852337     0.032105     0.032224
   4    5   10 1    0.792834     0.002146     0.002138
   4    5   11 1    0.739665     0.013353     0.013371
   4    5   12 1    0.692161     0.000641     0.000643
   4    5   13 1    0.649656     0.003785     0.003697
   4    5   14 1    0.611532     0.001543     0.001542
   4    5   15 1    0.577235     0.005762     0.005810
   4    5   16 1    0.546280     0.000677     0.000680
   4    5   17 1    0.518247     0.009728     0.009682
   4    5   18 1    0.492774     0.000372     0.000376
   4    5   19 1    0.469549     0.007930     0.007970
   4    5   20 1    0.448307     0.000312     0.000312
   4    5   21 1    0.428816     0.003925     0.003918
   4    6    0 1    1.305516     0.004830     0.004796
   4    6    1 1    1.293142     0.000120     0.000118
   4    6    2 1    1.258030     0.040643     0.040229
   4    6    3 1    1.205371     0.000015     0.000015
   4    6    4 1    1.141648     0.016500     0.016774
   4    6    5 1    1.072858     0.000068     0.000069
   4    6    6 1    1.003569     0.018882     0.019064
   4    6    7 1    0.936761     0.000201     0.000203
   4    6    8 1    0.874101     0.123679     0.123477
   4    6    9 1    0.816329     0.003287     0.003277
   4    6   10 1    0.763607     0.008560     0.008582
   4    6   11 1    0.715763     0.000533     0.000530
   4    6   12 1    0.672457     0.048059     0.048435
   4    6   13 1    0.633281     0.002413     0.002388
   4    6   14 1    0.597816     0.013519     0.013649
   4    6   15 1    0.565658     0.000545     0.000553
   4    6   16 1    0.536436     0.108216     0.107227
   4    6   17 1    0.509820     0.001600     0.001597
   4    6   18 1    0.485512     0.001103     0.001101
   4    6   19 1    0.463254     0.000056     0.000055
   4    6   20 1    0.442818     0.021238     0.021351
   4    7    0 1    1.167692     0.001733     0.001670
   4    7    1 1    1.158813     0.020278     0.020492
   4    7    2 1    1.133342     0.003650     0.003612
   4    7    3 1    1.094386     0.018442     0.018491
   4    7    4 1    1.046031     0.004408     0.004430
   4    7    5 1    0.992354     0.029042     0.028886
   4    7    6 1    0.936759     0.002920     0.002940
   4    7    7 1    0.881733     0.025667     0.025248
   4    7    8 1    0.828887     0.000554     0.000551
   4    7    9 1    0.779138     0.009108     0.008972
   4    7   10 1    0.732908     0.000084     0.000085
   4    7   11 1    0.690296     0.004184     0.004166
   4    7   12 1    0.651207     0.000290     0.000284
   4    7   13 1    0.615439     0.009352     0.009433
   4    7   14 1    0.582737     0.000388     0.000395
   4    7   15 1    0.552833     0.015649     0.015535
   4    7   16 1    0.525462     0.000197     0.000194
   4    7   17 1    0.500371     0.010765     0.010897
   4    7   18 1    0.477330     0.000055     0.000055
   4    7   19 1    0.456131     0.001662     0.001657
   4    7   20 1    0.436584     0.000076     0.000077
   4    8    0 1    1.052545     0.099874     0.099972
   4    8    1 1    1.046028     0.004863     0.004887
   4    8    2 1    1.027180     0.020857     0.021180
   4    8    3 1    0.997911     0.005883     0.005921
   4    8    4 1    0.960842     0.154408     0.151843
   4    8    5 1    0.918742     0.002573     0.002582
   4    8    6 1    0.874097     0.000021     0.000021
   4    8    7 1    0.828886     0.001980     0.001970
   4    8    8 1    0.784529     0.048524     0.048257
   4    8    9 1    0.741955     0.000038     0.000039
   4    8   10 1    0.701706     0.014490     0.014513
   4    8   11 1    0.664039     0.000138     0.000138
   4    8   12 1    0.629025     0.000630     0.000628
   4    8   13 1    0.596613     0.000308     0.000313
   4    8   14 1    0.566680     0.013560     0.013775
   4    8   15 1    0.539067     0.000554     0.000550
   4    8   16 1    0.513598     0.009689     0.009664
   4    8   17 1    0.490095     0.000022     0.000023
   4    8   18 1    0.468385     0.013349     0.013366
   4    8   19 1    0.448306     0.000202     0.000202
   4    8   20 1    0.429708     0.006028     0.006006
   4    9    0 1    0.955874     0.000496     0.000502
   4    9    1 1    0.950984     0.012204     0.012020
   4    9    2 1    0.936755     0.000335     0.000338
   4    9    3 1    0.914396     0.021917     0.021770
   4    9    4 1    0.885622     0.001773     0.001776
   4    9    5 1    0.852331     0.021956     0.022038
   4    9    6 1    0.816325     0.002020     0.002014
   4    9    7 1    0.779136     0.013288     0.013090
   4    9    8 1    0.741954     0.001830     0.001839
   4    9    9 1    0.705636     0.006795     0.006827
   4    9   10 1    0.670746     0.001067     0.001075
   4    9   11 1    0.637622     0.005608     0.005552
   4    9   12 1    0.606434     0.002561     0.002582
   4    9   13 1    0.577233     0.008485     0.008555
   4    9   14 1    0.549995     0.001580     0.001586
   4    9   15 1    0.524644     0.010314     0.010181
   4    9   16 1    0.501078     0.002062     0.002088
   4    9   17 1    0.479181     0.004917     0.004912
   4    9   18 1    0.458831     0.001429     0.001417
   4    9   19 1    0.439907     0.002422     0.002430
   4   10    0 1    0.874093     0.034869     0.034811
   4   10    1 1    0.870350     0.000012     0.000012
   4   10    2 1    0.859402     0.122076     0.124319
   4   10    3 1    0.842039     0.000023     0.000023
   4   10    4 1    0.819409     0.058477     0.058156
   4   10    5 1    0.792828     0.001245     0.001240
   4   10    6 1    0.763602     0.018763     0.018811
   4   10    7 1    0.732905     0.001112     0.001117
   4   10    8 1    0.701703     0.084993     0.085127
   4   10    9 1    0.670745     0.001888     0.001903
   4   10   10 1    0.640566     0.006731     0.006724
   4   10   11 1    0.611529     0.002362     0.002360
   4   10   12 1    0.583855     0.198403     0.200475
   4   10   13 1    0.557660     0.004965     0.004968
   4   10   14 1    0.532985     0.000891     0.000879
   4   10   15 1    0.509818     0.001298     0.001296
   4   10   16 1    0.488114     0.084015     0.084235
   4   10   17 1    0.467806     0.004196     0.004197
   4   10   18 1    0.448815     0.000020     0.000020
   4   10   19 1    0.431057     0.000810     0.000814
   4   11    0 1    0.804316     0.002153     0.002155
   4   11    1 1    0.801397     0.014541     0.014143
   4   11    2 1    0.792826     0.006725     0.006700
   4   11    3 1    0.779132     0.012209     0.012027
   4   11    4 1    0.761101     0.001944     0.001935
   4   11    5 1    0.739658     0.006114     0.006122
   4   11    6 1    0.715757     0.001699     0.001691
   4   11    7 1    0.690292     0.005214     0.005191
   4   11    8 1    0.664036     0.001468     0.001466
   4   11    9 1    0.637620     0.012224     0.012103
   4   11   10 1    0.611528     0.003137     0.003134
   4   11   11 1    0.586113     0.015162     0.015339
   4   11   12 1    0.561614     0.000363     0.000364
   4   11   13 1    0.538184     0.007028     0.006981
   4   11   14 1    0.515905     0.000346     0.000343
   4   11   15 1    0.494810     0.001659     0.001686
   4   11   16 1    0.474894     0.000080     0.000080
   4   11   17 1    0.456129     0.002938     0.002928
   4   11   18 1    0.438473     0.001090     0.001097
   4   12    0 1    0.744265     0.022475     0.022471
   4   12    1 1    0.741950     0.007761     0.007797
   4   12    2 1    0.735132     0.042254     0.042592
   4   12    3 1    0.724176     0.006917     0.007054
   4   12    4 1    0.709630     0.047642     0.047550
   4   12    5 1    0.692154     0.002441     0.002448
   4   12    6 1    0.672451     0.005387     0.005430
   4   12    7 1    0.651203     0.001269     0.001243
   4   12    8 1    0.629022     0.001384     0.001380
   4   12    9 1    0.606431     0.000512     0.000516
   4   12   10 1    0.583853     0.000045     0.000045
   4   12   11 1    0.561614     0.000485     0.000485
   4   12   12 1    0.539951     0.000316     0.000313
   4   12   13 1    0.519031     0.000002     0.000002
   4   12   14 1    0.498961     0.003882     0.003947
   4   12   15 1    0.479802     0.000036     0.000036
   4   12   16 1    0.461579     0.004026     0.003997
   4   12   17 1    0.444293     0.000214     0.000214
   4   13    0 1    0.692152     0.001115     0.001118
   4   13    1 1    0.690289     0.009843     0.009800
   4   13    2 1    0.684789     0.001002     0.000987
   4   13    3 1    0.675907     0.010119     0.009890
   4   13    4 1    0.664034     0.002704     0.002701
   4   13    5 1    0.649649     0.008975     0.008765
   4   13    6 1    0.633276     0.000848     0.000839
   4   13    7 1    0.615434     0.005199     0.005244
   4   13    8 1    0.596609     0.002930     0.002979
   4   13    9 1    0.577230     0.005228     0.005271
   4   13   10 1    0.557658     0.002378     0.002379
   4   13   11 1    0.538183     0.009759     0.009693
   4   13   12 1    0.519031     0.004513     0.004485
   4   13   13 1    0.500368     0.006292     0.006369
   4   13   14 1    0.482313     0.001793     0.001788
   4   13   15 1    0.464943     0.001365     0.001364
   4   13   16 1    0.448304     0.002017     0.002016
   4   13   17 1    0.432418     0.002293     0.002300
   4   14    0 1    0.646576     0.008913     0.008923
   4   14    1 1    0.645057     0.000125     0.000124
   4   14    2 1    0.640562     0.081640     0.081565
   4   14    3 1    0.633274     0.000598     0.000592
   4   14    4 1    0.623478     0.096095     0.096093
   4   14    5 1    0.611525     0.000571     0.000570
   4   14    6 1    0.597810     0.060538     0.061119
   4   14    7 1    0.582732     0.000807     0.000820
   4   14    8 1    0.566676     0.105260     0.106927
   4   14    9 1    0.549992     0.003458     0.003471
   4   14   10 1    0.532983     0.009585     0.009453
   4   14   11 1    0.515904     0.004396     0.004363
   4   14   12 1    0.498960     0.122132     0.124178
   4   14   13 1    0.482313     0.005322     0.005308
   4   14   14 1    0.466081     0.000636     0.000637
   4   14   15 1    0.450351     0.005436     0.005422
   4   14   16 1    0.435180     0.116881     0.117121
   4   15    0 1    0.606428     0.001032     0.001040
   4   15    1 1    0.605174     0.002123     0.002139
   4   15    2 1    0.601458     0.004430     0.004499
   4   15    3 1    0.595413     0.008209     0.008402
   4   15    4 1    0.587248     0.004161     0.004215
   4   15    5 1    0.577229     0.012460     0.012562
   4   15    6 1    0.565652     0.006799     0.006898
   4   15    7 1    0.552828     0.006567     0.006518
   4   15    8 1    0.539063     0.000817     0.000811
   4   15    9 1    0.524641     0.002063     0.002037
   4   15   10 1    0.509815     0.000769     0.000767
   4   15   11 1    0.494807     0.002751     0.002796
   4   15   12 1    0.479800     0.000916     0.000915
   4   15   13 1    0.464942     0.007196     0.007191
   4   15   14 1    0.450350     0.002768     0.002761
   4   15   15 1    0.436113     0.008442     0.008472
   4   16    0 1    0.570826     0.023400     0.023563
   4   16    1 1    0.569779     0.007898     0.007965
   4   16    2 1    0.566674     0.017822     0.018105
   4   16    3 1    0.561610     0.005432     0.005439
   4   16    4 1    0.554743     0.015632     0.015498
   4   16    5 1    0.546274     0.006916     0.006947
   4   16    6 1    0.536431     0.014463     0.014331
   4   16    7 1    0.525456     0.002634     0.002592
   4   16    8 1    0.513594     0.001948     0.001943
   4   16    9 1    0.501075     0.000121     0.000123
   4   16   10 1    0.488111     0.001645     0.001650
   4   16   11 1    0.474891     0.000001     0.000001
   4   16   12 1    0.461577     0.000099     0.000098
   4   16   13 1    0.448303     0.000074     0.000074
   4   16   14 1    0.435179     0.002472     0.002477
   4   17    0 1    0.539061     0.001231     0.001223
   4   17    1 1    0.538180     0.006045     0.006004
   4   17    2 1    0.535561     0.001316     0.001303
   4   17    3 1    0.531280     0.005045     0.004933
   4   17    4 1    0.525456     0.002631     0.002590
   4   17    5 1    0.518241     0.004454     0.004433
   4   17    6 1    0.509814     0.002093     0.002089
   4   17    7 1    0.500366     0.005805     0.005876
   4   17    8 1    0.490090     0.004463     0.004479
   4   17    9 1    0.479177     0.004918     0.004913
   4   17   10 1    0.467802     0.002111     0.002111
   4   17   11 1    0.456127     0.001622     0.001616
   4   17   12 1    0.444291     0.002514     0.002517
   4   17   13 1    0.432416     0.002080     0.002086
   4   18    0 1    0.510562     0.022541     0.022486
   4   18    1 1    0.509813     0.000151     0.000150
   4   18    2 1    0.507585     0.051960     0.052491
   4   18    3 1    0.503936     0.000034     0.000034
   4   18    4 1    0.498957     0.013961     0.014195
   4   18    5 1    0.492768     0.000129     0.000131
   4   18    6 1    0.485506     0.020154     0.020126
   4   18    7 1    0.477325     0.003418     0.003420
   4   18    8 1    0.468380     0.073280     0.073369
   4   18    9 1    0.458827     0.003591     0.003561
   4   18   10 1    0.448811     0.003578     0.003576
   4   18   11 1    0.438470     0.005768     0.005808
   4   19    0 1    0.484861     0.003732     0.003724
   4   19    1 1    0.484220     0.008983     0.008961
   4   19    2 1    0.482310     0.005939     0.005924
   4   19    3 1    0.479176     0.000901     0.000900
   4   19    4 1    0.474889     0.001328     0.001330
   4   19    5 1    0.469543     0.000254     0.000256
   4   19    6 1    0.463248     0.001637     0.001632
   4   19    7 1    0.456125     0.004328     0.004313
   4   19    8 1    0.448301     0.003939     0.003938
   4   19    9 1    0.439903     0.008611     0.008637
   4   19   10 1    0.431053     0.004876     0.004902
   4   20    0 1    0.461574     0.021905     0.021746
   4   20    1 1    0.461021     0.011110     0.011047
   4   20    2 1    0.459371     0.005933     0.005889
   4   20    3 1    0.456661     0.007719     0.007687
   4   20    4 1    0.452946     0.027682     0.027563
   4   20    5 1    0.448301     0.002163     0.002163
   4   20    6 1    0.442812     0.002941     0.002956
   4   20    7 1    0.436579     0.001234     0.001238
   4   20    8 1    0.429703     0.020121     0.020047
   4   21    0 1    0.440383     0.001396     0.001399
   4   21    1 1    0.439902     0.004416     0.004429
   4   21    2 1    0.438468     0.002117     0.002131
   4   21    3 1    0.436110     0.002400     0.002409
   4   21    4 1    0.432871     0.002100     0.002111
   4   21    5 1    0.428810     0.002096     0.002092
   5    0    2 1    1.748144     0.000208     0.000207
   5    0    4 1    1.470246     0.001734     0.001739
   5    0    6 1    1.205373     0.000265     0.000263
   5    0    8 1    0.997917     0.000604     0.000608
   5    0   10 1    0.842047     0.000303     0.000301
   5    0   12 1    0.724184     0.001153     0.001176
   5    0   14 1    0.633282     0.000024     0.000024
   5    0   16 1    0.561617     0.000136     0.000136
   5    0   18 1    0.503943     0.000082     0.000083
   5    0   20 1    0.456667     0.000189     0.000188
   5    1    1 1    1.811726     0.000199     0.000200
   5    1    2 1    1.718763     0.020318     0.020304
   5    1    3 1    1.591275     0.000001     0.000001
   5    1    4 1    1.452638     0.084794     0.085022
   5    1    5 1    1.318255     0.000255     0.000255
   5    1    6 1    1.195613     0.032971     0.032414
   5    1    7 1    1.087070     0.000374     0.000382
   5    1    8 1    0.992357     0.011722     0.011658
   5    1    9 1    0.910119     0.000171     0.000171
   5    1   10 1    0.838698     0.027653     0.027052
   5    1   11 1    0.776485     0.000073     0.000073
   5    1   12 1    0.722051     0.011399     0.011692
   5    1   13 1    0.674179     0.001208     0.001199
   5    1   14 1    0.631854     0.000032     0.000032
   5    1   15 1    0.594233     0.000819     0.000837
   5    1   16 1    0.560621     0.002092     0.002090
   5    1   17 1    0.530443     0.000664     0.000648
   5    1   18 1    0.503222     0.010525     0.010666
   5    1   19 1    0.478563     0.000533     0.000533
   5    1   20 1    0.456131     0.011608     0.011568
   5    1   21 1    0.435648     0.000806     0.000809
   5    2    1 1    1.718760     0.030084     0.030063
   5    2    2 1    1.638780     0.000011     0.000011
   5    2    3 1    1.527173     0.019431     0.019890
   5    2    4 1    1.403383     0.000953     0.000919
   5    2    5 1    1.281114     0.007425     0.007469
   5    2    6 1    1.167696     0.000109     0.000105
   5    2    7 1    1.065960     0.000164     0.000164
   5    2    8 1    0.976220     0.000636     0.000646
   5    2    9 1    0.897623     0.000663     0.000657
   5    2   10 1    0.828889     0.000000     0.000000
   5    2   11 1    0.768681     0.016780     0.016702
   5    2   12 1    0.715763     0.000096     0.000096
   5    2   13 1    0.669052     0.019703     0.019841
   5    2   14 1    0.627627     0.000899     0.000898
   5    2   15 1    0.590713     0.000485     0.000491
   5    2   16 1    0.557662     0.000006     0.000006
   5    2   17 1    0.527935     0.000655     0.000638
   5    2   18 1    0.501079     0.001294     0.001309
   5    2   19 1    0.476718     0.003383     0.003385
   5    2   20 1    0.454533     0.000246     0.000245
   5    2   21 1    0.434256     0.005071     0.005076
   5    3    1 1    1.591269     0.000677     0.000687
   5    3    2 1    1.527170     0.006291     0.006440
   5    3    3 1    1.435644     0.000642     0.000631
   5    3    4 1    1.331368     0.016958     0.016618
   5    3    5 1    1.225629     0.000492     0.000492
   5    3    6 1    1.125221     0.052254     0.049876
   5    3    7 1    1.033354     0.001937     0.001968
   5    3    8 1    0.950991     0.052234     0.051447
   5    3    9 1    0.877892     0.001035     0.001042
   5    3   10 1    0.813277     0.013655     0.013511
   5    3   11 1    0.756181     0.001717     0.001723
   5    3   12 1    0.705638     0.001221     0.001227
   5    3   13 1    0.660761     0.000032     0.000032
   5    3   14 1    0.620768     0.000001     0.000001
   5    3   15 1    0.584983     0.000779     0.000789
   5    3   16 1    0.552834     0.001286     0.001277
   5    3   17 1    0.523832     0.000477     0.000473
   5    3   18 1    0.497568     0.003132     0.003206
   5    3   19 1    0.473691     0.000783     0.000787
   5    3   20 1    0.451907     0.009617     0.009574
   5    3   21 1    0.431964     0.000280     0.000280
   5    4    1 1    1.452630     0.106286     0.106570
   5    4    2 1    1.403377     0.000001     0.000001
   5    4    3 1    1.331365     0.011901     0.011662
   5    4    4 1    1.246942     0.000767     0.000766
   5    4    5 1    1.158813     0.006989     0.007062
   5    4    6 1    1.072856     0.001730     0.001768
   5    4    7 1    0.992355     0.029636     0.029476
   5    4    8 1    0.918744     0.002863     0.002872
   5    4    9 1    0.852335     0.028227     0.028332
   5    4   10 1    0.792832     0.000144     0.000144
   5    4   11 1    0.739663     0.008107     0.008118
   5    4   12 1    0.692159     0.000370     0.000371
   5    4   13 1    0.649655     0.010445     0.010201
   5    4   14 1    0.611531     0.000122     0.000122
   5    4   15 1    0.577235     0.016689     0.016827
   5    4   16 1    0.546280     0.000605     0.000608
   5    4   17 1    0.518247     0.007717     0.007680
   5    4   18 1    0.492774     0.000115     0.000116
   5    4   19 1    0.469549     0.001019     0.001024
   5    4   20 1    0.448306     0.000043     0.000043
   5    4   21 1    0.428816     0.003938     0.003931
   5    5    1 1    1.318245     0.000434     0.000433
   5    5    2 1    1.281106     0.006300     0.006337
   5    5    3 1    1.225624     0.000252     0.000252
   5    5    4 1    1.158811     0.006783     0.006855
   5    5    5 1    1.087064     0.000035     0.000035
   5    5    6 1    1.015168     0.053542     0.053620
   5    5    7 1    0.946173     0.001212     0.001227
   5    5    8 1    0.881732     0.063801     0.062761
   5    5    9 1    0.822535     0.000275     0.000275
   5    5   10 1    0.768679     0.007483     0.007448
   5    5   11 1    0.719935     0.000076     0.000077
   5    5   12 1    0.675913     0.000985     0.000962
   5    5   13 1    0.636166     0.000666     0.000658
   5    5   14 1    0.600240     0.000812     0.000824
   5    5   15 1    0.567710     0.000078     0.000079
   5    5   16 1    0.538186     0.001317     0.001308
   5    5   17 1    0.511321     0.001710     0.001710
   5    5   18 1    0.486808     0.002353     0.002353
   5    5   19 1    0.464379     0.001004     0.001002
   5    5   20 1    0.443800     0.005791     0.005804
   5    6    1 1    1.195602     0.021413     0.021052
   5    6    2 1    1.167687     0.000673     0.000649
   5    6    3 1    1.125214     0.061323     0.058532
   5    6    4 1    1.072852     0.000198     0.000202
   5    6    5 1    1.015166     0.054393     0.054471
   5    6    6 1    0.955876     0.000113     0.000114
   5    6    7 1    0.897619     0.027392     0.027134
   5    6    8 1    0.842043     0.000341     0.000340
   5    6    9 1    0.790034     0.026840     0.026597
   5    6   10 1    0.741955     0.000002     0.000002
   5    6   11 1    0.697839     0.017699     0.017623
   5    6   12 1    0.657529     0.000019     0.000019
   5    6   13 1    0.620766     0.006655     0.006687
   5    6   14 1    0.587254     0.000028     0.000028
   5    6   15 1    0.556685     0.012497     0.012411
   5    6   16 1    0.528766     0.000483     0.000471
   5    6   17 1    0.503222     0.020165     0.020435
   5    6   18 1    0.479803     0.001137     0.001136
   5    6   19 1    0.458287     0.013845     0.013737
   5    6   20 1    0.438474     0.000227     0.000229
   5    7    1 1    1.087059     0.000157     0.000160
   5    7    2 1    1.065950     0.016176     0.016130
   5    7    3 1    1.033346     0.003932     0.003995
   5    7    4 1    0.992349     0.023321     0.023196
   5    7    5 1    0.946170     0.000240     0.000243
   5    7    6 1    0.897617     0.020585     0.020391
   5    7    7 1    0.848859     0.003017     0.003084
   5    7    8 1    0.801400     0.016603     0.016148
   5    7    9 1    0.756178     0.000386     0.000387
   5    7   10 1    0.713700     0.011121     0.011017
   5    7   11 1    0.674177     0.002317     0.002302
   5    7   12 1    0.637622     0.006598     0.006533
   5    7   13 1    0.603933     0.000971     0.000981
   5    7   14 1    0.572942     0.000348     0.000350
   5    7   15 1    0.544449     0.000887     0.000880
   5    7   16 1    0.518246     0.004564     0.004543
   5    7   17 1    0.494128     0.000043     0.000043
   5    7   18 1    0.471902     0.009921     0.009966
   5    7   19 1    0.451387     0.000337     0.000336
   5    7   20 1    0.432419     0.007613     0.007636
   5    8    1 1    0.992346     0.008138     0.008095
   5    8    2 1    0.976210     0.001412     0.001434
   5    8    3 1    0.950982     0.052684     0.051889
   5    8    4 1    0.918738     0.000507     0.000508
   5    8    5 1    0.881728     0.066462     0.065378
   5    8    6 1    0.842040     0.000265     0.000264
   5    8    7 1    0.801399     0.020073     0.019523
   5    8    8 1    0.761103     0.000542     0.000539
   5    8    9 1    0.722047     0.014655     0.015031
   5    8   10 1    0.684793     0.001146     0.001128
   5    8   11 1    0.649653     0.016934     0.016538
   5    8   12 1    0.616756     0.000624     0.000632
   5    8   13 1    0.586114     0.012895     0.013045
   5    8   14 1    0.557660     0.000127     0.000127
   5    8   15 1    0.531285     0.005866     0.005737
   5    8   16 1    0.506854     0.000054     0.000055
   5    8   17 1    0.484225     0.014507     0.014471
   5    8   18 1    0.463253     0.000072     0.000072
   5    8   19 1    0.443800     0.022251     0.022302
   5    9    1 1    0.910109     0.000001     0.000001
   5    9    2 1    0.897613     0.009726     0.009634
   5    9    3 1    0.877884     0.001913     0.001927
   5    9    4 1    0.852328     0.034905     0.035036
   5    9    5 1    0.822530     0.000051     0.000051
   5    9    6 1    0.790030     0.013168     0.013049
   5    9    7 1    0.756176     0.000385     0.000386
   5    9    8 1    0.722046     0.006069     0.006225
   5    9    9 1    0.688444     0.000004     0.000004
   5    9   10 1    0.655929     0.021752     0.021242
   5    9   11 1    0.624853     0.000543     0.000542
   5    9   12 1    0.595417     0.010896     0.011152
   5    9   13 1    0.567708     0.000268     0.000272
   5    9   14 1    0.541737     0.000012     0.000012
   5    9   15 1    0.517462     0.000499     0.000496
   5    9   16 1    0.494810     0.001194     0.001213
   5    9   17 1    0.473690     0.002569     0.002580
   5    9   18 1    0.454003     0.007167     0.007135
   5    9   19 1    0.435647     0.001077     0.001080
   5   10    1 1    0.838688     0.038464     0.037627
   5   10    2 1    0.828879     0.000195     0.000193
   5   10    3 1    0.813269     0.003307     0.003272
   5   10    4 1    0.792825     0.000087     0.000087
   5   10    5 1    0.768673     0.006918     0.006887
   5   10    6 1    0.741951     0.001066     0.001071
   5   10    7 1    0.713697     0.030073     0.029792
   5   10    8 1    0.684791     0.000063     0.000062
   5   10    9 1    0.655928     0.015863     0.015491
   5   10   10 1    0.627623     0.000070     0.000070
   5   10   11 1    0.600237     0.002593     0.002633
   5   10   12 1    0.574004     0.000186     0.000187
   5   10   13 1    0.549057     0.008032     0.008054
   5   10   14 1    0.525460     0.000011     0.000011
   5   10   15 1    0.503220     0.017720     0.017958
   5   10   16 1    0.482314     0.000277     0.000276
   5   10   17 1    0.462693     0.005172     0.005150
   5   10   18 1    0.444293     0.000106     0.000106
   5   11    1 1    0.776475     0.000271     0.000272
   5   11    2 1    0.768672     0.000189     0.000188
   5   11    3 1    0.756173     0.000645     0.000647
   5   11    4 1    0.739656     0.013460     0.013478
   5   11    5 1    0.719929     0.001931     0.001967
   5   11    6 1    0.697834     0.020549     0.020460
   5   11    7 1    0.674173     0.003830     0.003803
   5   11    8 1    0.649650     0.014112     0.013783
   5   11    9 1    0.624851     0.002148     0.002147
   5   11   10 1    0.600237     0.010334     0.010492
   5   11   11 1    0.576149     0.002078     0.002096
   5   11   12 1    0.552830     0.000944     0.000937
   5   11   13 1    0.530440     0.000022     0.000021
   5   11   14 1    0.509071     0.000457     0.000457
   5   11   15 1    0.488770     0.000496     0.000496
   5   11   16 1    0.469547     0.000253     0.000254
   5   11   17 1    0.451386     0.000134     0.000133
   5   11   18 1    0.434254     0.004746     0.004750
   5   12    1 1    0.722041     0.011762     0.012065
   5   12    2 1    0.715754     0.000030     0.000030
   5   12    3 1    0.705630     0.003342     0.003358
   5   12    4 1    0.692152     0.000368     0.000369
   5   12    5 1    0.675907     0.001327     0.001297
   5   12    6 1    0.657523     0.001262     0.001240
   5   12    7 1    0.637618     0.000414     0.000410
   5   12    8 1    0.616753     0.000182     0.000185
   5   12    9 1    0.595415     0.003870     0.003961
   5   12   10 1    0.574003     0.001130     0.001138
   5   12   11 1    0.552830     0.006246     0.006201
   5   12   12 1    0.532131     0.000001     0.000001
   5   12   13 1    0.512074     0.008652     0.008663
   5   12   14 1    0.492771     0.000215     0.000217
   5   12   15 1    0.474290     0.001682     0.001687
   5   12   16 1    0.456665     0.000024     0.000024
   5   12   17 1    0.439906     0.000272     0.000273
   5   13    1 1    0.674170     0.000036     0.000035
   5   13    2 1    0.669044     0.000799     0.000805
   5   13    3 1    0.660753     0.000135     0.000134
   5   13    4 1    0.649648     0.004266     0.004166
   5   13    5 1    0.636159     0.000826     0.000816
   5   13    6 1    0.620761     0.022591     0.022702
   5   13    7 1    0.603928     0.001997     0.002017
   5   13    8 1    0.586110     0.028460     0.028793
   5   13    9 1    0.567706     0.000786     0.000798
   5   13   10 1    0.549055     0.006081     0.006097
   5   13   11 1    0.530438     0.000013     0.000012
   5   13   12 1    0.512073     0.000800     0.000801
   5   13   13 1    0.494126     0.000535     0.000543
   5   13   14 1    0.476715     0.000234     0.000234
   5   13   15 1    0.459922     0.000235     0.000233
   5   13   16 1    0.443798     0.000104     0.000104
   5   13   17 1    0.428370     0.000642     0.000642
   5   14    1 1    0.631845     0.000438     0.000434
   5   14    2 1    0.627619     0.000660     0.000660
   5   14    3 1    0.620760     0.002867     0.002881
   5   14    4 1    0.611524     0.000134     0.000134
   5   14    5 1    0.600234     0.000416     0.000422
   5   14    6 1    0.587248     0.000007     0.000007
   5   14    7 1    0.572937     0.004252     0.004277
   5   14    8 1    0.557656     0.000031     0.000031
   5   14    9 1    0.541734     0.000061     0.000060
   5   14   10 1    0.525457     0.000647     0.000637
   5   14   11 1    0.509070     0.004128     0.004130
   5   14   12 1    0.492770     0.000029     0.000030
   5   14   13 1    0.476715     0.000290     0.000291
   5   14   14 1    0.461024     0.000000     0.000000
   5   14   15 1    0.445783     0.000647     0.000645
   5   14   16 1    0.431055     0.000947     0.000952
   5   15    1 1    0.594224     0.000772     0.000789
   5   15    2 1    0.590705     0.008114     0.008213
   5   15    3 1    0.584976     0.001649     0.001669
   5   15    4 1    0.577227     0.004387     0.004423
   5   15    5 1    0.567704     0.001722     0.001748
   5   15    6 1    0.556680     0.007489     0.007437
   5   15    7 1    0.544444     0.002263     0.002246
   5   15    8 1    0.531281     0.012288     0.012017
   5   15    9 1    0.517458     0.001981     0.001968
   5   15   10 1    0.503217     0.003670     0.003719
   5   15   11 1    0.488768     0.001298     0.001299
   5   15   12 1    0.474288     0.002653     0.002662
   5   15   13 1    0.459921     0.001858     0.001848
   5   15   14 1    0.445783     0.000190     0.000190
   5   15   15 1    0.431961     0.000124     0.000124
   5   16    1 1    0.560613     0.001791     0.001788
   5   16    2 1    0.557654     0.000285     0.000285
   5   16    3 1    0.552826     0.006145     0.006100
   5   16    4 1    0.546273     0.000030     0.000031
   5   16    5 1    0.538180     0.001792     0.001780
   5   16    6 1    0.528760     0.000701     0.000684
   5   16    7 1    0.518241     0.000066     0.000066
   5   16    8 1    0.506850     0.000272     0.000276
   5   16    9 1    0.494806     0.000069     0.000070
   5   16   10 1    0.482311     0.000136     0.000136
   5   16   11 1    0.469545     0.009674     0.009723
   5   16   12 1    0.456663     0.000067     0.000067
   5   16   13 1    0.443797     0.005692     0.005705
   5   16   14 1    0.431054     0.001331     0.001338
   5   17    1 1    0.530435     0.000934     0.000912
   5   17    2 1    0.527927     0.005953     0.005805
   5   17    3 1    0.523825     0.001211     0.001201
   5   17    4 1    0.518240     0.009944     0.009897
   5   17    5 1    0.511315     0.001319     0.001320
   5   17    6 1    0.503216     0.006905     0.006997
   5   17    7 1    0.494123     0.000404     0.000409
   5   17    8 1    0.484220     0.005841     0.005826
   5   17    9 1    0.473686     0.000644     0.000646
   5   17   10 1    0.462689     0.007300     0.007270
   5   17   11 1    0.451383     0.000319     0.000318
   5   17   12 1    0.439904     0.006735     0.006756
   5   17   13 1    0.428368     0.000564     0.000564
   5   18    1 1    0.503215     0.010151     0.010287
   5   18    2 1    0.501072     0.000025     0.000026
   5   18    3 1    0.497561     0.009568     0.009793
   5   18    4 1    0.492767     0.000025     0.000025
   5   18    5 1    0.486802     0.002659     0.002659
   5   18    6 1    0.479798     0.000327     0.000327
   5   18    7 1    0.471897     0.002044     0.002053
   5   18    8 1    0.463248     0.000277     0.000276
   5   18    9 1    0.453999     0.007163     0.007130
   5   18   10 1    0.444290     0.000018     0.000018
   5   18   11 1    0.434251     0.011027     0.011037
   5   19    1 1    0.478556     0.000135     0.000135
   5   19    2 1    0.476712     0.000077     0.000078
   5   19    3 1    0.473685     0.000303     0.000305
   5   19    4 1    0.469543     0.007170     0.007206
   5   19    5 1    0.464374     0.003482     0.003477
   5   19    6 1    0.458281     0.008128     0.008065
   5   19    7 1    0.451382     0.002153     0.002144
   5   19    8 1    0.443795     0.004410     0.004420
   5   19    9 1    0.435643     0.004154     0.004168
   5   20    1 1    0.456124     0.012162     0.012121
   5   20    2 1    0.454527     0.000011     0.000011
   5   20    3 1    0.451901     0.007211     0.007179
   5   20    4 1    0.448300     0.000137     0.000137
   5   20    5 1    0.443795     0.005309     0.005321
   5   20    6 1    0.438468     0.000180     0.000181
   5   20    7 1    0.432414     0.016578     0.016627
   5   21    1 1    0.435642     0.000007     0.000007
   5   21    2 1    0.434249     0.000038     0.000038
   5   21    3 1    0.431958     0.000006     0.000006
   5   21    4 1    0.428810     0.004217     0.004209
   6    0    0 1    1.568996     0.008634     0.009012
   6    0    2 1    1.488488     0.007673     0.007860
   6    0    4 1    1.305504     0.004412     0.004381
   6    0    6 1    1.109476     0.002553     0.002566
   6    0    8 1    0.941429     0.001906     0.001940
   6    0   10 1    0.807273     0.019150     0.019413
   6    0   12 1    0.701705     0.019298     0.019329
   6    0   14 1    0.618085     0.008075     0.008176
   6    0   16 1    0.550936     0.003124     0.003131
   6    0   18 1    0.496183     0.006327     0.006458
   6    0   20 1    0.450869     0.007793     0.007765
   6    1    0 1    1.547649     0.000174     0.000177
   6    1    1 1    1.527152     0.074588     0.076350
   6    1    2 1    1.470224     0.005253     0.005269
   6    1    3 1    1.388030     0.070023     0.070377
   6    1    4 1    1.293130     0.000273     0.000269
   6    1    5 1    1.195602     0.020978     0.020624
   6    1    6 1    1.101851     0.002238     0.002235
   6    1    7 1    1.015165     0.038267     0.038323
   6    1    8 1    0.936757     0.000469     0.000472
   6    1    9 1    0.866658     0.055829     0.055770
   6    1   10 1    0.804321     0.000008     0.000008
   6    1   11 1    0.748966     0.011114     0.011205
   6    1   12 1    0.699764     0.001087     0.001087
   6    1   13 1    0.655931     0.007112     0.006945
   6    1   14 1    0.616757     0.000004     0.000005
   6    1   15 1    0.581623     0.026484     0.027028
   6    1   16 1    0.549995     0.000379     0.000380
   6    1   17 1    0.521416     0.014242     0.014013
   6    1   18 1    0.495496     0.000004     0.000004
   6    1   19 1    0.471902     0.005429     0.005454
   6    1   20 1    0.450353     0.000460     0.000459
   6    1   21 1    0.430606     0.008028     0.008061
   6    2    0 1    1.488485     0.024293     0.024886
   6    2    1 1    1.470223     0.000128     0.000128
   6    2    2 1    1.419221     0.598035     0.595036
   6    2    3 1    1.344870     0.000986     0.000989
   6    2    4 1    1.258017     0.038426     0.038035
   6    2    5 1    1.167686     0.000022     0.000021
   6    2    6 1    1.079886     0.259981     0.256875
   6    2    7 1    0.997910     0.000125     0.000126
   6    2    8 1    0.923147     0.128958     0.128460
   6    2    9 1    0.855847     0.000195     0.000199
   6    2   10 1    0.795656     0.057998     0.057156
   6    2   11 1    0.741955     0.000090     0.000090
   6    2   12 1    0.694036     0.109292     0.109731
   6    2   13 1    0.651206     0.000011     0.000011
   6    2   14 1    0.612824     0.024148     0.024182
   6    2   15 1    0.578322     0.000004     0.000004
   6    2   16 1    0.547201     0.102283     0.102743
   6    2   17 1    0.519033     0.000042     0.000042
   6    2   18 1    0.493449     0.024389     0.024682
   6    2   19 1    0.470134     0.000277     0.000279
   6    2   20 1    0.448815     0.034977     0.034961
   6    2   21 1    0.429261     0.000455     0.000454
   6    3    0 1    1.403363     0.000045     0.000043
   6    3    1 1    1.388026     0.092028     0.092494
   6    3    2 1    1.344868     0.001372     0.001377
   6    3    3 1    1.281099     0.016874     0.016974
   6    3    4 1    1.205359     0.000439     0.000437
   6    3    5 1    1.125211     0.059844     0.057120
   6    3    6 1    1.046026     0.000042     0.000043
   6    3    7 1    0.971007     0.046427     0.046517
   6    3    8 1    0.901725     0.001473     0.001465
   6    3    9 1    0.838694     0.009758     0.009546
   6    3   10 1    0.781818     0.000198     0.000196
   6    3   11 1    0.730695     0.027303     0.026887
   6    3   12 1    0.684794     0.002278     0.002243
   6    3   13 1    0.643553     0.022473     0.022117
   6    3   14 1    0.606434     0.000614     0.000619
   6    3   15 1    0.572942     0.004238     0.004263
   6    3   16 1    0.542637     0.002140     0.002097
   6    3   17 1    0.515133     0.015387     0.015264
   6    3   18 1    0.490095     0.000306     0.000307
   6    3   19 1    0.467230     0.013603     0.013605
   6    3   20 1    0.446286     0.000295     0.000294
   6    4    0 1    1.305498     0.051107     0.050747
   6    4    1 1    1.293124     0.000243     0.000239
   6    4    2 1    1.258013     0.008943     0.008852
   6    4    3 1    1.205357     0.000227     0.000225
   6    4    4 1    1.141636     0.015082     0.015332
   6    4    5 1    1.072848     0.000015     0.000016
   6    4    6 1    1.003561     0.019774     0.019964
   6    4    7 1    0.936755     0.000631     0.000635
   6    4    8 1    0.874095     0.000002     0.000002
   6    4    9 1    0.816325     0.000052     0.000051
   6    4   10 1    0.763603     0.015358     0.015398
   6    4   11 1    0.715760     0.000417     0.000414
   6    4   12 1    0.672454     0.006845     0.006899
   6    4   13 1    0.633279     0.000106     0.000104
   6    4   14 1    0.597814     0.058247     0.058806
   6    4   15 1    0.565656     0.001020     0.001035
   6    4   16 1    0.536435     0.017700     0.017538
   6    4   17 1    0.509819     0.000046     0.000046
   6    4   18 1    0.485511     0.016286     0.016263
   6    4   19 1    0.463253     0.000303     0.000302
   6    4   20 1    0.442817     0.001210     0.001216
   6    5    0 1    1.205354     0.003015     0.002996
   6    5    1 1    1.195595     0.028993     0.028504
   6    5    2 1    1.167680     0.008293     0.007995
   6    5    3 1    1.125207     0.053248     0.050823
   6    5    4 1    1.072846     0.001816     0.001855
   6    5    5 1    1.015161     0.049470     0.049541
   6    5    6 1    0.955872     0.001806     0.001828
   6    5    7 1    0.897616     0.020364     0.020172
   6    5    8 1    0.842040     0.000524     0.000522
   6    5    9 1    0.790032     0.012996     0.012879
   6    5   10 1    0.741953     0.000669     0.000672
   6    5   11 1    0.697838     0.024785     0.024678
   6    5   12 1    0.657527     0.000000     0.000000
   6    5   13 1    0.620765     0.022484     0.022595
   6    5   14 1    0.587253     0.000035     0.000035
   6    5   15 1    0.556685     0.009461     0.009396
   6    5   16 1    0.528765     0.000107     0.000105
   6    5   17 1    0.503221     0.006414     0.006500
   6    5   18 1    0.479803     0.000194     0.000194
   6    5   19 1    0.458287     0.011748     0.011656
   6    5   20 1    0.438473     0.000306     0.000308
   6    6    0 1    1.109468     0.002194     0.002205
   6    6    1 1    1.101843     0.003130     0.003125
   6    6    2 1    1.079879     0.253713     0.250679
   6    6    3 1    1.046020     0.000230     0.000231
   6    6    4 1    1.003558     0.017865     0.018036
   6    6    5 1    0.955870     0.000781     0.000791
   6    6    6 1    0.905887     0.080864     0.080259
   6    6    7 1    0.855843     0.000163     0.000166
   6    6    8 1    0.807269     0.017732     0.017975
   6    6    9 1    0.761102     0.000179     0.000179
   6    6   10 1    0.717836     0.023701     0.023853
   6    6   11 1    0.677659     0.000498     0.000492
   6    6   12 1    0.640566     0.082356     0.082280
   6    6   13 1    0.606433     0.000024     0.000024
   6    6   14 1    0.575075     0.002533     0.002556
   6    6   15 1    0.546278     0.000734     0.000737
   6    6   16 1    0.519823     0.034752     0.034459
   6    6   17 1    0.495495     0.000400     0.000407
   6    6   18 1    0.473092     0.008353     0.008385
   6    6   19 1    0.452428     0.000147     0.000146
   6    6   20 1    0.433334     0.021818     0.021908
   6    7    0 1    1.021110     0.000037     0.000038
   6    7    1 1    1.015157     0.012355     0.012373
   6    7    2 1    0.997902     0.000694     0.000698
   6    7    3 1    0.971001     0.081826     0.081984
   6    7    4 1    0.936750     0.001224     0.001232
   6    7    5 1    0.897612     0.028853     0.028581
   6    7    6 1    0.855842     0.000676     0.000690
   6    7    7 1    0.813270     0.008931     0.008837
   6    7    8 1    0.771249     0.001937     0.001948
   6    7    9 1    0.730693     0.025728     0.025335
   6    7   10 1    0.692155     0.003179     0.003188
   6    7   11 1    0.655928     0.012270     0.011982
   6    7   12 1    0.622118     0.002687     0.002695
   6    7   13 1    0.590710     0.012886     0.013043
   6    7   14 1    0.561615     0.002546     0.002550
   6    7   15 1    0.534701     0.017833     0.017667
   6    7   16 1    0.509818     0.001880     0.001877
   6    7   17 1    0.486807     0.003022     0.003022
   6    7   18 1    0.465512     0.001134     0.001134
   6    7   19 1    0.445785     0.005734     0.005719
   6    8    0 1    0.941419     0.032792     0.033390
   6    8    1 1    0.936748     0.000158     0.000159
   6    8    2 1    0.923139     0.015718     0.015657
   6    8    3 1    0.901718     0.000014     0.000014
   6    8    4 1    0.874090     0.123865     0.123659
   6    8    5 1    0.842036     0.000972     0.000967
   6    8    6 1    0.807267     0.020420     0.020701
   6    8    7 1    0.771248     0.000101     0.000101
   6    8    8 1    0.735133     0.004529     0.004565
   6    8    9 1    0.699761     0.001175     0.001175
   6    8   10 1    0.665694     0.109092     0.109151
   6    8   11 1    0.633277     0.002309     0.002285
   6    8   12 1    0.602692     0.000958     0.000971
   6    8   13 1    0.574004     0.000095     0.000096
   6    8   14 1    0.547199     0.057824     0.058084
   6    8   15 1    0.522216     0.001609     0.001592
   6    8   16 1    0.498962     0.000202     0.000205
   6    8   17 1    0.477329     0.000053     0.000053
   6    8   18 1    0.457204     0.058938     0.058643
   6    8   19 1    0.438473     0.001478     0.001488
   6    9    0 1    0.870344     0.003752     0.003778
   6    9    1 1    0.866649     0.027237     0.027208
   6    9    2 1    0.855838     0.004466     0.004557
   6    9    3 1    0.838686     0.013108     0.012823
   6    9    4 1    0.816318     0.007506     0.007484
   6    9    5 1    0.790027     0.023591     0.023377
   6    9    6 1    0.761099     0.003969     0.003950
   6    9    7 1    0.730690     0.021744     0.021412
   6    9    8 1    0.699760     0.001473     0.001474
   6    9    9 1    0.669046     0.009712     0.009780
   6    9   10 1    0.639086     0.000255     0.000256
   6    9   11 1    0.610241     0.017449     0.017440
   6    9   12 1    0.582734     0.001204     0.001223
   6    9   13 1    0.556683     0.014927     0.014824
   6    9   14 1    0.532132     0.000245     0.000240
   6    9   15 1    0.509071     0.006731     0.006734
   6    9   16 1    0.487458     0.000643     0.000645
   6    9   17 1    0.467228     0.010586     0.010588
   6    9   18 1    0.448305     0.000259     0.000259
   6    9   19 1    0.430605     0.010089     0.010129
   6   10    0 1    0.807263     0.005101     0.005171
   6   10    1 1    0.804312     0.002171     0.002173
   6   10    2 1    0.795648     0.052075     0.051318
   6   10    3 1    0.781810     0.002530     0.002499
   6   10    4 1    0.763597     0.009166     0.009189
   6   10    5 1    0.741948     0.002097     0.002107
   6   10    6 1    0.717832     0.022768     0.022914
   6   10    7 1    0.692152     0.000005     0.000005
   6   10    8 1    0.665692     0.005203     0.005205
   6   10    9 1    0.639085     0.000008     0.000008
   6   10   10 1    0.612821     0.000096     0.000096
   6   10   11 1    0.587250     0.000230     0.000233
   6   10   12 1    0.562615     0.010266     0.010356
   6   10   13 1    0.539065     0.000024     0.000024
   6   10   14 1    0.516681     0.000646     0.000640
   6   10   15 1    0.495493     0.000774     0.000788
   6   10   16 1    0.475498     0.014993     0.015000
   6   10   17 1    0.456665     0.000098     0.000098
   6   10   18 1    0.438948     0.000013     0.000013
   6   11    0 1    0.751338     0.000482     0.000485
   6   11    1 1    0.748957     0.034980     0.035268
   6   11    2 1    0.741946     0.002182     0.002193
   6   11    3 1    0.730688     0.005130     0.005052
   6   11    4 1    0.715753     0.000655     0.000652
   6   11    5 1    0.697832     0.014036     0.013975
   6   11    6 1    0.677655     0.004823     0.004769
   6   11    7 1    0.655925     0.023787     0.023228
   6   11    8 1    0.633275     0.002160     0.002137
   6   11    9 1    0.610239     0.010346     0.010341
   6   11   10 1    0.587250     0.004192     0.004246
   6   11   11 1    0.564634     0.010624     0.010742
   6   11   12 1    0.542634     0.003020     0.002958
   6   11   13 1    0.521413     0.007574     0.007453
   6   11   14 1    0.501076     0.005265     0.005329
   6   11   15 1    0.481681     0.004501     0.004487
   6   11   16 1    0.463251     0.002275     0.002268
   6   11   17 1    0.445784     0.013450     0.013414
   6   11   18 1    0.429259     0.003582     0.003571
   6   12    0 1    0.701697     0.107723     0.107892
   6   12    1 1    0.699756     0.001808     0.001809
   6   12    2 1    0.694028     0.027244     0.027353
   6   12    3 1    0.684787     0.000128     0.000126
   6   12    4 1    0.672448     0.052240     0.052650
   6   12    5 1    0.657522     0.000623     0.000613
   6   12    6 1    0.640561     0.080868     0.080795
   6   12    7 1    0.622114     0.000482     0.000484
   6   12    8 1    0.602689     0.058731     0.059478
   6   12    9 1    0.582732     0.000028     0.000029
   6   12   10 1    0.562614     0.075781     0.076441
   6   12   11 1    0.542633     0.001460     0.001431
   6   12   12 1    0.523019     0.004816     0.004785
   6   12   13 1    0.503939     0.002992     0.003042
   6   12   14 1    0.485509     0.139385     0.139193
   6   12   15 1    0.467804     0.002897     0.002897
   6   12   16 1    0.450867     0.007027     0.007002
   6   12   17 1    0.434716     0.000854     0.000855
   6   13    0 1    0.657520     0.005379     0.005287
   6   13    1 1    0.655923     0.011136     0.010874
   6   13    2 1    0.651198     0.005852     0.005731
   6   13    3 1    0.643546     0.017360     0.017085
   6   13    4 1    0.633273     0.006446     0.006379
   6   13    5 1    0.620759     0.003943     0.003963
   6   13    6 1    0.606428     0.001186     0.001196
   6   13    7 1    0.590706     0.010410     0.010537
   6   13    8 1    0.574000     0.006740     0.006788
   6   13    9 1    0.556680     0.027324     0.027135
   6   13   10 1    0.539063     0.001843     0.001830
   6   13   11 1    0.521412     0.004217     0.004150
   6   13   12 1    0.503938     0.001071     0.001089
   6   13   13 1    0.486805     0.002996     0.002996
   6   13   14 1    0.470131     0.000359     0.000361
   6   13   15 1    0.454001     0.019517     0.019430
   6   13   16 1    0.438471     0.002115     0.002130
   6   14    0 1    0.618077     0.009382     0.009500
   6   14    1 1    0.616749     0.003872     0.003920
   6   14    2 1    0.612817     0.020910     0.020939
   6   14    3 1    0.606427     0.002925     0.002949
   6   14    4 1    0.597807     0.012627     0.012749
   6   14    5 1    0.587247     0.000770     0.000780
   6   14    6 1    0.575069     0.001603     0.001617
   6   14    7 1    0.561610     0.000220     0.000220
   6   14    8 1    0.547196     0.000046     0.000047
   6   14    9 1    0.532129     0.000141     0.000139
   6   14   10 1    0.516678     0.000412     0.000409
   6   14   11 1    0.501074     0.000173     0.000175
   6   14   12 1    0.485508     0.002376     0.002372
   6   14   13 1    0.470130     0.000807     0.000812
   6   14   14 1    0.455060     0.005857     0.005844
   6   14   15 1    0.440385     0.000488     0.000490
   6   15    0 1    0.582729     0.000692     0.000704
   6   15    1 1    0.581616     0.010346     0.010558
   6   15    2 1    0.578314     0.003856     0.003907
   6   15    3 1    0.572935     0.012800     0.012875
   6   15    4 1    0.565649     0.001304     0.001323
   6   15    5 1    0.556679     0.009345     0.009280
   6   15    6 1    0.546273     0.004629     0.004650
   6   15    7 1    0.534696     0.008456     0.008377
   6   15    8 1    0.522212     0.002936     0.002905
   6   15    9 1    0.509068     0.008869     0.008873
   6   15   10 1    0.495491     0.007184     0.007314
   6   15   11 1    0.481679     0.005350     0.005333
   6   15   12 1    0.467802     0.003011     0.003011
   6   15   13 1    0.454000     0.005010     0.004988
   6   15   14 1    0.440385     0.005390     0.005403
   6   16    0 1    0.550929     0.031860     0.031930
   6   16    1 1    0.549988     0.000050     0.000051
   6   16    2 1    0.547194     0.026202     0.026320
   6   16    3 1    0.542630     0.000686     0.000672
   6   16    4 1    0.536429     0.099399     0.098489
   6   16    5 1    0.528759     0.000818     0.000797
   6   16    6 1    0.519818     0.037765     0.037447
   6   16    7 1    0.509813     0.000084     0.000084
   6   16    8 1    0.498957     0.020764     0.021112
   6   16    9 1    0.487455     0.003713     0.003724
   6   16   10 1    0.475495     0.098713     0.098756
   6   16   11 1    0.463249     0.002632     0.002624
   6   16   12 1    0.450865     0.009247     0.009214
   6   16   13 1    0.438470     0.001807     0.001819
   6   17    0 1    0.522210     0.004706     0.004656
   6   17    1 1    0.521409     0.007240     0.007124
   6   17    2 1    0.519026     0.004264     0.004238
   6   17    3 1    0.515127     0.002798     0.002776
   6   17    4 1    0.509812     0.008395     0.008380
   6   17    5 1    0.503215     0.013995     0.014182
   6   17    6 1    0.495489     0.005917     0.006024
   6   17    7 1    0.486802     0.007586     0.007586
   6   17    8 1    0.477325     0.003164     0.003166
   6   17    9 1    0.467225     0.000737     0.000738
   6   17   10 1    0.456662     0.000910     0.000906
   6   17   11 1    0.445781     0.012873     0.012839
   6   17   12 1    0.434714     0.004659     0.004664
   6   18    0 1    0.496176     0.004735     0.004833
   6   18    1 1    0.495489     0.004282     0.004360
   6   18    2 1    0.493443     0.020423     0.020668
   6   18    3 1    0.490088     0.002408     0.002416
   6   18    4 1    0.485505     0.000772     0.000771
   6   18    5 1    0.479797     0.001875     0.001874
   6   18    6 1    0.473086     0.008607     0.008641
   6   18    7 1    0.465507     0.001076     0.001076
   6   18    8 1    0.457199     0.000086     0.000085
   6   18    9 1    0.448301     0.000273     0.000273
   6   18   10 1    0.438945     0.000077     0.000077
   6   18   11 1    0.429256     0.000234     0.000233
   6   19    0 1    0.472490     0.000509     0.000511
   6   19    1 1    0.471896     0.003556     0.003572
   6   19    2 1    0.470127     0.003960     0.003983
   6   19    3 1    0.467223     0.012697     0.012700
   6   19    4 1    0.463247     0.004122     0.004110
   6   19    5 1    0.458281     0.007485     0.007427
   6   19    6 1    0.452423     0.003975     0.003959
   6   19    7 1    0.445780     0.002407     0.002401
   6   19    8 1    0.438468     0.003277     0.003299
   6   19    9 1    0.430601     0.003855     0.003870
   6   20    0 1    0.450863     0.023385     0.023300
   6   20    1 1    0.450347     0.001820     0.001816
   6   20    2 1    0.448809     0.004185     0.004183
   6   20    3 1    0.446280     0.000283     0.000282
   6   20    4 1    0.442811     0.023869     0.023995
   6   20    5 1    0.438468     0.000333     0.000336
   6   20    6 1    0.433328     0.017842     0.017916
   6   21    0 1    0.431051     0.002866     0.002881
   6   21    1 1    0.430600     0.001460     0.001465
   6   21    2 1    0.429255     0.007568     0.007545
   7    0    2 1    1.293114     0.002005     0.001975
   7    0    4 1    1.167675     0.000230     0.000222
   7    0    6 1    1.021111     0.000602     0.000612
   7    0    8 1    0.885618     0.000185     0.000186
   7    0   10 1    0.771250     0.000436     0.000439
   7    0   12 1    0.677659     0.000041     0.000041
   7    0   14 1    0.601462     0.000286     0.000291
   7    0   16 1    0.539066     0.000647     0.000643
   7    0   18 1    0.487459     0.000005     0.000005
   7    0   20 1    0.444294     0.000552     0.000553
   7    1    1 1    1.318222     0.000159     0.000159
   7    1    2 1    1.281085     0.075131     0.075576
   7    1    3 1    1.225605     0.000178     0.000178
   7    1    4 1    1.158795     0.021375     0.021600
   7    1    5 1    1.087051     0.000739     0.000754
   7    1    6 1    1.015157     0.012315     0.012332
   7    1    7 1    0.946165     0.000095     0.000096
   7    1    8 1    0.881726     0.027343     0.026897
   7    1    9 1    0.822529     0.000907     0.000907
   7    1   10 1    0.768675     0.014843     0.014774
   7    1   11 1    0.719931     0.000995     0.001013
   7    1   12 1    0.675910     0.010935     0.010687
   7    1   13 1    0.636163     0.000870     0.000860
   7    1   14 1    0.600238     0.000525     0.000534
   7    1   15 1    0.567708     0.000283     0.000288
   7    1   16 1    0.538185     0.009020     0.008959
   7    1   17 1    0.511320     0.000928     0.000928
   7    1   18 1    0.486807     0.006726     0.006726
   7    1   19 1    0.464378     0.000694     0.000693
   7    1   20 1    0.443800     0.002931     0.002938
   7    2    1 1    1.281084     0.005564     0.005597
   7    2    2 1    1.246919     0.000624     0.000624
   7    2    3 1    1.195588     0.003431     0.003373
   7    2    4 1    1.133325     0.000699     0.000692
   7    2    5 1    1.065942     0.017031     0.016983
   7    2    6 1    0.997902     0.002319     0.002334
   7    2    7 1    0.932147     0.020771     0.020966
   7    2    8 1    0.870348     0.000533     0.000537
   7    2    9 1    0.813270     0.001993     0.001972
   7    2   10 1    0.761101     0.001026     0.001021
   7    2   11 1    0.713698     0.000453     0.000448
   7    2   12 1    0.670744     0.000021     0.000022
   7    2   13 1    0.631850     0.003555     0.003521
   7    2   14 1    0.596611     0.000415     0.000422
   7    2   15 1    0.564637     0.002527     0.002555
   7    2   16 1    0.535566     0.000527     0.000522
   7    2   17 1    0.509072     0.001775     0.001775
   7    2   18 1    0.484866     0.000009     0.000009
   7    2   19 1    0.462693     0.005794     0.005770
   7    2   20 1    0.442328     0.000993     0.000998
   7    3    1 1    1.225603     0.000040     0.000040
   7    3    2 1    1.195586     0.006373     0.006266
   7    3    3 1    1.150114     0.000426     0.000421
   7    3    4 1    1.094369     0.022267     0.022327
   7    3    5 1    1.033338     0.000530     0.000539
   7    3    6 1    0.971000     0.081563     0.081720
   7    3    7 1    0.910108     0.000640     0.000643
   7    3    8 1    0.852327     0.036662     0.036799
   7    3    9 1    0.798509     0.000000     0.000000
   7    3   10 1    0.748962     0.004973     0.005014
   7    3   11 1    0.703660     0.000352     0.000354
   7    3   12 1    0.662391     0.000854     0.000856
   7    3   13 1    0.624853     0.000266     0.000266
   7    3   14 1    0.590710     0.001362     0.001379
   7    3   15 1    0.559627     0.001915     0.001919
   7    3   16 1    0.531284     0.000082     0.000080
   7    3   17 1    0.505391     0.000394     0.000401
   7    3   18 1    0.481683     0.009245     0.009215
   7    3   19 1    0.459924     0.001853     0.001842
   7    3   20 1    0.439906     0.014070     0.014113
   7    4    1 1    1.158791     0.024965     0.025228
   7    4    2 1    1.133322     0.000066     0.000065
   7    4    3 1    1.094368     0.021773     0.021832
   7    4    4 1    1.046015     0.000876     0.000880
   7    4    5 1    0.992341     0.024795     0.024662
   7    4    6 1    0.936748     0.002116     0.002131
   7    4    7 1    0.881724     0.028128     0.027670
   7    4    8 1    0.828879     0.000643     0.000640
   7    4    9 1    0.779132     0.014265     0.014052
   7    4   10 1    0.732903     0.001529     0.001535
   7    4   11 1    0.690292     0.007328     0.007296
   7    4   12 1    0.651203     0.000027     0.000027
   7    4   13 1    0.615435     0.007147     0.007209
   7    4   14 1    0.582734     0.000004     0.000004
   7    4   15 1    0.552831     0.009431     0.009362
   7    4   16 1    0.525460     0.000080     0.000078
   7    4   17 1    0.500369     0.009475     0.009591
   7    4   18 1    0.477329     0.000005     0.000005
   7    4   19 1    0.456129     0.006890     0.006867
   7    4   20 1    0.436583     0.001033     0.001037
   7    5    1 1    1.087046     0.000461     0.000470
   7    5    2 1    1.065938     0.000189     0.000189
   7    5    3 1    1.033335     0.000060     0.000061
   7    5    4 1    0.992339     0.030032     0.029871
   7    5    5 1    0.946161     0.003611     0.003657
   7    5    6 1    0.897610     0.024771     0.024538
   7    5    7 1    0.848853     0.000542     0.000554
   7    5    8 1    0.801395     0.018685     0.018173
   7    5    9 1    0.756174     0.003322     0.003332
   7    5   10 1    0.713697     0.029952     0.029673
   7    5   11 1    0.674174     0.000229     0.000228
   7    5   12 1    0.637619     0.001044     0.001034
   7    5   13 1    0.603931     0.001191     0.001203
   7    5   14 1    0.572940     0.004908     0.004937
   7    5   15 1    0.544447     0.000181     0.000179
   7    5   16 1    0.518245     0.000039     0.000038
   7    5   17 1    0.494127     0.001763     0.001787
   7    5   18 1    0.471901     0.001289     0.001295
   7    5   19 1    0.451386     0.000019     0.000019
   7    5   20 1    0.432418     0.015646     0.015693
   7    6    1 1    1.015151     0.035576     0.035626
   7    6    2 1    0.997896     0.000065     0.000065
   7    6    3 1    0.970996     0.050108     0.050204
   7    6    4 1    0.936745     0.000752     0.000757
   7    6    5 1    0.897609     0.021052     0.020854
   7    6    6 1    0.855838     0.001103     0.001125
   7    6    7 1    0.813267     0.011364     0.011244
   7    6    8 1    0.771247     0.000929     0.000934
   7    6    9 1    0.730690     0.023006     0.022655
   7    6   10 1    0.692154     0.001235     0.001239
   7    6   11 1    0.655927     0.028923     0.028245
   7    6   12 1    0.622117     0.000012     0.000012
   7    6   13 1    0.590709     0.012680     0.012835
   7    6   14 1    0.561614     0.000019     0.000019
   7    6   15 1    0.534700     0.011246     0.011141
   7    6   16 1    0.509817     0.000009     0.000009
   7    6   17 1    0.486806     0.012736     0.012736
   7    6   18 1    0.465512     0.000010     0.000010
   7    6   19 1    0.445785     0.005431     0.005416
   7    7    1 1    0.946158     0.001324     0.001341
   7    7    2 1    0.932141     0.017498     0.017662
   7    7    3 1    0.910102     0.000040     0.000040
   7    7    4 1    0.881720     0.026630     0.026195
   7    7    5 1    0.848851     0.000843     0.000862
   7    7    6 1    0.813266     0.010864     0.010749
   7    7    7 1    0.776474     0.000060     0.000060
   7    7    8 1    0.739655     0.011416     0.011431
   7    7    9 1    0.703657     0.000500     0.000504
   7    7   10 1    0.669046     0.023426     0.023590
   7    7   11 1    0.636161     0.000813     0.000804
   7    7   12 1    0.605176     0.009260     0.009331
   7    7   13 1    0.576149     0.000006     0.000006
   7    7   14 1    0.549057     0.000065     0.000065
   7    7   15 1    0.523829     0.001260     0.001249
   7    7   16 1    0.500368     0.002232     0.002260
   7    7   17 1    0.478560     0.000708     0.000708
   7    7   18 1    0.458285     0.003661     0.003632
   7    7   19 1    0.439426     0.003349     0.003365
   7    8    1 1    0.881718     0.034101     0.033544
   7    8    2 1    0.870341     0.000589     0.000593
   7    8    3 1    0.852321     0.033740     0.033867
   7    8    4 1    0.828875     0.000486     0.000483
   7    8    5 1    0.801392     0.016284     0.015837
   7    8    6 1    0.771245     0.000775     0.000780
   7    8    7 1    0.739654     0.012080     0.012097
   7    8    8 1    0.707620     0.000807     0.000810
   7    8    9 1    0.675907     0.016849     0.016467
   7    8   10 1    0.645058     0.000037     0.000037
   7    8   11 1    0.615433     0.025849     0.026073
   7    8   12 1    0.587250     0.000342     0.000346
   7    8   13 1    0.560616     0.017691     0.017667
   7    8   14 1    0.535564     0.000132     0.000130
   7    8   15 1    0.512074     0.010403     0.010416
   7    8   16 1    0.490093     0.000147     0.000148
   7    8   17 1    0.469547     0.007943     0.007983
   7    8   18 1    0.450351     0.000683     0.000681
   7    8   19 1    0.432417     0.005677     0.005695
   7    9    1 1    0.822522     0.001786     0.001785
   7    9    2 1    0.813263     0.006595     0.006526
   7    9    3 1    0.798503     0.000342     0.000338
   7    9    4 1    0.779126     0.008446     0.008320
   7    9    5 1    0.756169     0.002680     0.002689
   7    9    6 1    0.730687     0.026627     0.026220
   7    9    7 1    0.703655     0.000800     0.000805
   7    9    8 1    0.675906     0.017292     0.016900
   7    9    9 1    0.648107     0.002708     0.002685
   7    9   10 1    0.620761     0.000408     0.000410
   7    9   11 1    0.594227     0.000431     0.000441
   7    9   12 1    0.568741     0.004929     0.004980
   7    9   13 1    0.544446     0.003757     0.003727
   7    9   14 1    0.521413     0.007252     0.007136
   7    9   15 1    0.499663     0.000069     0.000070
   7    9   16 1    0.479179     0.006733     0.006726
   7    9   17 1    0.459923     0.000018     0.000018
   7    9   18 1    0.441839     0.019282     0.019380
   7   10    1 1    0.768667     0.019347     0.019258
   7   10    2 1    0.761094     0.000895     0.000891
   7   10    3 1    0.748955     0.008111     0.008177
   7   10    4 1    0.732897     0.000563     0.000565
   7   10    5 1    0.713692     0.011022     0.010920
   7   10    6 1    0.692150     0.000288     0.000289
   7   10    7 1    0.669043     0.023176     0.023338
   7   10    8 1    0.645056     0.000738     0.000734
   7   10    9 1    0.620760     0.007998     0.008037
   7   10   10 1    0.596608     0.000047     0.000047
   7   10   11 1    0.572937     0.005540     0.005572
   7   10   12 1    0.549991     0.000892     0.000896
   7   10   13 1    0.527930     0.010059     0.009808
   7   10   14 1    0.506852     0.000030     0.000031
   7   10   15 1    0.486805     0.008959     0.008959
   7   10   16 1    0.467804     0.000104     0.000104
   7   10   17 1    0.449836     0.004796     0.004788
   7   10   18 1    0.432874     0.000738     0.000742
   7   11    1 1    0.719923     0.000518     0.000527
   7   11    2 1    0.713691     0.009679     0.009589
   7   11    3 1    0.703653     0.000040     0.000040
   7   11    4 1    0.690286     0.004508     0.004488
   7   11    5 1    0.674169     0.000802     0.000796
   7   11    6 1    0.655923     0.013237     0.012927
   7   11    7 1    0.636158     0.000138     0.000136
   7   11    8 1    0.615431     0.027834     0.028075
   7   11    9 1    0.594225     0.000990     0.001012
   7   11   10 1    0.572937     0.009758     0.009815
   7   11   11 1    0.551877     0.000003     0.000003
   7   11   12 1    0.531281     0.002127     0.002080
   7   11   13 1    0.511317     0.000037     0.000037
   7   11   14 1    0.492096     0.000188     0.000190
   7   11   15 1    0.473688     0.002015     0.002024
   7   11   16 1    0.456128     0.001472     0.001467
   7   11   17 1    0.439425     0.000717     0.000721
   7   12    1 1    0.675903     0.001728     0.001689
   7   12    2 1    0.670737     0.000034     0.000034
   7   12    3 1    0.662384     0.003291     0.003298
   7   12    4 1    0.651197     0.000593     0.000580
   7   12    5 1    0.637614     0.006353     0.006290
   7   12    6 1    0.622112     0.000214     0.000214
   7   12    7 1    0.605173     0.009779     0.009854
   7   12    8 1    0.587247     0.000853     0.000864
   7   12    9 1    0.568739     0.001833     0.001852
   7   12   10 1    0.549990     0.000327     0.000329
   7   12   11 1    0.531281     0.000902     0.000882
   7   12   12 1    0.512831     0.000304     0.000304
   7   12   13 1    0.494807     0.001391     0.001414
   7   12   14 1    0.477326     0.000438     0.000438
   7   12   15 1    0.460471     0.002068     0.002059
   7   12   16 1    0.444291     0.000037     0.000037
   7   12   17 1    0.428813     0.003346     0.003339
   7   13    1 1    0.636156     0.000005     0.000005
   7   13    2 1    0.631843     0.000555     0.000550
   7   13    3 1    0.624846     0.000127     0.000127
   7   13    4 1    0.615429     0.007400     0.007465
   7   13    5 1    0.603925     0.003156     0.003188
   7   13    6 1    0.590704     0.011747     0.011890
   7   13    7 1    0.576145     0.002881     0.002907
   7   13    8 1    0.560613     0.013054     0.013036
   7   13    9 1    0.544443     0.003517     0.003490
   7   13   10 1    0.527928     0.011853     0.011558
   7   13   11 1    0.511316     0.001155     0.001155
   7   13   12 1    0.494806     0.000199     0.000202
   7   13   13 1    0.478558     0.000129     0.000128
   7   13   14 1    0.462690     0.001937     0.001929
   7   13   15 1    0.447289     0.000165     0.000165
   7   13   16 1    0.432416     0.000366     0.000367
   7   14    1 1    0.600231     0.000560     0.000569
   7   14    2 1    0.596604     0.000325     0.000331
   7   14    3 1    0.590703     0.001191     0.001206
   7   14    4 1    0.582728     0.000531     0.000539
   7   14    5 1    0.572934     0.000125     0.000126
   7   14    6 1    0.561609     0.000749     0.000750
   7   14    7 1    0.549052     0.000014     0.000014
   7   14    8 1    0.535561     0.001137     0.001127
   7   14    9 1    0.521410     0.000005     0.000005
   7   14   10 1    0.506850     0.000160     0.000162
   7   14   11 1    0.492094     0.000366     0.000370
   7   14   12 1    0.477325     0.000060     0.000060
   7   14   13 1    0.462689     0.000347     0.000345
   7   14   14 1    0.448302     0.000344     0.000344
   7   14   15 1    0.434252     0.000021     0.000021
   7   15    1 1    0.567701     0.000081     0.000083
   7   15    2 1    0.564630     0.000293     0.000296
   7   15    3 1    0.559620     0.000402     0.000403
   7   15    4 1    0.552825     0.015340     0.015227
   7   15    5 1    0.544442     0.001943     0.001928
   7   15    6 1    0.534695     0.020767     0.020572
   7   15    7 1    0.523825     0.001044     0.001035
   7   15    8 1    0.512070     0.004936     0.004943
   7   15    9 1    0.499659     0.000134     0.000136
   7   15   10 1    0.486803     0.006776     0.006776
   7   15   11 1    0.473686     0.000138     0.000139
   7   15   12 1    0.460470     0.003788     0.003771
   7   15   13 1    0.447289     0.000029     0.000029
   7   15   14 1    0.434251     0.000999     0.001000
   7   16    1 1    0.538178     0.001073     0.001066
   7   16    2 1    0.535559     0.000059     0.000058
   7   16    3 1    0.531278     0.001156     0.001131
   7   16    4 1    0.525454     0.000403     0.000397
   7   16    5 1    0.518239     0.005415     0.005390
   7   16    6 1    0.509812     0.000207     0.000206
   7   16    7 1    0.500364     0.003319     0.003360
   7   16    8 1    0.490089     0.000620     0.000622
   7   16    9 1    0.479176     0.001520     0.001518
   7   16   10 1    0.467801     0.000033     0.000033
   7   16   11 1    0.456125     0.000357     0.000356
   7   16   12 1    0.444290     0.000271     0.000271
   7   16   13 1    0.432415     0.001480     0.001485
   7   17    1 1    0.511313     0.000557     0.000557
   7   17    2 1    0.509065     0.007978     0.007982
   7   17    3 1    0.505385     0.004243     0.004326
   7   17    4 1    0.500363     0.008717     0.008824
   7   17    5 1    0.494122     0.000770     0.000781
   7   17    6 1    0.486801     0.002155     0.002155
   7   17    7 1    0.478555     0.001435     0.001433
   7   17    8 1    0.469543     0.002644     0.002657
   7   17    9 1    0.459919     0.001564     0.001555
   7   17   10 1    0.449833     0.009048     0.009033
   7   17   11 1    0.439423     0.004020     0.004040
   7   17   12 1    0.428811     0.003739     0.003732
   7   18    1 1    0.486801     0.003432     0.003432
   7   18    2 1    0.484860     0.001066     0.001064
   7   18    3 1    0.481676     0.007699     0.007675
   7   18    4 1    0.477323     0.000273     0.000273
   7   18    5 1    0.471896     0.010719     0.010767
   7   18    6 1    0.465507     0.000014     0.000014
   7   18    7 1    0.458281     0.004908     0.004869
   7   18    8 1    0.450347     0.000312     0.000311
   7   18    9 1    0.441835     0.008121     0.008163
   7   18   10 1    0.432871     0.000027     0.000027
   7   19    1 1    0.464372     0.000099     0.000099
   7   19    2 1    0.462687     0.005392     0.005370
   7   19    3 1    0.459918     0.001418     0.001410
   7   19    4 1    0.456124     0.001986     0.001980
   7   19    5 1    0.451381     0.000083     0.000082
   7   19    6 1    0.445780     0.006809     0.006791
   7   19    7 1    0.439422     0.003208     0.003224
   7   19    8 1    0.432413     0.014786     0.014830
   7   20    1 1    0.443794     0.010111     0.010134
   7   20    2 1    0.442322     0.000088     0.000088
   7   20    3 1    0.439901     0.009521     0.009550
   7   20    4 1    0.436577     0.000114     0.000114
   7   20    5 1    0.432413     0.008619     0.008645
   8    0    0 1    1.176747     0.128214     0.129598
   8    0    2 1    1.141615     0.055253     0.056169
   8    0    4 1    1.052525     0.099814     0.099916
   8    0    6 1    0.941415     0.033576     0.034188
   8    0    8 1    0.832107     0.032760     0.032555
   8    0   10 1    0.735131     0.103194     0.104018
   8    0   12 1    0.652765     0.012109     0.011926
   8    0   14 1    0.583853     0.078247     0.079064
   8    0   16 1    0.526279     0.006443     0.006327
   8    0   18 1    0.477943     0.035453     0.035449
   8    0   20 1    0.437052     0.004709     0.004725
   8    1    0 1    1.167660     0.003403     0.003281
   8    1    1 1    1.158782     0.096455     0.097470
   8    1    2 1    1.133313     0.000048     0.000048
   8    1    3 1    1.094360     0.023459     0.023522
   8    1    4 1    1.046008     0.002099     0.002109
   8    1    5 1    0.992335     0.008144     0.008101
   8    1    6 1    0.936743     0.000005     0.000005
   8    1    7 1    0.881719     0.036254     0.035663
   8    1    8 1    0.828876     0.000042     0.000042
   8    1    9 1    0.779129     0.053216     0.052422
   8    1   10 1    0.732900     0.003365     0.003378
   8    1   11 1    0.690290     0.017625     0.017548
   8    1   12 1    0.651202     0.000071     0.000070
   8    1   13 1    0.615434     0.005032     0.005075
   8    1   14 1    0.582733     0.002603     0.002645
   8    1   15 1    0.552830     0.012319     0.012229
   8    1   16 1    0.525459     0.000100     0.000098
   8    1   17 1    0.500368     0.017316     0.017528
   8    1   18 1    0.477328     0.000675     0.000675
   8    1   19 1    0.456129     0.010655     0.010619
   8    1   20 1    0.436582     0.000029     0.000029
   8    2    0 1    1.141614     0.026024     0.026455
   8    2    1 1    1.133313     0.000018     0.000018
   8    2    2 1    1.109453     0.054154     0.054424
   8    2    3 1    1.072830     0.000381     0.000390
   8    2    4 1    1.027161     0.021094     0.021420
   8    2    5 1    0.976199     0.000709     0.000720
   8    2    6 1    0.923134     0.013793     0.013739
   8    2    7 1    0.870342     0.000014     0.000014
   8    2    8 1    0.819403     0.001829     0.001819
   8    2    9 1    0.771245     0.000621     0.000624
   8    2   10 1    0.726327     0.002880     0.002906
   8    2   11 1    0.684789     0.000012     0.000012
   8    2   12 1    0.646578     0.006278     0.006285
   8    2   13 1    0.611526     0.000001     0.000001
   8    2   14 1    0.579413     0.007800     0.007934
   8    2   15 1    0.549993     0.000028     0.000028
   8    2   16 1    0.523020     0.013168     0.013085
   8    2   17 1    0.498262     0.000146     0.000149
   8    2   18 1    0.475498     0.001119     0.001120
   8    2   19 1    0.454531     0.000017     0.000017
   8    2   20 1    0.435181     0.000529     0.000530
   8    3    0 1    1.101827     0.003605     0.003600
   8    3    1 1    1.094358     0.026853     0.026926
   8    3    2 1    1.072829     0.002096     0.002142
   8    3    3 1    1.039610     0.038083     0.038205
   8    3    4 1    0.997892     0.006396     0.006437
   8    3    5 1    0.950971     0.056442     0.055589
   8    3    6 1    0.901713     0.000011     0.000011
   8    3    7 1    0.852321     0.032665     0.032788
   8    3    8 1    0.804312     0.000669     0.000669
   8    3    9 1    0.758622     0.010498     0.010454
   8    3   10 1    0.715754     0.000253     0.000252
   8    3   11 1    0.675907     0.012586     0.012301
   8    3   12 1    0.639085     0.000051     0.000051
   8    3   13 1    0.605176     0.021653     0.021820
   8    3   14 1    0.574003     0.000624     0.000628
   8    3   15 1    0.545359     0.018321     0.018292
   8    3   16 1    0.519031     0.000004     0.000004
   8    3   17 1    0.494809     0.012823     0.013031
   8    3   18 1    0.472494     0.000517     0.000519
   8    3   19 1    0.451905     0.005582     0.005558
   8    3   20 1    0.432874     0.000374     0.000376
   8    4    0 1    1.052522     0.097624     0.097724
   8    4    1 1    1.046005     0.000313     0.000314
   8    4    2 1    1.027158     0.019573     0.019876
   8    4    3 1    0.997891     0.000133     0.000134
   8    4    4 1    0.960824     0.166658     0.163883
   8    4    5 1    0.918726     0.000084     0.000084
   8    4    6 1    0.874084     0.118143     0.117944
   8    4    7 1    0.828874     0.000008     0.000008
   8    4    8 1    0.784519     0.049893     0.049617
   8    4    9 1    0.741947     0.000124     0.000124
   8    4   10 1    0.701699     0.084285     0.084418
   8    4   11 1    0.664033     0.000011     0.000011
   8    4   12 1    0.629020     0.002598     0.002592
   8    4   13 1    0.596609     0.000995     0.001012
   8    4   14 1    0.566677     0.111218     0.112980
   8    4   15 1    0.539064     0.000009     0.000009
   8    4   16 1    0.513596     0.003545     0.003536
   8    4   17 1    0.490093     0.000385     0.000386
   8    4   18 1    0.468383     0.080537     0.080636
   8    4   19 1    0.448304     0.000008     0.000008
   8    4   20 1    0.429706     0.022822     0.022738
   8    5    0 1    0.997889     0.000209     0.000210
   8    5    1 1    0.992331     0.013273     0.013202
   8    5    2 1    0.976195     0.000010     0.000010
   8    5    3 1    0.950968     0.056138     0.055289
   8    5    4 1    0.918725     0.000011     0.000011
   8    5    5 1    0.881717     0.059999     0.059019
   8    5    6 1    0.842030     0.003402     0.003385
   8    5    7 1    0.801391     0.017151     0.016680
   8    5    8 1    0.761096     0.000172     0.000172
   8    5    9 1    0.722041     0.005644     0.005789
   8    5   10 1    0.684788     0.001356     0.001335
   8    5   11 1    0.649648     0.017072     0.016674
   8    5   12 1    0.616752     0.002627     0.002660
   8    5   13 1    0.586111     0.024950     0.025242
   8    5   14 1    0.557657     0.003323     0.003325
   8    5   15 1    0.531283     0.012859     0.012576
   8    5   16 1    0.506852     0.001278     0.001297
   8    5   17 1    0.484223     0.004614     0.004603
   8    5   18 1    0.463251     0.002701     0.002693
   8    5   19 1    0.443798     0.007675     0.007693
   8    6    0 1    0.941410     0.001268     0.001291
   8    6    1 1    0.936738     0.001737     0.001749
   8    6    2 1    0.923130     0.125999     0.125508
   8    6    3 1    0.901710     0.000999     0.000994
   8    6    4 1    0.874082     0.000029     0.000029
   8    6    5 1    0.842029     0.000066     0.000065
   8    6    6 1    0.807261     0.018762     0.019019
   8    6    7 1    0.771243     0.000213     0.000214
   8    6    8 1    0.735129     0.004384     0.004419
   8    6    9 1    0.699757     0.000041     0.000041
   8    6   10 1    0.665690     0.006049     0.006052
   8    6   11 1    0.633274     0.000002     0.000002
   8    6   12 1    0.602690     0.058958     0.059709
   8    6   13 1    0.574002     0.001220     0.001229
   8    6   14 1    0.547197     0.000037     0.000037
   8    6   15 1    0.522214     0.000000     0.000000
   8    6   16 1    0.498960     0.017084     0.017370
   8    6   17 1    0.477328     0.000513     0.000513
   8    6   18 1    0.457203     0.000018     0.000018
   8    6   19 1    0.438472     0.000340     0.000342
   8    7    0 1    0.885606     0.003474     0.003480
   8    7    1 1    0.881714     0.023168     0.022790
   8    7    2 1    0.870337     0.006911     0.006959
   8    7    3 1    0.852317     0.034499     0.034628
   8    7    4 1    0.828871     0.004481     0.004456
   8    7    5 1    0.801389     0.018380     0.017876
   8    7    6 1    0.771242     0.001684     0.001693
   8    7    7 1    0.739652     0.008939     0.008951
   8    7    8 1    0.707618     0.001266     0.001271
   8    7    9 1    0.675905     0.020819     0.020348
   8    7   10 1    0.645056     0.000591     0.000588
   8    7   11 1    0.615432     0.028201     0.028446
   8    7   12 1    0.587249     0.000035     0.000035
   8    7   13 1    0.560615     0.016654     0.016632
   8    7   14 1    0.535563     0.000001     0.000001
   8    7   15 1    0.512073     0.004347     0.004352
   8    7   16 1    0.490092     0.000023     0.000023
   8    7   17 1    0.469546     0.004514     0.004537
   8    7   18 1    0.450351     0.000130     0.000130
   8    7   19 1    0.432417     0.015479     0.015525
   8    8    0 1    0.832101     0.029625     0.029440
   8    8    1 1    0.828870     0.000160     0.000159
   8    8    2 1    0.819397     0.001373     0.001366
   8    8    3 1    0.804307     0.000650     0.000650
   8    8    4 1    0.784515     0.048959     0.048688
   8    8    5 1    0.761093     0.000070     0.000070
   8    8    6 1    0.735127     0.004108     0.004141
   8    8    7 1    0.707617     0.000001     0.000001
   8    8    8 1    0.679415     0.000874     0.000869
   8    8    9 1    0.651199     0.001279     0.001252
   8    8   10 1    0.623476     0.053984     0.053983
   8    8   11 1    0.596607     0.000265     0.000270
   8    8   12 1    0.570827     0.000038     0.000038
   8    8   13 1    0.546275     0.000999     0.001004
   8    8   14 1    0.523019     0.042857     0.042585
   8    8   15 1    0.501075     0.000162     0.000164
   8    8   16 1    0.480424     0.001189     0.001188
   8    8   17 1    0.461024     0.001812     0.001802
   8    8   18 1    0.442815     0.025982     0.026120
   8    9    0 1    0.781804     0.000533     0.000526
   8    9    1 1    0.779122     0.030333     0.029881
   8    9    2 1    0.771239     0.000490     0.000492
   8    9    3 1    0.758617     0.017376     0.017303
   8    9    4 1    0.741943     0.001030     0.001035
   8    9    5 1    0.722037     0.014139     0.014503
   8    9    6 1    0.699754     0.000130     0.000130
   8    9    7 1    0.675903     0.016187     0.015820
   8    9    8 1    0.651198     0.004466     0.004374
   8    9    9 1    0.626228     0.016055     0.016072
   8    9   10 1    0.601457     0.004430     0.004499
   8    9   11 1    0.577228     0.016070     0.016202
   8    9   12 1    0.553783     0.004226     0.004198
   8    9   13 1    0.531281     0.008612     0.008422
   8    9   14 1    0.509815     0.002755     0.002750
   8    9   15 1    0.489429     0.004984     0.004992
   8    9   16 1    0.470131     0.003497     0.003518
   8    9   17 1    0.451904     0.007476     0.007443
   8    9   18 1    0.434715     0.001114     0.001115
   8   10    0 1    0.735124     0.000581     0.000586
   8   10    1 1    0.732893     0.001688     0.001694
   8   10    2 1    0.726321     0.125510     0.126647
   8   10    3 1    0.715748     0.001134     0.001128
   8   10    4 1    0.701694     0.017116     0.017143
   8   10    5 1    0.684784     0.001175     0.001157
   8   10    6 1    0.665687     0.107678     0.107734
   8   10    7 1    0.645054     0.000483     0.000480
   8   10    8 1    0.623475     0.060464     0.060463
   8   10    9 1    0.601456     0.000786     0.000798
   8   10   10 1    0.579410     0.014332     0.014578
   8   10   11 1    0.557655     0.000049     0.000049
   8   10   12 1    0.536430     0.044393     0.043987
   8   10   13 1    0.515902     0.000391     0.000388
   8   10   14 1    0.496179     0.005416     0.005528
   8   10   15 1    0.477326     0.000058     0.000058
   8   10   16 1    0.459373     0.071666     0.071135
   8   10   17 1    0.442325     0.000496     0.000498
   8   11    0 1    0.692146     0.003089     0.003098
   8   11    1 1    0.690283     0.013722     0.013662
   8   11    2 1    0.684783     0.008463     0.008333
   8   11    3 1    0.675901     0.009589     0.009372
   8   11    4 1    0.664028     0.003247     0.003243
   8   11    5 1    0.649644     0.016710     0.016320
   8   11    6 1    0.633271     0.008697     0.008606
   8   11    7 1    0.615429     0.022202     0.022395
   8   11    8 1    0.596605     0.000866     0.000881
   8   11    9 1    0.577227     0.011039     0.011130
   8   11   10 1    0.557655     0.001008     0.001009
   8   11   11 1    0.538180     0.004346     0.004316
   8   11   12 1    0.519028     0.000199     0.000198
   8   11   13 1    0.500366     0.009115     0.009227
   8   11   14 1    0.482311     0.001424     0.001420
   8   11   15 1    0.464941     0.019001     0.018986
   8   11   16 1    0.448303     0.000212     0.000212
   8   11   17 1    0.432416     0.014804     0.014848
   8   12    0 1    0.652758     0.015565     0.015329
   8   12    1 1    0.651195     0.001376     0.001348
   8   12    2 1    0.646571     0.006210     0.006217
   8   12    3 1    0.639079     0.000153     0.000153
   8   12    4 1    0.629015     0.000756     0.000754
   8   12    5 1    0.616747     0.000002     0.000002
   8   12    6 1    0.602686     0.000249     0.000252
   8   12    7 1    0.587245     0.000011     0.000011
   8   12    8 1    0.570824     0.000028     0.000028
   8   12    9 1    0.553781     0.000520     0.000517
   8   12   10 1    0.536429     0.005916     0.005862
   8   12   11 1    0.519027     0.000533     0.000530
   8   12   12 1    0.501785     0.011150     0.011278
   8   12   13 1    0.484862     0.002429     0.002424
   8   12   14 1    0.468381     0.022803     0.022831
   8   12   15 1    0.452424     0.001406     0.001401
   8   12   16 1    0.437050     0.006954     0.006978
   8   13    0 1    0.616746     0.001299     0.001315
   8   13    1 1    0.615427     0.017300     0.017450
   8   13    2 1    0.611520     0.000178     0.000178
   8   13    3 1    0.605170     0.011354     0.011442
   8   13    4 1    0.596603     0.003710     0.003773
   8   13    5 1    0.586105     0.008324     0.008421
   8   13    6 1    0.573997     0.002175     0.002190
   8   13    7 1    0.560611     0.015362     0.015341
   8   13    8 1    0.546272     0.006555     0.006585
   8   13    9 1    0.531279     0.014725     0.014400
   8   13   10 1    0.515900     0.001666     0.001654
   8   13   11 1    0.500365     0.003227     0.003267
   8   13   12 1    0.484862     0.005935     0.005923
   8   13   13 1    0.469544     0.003155     0.003171
   8   13   14 1    0.454528     0.003526     0.003514
   8   13   15 1    0.439903     0.012721     0.012760
   8   14    0 1    0.583846     0.013692     0.013835
   8   14    1 1    0.582727     0.002617     0.002659
   8   14    2 1    0.579406     0.150304     0.152874
   8   14    3 1    0.573996     0.002753     0.002773
   8   14    4 1    0.566671     0.015170     0.015410
   8   14    5 1    0.557652     0.000369     0.000369
   8   14    6 1    0.547193     0.056875     0.057131
   8   14    7 1    0.535559     0.000009     0.000008
   8   14    8 1    0.523016     0.048812     0.048502
   8   14    9 1    0.509812     0.000069     0.000069
   8   14   10 1    0.496177     0.038697     0.039499
   8   14   11 1    0.482310     0.000147     0.000146
   8   14   12 1    0.468380     0.091537     0.091649
   8   14   13 1    0.454528     0.000983     0.000980
   8   14   14 1    0.440867     0.019021     0.019089
   8   15    0 1    0.553779     0.003035     0.003015
   8   15    1 1    0.552823     0.014363     0.014257
   8   15    2 1    0.549986     0.012971     0.013020
   8   15    3 1    0.545353     0.005474     0.005465
   8   15    4 1    0.539059     0.003011     0.002991
   8   15    5 1    0.531277     0.002942     0.002877
   8   15    6 1    0.522210     0.003834     0.003794
   8   15    7 1    0.512069     0.007615     0.007625
   8   15    8 1    0.501072     0.002572     0.002604
   8   15    9 1    0.489426     0.014856     0.014881
   8   15   10 1    0.477324     0.006500     0.006503
   8   15   11 1    0.464940     0.012594     0.012584
   8   15   12 1    0.452423     0.000201     0.000200
   8   15   13 1    0.439903     0.005267     0.005283
   8   16    0 1    0.526273     0.000852     0.000836
   8   16    1 1    0.525452     0.000504     0.000496
   8   16    2 1    0.523014     0.005700     0.005663
   8   16    3 1    0.519025     0.001098     0.001092
   8   16    4 1    0.513590     0.009821     0.009797
   8   16    5 1    0.506847     0.000100     0.000101
   8   16    6 1    0.498955     0.000214     0.000218
   8   16    7 1    0.490088     0.000188     0.000189
   8   16    8 1    0.480421     0.000728     0.000728
   8   16    9 1    0.470127     0.000335     0.000337
   8   16   10 1    0.459371     0.006761     0.006710
   8   16   11 1    0.448300     0.002777     0.002776
   8   16   12 1    0.437049     0.009777     0.009810
   8   17    0 1    0.501070     0.001896     0.001919
   8   17    1 1    0.500362     0.007240     0.007329
   8   17    2 1    0.498255     0.001224     0.001248
   8   17    3 1    0.494803     0.010356     0.010524
   8   17    4 1    0.490087     0.004191     0.004205
   8   17    5 1    0.484218     0.011574     0.011545
   8   17    6 1    0.477323     0.001767     0.001768
   8   17    7 1    0.469542     0.004517     0.004540
   8   17    8 1    0.461020     0.004811     0.004784
   8   17    9 1    0.451901     0.002737     0.002725
   8   17   10 1    0.442323     0.004462     0.004485
   8   17   11 1    0.432414     0.008172     0.008197
   8   18    0 1    0.477937     0.000533     0.000533
   8   18    1 1    0.477322     0.003014     0.003015
   8   18    2 1    0.475492     0.069683     0.069714
   8   18    3 1    0.472489     0.001731     0.001738
   8   18    4 1    0.468377     0.016249     0.016269
   8   18    5 1    0.463246     0.001849     0.001843
   8   18    6 1    0.457198     0.051857     0.051598
   8   18    7 1    0.450346     0.000254     0.000254
   8   18    8 1    0.442811     0.026073     0.026211
   8   18    9 1    0.434712     0.000102     0.000103
   8   19    0 1    0.456659     0.001787     0.001779
   8   19    1 1    0.456123     0.000250     0.000249
   8   19    2 1    0.454525     0.007163     0.007138
   8   19    3 1    0.451899     0.010771     0.010723
   8   19    4 1    0.448299     0.009100     0.009099
   8   19    5 1    0.443793     0.013870     0.013902
   8   19    6 1    0.438467     0.009959     0.010027
   8   19    7 1    0.432413     0.003073     0.003082
   8   20    0 1    0.437047     0.017160     0.017218
   8   20    1 1    0.436576     0.001729     0.001735
   8   20    2 1    0.435175     0.000474     0.000475
   8   20    3 1    0.432869     0.000125     0.000126
   8   20    4 1    0.429701     0.008487     0.008455
   9    0    2 1    1.021091     0.000203     0.000206
   9    0    4 1    0.955852     0.000485     0.000491
   9    0    6 1    0.870336     0.000536     0.000540
   9    0    8 1    0.781806     0.001237     0.001222
   9    0   10 1    0.699755     0.000010     0.000010
   9    0   12 1    0.627619     0.000092     0.000092
   9    0   14 1    0.565652     0.000017     0.000017
   9    0   16 1    0.512832     0.000002     0.000002
   9    0   18 1    0.467804     0.001476     0.001476
   9    0   20 1    0.429259     0.000258     0.000257
   9    1    1 1    1.033319     0.000014     0.000014
   9    1    2 1    1.015138     0.007990     0.008001
   9    1    3 1    0.986858     0.000061     0.000062
   9    1    4 1    0.950963     0.011575     0.011400
   9    1    5 1    0.910095     0.000389     0.000391
   9    1    6 1    0.866641     0.031652     0.031618
   9    1    7 1    0.822519     0.000012     0.000012
   9    1    8 1    0.779124     0.030157     0.029707
   9    1    9 1    0.737379     0.000859     0.000865
   9    1   10 1    0.697830     0.006947     0.006917
   9    1   11 1    0.660752     0.000313     0.000313
   9    1   12 1    0.626229     0.003158     0.003161
   9    1   13 1    0.594226     0.000102     0.000104
   9    1   14 1    0.564633     0.001333     0.001348
   9    1   15 1    0.537304     0.000380     0.000378
   9    1   16 1    0.512073     0.002830     0.002833
   9    1   17 1    0.488769     0.002009     0.002011
   9    1   18 1    0.467227     0.005763     0.005764
   9    1   19 1    0.447290     0.000616     0.000615
   9    1   20 1    0.428813     0.006253     0.006241
   9    2    1 1    1.015137     0.000587     0.000587
   9    2    2 1    0.997883     0.000874     0.000880
   9    2    3 1    0.970984     0.010969     0.010990
   9    2    4 1    0.936734     0.001928     0.001941
   9    2    5 1    0.897599     0.009312     0.009225
   9    2    6 1    0.855830     0.001323     0.001350
   9    2    7 1    0.813260     0.007758     0.007676
   9    2    8 1    0.771241     0.002904     0.002920
   9    2    9 1    0.730685     0.013752     0.013542
   9    2   10 1    0.692149     0.000574     0.000575
   9    2   11 1    0.655923     0.000413     0.000403
   9    2   12 1    0.622114     0.001535     0.001539
   9    2   13 1    0.590706     0.001950     0.001974
   9    2   14 1    0.561611     0.000021     0.000021
   9    2   15 1    0.534698     0.005032     0.004985
   9    2   16 1    0.509815     0.000072     0.000072
   9    2   17 1    0.486805     0.018306     0.018306
   9    2   18 1    0.465510     0.000665     0.000665
   9    2   19 1    0.445784     0.000824     0.000822
   9    3    1 1    0.986857     0.000093     0.000096
   9    3    2 1    0.970983     0.009871     0.009889
   9    3    3 1    0.946148     0.002290     0.002319
   9    3    4 1    0.914376     0.021322     0.021178
   9    3    5 1    0.877870     0.000058     0.000059
   9    3    6 1    0.838678     0.015814     0.015470
   9    3    7 1    0.798499     0.001786     0.001762
   9    3    8 1    0.758618     0.016036     0.015969
   9    3    9 1    0.719924     0.000061     0.000062
   9    3   10 1    0.682981     0.019740     0.019310
   9    3   11 1    0.648105     0.001543     0.001530
   9    3   12 1    0.615431     0.003826     0.003859
   9    3   13 1    0.584977     0.000832     0.000843
   9    3   14 1    0.556680     0.000367     0.000365
   9    3   15 1    0.530438     0.000920     0.000898
   9    3   16 1    0.506118     0.001704     0.001735
   9    3   17 1    0.483583     0.000017     0.000017
   9    3   18 1    0.462691     0.003358     0.003344
   9    3   19 1    0.443306     0.001275     0.001280
   9    4    1 1    0.950961     0.004383     0.004317
   9    4    2 1    0.936733     0.000323     0.000325
   9    4    3 1    0.914375     0.034285     0.034052
   9    4    4 1    0.885603     0.001337     0.001339
   9    4    5 1    0.852314     0.037624     0.037765
   9    4    6 1    0.816310     0.000456     0.000454
   9    4    7 1    0.779123     0.009146     0.009009
   9    4    8 1    0.741943     0.000945     0.000950
   9    4    9 1    0.705626     0.007630     0.007667
   9    4   10 1    0.670738     0.000670     0.000675
   9    4   11 1    0.637615     0.013554     0.013420
   9    4   12 1    0.606428     0.000425     0.000429
   9    4   13 1    0.577228     0.008082     0.008149
   9    4   14 1    0.549991     0.000876     0.000879
   9    4   15 1    0.524640     0.003417     0.003372
   9    4   16 1    0.501075     0.000277     0.000280
   9    4   17 1    0.479178     0.007082     0.007074
   9    4   18 1    0.458828     0.000864     0.000857
   9    4   19 1    0.439905     0.014716     0.014761
   9    5    1 1    0.910091     0.000876     0.000880
   9    5    2 1    0.897596     0.000921     0.000912
   9    5    3 1    0.877868     0.000675     0.000679
   9    5    4 1    0.852313     0.024705     0.024798
   9    5    5 1    0.822517     0.000274     0.000274
   9    5    6 1    0.790019     0.026105     0.025868
   9    5    7 1    0.756166     0.000765     0.000768
   9    5    8 1    0.722037     0.012730     0.013057
   9    5    9 1    0.688437     0.000257     0.000256
   9    5   10 1    0.655922     0.014627     0.014283
   9    5   11 1    0.624847     0.000108     0.000108
   9    5   12 1    0.595412     0.003975     0.004069
   9    5   13 1    0.567704     0.002032     0.002063
   9    5   14 1    0.541733     0.000036     0.000035
   9    5   15 1    0.517459     0.000092     0.000092
   9    5   16 1    0.494807     0.000190     0.000194
   9    5   17 1    0.473688     0.001410     0.001416
   9    5   18 1    0.454001     0.005980     0.005953
   9    5   19 1    0.435645     0.000382     0.000383
   9    6    1 1    0.866637     0.056329     0.056269
   9    6    2 1    0.855827     0.000040     0.000041
   9    6    3 1    0.838675     0.008849     0.008656
   9    6    4 1    0.816308     0.001339     0.001335
   9    6    5 1    0.790018     0.014995     0.014859
   9    6    6 1    0.761091     0.002661     0.002649
   9    6    7 1    0.730683     0.026693     0.026285
   9    6    8 1    0.699753     0.002124     0.002126
   9    6    9 1    0.669041     0.013258     0.013350
   9    6   10 1    0.639081     0.001208     0.001210
   9    6   11 1    0.610237     0.011013     0.011007
   9    6   12 1    0.582730     0.000312     0.000317
   9    6   13 1    0.556680     0.031677     0.031458
   9    6   14 1    0.532129     0.000005     0.000005
   9    6   15 1    0.509069     0.013403     0.013410
   9    6   16 1    0.487456     0.000237     0.000238
   9    6   17 1    0.467227     0.001733     0.001734
   9    6   18 1    0.448303     0.000012     0.000012
   9    6   19 1    0.430603     0.007493     0.007523
   9    7    1 1    0.822514     0.001933     0.001932
   9    7    2 1    0.813256     0.002284     0.002260
   9    7    3 1    0.798496     0.001068     0.001053
   9    7    4 1    0.779120     0.013403     0.013203
   9    7    5 1    0.756164     0.000630     0.000632
   9    7    6 1    0.730682     0.020466     0.020154
   9    7    7 1    0.703651     0.004184     0.004210
   9    7    8 1    0.675902     0.014983     0.014644
   9    7    9 1    0.648103     0.000309     0.000306
   9    7   10 1    0.620758     0.008224     0.008265
   9    7   11 1    0.594224     0.002649     0.002709
   9    7   12 1    0.568738     0.002513     0.002539
   9    7   13 1    0.544443     0.000063     0.000063
   9    7   14 1    0.521411     0.000039     0.000039
   9    7   15 1    0.499661     0.001960     0.001989
   9    7   16 1    0.479177     0.001491     0.001489
   9    7   17 1    0.459921     0.000093     0.000092
   9    7   18 1    0.441838     0.006810     0.006845
   9    8    1 1    0.779119     0.054557     0.053744
   9    8    2 1    0.771236     0.000013     0.000013
   9    8    3 1    0.758613     0.009353     0.009314
   9    8    4 1    0.741940     0.000722     0.000725
   9    8    5 1    0.722034     0.006177     0.006335
   9    8    6 1    0.699751     0.001558     0.001559
   9    8    7 1    0.675901     0.018519     0.018099
   9    8    8 1    0.651196     0.000593     0.000580
   9    8    9 1    0.626226     0.022109     0.022131
   9    8   10 1    0.601455     0.000193     0.000196
   9    8   11 1    0.577227     0.012718     0.012822
   9    8   12 1    0.553782     0.000001     0.000001
   9    8   13 1    0.531280     0.017031     0.016656
   9    8   14 1    0.509814     0.000007     0.000007
   9    8   15 1    0.489428     0.018559     0.018591
   9    8   16 1    0.470130     0.000146     0.000147
   9    8   17 1    0.451903     0.004998     0.004976
   9    8   18 1    0.434715     0.000926     0.000927
   9    9    1 1    0.737373     0.000164     0.000165
   9    9    2 1    0.730680     0.010759     0.010595
   9    9    3 1    0.719919     0.001909     0.001944
   9    9    4 1    0.705622     0.006942     0.006975
   9    9    5 1    0.688434     0.000017     0.000017
   9    9    6 1    0.669038     0.011752     0.011834
   9    9    7 1    0.648102     0.000714     0.000708
   9    9    8 1    0.626226     0.022041     0.022064
   9    9    9 1    0.603925     0.000066     0.000067
   9    9   10 1    0.581615     0.010345     0.010558
   9    9   11 1    0.559621     0.000653     0.000654
   9    9   12 1    0.538179     0.003836     0.003810
   9    9   13 1    0.517457     0.000824     0.000819
   9    9   14 1    0.497562     0.000108     0.000110
   9    9   15 1    0.478557     0.000130     0.000130
   9    9   16 1    0.460470     0.002107     0.002097
   9    9   17 1    0.443304     0.002563     0.002574
   9   10    1 1    0.697824     0.002356     0.002346
   9   10    2 1    0.692144     0.002490     0.002497
   9   10    3 1    0.682976     0.033653     0.032918
   9   10    4 1    0.670733     0.000885     0.000892
   9   10    5 1    0.655918     0.022792     0.022257
   9   10    6 1    0.639079     0.000402     0.000402
   9   10    7 1    0.620756     0.000349     0.000351
   9   10    8 1    0.601454     0.000508     0.000516
   9   10    9 1    0.581615     0.010809     0.011031
   9   10   10 1    0.561608     0.001548     0.001550
   9   10   11 1    0.541731     0.020608     0.020227
   9   10   12 1    0.522211     0.000742     0.000734
   9   10   13 1    0.503216     0.005462     0.005535
   9   10   14 1    0.484862     0.000606     0.000604
   9   10   15 1    0.467225     0.001663     0.001664
   9   10   16 1    0.450349     0.000512     0.000511
   9   10   17 1    0.434252     0.009974     0.009983
   9   11    1 1    0.660746     0.000188     0.000188
   9   11    2 1    0.655917     0.002654     0.002592
   9   11    3 1    0.648100     0.002731     0.002709
   9   11    4 1    0.637610     0.005648     0.005592
   9   11    5 1    0.624843     0.000179     0.000179
   9   11    6 1    0.610233     0.015515     0.015508
   9   11    7 1    0.594221     0.003157     0.003229
   9   11    8 1    0.577225     0.015819     0.015949
   9   11    9 1    0.559620     0.000691     0.000693
   9   11   10 1    0.541731     0.003068     0.003011
   9   11   11 1    0.523825     0.002254     0.002235
   9   11   12 1    0.506116     0.001612     0.001642
   9   11   13 1    0.488767     0.000894     0.000895
   9   11   14 1    0.471897     0.000376     0.000378
   9   11   15 1    0.455591     0.000508     0.000507
   9   11   16 1    0.439903     0.002306     0.002313
   9   12    1 1    0.626223     0.000340     0.000340
   9   12    2 1    0.622108     0.000698     0.000700
   9   12    3 1    0.615426     0.004405     0.004444
   9   12    4 1    0.606423     0.000107     0.000108
   9   12    5 1    0.595408     0.009637     0.009864
   9   12    6 1    0.582726     0.000691     0.000702
   9   12    7 1    0.568735     0.004989     0.005041
   9   12    8 1    0.553780     0.000473     0.000470
   9   12    9 1    0.538178     0.004433     0.004403
   9   12   10 1    0.522210     0.000408     0.000404
   9   12   11 1    0.506115     0.000526     0.000535
   9   12   12 1    0.490089     0.000001     0.000001
   9   12   13 1    0.474286     0.000049     0.000049
   9   12   14 1    0.458826     0.000123     0.000122
   9   12   15 1    0.443796     0.002789     0.002796
   9   12   16 1    0.429257     0.001564     0.001559
   9   13    1 1    0.594220     0.000002     0.000002
   9   13    2 1    0.590700     0.001172     0.001187
   9   13    3 1    0.584971     0.000264     0.000267
   9   13    4 1    0.577223     0.010907     0.010997
   9   13    5 1    0.567699     0.000403     0.000410
   9   13    6 1    0.556676     0.013434     0.013341
   9   13    7 1    0.544440     0.002058     0.002042
   9   13    8 1    0.531277     0.009668     0.009454
   9   13    9 1    0.517455     0.000144     0.000143
   9   13   10 1    0.503214     0.008450     0.008563
   9   13   11 1    0.488766     0.000003     0.000003
   9   13   12 1    0.474286     0.003553     0.003565
   9   13   13 1    0.459919     0.000023     0.000023
   9   13   14 1    0.445781     0.000198     0.000197
   9   13   15 1    0.431959     0.000203     0.000203
   9   14    1 1    0.564627     0.001607     0.001625
   9   14    2 1    0.561605     0.000145     0.000145
   9   14    3 1    0.556675     0.004451     0.004420
   9   14    4 1    0.549985     0.000096     0.000097
   9   14    5 1    0.541729     0.000027     0.000026
   9   14    6 1    0.532125     0.003037     0.002981
   9   14    7 1    0.521407     0.005112     0.005030
   9   14    8 1    0.509811     0.001529     0.001526
   9   14    9 1    0.497560     0.000324     0.000331
   9   14   10 1    0.484860     0.000756     0.000755
   9   14   11 1    0.471896     0.005342     0.005366
   9   14   12 1    0.458825     0.000054     0.000053
   9   14   13 1    0.445781     0.000086     0.000085
   9   14   14 1    0.432871     0.000228     0.000229
   9   15    1 1    0.537298     0.000027     0.000027
   9   15    2 1    0.534692     0.002145     0.002125
   9   15    3 1    0.530432     0.000440     0.000429
   9   15    4 1    0.524635     0.009753     0.009627
   9   15    5 1    0.517454     0.002493     0.002478
   9   15    6 1    0.509064     0.004995     0.004998
   9   15    7 1    0.499657     0.001880     0.001907
   9   15    8 1    0.489425     0.004548     0.004556
   9   15    9 1    0.478555     0.003223     0.003220
   9   15   10 1    0.467223     0.010580     0.010582
   9   15   11 1    0.455590     0.001482     0.001479
   9   15   12 1    0.443795     0.001867     0.001871
   9   15   13 1    0.431958     0.000161     0.000162
   9   16    1 1    0.512067     0.001258     0.001260
   9   16    2 1    0.509810     0.000006     0.000006
   9   16    3 1    0.506113     0.001431     0.001458
   9   16    4 1    0.501070     0.000440     0.000446
   9   16    5 1    0.494802     0.001194     0.001213
   9   16    6 1    0.487452     0.000630     0.000632
   9   16    7 1    0.479173     0.006989     0.006982
   9   16    8 1    0.470126     0.000086     0.000087
   9   16    9 1    0.460468     0.003826     0.003808
   9   16   10 1    0.450346     0.001199     0.001196
   9   16   11 1    0.439901     0.000036     0.000036
   9   16   12 1    0.429255     0.000064     0.000064
   9   17    1 1    0.488763     0.000134     0.000135
   9   17    2 1    0.486799     0.000781     0.000781
   9   17    3 1    0.483577     0.000213     0.000213
   9   17    4 1    0.479173     0.005371     0.005365
   9   17    5 1    0.473683     0.002456     0.002466
   9   17    6 1    0.467222     0.011513     0.011516
   9   17    7 1    0.459917     0.000180     0.000179
   9   17    8 1    0.451900     0.010305     0.010259
   9   17    9 1    0.443301     0.001431     0.001437
   9   17   10 1    0.434249     0.004572     0.004576
   9   18    1 1    0.467221     0.004338     0.004339
   9   18    2 1    0.465505     0.000537     0.000537
   9   18    3 1    0.462685     0.003526     0.003511
   9   18    4 1    0.458823     0.001178     0.001168
   9   18    5 1    0.453996     0.007837     0.007802
   9   18    6 1    0.448298     0.000329     0.000329
   9   18    7 1    0.441834     0.019394     0.019494
   9   18    8 1    0.434711     0.000008     0.000008
   9   19    1 1    0.447285     0.000807     0.000807
   9   19    2 1    0.445778     0.001686     0.001681
   9   19    3 1    0.443300     0.000365     0.000367
   9   19    4 1    0.439900     0.001862     0.001867
   9   19    5 1    0.435640     0.003506     0.003518
   9   19    6 1    0.430599     0.007112     0.007140
   9   20    1 1    0.428808     0.007222     0.007208
  10    0    0 1    0.941397     0.013566     0.013813
  10    0    2 1    0.923118     0.038025     0.037877
  10    0    4 1    0.874072     0.032017     0.031962
  10    0    6 1    0.807253     0.004144     0.004201
  10    0    8 1    0.735123     0.000268     0.000271
  10    0   10 1    0.665686     0.000347     0.000347
  10    0   12 1    0.602686     0.000044     0.000044
  10    0   14 1    0.547195     0.001608     0.001615
  10    0   16 1    0.498958     0.003764     0.003827
  10    0   18 1    0.457201     0.000351     0.000349
  10    1    0 1    0.936726     0.000250     0.000252
  10    1    1 1    0.932123     0.015851     0.016000
  10    1    2 1    0.918712     0.007395     0.007420
  10    1    3 1    0.897591     0.016050     0.015899
  10    1    4 1    0.870329     0.000026     0.000026
  10    1    5 1    0.838672     0.040000     0.039129
  10    1    6 1    0.804301     0.001559     0.001560
  10    1    7 1    0.768661     0.020401     0.020307
  10    1    8 1    0.732892     0.000606     0.000608
  10    1    9 1    0.697826     0.002220     0.002210
  10    1   10 1    0.664028     0.000080     0.000080
  10    1   11 1    0.631843     0.011483     0.011373
  10    1   12 1    0.601455     0.002719     0.002761
  10    1   13 1    0.572935     0.018234     0.018341
  10    1   14 1    0.546273     0.000088     0.000089
  10    1   15 1    0.521411     0.007672     0.007549
  10    1   16 1    0.498259     0.002248     0.002292
  10    1   17 1    0.476714     0.007978     0.007984
  10    1   18 1    0.456663     0.000016     0.000016
  10    1   19 1    0.437996     0.005268     0.005301
  10    2    0 1    0.923117     0.028182     0.028072
  10    2    1 1    0.918711     0.000004     0.000004
  10    2    2 1    0.905863     0.155042     0.153879
  10    2    3 1    0.885597     0.000278     0.000278
  10    2    4 1    0.859381     0.119980     0.122187
  10    2    5 1    0.828863     0.000445     0.000443
  10    2    6 1    0.795637     0.056094     0.055278
  10    2    7 1    0.761088     0.000008     0.000008
  10    2    8 1    0.726319     0.125097     0.126231
  10    2    9 1    0.692145     0.000784     0.000786
  10    2   10 1    0.659127     0.012776     0.012640
  10    2   11 1    0.627616     0.000340     0.000340
  10    2   12 1    0.597806     0.196271     0.198155
  10    2   13 1    0.569778     0.000012     0.000012
  10    2   14 1    0.543535     0.001416     0.001396
  10    2   15 1    0.519028     0.000371     0.000369
  10    2   16 1    0.496179     0.119001     0.121469
  10    2   17 1    0.474891     0.000048     0.000048
  10    2   18 1    0.455060     0.005167     0.005155
  10    2   19 1    0.436580     0.000139     0.000139
  10    3    0 1    0.901698     0.000050     0.000049
  10    3    1 1    0.897590     0.022754     0.022540
  10    3    2 1    0.885596     0.002260     0.002264
  10    3    3 1    0.866632     0.034868     0.034831
  10    3    4 1    0.842019     0.000113     0.000113
  10    3    5 1    0.813253     0.004417     0.004370
  10    3    6 1    0.781800     0.000756     0.000747
  10    3    7 1    0.748949     0.007620     0.007683
  10    3    8 1    0.715746     0.001917     0.001907
  10    3    9 1    0.682978     0.036794     0.035991
  10    3   10 1    0.651195     0.000520     0.000509
  10    3   11 1    0.620757     0.010080     0.010130
  10    3   12 1    0.591870     0.003567     0.003622
  10    3   13 1    0.564631     0.003456     0.003494
  10    3   14 1    0.539061     0.000534     0.000530
  10    3   15 1    0.515128     0.009904     0.009825
  10    3   16 1    0.492768     0.002374     0.002403
  10    3   17 1    0.471898     0.004225     0.004244
  10    3   18 1    0.452425     0.000288     0.000287
  10    3   19 1    0.434252     0.006171     0.006177
  10    4    0 1    0.874070     0.056839     0.056742
  10    4    1 1    0.870327     0.001265     0.001274
  10    4    2 1    0.859380     0.026356     0.026840
  10    4    3 1    0.842019     0.000163     0.000162
  10    4    4 1    0.819390     0.059620     0.059292
  10    4    5 1    0.792810     0.001191     0.001186
  10    4    6 1    0.763586     0.009854     0.009879
  10    4    7 1    0.732891     0.000271     0.000272
  10    4    8 1    0.701691     0.014144     0.014166
  10    4    9 1    0.670734     0.000010     0.000011
  10    4   10 1    0.640557     0.006413     0.006407
  10    4   11 1    0.611521     0.000085     0.000085
  10    4   12 1    0.583848     0.000023     0.000023
  10    4   13 1    0.557654     0.000193     0.000193
  10    4   14 1    0.532980     0.006113     0.006028
  10    4   15 1    0.509814     0.000153     0.000153
  10    4   16 1    0.488110     0.001221     0.001224
  10    4   17 1    0.467802     0.000277     0.000277
  10    4   18 1    0.448811     0.002265     0.002264
  10    4   19 1    0.431054     0.000091     0.000091
  10    5    0 1    0.842018     0.001715     0.001706
  10    5    1 1    0.838670     0.026009     0.025442
  10    5    2 1    0.828861     0.006059     0.006026
  10    5    3 1    0.813252     0.012156     0.012029
  10    5    4 1    0.792809     0.001994     0.001987
  10    5    5 1    0.768659     0.006148     0.006120
  10    5    6 1    0.741938     0.002534     0.002546
  10    5    7 1    0.713686     0.013598     0.013472
  10    5    8 1    0.684781     0.000040     0.000040
  10    5    9 1    0.655919     0.020820     0.020332
  10    5   10 1    0.627615     0.000078     0.000077
  10    5   11 1    0.600231     0.013375     0.013580
  10    5   12 1    0.573998     0.000115     0.000116
  10    5   13 1    0.549052     0.005447     0.005462
  10    5   14 1    0.525455     0.000029     0.000029
  10    5   15 1    0.503216     0.006214     0.006297
  10    5   16 1    0.482311     0.000548     0.000546
  10    5   17 1    0.462689     0.007706     0.007674
  10    5   18 1    0.444291     0.000002     0.000002
  10    6    0 1    0.807249     0.018493     0.018746
  10    6    1 1    0.804298     0.000009     0.000009
  10    6    2 1    0.795635     0.054061     0.053276
  10    6    3 1    0.781798     0.000017     0.000017
  10    6    4 1    0.763585     0.014895     0.014933
  10    6    5 1    0.741937     0.000239     0.000241
  10    6    6 1    0.717822     0.024813     0.024970
  10    6    7 1    0.692144     0.001445     0.001449
  10    6    8 1    0.665684     0.108071     0.108126
  10    6    9 1    0.639079     0.000016     0.000016
  10    6   10 1    0.612814     0.000026     0.000026
  10    6   11 1    0.587245     0.001048     0.001062
  10    6   12 1    0.562610     0.067813     0.068403
  10    6   13 1    0.539060     0.000459     0.000456
  10    6   14 1    0.516677     0.000321     0.000318
  10    6   15 1    0.495490     0.002204     0.002244
  10    6   16 1    0.475495     0.105763     0.105810
  10    6   17 1    0.456662     0.000501     0.000499
  10    6   18 1    0.438946     0.000003     0.000003
  10    7    0 1    0.771232     0.000067     0.000067
  10    7    1 1    0.768657     0.017845     0.017763
  10    7    2 1    0.761085     0.000113     0.000112
  10    7    3 1    0.748946     0.005769     0.005816
  10    7    4 1    0.732889     0.000138     0.000139
  10    7    5 1    0.713684     0.029885     0.029607
  10    7    6 1    0.692143     0.001163     0.001166
  10    7    7 1    0.669037     0.021030     0.021176
  10    7    8 1    0.645050     0.000974     0.000969
  10    7    9 1    0.620755     0.001071     0.001076
  10    7   10 1    0.596603     0.001167     0.001187
  10    7   11 1    0.572933     0.007105     0.007147
  10    7   12 1    0.549988     0.003274     0.003286
  10    7   13 1    0.527927     0.013367     0.013034
  10    7   14 1    0.506849     0.003960     0.004019
  10    7   15 1    0.486803     0.004468     0.004468
  10    7   16 1    0.467802     0.002883     0.002884
  10    7   17 1    0.449834     0.010308     0.010291
  10    7   18 1    0.432872     0.001290     0.001297
  10    8    0 1    0.735118     0.103299     0.104119
  10    8    1 1    0.732888     0.003311     0.003324
  10    8    2 1    0.726315     0.001626     0.001641
  10    8    3 1    0.715743     0.002952     0.002937
  10    8    4 1    0.701689     0.080113     0.080238
  10    8    5 1    0.684779     0.000529     0.000520
  10    8    6 1    0.665683     0.007177     0.007180
  10    8    7 1    0.645050     0.000059     0.000058
  10    8    8 1    0.623471     0.059169     0.059168
  10    8    9 1    0.601453     0.002031     0.002062
  10    8   10 1    0.579407     0.014047     0.014287
  10    8   11 1    0.557653     0.000036     0.000036
  10    8   12 1    0.536428     0.006947     0.006883
  10    8   13 1    0.515900     0.000007     0.000006
  10    8   14 1    0.496177     0.040285     0.041119
  10    8   15 1    0.477325     0.000123     0.000123
  10    8   16 1    0.459372     0.009336     0.009267
  10    8   17 1    0.442324     0.000117     0.000118
  10    9    0 1    0.699747     0.003882     0.003884
  10    9    1 1    0.697822     0.004579     0.004559
  10    9    2 1    0.692141     0.004564     0.004576
  10    9    3 1    0.682974     0.018375     0.017974
  10    9    4 1    0.670731     0.004739     0.004777
  10    9    5 1    0.655916     0.012391     0.012100
  10    9    6 1    0.639076     0.000911     0.000912
  10    9    7 1    0.620754     0.008386     0.008427
  10    9    8 1    0.601452     0.002711     0.002753
  10    9    9 1    0.581613     0.009615     0.009813
  10    9   10 1    0.561607     0.000055     0.000055
  10    9   11 1    0.541730     0.005429     0.005328
  10    9   12 1    0.522210     0.000010     0.000009
  10    9   13 1    0.503215     0.008057     0.008165
  10    9   14 1    0.484861     0.000029     0.000029
  10    9   15 1    0.467225     0.015315     0.015318
  10    9   16 1    0.450348     0.000347     0.000346
  10    9   17 1    0.434251     0.004447     0.004451
  10   10    0 1    0.665681     0.000205     0.000205
  10   10    1 1    0.664023     0.000000     0.000000
  10   10    2 1    0.659123     0.011825     0.011699
  10   10    3 1    0.651191     0.000055     0.000054
  10   10    4 1    0.640553     0.004943     0.004938
  10   10    5 1    0.627612     0.000034     0.000034
  10   10    6 1    0.612812     0.000088     0.000088
  10   10    7 1    0.596601     0.000644     0.000655
  10   10    8 1    0.579405     0.011188     0.011379
  10   10    9 1    0.561606     0.001015     0.001016
  10   10   10 1    0.543532     0.003284     0.003237
  10   10   11 1    0.525453     0.004010     0.003948
  10   10   12 1    0.507584     0.050150     0.050663
  10   10   13 1    0.490088     0.001747     0.001753
  10   10   14 1    0.473087     0.013773     0.013826
  10   10   15 1    0.456661     0.002118     0.002109
  10   10   16 1    0.440866     0.026409     0.026503
  10   11    0 1    0.633265     0.000020     0.000020
  10   11    1 1    0.631837     0.012389     0.012270
  10   11    2 1    0.627611     0.001342     0.001341
  10   11    3 1    0.620752     0.017505     0.017591
  10   11    4 1    0.611517     0.000096     0.000096
  10   11    5 1    0.600227     0.003310     0.003360
  10   11    6 1    0.587242     0.001331     0.001349
  10   11    7 1    0.572931     0.003906     0.003929
  10   11    8 1    0.557651     0.001607     0.001607
  10   11    9 1    0.541729     0.018203     0.017867
  10   11   10 1    0.525453     0.008126     0.007999
  10   11   11 1    0.509065     0.007315     0.007318
  10   11   12 1    0.492766     0.001784     0.001806
  10   11   13 1    0.476711     0.002581     0.002583
  10   11   14 1    0.461020     0.003936     0.003913
  10   11   15 1    0.445781     0.003796     0.003786
  10   11   16 1    0.431052     0.001800     0.001809
  10   12    0 1    0.602681     0.058699     0.059447
  10   12    1 1    0.601450     0.003316     0.003368
  10   12    2 1    0.597801     0.005307     0.005358
  10   12    3 1    0.591865     0.003245     0.003295
  10   12    4 1    0.583844     0.191675     0.193675
  10   12    5 1    0.573994     0.005731     0.005771
  10   12    6 1    0.562607     0.014424     0.014549
  10   12    7 1    0.549985     0.001091     0.001095
  10   12    8 1    0.536426     0.042856     0.042463
  10   12    9 1    0.522209     0.000084     0.000083
  10   12   10 1    0.507583     0.056614     0.057193
  10   12   11 1    0.492766     0.000001     0.000001
  10   12   12 1    0.477938     0.040640     0.040636
  10   12   13 1    0.463247     0.000405     0.000404
  10   12   14 1    0.448809     0.041716     0.041697
  10   12   15 1    0.434713     0.000150     0.000150
  10   13    0 1    0.573993     0.006088     0.006132
  10   13    1 1    0.572929     0.011068     0.011133
  10   13    2 1    0.569773     0.002670     0.002692
  10   13    3 1    0.564626     0.001456     0.001472
  10   13    4 1    0.557649     0.007756     0.007759
  10   13    5 1    0.549048     0.007685     0.007706
  10   13    6 1    0.539057     0.001789     0.001777
  10   13    7 1    0.527924     0.008912     0.008690
  10   13    8 1    0.515897     0.002273     0.002255
  10   13    9 1    0.503213     0.003096     0.003138
  10   13   10 1    0.490087     0.000015     0.000015
  10   13   11 1    0.476710     0.012864     0.012874
  10   13   12 1    0.463247     0.002670     0.002662
  10   13   13 1    0.449832     0.008820     0.008806
  10   13   14 1    0.436578     0.000073     0.000074
  10   14    0 1    0.547189     0.002391     0.002401
  10   14    1 1    0.546267     0.000206     0.000207
  10   14    2 1    0.543529     0.001101     0.001085
  10   14    3 1    0.539056     0.000264     0.000263
  10   14    4 1    0.532975     0.000140     0.000138
  10   14    5 1    0.525451     0.000431     0.000424
  10   14    6 1    0.516673     0.000132     0.000131
  10   14    7 1    0.506846     0.000761     0.000772
  10   14    8 1    0.496174     0.003352     0.003421
  10   14    9 1    0.484859     0.002173     0.002169
  10   14   10 1    0.473085     0.013751     0.013805
  10   14   11 1    0.461019     0.002595     0.002580
  10   14   12 1    0.448809     0.021819     0.021809
  10   14   13 1    0.436578     0.003541     0.003553
  10   15    0 1    0.522207     0.000288     0.000285
  10   15    1 1    0.521405     0.005013     0.004932
  10   15    2 1    0.519023     0.001681     0.001671
  10   15    3 1    0.515123     0.007789     0.007727
  10   15    4 1    0.509809     0.001117     0.001115
  10   15    5 1    0.503212     0.012895     0.013067
  10   15    6 1    0.495486     0.005510     0.005610
  10   15    7 1    0.486799     0.007109     0.007109
  10   15    8 1    0.477322     0.000501     0.000501
  10   15    9 1    0.467222     0.001276     0.001276
  10   15   10 1    0.456659     0.003790     0.003775
  10   15   11 1    0.445779     0.002162     0.002156
  10   15   12 1    0.434712     0.002712     0.002715
  10   16    0 1    0.498953     0.081993     0.083369
  10   16    1 1    0.498254     0.008031     0.008189
  10   16    2 1    0.496173     0.004862     0.004963
  10   16    3 1    0.492763     0.004628     0.004684
  10   16    4 1    0.488105     0.079628     0.079839
  10   16    5 1    0.482306     0.001001     0.000998
  10   16    6 1    0.475491     0.018060     0.018068
  10   16    7 1    0.467798     0.001260     0.001260
  10   16    8 1    0.459369     0.061145     0.060691
  10   16    9 1    0.450345     0.001372     0.001369
  10   16   10 1    0.440864     0.033280     0.033398
  10   16   11 1    0.431050     0.000145     0.000146
  10   17    0 1    0.477320     0.003475     0.003476
  10   17    1 1    0.476708     0.001127     0.001128
  10   17    2 1    0.474885     0.004510     0.004517
  10   17    3 1    0.471893     0.009330     0.009372
  10   17    4 1    0.467797     0.008529     0.008530
  10   17    5 1    0.462685     0.002493     0.002483
  10   17    6 1    0.456658     0.001194     0.001189
  10   17    7 1    0.449831     0.002644     0.002640
  10   17    8 1    0.442321     0.004357     0.004380
  10   17    9 1    0.434248     0.009781     0.009790
  10   18    0 1    0.457196     0.000214     0.000213
  10   18    1 1    0.456658     0.000125     0.000124
  10   18    2 1    0.455054     0.005656     0.005644
  10   18    3 1    0.452420     0.000281     0.000280
  10   18    4 1    0.448807     0.000037     0.000037
  10   18    5 1    0.444286     0.000272     0.000272
  10   18    6 1    0.438942     0.000028     0.000028
  10   18    7 1    0.432868     0.001764     0.001773
  10   19    0 1    0.438465     0.001415     0.001425
  10   19    1 1    0.437990     0.010720     0.010787
  10   19    2 1    0.436575     0.001817     0.001823
  10   19    3 1    0.434247     0.001970     0.001972
  10   19    4 1    0.431049     0.000047     0.000047
  11    0    2 1    0.842013     0.000066     0.000065
  11    0    4 1    0.804295     0.001129     0.001129
  11    0    6 1    0.751326     0.003107     0.003126
  11    0    8 1    0.692142     0.001008     0.001011
  11    0   10 1    0.633267     0.001859     0.001840
  11    0   12 1    0.578312     0.000042     0.000042
  11    0   14 1    0.528758     0.000336     0.000328
  11    0   16 1    0.484861     0.000117     0.000117
  11    0   18 1    0.446282     0.000082     0.000082
  11    1    1 1    0.848830     0.000391     0.000400
  11    1    2 1    0.838665     0.001578     0.001543
  11    1    3 1    0.822506     0.000077     0.000077
  11    1    4 1    0.801376     0.017223     0.016749
  11    1    5 1    0.776459     0.000161     0.000162
  11    1    6 1    0.748945     0.034300     0.034582
  11    1    7 1    0.719915     0.000017     0.000017
  11    1    8 1    0.690279     0.018220     0.018141
  11    1    9 1    0.660745     0.000402     0.000401
  11    1   10 1    0.631839     0.011104     0.010998
  11    1   11 1    0.603922     0.000095     0.000096
  11    1   12 1    0.577224     0.000657     0.000662
  11    1   13 1    0.551874     0.000760     0.000757
  11    1   14 1    0.527926     0.000349     0.000340
  11    1   15 1    0.505386     0.000196     0.000200
  11    1   16 1    0.484220     0.000265     0.000264
  11    1   17 1    0.464374     0.000238     0.000237
  11    1   18 1    0.445781     0.004169     0.004158
  11    1   19 1    0.428367     0.000131     0.000131
  11    2    1 1    0.838665     0.019036     0.018621
  11    2    2 1    0.828856     0.000485     0.000483
  11    2    3 1    0.813247     0.000295     0.000292
  11    2    4 1    0.792805     0.000886     0.000883
  11    2    5 1    0.768655     0.000236     0.000235
  11    2    6 1    0.741934     0.001282     0.001288
  11    2    7 1    0.713683     0.008067     0.007992
  11    2    8 1    0.684778     0.000312     0.000308
  11    2    9 1    0.655917     0.004113     0.004016
  11    2   10 1    0.627613     0.001181     0.001180
  11    2   11 1    0.600229     0.001040     0.001056
  11    2   12 1    0.573996     0.000061     0.000062
  11    2   13 1    0.549051     0.005041     0.005055
  11    2   14 1    0.525454     0.000080     0.000079
  11    2   15 1    0.503215     0.005372     0.005444
  11    2   16 1    0.482310     0.001713     0.001708
  11    2   17 1    0.462689     0.000569     0.000566
  11    2   18 1    0.444290     0.000726     0.000727
  11    3    1 1    0.822505     0.001338     0.001338
  11    3    2 1    0.813247     0.027155     0.026870
  11    3    3 1    0.798487     0.000031     0.000031
  11    3    4 1    0.779112     0.014821     0.014600
  11    3    5 1    0.756157     0.000145     0.000146
  11    3    6 1    0.730676     0.004823     0.004749
  11    3    7 1    0.703645     0.000402     0.000405
  11    3    8 1    0.675897     0.012601     0.012315
  11    3    9 1    0.648099     0.000092     0.000091
  11    3   10 1    0.620754     0.017119     0.017203
  11    3   11 1    0.594220     0.000743     0.000760
  11    3   12 1    0.568735     0.008883     0.008976
  11    3   13 1    0.544441     0.000188     0.000187
  11    3   14 1    0.521409     0.000025     0.000024
  11    3   15 1    0.499659     0.000701     0.000711
  11    3   16 1    0.479176     0.004922     0.004917
  11    3   17 1    0.459920     0.000462     0.000459
  11    3   18 1    0.441836     0.003394     0.003411
  11    4    1 1    0.801374     0.011588     0.011269
  11    4    2 1    0.792804     0.003067     0.003055
  11    4    3 1    0.779112     0.021859     0.021533
  11    4    4 1    0.761082     0.001107     0.001102
  11    4    5 1    0.739640     0.013906     0.013924
  11    4    6 1    0.715741     0.002073     0.002062
  11    4    7 1    0.690278     0.005904     0.005878
  11    4    8 1    0.664023     0.002237     0.002234
  11    4    9 1    0.637609     0.005783     0.005726
  11    4   10 1    0.611518     0.002117     0.002116
  11    4   11 1    0.586104     0.017567     0.017772
  11    4   12 1    0.561607     0.001566     0.001568
  11    4   13 1    0.538178     0.011988     0.011907
  11    4   14 1    0.515899     0.001459     0.001448
  11    4   15 1    0.494804     0.004020     0.004086
  11    4   16 1    0.474889     0.000467     0.000468
  11    4   17 1    0.456125     0.003151     0.003140
  11    4   18 1    0.438469     0.000004     0.000004
  11    5    1 1    0.776457     0.001152     0.001155
  11    5    2 1    0.768653     0.015211     0.015141
  11    5    3 1    0.756155     0.000210     0.000210
  11    5    4 1    0.739640     0.007274     0.007284
  11    5    5 1    0.719914     0.002244     0.002286
  11    5    6 1    0.697821     0.015121     0.015056
  11    5    7 1    0.674161     0.000049     0.000049
  11    5    8 1    0.649639     0.017416     0.017010
  11    5    9 1    0.624842     0.002283     0.002282
  11    5   10 1    0.600228     0.001839     0.001867
  11    5   11 1    0.576141     0.000007     0.000007
  11    5   12 1    0.552824     0.006543     0.006495
  11    5   13 1    0.530434     0.001933     0.001887
  11    5   14 1    0.509066     0.004630     0.004632
  11    5   15 1    0.488766     0.000020     0.000020
  11    5   16 1    0.469543     0.007299     0.007336
  11    5   17 1    0.451382     0.000538     0.000536
  11    5   18 1    0.434251     0.012512     0.012523
  11    6    1 1    0.748942     0.012501     0.012604
  11    6    2 1    0.741932     0.000297     0.000298
  11    6    3 1    0.730674     0.027211     0.026794
  11    6    4 1    0.715740     0.000250     0.000248
  11    6    5 1    0.697820     0.021926     0.021830
  11    6    6 1    0.677644     0.001668     0.001649
  11    6    7 1    0.655915     0.015874     0.015502
  11    6    8 1    0.633266     0.001294     0.001281
  11    6    9 1    0.610231     0.016718     0.016710
  11    6   10 1    0.587242     0.000040     0.000040
  11    6   11 1    0.564628     0.013622     0.013773
  11    6   12 1    0.542628     0.000004     0.000003
  11    6   13 1    0.521408     0.006635     0.006529
  11    6   14 1    0.501072     0.000002     0.000002
  11    6   15 1    0.481677     0.008382     0.008355
  11    6   16 1    0.463248     0.001431     0.001427
  11    6   17 1    0.445781     0.017059     0.017013
  11    6   18 1    0.429257     0.001471     0.001466
  11    7    1 1    0.719912     0.000460     0.000468
  11    7    2 1    0.713680     0.000517     0.000512
  11    7    3 1    0.703642     0.000834     0.000840
  11    7    4 1    0.690276     0.006105     0.006079
  11    7    5 1    0.674159     0.002049     0.002036
  11    7    6 1    0.655914     0.025849     0.025242
  11    7    7 1    0.636150     0.000091     0.000090
  11    7    8 1    0.615424     0.024050     0.024258
  11    7    9 1    0.594219     0.001582     0.001618
  11    7   10 1    0.572931     0.004420     0.004446
  11    7   11 1    0.551872     0.000382     0.000380
  11    7   12 1    0.531277     0.001009     0.000987
  11    7   13 1    0.511313     0.000003     0.000003
  11    7   14 1    0.492092     0.000792     0.000801
  11    7   15 1    0.473685     0.002187     0.002196
  11    7   16 1    0.456125     0.000325     0.000324
  11    7   17 1    0.439423     0.000060     0.000061
  11    8    1 1    0.690275     0.017927     0.017849
  11    8    2 1    0.684775     0.000029     0.000028
  11    8    3 1    0.675894     0.014026     0.013709
  11    8    4 1    0.664021     0.001574     0.001572
  11    8    5 1    0.649637     0.014127     0.013798
  11    8    6 1    0.633265     0.002365     0.002340
  11    8    7 1    0.615424     0.030057     0.030316
  11    8    8 1    0.596600     0.002792     0.002840
  11    8    9 1    0.577222     0.015372     0.015498
  11    8   10 1    0.557650     0.002403     0.002404
  11    8   11 1    0.538176     0.007147     0.007099
  11    8   12 1    0.519025     0.000465     0.000462
  11    8   13 1    0.500363     0.004852     0.004912
  11    8   14 1    0.482308     0.000008     0.000008
  11    8   15 1    0.464939     0.015309     0.015298
  11    8   16 1    0.448300     0.000580     0.000580
  11    8   17 1    0.432414     0.013388     0.013428
  11    9    1 1    0.660741     0.000495     0.000494
  11    9    2 1    0.655913     0.000471     0.000460
  11    9    3 1    0.648095     0.000047     0.000047
  11    9    4 1    0.637606     0.011359     0.011245
  11    9    5 1    0.624839     0.003810     0.003808
  11    9    6 1    0.610230     0.009886     0.009882
  11    9    7 1    0.594218     0.000077     0.000079
  11    9    8 1    0.577221     0.011052     0.011143
  11    9    9 1    0.559617     0.003538     0.003545
  11    9   10 1    0.541728     0.021067     0.020678
  11    9   11 1    0.523823     0.000169     0.000168
  11    9   12 1    0.506114     0.000439     0.000447
  11    9   13 1    0.488765     0.000697     0.000697
  11    9   14 1    0.471896     0.004810     0.004832
  11    9   15 1    0.455590     0.000069     0.000069
  11    9   16 1    0.439902     0.000026     0.000026
  11   10    1 1    0.631835     0.009543     0.009452
  11   10    2 1    0.627609     0.000005     0.000005
  11   10    3 1    0.620750     0.011804     0.011862
  11   10    4 1    0.611515     0.001598     0.001597
  11   10    5 1    0.600225     0.011093     0.011263
  11   10    6 1    0.587240     0.000575     0.000582
  11   10    7 1    0.572929     0.008906     0.008958
  11   10    8 1    0.557649     0.000281     0.000281
  11   10    9 1    0.541727     0.004048     0.003973
  11   10   10 1    0.525451     0.000384     0.000378
  11   10   11 1    0.509064     0.009875     0.009880
  11   10   12 1    0.492765     0.000102     0.000103
  11   10   13 1    0.476710     0.014001     0.014012
  11   10   14 1    0.461020     0.000648     0.000644
  11   10   15 1    0.445780     0.003179     0.003171
  11   10   16 1    0.431052     0.000110     0.000111
  11   11    1 1    0.603918     0.000563     0.000569
  11   11    2 1    0.600224     0.000416     0.000422
  11   11    3 1    0.594216     0.000053     0.000054
  11   11    4 1    0.586100     0.015228     0.015406
  11   11    5 1    0.576138     0.001957     0.001975
  11   11    6 1    0.564625     0.014294     0.014453
  11   11    7 1    0.551870     0.000003     0.000003
  11   11    8 1    0.538175     0.005007     0.004973
  11   11    9 1    0.523822     0.000487     0.000482
  11   11   10 1    0.509064     0.009901     0.009906
  11   11   11 1    0.494120     0.000048     0.000049
  11   11   12 1    0.479173     0.004168     0.004164
  11   11   13 1    0.464372     0.000444     0.000443
  11   11   14 1    0.449832     0.000139     0.000139
  11   11   15 1    0.435642     0.000419     0.000420
  11   12    1 1    0.577219     0.005596     0.005641
  11   12    2 1    0.573992     0.000693     0.000698
  11   12    3 1    0.568731     0.003631     0.003669
  11   12    4 1    0.561603     0.001573     0.001575
  11   12    5 1    0.552820     0.000449     0.000446
  11   12    6 1    0.542625     0.000914     0.000895
  11   12    7 1    0.531275     0.002733     0.002673
  11   12    8 1    0.519023     0.001577     0.001568
  11   12    9 1    0.506112     0.001333     0.001358
  11   12   10 1    0.492764     0.000728     0.000737
  11   12   11 1    0.479173     0.005578     0.005572
  11   12   12 1    0.465506     0.002271     0.002271
  11   12   13 1    0.451900     0.002796     0.002783
  11   12   14 1    0.438467     0.000181     0.000182
  11   13    1 1    0.551869     0.001047     0.001042
  11   13    2 1    0.549046     0.005862     0.005878
  11   13    3 1    0.544436     0.001066     0.001058
  11   13    4 1    0.538173     0.006703     0.006657
  11   13    5 1    0.530430     0.001000     0.000976
  11   13    6 1    0.521405     0.008338     0.008204
  11   13    7 1    0.511310     0.000910     0.000910
  11   13    8 1    0.500361     0.006093     0.006168
  11   13    9 1    0.488763     0.001744     0.001745
  11   13   10 1    0.476709     0.002604     0.002606
  11   13   11 1    0.464371     0.000762     0.000761
  11   13   12 1    0.451899     0.004078     0.004060
  11   13   13 1    0.439421     0.001677     0.001685
  11   14    1 1    0.527921     0.000173     0.000168
  11   14    2 1    0.525449     0.000653     0.000643
  11   14    3 1    0.521404     0.000075     0.000074
  11   14    4 1    0.515895     0.000120     0.000119
  11   14    5 1    0.509062     0.000468     0.000468
  11   14    6 1    0.501068     0.000211     0.000213
  11   14    7 1    0.492089     0.000044     0.000044
  11   14    8 1    0.482306     0.001829     0.001824
  11   14    9 1    0.471893     0.000360     0.000362
  11   14   10 1    0.461018     0.000005     0.000005
  11   14   11 1    0.449831     0.000018     0.000018
  11   14   12 1    0.438466     0.000108     0.000109
  11   15    1 1    0.505381     0.000093     0.000095
  11   15    2 1    0.503210     0.009658     0.009787
  11   15    3 1    0.499654     0.000387     0.000392
  11   15    4 1    0.494800     0.001858     0.001888
  11   15    5 1    0.488762     0.000156     0.000157
  11   15    6 1    0.481674     0.005173     0.005156
  11   15    7 1    0.473681     0.002133     0.002142
  11   15    8 1    0.464936     0.016564     0.016551
  11   15    9 1    0.455587     0.001114     0.001111
  11   15   10 1    0.445778     0.006139     0.006122
  11   15   11 1    0.435640     0.000143     0.000144
  11   16    1 1    0.484215     0.006124     0.006109
  11   16    2 1    0.482305     0.000002     0.000002
  11   16    3 1    0.479171     0.000138     0.000137
  11   16    4 1    0.474885     0.000411     0.000411
  11   16    5 1    0.469539     0.000689     0.000692
  11   16    6 1    0.463244     0.001852     0.001846
  11   16    7 1    0.456121     0.000893     0.000890
  11   16    8 1    0.448297     0.003040     0.003039
  11   16    9 1    0.439899     0.004630     0.004645
  11   16   10 1    0.431049     0.000175     0.000176
  11   17    1 1    0.464369     0.000504     0.000503
  11   17    2 1    0.462684     0.000037     0.000036
  11   17    3 1    0.459915     0.000308     0.000307
  11   17    4 1    0.456121     0.001898     0.001892
  11   17    5 1    0.451378     0.001524     0.001518
  11   17    6 1    0.445777     0.013561     0.013525
  11   17    7 1    0.439419     0.005702     0.005731
  11   17    8 1    0.432411     0.012267     0.012303
  11   18    1 1    0.445777     0.005846     0.005830
  11   18    2 1    0.444285     0.000002     0.000002
  11   18    3 1    0.441832     0.007136     0.007172
  11   18    4 1    0.438465     0.000977     0.000983
  11   18    5 1    0.434246     0.005413     0.005418
  11   18    6 1    0.429253     0.000325     0.000324
  11   19    1 1    0.428362     0.000199     0.000199
  12    0    0 1    0.784498     0.027088     0.026936
  12    0    2 1    0.773825     0.034625     0.035305
  12    0    4 1    0.744244     0.026880     0.026876
  12    0    6 1    0.701683     0.107437     0.107603
  12    0    8 1    0.652752     0.015606     0.015369
  12    0   10 1    0.602681     0.063852     0.064666
  12    0   12 1    0.554738     0.000023     0.000023
  12    0   14 1    0.510560     0.098367     0.098123
  12    0   16 1    0.470714     0.000270     0.000271
  12    0   18 1    0.435177     0.063066     0.063195
  12    1    0 1    0.781788     0.003246     0.003208
  12    1    1 1    0.779106     0.001915     0.001886
  12    1    2 1    0.771224     0.000519     0.000522
  12    1    3 1    0.758602     0.010527     0.010483
  12    1    4 1    0.741929     0.003191     0.003206
  12    1    5 1    0.722025     0.014243     0.014609
  12    1    6 1    0.699743     0.002105     0.002106
  12    1    7 1    0.675893     0.002165     0.002116
  12    1    8 1    0.651189     0.000886     0.000868
  12    1    9 1    0.626220     0.000299     0.000300
  12    1   10 1    0.601450     0.001197     0.001215
  12    1   11 1    0.577222     0.007397     0.007458
  12    1   12 1    0.553778     0.000551     0.000548
  12    1   13 1    0.531276     0.008922     0.008725
  12    1   14 1    0.509811     0.004634     0.004626
  12    1   15 1    0.489425     0.000813     0.000814
  12    1   16 1    0.470127     0.000137     0.000138
  12    1   17 1    0.451901     0.000452     0.000450
  12    1   18 1    0.434713     0.002517     0.002519
  12    2    0 1    0.773825     0.030289     0.030884
  12    2    1 1    0.771224     0.000413     0.000415
  12    2    2 1    0.763576     0.083609     0.083820
  12    2    3 1    0.751320     0.000277     0.000278
  12    2    4 1    0.735112     0.042686     0.043024
  12    2    5 1    0.715737     0.000002     0.000002
  12    2    6 1    0.694015     0.024196     0.024293
  12    2    7 1    0.670727     0.000367     0.000370
  12    2    8 1    0.646565     0.006587     0.006594
  12    2    9 1    0.622105     0.000288     0.000288
  12    2   10 1    0.597801     0.003929     0.003967
  12    2   11 1    0.573994     0.000011     0.000011
  12    2   12 1    0.550926     0.000452     0.000453
  12    2   13 1    0.528756     0.000201     0.000196
  12    2   14 1    0.507583     0.000049     0.000050
  12    2   15 1    0.487453     0.000255     0.000256
  12    2   16 1    0.468378     0.000228     0.000228
  12    2   17 1    0.450347     0.000013     0.000013
  12    2   18 1    0.433329     0.000420     0.000422
  12    3    0 1    0.761076     0.003144     0.003129
  12    3    1 1    0.758601     0.004426     0.004407
  12    3    2 1    0.751319     0.000488     0.000491
  12    3    3 1    0.739635     0.007602     0.007612
  12    3    4 1    0.724157     0.005114     0.005216
  12    3    5 1    0.705614     0.003473     0.003489
  12    3    6 1    0.684774     0.000105     0.000104
  12    3    7 1    0.662374     0.003085     0.003092
  12    3    8 1    0.639073     0.000237     0.000237
  12    3    9 1    0.615423     0.006947     0.007007
  12    3   10 1    0.591864     0.002665     0.002706
  12    3   11 1    0.568733     0.003443     0.003479
  12    3   12 1    0.546269     0.000015     0.000015
  12    3   13 1    0.524635     0.002800     0.002764
  12    3   14 1    0.503934     0.001773     0.001803
  12    3   15 1    0.484218     0.003837     0.003827
  12    3   16 1    0.465507     0.000036     0.000036
  12    3   17 1    0.447793     0.002112     0.002110
  12    3   18 1    0.431052     0.001253     0.001260
  12    4    0 1    0.744243     0.029281     0.029277
  12    4    1 1    0.741928     0.000353     0.000355
  12    4    2 1    0.735111     0.077461     0.078074
  12    4    3 1    0.724156     0.000004     0.000004
  12    4    4 1    0.709611     0.049110     0.049016
  12    4    5 1    0.692136     0.000030     0.000030
  12    4    6 1    0.672435     0.051522     0.051928
  12    4    7 1    0.651188     0.000187     0.000184
  12    4    8 1    0.629009     0.001313     0.001310
  12    4    9 1    0.606419     0.001537     0.001549
  12    4   10 1    0.583843     0.192805     0.194817
  12    4   11 1    0.561604     0.000346     0.000346
  12    4   12 1    0.539943     0.000698     0.000692
  12    4   13 1    0.519024     0.000678     0.000674
  12    4   14 1    0.498955     0.124148     0.126230
  12    4   15 1    0.479796     0.000132     0.000132
  12    4   16 1    0.461573     0.000007     0.000007
  12    4   17 1    0.444288     0.001368     0.001370
  12    5    0 1    0.724156     0.001206     0.001230
  12    5    1 1    0.722023     0.012953     0.013286
  12    5    2 1    0.715736     0.000006     0.000006
  12    5    3 1    0.705613     0.001855     0.001864
  12    5    4 1    0.692136     0.001251     0.001254
  12    5    5 1    0.675892     0.001128     0.001102
  12    5    6 1    0.657509     0.000168     0.000165
  12    5    7 1    0.637605     0.008799     0.008711
  12    5    8 1    0.616741     0.000563     0.000570
  12    5    9 1    0.595404     0.008401     0.008598
  12    5   10 1    0.573993     0.004626     0.004659
  12    5   11 1    0.552821     0.001199     0.001190
  12    5   12 1    0.532124     0.000300     0.000295
  12    5   13 1    0.512067     0.000267     0.000267
  12    5   14 1    0.492765     0.002845     0.002879
  12    5   15 1    0.474284     0.004429     0.004444
  12    5   16 1    0.456660     0.001258     0.001253
  12    5   17 1    0.439901     0.004977     0.004992
  12    6    0 1    0.701681     0.015745     0.015769
  12    6    1 1    0.699740     0.002434     0.002435
  12    6    2 1    0.694013     0.105974     0.106397
  12    6    3 1    0.684772     0.001712     0.001686
  12    6    4 1    0.672434     0.005843     0.005889
  12    6    5 1    0.657509     0.001392     0.001368
  12    6    6 1    0.640549     0.082360     0.082287
  12    6    7 1    0.622103     0.001130     0.001133
  12    6    8 1    0.602679     0.000860     0.000871
  12    6    9 1    0.582723     0.000005     0.000005
  12    6   10 1    0.562606     0.010846     0.010940
  12    6   11 1    0.542626     0.000747     0.000732
  12    6   12 1    0.523013     0.003600     0.003577
  12    6   13 1    0.503933     0.000011     0.000012
  12    6   14 1    0.485504     0.003910     0.003904
  12    6   15 1    0.467799     0.000165     0.000165
  12    6   16 1    0.450863     0.008342     0.008312
  12    6   17 1    0.434712     0.000055     0.000055
  12    7    0 1    0.677639     0.003607     0.003566
  12    7    1 1    0.675890     0.009527     0.009312
  12    7    2 1    0.670725     0.003437     0.003464
  12    7    3 1    0.662372     0.000186     0.000186
  12    7    4 1    0.651186     0.000987     0.000966
  12    7    5 1    0.637604     0.001460     0.001445
  12    7    6 1    0.622103     0.000707     0.000709
  12    7    7 1    0.605164     0.009385     0.009458
  12    7    8 1    0.587239     0.000247     0.000250
  12    7    9 1    0.568731     0.006438     0.006505
  12    7   10 1    0.549983     0.000003     0.000003
  12    7   11 1    0.531275     0.001334     0.001304
  12    7   12 1    0.512826     0.000246     0.000247
  12    7   13 1    0.494802     0.001302     0.001323
  12    7   14 1    0.477322     0.000952     0.000953
  12    7   15 1    0.460467     0.004000     0.003982
  12    7   16 1    0.444288     0.000390     0.000390
  12    7   17 1    0.428810     0.008092     0.008077
  12    8    0 1    0.652749     0.010970     0.010803
  12    8    1 1    0.651186     0.000019     0.000019
  12    8    2 1    0.646562     0.006779     0.006787
  12    8    3 1    0.639070     0.000543     0.000544
  12    8    4 1    0.629007     0.002205     0.002200
  12    8    5 1    0.616740     0.001860     0.001883
  12    8    6 1    0.602678     0.052840     0.053514
  12    8    7 1    0.587239     0.000612     0.000620
  12    8    8 1    0.570818     0.000021     0.000021
  12    8    9 1    0.553776     0.001338     0.001329
  12    8   10 1    0.536424     0.040669     0.040296
  12    8   11 1    0.519023     0.000777     0.000772
  12    8   12 1    0.501781     0.010082     0.010198
  12    8   13 1    0.484859     0.004661     0.004652
  12    8   14 1    0.468377     0.086138     0.086243
  12    8   15 1    0.452421     0.001839     0.001832
  12    8   16 1    0.437048     0.010401     0.010436
  12    9    0 1    0.627607     0.000029     0.000029
  12    9    1 1    0.626217     0.004761     0.004766
  12    9    2 1    0.622102     0.001409     0.001413
  12    9    3 1    0.615420     0.005831     0.005881
  12    9    4 1    0.606417     0.000108     0.000109
  12    9    5 1    0.595402     0.002961     0.003031
  12    9    6 1    0.582721     0.000481     0.000488
  12    9    7 1    0.568730     0.003043     0.003075
  12    9    8 1    0.553775     0.000807     0.000802
  12    9    9 1    0.538174     0.003835     0.003809
  12    9   10 1    0.522206     0.000191     0.000188
  12    9   11 1    0.506112     0.001899     0.001934
  12    9   12 1    0.490086     0.004607     0.004622
  12    9   13 1    0.474283     0.000997     0.001000
  12    9   14 1    0.458823     0.002071     0.002053
  12    9   15 1    0.443793     0.002360     0.002365
  12    9   16 1    0.429255     0.003109     0.003099
  12   10    0 1    0.602677     0.000158     0.000160
  12   10    1 1    0.601446     0.004185     0.004251
  12   10    2 1    0.597797     0.186657     0.188449
  12   10    3 1    0.591861     0.005865     0.005955
  12   10    4 1    0.583840     0.000156     0.000158
  12   10    5 1    0.573991     0.002062     0.002077
  12   10    6 1    0.562604     0.069911     0.070517
  12   10    7 1    0.549982     0.001556     0.001562
  12   10    8 1    0.536423     0.007847     0.007775
  12   10    9 1    0.522206     0.000843     0.000834
  12   10   10 1    0.507581     0.056637     0.057217
  12   10   11 1    0.492763     0.000545     0.000551
  12   10   12 1    0.477936     0.042296     0.042291
  12   10   13 1    0.463245     0.000015     0.000014
  12   10   14 1    0.448808     0.024769     0.024757
  12   10   15 1    0.434711     0.000377     0.000378
  12   11    0 1    0.578305     0.000183     0.000186
  12   11    1 1    0.577218     0.000283     0.000285
  12   11    2 1    0.573990     0.007448     0.007501
  12   11    3 1    0.568729     0.006350     0.006416
  12   11    4 1    0.561601     0.002323     0.002326
  12   11    5 1    0.552819     0.005104     0.005067
  12   11    6 1    0.542624     0.002017     0.001976
  12   11    7 1    0.531273     0.000476     0.000465
  12   11    8 1    0.519021     0.000028     0.000028
  12   11    9 1    0.506111     0.001349     0.001374
  12   11   10 1    0.492763     0.000465     0.000470
  12   11   11 1    0.479172     0.005705     0.005699
  12   11   12 1    0.465505     0.000938     0.000938
  12   11   13 1    0.451899     0.006441     0.006412
  12   11   14 1    0.438466     0.000204     0.000205
  12   12    0 1    0.554734     0.000088     0.000088
  12   12    1 1    0.553773     0.000906     0.000900
  12   12    2 1    0.550922     0.000362     0.000362
  12   12    3 1    0.546265     0.000056     0.000056
  12   12    4 1    0.539939     0.000748     0.000742
  12   12    5 1    0.532120     0.000445     0.000437
  12   12    6 1    0.523010     0.003003     0.002984
  12   12    7 1    0.512824     0.001366     0.001366
  12   12    8 1    0.501779     0.009994     0.010108
  12   12    9 1    0.490085     0.004093     0.004107
  12   12   10 1    0.477935     0.034189     0.034186
  12   12   11 1    0.465504     0.005499     0.005501
  12   12   12 1    0.452943     0.024068     0.023964
  12   12   13 1    0.440381     0.004311     0.004322
  12   13    0 1    0.532120     0.000120     0.000118
  12   13    1 1    0.531272     0.001398     0.001367
  12   13    2 1    0.528752     0.000581     0.000566
  12   13    3 1    0.524631     0.005676     0.005602
  12   13    4 1    0.519020     0.000853     0.000848
  12   13    5 1    0.512064     0.009070     0.009082
  12   13    6 1    0.503930     0.000288     0.000292
  12   13    7 1    0.494799     0.001047     0.001064
  12   13    8 1    0.484857     0.002816     0.002810
  12   13    9 1    0.474282     0.000052     0.000052
  12   13   10 1    0.463244     0.001130     0.001127
  12   13   11 1    0.451898     0.003599     0.003583
  12   13   12 1    0.440380     0.006101     0.006116
  12   13   13 1    0.428808     0.004837     0.004828
  12   14    0 1    0.510555     0.000199     0.000198
  12   14    1 1    0.509806     0.007590     0.007577
  12   14    2 1    0.507578     0.138411     0.139831
  12   14    3 1    0.503930     0.005279     0.005368
  12   14    4 1    0.498951     0.006144     0.006247
  12   14    5 1    0.492761     0.005162     0.005224
  12   14    6 1    0.485500     0.132447     0.132264
  12   14    7 1    0.477319     0.003011     0.003012
  12   14    8 1    0.468375     0.029275     0.029310
  12   14    9 1    0.458821     0.000491     0.000487
  12   14   10 1    0.448806     0.037162     0.037145
  12   14   11 1    0.438465     0.000316     0.000318
  12   15    0 1    0.490083     0.001607     0.001613
  12   15    1 1    0.489420     0.000657     0.000658
  12   15    2 1    0.487448     0.005980     0.005998
  12   15    3 1    0.484214     0.001564     0.001560
  12   15    4 1    0.479792     0.000372     0.000371
  12   15    5 1    0.474281     0.002008     0.002015
  12   15    6 1    0.467796     0.005176     0.005177
  12   15    7 1    0.460464     0.001781     0.001773
  12   15    8 1    0.452419     0.000024     0.000024
  12   15    9 1    0.443791     0.001731     0.001735
  12   15   10 1    0.434709     0.000604     0.000605
  12   16    0 1    0.470710     0.003683     0.003705
  12   16    1 1    0.470122     0.000004     0.000004
  12   16    2 1    0.468374     0.000028     0.000028
  12   16    3 1    0.465502     0.001279     0.001279
  12   16    4 1    0.461569     0.001973     0.001958
  12   16    5 1    0.456656     0.001680     0.001673
  12   16    6 1    0.450859     0.003524     0.003511
  12   16    7 1    0.444285     0.003052     0.003056
  12   16    8 1    0.437045     0.005087     0.005104
  12   16    9 1    0.429252     0.003560     0.003549
  12   17    0 1    0.452418     0.000071     0.000071
  12   17    1 1    0.451896     0.005838     0.005812
  12   17    2 1    0.450343     0.000220     0.000220
  12   17    3 1    0.447788     0.001480     0.001479
  12   17    4 1    0.444284     0.000998     0.001000
  12   17    5 1    0.439898     0.000143     0.000143
  12   17    6 1    0.434708     0.000063     0.000063
  12   17    7 1    0.428806     0.002546     0.002541
  12   18    0 1    0.435172     0.000120     0.000120
  12   18    1 1    0.434708     0.010690     0.010701
  12   18    2 1    0.433324     0.099997     0.100413
  12   18    3 1    0.431047     0.006647     0.006682
  13    0    2 1    0.715732     0.000001     0.000001
  13    0    4 1    0.692132     0.000576     0.000578
  13    0    6 1    0.657506     0.000501     0.000493
  13    0    8 1    0.616739     0.000936     0.000948
  13    0   10 1    0.573991     0.000224     0.000225
  13    0   12 1    0.532122     0.000009     0.000009
  13    0   14 1    0.492764     0.001366     0.001383
  13    0   16 1    0.456659     0.000129     0.000129
  13    1    1 1    0.719905     0.000391     0.000398
  13    1    2 1    0.713673     0.001185     0.001174
  13    1    3 1    0.703635     0.000012     0.000012
  13    1    4 1    0.690269     0.010088     0.010043
  13    1    5 1    0.674153     0.000002     0.000002
  13    1    6 1    0.655909     0.014898     0.014548
  13    1    7 1    0.636145     0.000001     0.000001
  13    1    8 1    0.615420     0.015825     0.015962
  13    1    9 1    0.594215     0.000019     0.000020
  13    1   10 1    0.572927     0.015371     0.015461
  13    1   11 1    0.551869     0.000035     0.000035
  13    1   12 1    0.531274     0.000783     0.000766
  13    1   13 1    0.511310     0.000720     0.000720
  13    1   14 1    0.492090     0.000804     0.000813
  13    1   15 1    0.473683     0.000001     0.000001
  13    1   16 1    0.456123     0.000146     0.000146
  13    1   17 1    0.439421     0.000005     0.000005
  13    2    1 1    0.713672     0.010274     0.010179
  13    2    2 1    0.707599     0.000211     0.000211
  13    2    3 1    0.697813     0.002312     0.002302
  13    2    4 1    0.684769     0.002711     0.002670
  13    2    5 1    0.669027     0.001333     0.001342
  13    2    6 1    0.651184     0.003301     0.003232
  13    2    7 1    0.631832     0.000511     0.000506
  13    2    8 1    0.611512     0.004473     0.004469
  13    2    9 1    0.590695     0.000828     0.000838
  13    2   10 1    0.569771     0.001967     0.001984
  13    2   11 1    0.549046     0.006792     0.006811
  13    2   12 1    0.528754     0.002273     0.002217
  13    2   13 1    0.509063     0.012904     0.012911
  13    2   14 1    0.490086     0.000130     0.000131
  13    2   15 1    0.471894     0.000716     0.000720
  13    2   16 1    0.454525     0.000692     0.000689
  13    2   17 1    0.437992     0.000351     0.000353
  13    3    1 1    0.703635     0.001452     0.001462
  13    3    2 1    0.697812     0.002056     0.002047
  13    3    3 1    0.688421     0.000502     0.000501
  13    3    4 1    0.675888     0.010506     0.010268
  13    3    5 1    0.660737     0.000096     0.000096
  13    3    6 1    0.643533     0.021390     0.021051
  13    3    7 1    0.624835     0.000624     0.000623
  13    3    8 1    0.605162     0.010691     0.010773
  13    3    9 1    0.584966     0.000035     0.000035
  13    3   10 1    0.564624     0.002664     0.002693
  13    3   11 1    0.544436     0.001127     0.001118
  13    3   12 1    0.524633     0.004322     0.004266
  13    3   13 1    0.505382     0.000413     0.000421
  13    3   14 1    0.486799     0.003336     0.003336
  13    3   15 1    0.468957     0.000808     0.000811
  13    3   16 1    0.451899     0.002608     0.002596
  13    3   17 1    0.435641     0.000009     0.000009
  13    4    1 1    0.690268     0.023079     0.022978
  13    4    2 1    0.684769     0.000853     0.000840
  13    4    3 1    0.675888     0.005988     0.005852
  13    4    4 1    0.664015     0.001332     0.001330
  13    4    5 1    0.649632     0.004241     0.004143
  13    4    6 1    0.633259     0.000704     0.000696
  13    4    7 1    0.615419     0.009545     0.009627
  13    4    8 1    0.596596     0.000801     0.000815
  13    4    9 1    0.577218     0.011296     0.011388
  13    4   10 1    0.557647     0.000013     0.000013
  13    4   11 1    0.538173     0.007430     0.007379
  13    4   12 1    0.519022     0.000235     0.000234
  13    4   13 1    0.500360     0.008379     0.008482
  13    4   14 1    0.482306     0.000097     0.000096
  13    4   15 1    0.464937     0.009828     0.009821
  13    4   16 1    0.448299     0.001158     0.001158
  13    4   17 1    0.432412     0.003155     0.003164
  13    5    1 1    0.674152     0.000317     0.000315
  13    5    2 1    0.669026     0.016651     0.016766
  13    5    3 1    0.660736     0.002078     0.002073
  13    5    4 1    0.649631     0.009166     0.008953
  13    5    5 1    0.636144     0.000403     0.000398
  13    5    6 1    0.620747     0.005585     0.005612
  13    5    7 1    0.603915     0.000916     0.000925
  13    5    8 1    0.586098     0.010131     0.010249
  13    5    9 1    0.567695     0.000477     0.000485
  13    5   10 1    0.549046     0.010072     0.010100
  13    5   11 1    0.530429     0.001115     0.001089
  13    5   12 1    0.512065     0.006799     0.006808
  13    5   13 1    0.494119     0.000231     0.000234
  13    5   14 1    0.476709     0.000237     0.000237
  13    5   15 1    0.459917     0.000071     0.000071
  13    5   16 1    0.443793     0.005081     0.005093
  13    5   17 1    0.428365     0.002103     0.002101
  13    6    1 1    0.655907     0.007736     0.007554
  13    6    2 1    0.651183     0.002193     0.002148
  13    6    3 1    0.643531     0.021491     0.021151
  13    6    4 1    0.633259     0.001761     0.001742
  13    6    5 1    0.620746     0.024591     0.024712
  13    6    6 1    0.606415     0.001641     0.001654
  13    6    7 1    0.590694     0.011246     0.011383
  13    6    8 1    0.573990     0.003411     0.003435
  13    6    9 1    0.556671     0.018092     0.017966
  13    6   10 1    0.539054     0.002333     0.002318
  13    6   11 1    0.521404     0.008826     0.008684
  13    6   12 1    0.503931     0.002185     0.002222
  13    6   13 1    0.486798     0.004677     0.004677
  13    6   14 1    0.470125     0.000670     0.000674
  13    6   15 1    0.453996     0.007942     0.007906
  13    6   16 1    0.438466     0.000004     0.000004
  13    7    1 1    0.636143     0.000021     0.000021
  13    7    2 1    0.631830     0.002463     0.002440
  13    7    3 1    0.624834     0.002676     0.002674
  13    7    4 1    0.615418     0.005963     0.006014
  13    7    5 1    0.603914     0.000861     0.000869
  13    7    6 1    0.590694     0.011587     0.011728
  13    7    7 1    0.576135     0.003589     0.003622
  13    7    8 1    0.560604     0.016181     0.016160
  13    7    9 1    0.544435     0.000000     0.000000
  13    7   10 1    0.527921     0.009111     0.008885
  13    7   11 1    0.511309     0.001550     0.001551
  13    7   12 1    0.494800     0.000945     0.000960
  13    7   13 1    0.478552     0.000023     0.000023
  13    7   14 1    0.462685     0.000220     0.000219
  13    7   15 1    0.447285     0.000348     0.000348
  13    7   16 1    0.432412     0.000629     0.000631
  13    8    1 1    0.615417     0.004492     0.004531
  13    8    2 1    0.611510     0.000044     0.000044
  13    8    3 1    0.605160     0.020897     0.021058
  13    8    4 1    0.596594     0.000293     0.000298
  13    8    5 1    0.586097     0.030028     0.030378
  13    8    6 1    0.573989     0.001601     0.001612
  13    8    7 1    0.560604     0.013356     0.013338
  13    8    8 1    0.546265     0.001519     0.001525
  13    8    9 1    0.531272     0.010799     0.010561
  13    8   10 1    0.515894     0.000291     0.000288
  13    8   11 1    0.500359     0.009411     0.009527
  13    8   12 1    0.484857     0.000101     0.000101
  13    8   13 1    0.469539     0.005098     0.005124
  13    8   14 1    0.454524     0.000386     0.000384
  13    8   15 1    0.439900     0.007463     0.007486
  13    9    1 1    0.594212     0.000913     0.000934
  13    9    2 1    0.590693     0.001541     0.001560
  13    9    3 1    0.584964     0.000532     0.000539
  13    9    4 1    0.577216     0.007097     0.007155
  13    9    5 1    0.567693     0.000018     0.000019
  13    9    6 1    0.556669     0.027245     0.027054
  13    9    7 1    0.544434     0.004805     0.004768
  13    9    8 1    0.531272     0.014926     0.014597
  13    9    9 1    0.517450     0.000035     0.000035
  13    9   10 1    0.503210     0.003243     0.003286
  13    9   11 1    0.488761     0.000204     0.000204
  13    9   12 1    0.474282     0.000290     0.000291
  13    9   13 1    0.459916     0.000564     0.000561
  13    9   14 1    0.445778     0.000322     0.000322
  13    9   15 1    0.431956     0.000436     0.000437
  13   10    1 1    0.572924     0.017314     0.017416
  13   10    2 1    0.569768     0.000015     0.000015
  13   10    3 1    0.564621     0.002176     0.002200
  13   10    4 1    0.557644     0.001281     0.001281
  13   10    5 1    0.549043     0.007357     0.007377
  13   10    6 1    0.539052     0.004485     0.004456
  13   10    7 1    0.527920     0.012207     0.011904
  13   10    8 1    0.515893     0.002521     0.002502
  13   10    9 1    0.503209     0.010500     0.010641
  13   10   10 1    0.490084     0.002438     0.002446
  13   10   11 1    0.476707     0.001732     0.001734
  13   10   12 1    0.463244     0.000383     0.000381
  13   10   13 1    0.449830     0.009628     0.009612
  13   10   14 1    0.436576     0.000425     0.000427
  13   11    1 1    0.551865     0.000549     0.000547
  13   11    2 1    0.549043     0.005671     0.005686
  13   11    3 1    0.544433     0.001414     0.001403
  13   11    4 1    0.538170     0.010317     0.010247
  13   11    5 1    0.530427     0.000580     0.000566
  13   11    6 1    0.521402     0.003952     0.003888
  13   11    7 1    0.511307     0.001502     0.001502
  13   11    8 1    0.500358     0.004888     0.004947
  13   11    9 1    0.488761     0.000129     0.000129
  13   11   10 1    0.476707     0.011529     0.011538
  13   11   11 1    0.464369     0.002117     0.002114
  13   11   12 1    0.451898     0.004160     0.004141
  13   11   13 1    0.439419     0.000121     0.000122
  13   12    1 1    0.531270     0.008841     0.008646
  13   12    2 1    0.528751     0.000454     0.000442
  13   12    3 1    0.524630     0.001221     0.001205
  13   12    4 1    0.519019     0.001185     0.001178
  13   12    5 1    0.512063     0.000648     0.000649
  13   12    6 1    0.503929     0.000546     0.000556
  13   12    7 1    0.494798     0.000500     0.000508
  13   12    8 1    0.484855     0.000012     0.000012
  13   12    9 1    0.474281     0.002151     0.002158
  13   12   10 1    0.463243     0.001211     0.001207
  13   12   11 1    0.451897     0.004756     0.004735
  13   12   12 1    0.440379     0.000004     0.000004
  13   12   13 1    0.428807     0.005697     0.005686
  13   13    1 1    0.511306     0.000030     0.000030
  13   13    2 1    0.509059     0.008886     0.008891
  13   13    3 1    0.505378     0.002150     0.002192
  13   13    4 1    0.500357     0.006965     0.007050
  13   13    5 1    0.494116     0.000529     0.000537
  13   13    6 1    0.486796     0.003671     0.003671
  13   13    7 1    0.478550     0.000039     0.000039
  13   13    8 1    0.469537     0.006141     0.006172
  13   13    9 1    0.459914     0.000311     0.000309
  13   13   10 1    0.449829     0.006832     0.006820
  13   13   11 1    0.439419     0.002173     0.002184
  13   13   12 1    0.428807     0.005475     0.005465
  13   14    1 1    0.492086     0.000006     0.000006
  13   14    2 1    0.490082     0.001335     0.001340
  13   14    3 1    0.486795     0.000635     0.000635
  13   14    4 1    0.482303     0.001313     0.001310
  13   14    5 1    0.476705     0.000336     0.000336
  13   14    6 1    0.470122     0.001351     0.001359
  13   14    7 1    0.462682     0.003766     0.003751
  13   14    8 1    0.454522     0.000770     0.000767
  13   14    9 1    0.445776     0.000392     0.000391
  13   14   10 1    0.436574     0.002338     0.002346
  13   15    1 1    0.473678     0.000178     0.000179
  13   15    2 1    0.471890     0.000025     0.000025
  13   15    3 1    0.468954     0.000157     0.000157
  13   15    4 1    0.464933     0.002192     0.002190
  13   15    5 1    0.459913     0.001332     0.001324
  13   15    6 1    0.453993     0.016152     0.016080
  13   15    7 1    0.447282     0.001978     0.001977
  13   15    8 1    0.439897     0.012885     0.012925
  13   15    9 1    0.431954     0.001260     0.001261
  13   16    1 1    0.456119     0.002740     0.002730
  13   16    2 1    0.454521     0.000146     0.000146
  13   16    3 1    0.451895     0.002242     0.002232
  13   16    4 1    0.448295     0.000031     0.000031
  13   16    5 1    0.443790     0.000486     0.000487
  13   16    6 1    0.438463     0.001408     0.001417
  13   16    7 1    0.432409     0.000568     0.000570
  13   17    1 1    0.439417     0.000573     0.000576
  13   17    2 1    0.437988     0.000918     0.000924
  13   17    3 1    0.435637     0.000042     0.000042
  13   17    4 1    0.432409     0.003181     0.003190
  13   17    5 1    0.428361     0.001224     0.001223
  14    0    0 1    0.672427     0.032753     0.033012
  14    0    2 1    0.665669     0.029927     0.029940
  14    0    4 1    0.646557     0.009572     0.009583
  14    0    6 1    0.618063     0.011555     0.011700
  14    0    8 1    0.583837     0.011997     0.012123
  14    0   10 1    0.547186     0.002164     0.002173
  14    0   12 1    0.510556     0.000007     0.000007
  14    0   14 1    0.475490     0.000472     0.000473
  14    0   16 1    0.442809     0.000607     0.000610
  14    1    0 1    0.670718     0.000675     0.000680
  14    1    1 1    0.669022     0.000125     0.000126
  14    1    2 1    0.664011     0.006612     0.006603
  14    1    3 1    0.655904     0.001493     0.001458
  14    1    4 1    0.645037     0.000116     0.000115
  14    1    5 1    0.631828     0.000502     0.000497
  14    1    6 1    0.616735     0.001908     0.001932
  14    1    7 1    0.600219     0.000299     0.000304
  14    1    8 1    0.582718     0.001491     0.001515
  14    1    9 1    0.564621     0.002504     0.002532
  14    1   10 1    0.546264     0.000076     0.000076
  14    1   11 1    0.527920     0.000699     0.000682
  14    1   12 1    0.509807     0.003503     0.003497
  14    1   13 1    0.492088     0.000015     0.000015
  14    1   14 1    0.474885     0.000511     0.000512
  14    1   15 1    0.458278     0.000007     0.000007
  14    1   16 1    0.442320     0.004106     0.004127
  14    2    0 1    0.665669     0.041029     0.041048
  14    2    1 1    0.664011     0.000005     0.000005
  14    2    2 1    0.659111     0.052586     0.052022
  14    2    3 1    0.651180     0.000054     0.000052
  14    2    4 1    0.640543     0.078552     0.078484
  14    2    5 1    0.627602     0.000758     0.000757
  14    2    6 1    0.612803     0.023037     0.023067
  14    2    7 1    0.596593     0.000640     0.000651
  14    2    8 1    0.579398     0.159693     0.162418
  14    2    9 1    0.561599     0.000436     0.000437
  14    2   10 1    0.543526     0.001208     0.001191
  14    2   11 1    0.525447     0.000211     0.000208
  14    2   12 1    0.507579     0.146963     0.148470
  14    2   13 1    0.490084     0.000549     0.000551
  14    2   14 1    0.473082     0.000001     0.000001
  14    2   15 1    0.456658     0.000251     0.000250
  14    2   16 1    0.440863     0.152380     0.152920
  14    3    0 1    0.657501     0.000036     0.000035
  14    3    1 1    0.655904     0.000078     0.000076
  14    3    2 1    0.651180     0.005398     0.005286
  14    3    3 1    0.643528     0.000272     0.000267
  14    3    4 1    0.633256     0.000267     0.000265
  14    3    5 1    0.620743     0.004876     0.004900
  14    3    6 1    0.606413     0.001206     0.001216
  14    3    7 1    0.590692     0.001418     0.001435
  14    3    8 1    0.573988     0.001438     0.001448
  14    3    9 1    0.556669     0.003266     0.003243
  14    3   10 1    0.539052     0.000031     0.000031
  14    3   11 1    0.521402     0.000008     0.000008
  14    3   12 1    0.503930     0.003703     0.003765
  14    3   13 1    0.486797     0.001634     0.001634
  14    3   14 1    0.470124     0.000289     0.000291
  14    3   15 1    0.453995     0.000012     0.000012
  14    3   16 1    0.438465     0.003357     0.003380
  14    4    0 1    0.646556     0.030393     0.030427
  14    4    1 1    0.645037     0.000766     0.000762
  14    4    2 1    0.640542     0.036156     0.036125
  14    4    3 1    0.633255     0.001525     0.001509
  14    4    4 1    0.623460     0.092585     0.092585
  14    4    5 1    0.611508     0.000562     0.000561
  14    4    6 1    0.597794     0.011441     0.011551
  14    4    7 1    0.582717     0.000073     0.000074
  14    4    8 1    0.566663     0.014420     0.014648
  14    4    9 1    0.549979     0.000989     0.000993
  14    4   10 1    0.532971     0.000086     0.000085
  14    4   11 1    0.515893     0.000008     0.000008
  14    4   12 1    0.498951     0.004829     0.004910
  14    4   13 1    0.482304     0.000080     0.000080
  14    4   14 1    0.466073     0.000126     0.000127
  14    4   15 1    0.450344     0.000036     0.000035
  14    4   16 1    0.435174     0.002103     0.002107
  14    5    0 1    0.633255     0.000327     0.000324
  14    5    1 1    0.631827     0.000015     0.000015
  14    5    2 1    0.627601     0.003942     0.003939
  14    5    3 1    0.620743     0.000012     0.000012
  14    5    4 1    0.611508     0.000597     0.000597
  14    5    5 1    0.600218     0.000548     0.000557
  14    5    6 1    0.587234     0.000892     0.000903
  14    5    7 1    0.572924     0.000710     0.000714
  14    5    8 1    0.557644     0.000130     0.000130
  14    5    9 1    0.541723     0.000011     0.000011
  14    5   10 1    0.525447     0.000338     0.000333
  14    5   11 1    0.509060     0.000027     0.000027
  14    5   12 1    0.492761     0.003961     0.004009
  14    5   13 1    0.476707     0.000187     0.000187
  14    5   14 1    0.461017     0.000259     0.000257
  14    5   15 1    0.445777     0.001496     0.001492
  14    5   16 1    0.431049     0.000965     0.000970
  14    6    0 1    0.618061     0.008806     0.008916
  14    6    1 1    0.616734     0.000249     0.000252
  14    6    2 1    0.612801     0.022090     0.022120
  14    6    3 1    0.606412     0.000656     0.000662
  14    6    4 1    0.597793     0.059412     0.059983
  14    6    5 1    0.587234     0.000005     0.000005
  14    6    6 1    0.575057     0.001777     0.001792
  14    6    7 1    0.561598     0.000566     0.000567
  14    6    8 1    0.547185     0.052517     0.052753
  14    6    9 1    0.532119     0.002062     0.002025
  14    6   10 1    0.516669     0.000223     0.000221
  14    6   11 1    0.501066     0.002778     0.002812
  14    6   12 1    0.485500     0.140906     0.140712
  14    6   13 1    0.470123     0.000277     0.000279
  14    6   14 1    0.455054     0.004808     0.004797
  14    6   15 1    0.440380     0.001793     0.001798
  14    7    0 1    0.601441     0.001067     0.001083
  14    7    1 1    0.600218     0.001428     0.001450
  14    7    2 1    0.596591     0.001492     0.001517
  14    7    3 1    0.590691     0.001352     0.001369
  14    7    4 1    0.582716     0.000696     0.000708
  14    7    5 1    0.572923     0.002639     0.002654
  14    7    6 1    0.561598     0.000210     0.000210
  14    7    7 1    0.549042     0.000114     0.000114
  14    7    8 1    0.535551     0.000193     0.000191
  14    7    9 1    0.521401     0.007615     0.007492
  14    7   10 1    0.506842     0.001021     0.001037
  14    7   11 1    0.492087     0.000004     0.000004
  14    7   12 1    0.477319     0.001244     0.001244
  14    7   13 1    0.462683     0.001411     0.001405
  14    7   14 1    0.448297     0.001396     0.001396
  14    7   15 1    0.434247     0.000116     0.000116
  14    8    0 1    0.583835     0.071447     0.072192
  14    8    1 1    0.582716     0.004540     0.004613
  14    8    2 1    0.579396     0.005271     0.005360
  14    8    3 1    0.573986     0.001446     0.001457
  14    8    4 1    0.566661     0.112680     0.114464
  14    8    5 1    0.557643     0.003844     0.003845
  14    8    6 1    0.547184     0.000090     0.000091
  14    8    7 1    0.535551     0.001276     0.001264
  14    8    8 1    0.523008     0.044389     0.044107
  14    8    9 1    0.509805     0.000222     0.000222
  14    8   10 1    0.496170     0.005698     0.005816
  14    8   11 1    0.482303     0.000333     0.000332
  14    8   12 1    0.468374     0.027367     0.027399
  14    8   13 1    0.454523     0.001230     0.001226
  14    8   14 1    0.440862     0.016623     0.016681
  14    9    0 1    0.565637     0.002870     0.002911
  14    9    1 1    0.564619     0.000684     0.000692
  14    9    2 1    0.561597     0.000975     0.000977
  14    9    3 1    0.556667     0.000639     0.000635
  14    9    4 1    0.549977     0.001514     0.001520
  14    9    5 1    0.541721     0.000040     0.000039
  14    9    6 1    0.532117     0.000003     0.000003
  14    9    7 1    0.521401     0.000335     0.000330
  14    9    8 1    0.509805     0.000010     0.000010
  14    9    9 1    0.497554     0.000098     0.000101
  14    9   10 1    0.484855     0.000576     0.000575
  14    9   11 1    0.471891     0.001297     0.001303
  14    9   12 1    0.458820     0.000005     0.000005
  14    9   13 1    0.445776     0.000171     0.000171
  14    9   14 1    0.432867     0.003125     0.003141
  14   10    0 1    0.547183     0.001629     0.001636
  14   10    1 1    0.546261     0.000032     0.000032
  14   10    2 1    0.543523     0.000751     0.000740
  14   10    3 1    0.539050     0.000969     0.000962
  14   10    4 1    0.532969     0.005946     0.005863
  14   10    5 1    0.525445     0.001765     0.001737
  14   10    6 1    0.516668     0.000188     0.000187
  14   10    7 1    0.506840     0.002343     0.002378
  14   10    8 1    0.496170     0.036410     0.037163
  14   10    9 1    0.484854     0.001006     0.001004
  14   10   10 1    0.473081     0.014194     0.014249
  14   10   11 1    0.461015     0.002959     0.002942
  14   10   12 1    0.448805     0.033282     0.033267
  14   10   13 1    0.436574     0.003408     0.003419
  14   11    0 1    0.528749     0.002901     0.002829
  14   11    1 1    0.527917     0.000005     0.000005
  14   11    2 1    0.525444     0.000216     0.000213
  14   11    3 1    0.521400     0.000096     0.000094
  14   11    4 1    0.515891     0.000959     0.000952
  14   11    5 1    0.509058     0.005062     0.005065
  14   11    6 1    0.501064     0.000495     0.000501
  14   11    7 1    0.492086     0.000490     0.000495
  14   11    8 1    0.482302     0.000383     0.000382
  14   11    9 1    0.471890     0.003233     0.003248
  14   11   10 1    0.461015     0.001290     0.001283
  14   11   11 1    0.449828     0.000022     0.000022
  14   11   12 1    0.438464     0.000544     0.000548
  14   12    0 1    0.510552     0.096326     0.096086
  14   12    1 1    0.509803     0.005926     0.005916
  14   12    2 1    0.507576     0.000637     0.000644
  14   12    3 1    0.503927     0.007040     0.007159
  14   12    4 1    0.498948     0.113625     0.115533
  14   12    5 1    0.492759     0.002923     0.002959
  14   12    6 1    0.485498     0.004587     0.004580
  14   12    7 1    0.477317     0.001868     0.001868
  14   12    8 1    0.468373     0.089874     0.089982
  14   12    9 1    0.458819     0.003207     0.003180
  14   12   10 1    0.448804     0.026619     0.026607
  14   12   11 1    0.438463     0.000071     0.000071
  14   13    0 1    0.492758     0.001225     0.001239
  14   13    1 1    0.492085     0.001642     0.001661
  14   13    2 1    0.490080     0.000239     0.000240
  14   13    3 1    0.486794     0.001948     0.001948
  14   13    4 1    0.482301     0.004881     0.004868
  14   13    5 1    0.476704     0.000064     0.000065
  14   13    6 1    0.470121     0.000130     0.000131
  14   13    7 1    0.462681     0.000210     0.000210
  14   13    8 1    0.454521     0.000675     0.000672
  14   13    9 1    0.445775     0.000486     0.000485
  14   13   10 1    0.436573     0.002319     0.002327
  14   14    0 1    0.475486     0.000604     0.000604
  14   14    1 1    0.474881     0.001882     0.001885
  14   14    2 1    0.473079     0.000001     0.000001
  14   14    3 1    0.470120     0.000073     0.000073
  14   14    4 1    0.466070     0.000069     0.000070
  14   14    5 1    0.461014     0.000559     0.000556
  14   14    6 1    0.455051     0.004869     0.004858
  14   14    7 1    0.448294     0.003425     0.003425
  14   14    8 1    0.440860     0.014188     0.014238
  14   14    9 1    0.432865     0.005060     0.005086
  14   15    0 1    0.458818     0.000566     0.000561
  14   15    1 1    0.458274     0.001651     0.001639
  14   15    2 1    0.456654     0.000002     0.000002
  14   15    3 1    0.453991     0.000343     0.000341
  14   15    4 1    0.450341     0.003965     0.003955
  14   15    5 1    0.445774     0.000335     0.000334
  14   15    6 1    0.440377     0.000210     0.000210
  14   15    7 1    0.434244     0.000016     0.000016
  14   16    0 1    0.442805     0.058833     0.059146
  14   16    1 1    0.442316     0.009617     0.009667
  14   16    2 1    0.440859     0.000482     0.000484
  14   16    3 1    0.438462     0.006385     0.006429
  14   16    4 1    0.435171     0.108416     0.108637
  14   16    5 1    0.431046     0.005445     0.005474
  15    0    2 1    0.622093     0.001318     0.001321
  15    0    4 1    0.606409     0.000330     0.000332
  15    0    6 1    0.582715     0.001817     0.001846
  15    0    8 1    0.553770     0.002570     0.002553
  15    0   10 1    0.522202     0.001583     0.001567
  15    0   12 1    0.490082     0.000557     0.000559
  15    0   14 1    0.458820     0.000890     0.000882
  15    0   16 1    0.429252     0.000238     0.000237
  15    1    1 1    0.624828     0.000083     0.000083
  15    1    2 1    0.620740     0.008544     0.008586
  15    1    3 1    0.614101     0.000639     0.000643
  15    1    4 1    0.605155     0.004034     0.004065
  15    1    5 1    0.594208     0.000340     0.000348
  15    1    6 1    0.581601     0.009525     0.009722
  15    1    7 1    0.567689     0.000084     0.000085
  15    1    8 1    0.552814     0.017736     0.017605
  15    1    9 1    0.537291     0.000064     0.000063
  15    1   10 1    0.521400     0.003817     0.003756
  15    1   11 1    0.505378     0.000296     0.000302
  15    1   12 1    0.489419     0.003008     0.003013
  15    1   13 1    0.473679     0.000020     0.000020
  15    1   14 1    0.458276     0.000661     0.000656
  15    1   15 1    0.443298     0.000012     0.000012
  15    1   16 1    0.428807     0.002910     0.002904
  15    2    1 1    0.620740     0.000464     0.000466
  15    2    2 1    0.616731     0.000368     0.000373
  15    2    3 1    0.610219     0.016864     0.016856
  15    2    4 1    0.601439     0.000521     0.000529
  15    2    5 1    0.590689     0.008979     0.009089
  15    2    6 1    0.578300     0.002300     0.002330
  15    2    7 1    0.564618     0.000131     0.000132
  15    2    8 1    0.549977     0.001147     0.001151
  15    2    9 1    0.534685     0.002043     0.002024
  15    2   10 1    0.519018     0.000504     0.000501
  15    2   11 1    0.503207     0.008780     0.008897
  15    2   12 1    0.487447     0.000083     0.000084
  15    2   13 1    0.471890     0.000273     0.000274
  15    2   14 1    0.456656     0.000012     0.000012
  15    2   15 1    0.441831     0.000021     0.000021
  15    3    1 1    0.614101     0.000053     0.000053
  15    3    2 1    0.610219     0.000371     0.000371
  15    3    3 1    0.603909     0.000913     0.000922
  15    3    4 1    0.595395     0.009760     0.009989
  15    3    5 1    0.584960     0.001476     0.001495
  15    3    6 1    0.572921     0.014878     0.014965
  15    3    7 1    0.559608     0.000005     0.000005
  15    3    8 1    0.545344     0.009819     0.009802
  15    3    9 1    0.530425     0.001086     0.001060
  15    3   10 1    0.515118     0.006359     0.006308
  15    3   11 1    0.499651     0.000168     0.000171
  15    3   12 1    0.484213     0.002135     0.002130
  15    3   13 1    0.468954     0.000051     0.000051
  15    3   14 1    0.453993     0.000016     0.000016
  15    3   15 1    0.439418     0.000220     0.000222
  15    4    1 1    0.605155     0.012751     0.012850
  15    4    2 1    0.601439     0.000120     0.000122
  15    4    3 1    0.595394     0.005108     0.005228
  15    4    4 1    0.587231     0.003556     0.003601
  15    4    5 1    0.577212     0.004442     0.004479
  15    4    6 1    0.565636     0.004195     0.004255
  15    4    7 1    0.552814     0.016860     0.016735
  15    4    8 1    0.539049     0.001818     0.001806
  15    4    9 1    0.524628     0.010870     0.010731
  15    4   10 1    0.509804     0.004798     0.004790
  15    4   11 1    0.494797     0.002885     0.002932
  15    4   12 1    0.479791     0.000995     0.000994
  15    4   13 1    0.464934     0.001999     0.001998
  15    4   14 1    0.450343     0.000525     0.000523
  15    4   15 1    0.436105     0.010877     0.010916
  15    5    1 1    0.594207     0.001816     0.001857
  15    5    2 1    0.590688     0.000187     0.000189
  15    5    3 1    0.584959     0.000039     0.000040
  15    5    4 1    0.577212     0.014296     0.014413
  15    5    5 1    0.567689     0.001404     0.001426
  15    5    6 1    0.556665     0.010180     0.010109
  15    5    7 1    0.544430     0.001248     0.001238
  15    5    8 1    0.531268     0.005439     0.005319
  15    5    9 1    0.517447     0.001378     0.001369
  15    5   10 1    0.503207     0.014622     0.014817
  15    5   11 1    0.488759     0.000028     0.000028
  15    5   12 1    0.474279     0.002215     0.002222
  15    5   13 1    0.459913     0.000771     0.000766
  15    5   14 1    0.445776     0.001196     0.001193
  15    5   15 1    0.431954     0.001270     0.001271
  15    6    1 1    0.581600     0.022934     0.023407
  15    6    2 1    0.578299     0.000307     0.000311
  15    6    3 1    0.572920     0.006045     0.006081
  15    6    4 1    0.565635     0.002139     0.002170
  15    6    5 1    0.556665     0.008950     0.008887
  15    6    6 1    0.546260     0.000874     0.000878
  15    6    7 1    0.534684     0.020498     0.020307
  15    6    8 1    0.522201     0.000170     0.000168
  15    6    9 1    0.509058     0.006702     0.006705
  15    6   10 1    0.495481     0.001317     0.001341
  15    6   11 1    0.481670     0.006844     0.006822
  15    6   12 1    0.467794     0.000044     0.000044
  15    6   13 1    0.453993     0.019722     0.019633
  15    6   14 1    0.440378     0.000524     0.000526
  15    7    1 1    0.567688     0.002223     0.002258
  15    7    2 1    0.564617     0.001930     0.001951
  15    7    3 1    0.559607     0.000105     0.000105
  15    7    4 1    0.552813     0.008307     0.008246
  15    7    5 1    0.544430     0.002216     0.002199
  15    7    6 1    0.534684     0.008970     0.008886
  15    7    7 1    0.523815     0.000245     0.000243
  15    7    8 1    0.512060     0.008128     0.008139
  15    7    9 1    0.499650     0.001554     0.001577
  15    7   10 1    0.486794     0.008505     0.008505
  15    7   11 1    0.473678     0.000283     0.000284
  15    7   12 1    0.460463     0.002113     0.002104
  15    7   13 1    0.447282     0.002671     0.002668
  15    7   14 1    0.434245     0.000058     0.000058
  15    8    1 1    0.552812     0.010184     0.010108
  15    8    2 1    0.549975     0.000866     0.000869
  15    8    3 1    0.545342     0.019283     0.019250
  15    8    4 1    0.539048     0.001297     0.001288
  15    8    5 1    0.531267     0.012126     0.011858
  15    8    6 1    0.522200     0.003028     0.002996
  15    8    7 1    0.512060     0.007606     0.007616
  15    8    8 1    0.501063     0.004108     0.004159
  15    8    9 1    0.489418     0.004146     0.004152
  15    8   10 1    0.477317     0.001598     0.001599
  15    8   11 1    0.464933     0.020356     0.020340
  15    8   12 1    0.452417     0.001871     0.001863
  15    8   13 1    0.439897     0.014345     0.014390
  15    9    1 1    0.537289     0.001272     0.001264
  15    9    2 1    0.534683     0.004238     0.004198
  15    9    3 1    0.530423     0.000513     0.000500
  15    9    4 1    0.524626     0.002756     0.002721
  15    9    5 1    0.517445     0.001721     0.001710
  15    9    6 1    0.509057     0.011616     0.011622
  15    9    7 1    0.499650     0.000093     0.000094
  15    9    8 1    0.489418     0.014179     0.014202
  15    9    9 1    0.478548     0.002294     0.002292
  15    9   10 1    0.467217     0.001472     0.001473
  15    9   11 1    0.455584     0.000733     0.000732
  15    9   12 1    0.443789     0.001999     0.002004
  15    9   13 1    0.431953     0.000820     0.000821
  15   10    1 1    0.521398     0.007167     0.007052
  15   10    2 1    0.519015     0.000504     0.000501
  15   10    3 1    0.515116     0.010078     0.009998
  15   10    4 1    0.509802     0.000085     0.000084
  15   10    5 1    0.503205     0.003833     0.003885
  15   10    6 1    0.495480     0.001125     0.001146
  15   10    7 1    0.486793     0.007443     0.007442
  15   10    8 1    0.477316     0.003412     0.003413
  15   10    9 1    0.467217     0.012889     0.012892
  15   10   10 1    0.456654     0.000018     0.000018
  15   10   11 1    0.445775     0.005095     0.005081
  15   10   12 1    0.434707     0.000002     0.000002
  15   11    1 1    0.505375     0.000523     0.000534
  15   11    2 1    0.503205     0.005762     0.005839
  15   11    3 1    0.499649     0.000101     0.000103
  15   11    4 1    0.494795     0.002638     0.002681
  15   11    5 1    0.488757     0.001599     0.001600
  15   11    6 1    0.481669     0.006844     0.006822
  15   11    7 1    0.473677     0.000308     0.000309
  15   11    8 1    0.464932     0.011637     0.011628
  15   11    9 1    0.455583     0.002788     0.002782
  15   11   10 1    0.445774     0.003368     0.003359
  15   11   11 1    0.435637     0.000002     0.000002
  15   12    1 1    0.489416     0.000530     0.000531
  15   12    2 1    0.487444     0.000224     0.000225
  15   12    3 1    0.484210     0.005039     0.005027
  15   12    4 1    0.479788     0.001535     0.001533
  15   12    5 1    0.474277     0.002198     0.002205
  15   12    6 1    0.467792     0.002286     0.002286
  15   12    7 1    0.460461     0.004095     0.004076
  15   12    8 1    0.452416     0.003652     0.003637
  15   12    9 1    0.443788     0.001029     0.001031
  15   12   10 1    0.434707     0.001260     0.001261
  15   13    1 1    0.473676     0.000025     0.000025
  15   13    2 1    0.471887     0.000788     0.000792
  15   13    3 1    0.468951     0.000117     0.000117
  15   13    4 1    0.464931     0.006170     0.006165
  15   13    5 1    0.459911     0.001983     0.001972
  15   13    6 1    0.453991     0.007046     0.007014
  15   13    7 1    0.447280     0.000192     0.000192
  15   13    8 1    0.439895     0.005800     0.005818
  15   13    9 1    0.431952     0.000657     0.000658
  15   14    1 1    0.458273     0.000011     0.000011
  15   14    2 1    0.456653     0.000031     0.000031
  15   14    3 1    0.453990     0.000010     0.000010
  15   14    4 1    0.450340     0.002514     0.002508
  15   14    5 1    0.445773     0.000197     0.000196
  15   14    6 1    0.440376     0.000555     0.000556
  15   14    7 1    0.434243     0.000452     0.000452
  15   15    1 1    0.443295     0.000004     0.000004
  15   15    2 1    0.441828     0.000131     0.000132
  15   15    3 1    0.439415     0.001319     0.001326
  15   15    4 1    0.436102     0.007702     0.007729
  15   15    5 1    0.431951     0.001053     0.001054
  15   16    1 1    0.428803     0.000025     0.000025
  16    0    0 1    0.588373     0.012679     0.012883
  16    0    2 1    0.583830     0.041501     0.041934
  16    0    4 1    0.570808     0.025129     0.025305
  16    0    6 1    0.550915     0.032579     0.032653
  16    0    8 1    0.526263     0.001002     0.000984
  16    0   10 1    0.498947     0.090002     0.091514
  16    0   12 1    0.470708     0.003214     0.003233
  16    0   14 1    0.442806     0.068499     0.068863
  16    1    0 1    0.587228     0.004666     0.004726
  16    1    1 1    0.586089     0.001763     0.001783
  16    1    2 1    0.582711     0.000039     0.000040
  16    1    3 1    0.577209     0.001906     0.001922
  16    1    4 1    0.569761     0.005134     0.005178
  16    1    5 1    0.560597     0.002170     0.002167
  16    1    6 1    0.549974     0.000009     0.000009
  16    1    7 1    0.538166     0.000401     0.000399
  16    1    8 1    0.525442     0.000095     0.000093
  16    1    9 1    0.512059     0.000595     0.000596
  16    1   10 1    0.498248     0.005333     0.005439
  16    1   11 1    0.484211     0.005321     0.005308
  16    1   12 1    0.470120     0.000095     0.000096
  16    1   13 1    0.456118     0.003000     0.002990
  16    1   14 1    0.442317     0.004594     0.004618
  16    1   15 1    0.428805     0.000114     0.000114
  16    2    0 1    0.583830     0.027547     0.027834
  16    2    1 1    0.582711     0.000727     0.000739
  16    2    2 1    0.579391     0.051497     0.052374
  16    2    3 1    0.573981     0.000027     0.000027
  16    2    4 1    0.566657     0.022281     0.022634
  16    2    5 1    0.557639     0.000013     0.000013
  16    2    6 1    0.547180     0.027263     0.027386
  16    2    7 1    0.535547     0.000033     0.000033
  16    2    8 1    0.523004     0.006340     0.006299
  16    2    9 1    0.509802     0.000002     0.000002
  16    2   10 1    0.496167     0.002954     0.003015
  16    2   11 1    0.482301     0.000850     0.000847
  16    2   12 1    0.468372     0.000009     0.000009
  16    2   13 1    0.454520     0.000001     0.000001
  16    2   14 1    0.440860     0.000115     0.000115
  16    3    0 1    0.578297     0.003753     0.003802
  16    3    1 1    0.577209     0.000211     0.000213
  16    3    2 1    0.573981     0.000459     0.000463
  16    3    3 1    0.568721     0.005259     0.005314
  16    3    4 1    0.561593     0.002002     0.002004
  16    3    5 1    0.552811     0.003581     0.003555
  16    3    6 1    0.542616     0.000989     0.000969
  16    3    7 1    0.531266     0.001267     0.001239
  16    3    8 1    0.519015     0.000659     0.000655
  16    3    9 1    0.506105     0.000794     0.000809
  16    3   10 1    0.492757     0.001902     0.001925
  16    3   11 1    0.479167     0.000158     0.000158
  16    3   12 1    0.465500     0.001005     0.001005
  16    3   13 1    0.451895     0.001037     0.001032
  16    3   14 1    0.438463     0.006138     0.006180
  16    4    0 1    0.570807     0.019355     0.019490
  16    4    1 1    0.569761     0.000011     0.000011
  16    4    2 1    0.566656     0.034050     0.034589
  16    4    3 1    0.561593     0.000267     0.000268
  16    4    4 1    0.554726     0.017557     0.017407
  16    4    5 1    0.546258     0.000618     0.000621
  16    4    6 1    0.536415     0.103989     0.103034
  16    4    7 1    0.525442     0.000054     0.000053
  16    4    8 1    0.513580     0.009126     0.009103
  16    4    9 1    0.501062     0.000362     0.000366
  16    4   10 1    0.488099     0.084499     0.084725
  16    4   11 1    0.474880     0.000199     0.000199
  16    4   12 1    0.461567     0.002068     0.002053
  16    4   13 1    0.448294     0.001449     0.001449
  16    4   14 1    0.435171     0.118043     0.118283
  16    5    0 1    0.561592     0.001876     0.001878
  16    5    1 1    0.560596     0.001609     0.001607
  16    5    2 1    0.557638     0.002507     0.002508
  16    5    3 1    0.552810     0.000378     0.000375
  16    5    4 1    0.546257     0.003718     0.003735
  16    5    5 1    0.538165     0.001210     0.001202
  16    5    6 1    0.528746     0.000256     0.000249
  16    5    7 1    0.518228     0.003541     0.003524
  16    5    8 1    0.506838     0.000632     0.000642
  16    5    9 1    0.494794     0.002123     0.002157
  16    5   10 1    0.482300     0.000415     0.000414
  16    5   11 1    0.469535     0.000060     0.000061
  16    5   12 1    0.456654     0.001495     0.001488
  16    5   13 1    0.443789     0.000783     0.000785
  16    5   14 1    0.431046     0.002176     0.002188
  16    6    0 1    0.550914     0.002724     0.002730
  16    6    1 1    0.549973     0.000525     0.000527
  16    6    2 1    0.547179     0.096820     0.097255
  16    6    3 1    0.542616     0.003111     0.003047
  16    6    4 1    0.536415     0.013956     0.013828
  16    6    5 1    0.528746     0.001523     0.001486
  16    6    6 1    0.519805     0.034879     0.034587
  16    6    7 1    0.509801     0.000913     0.000911
  16    6    8 1    0.498946     0.000147     0.000149
  16    6    9 1    0.487444     0.000034     0.000035
  16    6   10 1    0.475485     0.019454     0.019462
  16    6   11 1    0.463240     0.000046     0.000046
  16    6   12 1    0.450857     0.004525     0.004509
  16    6   13 1    0.438462     0.000002     0.000002
  16    7    0 1    0.539046     0.000114     0.000114
  16    7    1 1    0.538164     0.010215     0.010145
  16    7    2 1    0.535546     0.001149     0.001138
  16    7    3 1    0.531265     0.000032     0.000032
  16    7    4 1    0.525441     0.001792     0.001765
  16    7    5 1    0.518227     0.000037     0.000036
  16    7    6 1    0.509801     0.000019     0.000019
  16    7    7 1    0.500353     0.003796     0.003843
  16    7    8 1    0.490079     0.000768     0.000771
  16    7    9 1    0.479166     0.003740     0.003736
  16    7   10 1    0.467792     0.002072     0.002072
  16    7   11 1    0.456117     0.001289     0.001285
  16    7   12 1    0.444282     0.002074     0.002077
  16    7   13 1    0.432408     0.000048     0.000048
  16    8    0 1    0.526261     0.004929     0.004841
  16    8    1 1    0.525441     0.000755     0.000743
  16    8    2 1    0.523003     0.013896     0.013807
  16    8    3 1    0.519014     0.000007     0.000007
  16    8    4 1    0.513579     0.002531     0.002525
  16    8    5 1    0.506837     0.000337     0.000342
  16    8    6 1    0.498946     0.017437     0.017729
  16    8    7 1    0.490078     0.000724     0.000726
  16    8    8 1    0.480412     0.000805     0.000804
  16    8    9 1    0.470119     0.002510     0.002525
  16    8   10 1    0.459363     0.064622     0.064141
  16    8   11 1    0.448293     0.001744     0.001743
  16    8   12 1    0.437042     0.007363     0.007388
  16    9    0 1    0.512816     0.002066     0.002067
  16    9    1 1    0.512057     0.001314     0.001315
  16    9    2 1    0.509800     0.003932     0.003925
  16    9    3 1    0.506103     0.000848     0.000863
  16    9    4 1    0.501061     0.000438     0.000443
  16    9    5 1    0.494793     0.000052     0.000053
  16    9    6 1    0.487443     0.002674     0.002682
  16    9    7 1    0.479166     0.000590     0.000589
  16    9    8 1    0.470119     0.000174     0.000175
  16    9    9 1    0.460460     0.004362     0.004342
  16    9   10 1    0.450340     0.000101     0.000101
  16    9   11 1    0.439895     0.001821     0.001826
  16    9   12 1    0.429250     0.000662     0.000660
  16   10    0 1    0.498945     0.001452     0.001476
  16   10    1 1    0.498246     0.006640     0.006771
  16   10    2 1    0.496165     0.112924     0.115258
  16   10    3 1    0.492755     0.001987     0.002011
  16   10    4 1    0.488098     0.001293     0.001296
  16   10    5 1    0.482299     0.001079     0.001076
  16   10    6 1    0.475484     0.105985     0.106032
  16   10    7 1    0.467791     0.002267     0.002268
  16   10    8 1    0.459363     0.010142     0.010066
  16   10    9 1    0.450340     0.000825     0.000823
  16   10   10 1    0.440858     0.028353     0.028453
  16   10   11 1    0.431045     0.001039     0.001044
  16   11    0 1    0.484850     0.000753     0.000751
  16   11    1 1    0.484208     0.000027     0.000027
  16   11    2 1    0.482298     0.002122     0.002116
  16   11    3 1    0.479165     0.006606     0.006599
  16   11    4 1    0.474879     0.001072     0.001073
  16   11    5 1    0.469533     0.006505     0.006537
  16   11    6 1    0.463238     0.000554     0.000552
  16   11    7 1    0.456116     0.000255     0.000254
  16   11    8 1    0.448292     0.001662     0.001662
  16   11    9 1    0.439894     0.000129     0.000129
  16   11   10 1    0.431045     0.000117     0.000118
  16   12    0 1    0.470705     0.000148     0.000149
  16   12    1 1    0.470118     0.000048     0.000048
  16   12    2 1    0.468369     0.000390     0.000391
  16   12    3 1    0.465498     0.000934     0.000934
  16   12    4 1    0.461565     0.000076     0.000075
  16   12    5 1    0.456652     0.001321     0.001315
  16   12    6 1    0.450855     0.007433     0.007406
  16   12    7 1    0.444281     0.001754     0.001756
  16   12    8 1    0.437041     0.009998     0.010032
  16   12    9 1    0.429249     0.003200     0.003190
  16   13    0 1    0.456651     0.000217     0.000216
  16   13    1 1    0.456115     0.000095     0.000095
  16   13    2 1    0.454518     0.007386     0.007359
  16   13    3 1    0.451892     0.000851     0.000847
  16   13    4 1    0.448292     0.000538     0.000537
  16   13    5 1    0.443786     0.004632     0.004643
  16   13    6 1    0.438460     0.002532     0.002550
  16   13    7 1    0.432406     0.000431     0.000433
  16   14    0 1    0.442803     0.000600     0.000603
  16   14    1 1    0.442314     0.004821     0.004846
  16   14    2 1    0.440857     0.138149     0.138636
  16   14    3 1    0.438460     0.006524     0.006569
  16   14    4 1    0.435169     0.004847     0.004857
  16   14    5 1    0.431044     0.004727     0.004752
  16   15    0 1    0.429248     0.000564     0.000563
  16   15    1 1    0.428802     0.003534     0.003528
  17    0    2 1    0.549971     0.000546     0.000548
  17    0    4 1    0.539044     0.000881     0.000875
  17    0    6 1    0.522196     0.000536     0.000530
  17    0    8 1    0.501060     0.000769     0.000778
  17    0   10 1    0.477314     0.000042     0.000042
  17    0   12 1    0.452415     0.000418     0.000417
  17    1    1 1    0.551857     0.000003     0.000003
  17    1    2 1    0.549035     0.003522     0.003531
  17    1    3 1    0.544425     0.000054     0.000053
  17    1    4 1    0.538163     0.006915     0.006868
  17    1    5 1    0.530420     0.000145     0.000142
  17    1    6 1    0.521395     0.010831     0.010657
  17    1    7 1    0.511301     0.000980     0.000980
  17    1    8 1    0.500352     0.006553     0.006633
  17    1    9 1    0.488755     0.000034     0.000034
  17    1   10 1    0.476702     0.002826     0.002828
  17    1   11 1    0.464364     0.000050     0.000050
  17    1   12 1    0.451893     0.003881     0.003864
  17    1   13 1    0.439415     0.000102     0.000103
  17    2    1 1    0.549034     0.000789     0.000791
  17    2    2 1    0.546255     0.001051     0.001056
  17    2    3 1    0.541714     0.000830     0.000815
  17    2    4 1    0.535544     0.002315     0.002293
  17    2    5 1    0.527912     0.006317     0.006160
  17    2    6 1    0.519012     0.002475     0.002460
  17    2    7 1    0.509053     0.008489     0.008494
  17    2    8 1    0.498245     0.004919     0.005016
  17    2    9 1    0.486791     0.001725     0.001725
  17    2   10 1    0.474879     0.002305     0.002308
  17    2   11 1    0.462679     0.000044     0.000044
  17    2   12 1    0.450339     0.002211     0.002206
  17    2   13 1    0.437986     0.000673     0.000677
  17    3    1 1    0.544425     0.000063     0.000062
  17    3    2 1    0.541714     0.003919     0.003847
  17    3    3 1    0.537285     0.000294     0.000292
  17    3    4 1    0.531263     0.005368     0.005250
  17    3    5 1    0.523810     0.001467     0.001454
  17    3    6 1    0.515113     0.004885     0.004846
  17    3    7 1    0.505373     0.001975     0.002013
  17    3    8 1    0.494792     0.011101     0.011280
  17    3    9 1    0.483569     0.000203     0.000203
  17    3   10 1    0.471886     0.014927     0.014995
  17    3   11 1    0.459910     0.000006     0.000006
  17    3   12 1    0.447785     0.000856     0.000856
  17    3   13 1    0.435635     0.000465     0.000467
  17    4    1 1    0.538162     0.004480     0.004450
  17    4    2 1    0.535544     0.000007     0.000007
  17    4    3 1    0.531263     0.007205     0.007046
  17    4    4 1    0.525439     0.001028     0.001012
  17    4    5 1    0.518225     0.011542     0.011488
  17    4    6 1    0.509799     0.002225     0.002222
  17    4    7 1    0.500351     0.008922     0.009032
  17    4    8 1    0.490077     0.002754     0.002764
  17    4    9 1    0.479165     0.006489     0.006482
  17    4   10 1    0.467791     0.000559     0.000560
  17    4   11 1    0.456116     0.003489     0.003477
  17    4   12 1    0.444281     0.000003     0.000003
  17    4   13 1    0.432407     0.003066     0.003075
  17    5    1 1    0.530419     0.000989     0.000965
  17    5    2 1    0.527911     0.000553     0.000539
  17    5    3 1    0.523810     0.001640     0.001626
  17    5    4 1    0.518225     0.004741     0.004719
  17    5    5 1    0.511300     0.000126     0.000126
  17    5    6 1    0.503202     0.018690     0.018939
  17    5    7 1    0.494110     0.002338     0.002370
  17    5    8 1    0.484208     0.012250     0.012220
  17    5    9 1    0.473675     0.000153     0.000153
  17    5   10 1    0.462678     0.003608     0.003593
  17    5   11 1    0.451373     0.001806     0.001798
  17    5   12 1    0.439894     0.000077     0.000077
  17    5   13 1    0.428359     0.000202     0.000202
  17    6    1 1    0.521394     0.013938     0.013714
  17    6    2 1    0.519012     0.000074     0.000073
  17    6    3 1    0.515112     0.013259     0.013154
  17    6    4 1    0.509798     0.002702     0.002698
  17    6    5 1    0.503202     0.008756     0.008873
  17    6    6 1    0.495477     0.004291     0.004369
  17    6    7 1    0.486790     0.002913     0.002912
  17    6    8 1    0.477313     0.002912     0.002914
  17    6    9 1    0.467214     0.012611     0.012614
  17    6   10 1    0.456652     0.002132     0.002123
  17    6   11 1    0.445772     0.013677     0.013640
  17    6   12 1    0.434705     0.001549     0.001551
  17    7    1 1    0.511300     0.001964     0.001964
  17    7    2 1    0.509052     0.001558     0.001559
  17    7    3 1    0.505372     0.002606     0.002657
  17    7    4 1    0.500351     0.007161     0.007249
  17    7    5 1    0.494110     0.000013     0.000013
  17    7    6 1    0.486790     0.010125     0.010124
  17    7    7 1    0.478545     0.000353     0.000353
  17    7    8 1    0.469532     0.006146     0.006177
  17    7    9 1    0.459909     0.001096     0.001089
  17    7   10 1    0.449824     0.003535     0.003529
  17    7   11 1    0.439414     0.002554     0.002567
  17    7   12 1    0.428803     0.003220     0.003214
  17    8    1 1    0.500350     0.018907     0.019139
  17    8    2 1    0.498244     0.001496     0.001526
  17    8    3 1    0.494791     0.008959     0.009104
  17    8    4 1    0.490076     0.001830     0.001836
  17    8    5 1    0.484207     0.005865     0.005851
  17    8    6 1    0.477313     0.000548     0.000548
  17    8    7 1    0.469532     0.004352     0.004374
  17    8    8 1    0.461011     0.000360     0.000358
  17    8    9 1    0.451892     0.010367     0.010321
  17    8   10 1    0.442314     0.001346     0.001353
  17    8   11 1    0.432406     0.013044     0.013083
  17    9    1 1    0.488753     0.000563     0.000564
  17    9    2 1    0.486789     0.015090     0.015089
  17    9    3 1    0.483568     0.003039     0.003035
  17    9    4 1    0.479163     0.006333     0.006326
  17    9    5 1    0.473674     0.000028     0.000028
  17    9    6 1    0.467213     0.000681     0.000681
  17    9    7 1    0.459909     0.001470     0.001461
  17    9    8 1    0.451892     0.003951     0.003934
  17    9    9 1    0.443294     0.000000     0.000000
  17    9   10 1    0.434242     0.009455     0.009463
  17   10    1 1    0.476700     0.008210     0.008216
  17   10    2 1    0.474877     0.001140     0.001142
  17   10    3 1    0.471885     0.003313     0.003328
  17   10    4 1    0.467789     0.001114     0.001114
  17   10    5 1    0.462677     0.008731     0.008694
  17   10    6 1    0.456651     0.002509     0.002499
  17   10    7 1    0.449823     0.006275     0.006265
  17   10    8 1    0.442314     0.003196     0.003213
  17   10    9 1    0.434242     0.007011     0.007017
  17   11    1 1    0.464362     0.000160     0.000160
  17   11    2 1    0.462677     0.000078     0.000077
  17   11    3 1    0.459908     0.000369     0.000367
  17   11    4 1    0.456114     0.003143     0.003132
  17   11    5 1    0.451371     0.000163     0.000162
  17   11    6 1    0.445771     0.013264     0.013229
  17   11    7 1    0.439413     0.004154     0.004175
  17   11    8 1    0.432405     0.011101     0.011134
  17   12    1 1    0.451891     0.000286     0.000285
  17   12    2 1    0.450337     0.000006     0.000006
  17   12    3 1    0.447783     0.001643     0.001642
  17   12    4 1    0.444279     0.000138     0.000138
  17   12    5 1    0.439892     0.006880     0.006902
  17   12    6 1    0.434704     0.003401     0.003404
  17   12    7 1    0.428802     0.003397     0.003390
  17   13    1 1    0.439413     0.000007     0.000007
  17   13    2 1    0.437984     0.000375     0.000378
  17   13    3 1    0.435633     0.000225     0.000226
  17   13    4 1    0.432405     0.002857     0.002865
  17   13    5 1    0.428357     0.000157     0.000157
  18    0    0 1    0.522999     0.002423     0.002408
  18    0    2 1    0.519800     0.013062     0.012953
  18    0    4 1    0.510546     0.024571     0.024509
  18    0    6 1    0.496163     0.006147     0.006274
  18    0    8 1    0.477926     0.000408     0.000408
  18    0   10 1    0.457189     0.000167     0.000167
  18    0   12 1    0.435168     0.000007     0.000007
  18    1    0 1    0.522193     0.000046     0.000046
  18    1    1 1    0.521392     0.002682     0.002639
  18    1    2 1    0.519010     0.006893     0.006851
  18    1    3 1    0.515110     0.014872     0.014754
  18    1    4 1    0.509797     0.000235     0.000234
  18    1    5 1    0.503200     0.007853     0.007958
  18    1    6 1    0.495475     0.002327     0.002369
  18    1    7 1    0.486788     0.002123     0.002122
  18    1    8 1    0.477312     0.002451     0.002452
  18    1    9 1    0.467213     0.005248     0.005250
  18    1   10 1    0.456650     0.000114     0.000113
  18    1   11 1    0.445771     0.005949     0.005933
  18    1   12 1    0.434704     0.006756     0.006763
  18    2    0 1    0.519800     0.017378     0.017233
  18    2    1 1    0.519009     0.000151     0.000150
  18    2    2 1    0.516659     0.049760     0.049342
  18    2    3 1    0.512813     0.000631     0.000632
  18    2    4 1    0.507569     0.054780     0.055344
  18    2    5 1    0.501057     0.000012     0.000013
  18    2    6 1    0.493429     0.020941     0.021192
  18    2    7 1    0.484848     0.000011     0.000011
  18    2    8 1    0.475482     0.075062     0.075096
  18    2    9 1    0.465496     0.000413     0.000413
  18    2   10 1    0.455047     0.004881     0.004870
  18    2   11 1    0.444279     0.000043     0.000043
  18    2   12 1    0.433320     0.118063     0.118556
  18    3    0 1    0.515883     0.001819     0.001805
  18    3    1 1    0.515110     0.007608     0.007547
  18    3    2 1    0.512813     0.007834     0.007836
  18    3    3 1    0.509051     0.002014     0.002015
  18    3    4 1    0.503920     0.000019     0.000019
  18    3    5 1    0.497546     0.009218     0.009435
  18    3    6 1    0.490075     0.002086     0.002093
  18    3    7 1    0.481664     0.008761     0.008733
  18    3    8 1    0.472478     0.000378     0.000379
  18    3    9 1    0.462677     0.001444     0.001438
  18    3   10 1    0.452412     0.000223     0.000222
  18    3   11 1    0.441826     0.007154     0.007191
  18    3   12 1    0.431043     0.003340     0.003358
  18    4    0 1    0.510545     0.042456     0.042350
  18    4    1 1    0.509796     0.000818     0.000817
  18    4    2 1    0.507569     0.015914     0.016078
  18    4    3 1    0.503920     0.000068     0.000069
  18    4    4 1    0.498942     0.016495     0.016772
  18    4    5 1    0.492752     0.000614     0.000622
  18    4    6 1    0.485492     0.001555     0.001553
  18    4    7 1    0.477311     0.000087     0.000087
  18    4    8 1    0.468367     0.014988     0.015006
  18    4    9 1    0.458814     0.000004     0.000004
  18    4   10 1    0.448800     0.000084     0.000084
  18    4   11 1    0.438459     0.000069     0.000070
  18    5    0 1    0.503920     0.000940     0.000955
  18    5    1 1    0.503199     0.011230     0.011379
  18    5    2 1    0.501057     0.002357     0.002386
  18    5    3 1    0.497546     0.003431     0.003512
  18    5    4 1    0.492752     0.000081     0.000082
  18    5    5 1    0.486788     0.003554     0.003554
  18    5    6 1    0.479784     0.000147     0.000147
  18    5    7 1    0.471884     0.008202     0.008239
  18    5    8 1    0.463236     0.001880     0.001874
  18    5    9 1    0.453988     0.007923     0.007887
  18    5   10 1    0.444279     0.000288     0.000289
  18    5   11 1    0.434241     0.002152     0.002154
  18    6    0 1    0.496162     0.007554     0.007710
  18    6    1 1    0.495474     0.000065     0.000066
  18    6    2 1    0.493428     0.019064     0.019292
  18    6    3 1    0.490074     0.000003     0.000003
  18    6    4 1    0.485491     0.017588     0.017564
  18    6    5 1    0.479784     0.000185     0.000185
  18    6    6 1    0.473074     0.008674     0.008707
  18    6    7 1    0.465495     0.000740     0.000740
  18    6    8 1    0.457188     0.059415     0.059120
  18    6    9 1    0.448290     0.000006     0.000006
  18    6   10 1    0.438935     0.000010     0.000010
  18    6   11 1    0.429247     0.001396     0.001392
  18    7    0 1    0.487439     0.001860     0.001866
  18    7    1 1    0.486787     0.005480     0.005479
  18    7    2 1    0.484847     0.004409     0.004400
  18    7    3 1    0.481664     0.006155     0.006135
  18    7    4 1    0.477311     0.003753     0.003754
  18    7    5 1    0.471884     0.000506     0.000508
  18    7    6 1    0.465495     0.001462     0.001463
  18    7    7 1    0.458270     0.004982     0.004943
  18    7    8 1    0.450337     0.000043     0.000043
  18    7    9 1    0.441826     0.015800     0.015881
  18    7   10 1    0.432861     0.000248     0.000249
  18    8    0 1    0.477925     0.034729     0.034725
  18    8    1 1    0.477310     0.000975     0.000975
  18    8    2 1    0.475481     0.000402     0.000402
  18    8    3 1    0.472477     0.002630     0.002640
  18    8    4 1    0.468366     0.074919     0.075007
  18    8    5 1    0.463235     0.000875     0.000873
  18    8    6 1    0.457188     0.000120     0.000119
  18    8    7 1    0.450336     0.000214     0.000213
  18    8    8 1    0.442802     0.029114     0.029269
  18    8    9 1    0.434703     0.001369     0.001370
  18    9    0 1    0.467788     0.000150     0.000150
  18    9    1 1    0.467211     0.007780     0.007782
  18    9    2 1    0.465495     0.000047     0.000047
  18    9    3 1    0.462675     0.003857     0.003840
  18    9    4 1    0.458813     0.001069     0.001060
  18    9    5 1    0.453987     0.006729     0.006699
  18    9    6 1    0.448289     0.000607     0.000607
  18    9    7 1    0.441825     0.005368     0.005396
  18    9    8 1    0.434703     0.000189     0.000190
  18   10    0 1    0.457187     0.000705     0.000701
  18   10    1 1    0.456649     0.000161     0.000160
  18   10    2 1    0.455046     0.003785     0.003777
  18   10    3 1    0.452411     0.000031     0.000031
  18   10    4 1    0.448798     0.002707     0.002706
  18   10    5 1    0.444278     0.000037     0.000037
  18   10    6 1    0.438934     0.000145     0.000146
  18   10    7 1    0.432861     0.001153     0.001159
  18   11    0 1    0.446270     0.004840     0.004830
  18   11    1 1    0.445769     0.001572     0.001568
  18   11    2 1    0.444277     0.002549     0.002552
  18   11    3 1    0.441824     0.002489     0.002502
  18   11    4 1    0.438457     0.007424     0.007475
  18   11    5 1    0.434240     0.008602     0.008609
  18   11    6 1    0.429246     0.000091     0.000091
  18   12    0 1    0.435166     0.053656     0.053764
  18   12    1 1    0.434702     0.005210     0.005216
  18   12    2 1    0.433318     0.001137     0.001141
  18   12    3 1    0.431041     0.001081     0.001087
  19    0    2 1    0.492750     0.000343     0.000347
  19    0    4 1    0.484845     0.002598     0.002593
  19    0    6 1    0.472476     0.001292     0.001296
  19    0    8 1    0.456648     0.000174     0.000173
  19    0   10 1    0.438457     0.002940     0.002960
  19    1    1 1    0.494106     0.000490     0.000497
  19    1    2 1    0.492077     0.001626     0.001643
  19    1    3 1    0.488750     0.000023     0.000023
  19    1    4 1    0.484204     0.012083     0.012054
  19    1    5 1    0.478541     0.000055     0.000055
  19    1    6 1    0.471882     0.004585     0.004606
  19    1    7 1    0.464360     0.000792     0.000791
  19    1    8 1    0.456112     0.002119     0.002112
  19    1    9 1    0.447276     0.000003     0.000003
  19    1   10 1    0.437983     0.009696     0.009757
  19    1   11 1    0.428356     0.000074     0.000074
  19    2    1 1    0.492077     0.008498     0.008591
  19    2    2 1    0.490072     0.000424     0.000425
  19    2    3 1    0.486786     0.000041     0.000041
  19    2    4 1    0.482294     0.001780     0.001775
  19    2    5 1    0.476697     0.000088     0.000089
  19    2    6 1    0.470114     0.002504     0.002519
  19    2    7 1    0.462675     0.007180     0.007150
  19    2    8 1    0.454515     0.001063     0.001059
  19    2    9 1    0.445769     0.002157     0.002151
  19    2   10 1    0.436568     0.002018     0.002024
  19    3    1 1    0.488750     0.001264     0.001265
  19    3    2 1    0.486786     0.000373     0.000373
  19    3    3 1    0.483564     0.000057     0.000057
  19    3    4 1    0.479160     0.002425     0.002422
  19    3    5 1    0.473670     0.000763     0.000767
  19    3    6 1    0.467210     0.011695     0.011697
  19    3    7 1    0.459906     0.000062     0.000062
  19    3    8 1    0.451889     0.013328     0.013269
  19    3    9 1    0.443291     0.001469     0.001476
  19    3   10 1    0.434239     0.001833     0.001835
  19    4    1 1    0.484203     0.003455     0.003447
  19    4    2 1    0.482293     0.000565     0.000563
  19    4    3 1    0.479160     0.010964     0.010952
  19    4    4 1    0.474874     0.000314     0.000314
  19    4    5 1    0.469529     0.008218     0.008259
  19    4    6 1    0.463234     0.005167     0.005151
  19    4    7 1    0.456112     0.002950     0.002940
  19    4    8 1    0.448288     0.006990     0.006989
  19    4    9 1    0.439891     0.001950     0.001957
  19    4   10 1    0.431041     0.001253     0.001260
  19    5    1 1    0.478540     0.000556     0.000555
  19    5    2 1    0.476696     0.002868     0.002870
  19    5    3 1    0.473670     0.002063     0.002072
  19    5    4 1    0.469528     0.000851     0.000856
  19    5    5 1    0.464360     0.001599     0.001597
  19    5    6 1    0.458268     0.009029     0.008958
  19    5    7 1    0.451369     0.000101     0.000101
  19    5    8 1    0.443783     0.018380     0.018423
  19    5    9 1    0.435632     0.000755     0.000757
  19    6    1 1    0.471881     0.005752     0.005778
  19    6    2 1    0.470113     0.000939     0.000945
  19    6    3 1    0.467210     0.014362     0.014365
  19    6    4 1    0.463234     0.000394     0.000393
  19    6    5 1    0.458268     0.009097     0.009026
  19    6    6 1    0.452410     0.002331     0.002322
  19    6    7 1    0.445768     0.007428     0.007408
  19    6    8 1    0.438457     0.003565     0.003590
  19    6    9 1    0.430590     0.009137     0.009173
  19    7    1 1    0.464359     0.001490     0.001488
  19    7    2 1    0.462674     0.004334     0.004316
  19    7    3 1    0.459905     0.000437     0.000434
  19    7    4 1    0.456111     0.004626     0.004611
  19    7    5 1    0.451369     0.003034     0.003022
  19    7    6 1    0.445768     0.004144     0.004133
  19    7    7 1    0.439411     0.000214     0.000215
  19    7    8 1    0.432403     0.004952     0.004966
  19    8    1 1    0.456111     0.010776     0.010740
  19    8    2 1    0.454514     0.000953     0.000950
  19    8    3 1    0.451888     0.007106     0.007074
  19    8    4 1    0.448288     0.003481     0.003481
  19    8    5 1    0.443783     0.004587     0.004598
  19    8    6 1    0.438456     0.001695     0.001707
  19    8    7 1    0.432403     0.015964     0.016010
  19    9    1 1    0.447274     0.001207     0.001206
  19    9    2 1    0.445768     0.000599     0.000597
  19    9    3 1    0.443290     0.000157     0.000158
  19    9    4 1    0.439890     0.010210     0.010242
  19    9    5 1    0.435631     0.002241     0.002248
  19    9    6 1    0.430589     0.005950     0.005973
  19   10    1 1    0.437981     0.004062     0.004087
  19   10    2 1    0.436566     0.000030     0.000030
  19   10    3 1    0.434238     0.007811     0.007818
  19   10    4 1    0.431040     0.003400     0.003418
  19   11    1 1    0.428355     0.000631     0.000631
  20    0    0 1    0.470699     0.015599     0.015691
  20    0    2 1    0.468363     0.010690     0.010703
  20    0    4 1    0.461559     0.022455     0.022293
  20    0    6 1    0.450850     0.027544     0.027445
  20    0    8 1    0.437036     0.017218     0.017276
  20    1    0 1    0.470111     0.003136     0.003155
  20    1    1 1    0.469526     0.007035     0.007071
  20    1    2 1    0.467784     0.000578     0.000578
  20    1    3 1    0.464924     0.011202     0.011193
  20    1    4 1    0.461005     0.007054     0.007014
  20    1    5 1    0.456110     0.010631     0.010595
  20    1    6 1    0.450333     0.000805     0.000803
  20    1    7 1    0.443782     0.010237     0.010261
  20    1    8 1    0.436566     0.001526     0.001531
  20    1    9 1    0.428799     0.008769     0.008753
  20    2    0 1    0.468363     0.003291     0.003295
  20    2    1 1    0.467784     0.000150     0.000150
  20    2    2 1    0.466062     0.018545     0.018563
  20    2    3 1    0.463232     0.000576     0.000574
  20    2    4 1    0.459356     0.009629     0.009557
  20    2    5 1    0.454512     0.000182     0.000181
  20    2    6 1    0.448796     0.004314     0.004312
  20    2    7 1    0.442310     0.000027     0.000027
  20    2    8 1    0.435164     0.000125     0.000126
  20    3    0 1    0.465491     0.002661     0.002662
  20    3    1 1    0.464923     0.017324     0.017310
  20    3    2 1    0.463232     0.000059     0.000059
  20    3    3 1    0.460453     0.005519     0.005494
  20    3    4 1    0.456646     0.003298     0.003284
  20    3    5 1    0.451887     0.006117     0.006090
  20    3    6 1    0.446267     0.000466     0.000465
  20    3    7 1    0.439889     0.009463     0.009493
  20    3    8 1    0.432858     0.000024     0.000024
  20    4    0 1    0.461559     0.028807     0.028598
  20    4    1 1    0.461005     0.000012     0.000012
  20    4    2 1    0.459356     0.017233     0.017104
  20    4    3 1    0.456646     0.000127     0.000126
  20    4    4 1    0.452932     0.030740     0.030608
  20    4    5 1    0.448286     0.000012     0.000012
  20    4    6 1    0.442798     0.023992     0.024120
  20    4    7 1    0.436566     0.000034     0.000034
  20    4    8 1    0.429691     0.007306     0.007279
  20    5    0 1    0.456646     0.007550     0.007519
  20    5    1 1    0.456110     0.008644     0.008615
  20    5    2 1    0.454512     0.002083     0.002076
  20    5    3 1    0.451887     0.008328     0.008291
  20    5    4 1    0.448286     0.002303     0.002302
  20    5    5 1    0.443781     0.006817     0.006833
  20    5    6 1    0.438455     0.000675     0.000679
  20    5    7 1    0.432401     0.005700     0.005716
  20    6    0 1    0.450849     0.004768     0.004751
  20    6    1 1    0.450333     0.001785     0.001780
  20    6    2 1    0.448795     0.032278     0.032263
  20    6    3 1    0.446267     0.000007     0.000007
  20    6    4 1    0.442798     0.001379     0.001386
  20    6    5 1    0.438455     0.000035     0.000035
  20    6    6 1    0.433316     0.022220     0.022313
  20    7    0 1    0.444275     0.000909     0.000910
  20    7    1 1    0.443781     0.003546     0.003554
  20    7    2 1    0.442309     0.000371     0.000373
  20    7    3 1    0.439888     0.017794     0.017850
  20    7    4 1    0.436565     0.000006     0.000006
  20    7    5 1    0.432401     0.014698     0.014740
  20    8    0 1    0.437035     0.003510     0.003522
  20    8    1 1    0.436565     0.000102     0.000102
  20    8    2 1    0.435163     0.001305     0.001308
  20    8    3 1    0.432858     0.000020     0.000020
  20    8    4 1    0.429690     0.018626     0.018557
  20    9    0 1    0.429243     0.000572     0.000571
  20    9    1 1    0.428797     0.004828     0.004819
  21    0    2 1    0.446265     0.000281     0.000280
  21    0    4 1    0.440368     0.001228     0.001231
  21    0    6 1    0.431038     0.000928     0.000933
  21    1    1 1    0.447271     0.000157     0.000157
  21    1    2 1    0.445765     0.002007     0.002002
  21    1    3 1    0.443287     0.000583     0.000586
  21    1    4 1    0.439887     0.004347     0.004360
  21    1    5 1    0.435628     0.000201     0.000201
  21    1    6 1    0.430587     0.004146     0.004162
  21    2    1 1    0.445765     0.003433     0.003424
  21    2    2 1    0.444273     0.000307     0.000307
  21    2    3 1    0.441820     0.003411     0.003429
  21    2    4 1    0.438453     0.002431     0.002448
  21    2    5 1    0.434236     0.000070     0.000070
  21    2    6 1    0.429242     0.002915     0.002906
  21    3    1 1    0.443287     0.001096     0.001101
  21    3    2 1    0.441820     0.000047     0.000047
  21    3    3 1    0.439407     0.001303     0.001310
  21    3    4 1    0.436095     0.003399     0.003411
  21    3    5 1    0.431944     0.000048     0.000048
  21    4    1 1    0.439887     0.005634     0.005652
  21    4    2 1    0.438453     0.000622     0.000626
  21    4    3 1    0.436095     0.006927     0.006951
  21    4    4 1    0.432856     0.001697     0.001706
  21    4    5 1    0.428796     0.004887     0.004878
  21    5    1 1    0.435628     0.000946     0.000949
  21    5    2 1    0.434235     0.003995     0.003998
  21    5    3 1    0.431944     0.001358     0.001359
  21    5    4 1    0.428796     0.003407     0.003401
  21    6    1 1    0.430586     0.008725     0.008759
  21    6    2 1    0.429242     0.000972     0.000969
   0    0    2 2    1.436500     0.001262     0.001233
   0    0    4 2    0.718250     0.000185     0.000188
   0    0    6 2    0.478833     0.000033     0.000033
   1    0    1 2    2.405318     0.002933     0.002902
   1    0    3 2    0.935742     0.000636     0.000640
   1    0    5 2    0.569758     0.000116     0.000116
   1    1    0 2    3.110068     0.003162     0.003160
   1    1    1 2    2.110357     0.000955     0.000971
   1    1    2 2    1.304111     0.002135     0.002118
   1    1    3 2    0.915258     0.000107     0.000107
   1    1    4 2    0.699830     0.000376     0.000377
   1    1    5 2    0.565037     0.000020     0.000020
   1    1    6 2    0.473257     0.000068     0.000068
   2    0    0 2    2.199150     0.000674     0.000679
   2    0    2 2    1.202659     0.000706     0.000705
   2    0    4 2    0.682758     0.000150     0.000144
   2    0    6 2    0.467871     0.000027     0.000027
   2    1    0 2    1.966980     0.000388     0.000397
   2    1    1 2    1.623035     0.007258     0.007319
   2    1    2 2    1.160072     0.000207     0.000214
   2    1    3 2    0.861037     0.001649     0.001708
   2    1    4 2    0.674677     0.000036     0.000035
   2    1    5 2    0.551548     0.000330     0.000332
   2    1    6 2    0.465246     0.000007     0.000007
   2    2    0 2    1.555034     0.002210     0.002283
   2    2    1 2    1.367563     0.000077     0.000079
   2    2    2 2    1.055178     0.001858     0.001863
   2    2    3 2    0.815436     0.000016     0.000016
   2    2    4 2    0.652055     0.000408     0.000402
   2    2    5 2    0.538981     0.000003     0.000003
   2    2    6 2    0.457629     0.000078     0.000078
   3    0    1 2    1.305894     0.003757     0.003724
   3    0    3 2    0.801773     0.000983     0.000930
   3    0    5 2    0.534980     0.000214     0.000212
   3    1    0 2    1.390865     0.001623     0.001619
   3    1    1 2    1.251879     0.000163     0.000164
   3    1    2 2    0.999234     0.001587     0.001597
   3    1    3 2    0.788774     0.000038     0.000037
   3    1    4 2    0.638180     0.000381     0.000377
   3    1    5 2    0.531065     0.000009     0.000008
   3    1    6 2    0.452754     0.000074     0.000074
   3    2    0 2    1.219869     0.000035     0.000035
   3    2    1 2    1.122846     0.001410     0.001311
   3    2    2 2    0.929835     0.000030     0.000030
   3    2    3 2    0.753271     0.000473     0.000479
   3    2    4 2    0.618933     0.000008     0.000008
   3    2    5 2    0.519819     0.000109     0.000108
   3    2    6 2    0.445725     0.000002     0.000002
   3    3    0 2    1.036689     0.000980     0.000985
   3    3    1 2    0.975147     0.000011     0.000011
   3    3    2 2    0.840640     0.001062     0.001057
   3    3    3 2    0.703452     0.000004     0.000004
   3    3    4 2    0.590395     0.000306     0.000308
   3    3    5 2    0.502566     0.000001     0.000001
   3    3    6 2    0.434704     0.000062     0.000062
   4    0    0 2    1.099575     0.000766     0.000774
   4    0    2 2    0.873141     0.000811     0.000795
   4    0    4 2    0.601329     0.000224     0.000230
   4    0    6 2    0.439013     0.000045     0.000045
   4    1    0 2    1.066744     0.000190     0.000187
   4    1    1 2    1.000035     0.001960     0.001966
   4    1    2 2    0.856428     0.000189     0.000196
   4    1    3 2    0.712626     0.000694     0.000691
   4    1    4 2    0.595787     0.000053     0.000055
   4    1    5 2    0.505879     0.000169     0.000173
   4    1    6 2    0.436842     0.000011     0.000011
   4    2    0 2    0.983490     0.000875     0.000890
   4    2    1 2    0.930481     0.000114     0.000115
   4    2    2 2    0.811518     0.000997     0.000999
   4    2    3 2    0.686120     0.000042     0.000041
   4    2    4 2    0.580036     0.000298     0.000308
   4    2    5 2    0.496130     0.000011     0.000011
   4    2    6 2    0.430518     0.000061     0.000062
   4    3    0 2    0.879660     0.000030     0.000029
   4    3    1 2    0.841117     0.001419     0.001413
   4    3    2 2    0.750180     0.000035     0.000036
   4    3    3 2    0.647839     0.000587     0.000592
   4    3    4 2    0.556351     0.000012     0.000011
   4    3    5 2    0.481064     0.000154     0.000154
   4    4    0 2    0.777517     0.000251     0.000249
   4    4    1 2    0.750519     0.000067     0.000067
   4    4    2 2    0.683781     0.000324     0.000317
   4    4    3 2    0.603623     0.000031     0.000031
   4    4    4 2    0.527589     0.000113     0.000108
   4    4    5 2    0.462104     0.000009     0.000008
   5    0    1 2    0.841117     0.000226     0.000225
   5    0    3 2    0.647839     0.000094     0.000095
   5    0    5 2    0.481064     0.000024     0.000024
   5    1    0 2    0.862578     0.000875     0.000890
   5    1    1 2    0.826146     0.000005     0.000005
   5    1    2 2    0.739500     0.001068     0.001056
   5    1    3 2    0.640923     0.000002     0.000002
   5    1    4 2    0.551953     0.000350     0.000348
   5    1    5 2    0.478212     0.000001     0.000001
   5    2    0 2    0.816744     0.000001     0.000001
   5    2    1 2    0.785615     0.001727     0.001742
   5    2    2 2    0.710006     0.000001     0.000001
   5    2    3 2    0.621435     0.000758     0.000768
   5    2    4 2    0.539359     0.000000     0.000000
   5    2    5 2    0.469951     0.000205     0.000206
   5    3    0 2    0.754302     0.000191     0.000193
   5    3    1 2    0.729576     0.000001     0.000001
   5    3    2 2    0.667831     0.000250     0.000250
   5    3    3 2    0.592565     0.000000     0.000000
   5    3    4 2    0.520158     0.000088     0.000087
   5    3    5 2    0.457086     0.000000     0.000000
   5    4    0 2    0.686899     0.000001     0.000001
   5    4    1 2    0.668070     0.000500     0.000501
   5    4    2 2    0.619696     0.000002     0.000002
   5    4    3 2    0.558166     0.000244     0.000249
   5    4    4 2    0.496424     0.000001     0.000001
   5    4    5 2    0.440730     0.000069     0.000069
   5    5    0 2    0.622014     0.000216     0.000216
   5    5    1 2    0.607929     0.000000     0.000000
   5    5    2 2    0.570800     0.000306     0.000304
   5    5    3 2    0.521640     0.000000     0.000000
   5    5    4 2    0.470201     0.000117     0.000118
   6    0    0 2    0.733050     0.000288     0.000292
   6    0    2 2    0.652947     0.000383     0.000377
   6    0    4 2    0.513032     0.000138     0.000138
   6    1    0 2    0.723076     0.000042     0.000044
   6    1    1 2    0.701209     0.000601     0.000601
   6    1    2 2    0.645869     0.000057     0.000058
   6    1    3 2    0.577062     0.000286     0.000285
   6    1    4 2    0.509577     0.000021     0.000021
   6    1    5 2    0.449857     0.000079     0.000079
   6    2    0 2    0.695432     0.000241     0.000245
   6    2    1 2    0.675913     0.000031     0.000030
   6    2    2 2    0.625940     0.000328     0.000330
[truncated: 1,459,104 more chars]
