# Supplementary material for: Remote and automated high-throughput powder diffraction measurements enabled by a robotic sample changer at SSRL beamline 2-1
Source: J Appl Crystallogr. 2023 Sep 20;56(Pt 5):1480–4. doi: 10.1107/S1600576723007148 (PMC10543666; doi:10.1107/S1600576723007148)
Supplement: Supplementary file 1 [file j-56-01480-sup1.zip › Example Data and Refinements/SSRL BL2-1 Sample 0913/BL21Robot_0913_Rietveld.inp]

'Auto_T(5)   
r_exp  24.2765435 r_exp_dash  63.5797716 r_wp  3.15912304 r_wp_dash  8.27367874 r_p  2.21069103 r_p_dash  8.43177528 weighted_Durbin_Watson  0.969006606 gof  0.130130677 
iters 20000000   
chi2_convergence_criteria 0.000001   
'do_errors   
#include C:/Topas-6/cif.inc
   
xdd "BL21Robot_0913-2022-07-09-0020_scan2.xye"    
local CIF_DIFFRACTOGRAM_BLOCK_ID ="BL21Robot_0913-2022-07-09-0020_scan2";
local CIF_DIFFRACTOMETER_NAME = "SSRL beam line 2-1";
local CIF_TEMP = 300;
local CIF_SCAN_METHOD = step;
r_exp  24.2765435 r_exp_dash  63.5797716 r_wp  3.15912304 r_wp_dash  8.27367874 r_p  2.21069103 r_p_dash  8.43177528 weighted_Durbin_Watson  0.969006606 gof  0.130130677 
	bkg @  17.2681337` -12.3486722`  13.1202332` -8.74098178`  5.14373199` -2.72409131`  1.06789221` -0.0545815524` -0.271167427`  0.243683054` -0.162252281`  0.0660554205`
	One_on_X(@, 0.00010`_LIMIT_MIN_0.0001)        
	Rp 9999   
	Rs 700    
	start_X 7    
	'finish_X 60    
	Zero_Error(@, 0.00902`)    
	lam    
		ymin_on_ymax  0.0001    
		la  1 lo  0.7298197 lh   0.002    
	LP_Factor(90)    
	x_calculation_step 0.005       
	    
	' FWHM from LaB6 refinement    
	gauss_fwhm  @  0.0162388842` min 0.0001    
	lor_fwhm @  0.00751656216` min 0.0001    
	   
str  
	local CIF_PHASE_ID  1.00000`
	local CIF_PHASE_BLOCK_ID ="Mn2O3";
	phase_name "alpha-Mn2O3"                                  
	CS_G (@, 197.77571`)   
	Strain_L(@, 0.34194`)   
	scale @   6.05842829e-007`
	volume  834.368` 
	a @  9.413974` 
	b @  9.414319` 
	c @  9.414465` 
	space_group "Pbca" 
	 
	site Mn1 x 0 y 0 z 0.5 occ Mn 1 beq overallb  0.07289` 
	site Mn2 x 0 y 0 z 0 occ Mn 1 beq =overallb; 
	site Mn3 x 0.2153 y 0.0062 z 0.2524 occ Mn 1 beq =overallb; 
	site Mn4 x 0.0045 y 0.254 z 0.2849 occ Mn 1 beq =overallb; 
	site Mn5 x 0.2529 y 0.2147 z 0.0013 occ Mn 1 beq =overallb; 
	site O1 x 0.1338 y 0.1508 z 0.4155 occ O 1 beq =overallb;
	site O2 x 0.3553 y 0.0851 z 0.1281 occ O 1 beq =overallb; 
	site O3 x 0.4197 y 0.3760 z 0.3543 occ O 1 beq =overallb; 
	site O4 x 0.3753 y 0.3547 z 0.0828 occ O 1 beq =overallb; 
	site O5 x 0.1486 y 0.4200 z 0.3726 occ O 1 beq =overallb; 
	site O6 x 0.0884 y 0.1345 z 0.1492 occ O 1 beq =overallb;
	
str
	local CIF_PHASE_ID  2.00000`
	local CIF_PHASE_BLOCK_ID ="MnO2";
	phase_name "beta-MnO2"
	CS_G (@, 108.16695`_LIMIT_MIN_0.3)   
	Strain_L(@, 0.00010`_LIMIT_MIN_0.0001)   
	scale @   4.2229957e-007`_LIMIT_MIN_1e-015
	volume  55.578 
	Tetragonal(4.3983, 2.873)
	space_group "P42/mnm"
	
	site Mn1 x 0 y 0 z 0 occ Mn 1 beq 1
	site O1 x !Ox 0.3052 y =Ox; z 0 occ O 1 beq 1 
	
str 
	local CIF_PHASE_ID  3.00000`
	local CIF_PHASE_BLOCK_ID ="Mn3O4";
	phase_name "Mn3O4"
	CS_G (@, 142.83098`_LIMIT_MIN_0.3)   
	Strain_L(@, 0.33389`_LIMIT_MIN_0.0001)   
	scale @   5.81997457e-008`
	volume  314.482
	Tetragonal(5.7626, 9.4702)
	space_group "I41/amd:2"
	
	site Mn1 x 0 y 0.25 z 0.375 occ Mn 1 beq 1
	site Mn2 x 0 y 0 z 0 occ Mn 1 beq 1
	site O1 x 0 y 0.5296 z 0.2415 occ O 1 beq 1
	
	Out_pdCIF("BL21Robot_0913_Rietveld.cif")
