# Supplementary material for: Remote and automated high-throughput powder diffraction measurements enabled by a robotic sample changer at SSRL beamline 2-1
Source: J Appl Crystallogr. 2023 Sep 20;56(Pt 5):1480–4. doi: 10.1107/S1600576723007148 (PMC10543666; doi:10.1107/S1600576723007148)
Supplement: Supplementary file 1 [file j-56-01480-sup1.zip › Example Data and Refinements/SSRL BL2-1 Sample 0916/BL21Robot_0916-2022-07-09-0109_scan2.xye]

/* SSRL BL2-1 Automated Data Collection 
# Sample ID: SSRL BL2-1 Sample 0916 
# Sample Composition:  Fe2O3 
# Proposal:  93H0 
# User:  Kevin Stone 
# Capillary Inner Diameter (in):  0.024 
# Capillary Outer Diameter (in):  0.027999999999999997 
# Sample Notes:  Iron (III) Oxide - Sigma Aldrich item 529311-5G 
# Scan Command:  ascan tth 3 113.55 110 1 
# Sample Transmission:  0.207213 
# Wavelength:  0.7298197 
*/ 
   0.5   74.9710256   8.65858104 
 0.505   64.4562009   8.02846193 
  0.51   79.1800194   8.89831554 
 0.515   76.6312611   8.75392832 
  0.52   62.3253444   7.89464023 
 0.525   77.2203769   8.78751256 
  0.53   66.0079243    8.1245261 
 0.535   71.7651613   8.47143207 
  0.54   79.0371783   8.89028562 
 0.545   64.0884328   8.00552514 
  0.55   72.0214827   8.48654716 
 0.555   70.9689629   8.42430786 
  0.56   58.6551429   7.65866456 
 0.565   80.2121612   8.95612423 
  0.57   68.9727555   8.30498378 
 0.575   63.4394022   7.96488557 
  0.58   76.1711901   8.72761079 
 0.585   79.0635624   8.89176936 
  0.59   63.3826367   7.96132129 
 0.595    83.879599   9.15858062 
   0.6   69.5845438   8.34173506 
 0.605   73.0518425   8.54703706 
  0.61   82.6673574   9.09215912 
 0.615    65.480771   8.09201897 
  0.62   74.7845933   8.64780858 
 0.625    77.172389   8.78478167 
  0.63   58.7391398   7.66414639 
 0.635   79.3628896   8.90858516 
  0.64   74.9642333    8.6581888 
 0.645   63.2486962   7.95290489 
  0.65   77.2530475   8.78937128 
 0.655   69.4514865   8.33375585 
  0.66   65.4435326   8.08971771 
 0.665   73.9672525   8.60042165 
  0.67   65.9274695   8.11957323 
 0.675   69.1482901   8.31554509 
  0.68   75.1758872   8.67040294 
 0.685   61.4539853   7.83925923 
  0.69   69.1350388   8.31474827 
 0.695    72.261035   8.50064909 
   0.7   57.8742011   7.60750952 
 0.705   72.1399667   8.49352498 
  0.71   71.9568895   8.48274068 
 0.715   63.0449934   7.94008775 
  0.72   70.5988039   8.40230944 
 0.725   66.8097413   8.17372261 
  0.73   64.5685864   8.03545807 
 0.735   69.6697083   8.34683822 
  0.74   64.5956822   8.03714391 
 0.745   67.7223229   8.22935738 
  0.75     70.11905   8.37371184 
 0.755   60.7655315   7.79522492 
  0.76   67.6239097   8.22337581 
 0.765   73.1921497   8.55524107 
  0.77   62.8071524   7.92509636 
 0.775   67.1980915   8.19744421 
  0.78   69.0514387   8.30971953 
 0.785   61.3308302   7.83140027 
  0.79    71.191783   8.43752232 
 0.795    64.505581   8.03153665 
   0.8   63.7088493   7.98178234 
 0.805   67.9124937    8.2409037 
  0.81   60.3141013   7.76621538 
 0.815   68.9018679    8.3007149 
  0.82   71.6686006   8.46573095 
 0.825   65.6655638   8.10342914 
  0.83   68.7167105    8.2895543 
 0.835   66.5904273   8.16029579 
  0.84   60.3143532    7.7662316 
 0.845    69.375731   8.32920951 
  0.85    65.736948   8.10783251 
 0.855   64.4233438   8.02641537 
  0.86   70.4212936   8.39173961 
 0.865   61.9675705   7.87194833 
  0.87    67.028446    8.1870902 
 0.875   70.4011861   8.39054147 
  0.88   61.0387301   7.81272872 
 0.885   67.7239388   8.22945556 
  0.89   71.4998583   8.45575889 
 0.895   62.0650076   7.87813478 
   0.9    70.309581   8.38508086 
 0.905   70.7812878   8.41316158 
  0.91   61.1410886   7.81927673 
 0.915   70.6651646   8.40625747 
  0.92   65.7597543   8.10923883 
 0.925   63.3271141    7.9578335 
  0.93   72.8075832   8.53273598 
 0.935   65.9284955   8.11963642 
  0.94   66.4990845   8.15469708 
 0.945   70.3557614   8.38783413 
  0.95   62.5323184   7.90773788 
 0.955   70.1883428   8.37784834 
  0.96   73.0779262   8.54856281 
 0.965   62.9621302     7.934868 
  0.97   69.8586371   8.35814795 
 0.975   73.1907677    8.5551603 
  0.98   63.2114583    7.9505634 
 0.985   73.5400655   8.57555045 
  0.99   64.9495438   8.05912798 
 0.995   66.9798106   8.18411942 
   1.0   71.7774815    8.4721592 
 1.005   61.7452828   7.85781667 
  1.01   70.2001706    8.3785542 
 1.015   71.5789147    8.4604323 
  1.02   62.0816932   7.87919369 
 1.025   68.0086355   8.24673484 
  1.03    71.307388    8.4443702 
 1.035   64.1069042   8.00667872 
  1.04   73.0530782   8.54710935 
 1.045   67.2411549   8.20007042 
  1.05   67.8532699   8.23730963 
 1.055   70.6936556   8.40795193 
  1.06   65.6695884   8.10367746 
 1.065   67.1188507   8.19260952 
  1.07   73.7927822   8.59027253 
 1.075   64.4151193   8.02590302 
  1.08   73.3187839   8.56263884 
 1.085   76.2183975   8.73031486 
  1.09   65.5308913   8.09511528 
 1.095   72.5345502    8.5167218 
   1.1   71.8832581    8.4783995 
 1.105    64.048988   8.00306117 
  1.11   72.4993146   8.51465294 
 1.115   69.5910473   8.34212487 
  1.12   67.0653829    8.1893457 
 1.125   75.3478796   8.68031564 
  1.13   66.5121776   8.15549984 
 1.135   71.9722307    8.4836449 
  1.14   74.8923246   8.65403516 
 1.145   65.7368762   8.10782808 
  1.15   71.6914661   8.46708132 
 1.155   75.1878311   8.67109169 
  1.16   67.9664692    8.2441779 
 1.165   71.5964975   8.46147135 
  1.17   75.6698679   8.69884291 
 1.175    65.996597   8.12382896 
  1.18   73.8522746   8.59373461 
 1.185   67.7593917    8.2316093 
  1.19   72.3095696   8.50350337 
 1.195   74.9855595   8.65942028 
   1.2   70.8103433   8.41488819 
 1.205   73.0343898   8.54601602 
  1.21   75.5147106   8.68992006 
 1.215   67.8300061   8.23589741 
  1.22   74.2639532   8.61765358 
 1.225   75.7093319   8.70111096 
  1.23   67.7427975   8.23060128 
 1.235   73.9554517   8.59973556 
  1.24   74.6578144   8.64047536 
 1.245   67.2471129    8.2004337 
  1.25   74.0811453   8.60704045 
 1.255   71.6581936   8.46511628 
  1.26   74.2316981   8.61578192 
 1.265   76.9194546   8.77037369 
  1.27   73.9467231   8.59922805 
 1.275   75.9241277   8.71344522 
  1.28   75.4099898   8.68389255 
 1.285   73.0543174   8.54718184 
  1.29   75.5152257   8.68994969 
 1.295   77.0838494   8.77974085 
   1.3   73.3254707   8.56302929 
 1.305    75.863961   8.70999202 
  1.31   72.5205449   8.51589954 
 1.315   74.8862884    8.6536864 
  1.32   78.3425205   8.85113103 
 1.325   73.4207438   8.56859054 
  1.33   75.5127021   8.68980449 
 1.335   78.6026218   8.86581197 
  1.34   73.4985217   8.57312788 
 1.345   77.1092498   8.78118727 
  1.35   74.9450071   8.65707844 
 1.355   75.8071074   8.70672771 
  1.36   76.0497098   8.72064847 
 1.365   77.2649952   8.79005092 
  1.37    72.359332   8.50642886 
 1.375   73.4782683   8.57194659 
  1.38    72.293011   8.50252968 
 1.385   76.6307457   8.75389889 
  1.39   76.4141519   8.74151886 
 1.395   72.7644739   8.53020949 
   1.4   76.0785953   8.72230447 
 1.405   79.3951806   8.91039733 
  1.41   73.8181626   8.59174968 
 1.415   75.6624641   8.69841733 
  1.42   76.7274697   8.75942176 
 1.425   72.5514982   8.51771673 
  1.43   76.6034825   8.75234154 
 1.435   73.5288186   8.57489467 
  1.44   72.3659141   8.50681575 
 1.445   78.1503347   8.84026779 
  1.45   73.2483056    8.5585224 
 1.455   76.5731644   8.75060937 
  1.46   78.5710016   8.86402852 
 1.465   73.2691088   8.55973766 
  1.47   75.4745719   8.68761025 
 1.475     76.82907   8.76521933 
  1.48   76.9457201   8.77187096 
 1.485   80.5774335   8.97649339 
  1.49   79.1598027   8.89717948 
 1.495   81.4160375   9.02308359 
   1.5   79.8399304   8.93531927 
 1.505   80.6663711   8.98144593 
  1.51   82.3303868   9.07360936 
 1.515   85.2643856   9.23387165 
  1.52   80.8093203   8.98940044 
 1.525   81.4879971   9.02707024 
  1.53   79.4698887   8.91458853 
 1.535   84.9030599   9.21428564 
  1.54   82.4653388   9.08104282 
 1.545   81.2871607   9.01593926 
  1.55   82.6238411   9.08976573 
 1.555   79.2628634   8.90296936 
  1.56   82.9666232   9.10860161 
 1.565    80.397638   8.96647299 
  1.57   79.9074198   8.93909502 
 1.575   78.5946177   8.86536055 
  1.58   80.5535726   8.97516421 
 1.585   83.1966125   9.12121771 
  1.59   83.7727982   9.15274812 
 1.595   83.8457649   9.15673331 
   1.6   84.2417909   9.17833269 
 1.605   82.1230874   9.06217895 
  1.61    84.073983    9.1691866 
 1.615   85.2345768    9.2322574 
  1.62   83.2384096   9.12350863 
 1.625   85.9498961   9.27091668 
  1.63   83.5726388   9.14180719 
 1.635   83.7252122   9.15014821 
  1.64   83.4453566     9.134843 
 1.645    79.880455   8.93758664 
  1.65   82.1814786   9.06540008 
 1.655   81.9503182   9.05264151 
  1.66   83.1625329   9.11934937 
 1.665   81.1319163    9.0073257 
  1.67   81.2619078   9.01453869 
 1.675   82.4745763   9.08155142 
  1.68   85.0043236   9.21977893 
 1.685   85.6614767   9.25534854 
  1.69    85.432783   9.24298561 
 1.695   83.7722999    9.1527209 
   1.7   82.6715402   9.09238913 
 1.705   84.5765221   9.19654947 
  1.71   82.1608509   9.06426229 
 1.715    86.992878   9.32699726 
  1.72   83.2302133   9.12305942 
 1.725   86.2319558   9.28611629 
  1.73   85.7575338   9.26053637 
 1.735   83.1237469   9.11722254 
  1.74   85.7511115   9.26018961 
 1.745   85.7504789   9.26015545 
  1.75   82.9111183   9.10555425 
 1.755   83.7032109   9.14894589 
  1.76   85.5556416   9.24962927 
 1.765   81.7770499    9.0430664 
  1.77   87.5506397   9.35684988 
 1.775   83.5117641   9.13847712 
  1.78   84.0885165   9.16997909 
 1.785   84.1244974   9.17194076 
  1.79   83.5080013   9.13827124 
 1.795   84.5279341   9.19390745 
   1.8   86.9688928   9.32571138 
 1.805   84.6455809   9.20030331 
  1.81   83.3919707   9.13192043 
 1.815   83.5460523   9.14035296 
  1.82   82.1926471   9.06601605 
 1.825   86.1416911   9.28125482 
  1.83   86.9772987   9.32616206 
 1.835   88.2623046     9.394802 
  1.84   86.1381143   9.28106213 
 1.845   85.6320901   9.25376086 
  1.85   84.5155829   9.19323571 
 1.855   85.4598771   9.24445115 
  1.86   85.0383915   9.22162629 
 1.865   89.0572557   9.43701519 
  1.87     86.05433   9.27654731 
 1.875   82.6296689    9.0900863 
  1.88   85.1130436   9.22567307 
 1.885   84.4065673   9.18730468 
  1.89    87.855564   9.37312989 
 1.895   86.2207743   9.28551422 
   1.9   84.9788496   9.21839734 
 1.905   86.9113159   9.32262387 
  1.91   84.4165582    9.1878484 
 1.915   84.5028899   9.19254535 
  1.92   88.4150693   9.40292876 
 1.925   84.9399076   9.21628491 
  1.93   84.7331122   9.20505906 
 1.935   83.9126976   9.16038741 
  1.94   85.6672074   9.25565813 
 1.945   85.1529949   9.22783804 
  1.95   85.9266525   9.26966302 
 1.955   84.9124766   9.21479661 
  1.96   86.8671217   9.32025331 
 1.965    86.666424   9.30948033 
  1.97    83.576496   9.14201816 
 1.975   84.7029698   9.20342164 
  1.98   86.3497637   9.29245735 
 1.985   86.1618591   9.28234125 
  1.99   85.2806888    9.2347544 
 1.995   82.0742593   9.05948449 
   2.0   84.0072985   9.16554955 
 2.005   88.4213935   9.40326504 
  2.01   85.6256574   9.25341328 
 2.015   84.9693929   9.21788441 
  2.02   85.4307011   9.24287299 
 2.025   87.5126454   9.35481937 
  2.03   83.5539357   9.14078419 
 2.035    84.922989   9.21536701 
  2.04   86.2320505   9.28612139 
 2.045   85.8190817    9.2638589 
  2.05   86.9937213   9.32704247 
 2.055   85.3191428   9.23683619 
  2.06   86.4633146   9.29856519 
 2.065   86.3536634   9.29266718 
  2.07   85.8944189    9.2679242 
 2.075   85.4657469   9.24476862 
  2.08   86.0896839   9.27845267 
 2.085   87.3913968   9.34833658 
  2.09   81.9418579   9.05217421 
 2.095   84.7298654   9.20488269 
   2.1   83.3016076   9.12697144 
 2.105   83.1487574   9.11859405 
  2.11   83.2919511   9.12644241 
 2.115   84.4294814   9.18855165 
  2.12   83.8322716   9.15599648 
 2.125   86.7862916   9.31591604 
  2.13    83.997649   9.16502313 
 2.135   87.2921984    9.3430294 
  2.14   84.3053194   9.18179282 
 2.145   84.3960824   9.18673404 
  2.15   86.9718271   9.32586871 
 2.155   84.7812165   9.20767161 
  2.16   84.1323165     9.172367 
 2.165   83.5115077   9.13846309 
  2.17   83.1145301   9.11671707 
 2.175   86.6032509   9.30608677 
  2.18   85.4880896   9.24597694 
 2.185   81.3764453   9.02088939 
  2.19   84.0630344   9.16858955 
 2.195   82.8015231   9.09953422 
   2.2   82.8795381   9.10381997 
 2.205   84.1000011   9.17060527 
  2.21   85.2799347   9.23471357 
 2.215   82.7670342   9.09763894 
  2.22   82.9877191   9.10975955 
 2.225   82.7649554   9.09752469 
  2.23   83.5682073   9.14156482 
 2.235       85.387   9.24050865 
  2.24   85.2514283      9.23317 
 2.245   83.4662592   9.13598704 
  2.25   84.7293128   9.20485268 
 2.255   83.7793204   9.15310441 
  2.26   82.3978048   9.07732366 
 2.265   84.6574566   9.20094868 
  2.27   82.7097402   9.09448955 
 2.275   81.9480482   9.05251613 
  2.28    82.655868   9.09152727 
 2.285   82.8046897   9.09970822 
  2.29   84.6226986   9.19905966 
 2.295   82.7990221    9.0993968 
   2.3    82.000656   9.05542136 
 2.305   82.5260827   9.08438675 
  2.31   84.8231807   9.20995009 
 2.315   81.4512559   9.02503495 
  2.32   83.5824376   9.14234311 
 2.325   81.8836177   9.04895672 
  2.33   83.9963709    9.1649534 
 2.335   85.1114153   9.22558482 
  2.34   82.3386765   9.07406615 
 2.345   81.7357093   9.04078035 
  2.35    81.922171   9.05108673 
 2.355   83.8176675   9.15519893 
  2.36   82.6609015   9.09180408 
 2.365   83.6048079   9.14356648 
  2.37   84.2373014   9.17808811 
 2.375   83.0328784   9.11223784 
  2.38   84.8436349   9.21106047 
 2.385   82.2738886    9.0704955 
  2.39   83.3574515    9.1300302 
 2.395   82.6974566   9.09381419 
   2.4    80.849462   8.99163289 
 2.405   83.6875959   9.14809247 
  2.41   83.9564032   9.16277268 
 2.415   84.3517279   9.18431968 
  2.42   82.5634803   9.08644487 
 2.425   82.5460515   9.08548576 
  2.43   82.2719012   9.07038594 
 2.435   84.3625626    9.1849095 
  2.44   83.4949788   9.13755869 
 2.445   82.2005801   9.06645355 
  2.45   83.6004723   9.14332939 
 2.455   81.0556838   9.00309301 
  2.46   84.8679332   9.21237935 
 2.465   82.9376807   9.10701272 
  2.47   81.8000523   9.04433813 
 2.475   81.6224187   9.03451264 
  2.48   81.7879006   9.04366633 
 2.485   83.7523769   9.15163247 
  2.49   83.4696965   9.13617516 
 2.495   81.0779678    9.0043305 
   2.5   83.3035733   9.12707912 
 2.505   83.3135629   9.12762636 
  2.51   79.9953947   8.94401446 
 2.515   85.4322099   9.24295461 
  2.52   83.5967356   9.14312505 
 2.525   81.8525422   9.04723948 
  2.53   81.8536416   9.04730024 
 2.535   81.6802142   9.03771067 
  2.54   81.8885925    9.0492316 
 2.545   82.5594342   9.08622222 
  2.55   83.0553858   9.11347276 
 2.555    80.303245   8.96120779 
  2.56   81.1184197   9.00657647 
 2.565    82.212242   9.06709667 
  2.57   83.8010852   9.15429327 
 2.575   82.4279467   9.07898379 
  2.58   82.8306781   9.10113609 
 2.585   80.3957878   8.96636982 
  2.59   83.0246963   9.11178886 
 2.595   83.3731105   9.13088772 
   2.6   82.2026682   9.06656871 
 2.605   83.0311518    9.1121431 
  2.61   81.1083084   9.00601512 
 2.615   80.7175396   8.98429405 
  2.62   79.6636639   8.92545035 
 2.625   81.0854706   9.00474712 
  2.63   83.9449257   9.16214635 
 2.635   82.4728425   9.08145597 
  2.64   82.3969641   9.07727735 
 2.645   81.2370625   9.01316051 
  2.65   83.3995733   9.13233668 
 2.655   82.6665142   9.09211275 
  2.66   83.6603678   9.14660417 
 2.665   80.9647607   8.99804205 
  2.67   81.3302517   9.01832866 
 2.675   80.7176342   8.98429931 
  2.68   80.6352856   8.97971523 
 2.685   81.3077409   9.01708051 
  2.69   81.0851756   9.00473073 
 2.695   81.2950086   9.01637447 
   2.7    79.311797    8.9057171 
 2.705   82.1242741   9.06224443 
  2.71   78.8948141   8.88227528 
 2.715    80.042857   8.94666737 
  2.72   80.6834495   8.98239665 
 2.725   82.3629516   9.07540366 
  2.73    79.134305   8.89574646 
 2.735   81.1561344   9.00866995 
  2.74   82.0138093    9.0561476 
 2.745   80.0633305   8.94781149 
  2.75   82.5943728   9.08814463 
 2.755   81.9219564   9.05107488 
  2.76   82.5237281   9.08425716 
 2.765   79.6171411   8.92284378 
  2.77   82.3495343   9.07466442 
 2.775   80.2856796   8.96022765 
  2.78   81.9752696   9.05401953 
 2.785    79.813547   8.93384279 
  2.79   80.9191665   8.99550813 
 2.795   83.1606012   9.11924346 
   2.8   81.6853751   9.03799619 
 2.805   79.2851392    8.9042203 
  2.81   80.6010749   8.97781014 
 2.815   80.3181966   8.96204199 
  2.82   82.1161617   9.06179683 
 2.825    80.519296   8.97325448 
  2.83   79.6903654   8.92694603 
 2.835   81.2308775    9.0128174 
  2.84   82.9780436   9.10922849 
 2.845   82.5487776   9.08563579 
  2.85   81.2759207   9.01531589 
 2.855   79.3506002   8.90789539 
  2.86   82.0997092   9.06088898 
 2.865   83.1774381   9.12016656 
  2.87   79.2193333   8.90052433 
 2.875   80.2579188   8.95867841 
  2.88   80.8060706   8.98921969 
 2.885   80.0996803   8.94984247 
  2.89   79.7069136   8.92787285 
 2.895   79.1728173   8.89791084 
   2.9   80.9803299   8.99890715 
 2.905   78.1960699   8.84285417 
  2.91   79.5166236   8.91720941 
 2.915    80.353045     8.963986 
  2.92   81.2622624   9.01455836 
 2.925   81.8275783   9.04585973 
  2.93   80.4698238   8.97049741 
 2.935   81.1762849   9.00978828 
  2.94   82.2946588   9.07164036 
 2.945   81.4042788   9.02243198 
  2.95   79.0807542   8.89273604 
 2.955   81.4837983   9.02683767 
  2.96   80.2735115   8.95954862 
 2.965   79.8316734   8.93485721 
  2.97   81.6989529   9.03874731 
 2.975   80.5615003   8.97560585 
  2.98    79.932869   8.94051838 
 2.985   78.2948434   8.84843734 
  2.99   79.7607687   8.93088846 
 2.995   80.5595058   8.97549474 
   3.0   77.3517035   8.79498172 
 3.005   79.7402655   8.92974051 
  3.01    78.670915   8.86966262 
 3.015   80.0368158   8.94632974 
  3.02   80.6853691    8.9825035 
 3.025   79.8327286   8.93491626 
  3.03   80.3570401   8.96420884 
 3.035   77.7943158    8.8201086 
  3.04   78.9762822   8.88686009 
 3.045   80.4736529   8.97071084 
  3.05   79.0414176   8.89052404 
 3.055    78.571949   8.86408196 
  3.06   79.7742222   8.93164163 
 3.065   78.7112512   8.87193616 
  3.07   80.0329308   8.94611261 
 3.075   79.6941077   8.92715563 
  3.08   81.3467343   9.01924245 
 3.085   80.0396893   8.94649033 
  3.09   79.9151374   8.93952669 
 3.095   79.0420647   8.89056043 
   3.1   77.6190596   8.81016797 
 3.105   81.7434094   9.04120619 
  3.11   78.8549277   8.88002971 
 3.115   78.1663696   8.84117467 
  3.12   78.5016925   8.86011809 
 3.125   78.9778066   8.88694585 
  3.13     78.68373     8.870385 
 3.135   81.0668589   9.00371362 
  3.14   79.4805011   8.91518374 
 3.145   80.6804394   8.98222909 
  3.15    76.842323    8.7659753 
 3.155   79.5406685   8.91855753 
  3.16   80.0263053    8.9457423 
 3.165   80.5539071   8.97518285 
  3.17   78.5753708   8.86427497 
 3.175   79.7042353   8.92772285 
  3.18   77.4237262    8.7990753 
 3.185   80.5312977   8.97392321 
  3.19   79.4946252   8.91597584 
 3.195   77.4289284   8.79937091 
   3.2    79.688318   8.92683135 
 3.205   80.4371963   8.96867863 
  3.21   80.5298609   8.97384315 
 3.215   78.9567533   8.88576127 
  3.22   79.4196971   8.91177295 
 3.225   77.5135406   8.80417745 
  3.23   78.7340121   8.87321881 
 3.235   78.7780506       8.8757 
  3.24   78.0368826   8.83384869 
 3.245   79.6819218   8.92647309 
  3.25   78.1510466   8.84030806 
 3.255   79.6709211   8.92585688 
  3.26   77.6266658   8.81059963 
 3.265   76.2670608   8.73310144 
  3.27   79.5810496   8.92082113 
 3.275   79.7735296   8.93160286 
  3.28   77.0929128   8.78025699 
 3.285   80.0817381   8.94884004 
  3.29   77.9318211   8.82790015 
 3.295   80.8227114   8.99014524 
   3.3   78.2758643   8.84736482 
 3.305   78.1449042   8.83996065 
  3.31   79.4376602   8.91278072 
 3.315   78.3155851   8.84960932 
  3.32   77.4519789   8.80068059 
 3.325   79.4759758   8.91492994 
  3.33   79.5763691   8.92055879 
 3.335   79.4156226   8.91154435 
  3.34    77.600755   8.80912907 
 3.345   78.3750233   8.85296692 
  3.35   79.0530915   8.89118055 
 3.355   76.5051965    8.7467249 
  3.36   76.7579255   8.76116005 
 3.365    79.822396   8.93433803 
  3.37   80.5358045   8.97417431 
 3.375   77.8943871   8.82577969 
  3.38   77.8410833   8.82275939 
 3.385   77.8200583   8.82156779 
  3.39   76.9189046   8.77034233 
 3.395   76.2977535   8.73485853 
   3.4   78.8366436   8.87900015 
 3.405   78.5864389   8.86489926 
  3.41   78.5142384   8.86082605 
 3.415   76.1698147     8.727532 
  3.42   78.5595835   8.86338443 
 3.425   78.4141692   8.85517754 
  3.43   79.8061241   8.93342735 
 3.435   78.7359907   8.87333031 
  3.44   78.8330687   8.87879883 
 3.445    77.242107   8.78874889 
  3.45   76.8394821   8.76581326 
 3.455   77.2601363   8.78977453 
  3.46   77.1591964   8.78403076 
 3.465   78.8628325   8.88047479 
  3.47   79.9631946   8.94221419 
 3.475   77.0672674   8.77879646 
  3.48   76.7706325   8.76188522 
 3.485   79.1997947   8.89942665 
  3.49   77.3620594   8.79557044 
 3.495   78.3694448   8.85265185 
   3.5   79.0556469   8.89132425 
 3.505   76.7419573    8.7602487 
  3.51   78.7399634   8.87355416 
 3.515   75.1398633   8.66832529 
  3.52   77.5055898   8.80372591 
 3.525   78.2423895   8.84547282 
  3.53   78.0317767   8.83355969 
 3.535   77.1571664   8.78391521 
  3.54   76.3102166   8.73557191 
 3.545   77.2282826   8.78796237 
  3.55   77.3658131   8.79578383 
 3.555   77.5543939   8.80649726 
  3.56   76.4280408   8.74231324 
 3.565   77.0169729   8.77593146 
  3.57   75.8611289   8.70982944 
 3.575   79.4207922   8.91183439 
  3.58   78.1582395   8.84071487 
 3.585   77.6590817   8.81243903 
  3.59   77.8563232   8.82362302 
 3.595   77.5688698    8.8073191 
   3.6   77.5907766   8.80856269 
 3.605   77.1954841   8.78609607 
  3.61   78.1376399   8.83954976 
 3.615   77.3641817   8.79569109 
  3.62   78.0830542   8.83646163 
 3.625   77.8752947   8.82469799 
  3.63   77.9339724     8.828022 
 3.635   77.4001349   8.79773464 
  3.64   78.2838625   8.84781682 
 3.645   74.6687244   8.64110666 
  3.65   76.0317623   8.71961939 
 3.655    76.622078    8.7534038 
  3.66   75.6650063   8.69856346 
 3.665   75.2980796   8.67744661 
  3.67   76.6183123    8.7531887 
 3.675   77.5464275   8.80604494 
  3.68    77.646132   8.81170426 
 3.685   77.1769666   8.78504221 
  3.69   78.2305153    8.8448016 
 3.695   75.2670462   8.67565826 
   3.7    76.780243   8.76243362 
 3.705   78.6159543   8.86656384 
  3.71   77.0844517   8.77977515 
 3.715   79.8652045   8.93673344 
  3.72   76.1862566    8.7284739 
 3.725   76.0177629    8.7188166 
  3.73   77.4427571   8.80015665 
 3.735   73.9940747   8.60198086 
  3.74   77.1598121   8.78406581 
 3.745   76.5790601   8.75094624 
  3.75   76.9635977   8.77288993 
 3.755   75.6417924   8.69722901 
  3.76   76.0084543   8.71828276 
 3.765   77.6041652   8.80932263 
  3.77   75.5091596   8.68960066 
 3.775   75.5950069   8.69453891 
  3.78   76.9914953   8.77447977 
 3.785   76.9409259   8.77159768 
  3.79   76.0518184   8.72076937 
 3.795   74.7062035   8.64327504 
   3.8   77.7309586   8.81651624 
 3.805   75.3778904   8.68204414 
  3.81   75.9232858   8.71339691 
 3.815   75.0742903   8.66454213 
  3.82   76.2503513   8.73214472 
 3.825   75.6888478   8.69993378 
  3.83   75.4139234   8.68411904 
 3.835   76.0099446   8.71836823 
  3.84   77.4976893   8.80327719 
 3.845     75.94104   8.71441564 
  3.85   76.7266658   8.75937588 
 3.855   77.6092125    8.8096091 
  3.86   76.9599295   8.77268086 
 3.865   75.2956501   8.67730661 
  3.87   77.3864668   8.79695781 
 3.875   75.8032508   8.70650624 
  3.88   75.8644026   8.71001737 
 3.885   75.9560258   8.71527543 
  3.89   76.7184736   8.75890824 
 3.895   76.9566718   8.77249519 
   3.9    77.024832   8.77637921 
 3.905   74.9397367   8.65677403 
  3.91   76.1009412   8.72358534 
 3.915    76.325073   8.73642221 
  3.92   73.8260726   8.59220999 
 3.925   77.2012002   8.78642135 
  3.93   74.1911599   8.61342905 
 3.935   75.2931032   8.67715986 
  3.94   74.1822325   8.61291081 
 3.945   76.7429598   8.76030592 
  3.95   75.7266659   8.70210698 
 3.955   75.4332956   8.68523434 
  3.96   74.8688975   8.65268152 
 3.965   74.2949912   8.61945423 
  3.97   74.0411749   8.60471818 
 3.975   74.6429077    8.6396127 
  3.98    75.261088   8.67531486 
 3.985    73.066955   8.54792109 
  3.99   75.1109262     8.666656 
 3.995   74.5576945   8.63467976 
   4.0   76.2210872    8.7304689 
 4.005   74.0348696   8.60435178 
  4.01   76.9627864   8.77284369 
 4.015   74.5357104   8.63340665 
  4.02   73.0856501   8.54901457 
 4.025   72.8888878   8.53749892 
  4.03    73.645754   8.58171044 
 4.035   75.1511231   8.66897475 
  4.04   73.8925923   8.59608006 
 4.045   75.7416414   8.70296739 
  4.05   76.1585477   8.72688648 
 4.055   76.0396556   8.72007199 
  4.06   75.4345547   8.68530683 
 4.065   74.4812062   8.63024948 
  4.07   74.3330105   8.62165938 
 4.075   74.6966912   8.64272475 
  4.08    75.591307   8.69432614 
 4.085   76.7854349   8.76272988 
  4.09   74.0618304   8.60591834 
 4.095     75.27158   8.67591955 
   4.1   73.3637854   8.56526622 
 4.105   73.4326641   8.56928609 
  4.11   73.7435938   8.58740903 
 4.115   75.3244051   8.67896336 
  4.12   74.2448341   8.61654421 
 4.125    75.102611   8.66617626 
  4.13   73.3510974   8.56452552 
 4.135   75.2144745   8.67262789 
  4.14   74.5957971   8.63688585 
 4.145   75.1462777   8.66869527 
  4.15   73.5674313   8.57714587 
 4.155   75.0302204   8.66199864 
  4.16   72.1399357   8.49352316 
 4.165   74.0327574   8.60422904 
  4.17   72.4325292   8.51073024 
 4.175   75.3252298   8.67901088 
  4.18   73.9310348   8.59831581 
 4.185   75.0346979   8.66225709 
  4.19   75.9517719   8.71503138 
 4.195   76.0261218   8.71929595 
   4.2    73.473095   8.57164482 
 4.205    75.519545   8.69019821 
  4.21    73.369003   8.56557079 
 4.215   72.9546895   8.54135174 
  4.22   74.6728188   8.64134358 
 4.225   74.0556094   8.60555689 
  4.23   74.3286623   8.62140721 
 4.235   74.5402374   8.63366883 
  4.24   73.7189131   8.58597188 
 4.245   74.9341467   8.65645116 
  4.25    74.251819   8.61694952 
 4.255   74.4894485     8.630727 
  4.26   73.9335705   8.59846326 
 4.265   74.4581711   8.62891482 
  4.27   74.8839282   8.65355004 
 4.275   75.4344045   8.68529818 
  4.28   76.0624795    8.7213806 
 4.285   75.6276792   8.69641761 
  4.29   74.8655946   8.65249066 
 4.295   74.0078518   8.60278163 
   4.3   74.0044059   8.60258135 
 4.305   72.8611944    8.5358769 
  4.31   73.3261556   8.56306928 
 4.315    74.491725   8.63085888 
  4.32   74.7586135   8.64630635 
 4.325   73.6146613   8.57989867 
  4.33   73.8848486   8.59562962 
 4.335   72.5318041   8.51656058 
  4.34   74.5788262   8.63590332 
 4.345   73.5087562   8.57372476 
  4.35   72.6418369   8.52301806 
 4.355    74.006448   8.60270004 
  4.36   73.6425105   8.58152146 
 4.365   74.5695515   8.63536632 
  4.37   73.8513811   8.59368263 
 4.375   73.9338102    8.5984772 
  4.38   75.5881348   8.69414371 
 4.385    74.286496   8.61896142 
  4.39   73.7738891   8.58917278 
 4.395   74.3181684    8.6207986 
   4.4   73.4751384   8.57176402 
 4.405   73.1027756   8.55001612 
  4.41   72.9230302   8.53949824 
 4.415   74.0209545   8.60354314 
  4.42   73.2348488    8.5577362 
 4.425   73.3218147   8.56281582 
  4.43   75.4246894   8.68473888 
 4.435   74.6288872   8.63880126 
  4.44   72.9766491   8.54263713 
 4.445   74.5877136   8.63641787 
  4.45   73.8711026   8.59482999 
 4.455   74.4291135   8.62723093 
  4.46   73.2712428   8.55986231 
 4.465   71.7007837   8.46763153 
  4.47   74.9959375   8.66001948 
 4.475   72.7586096   8.52986574 
  4.48   73.7454744   8.58751853 
 4.485   73.0840521   8.54892111 
  4.49   74.5157602   8.63225116 
 4.495   74.7081279   8.64338637 
   4.5   74.6574554   8.64045458 
 4.505   73.3146235    8.5623959 
  4.51   76.7418129   8.76024046 
 4.515   72.8375925   8.53449427 
  4.52   73.1373793   8.55203948 
 4.525    74.861947   8.65227987 
  4.53   72.2224278   8.49837795 
 4.535   72.5609692   8.51827267 
  4.54   73.0029655   8.54417729 
 4.545   73.7970703   8.59052212 
  4.55   73.8574796   8.59403745 
 4.555   73.1389042   8.55212864 
  4.56   74.3050802   8.62003945 
 4.565   72.6377872   8.52278049 
  4.57   74.5314653    8.6331608 
 4.575   73.0533631   8.54712601 
  4.58   73.8314227   8.59252132 
 4.585   75.3485176   8.68035239 
  4.59   72.5235568   8.51607637 
 4.595   74.7844879   8.64780249 
   4.6   75.0056674   8.66058124 
 4.605   72.7381875   8.52866857 
  4.61   73.5419038   8.57565763 
 4.615   73.5249546   8.57466936 
  4.62   72.9120028   8.53885255 
 4.625    73.910568   8.59712556 
  4.63   73.2924434   8.56110059 
 4.635   72.3949593   8.50852274 
  4.64   74.6916139   8.64243102 
 4.645   73.4704138   8.57148842 
  4.65   73.4706544   8.57150246 
 4.655   74.5874706    8.6364038 
  4.66   72.9719396   8.54236148 
 4.665   72.8055544   8.53261709 
  4.67   73.4212465   8.56861987 
 4.675   73.0642012   8.54776001 
  4.68   73.5382091   8.57544221 
 4.685   70.6424985   8.40490919 
  4.69   73.3174168   8.56255901 
 4.695   73.9613942   8.60008106 
   4.7   74.9602102   8.65795647 
 4.705   73.5872475   8.57830097 
  4.71    72.933679   8.54012172 
 4.715   74.8719935   8.65286042 
  4.72   72.7626278   8.53010128 
 4.725   73.7456524   8.58752889 
  4.73   73.1199992   8.55102329 
 4.735   74.6438213   8.63966558 
  4.74   71.2245187   8.43946199 
 4.745    71.356074   8.44725245 
  4.75   74.5334447   8.63327543 
 4.755   72.7175382   8.52745789 
  4.76   72.2044957   8.49732285 
 4.765   71.8922356   8.47892892 
  4.77   73.4678788   8.57134055 
 4.775   72.3413666   8.50537281 
  4.78   72.5083926     8.515186 
 4.785   71.6614199   8.46530684 
  4.79   71.9249414   8.48085735 
 4.795   74.5091565   8.63186866 
   4.8   73.2226034   8.55702071 
 4.805   71.7456632   8.47028117 
  4.81   72.4467276   8.51156435 
 4.815   72.9293284     8.539867 
  4.82   71.9687726   8.48344108 
 4.825   73.7185299   8.58594956 
  4.83   71.1734894   8.43643819 
 4.835    73.575475   8.57761476 
  4.84   72.0405056   8.48766785 
 4.845   71.6049076    8.4619683 
  4.85    71.527642   8.45740161 
 4.855   72.8431437   8.53481949 
  4.86   71.9853485   8.48441798 
 4.865   72.0623734   8.48895596 
  4.87    70.476639   8.39503657 
 4.875   72.5397445   8.51702674 
  4.88   71.7266877   8.46916098 
 4.885   71.9543365    8.4825902 
  4.89   72.3425177   8.50544048 
 4.895   71.5385133   8.45804429 
   4.9   72.3733723    8.5072541 
 4.905    73.101588   8.54994667 
  4.91   72.0614291   8.48890034 
 4.915   72.5602103   8.51822812 
  4.92   73.3229646   8.56288296 
 4.925   73.0255098   8.54549646 
  4.93   72.7881111   8.53159487 
 4.935    72.026499    8.4868427 
  4.94   74.0372795   8.60449182 
 4.945   70.4011663   8.39054029 
  4.95   71.4799252   8.45458013 
 4.955   72.5319324   8.51656811 
  4.96   72.3177159   8.50398236 
 4.965   71.2723859   8.44229743 
  4.97   72.2139279   8.49787785 
 4.975   71.3117665   8.44462945 
  4.98   70.7743109   8.41274693 
 4.985   69.5679253   8.34073889 
  4.99   72.5676851   8.51866686 
 4.995   71.4974096   8.45561409 
   5.0   72.2861229   8.50212461 
 5.005   73.5110718   8.57385979 
  5.01   71.3970365   8.44967671 
 5.015   72.1055146   8.49149661 
  5.02   70.5755664   8.40092652 
 5.025   71.6563015   8.46500452 
  5.03   70.6943202   8.40799145 
 5.035    71.347891   8.44676808 
  5.04   72.1406819   8.49356709 
 5.045   71.5592713   8.45927132 
  5.05   72.3965991    8.5086191 
 5.055   73.4288729   8.56906488 
  5.06   71.1159217   8.43302566 
 5.065   70.8273835   8.41590064 
  5.07   70.9358362   8.42234149 
 5.075   70.0711281    8.3708499 
  5.08   71.9395912     8.481721 
 5.085   71.5200219    8.4569511 
  5.09   71.8436794   8.47606509 
 5.095   71.2067095   8.43840681 
   5.1   71.7544732   8.47080121 
 5.105   70.7803029   8.41310305 
  5.11   72.7136317   8.52722884 
 5.115   71.4551426   8.45311437 
  5.12   70.9335944    8.4222084 
 5.125   71.9434436    8.4819481 
  5.13   70.5195607   8.39759256 
 5.135   72.3882007   8.50812557 
  5.14   72.5988472   8.52049572 
 5.145    70.807114   8.41469631 
  5.15   71.5746319   8.46017919 
 5.155   70.4517725   8.39355541 
  5.16   71.3851339   8.44897236 
 5.165   69.8666936   8.35862989 
  5.17   72.5389467   8.51697991 
 5.175    73.478342   8.57195089 
  5.18   70.6905733   8.40776863 
 5.185   72.2475718   8.49985716 
  5.19   72.4521893   8.51188518 
 5.195   70.9813663   8.42504399 
   5.2   71.6516032     8.464727 
 5.205   70.4004658   8.39049854 
  5.21   72.1220387   8.49246953 
 5.215   71.5702553   8.45992052 
  5.22   70.0205656    8.3678292 
 5.225   70.1427993   8.37512981 
  5.23   71.7794843    8.4722774 
 5.235   70.5321482   8.39834199 
  5.24   70.9967168   8.42595495 
 5.245   70.0834595   8.37158644 
  5.25   72.5784124   8.51929647 
 5.255    72.071657   8.48950276 
  5.26   73.3169966   8.56253447 
 5.265   70.8275646   8.41591139 
  5.27   70.7096294    8.4089018 
 5.275   72.2549094   8.50028878 
  5.28   71.1424415   8.43459789 
 5.285   71.0638729   8.42993908 
  5.29   69.9327089   8.36257789 
 5.295   69.4644219   8.33453189 
   5.3   70.5256207   8.39795336 
 5.305   69.5685709    8.3407776 
  5.31   69.7370254   8.35086974 
 5.315   69.9791186   8.36535227 
  5.32   70.5623817   8.40014177 
 5.325   70.4938009   8.39605865 
  5.33   69.9105753   8.36125441 
 5.335   72.0627475     8.488978 
  5.34   68.3215147   8.26568296 
 5.345   70.0576714   8.37004608 
  5.35   70.8756081   8.41876524 
 5.355   69.6521421   8.34578589 
  5.36   69.3271895   8.32629506 
 5.365   70.1202782   8.37378518 
  5.37   69.8533206    8.3578299 
 5.375   69.2814539   8.32354816 
  5.38   68.6860267   8.28770334 
 5.385   71.2702866    8.4421731 
  5.39   68.7791527   8.29331976 
 5.395   70.0058675   8.36695091 
   5.4   68.9824316    8.3055663 
 5.405   71.0610202   8.42976988 
  5.41   70.0145643    8.3674706 
 5.415   71.2850623   8.44304817 
  5.42   68.2967474   8.26418462 
 5.425   67.9977689   8.24607597 
  5.43   69.4139082   8.33150095 
 5.435   70.7075465   8.40877795 
  5.44   67.8626624   8.23787973 
 5.445    69.557531   8.34011577 
  5.45   68.8665078   8.29858469 
 5.455   69.8486656   8.35755141 
  5.46   69.4319804   8.33258546 
 5.465   68.8884902   8.29990905 
  5.47    71.156652   8.43544024 
 5.475   67.9133714   8.24095695 
  5.48   69.1988829   8.31858659 
 5.485   70.4713981   8.39472442 
  5.49   69.2263096   8.32023495 
 5.495   68.9473676   8.30345516 
   5.5   70.7941452   8.41392567 
 5.505   69.5217446   8.33797005 
  5.51   67.8367274   8.23630544 
 5.515   68.6343743   8.28458655 
  5.52   69.3193533   8.32582448 
 5.525   69.4286365    8.3323848 
  5.53   67.6796864   8.22676646 
 5.535   68.5331795   8.27847689 
  5.54   68.3245985    8.2658695 
 5.545   69.0671833   8.31066684 
  5.55   69.2757481    8.3232054 
 5.555   68.0515734   8.24933776 
  5.56   69.6797853   8.34744184 
 5.565   68.6055935   8.28284936 
  5.57   68.9842885   8.30567809 
 5.575   68.3286817   8.26611648 
  5.58   68.9337275   8.30263377 
 5.585   69.7441196   8.35129449 
  5.59   68.1813394   8.25719924 
 5.595   67.8891814   8.23948914 
   5.6   66.4905103   8.15417134 
 5.605   68.3023873   8.26452583 
  5.61    69.189898   8.31804652 
 5.615    67.452787   8.21296457 
  5.62   69.8680261    8.3587096 
 5.625    67.811161   8.23475325 
  5.63   68.2941168   8.26402546 
 5.635   68.8728825   8.29896876 
  5.64   69.7380131   8.35092888 
 5.645   68.4297029   8.27222478 
  5.65   68.1371784   8.25452472 
 5.655   68.9138603   8.30143724 
  5.66   67.9708092   8.24444111 
 5.665   68.6588544   8.28606387 
  5.67   67.3809813   8.20859192 
 5.675   69.1306207   8.31448259 
  5.68   65.8736226   8.11625669 
 5.685   68.1919795   8.25784351 
  5.69   67.7257696   8.22956679 
 5.695    68.400021   8.27043052 
   5.7   67.1587572   8.19504467 
 5.705   66.8146753   8.17402443 
  5.71   67.9166669   8.24115689 
 5.715    68.777192   8.29320156 
  5.72   67.0156813   8.18631061 
 5.725   68.6197532   8.28370408 
  5.73   67.5669592   8.21991236 
 5.735   67.8552355   8.23742894 
  5.74   68.0743319   8.25071705 
 5.745   66.5779578   8.15953172 
  5.75   66.6181737    8.1619957 
 5.755   68.9770767   8.30524393 
  5.76   66.6002377   8.16089687 
 5.765    69.197829   8.31852325 
  5.77   67.9251755    8.2416731 
 5.775    67.148036   8.19439052 
  5.78   68.5267435   8.27808815 
 5.785   67.6464158   8.22474412 
  5.79   66.6902231   8.16640821 
 5.795   67.5986167   8.22183779 
   5.8   68.3890162   8.26976518 
 5.805   68.1704966   8.25654266 
  5.81   68.7977346   8.29443998 
 5.815   66.9306409   8.18111489 
  5.82   66.7161151   8.16799333 
 5.825   67.3849408    8.2088331 
  5.83   66.8973113   8.17907765 
 5.835   67.3512349   8.20677981 
  5.84   66.9125767    8.1800108 
 5.845   67.2849927     8.202743 
  5.85   68.6214771   8.28380813 
 5.855   67.2319225   8.19950745 
  5.86    68.268253   8.26246047 
 5.865   68.8244564   8.29605065 
  5.87   66.8891775   8.17858041 
 5.875   68.0258976   8.24778138 
  5.88    68.004032   8.24645572 
 5.885   67.0443424   8.18806097 
  5.89   66.1584272   8.13378308 
 5.895   67.9054123   8.24047403 
   5.9   67.3668734   8.20773253 
 5.905   66.5408716   8.15725883 
  5.91   65.7309346   8.10746166 
 5.915   67.6583979   8.22547251 
  5.92   65.0233978   8.06370869 
 5.925   66.5566862   8.15822813 
  5.93   66.9885908   8.18465582 
 5.935   66.5848332   8.15995301 
  5.94    67.299994   8.20365735 
 5.945   67.0644546   8.18928901 
  5.95     65.72009   8.10679283 
 5.955   66.7554445   8.17040051 
  5.96   65.6483316    8.1023658 
 5.965   66.3150132   8.14340305 
  5.97   66.6082605   8.16138839 
 5.975   65.6630999   8.10327711 
  5.98   66.4661452   8.15267718 
 5.985   66.5668969   8.15885389 
  5.99   65.8288487   8.11349793 
 5.995   65.8858089   8.11700739 
   6.0   65.8311185   8.11363781 
 6.005     67.64316   8.22454619 
  6.01   65.6096045   8.09997559 
 6.015   65.7137478   8.10640165 
  6.02   66.1985742   8.13625062 
 6.025   65.9109708   8.11855719 
  6.03   65.7786049   8.11040103 
 6.035   65.7843921    8.1107578 
  6.04   64.5592777   8.03487882 
 6.045   66.0107344   8.12469904 
  6.05    65.720067   8.10679141 
 6.055   64.1404578    8.0087738 
  6.06   65.4583309   8.09063229 
 6.065   64.1639815   8.01024229 
  6.07   64.4144864    8.0258636 
 6.075   64.9272703   8.05774598 
  6.08   65.3409837     8.083377 
 6.085   66.5453989   8.15753632 
  6.09   66.9749596   8.18382305 
 6.095   66.5636245   8.15865335 
   6.1   65.3913985   8.08649482 
 6.105    64.871882   8.05430829 
  6.11   64.4138606   8.02582461 
 6.115   64.2807504    8.0175277 
  6.12   65.0990609    8.0683989 
 6.125   64.6058257   8.03777492 
  6.13   64.4061125   8.02534189 
 6.135   65.3300624   8.08270143 
  6.14   65.5399949   8.09567755 
 6.145    65.360179   8.08456424 
  6.15   65.2776489   8.07945845 
 6.155   64.4036046   8.02518564 
  6.16   66.3886644   8.14792393 
 6.165   64.2205361   8.01377165 
  6.17   64.2883793   8.01800345 
 6.175   65.3623884   8.08470089 
  6.18   65.8266796   8.11336426 
 6.185   65.5478773   8.09616436 
  6.19   65.1230771   8.06988705 
 6.195   66.0363417   8.12627478 
   6.2   65.9447056   8.12063456 
 6.205   64.6588034   8.04106979 
  6.21   65.6678031   8.10356731 
 6.215     65.87172   8.11613948 
  6.22   64.7004325    8.0436579 
 6.225   66.2571878   8.13985183 
  6.23   65.3430295   8.08350354 
 6.235   64.6657391   8.04150105 
  6.24   64.2602306   8.01624791 
 6.245    65.031307   8.06419909 
  6.25   64.4854655   8.03028427 
 6.255   65.1734378   8.07300674 
  6.26    65.421359   8.08834711 
 6.265    65.915669   8.11884653 
  6.27   65.2323318    8.0766535 
 6.275   64.3554085   8.02218228 
  6.28    65.055098   8.06567406 
 6.285   65.2087833   8.07519556 
  6.29   64.9279543   8.05778842 
 6.295   65.3478023   8.08379875 
   6.3   65.4103973   8.08766946 
 6.305   64.0159828   8.00099886 
  6.31   63.6541172   7.97835304 
 6.315   64.0151099   8.00094432 
  6.32   65.6933316   8.10514229 
 6.325   65.8706261   8.11607209 
  6.33   64.3267356   8.02039498 
 6.335   65.7470836   8.10845753 
  6.34   65.5288034   8.09498631 
 6.345   65.5886208   8.09868019 
  6.35   64.4110622   8.02565027 
 6.355     65.66083   8.10313705 
  6.36   64.0285886   8.00178659 
 6.365    65.533212   8.09525861 
  6.37   65.7249537    8.1070928 
 6.375   63.9741524   7.99838436 
  6.38   64.2073243   8.01294729 
 6.385   66.0647813   8.12802444 
  6.39   64.4896255   8.03054329 
 6.395   64.4002818   8.02497862 
   6.4   65.5147281   8.09411688 
 6.405   66.0840126   8.12920738 
  6.41   63.5328558   7.97075001 
 6.415   65.6802714   8.10433658 
  6.42     64.18551   8.01158598 
 6.425   65.9502874   8.12097823 
  6.43   65.1134874   8.06929287 
 6.435   64.4683026   8.02921556 
  6.44   65.1082891   8.06897076 
 6.445   64.1708343   8.01067003 
  6.45   64.1328574   8.00829928 
 6.455   63.9916096   7.99947558 
  6.46   63.3973202   7.96224342 
 6.465   64.7776604   8.04845702 
  6.47   64.7676809   8.04783704 
 6.475   65.5634398    8.0971254 
  6.48   64.2961697   8.01848924 
 6.485   63.2302927   7.95174778 
  6.49   64.0295418   8.00184615 
 6.495   64.3686149   8.02300535 
   6.5   64.9532723    8.0593593 
 6.505   62.9408426   7.93352649 
  6.51   65.3269134   8.08250663 
 6.515   65.6213534   8.10070079 
  6.52   65.5312625    8.0951382 
 6.525   63.2239623   7.95134971 
  6.53   61.8849864   7.86670112 
 6.535   64.8201577   8.05109668 
  6.54   64.3399157    8.0212166 
 6.545    65.044362   8.06500849 
  6.55   65.2846704   8.07989297 
 6.555   62.7520641   7.92162004 
  6.56   65.0163812    8.0632736 
 6.565   65.2119109   8.07538921 
  6.57   64.4855853   8.03029173 
 6.575   64.9488938   8.05908765 
  6.58   63.6940781   7.98085698 
 6.585    65.058375    8.0658772 
  6.59    65.158979   8.07211119 
 6.595   64.8078305   8.05033108 
   6.6   63.3187354   7.95730705 
 6.605   64.2398447   8.01497627 
  6.61   64.9629533   8.05995988 
 6.615   65.3449098   8.08361985 
  6.62   64.6047137   8.03770575 
 6.625   65.3780206   8.08566761 
  6.63   62.8763401   7.92946027 
 6.635   63.9943345    7.9996459 
  6.64   64.0119789   8.00074864 
 6.645   63.8496466   7.99059739 
  6.65   63.5982238   7.97484945 
 6.655    63.981099    7.9988186 
  6.66   65.2487912   8.07767238 
 6.665   62.9024249   7.93110489 
  6.67   64.3721422   8.02322517 
 6.675   63.3665439   7.96031054 
  6.68   63.7705911   7.98564907 
 6.685    63.317514    7.9572303 
  6.69   62.6116672   7.91275345 
 6.695   63.3774391   7.96099486 
   6.7   64.1253556   8.00783089 
 6.705   64.5617802   8.03503455 
  6.71   62.8982427   7.93084123 
 6.715   63.6738042   7.97958672 
  6.72   63.2366686   7.95214868 
 6.725   64.1637574    8.0102283 
  6.73   63.4081801   7.96292535 
 6.735   63.0417112   7.93988105 
  6.74   62.6676706   7.91629147 
 6.745   62.5160155   7.90670699 
  6.75   61.9628761   7.87165015 
 6.755   63.3946626   7.96207653 
  6.76   63.7874448   7.98670425 
 6.765   63.7554221   7.98469925 
  6.77   63.2449734   7.95267083 
 6.775   62.5356456   7.90794825 
  6.78   62.6194264   7.91324373 
 6.785   64.2049003   8.01279604 
  6.79   64.2388761   8.01491585 
 6.795   62.5494545   7.90882131 
   6.8   63.4467241   7.96534519 
 6.805   63.1488237   7.94662341 
  6.81   63.7567692    7.9847836 
 6.815    63.010155   7.93789361 
  6.82   64.2675418   8.01670392 
 6.825    63.449753   7.96553533 
  6.83   63.5806492    7.9737475 
 6.835   61.4358379   7.83810168 
  6.84    63.458108   7.96605975 
 6.845   63.1834723    7.9488032 
  6.85   63.4287089   7.96421427 
 6.855   62.6031906    7.9122178 
  6.86   62.0216635   7.87538339 
 6.865   62.9294519   7.93280857 
  6.87   62.6480642   7.91505302 
 6.875   61.5907873   7.84797982 
  6.88    62.816158   7.92566452 
 6.885   62.7997934   7.92463207 
  6.89   63.1856948     7.948943 
 6.895   62.3654621   7.89718065 
   6.9   63.0803063   7.94231114 
 6.905   63.3289157    7.9579467 
  6.91   63.6035758     7.975185 
 6.915   62.9908772   7.93667923 
  6.92   63.0974648   7.94339127 
 6.925   62.7327257   7.92039934 
  6.93   63.0546007   7.94069271 
 6.935   62.7499937   7.92148936 
  6.94   62.5894807   7.91135138 
 6.945   62.8707727    7.9291092 
  6.95   63.3842451    7.9614223 
 6.955   62.2742744   7.89140509 
  6.96   63.6257568   7.97657551 
 6.965   64.2581778   8.01611987 
  6.97      63.4551   7.96587095 
 6.975   61.9799079   7.87273192 
  6.98   62.9459076    7.9338457 
 6.985   63.7966114    7.9872781 
  6.99   62.1489122   7.88345814 
 6.995   62.7514485   7.92158119 
   7.0   62.5430105    7.9084139 
 7.005   62.1515651   7.88362639 
  7.01   63.4657134    7.9665371 
 7.015   61.7726693   7.85955911 
  7.02   63.6614969   7.97881551 
 7.025   62.7638531   7.92236411 
  7.03   62.6978738    7.9181989 
 7.035   63.3090377   7.95669766 
  7.04   63.0110717   7.93795136 
 7.045   63.3507495   7.95931841 
  7.05   63.1630165   7.94751637 
 7.055   63.4229247   7.96385112 
  7.06   62.5258176   7.90732683 
 7.065   62.8356408   7.92689352 
  7.07   63.2121522   7.95060703 
 7.075   63.1306326   7.94547875 
  7.08   62.9636612   7.93496448 
 7.085   62.3703065   7.89748735 
  7.09   61.6281885   7.85036232 
 7.095   62.6697358   7.91642191 
   7.1   62.8120175    7.9254033 
 7.105   63.7062888   7.98162194 
  7.11     62.26518   7.89082885 
 7.115   61.9288728   7.86948999 
  7.12   62.8012521    7.9247241 
 7.125   62.4263019    7.9010317 
  7.13   61.5070421   7.84264255 
 7.135   62.0012572   7.87408771 
  7.14   62.2821131   7.89190174 
 7.145    61.898625   7.86756792 
  7.15   63.1449259   7.94637816 
 7.155    61.076189   7.81512565 
  7.16   61.7968566   7.86109767 
 7.165   61.8022211   7.86143887 
  7.17   61.5319288   7.84422901 
 7.175   62.9081798    7.9314677 
  7.18   61.8326635   7.86337482 
 7.185    61.259113   7.82682011 
  7.19   62.7682833    7.9226437 
 7.195   61.5304659   7.84413576 
   7.2   62.3889791   7.89866945 
 7.205   63.6741618   7.97960913 
  7.21   61.6011788   7.84864184 
 7.215   61.7090253   7.85550923 
  7.22   62.0048441   7.87431547 
 7.225   63.0562938   7.94079932 
  7.23   62.2377887   7.88909302 
 7.235   61.0442678   7.81308312 
  7.24   63.0725858   7.94182509 
 7.245   62.2923925   7.89255298 
  7.25   61.9618157    7.8715828 
 7.255   63.1940243   7.94946692 
  7.26   63.6408879   7.97752392 
 7.265   62.6593379   7.91576515 
  7.27   61.4176231   7.83693965 
 7.275    61.987783   7.87323206 
  7.28   61.9389252   7.87012866 
 7.285    61.787599   7.86050883 
  7.29   61.9595022   7.87143584 
 7.295    61.324621   7.83100383 
   7.3   62.7248741   7.91990367 
 7.305   60.9903578   7.80963237 
  7.31   59.9876497   7.74516944 
 7.315   62.9481414   7.93398647 
  7.32   61.3380075    7.8318585 
 7.325   62.1209579   7.88168496 
  7.33   61.4827724    7.8410951 
 7.335   61.5142213   7.84310023 
  7.34   62.2145159   7.88761788 
 7.345   60.4034408   7.77196506 
  7.35   61.3691757   7.83384808 
 7.355   60.4592837   7.77555681 
  7.36   62.6896432   7.91767916 
 7.365   60.8260378   7.79910494 
  7.37   61.7516898   7.85822434 
 7.375    61.586462   7.84770425 
  7.38   60.6785932   7.78964654 
 7.385   61.5902559   7.84794597 
  7.39   61.4876047   7.84140323 
 7.395   62.4237689    7.9008714 
   7.4   62.8273512   7.92637062 
 7.405   61.0233087   7.81174172 
  7.41   61.4243014   7.83736572 
 7.415   62.0781692   7.87897006 
  7.42   61.3044756   7.82971746 
 7.425   62.1741603   7.88505931 
  7.43   60.8427674   7.80017739 
 7.435   61.2933083    7.8290043 
  7.44   61.4316046   7.83783162 
 7.445   61.5350999   7.84443114 
  7.45   60.0790846    7.7510699 
 7.455   61.3148947   7.83038279 
  7.46   61.3800379   7.83454134 
 7.465   62.0086373   7.87455632 
  7.47   62.0413111   7.87663069 
 7.475   62.5149213    7.9066378 
  7.48   61.3001199   7.82943931 
 7.485   61.6870639   7.85411127 
  7.49   61.1516735   7.81995355 
 7.495   62.6265671   7.91369491 
   7.5   60.3922238   7.77124339 
 7.505   61.6774279   7.85349782 
  7.51   62.3295241   7.89490494 
 7.515   60.8633529   7.80149684 
  7.52   62.2048976   7.88700815 
 7.525   60.4434548   7.77453888 
  7.53     62.37153   7.89756481 
 7.535   60.2285775   7.76070728 
  7.54   60.6864181   7.79014878 
 7.545   61.9467456   7.87062549 
  7.55   61.7159625   7.85595077 
 7.555   62.4032964   7.89957571 
  7.56   61.1578666   7.82034952 
 7.565   61.0207921   7.81158064 
  7.57   61.1670078   7.82093395 
 7.575   61.7633055   7.85896338 
  7.58   62.5016985   7.90580157 
 7.585   59.7248297   7.72818411 
  7.59    61.552106   7.84551502 
 7.595     60.46479   7.77591088 
   7.6   60.3615613   7.76927032 
 7.605   62.2434446   7.88945147 
  7.61   60.9306961   7.80581169 
 7.615   63.0809681    7.9423528 
  7.62    61.232783   7.82513789 
 7.625   60.5176842   7.77931129 
  7.63    60.219548   7.76012551 
 7.635   62.6237461   7.91351667 
  7.64   60.9683102   7.80822068 
 7.645   61.4740363   7.84053801 
  7.65   62.5516694   7.90896134 
 7.655   59.9993833   7.74592688 
  7.66   61.1603775   7.82051005 
 7.665   62.1537833   7.88376708 
  7.67   61.7392653   7.85743376 
 7.675    60.836475   7.79977404 
  7.68   60.7968012   7.79723036 
 7.685   60.8039015   7.79768565 
  7.69   60.2682564   7.76326326 
 7.695    61.527189   7.84392689 
   7.7   62.0361001    7.8762999 
 7.705   62.2894501   7.89236657 
  7.71   60.9914543   7.80970257 
 7.715   62.1230203    7.8818158 
  7.72   61.3307022    7.8313921 
 7.725    61.086913   7.81581173 
  7.73   60.5998221   7.78458876 
 7.735   60.8705405   7.80195748 
  7.74   61.4330348   7.83792287 
 7.745   60.9397497    7.8063916 
  7.75   60.1774614   7.75741332 
 7.755   60.9508002   7.80709935 
  7.76    60.255165   7.76242005 
 7.765   59.3871771   7.70630761 
  7.77   60.0585639   7.74974605 
 7.775   60.4572259   7.77542449 
  7.78    61.536894   7.84454549 
 7.785   61.6324107   7.85063123 
  7.79   60.3345067     7.767529 
 7.795   61.5222773   7.84361379 
   7.8   61.2087774   7.82360387 
 7.805   59.6548456   7.72365494 
  7.81   61.6138243   7.84944739 
 7.815   60.3160344   7.76633983 
  7.82    61.009424   7.81085296 
 7.825   61.0814968   7.81546523 
  7.83   60.7547573   7.79453381 
 7.835   60.0681598   7.75036514 
  7.84   61.6626384   7.85255617 
 7.845   60.7072987   7.79148886 
  7.85    59.513673   7.71451055 
 7.855   60.8091071   7.79801944 
  7.86   60.6211056   7.78595567 
 7.865    59.490895    7.7130341 
  7.87   60.6228545   7.78606798 
 7.875   61.5220279   7.84359789 
  7.88   62.1261287   7.88201299 
 7.885   60.2189093   7.76008436 
  7.89   60.1562017   7.75604292 
 7.895   60.7869339   7.79659759 
   7.9   59.5505524   7.71690044 
 7.905   60.6393442   7.78712683 
  7.91   60.7303577   7.79296848 
 7.915   60.4357954   7.77404627 
  7.92   60.2315963   7.76090177 
 7.925   59.9127819   7.74033474 
  7.93   61.6847082   7.85396131 
 7.935   59.6538099   7.72358789 
  7.94   60.4092987   7.77234191 
 7.945   61.0831502   7.81557101 
  7.95   60.0809484   7.75119013 
 7.955   60.2193424   7.76011226 
  7.96   61.3751193   7.83422742 
 7.965   59.9974234   7.74580037 
  7.97   58.9542988   7.67817028 
 7.975   60.1301368   7.75436243 
  7.98     59.11072   7.68834963 
 7.985   61.0518408   7.81356774 
  7.99   59.8773017    7.7380425 
 7.995   59.3449975   7.70357044 
   8.0   60.1720713    7.7570659 
 8.005   60.3862266   7.77085752 
  8.01   60.5281034   7.77998094 
 8.015   60.1973147   7.75869285 
  8.02   62.0648447   7.87812444 
 8.025   61.9954457   7.87371867 
  8.03   60.9308796   7.80582344 
 8.035   60.7283922   7.79284237 
  8.04   60.7759912   7.79589579 
 8.045   60.8245146   7.79900728 
  8.05   60.7941033   7.79705735 
 8.055   60.7495617   7.79420052 
  8.06   59.8680501   7.73744468 
 8.065   60.3235566    7.7668241 
  8.07   58.9230954   7.67613805 
 8.075   58.8679308   7.67254396 
  8.08   60.3422566   7.76802784 
 8.085   60.4027934   7.77192341 
  8.09    60.315705   7.76631862 
 8.095   59.9654876   7.74373861 
   8.1   60.6789716   7.78967083 
 8.105   60.0164524   7.74702861 
  8.11   59.1786838   7.69276828 
 8.115   60.7908019   7.79684563 
  8.12   59.3094398   7.70126222 
 8.125   61.3339993    7.8316026 
  8.13   59.5024003    7.7137799 
 8.135   57.4021012   7.57641744 
  8.14   59.3683402   7.70508535 
 8.145   60.4153305   7.77272993 
  8.15    59.342926   7.70343599 
 8.155   60.3512517    7.7686068 
  8.16   60.3511552    7.7686006 
 8.165   59.7400039    7.7291658 
  8.17   59.7514893   7.72990875 
 8.175   59.0536753   7.68463892 
  8.18   59.1879746   7.69337212 
 8.185   60.4880509   7.77740644 
  8.19   59.4807615   7.71237716 
 8.195   60.3243111   7.76687267 
   8.2   60.8363275   7.79976458 
 8.205   61.5619025   7.84613934 
  8.21   60.9927642   7.80978644 
 8.215   60.5165538   7.77923864 
  8.22   59.1809829   7.69291771 
 8.225   59.8643443    7.7372052 
  8.23   59.0905055    7.6870349 
 8.235   61.6406737   7.85115748 
  8.24   59.3377748   7.70310163 
 8.245   60.1305216   7.75438725 
  8.25   61.4697977   7.84026771 
 8.255   59.8017943   7.73316199 
  8.26   61.3647166   7.83356347 
 8.265   60.3938606    7.7713487 
  8.27    57.905463   7.60956392 
 8.275   60.2170254   7.75996298 
  8.28   60.0021473    7.7461053 
 8.285   60.0690843   7.75042478 
  8.29   60.1696376   7.75690902 
 8.295   59.5575757   7.71735549 
   8.3   59.7124953   7.72738606 
 8.305   60.0859712   7.75151412 
  8.31   59.1885898   7.69341211 
 8.315   60.2581078    7.7626096 
  8.32   60.5237031   7.77969814 
 8.325   60.4081897   7.77227057 
  8.33   59.9135622   7.74038514 
 8.335    60.234925   7.76111622 
  8.34     60.17351   7.75715863 
 8.345   60.1884915   7.75812422 
  8.35   60.2738683   7.76362469 
 8.355   59.7423932   7.72932036 
  8.36   60.0788087    7.7510521 
 8.365   59.2700812   7.69870646 
  8.37   62.3593432   7.89679322 
 8.375   59.9577268   7.74323749 
  8.38   60.5027752   7.77835299 
 8.385   61.1747997   7.82143207 
  8.39   62.6077716   7.91250729 
 8.395   60.3829476   7.77064653 
   8.4   61.6383174   7.85100741 
 8.405   61.2251934   7.82465292 
  8.41   61.8886016   7.86693089 
 8.415   61.0592058   7.81403902 
  8.42    61.363598   7.83349207 
 8.425   60.6417884   7.78728376 
  8.43    60.327384   7.76707049 
 8.435   60.1980594   7.75874084 
  8.44   60.9637303    7.8079274 
 8.445   60.7625935   7.79503647 
  8.45    59.992408   7.74547662 
 8.455   59.4546186   7.71068211 
  8.46   60.4208715   7.77308635 
 8.465   59.8402666   7.73564908 
  8.47   61.4649102   7.83995601 
 8.475   61.1286665   7.81848236 
  8.48   59.2955263   7.70035885 
 8.485    58.730518   7.66358388 
  8.49   58.9871785    7.6803111 
 8.495   59.5716343   7.71826628 
   8.5   60.7716855   7.79561964 
 8.505    60.522437   7.77961677 
  8.51   60.7682391   7.79539858 
 8.515   61.1796034   7.82173915 
  8.52   60.6442455   7.78744153 
 8.525   59.4122042   7.70793125 
  8.53   60.3816766   7.77056475 
 8.535   58.8739629   7.67293704 
  8.54   60.1321441   7.75449187 
 8.545   59.0985739   7.68755968 
  8.55   59.5056983   7.71399367 
 8.555   59.7382152   7.72905009 
  8.56   60.8238057   7.79896183 
 8.565   59.5119892   7.71440141 
  8.57   58.8943018    7.6742623 
 8.575   60.1991177   7.75880904 
  8.58   58.1238441   7.62389954 
 8.585    58.120301   7.62366716 
  8.59   59.6221211   7.72153619 
 8.595   59.5128864   7.71445957 
   8.6   58.7183923   7.66279272 
 8.605   59.9462934   7.74249917 
  8.61   59.0037943   7.68139273 
 8.615   58.1595119   7.62623838 
  8.62   58.9781196   7.67972132 
 8.625   58.2920461    7.6349228 
  8.63   59.7234245    7.7280932 
 8.635   58.8619178    7.6721521 
  8.64   59.1296098     7.689578 
 8.645   59.2053236   7.69449957 
  8.65   59.0432658   7.68396159 
 8.655   60.7897596    7.7967788 
  8.66   59.2270017   7.69590812 
 8.665   58.7433333   7.66441996 
  8.67   58.8729796   7.67287297 
 8.675    60.202986   7.75905832 
  8.68   61.2070193    7.8234915 
 8.685    59.734095   7.72878354 
  8.69   57.8160603   7.60368728 
 8.695   60.2273797   7.76063011 
   8.7   60.0043808   7.74624946 
 8.705    59.986841   7.74511724 
  8.71   60.1098124   7.75305181 
 8.715   59.1767459   7.69264232 
  8.72   60.4373337    7.7741452 
 8.725   60.5489304   7.78131933 
  8.73   60.8906169     7.803244 
 8.735    60.467743   7.77610076 
  8.74   61.6036194   7.84879732 
 8.745    58.818072    7.6692941 
  8.75   58.5868717   7.65420614 
 8.755    61.236519    7.8253766 
  8.76   59.4470934   7.71019412 
 8.765   59.6947993   7.72624095 
  8.77   59.6244015   7.72168385 
 8.775   59.8322235   7.73512918 
  8.78   60.7037949   7.79126401 
 8.785   59.3939315   7.70674584 
  8.79   59.9667244   7.74381846 
 8.795   61.2880129    7.8286661 
   8.8    61.245197   7.82593106 
 8.805   59.7384899   7.72906785 
  8.81   60.4258397   7.77340593 
 8.815   59.7180585   7.72774602 
  8.82   58.5572976   7.65227402 
 8.825   59.8854972   7.73857204 
  8.83    59.498084   7.71350012 
 8.835   58.8462057   7.67112806 
  8.84   60.9494075   7.80701015 
 8.845   59.7842495   7.73202752 
  8.85   59.9649111   7.74370138 
 8.855   60.2922671   7.76480953 
  8.86   59.5870499   7.71926486 
 8.865   59.8065831   7.73347161 
  8.87   59.7948063   7.73271015 
 8.875   59.2681242   7.69857936 
  8.88    59.889939   7.73885902 
 8.885   57.9540132   7.61275333 
  8.89   60.6447517   7.78747402 
 8.895   59.5431889   7.71642332 
   8.9   60.4972066   7.77799502 
 8.905   58.8704224   7.67270633 
  8.91   59.2919634    7.7001275 
 8.915   58.8535742   7.67160832 
  8.92   58.5837569   7.65400267 
 8.925   59.7374485   7.72900048 
  8.93   59.3315411     7.702697 
 8.935   59.2556164   7.69776698 
  8.94   59.1826625   7.69302687 
 8.945   57.5293869   7.58481291 
  8.95   59.6980191   7.72644932 
 8.955   60.9344565   7.80605255 
  8.96   59.6405926    7.7227322 
 8.965   58.8340775   7.67033751 
  8.97   58.7586772   7.66542088 
 8.975   59.4093423   7.70774561 
  8.98   59.8806951   7.73826177 
 8.985   60.7208796   7.79236034 
  8.99   59.0454538   7.68410397 
 8.995   59.3338827     7.702849 
   9.0   60.1414977   7.75509495 
 9.005    60.531235    7.7801822 
  9.01   57.9876749   7.61496388 
 9.015   59.3768745   7.70563913 
  9.02   59.3545734   7.70419194 
 9.025   59.5128707   7.71445855 
  9.03   59.0045767   7.68144366 
 9.035   59.6811811   7.72535961 
  9.04   59.3092781   7.70125172 
 9.045   59.2372813   7.69657595 
  9.05   60.7931316   7.79699504 
 9.055    59.745442   7.72951758 
  9.06    58.923497   7.67616421 
 9.065   58.7882892   7.66735216 
  9.07   58.9057248    7.6750065 
 9.075   59.2754041   7.69905216 
  9.08   59.3416703   7.70335449 
 9.085   58.9436538   7.67747705 
  9.09    58.583406   7.65397975 
 9.095   58.2288442   7.63078267 
   9.1   57.9764174   7.61422468 
 9.105   57.7057669   7.59643119 
  9.11   58.5204083   7.64986329 
 9.115   57.1527597   7.55994442 
  9.12   58.4255909   7.64366344 
 9.125   58.2806933   7.63417928 
  9.13   57.7136083    7.5969473 
 9.135   58.4098906   7.64263637 
  9.14   58.3926682   7.64150955 
 9.145   57.3848432   7.57527842 
  9.15   57.2192246     7.564339 
 9.155   57.2593926   7.56699363 
  9.16   58.7164856   7.66266831 
 9.165    56.751587   7.53336492 
  9.17   58.0819767   7.62115324 
 9.175   57.1986144   7.56297656 
  9.18   57.8616076   7.60668178 
 9.185   58.4621186   7.64605249 
  9.19   55.8735667   7.47486232 
 9.195   57.7297311   7.59800837 
   9.2   58.9115354   7.67538503 
 9.205   59.0906141   7.68704196 
  9.21   56.9335308   7.54543112 
 9.215   59.0249849   7.68277195 
  9.22   58.4666075   7.64634603 
 9.225   58.2472244   7.63198692 
  9.23   58.4694616   7.64653265 
 9.235   57.8985439   7.60910927 
  9.24   59.2615675   7.69815351 
 9.245   58.5415826   7.65124712 
  9.25   56.7174553   7.53109921 
 9.255   57.6103883   7.59015075 
  9.26   56.1332731   7.49221417 
 9.265    56.908592   7.54377836 
  9.27   58.5706396   7.65314573 
 9.275   58.1324018   7.62446075 
  9.28   57.7939801    7.6022352 
 9.285   56.9359638   7.54559234 
  9.29    56.608164   7.52383971 
 9.295   56.1766636   7.49510931 
   9.3   57.8031589   7.60283887 
 9.305   55.7083934   7.46380556 
  9.31   57.0646825   7.55411692 
 9.315   56.6528987   7.52681199 
  9.32   56.5682876   7.52118924 
 9.325   56.7917753    7.5360318 
  9.33   56.4395955   7.51262907 
 9.335   56.7759227   7.53497994 
  9.34   56.6418616   7.52607877 
 9.345   57.0478778   7.55300455 
  9.35   56.7132651   7.53082101 
 9.355   58.2203119   7.63022358 
  9.36    56.461711   7.51410081 
 9.365   55.7322058   7.46540058 
  9.37   56.8827635   7.54206626 
 9.375   55.1100388    7.4236136 
  9.38   56.5646257   7.52094579 
 9.385    55.452209     7.446624 
  9.39   53.8019929   7.33498418 
 9.395   55.7208491   7.46463991 
   9.4   56.8781631   7.54176127 
 9.405   55.1890425    7.4289328 
  9.41   56.7941106   7.53618674 
 9.415   56.0731925   7.48820356 
  9.42   56.3010358   7.50340162 
 9.425   55.8206513   7.47132193 
  9.43   56.1502702    7.4933484 
 9.435   55.8959304    7.4763581 
  9.44   54.7663305   7.40042772 
 9.445   56.4544386   7.51361688 
  9.45   55.5368683   7.45230624 
 9.455   55.5562452   7.45360619 
  9.46   55.9086424    7.4772082 
 9.465   55.8640443   7.47422533 
  9.47   55.0556415   7.41994888 
 9.475   54.7764617    7.4011122 
  9.48   54.9408379   7.41220871 
 9.485   56.3785432   7.50856465 
  9.49   55.2128059   7.43053201 
 9.495   55.0255852   7.41792324 
   9.5   54.4836138   7.38130163 
 9.505   56.0592257   7.48727091 
  9.51     54.73118   7.39805244 
 9.515   54.8335105   7.40496526 
  9.52   55.2666476   7.43415413 
 9.525   55.3815235   7.44187634 
  9.53   53.8565356   7.33870122 
 9.535   54.8993341   7.40940848 
  9.54   54.5912559   7.38858958 
 9.545   53.6418131   7.32405715 
  9.55   55.6621416   7.46070651 
 9.555   55.7791852   7.46854639 
  9.56   55.8090181   7.47054336 
 9.565   54.9913998   7.41561864 
  9.57   54.1566639   7.35912114 
 9.575   56.1054374    7.4903563 
  9.58   55.7898413   7.46925976 
 9.585   54.1476445   7.35850831 
  9.59   55.2439243   7.43262567 
 9.595   54.0772586   7.35372413 
   9.6   56.4847586   7.51563428 
 9.605   55.3525165   7.43992718 
  9.61   53.8285929   7.33679718 
 9.615   55.1763856   7.42808089 
  9.62   55.8461691   7.47302944 
 9.625   55.0312888   7.41830768 
  9.63   54.1778719   7.36056193 
 9.635   55.7338703   7.46551206 
  9.64   54.5856287   7.38820876 
 9.645   55.1840226   7.42859493 
  9.65   54.6817863    7.3947134 
 9.655    53.501277   7.31445671 
  9.66   53.8900552   7.34098462 
 9.665   55.2168299   7.43080278 
  9.67   53.8531654    7.3384716 
 9.675   54.5918228   7.38862794 
  9.68   55.1893635    7.4289544 
 9.685   54.7885008   7.40192548 
  9.69   53.5333442   7.31664842 
 9.695   53.8189593   7.33614063 
   9.7   53.7007722   7.32808107 
 9.705   53.8353236   7.33725586 
  9.71   53.7257084   7.32978229 
 9.715   55.1937278   7.42924813 
  9.72   55.2993075   7.43635041 
 9.725   53.0632415   7.28445204 
  9.73   54.0175891   7.34966591 
 9.735   54.6248909   7.39086537 
  9.74   53.7734407   7.33303762 
 9.745    52.960815   7.27741815 
  9.75   54.1434398    7.3582226 
 9.755   55.0887532   7.42217981 
  9.76   53.2335357   7.29613155 
 9.765   53.7376925   7.33059974 
  9.77    53.670847   7.32603897 
 9.775   52.8578621   7.27034126 
  9.78   54.1601718   7.35935947 
 9.785   54.2617401   7.36625686 
  9.79   53.7028958   7.32822597 
 9.795   53.0265605   7.28193384 
   9.8   53.2903636    7.3000249 
 9.805   53.8176949   7.33605445 
  9.81   52.5658048   7.25022791 
 9.815   53.9546866    7.3453854 
  9.82   54.6488752   7.39248776 
 9.825   51.9786945   7.20962513 
  9.83   54.7625139   7.40016986 
 9.835   53.6603293   7.32532111 
  9.84   55.5332586   7.45206405 
 9.845   55.4214514   7.44455851 
  9.85   53.9836292   7.34735525 
 9.855   53.5018797   7.31449791 
  9.86   54.8448861   7.40573333 
 9.865   52.9457261   7.27638139 
  9.87   54.1451754   7.35834053 
 9.875   53.7198425   7.32938213 
  9.88   54.4202101    7.3770055 
 9.885   54.2486456   7.36536799 
  9.89    53.829939   7.33688892 
 9.895   55.5541663   7.45346673 
   9.9   53.8071845   7.33533806 
 9.905   53.2050712   7.29418064 
  9.91    53.217668   7.29504407 
 9.915   55.3867754   7.44222919 
  9.92   53.7170381   7.32919082 
 9.925   55.2344929   7.43199118 
  9.93   54.3886054   7.37486308 
 9.935   55.2012662   7.42975546 
  9.94   54.8598502   7.40674356 
 9.945   54.6271226   7.39101635 
  9.95   53.6998135   7.32801566 
 9.955   56.1211782   7.49140695 
  9.96   56.9194928   7.54450083 
 9.965   57.3644641    7.5739332 
  9.97   57.8854014   7.60824562 
 9.975   57.6816884   7.59484617 
  9.98   59.0014269   7.68123863 
 9.985   60.2466032   7.76186854 
  9.99   61.6945477   7.85458768 
 9.995   61.9814193   7.87282791 
  10.0   62.3291491    7.8948812 
10.005   61.9679646   7.87197336 
 10.01   63.2152054   7.95079904 
10.015   63.9351531   7.99594604 
 10.02   63.4952539   7.96839092 
10.025   61.8760213   7.86613128 
 10.03   59.1667236   7.69199087 
10.035   59.3477834   7.70375126 
 10.04   58.6345417   7.65731948 
10.045   56.7835345   7.53548502 
 10.05    56.643048   7.52615759 
10.055   55.9703675   7.48133461 
 10.06   54.4503193   7.37904596 
10.065   55.8511683   7.47336392 
 10.07   55.6326696    7.4587311 
10.075   54.9979566   7.41606072 
 10.08   53.3170094   7.30184972 
10.085   51.8624387   7.20155807 
 10.09   53.7893467   7.33412208 
10.095   54.3454171   7.37193442 
  10.1   52.4512132   7.24232098 
10.105   53.0038126   7.28037174 
 10.11   52.0552793   7.21493446 
10.115   51.7221587   7.19181192 
 10.12   53.1701838   7.29178879 
10.125   52.7058592   7.25988011 
 10.13   53.3899822   7.30684489 
10.135   51.6722522   7.18834141 
 10.14   52.0198027   7.21247549 
10.145   50.2730499   7.09034907 
 10.15     53.25695   7.29773595 
10.155   51.7787253   7.19574355 
 10.16   51.6591824   7.18743225 
10.165   51.8684348   7.20197437 
 10.17   50.9072409   7.13493104 
10.175   51.4467525   7.17263916 
 10.18   52.0163737   7.21223778 
10.185   51.2133736   7.15635198 
 10.19   51.4258745   7.17118362 
10.195   50.8161808   7.12854689 
  10.2    51.087372   7.14754308 
10.205   52.5609499    7.2498931 
 10.21   50.1505914   7.08170822 
10.215   50.6909457   7.11975742 
 10.22    51.905921   7.20457639 
10.225    50.311685   7.09307303 
 10.23   51.0622297   7.14578405 
10.235   51.2243372   7.15711794 
 10.24   51.1054439   7.14880717 
10.245   51.9736202   7.20927321 
 10.25   51.0907913   7.14778227 
10.255   50.5670733    7.1110529 
 10.26   49.5226823   7.03723542 
10.265   50.5410668   7.10922406 
 10.27   51.1122599   7.14928387 
10.275   52.4342762   7.24115158 
 10.28   49.5489335   7.03910033 
10.285   49.5612629   7.03997606 
 10.29    50.301879   7.09238175 
10.295   50.5925695   7.11284539 
  10.3   50.4293231   7.10136065 
10.305   50.6960822   7.12011813 
 10.31   50.0683906   7.07590211 
10.315    50.561277   7.11064533 
 10.32   49.2333654   7.01664916 
10.325   49.1150629   7.00821396 
 10.33   49.6564924    7.0467363 
10.335   50.0532045   7.07482894 
 10.34   50.7171188   7.12159525 
10.345   49.5210686   7.03712076 
 10.35   49.9411858    7.0669078 
10.355     49.27054   7.01929769 
 10.36   50.2612688   7.08951824 
10.365   49.6309888   7.04492646 
 10.37   49.8305358   7.05907471 
10.375   50.3942018   7.09888737 
 10.38   49.6175286   7.04397108 
10.385   49.6282015   7.04472863 
 10.39   49.3493423    7.0249087 
10.395    48.780045   6.98427126 
  10.4   49.0038811   7.00027722 
10.405   51.0310619   7.14360287 
 10.41   49.7245687   7.05156498 
10.415   49.2467279   7.01760129 
 10.42   48.8341334   6.98814234 
10.425   49.1509058    7.0107707 
 10.43   49.2788569   7.01989009 
10.435   49.2787987   7.01988595 
 10.44   48.5064647   6.96465826 
10.445   49.8552053   7.06082186 
 10.45   48.0429737   6.93130389 
10.455   48.8135742   6.98667118 
 10.46   49.8904124   7.06331455 
10.465   48.5445142   6.96738934 
 10.47   50.2248159   7.08694686 
10.475   49.2292109   7.01635311 
 10.48   48.3212196    6.9513466 
10.485   48.8247146    6.9874684 
 10.49   48.6014199   6.97147186 
10.495   48.2433459     6.945743 
  10.5   48.3012838    6.9499125 
10.505   48.2332356   6.94501516 
 10.51   49.9234575   7.06565336 
10.515   49.0979661   7.00699408 
 10.52   49.3985693   7.02841158 
10.525   50.3308513   7.09442396 
 10.53   48.7270312     6.980475 
10.535   49.2476665   7.01766816 
 10.54   49.0332921    7.0023776 
10.545   48.8239891   6.98741649 
 10.55   48.4734496   6.96228767 
10.555   49.1278489   7.00912612 
 10.56   48.1439972   6.93858755 
10.565   49.1009076   7.00720398 
 10.57   49.8716071   7.06198323 
10.575   49.1446296   7.01032308 
 10.58   48.5709842   6.96928865 
10.585   48.5867615   6.97042047 
 10.59   49.3539761   7.02523851 
10.595    49.280857   7.02003255 
  10.6   48.4267595   6.95893379 
10.605   48.4230747   6.95866904 
 10.61    48.755126   6.98248709 
10.615   48.8396273   6.98853542 
 10.62   49.0561743    7.0040113 
10.625   48.9697203   6.99783683 
 10.63   49.5366361   7.03822677 
10.635   48.2559097   6.94664737 
 10.64   49.4180399   7.02979658 
10.645   47.9719744   6.92618036 
 10.65   48.4847161   6.96309673 
10.655   49.6799373   7.04839963 
 10.66   48.0975287   6.93523819 
10.665   47.5343857   6.89451853 
 10.67   48.9703076   6.99787879 
10.675   48.0837214   6.93424267 
 10.68   48.7717148   6.98367488 
10.685   48.5024147    6.9643675 
 10.69   48.0874011   6.93450799 
10.695    47.529885   6.89419212 
  10.7   48.3131023   6.95076271 
10.705   47.9667496   6.92580317 
 10.71   48.1493927   6.93897634 
10.715   48.5987101   6.97127751 
 10.72   48.1610172   6.93981391 
10.725   48.8433018   6.98879831 
 10.73   47.5092193   6.89269318 
10.735   48.1071467   6.93593156 
 10.74   48.1929442   6.94211382 
10.745   47.0352706   6.85822649 
 10.75   48.0567527   6.93229779 
10.755   48.3933869   6.95653555 
 10.76   48.5032059   6.96442431 
10.765   48.3572552   6.95393811 
 10.77   47.3474271   6.88094667 
10.775   47.9656227   6.92572182 
 10.78   48.3293403   6.95193069 
10.785   47.8919438   6.92040055 
 10.79   48.4634172   6.96156715 
10.795    47.208714   6.87085977 
  10.8   47.0950048   6.86258004 
10.805    46.466591   6.81664074 
 10.81   47.5618408   6.89650932 
10.815   47.4588236   6.88903648 
 10.82   48.5901109   6.97066072 
10.825   46.9863112   6.85465617 
 10.83   47.8287951   6.91583654 
10.835   47.9820577   6.92690824 
 10.84   48.0572202   6.93233151 
10.845   47.6435555   6.90243113 
 10.85   48.0698726   6.93324402 
10.855   47.1753941   6.86843462 
 10.86   48.8850349   6.99178338 
10.865   47.0702989   6.86077976 
 10.87   45.4009501   6.73802271 
10.875   47.2240922   6.87197877 
 10.88   47.5549432   6.89600922 
10.885    47.909117    6.9216412 
 10.89   47.1142748   6.86398389 
10.895   48.1645652   6.94006954 
  10.9   48.0136839   6.92919071 
10.905   48.4836318   6.96301887 
 10.91   46.5598463   6.82347758 
10.915   47.9951901    6.9278561 
 10.92   48.8017137   6.98582234 
10.925   47.1936644   6.86976451 
 10.93   47.3646676   6.88219933 
10.935   48.5297594   6.96633041 
 10.94    48.599322    6.9713214 
10.945   47.7096685   6.90721858 
 10.95   47.8927745   6.92046057 
10.955   48.8156674   6.98682098 
 10.96   47.4247486    6.8865629 
10.965     48.16056   6.93978097 
 10.97   48.5861732   6.97037827 
10.975   47.7390491   6.90934506 
 10.98   48.2322348   6.94494311 
10.985   48.4087303   6.95763827 
 10.99    48.627509   6.97334274 
10.995    48.616147   6.97252802 
  11.0   48.1004167    6.9354464 
11.005   49.1586131   7.01132036 
 11.01   48.0654827   6.93292742 
11.015   48.4501854   6.96061674 
 11.02   47.5724689   6.89727982 
11.025   48.2813456   6.94847793 
 11.03   48.4154183   6.95811888 
11.035   48.3681901    6.9547243 
 11.04   47.7855866   6.91271196 
11.045    49.674106   7.04798595 
 11.05   49.1002798   7.00715918 
11.055   48.1610885   6.93981905 
 11.06   50.1486395   7.08157041 
11.065    51.068369   7.14621361 
 11.07   49.8874536    7.0631051 
11.075   48.5520915   6.96793308 
 11.08   48.7138154   6.97952831 
11.085    49.510359   7.03635978 
 11.09   50.0471629   7.07440195 
11.095   49.1071054   7.00764621 
  11.1   49.4782887   7.03408052 
11.105   49.3607256   7.02571887 
 11.11   50.2621644    7.0895814 
11.115   49.9233584   7.06564635 
 11.12   49.6001685   7.04273871 
11.125   50.2282706    7.0871906 
 11.13   50.8125823   7.12829449 
11.135   51.9546661   7.20795853 
 11.14   51.1049724   7.14877419 
11.145   50.6995609   7.12036241 
 11.15   51.3406745   7.16524071 
11.155   51.2626749   7.15979573 
 11.16   52.0600313   7.21526377 
11.165   53.4994298   7.31433044 
 11.17   51.5838801   7.18219187 
11.175   53.3929165   7.30704567 
 11.18   52.6137344   7.25353254 
11.185   53.8181852   7.33608787 
 11.19   54.2956827   7.36856042 
11.195   52.6504565   7.25606343 
  11.2   55.1345158     7.425262 
11.205   55.8503094   7.47330646 
 11.21   58.4103236   7.64266469 
11.215   56.7329214   7.53212596 
 11.22   56.8481368   7.53977034 
11.225   58.3752484   7.64036965 
 11.23   59.1784745   7.69275468 
11.235   60.0524788   7.74935345 
 11.24   60.8229896   7.79890952 
11.245   60.5925031   7.78411865 
 11.25   64.6052365   8.03773827 
11.255   66.6473628   8.16378361 
 11.26   66.7842353   8.17216222 
11.265   68.3266161   8.26599154 
 11.27   69.4550289   8.33396838 
11.275    72.829969   8.53404763 
 11.28   74.0835529   8.60718031 
11.285   78.6017483    8.8657627 
 11.29   81.1896225   9.01052842 
11.295   84.9117472   9.21475703 
  11.3   89.2058491   9.44488481 
11.305   92.0893297   9.59631855 
 11.31   99.2073634   9.96028932 
11.315   104.793159    10.236853 
 11.32   113.502095   10.6537362 
11.325   120.939921   10.9972688 
 11.33   134.232527   11.5858762 
11.335    146.25801   12.0937178 
 11.34   157.258407   12.5402714 
11.345   174.683377   13.2167839 
 11.35   191.393053   13.8344878 
11.355   212.358599   14.5725289 
 11.36   232.958856   15.2629898 
11.365   254.078336   15.9398349 
 11.37    273.55431   16.5394773 
11.375   281.783505   16.7864083 
 11.38   291.270496   17.0666487 
11.385   287.538602   16.9569632 
 11.39   286.677689    16.931559 
11.395   266.538673   16.3260121 
  11.4   252.171165   15.8798982 
11.405   235.505136   15.3461766 
 11.41   211.165219    14.531525 
11.415    192.47917   13.8736863 
 11.42   177.941642   13.3394768 
11.425   155.392994   12.4656726 
 11.43    142.92614   11.9551721 
11.435   130.197247   11.4104008 
 11.44   119.288006   10.9219049 
11.445   112.175822   10.5913088 
 11.45   102.490464   10.1237574 
11.455   97.7843893   9.88859895 
 11.46   92.2241289   9.60333946 
11.465   86.7394686   9.31340263 
 11.47   83.4732198   9.13636798 
11.475   78.5557431   8.86316778 
 11.48   76.7328711   8.75973008 
11.485    73.299608   8.56151902 
 11.49   71.0344079   8.42819126 
11.495   68.3219559   8.26570964 
  11.5   66.6155924   8.16183756 
11.505   64.0037531   8.00023457 
 11.51    63.266896   7.95404903 
11.515    59.997622   7.74581319 
 11.52   59.7346424   7.72881895 
11.525   57.4721904   7.58104151 
 11.53   57.6428393   7.59228814 
11.535   56.2019062   7.49679306 
 11.54   55.9842435   7.48226192 
11.545   55.6371402   7.45903078 
 11.55   53.8527408   7.33844267 
11.555   55.3838854   7.44203503 
 11.56   54.4749422   7.38071421 
11.565   51.8627141   7.20157719 
 11.57   53.1001254   7.28698329 
11.575   52.5395336   7.24841594 
 11.58   51.3009583   7.16246873 
11.585   50.9178683   7.13567574 
 11.59   51.1291445   7.15046464 
11.595   51.0314639     7.143631 
  11.6   50.7585257   7.12450179 
11.605    49.860742   7.06121392 
 11.61   49.1793749   7.01280079 
11.615   49.6385271   7.04546146 
 11.62   49.6814605   7.04850768 
11.625   49.2850502    7.0203312 
 11.63   48.3605247   6.95417318 
11.635   47.9981792   6.92807182 
 11.64    47.546916   6.89542718 
11.645   47.6612733   6.90371446 
 11.65   48.6847697   6.97744722 
11.655   48.5315258   6.96645719 
 11.66   47.7915515   6.91314339 
11.665   47.9824101   6.92693367 
 11.67   47.2373348   6.87294223 
11.675   47.8685907   6.91871308 
 11.68    46.869789    6.8461514 
11.685    46.134631   6.79224786 
 11.69   46.0407885   6.78533628 
11.695   46.8643823   6.84575652 
  11.7   46.8389756   6.84390061 
11.705   45.7949891    6.7671995 
 11.71   46.4409715   6.81476129 
11.715   46.7923011   6.84048983 
 11.72   45.3792485   6.73641214 
11.725   45.8634346   6.77225476 
 11.73   46.4078376   6.81232982 
11.735   45.2993797   6.73048139 
 11.74   45.3390532   6.73342804 
11.745   45.7173413      6.76146 
 11.75    45.043762   6.71146496 
11.755   45.5144354   6.74643872 
 11.76   44.8816732   6.69937857 
11.765   45.2873888   6.72959054 
 11.77   44.9181601   6.70210117 
11.775   45.5176615   6.74667782 
 11.78   44.8172239   6.69456674 
11.785    45.201345   6.72319456 
 11.79   44.1253394   6.64269067 
11.795   45.1807467    6.7216625 
  11.8   44.9984952   6.70809177 
11.805   44.8245039   6.69511045 
 11.81   44.2297287   6.65054349 
11.815   43.9734936   6.63125129 
 11.82   44.0357604   6.63594457 
11.825   43.8558505   6.62237499 
 11.83   44.4786599   6.66923233 
11.835   44.9889596   6.70738098 
 11.84   43.9681878   6.63085122 
11.845   43.7612934   6.61523192 
 11.85   44.1734079   6.64630784 
11.855   44.7604614   6.69032595 
 11.86   44.2335673   6.65083208 
11.865   42.8006012   6.54221684 
 11.87   44.2181368   6.64967193 
11.875   43.4449429   6.59127779 
 11.88   44.7911228   6.69261704 
11.885   43.9309659    6.6280439 
 11.89   43.0838121   6.56382603 
11.895   44.1115647   6.64165376 
  11.9   44.1998789   6.64829895 
11.905    43.601246   6.60312395 
 11.91    43.635204   6.60569482 
11.915   43.1581124   6.56948342 
 11.92   44.3356742    6.6585039 
11.925   43.2121725   6.57359662 
 11.93   43.6717981   6.60846412 
11.935    43.361332   6.58493219 
 11.94    43.566156   6.60046635 
11.945   44.0554091   6.63742488 
 11.95   43.4331145   6.59038045 
11.955    42.601738   6.52700069 
 11.96   42.6736914   6.53251034 
11.965   43.4466473   6.59140708 
 11.97   42.4120566   6.51245396 
11.975    43.740656    6.6136719 
 11.98   42.0886248   6.48757465 
11.985   43.9141573   6.62677579 
 11.99   42.6021966   6.52703582 
11.995   42.5966889   6.52661389 
  12.0   41.9430608   6.47634626 
12.005   43.6073806   6.60358846 
 12.01   42.5500639     6.523041 
12.015   43.6092791   6.60373221 
 12.02   43.0980605   6.56491131 
12.025   43.1646904   6.56998405 
 12.03   43.6089049   6.60370388 
12.035   42.6448684   6.53030385 
 12.04   42.3523899   6.50787138 
12.045   42.9018599   6.54995114 
 12.05   42.1907289   6.49543908 
12.055   43.3263602   6.58227621 
 12.06   43.6618085   6.60770826 
12.065     42.42361   6.51334093 
 12.07   43.2783038   6.57862477 
12.075   42.2865946   6.50281436 
 12.08   43.2978185   6.58010779 
12.085   42.7350156   6.53720243 
 12.09   42.4053483    6.5119389 
12.095   41.0070982   6.40367849 
  12.1   41.3564542    6.4308984 
12.105   42.1264767   6.49049125 
 12.11   42.5275576   6.52131564 
12.115   42.1626591     6.493278 
 12.12   41.9454583   6.47653135 
12.125   41.6795438   6.45596963 
 12.13    42.015145   6.48190905 
12.135   43.1572704   6.56941933 
 12.14   43.0002297   6.55745604 
12.145   42.6375285   6.52974184 
 12.15   42.8852273   6.54868134 
12.155   42.2079681   6.49676597 
 12.16   43.4682851   6.59304824 
12.165   41.7515146    6.4615412 
 12.17   42.4858322   6.51811569 
12.175   42.4632176   6.51638071 
 12.18   42.2570846   6.50054495 
12.185   43.3152382   6.58143132 
 12.19   41.8034246   6.46555679 
12.195   41.2436945   6.42212538 
  12.2   41.8194992   6.46679977 
12.205   42.8441891   6.54554727 
 12.21   42.6488257   6.53060684 
12.215   42.6512779   6.53079459 
 12.22   41.7538574   6.46172248 
12.225   44.1090344   6.64146327 
 12.23   42.4905855   6.51848031 
12.235    42.212063   6.49708111 
 12.24   40.9191947   6.39681129 
12.245   41.7186844   6.45900027 
 12.25    42.315691   6.50505119 
12.255   43.1710204   6.57046577 
 12.26    42.125494   6.49041555 
12.265    42.315222   6.50501514 
 12.27   43.2864133   6.57924109 
12.275   42.5501913   6.52305077 
 12.28   42.4567868   6.51588726 
12.285   42.5954021   6.52651531 
 12.29    41.901558   6.47314128 
12.295    43.209198   6.57337037 
  12.3   43.1652374   6.57002568 
12.305    41.567652   6.44729804 
 12.31   40.9625684   6.40020065 
12.315   42.2988852   6.50375931 
 12.32   42.6465387   6.53043174 
12.325   42.9277954   6.55193066 
 12.33   42.3545741   6.50803919 
12.335   42.8850197   6.54866549 
 12.34   43.0207592   6.55902121 
12.345   42.9527232   6.55383271 
 12.35   42.8240394    6.5440079 
12.355   42.2831368   6.50254848 
 12.36   42.6333673    6.5294232 
12.365   42.5761604   6.52504103 
 12.37   42.5727454   6.52477934 
12.375   42.3596571    6.5084297 
 12.38   43.3153256   6.58143796 
12.385   42.5932681   6.52635182 
 12.39    42.627621   6.52898315 
12.395   42.9503007   6.55364789 
  12.4   41.9080715   6.47364437 
12.405   42.1747495   6.49420892 
 12.41   42.4882177   6.51829868 
12.415   41.7493254   6.46137179 
 12.42   42.0155252   6.48193838 
12.425   42.1503148   6.49232738 
 12.43   41.9746876   6.47878751 
12.435   41.8577624   6.46975752 
 12.44   40.7139803   6.38075076 
12.445   41.6831413   6.45624824 
 12.45   42.1574115    6.4928739 
12.455    41.192638   6.41814911 
 12.46   40.8370713   6.39038898 
12.465   41.8902962   6.47227133 
 12.47   41.7742479   6.46330008 
12.475   40.9558334   6.39967447 
 12.48   41.9244757   6.47491125 
12.485   41.5856116   6.44869069 
 12.49   41.2013775   6.41882992 
12.495    41.119859   6.41247682 
  12.5   40.7654477   6.38478251 
12.505   41.3045037     6.426858 
 12.51   40.9428039   6.39865641 
12.515   39.4273609   6.27912103 
 12.52   40.1965066    6.3400715 
12.525   42.1127459    6.4894334 
 12.53   41.7853857   6.46416164 
12.535   41.6204909    6.4513945 
 12.54   40.5875457   6.37083556 
12.545   39.4687875   6.28241892 
 12.55    41.124693   6.41285373 
12.555   41.0793646   6.40931857 
 12.56   40.9586443   6.39989408 
12.565   41.6177835   6.45118466 
 12.57   41.6215654   6.45147777 
12.575   40.8834112    6.3940137 
 12.58   40.5093783   6.36469782 
12.585   40.1915296   6.33967899 
 12.59   40.4947643   6.36354966 
12.595   41.1673154   6.41617607 
  12.6   39.9738419     6.322487 
12.605   40.5777766   6.37006881 
 12.61   41.1702444   6.41640432 
12.615   42.0368476   6.48358293 
 12.62   41.3356503    6.4292807 
12.625    39.689262   6.29994143 
 12.63   40.7435791   6.38306973 
12.635   41.0806771   6.40942097 
 12.64   41.4504629   6.43820339 
12.645   40.2624356   6.34526876 
 12.65   39.4662479    6.2822168 
12.655    41.649534   6.45364501 
 12.66   41.5378994   6.44499026 
12.665   40.1156199   6.33368928 
 12.67   39.9096556   6.31740893 
12.675   40.6189492   6.37329971 
 12.68   40.3843357   6.35486709 
12.685   40.4228544   6.35789701 
 12.69   40.8535322   6.39167679 
12.695    40.063001   6.32953403 
  12.7   39.1761782   6.25908765 
12.705   39.8116558   6.30964784 
 12.71   40.8435781   6.39089807 
12.715    39.702406   6.30098453 
 12.72   40.0279107   6.32676147 
12.725   40.4674982   6.36140694 
 12.73   39.7217011   6.30251546 
12.735      39.6891   6.29992857 
 12.74   40.1298521   6.33481271 
12.745   39.2483068   6.26484691 
 12.75   40.1741002   6.33830421 
12.755   39.4358549   6.27979736 
 12.76   40.6487426   6.37563665 
12.765   40.1445106   6.33596958 
 12.77   39.8317792   6.31124228 
12.775   39.6118601   6.29379537 
 12.78   40.9618182   6.40014204 
12.785   39.0017149    6.2451353 
 12.79   38.6947891   6.22051358 
12.795   39.4139131   6.27805011 
  12.8   40.2749719   6.34625652 
12.805   39.8789178   6.31497567 
 12.81   39.8063565   6.30922788 
12.815   40.4099312   6.35688062 
 12.82   39.2180549   6.26243203 
12.825   40.0259606   6.32660736 
 12.83   39.5739848    6.2907857 
12.835   39.5741866   6.29080174 
 12.84   38.9897312   6.24417578 
12.845   39.9460576   6.32028936 
 12.85   39.5820864    6.2914296 
12.855   40.5224163   6.36572198 
 12.86   39.7295857   6.30314094 
12.865   39.0366072   6.24792823 
 12.87   38.7516327   6.22508094 
12.875   39.1524942    6.2571954 
 12.88   40.1503206   6.33642806 
12.885   38.8594538   6.23373514 
 12.89   39.0539504     6.249316 
12.895   39.4605115   6.28176023 
  12.9   40.1500932   6.33641012 
12.905   39.7588525   6.30546212 
 12.91   38.5918297   6.21223226 
12.915   39.1134154    6.2540719 
 12.92   38.6540146   6.21723529 
12.925   38.9595982   6.24176243 
 12.93   39.1214002   6.25471024 
12.935   38.2211222   6.18232337 
 12.94   38.9081427   6.23763919 
12.945   38.2502271    6.1846768 
 12.95   39.9290477   6.31894356 
12.955   38.7594389    6.2257079 
 12.96   39.6320923   6.29540248 
12.965   38.8240357   6.23089365 
 12.97   39.3905744   6.27619107 
12.975   38.8817035   6.23551951 
 12.98   39.1058743   6.25346898 
12.985   38.8140504   6.23009232 
 12.99   38.5894815   6.21204326 
12.995   39.2312937   6.26348894 
  13.0   39.3760563   6.27503437 
13.005   38.6166478   6.21422946 
 13.01   38.8329861   6.23161183 
13.015   38.3553015   6.19316571 
 13.02   38.3376429   6.19173989 
13.025   39.0875813   6.25200618 
 13.03   39.4084391   6.27761413 
13.035   38.2410484   6.18393471 
 13.04   38.6819878   6.21948452 
13.045   39.1898161   6.26017701 
 13.05   38.7891334   6.22809227 
13.055     38.01215   6.16539942 
 13.06   38.2274359   6.18283397 
13.065   38.5017139   6.20497493 
 13.07   38.5312353   6.20735332 
13.075    37.779132   6.14647314 
 13.08   37.6376811   6.13495567 
13.085    38.176304    6.1786976 
 13.09   39.1936599     6.260484 
13.095   38.3338455   6.19143324 
  13.1   37.8926406   6.15569985 
13.105   37.4073174   6.11615217 
 13.11   38.0327291   6.16706811 
13.115   37.3968785   6.11529873 
 13.12   39.1650256   6.25819667 
13.125    37.664724   6.13715927 
 13.13   38.3365481   6.19165148 
13.135   38.5333834   6.20752636 
 13.14   37.9511737   6.16045239 
13.145   37.5186278   6.12524513 
 13.15   37.3985321   6.11543392 
13.155   38.0230553   6.16628375 
 13.16   36.9970408   6.08251928 
13.165   36.7783171   6.06451293 
 13.17   37.6824789   6.13860561 
13.175   36.7209173   6.05977865 
 13.18   38.0857585   6.17136602 
13.185   37.7621388   6.14509062 
 13.19   37.6418476   6.13529523 
13.195    37.833368   6.15088351 
  13.2   36.9085952   6.07524445 
13.205   37.9318578   6.15888446 
 13.21   37.8484062   6.15210583 
13.215   37.6900277   6.13922045 
 13.22   37.4760087   6.12176516 
13.225   38.0920669    6.1718771 
 13.23    37.238706   6.10235249 
13.235   37.9474019   6.16014626 
 13.24   37.1120702   6.09196767 
13.245   38.7836347   6.22765082 
 13.25   38.8131897   6.23002325 
13.255   37.4114305   6.11648841 
 13.26    37.231279   6.10174393 
13.265   38.6350521    6.2157101 
 13.27   36.8666736   6.07179328 
13.275   37.8460884   6.15191746 
 13.28   38.0293618    6.1667951 
13.285   38.3977873   6.19659482 
 13.29   38.3400767   6.19193642 
13.295   37.0900271   6.09015822 
  13.3   36.8974561   6.07432763 
13.305   36.6050098   6.05020742 
 13.31   38.6563204   6.21742072 
13.315   38.3250295   6.19072124 
 13.32   36.9330683   6.07725829 
13.325   37.0931983   6.09041856 
 13.33   37.7763829    6.1462495 
13.335   37.6994715   6.13998953 
 13.34   37.3104949   6.10823173 
13.345   36.6107449   6.05068136 
 13.35   37.1333756   6.09371608 
13.355   36.8389598   6.06951067 
 13.36   36.0464857   6.00387256 
13.365   37.1961155   6.09886182 
 13.37   37.9360368   6.15922372 
13.375   37.3219091   6.10916599 
 13.38   35.9032012     5.991928 
13.385   36.8336386    6.0690723 
 13.39   36.5031099   6.04178036 
13.395   36.8370407   6.06935257 
  13.4   36.7817511   6.06479605 
13.405   37.0599214   6.08768604 
 13.41   37.5105967   6.12458951 
13.415   37.1432088   6.09452285 
 13.42   37.9253955   6.15835981 
13.425   36.1156486   6.00962966 
 13.43   37.0759556   6.08900284 
13.435   36.0682956    6.0056886 
 13.44   36.9106065   6.07540999 
13.445    37.287159   6.10632123 
 13.45   37.0955652   6.09061288 
13.455   36.0496103   6.00413277 
 13.46   36.1007452   6.00838957 
13.465   36.7755721   6.06428661 
 13.47   36.1674117   6.01393479 
13.475   36.9730149   6.08054397 
 13.48   36.9087336   6.07525585 
13.485   35.6557875   5.97124673 
 13.49     35.68576   5.97375594 
13.495   35.4244351     5.951843 
  13.5   36.7196765   6.05967627 
13.505   36.4611621   6.03830789 
 13.51   36.3951097   6.03283596 
13.515   35.1229775   5.92646416 
 13.52   35.9956447   5.99963705 
13.525    36.069881   6.00582059 
 13.53   35.8037023    5.9836195 
13.535   35.8060513   5.98381578 
 13.54   36.0272142   6.00226742 
13.545   36.2404726   6.02000603 
 13.55   36.3074509   6.02556644 
13.555   36.5738331   6.04763037 
 13.56   35.8573125   5.98809757 
13.565   35.9206799   5.99338634 
 13.57   35.6179507   5.96807764 
13.575   35.3230533   5.94332006 
 13.58   36.5097639     6.042331 
13.585   36.3607282   6.02998575 
 13.59   36.0354779   6.00295577 
13.595    36.156525   6.01302961 
  13.6   36.1912379   6.01591538 
13.605   35.8069286   5.98388908 
 13.61      35.8724   5.98935722 
13.615   35.5948528   5.96614221 
 13.62   36.3876447   6.03221723 
13.625   35.3764632   5.94781163 
 13.63   36.8025435   6.06650999 
13.635   34.2118101   5.84908626 
 13.64   35.9245381   5.99370821 
13.645   36.4615804   6.03834252 
 13.65   36.1062942   6.00885132 
13.655   35.5197925   5.95984836 
 13.66   35.3255302   5.94352843 
13.665   35.4083365   5.95049044 
 13.67   35.8198445   5.98496821 
13.675   36.5400681   6.04483814 
 13.68   35.9444688   5.99537061 
13.685   35.4054372   5.95024682 
 13.69    34.681018   5.88905918 
13.695   35.2675522   5.93864902 
  13.7    36.167971   6.01398129 
13.705   35.8258443   5.98546943 
 13.71    36.136714   6.01138204 
13.715   36.3460573   6.02876914 
 13.72   35.4901858     5.957364 
13.725   35.4331288   5.95257329 
 13.73   36.0944658   6.00786699 
13.735   35.6570565   5.97135299 
 13.74   34.6949004   5.89023772 
13.745   35.6864637   5.97381484 
 13.75     35.46897   5.95558309 
13.755   35.6490689   5.97068412 
 13.76   35.0788861   5.92274313 
13.765   35.6302596   5.96910878 
 13.77   35.7191751   5.97655211 
13.775   35.2895741   5.94050285 
 13.78   35.3923423   5.94914635 
13.785   35.1976214   5.93275833 
 13.79    34.749795   5.89489567 
13.795   35.4077427   5.95044055 
  13.8   35.0689898   5.92190762 
13.805   35.3997551   5.94976934 
 13.81   34.9358741   5.91065767 
13.815   34.6676315   5.88792251 
 13.82   36.2013589   6.01675651 
13.825   35.3256071    5.9435349 
 13.83   35.8851008   5.99041742 
13.835   35.6800698   5.97327965 
 13.84   36.2672471   6.02222941 
13.845   35.1312595   5.92716285 
 13.85   35.5007378   5.95824955 
13.855   35.3621937   5.94661195 
 13.86   35.0670942   5.92174756 
13.865   34.4538371    5.8697391 
 13.87   35.3465145   5.94529347 
13.875   35.2436887   5.93663952 
 13.88   35.2953835    5.9409918 
13.885   36.4023266   6.03343407 
 13.89   34.7059403   5.89117478 
13.895   34.7055375   5.89114059 
  13.9    34.370549   5.86264011 
13.905   34.8698153   5.90506692 
 13.91   34.9568826   5.91243458 
13.915   34.6715231   5.88825298 
 13.92   34.7939166   5.89863685 
13.925   35.6062152   5.96709437 
 13.93    34.342843    5.8602767 
13.935   35.2560697   5.93768218 
 13.94   34.1071167   5.84012985 
13.945   34.8627794   5.90447113 
 13.95    34.922714   5.90954431 
13.955   34.3542148   5.86124687 
 13.96   34.9087192   5.90836011 
13.965   35.2169995   5.93439125 
 13.97    34.120972   5.84131595 
13.975   36.1898345   6.01579874 
 13.98   34.7502512   5.89493437 
13.985   33.1559816    5.7581231 
 13.99   35.2911297   5.94063378 
13.995   34.8594694   5.90419084 
  14.0   34.6867055   5.88954204 
14.005   34.6926331   5.89004525 
 14.01   33.1941114    5.7614331 
14.015   34.7639874   5.89609934 
 14.02    34.864131   5.90458559 
14.025   33.4356652    5.7823581 
 14.03   35.0780636   5.92267369 
14.035   35.2429824   5.93658003 
 14.04   34.2838481   5.85524108 
14.045   34.2666649   5.85377356 
 14.05   34.0649497   5.83651863 
14.055   33.3037785    5.7709426 
 14.06   34.6212762   5.88398472 
14.065   34.6764905   5.88867477 
 14.07   34.9149978   5.90889142 
14.075   34.2851147   5.85534924 
 14.08   33.8748504   5.82021051 
14.085   34.2103251   5.84895932 
 14.09   34.3984904   5.86502262 
14.095   34.0151461   5.83225051 
  14.1   33.7872496   5.81268007 
14.105   33.9100363   5.82323246 
 14.11   34.9269139   5.90989965 
14.115   34.3364049   5.85972737 
 14.12   34.5812598   5.88058329 
14.125   33.3389739   5.77399116 
 14.13   34.4953781   5.87327661 
14.135   34.0374062   5.83415857 
 14.14   34.1859581   5.84687593 
14.145    33.306241   5.77115595 
 14.15   33.4687237   5.78521596 
14.155   35.5083862   5.95889135 
 14.16   33.4613198   5.78457603 
14.165   33.8278311    5.8161698 
 14.17   33.6389463   5.79990916 
14.175    33.230679   5.76460571 
 14.18   34.3075881   5.85726797 
14.185   34.7582033   5.89560881 
 14.19   34.4686963   5.87100471 
14.195   34.8956669   5.90725545 
  14.2   35.0910401   5.92376908 
14.205     33.93278   5.82518498 
 14.21   35.0004529   5.91611806 
14.215   34.8373537   5.90231766 
 14.22   33.7577859   5.81014509 
14.225    34.277161   5.85467001 
 14.23   34.0918258   5.83882058 
14.235   34.6878293   5.88963745 
 14.24   33.7560934   5.80999943 
14.245   34.1631655   5.84492648 
 14.25   33.6066465   5.79712399 
14.255   33.1275137   5.75565059 
 14.26   34.1587276   5.84454683 
14.265   34.2739451   5.85439537 
 14.27   33.8837748   5.82097714 
14.275   33.7043867   5.80554792 
 14.28   34.0506286   5.83529165 
14.285   34.4754686   5.87158144 
 14.29   33.5364787   5.79106887 
14.295   33.1589249   5.75837867 
  14.3   33.8437498   5.81753813 
14.305   34.2499897   5.85234907 
 14.31   34.4079902   5.86583244 
14.315   34.3517548   5.86103701 
 14.32   34.0080064    5.8316384 
14.325   33.7994411   5.81372868 
 14.33   33.3632876   5.77609623 
14.335   33.7925746    5.8131381 
 14.34      33.3942    5.7787715 
14.345   33.6146128   5.79781104 
 14.35   33.8340349    5.8167031 
14.355   33.3493613   5.77489059 
 14.36   33.9796924   5.82921028 
14.365   33.3704977   5.77672033 
 14.37    33.660695   5.80178378 
14.375   33.6567042   5.80143984 
 14.38   33.8518912   5.81823781 
14.385   33.3412673   5.77418975 
 14.39    34.331464   5.85930576 
14.395   33.5914664   5.79581456 
  14.4   33.3262983   5.77289341 
14.405   34.5752989   5.88007644 
 14.41   32.9418432   5.73949851 
14.415   33.3016576   5.77075884 
 14.42    33.884062    5.8210018 
14.425   33.3409126   5.77415904 
 14.43   33.3018008   5.77077125 
14.435    34.079739   5.83778546 
 14.44    33.775131   5.81163755 
14.445   33.8407274   5.81727835 
 14.45   34.2653795   5.85366377 
14.455   33.1976435   5.76173962 
 14.46   33.6277233   5.79894156 
14.465   32.9351957   5.73891939 
 14.47   33.8514412   5.81819914 
14.475   33.6828618    5.8036938 
 14.48   33.5218406   5.78980489 
14.485   34.2180366    5.8496185 
 14.49   33.0048086   5.74498117 
14.495   33.6833436   5.80373531 
  14.5   34.5713525   5.87974085 
14.505   33.5805875   5.79487597 
 14.51   33.2531503   5.76655446 
14.515   34.4081551    5.8658465 
 14.52   33.2366123   5.76512032 
14.525   33.0112326   5.74554024 
 14.53   34.3122835   5.85766878 
14.535    32.693323   5.71780754 
 14.54   34.7601649   5.89577517 
14.545   33.4014513   5.77939887 
 14.55    33.476589    5.7858957 
14.555   33.2642746   5.76751893 
 14.56   33.4799607   5.78618706 
14.565   32.9441079    5.7396958 
 14.57   33.5688502   5.79386315 
14.575   33.2283343   5.76440234 
 14.58   33.9111303   5.82332639 
14.585   33.1498965   5.75759468 
 14.59   33.7866097   5.81262503 
14.595   33.8187791   5.81539157 
  14.6   34.4002442   5.86517214 
14.605   33.2921402   5.76993416 
 14.61   33.8441797   5.81757507 
14.615   33.7860007   5.81257264 
 14.62   33.8457198   5.81770743 
14.625   32.8542406   5.73186188 
 14.63   34.0176775   5.83246754 
14.635   33.3210793   5.77244136 
 14.64   34.6646345   5.88766801 
14.645   33.5339415   5.79084981 
 14.65    33.728524   5.80762637 
14.655   32.9201201   5.73760578 
 14.66   33.6587251   5.80161401 
14.665   33.7360969   5.80827831 
 14.67   33.5567065   5.79281508 
14.675   33.1123017   5.75432896 
 14.68   34.3597082   5.86171547 
14.685   33.9538802   5.82699581 
 14.69   33.7801354   5.81206808 
14.695   33.4620127   5.78463592 
  14.7   33.5976358   5.79634676 
14.705   32.7498309    5.7227468 
 14.71   32.6415863   5.71328157 
14.715   33.4257683   5.78150226 
 14.72   33.0664507   5.75034353 
14.725   33.8165148   5.81519688 
 14.73   34.3042222   5.85698064 
14.735   33.9955563   5.83057084 
 14.74   34.2474806    5.8521347 
14.745   33.4915882   5.78719174 
 14.75   33.5967592   5.79627115 
14.755   33.5843244   5.79519839 
 14.76   34.1691471   5.84543814 
14.765   33.6132035    5.7976895 
 14.77   33.3122169   5.77167366 
14.775   33.3971515   5.77902687 
 14.78   34.1241877    5.8415912 
14.785   34.0948878   5.83908278 
 14.79   33.7660338   5.81085482 
14.795   33.9090536   5.82314809 
  14.8   34.1852786   5.84681782 
14.805   33.3696421   5.77664627 
 14.81   34.1407875   5.84301185 
14.815   33.9894371   5.83004606 
 14.82   34.2220904   5.84996499 
14.825   33.2863107   5.76942897 
 14.83   34.4812515   5.87207386 
14.835   33.2968644   5.77034353 
 14.84   33.8430153     5.817475 
14.845    33.001265   5.74467275 
 14.85   34.8682983   5.90493847 
14.855    33.875232    5.8202433 
 14.86   33.6048396   5.79696814 
14.865   33.1076863    5.7539279 
 14.87   34.7065769   5.89122881 
14.875   33.6378341   5.79981328 
 14.88   33.7690525   5.81111456 
14.885   33.9000868    5.8223781 
 14.89    33.995539   5.83056936 
14.895   34.4506428   5.86946699 
  14.9    34.204493   5.84846073 
14.905   34.4856581   5.87244907 
 14.91   33.8901617   5.82152572 
14.915   34.9342193   5.91051769 
 14.92   34.1181079   5.84107078 
14.925   34.9304778   5.91020116 
 14.93   33.6104286   5.79745018 
14.935   34.0731001   5.83721681 
 14.94   34.7108891   5.89159479 
14.945   35.2305557   5.93553331 
 14.95   35.1909272   5.93219413 
14.955   34.1490571   5.84371946 
 14.96   34.7780824    5.8972945 
14.965   34.9545259   5.91223527 
 14.97   34.6469484   5.88616585 
14.975    33.273423   5.76831197 
 14.98   34.6144389   5.88340368 
14.985   34.8112263   5.90010392 
 14.99   35.4114099   5.95074869 
14.995   35.0655063   5.92161349 
  15.0   35.2935843   5.94084037 
15.005   34.2539991   5.85269161 
 15.01   34.6559085   5.88692692 
15.015   35.9333205    5.9944408 
 15.02   34.5731445   5.87989324 
15.025   34.2438578   5.85182517 
 15.03   36.2487011   6.02068942 
15.035   35.5877062   5.96554324 
 15.04   35.2297395   5.93546456 
15.045   36.1522353   6.01267289 
 15.05   36.2689982    6.0223748 
15.055   35.1747195    5.9308279 
 15.06   35.9323238   5.99435766 
15.065   35.1117102    5.9255135 
 15.07   36.3246694   6.02699505 
15.075   36.0154911   6.00129078 
 15.08   36.6406304   6.05315045 
15.085   37.0190829   6.08433093 
 15.09   37.4536477   6.11993854 
15.095   36.4433475   6.03683258 
  15.1   37.6302707    6.1343517 
15.105   36.3357293   6.02791252 
 15.11   36.5097247   6.04232775 
15.115   36.6209766    6.0515268 
 15.12   37.6610144   6.13685705 
15.125   36.6858945   6.05688819 
 15.13   36.7064042   6.05858104 
15.135   37.2619654   6.10425797 
 15.14   38.3212208   6.19041362 
15.145   37.6789414   6.13831747 
 15.15   37.7152381   6.14127333 
15.155   37.7289701   6.14239123 
 15.16   39.5799548   6.29126019 
15.165   39.0804045   6.25143219 
 15.17   39.3384218    6.2720349 
15.175   39.6553056   6.29724587 
 15.18   39.7249259   6.30277129 
15.185   40.1877769     6.339383 
 15.19   40.1321581   6.33499472 
15.195   39.5194357   6.28644857 
  15.2   40.5936777   6.37131679 
15.205    40.889887   6.39452008 
 15.21   41.3043457    6.4268457 
15.215   41.9262902   6.47505137 
 15.22   42.6684064   6.53210582 
15.225   42.9813716   6.55601797 
 15.23   42.0617773   6.48550517 
15.235   44.6698031    6.6835472 
 15.24   44.6486878   6.68196736 
15.245    43.637647   6.60587973 
 15.25   45.2723051   6.72846974 
15.255   45.5570058   6.74959301 
 15.26    45.712998   6.76113881 
15.265   46.1713768    6.7949523 
 15.27   47.5073443   6.89255717 
15.275   46.2005717   6.79710024 
 15.28   47.8628964   6.91830156 
15.285   48.2045022   6.94294622 
 15.29   48.7796351   6.98424191 
15.295   50.2502334    7.0887399 
  15.3    52.503834   7.24595294 
15.305   52.2705185   7.22983531 
 15.31   52.9258768   7.27501731 
15.315   54.0693232   7.35318456 
 15.32   53.9691965   7.34637302 
15.325   55.3252935   7.43809744 
 15.33   56.3406724   7.50604239 
15.335   57.5934393   7.58903415 
 15.34   59.8756257    7.7379342 
15.345   61.8439934    7.8640952 
 15.35   63.8826778     7.992664 
15.355   63.9251902   7.99532302 
 15.36   65.6457747   8.10220801 
15.365   66.8764533   8.17780247 
 15.37   70.8599554   8.41783555 
15.375   74.0970705   8.60796552 
 15.38   75.0530258   8.66331494 
15.385    78.571996   8.86408461 
 15.39   82.2575174   9.06959301 
15.395   84.4907288   9.19188386 
  15.4   88.2079438   9.39190842 
15.405   94.1692255   9.70408293 
 15.41   98.5070361   9.92507109 
15.415   103.465612   10.1718048 
 15.42    109.57825    10.467963 
15.425   115.651925   10.7541585 
 15.43   126.022222    11.225962 
15.435   132.132599   11.4948945 
 15.44   141.587456   11.8990527 
15.445   154.059945   12.4120887 
 15.45   166.137615   12.8894381 
15.455   178.244019   13.3508059 
 15.46   198.039108   14.0726369 
15.465   208.700909   14.4464843 
 15.47   238.925868   15.4572271 
15.475   258.030206   16.0633187 
 15.48   281.312261    16.772366 
15.485   323.966645   17.9990734 
 15.49   356.091208   18.8703791 
15.495   394.789797    19.869318 
  15.5   459.709017   21.4408259 
15.505   503.804077   22.4455803 
 15.51   565.371509   23.7775421 
15.515   650.596198   25.5067873 
 15.52   699.840452   26.4544978 
15.525   779.832919   27.9254887 
 15.53   846.117182   29.0880935 
15.535   875.822931   29.5943057 
 15.54   917.597954   30.2918793 
15.545   915.888428   30.2636486 
 15.55   904.767782   30.0793581 
15.555   849.323285   29.1431516 
 15.56   801.603722   28.3126071 
15.565   737.095382   27.1495006 
 15.57   643.842096   25.3740437 
15.575    586.98074   24.2276854 
 15.58   511.172492   22.6091241 
15.585    445.35832   21.1035144 
 15.59   404.305906   20.1073595 
15.595   351.718178    18.754151 
  15.6   308.109596   17.5530509 
15.605   284.255926    16.859891 
 15.61   246.372707   15.6962641 
15.615   219.841946    14.827068 
 15.62   204.676748   14.3065282 
15.625   180.600754    13.438778 
 15.63    168.95448   12.9982491 
15.635   155.079729   12.4531012 
 15.64   141.604095   11.8997519 
15.645   135.372591   11.6349727 
 15.65   123.283304   11.1033015 
15.655   115.141789   10.7304142 
 15.66   108.786906   10.4300962 
15.665   101.267685   10.0631846 
 15.67   94.6343441   9.72801851 
15.675     91.91487   9.58722431 
 15.68   85.2952315   9.23554176 
15.685    82.905485   9.10524492 
 15.69   79.6912029   8.92699294 
15.695   74.5048931    8.6316217 
  15.7   71.9122166   8.48010711 
15.705   71.1083685   8.43257781 
 15.71   67.8704221   8.23835069 
15.715   66.3425487   8.14509354 
 15.72    64.849412   8.05291326 
15.725   61.9779574   7.87260804 
 15.73   59.4078282   7.70764739 
15.735   59.2967996   7.70044152 
 15.74   57.5945491   7.58910727 
15.745   55.9745026   7.48161096 
 15.75   55.0205492   7.41758378 
15.755   54.0656784   7.35293672 
 15.76   52.8904939   7.27258509 
15.765   50.4659151   7.10393659 
 15.77   50.0765752   7.07648042 
15.775   50.0930918   7.07764734 
 15.78   48.3901997   6.95630647 
15.785   46.9647453   6.85308291 
 15.79   47.0337522   6.85811579 
15.795   46.2272383   6.79906158 
  15.8   45.3782353   6.73633693 
15.805   45.8922779   6.77438395 
 15.81   44.6222196    6.6799865 
15.815   43.5171017   6.59674933 
 15.82   42.5017816   6.51933904 
15.825   44.0020993   6.63340782 
 15.83   42.5806834    6.5253876 
15.835   42.2856766   6.50274378 
 15.84   40.6974398    6.3794545 
15.845   40.9351083   6.39805504 
 15.85   40.6497161   6.37571299 
15.855   41.1749872   6.41677389 
 15.86   39.7786727   6.30703359 
15.865    38.608177   6.21354786 
 15.87   39.7916326   6.30806092 
15.875   38.9310565   6.23947566 
 15.88   39.0481501    6.2488519 
15.885    38.267068   6.18603815 
 15.89   37.6891832   6.13915167 
15.895   37.1464307   6.09478717 
  15.9   38.3137006   6.18980618 
15.905   36.8301924   6.06878838 
 15.91    37.009287   6.08352587 
15.915   37.6363069   6.13484368 
 15.92   36.1838558    6.0153018 
15.925   37.7080831   6.14069077 
 15.93   36.7173032   6.05948044 
15.935   35.8716231   5.98929237 
 15.94    35.807616   5.98394653 
15.945   35.4625993   5.95504822 
 15.95    35.870713   5.98921639 
15.955   34.7581517   5.89560444 
 15.96   35.3204245    5.9430989 
15.965   35.4550177   5.95441162 
 15.97   36.2219451   6.01846701 
15.975   35.4745183   5.95604889 
 15.98   34.9313618   5.91027595 
15.985    34.363289    5.8620209 
 15.99   34.5968587   5.88190944 
15.995   34.9098972    5.9084598 
  16.0   35.1171252    5.9259704 
16.005   34.8396052   5.90250838 
 16.01   34.0960846   5.83918526 
16.015   34.4262296   5.86738695 
 16.02   34.2089664   5.84884317 
16.025   33.8066384   5.81434763 
 16.03   34.3346616   5.85957862 
16.035    33.430763   5.78193419 
 16.04   33.8643926   5.81931204 
16.045   34.5837759   5.88079722 
 16.05   34.7145603   5.89190634 
16.055   34.0173686   5.83244105 
 16.06     34.31662   5.85803892 
16.065   34.2778852   5.85473186 
 16.07    33.249464   5.76623482 
16.075   33.0294793   5.74712792 
 16.08   33.6024445   5.79676156 
16.085   33.7369134   5.80834859 
 16.09   34.2385425   5.85137099 
16.095   33.5010841    5.7880121 
  16.1   33.5932104   5.79596501 
16.105   33.4285971   5.78174689 
 16.11   34.5804346   5.88051313 
16.115   32.5694702   5.70696681 
 16.12    32.625817   5.71190135 
16.125   32.5396481   5.70435343 
 16.13   33.3688315    5.7765761 
16.135   33.3374969   5.77386325 
 16.14   33.3138152   5.77181213 
16.145   33.0462527   5.74858702 
 16.15   33.6961129   5.80483531 
16.155    32.400685   5.69215996 
 16.16   33.5131662   5.78905573 
16.165   34.4993901   5.87361815 
 16.17    33.846571   5.81778059 
16.175    33.831088   5.81644978 
 16.18   33.7427587   5.80885175 
16.185   33.0845541   5.75191743 
 16.19    33.645518   5.80047567 
16.195   33.6734363   5.80288172 
  16.2   34.9907616   5.91529895 
16.205   33.8649925   5.81936358 
 16.21   35.5257438   5.96034763 
16.215   34.8945994   5.90716509 
 16.22   34.2900531   5.85577092 
16.225   35.5796616   5.96486895 
 16.23   35.3991432   5.94971791 
16.235   34.9528932   5.91209719 
 16.24   34.6227172   5.88410717 
16.245   35.4957722   5.95783285 
 16.25   35.4480737   5.95382849 
16.255   35.5380201   5.96137737 
 16.26   35.2145251   5.93418276 
16.265   35.7077826   5.97559894 
 16.27   34.4037603   5.86547187 
16.275    35.744497   5.97867017 
 16.28    35.753733   5.97944253 
16.285   35.5279095   5.96052929 
 16.29    36.014945   6.00124528 
16.295   34.8878369   5.90659267 
  16.3   34.2497948   5.85233242 
16.305   34.8357551   5.90218223 
 16.31   35.9703193    5.9975261 
16.315   35.9600755   5.99667204 
 16.32   35.6257489   5.96873093 
16.325   35.4178431    5.9512892 
 16.33   35.7080215   5.97561892 
16.335   35.8992144   5.99159531 
 16.34   34.5443045    5.8774403 
16.345   35.2508713   5.93724442 
 16.35   35.4257281   5.95195162 
16.355   37.1125521   6.09200723 
 16.36    36.348641   6.02898341 
16.365   35.8915801    5.9909582 
 16.37   37.1649056   6.09630262 
16.375   37.1642138   6.09624588 
 16.38    36.684592   6.05678067 
16.385   38.4177341    6.1982041 
 16.39   38.5933231   6.21235246 
16.395   36.4448737   6.03695898 
  16.4   38.0578167   6.16910177 
16.405    38.224225    6.1825743 
 16.41   39.0502465   6.24901964 
16.415   39.0367162   6.24793696 
 16.42   39.8852209   6.31547471 
16.425   40.6821489   6.37825595 
 16.43   40.3656805   6.35339913 
16.435   42.2099981    6.4969222 
 16.44   41.8375214   6.46819305 
16.445   42.5282198   6.52136641 
 16.45   42.7657109   6.53954974 
16.455   43.9957054   6.63292586 
 16.46   44.4935552   6.67034896 
16.465   45.4117781   6.73882617 
 16.47   45.6818965    6.7588384 
16.475    47.344905    6.8807634 
 16.48   47.2752314   6.87569861 
16.485   48.8000836   6.98570567 
 16.49   49.7607104   7.05412719 
16.495    51.757328    7.1942566 
  16.5   52.3289816   7.23387736 
16.505   53.9640345   7.34602168 
 16.51   56.5514542   7.52007009 
16.515   57.2348834   7.56537398 
 16.52   59.9811794   7.74475173 
16.525   60.2102961   7.75952937 
 16.53   63.7850756   7.98655593 
16.535   66.5257579   8.15633238 
 16.54   70.1952777   8.37826221 
16.545   74.5395701   8.63363018 
 16.55     77.42406   8.79909427 
16.555   81.2448486   9.01359244 
 16.56   86.9800213   9.32630802 
16.565   92.0529356   9.59442211 
 16.57   97.1818153   9.85808376 
16.575   103.445418   10.1708121 
 16.58   111.929019   10.5796512 
16.585   123.338827   11.1058015 
 16.59   134.853971   11.6126642 
16.595   144.366929    12.015279 
  16.6   163.373432   12.7817617 
16.605    178.08998   13.3450358 
 16.61    192.85122   13.8870882 
16.615   223.583219   14.9526994 
 16.62   248.640692   15.7683446 
16.625   276.805817   16.6374823 
 16.63   320.441983   17.9008934 
16.635   360.000213   18.9736716 
 16.64   407.774103   20.1934173 
16.645   469.071159   21.6580507 
 16.65   514.765893   22.6884529 
16.655   584.189941   24.1700215 
 16.66   651.016022   25.5150156 
16.665   677.150072   26.0221074 
 16.67   716.659429   26.7704955 
16.675    720.22157   26.8369441 
 16.68   723.065545   26.8898781 
16.685   694.987755   26.3626204 
 16.69   635.475352   25.2086365 
16.695   599.766176   24.4901241 
  16.7   524.509285   22.9021677 
16.705   468.108285   21.6358103 
 16.71   423.505365    20.579246 
16.715   355.578385   18.8567862 
 16.72   321.475861   17.9297479 
16.725   282.942429   16.8208926 
 16.73   239.843446   15.4868798 
16.735   223.355435   14.9450806 
 16.74   195.778529   13.9920881 
16.745   172.562755   13.1363144 
 16.75   163.181242   12.7742413 
16.755   142.860917    11.952444 
 16.76   129.972394   11.4005436 
16.765   121.561904   11.0255115 
 16.77   112.501467   10.6066709 
16.775   103.461039     10.17158 
 16.78   96.8810023   9.84281475 
16.785   89.2040816   9.44479124 
 16.79   86.2411026   9.28660878 
16.795   79.7686861   8.93133171 
  16.8   75.5813587   8.69375401 
16.805   73.2006394   8.55573722 
 16.81   70.3450573   8.38719603 
16.815   65.5519403   8.09641528 
 16.82   64.6460391   8.04027606 
16.825    61.916973   7.86873389 
 16.83   59.5120517   7.71440547 
16.835   58.7539509   7.66511258 
 16.84   56.0078844   7.48384155 
16.845   54.7207728   7.39734904 
 16.85   53.4620509   7.31177481 
16.855   50.8855463   7.13341057 
 16.86   50.0629631   7.07551857 
16.865   48.8564832   6.98974128 
 16.87   46.6703059   6.83156687 
16.875   46.3588998   6.80873702 
 16.88   44.9371371   6.70351677 
16.885   43.2786495   6.57865104 
 16.89   43.1515683   6.56898533 
16.895    42.950586   6.55366966 
  16.9   41.2420916   6.42200059 
16.905   40.4328588   6.35868373 
 16.91   39.9380482    6.3196557 
16.915   38.2988419   6.18860581 
 16.92    39.576028    6.2909481 
16.925   38.7013681   6.22104237 
 16.93   37.9359904   6.15921995 
16.935   37.2798085   6.10571933 
 16.94   37.2228219   6.10105088 
16.945   36.7457302   6.06182565 
 16.95    36.257576   6.02142641 
16.955   35.5157804   5.95951176 
 16.96   36.1389833   6.01157079 
16.965   34.3306683   5.85923786 
 16.97   35.7363888   5.97799204 
16.975   35.5403126   5.96156964 
 16.98   33.8200279   5.81549894 
16.985   34.9320342   5.91033283 
 16.99   32.9442311   5.73970654 
16.995   34.1827182   5.84659886 
  17.0   34.6855054   5.88944016 
17.005   33.3074054   5.77125683 
 17.01   32.6622505   5.71508972 
17.015   33.4303107   5.78189508 
 17.02   33.5031087   5.78818699 
17.025   32.9741802   5.74231488 
 17.03   32.5497473   5.70523859 
17.035   32.1725271   5.67208314 
 17.04    31.770521   5.63653448 
17.045   32.9993204   5.74450349 
 17.05   33.8343883   5.81673348 
17.055   31.8640723   5.64482704 
 17.06   32.9019195   5.73601949 
17.065   33.3434484   5.77437861 
 17.07   32.8414127   5.73074277 
17.075   33.8457102   5.81770661 
 17.08   33.2224699   5.76389364 
17.085   33.4518271   5.78375545 
 17.09   33.5756358    5.7944487 
17.095   33.9986075   5.83083249 
  17.1   34.3959774   5.86480838 
17.105   33.2567209   5.76686404 
 17.11   34.6589772   5.88718755 
17.115   34.8817327   5.90607592 
 17.12   34.7984307   5.89901947 
17.125   34.8538838    5.9037178 
 17.13   35.3742599   5.94762641 
17.135   34.2459697   5.85200561 
 17.14   34.0779169   5.83762939 
17.145   34.9521503   5.91203436 
 17.15   33.0289684   5.74708347 
17.155   33.8549933   5.81850439 
 17.16   32.5250072   5.70306998 
17.165   32.4513244   5.69660639 
 17.17   32.9853073   5.74328367 
17.175   32.4768796   5.69884897 
 17.18   31.8515072   5.64371395 
17.185   31.8260209   5.64145557 
 17.19   30.9726761   5.56531006 
17.195   31.2792378   5.59278444 
  17.2   30.3909425   5.51279806 
17.205   30.4161146   5.51508065 
 17.21   30.0746356   5.48403461 
17.215   29.4730821   5.42891168 
 17.22   30.5857102    5.5304349 
17.225   29.8549818   5.46397124 
 17.23   28.8370418   5.37001321 
17.235   28.7358003   5.36057836 
 17.24   28.8017032   5.36672183 
17.245   28.6181117   5.34958986 
 17.25   28.2461512   5.31471083 
17.255   28.4664719   5.33539801 
 17.26   28.3179086   5.32145737 
17.265   28.5878157   5.34675749 
 17.27   28.7316952   5.36019545 
17.275   28.0591137   5.29708539 
 17.28   28.6762558   5.35502155 
17.285   26.6700316   5.16430359 
 17.29   27.7686806   5.26959966 
17.295   27.4227715   5.23667562 
  17.3     28.20129   5.31048868 
17.305   27.8121412   5.27372176 
 17.31   28.1261125   5.30340574 
17.315   27.5307934   5.24697945 
 17.32   27.3559181   5.23028853 
17.325   27.2848551    5.2234907 
 17.33   27.3670794   5.23135541 
17.335    26.660828   5.16341244 
 17.34    26.938669   5.19024749 
17.345   27.1015592   5.20591579 
 17.35   26.5330579   5.15102494 
17.355   26.3050807    5.1288479 
 17.36   26.5733539   5.15493491 
17.365   27.0406253   5.20006012 
 17.37   26.6298751   5.16041424 
17.375    27.213055   5.21661337 
 17.38   26.0751645   5.10638468 
17.385   26.7408759   5.17115808 
 17.39   26.7731246   5.17427527 
17.395   26.6273039   5.16016511 
  17.4   26.3688894   5.13506469 
17.405   26.0981229    5.1086322 
 17.41   26.4715009   5.14504625 
17.415    26.441821   5.14216112 
 17.42   26.3339561   5.13166212 
17.425   26.1877616   5.11739794 
 17.43   26.6379411    5.1611957 
17.435   25.7266869   5.07214816 
 17.44   26.2205606   5.12060158 
17.445   25.5270355   5.05242867 
 17.45   26.7960915   5.17649413 
17.455   25.9713166    5.0962061 
 17.46   26.8169124   5.17850484 
17.465   26.4577707   5.14371177 
 17.47   25.9717461   5.09624824 
17.475   25.3284201   5.03273485 
 17.48   25.2981803   5.02972965 
17.485   25.8985161   5.08905847 
 17.49   25.4181718   5.04164375 
17.495   25.3772845   5.03758717 
  17.5   24.8444212   4.98441784 
17.505   26.0112217   5.10011977 
 17.51   25.0196297   5.00196258 
17.515   25.1739187   5.01736173 
 17.52   25.9141053   5.09058987 
17.525   25.3352762   5.03341595 
 17.53   25.6623376   5.06580079 
17.535   25.4427637   5.04408205 
 17.54   24.6280865   4.96266929 
17.545     26.14007   5.11273606 
 17.55   25.3763097   5.03749042 
17.555   25.4973375   5.04948884 
 17.56   25.2358171   5.02352636 
17.565   25.2332631   5.02327215 
 17.57   24.0968874   4.90885805 
17.575   25.3016489   5.03007445 
 17.58   25.0607232   5.00606864 
17.585   24.0599255   4.90509179 
 17.59   25.4325092   5.04306546 
17.595   24.6979927   4.96970751 
  17.6   25.4092524   5.04075911 
17.605   24.6586508   4.96574776 
 17.61   25.1471937   5.01469777 
17.615   25.1188004   5.01186596 
 17.62   25.4044007   5.04027784 
17.625   25.4190003   5.04172592 
 17.63   25.3006408   5.02997424 
17.635   24.9734712   4.99734642 
 17.64   25.2318967   5.02313615 
17.645   24.8588925   4.98586928 
 17.65   24.6506787   4.96494499 
17.655   24.5418099   4.95396911 
 17.66   24.9039089   4.99038164 
17.665   25.3914857    5.0389965 
 17.67   25.3650407   5.03637178 
17.675   24.6180127   4.96165423 
 17.68   24.5332173   4.95310178 
17.685   24.5788031   4.95770139 
 17.69   24.6766946   4.96756425 
17.695   24.1763601   4.91694622 
  17.7   25.2606902   5.02600141 
17.705   24.1787647   4.91719073 
 17.71   25.1286843   5.01285191 
17.715   24.4176953   4.94142644 
 17.72   24.0399963    4.9030599 
17.725   24.5760882   4.95742758 
 17.73   24.5675904   4.95657043 
17.735    24.615479   4.96139889 
 17.74   24.5250385    4.9522761 
17.745   23.7925963   4.87776551 
 17.75   25.5997762   5.05962214 
17.755    24.624075   4.96226511 
 17.76    24.890393   4.98902726 
17.765   24.2300538   4.92240325 
 17.77   24.3763824   4.93724441 
17.775   24.2319794   4.92259884 
 17.78   24.2452203   4.92394357 
17.785   25.0795509   5.00794877 
 17.79   24.8254827   4.98251771 
17.795   24.7722791   4.97717581 
  17.8   24.7951205   4.97946991 
17.805   24.5171124   4.95147578 
 17.81   24.4903034   4.94876787 
17.815   24.2638422   4.92583416 
 17.82   23.9787869   4.89681395 
17.825   24.6258691   4.96244588 
 17.83   23.3662604   4.83386599 
17.835   24.4525119   4.94494812 
 17.84   24.1124735   4.91044535 
17.845   24.1859523   4.91792154 
 17.85   24.7252121   4.97244528 
17.855   23.9282419   4.89165022 
 17.86   23.6874382   4.86697424 
17.865   24.0794149   4.90707804 
 17.87   23.8318776    4.8817904 
17.875   24.4597944   4.94568442 
 17.88   25.0112334   5.00112321 
17.885   23.5796187   4.85588496 
 17.89   23.3086185   4.82790001 
17.895   24.2718384   4.92664575 
  17.9   23.5667289   4.85455753 
17.905   23.2298643   4.81973695 
 17.91   24.2109402   4.92046138 
17.915   24.0780448   4.90693843 
 17.92    23.843617   4.88299263 
17.925   23.9972192   4.89869567 
 17.93   24.4931742   4.94905791 
17.935   24.0126343    4.9002688 
 17.94   24.4590024   4.94560435 
17.945   24.4277279   4.94244149 
 17.95   23.2530375   4.82214035 
17.955    24.768065   4.97675245 
 17.96   23.4070522   4.83808353 
17.965   24.3734523   4.93694767 
 17.97   24.1238548    4.9116041 
17.975   23.2009199   4.81673332 
 17.98   23.6469438   4.86281233 
17.985   24.3162527   4.93115125 
 17.99   23.6658493   4.86475583 
17.995   24.0891227    4.9080671 
  18.0   23.5494469   4.85277723 
18.005   24.3751109   4.93711565 
 18.01   23.8883449   4.88757045 
18.015   24.0033523   4.89932162 
 18.02   23.3585123   4.83306448 
18.025   23.7982066   4.87834056 
 18.03   24.2809406   4.92756944 
18.035    23.974034   4.89632862 
 18.04   23.1998294   4.81662013 
18.045   24.1574801   4.91502595 
 18.05   23.8537846   4.88403364 
18.055   23.6628698   4.86444959 
 18.06   23.8144611   4.88000626 
18.065   24.1930862   4.91864679 
 18.07   23.6760038    4.8657994 
18.075   24.9900511   4.99900501 
 18.08   23.8338203   4.88198938 
18.085   23.7116286   4.86945876 
 18.09   23.9800908   4.89694709 
18.095   24.3042381   4.92993287 
  18.1   24.2289962   4.92229583 
18.105   23.7396754   4.87233777 
 18.11   23.1661073   4.81311825 
18.115   24.3836731    4.9379827 
 18.12   23.8588361   4.88455076 
18.125   23.7218561   4.87050882 
 18.13   23.7893436   4.87743207 
18.135   23.7875311   4.87724626 
 18.14   23.8895158   4.88769023 
18.145   23.6975933   4.86801739 
 18.15   24.4570616   4.94540813 
18.155   23.9388165   4.89273098 
 18.16   24.2263994   4.92203204 
18.165   24.1930589   4.91864401 
 18.17   24.3450474   4.93407007 
18.175   23.5161061   4.84934079 
 18.18   24.9204749   4.99204115 
18.185   23.7939045    4.8778996 
 18.19   24.7732558   4.97727393 
18.195   24.1399873    4.9132461 
  18.2   25.2004322   5.02000321 
18.205   25.3396688   5.03385228 
 18.21   24.8698636   4.98696938 
18.215   25.3076177   5.03066772 
 18.22   26.0308931   5.10204793 
18.225   25.7628328   5.07571007 
 18.23   25.6567979   5.06525398 
18.235   25.3948074   5.03932609 
 18.24    25.861806   5.08545043 
18.245    26.072299   5.10610409 
 18.25   26.9752256   5.19376796 
18.255   27.8448626   5.27682316 
 18.26   28.0450876   5.29576128 
18.265   28.8058047   5.36710394 
 18.27   28.1046962   5.30138625 
18.275   29.1035954   5.39477482 
 18.28   31.2238399   5.58782962 
18.285   31.4474585   5.60780335 
 18.29   32.9706326   5.74200598 
18.295   34.4928588   5.87306213 
  18.3   36.3773268   6.03136194 
18.305   37.5556001    6.1282624 
 18.31   39.5794228   6.29121791 
18.315   39.6954709   6.30043418 
 18.32   40.7693371   6.38508709 
18.325   40.9896135   6.40231313 
 18.33   41.3928924   6.43373083 
18.335   40.7512908   6.38367377 
 18.34   39.6361563   6.29572524 
18.345   38.0770798   6.17066283 
 18.35   35.7526475   5.97935176 
18.355   34.6096519   5.88299685 
 18.36   33.4625767   5.78468467 
18.365   32.0966526   5.66539077 
 18.37   31.0133757   5.56896541 
18.375   29.0838475   5.39294423 
 18.38   28.4226562   5.33129029 
18.385   27.2658428    5.2216705 
 18.39   28.0201033   5.29340186 
18.395   27.3363682   5.22841929 
  18.4   27.1875781    5.2141709 
18.405   26.3533329   5.13354973 
 18.41   25.8528954   5.08457426 
18.415   25.0991201    5.0099022 
 18.42    25.793126   5.07869334 
18.425    25.063133   5.00630932 
 18.43   24.4899078    4.9487279 
18.435   25.3989957   5.03974163 
 18.44   25.1394826   5.01392886 
18.445   24.7469641   4.97463205 
 18.45   24.6735614   4.96724888 
18.455   24.0104644   4.90004738 
 18.46   24.1739421   4.91670033 
18.465   23.4366896   4.84114548 
 18.47    24.279773   4.92745096 
18.475   23.3979381   4.83714152 
 18.48   22.9616089    4.7918273 
18.485   23.7186568   4.87018036 
 18.49   23.5552473   4.85337484 
18.495   24.2303374   4.92243206 
  18.5   23.2585561   4.82271252 
18.505   24.4072291   4.94036731 
 18.51   23.0095497   4.79682705 
18.515   23.9512096   4.89399731 
 18.52   24.2298225   4.92237976 
18.525   24.2481397   4.92424002 
 18.53   22.7317355   4.76778098 
18.535   23.4639419   4.84395932 
 18.54   24.0275896   4.90179453 
18.545   23.3461394   4.83178429 
 18.55   24.0542152   4.90450968 
18.555   23.1390104   4.81030253 
 18.56   23.1256381   4.80891237 
18.565   23.7919193   4.87769611 
 18.57   23.7965529   4.87817106 
18.575    24.353476   4.93492411 
 18.58   24.1071379   4.90990202 
18.585   24.5861224   4.95843951 
 18.59   24.8446763   4.98444343 
18.595    24.295802   4.92907719 
  18.6   23.6485088   4.86297325 
18.605   24.9321815   4.99321355 
 18.61   24.3510454   4.93467785 
18.615   24.6242402   4.96228176 
 18.62   24.1948612   4.91882721 
18.625   24.5111668   4.95087536 
 18.63    24.793385   4.97929563 
18.635   25.3780348   5.03766164 
 18.64   24.7264939   4.97257417 
18.645   24.9406743   4.99406391 
 18.65   24.5313674   4.95291504 
18.655   24.4505716   4.94475192 
 18.66   24.3823972    4.9378535 
18.665   24.3728526   4.93688693 
 18.67   24.1913204   4.91846728 
18.675   24.6984395   4.96975246 
 18.68   24.9412895    4.9941255 
18.685   23.8320942    4.8818126 
 18.69    25.651625   5.06474333 
18.695    25.252976   5.02523392 
  18.7   24.4539113   4.94508961 
18.705   24.7012758   4.97003781 
 18.71     24.12387   4.91160564 
18.715   25.0382529   5.00382383 
 18.72   24.7181201    4.9717321 
18.725   25.1599088   5.01596539 
 18.73   24.1158109   4.91078516 
18.735   24.8265782   4.98262764 
 18.74   24.8031447   4.98027557 
18.745   24.2032871   4.91968364 
 18.75   24.5087692   4.95063322 
18.755   24.8804343    4.9880291 
 18.76   25.8028795   5.07965348 
18.765   24.9865934   4.99865916 
 18.77   25.5929132   5.05894388 
18.775   25.0916485   5.00915647 
 18.78   25.0599207   5.00598849 
18.785   25.6521799   5.06479811 
 18.79   25.6045115   5.06009007 
18.795   26.0735976   5.10623126 
  18.8   25.7930758   5.07868839 
18.805   26.5728602   5.15488702 
 18.81    25.767834   5.07620272 
18.815   26.7222462   5.16935646 
 18.82    26.847789   5.18148521 
18.825   27.6368487   5.25707606 
 18.83   26.8235662   5.17914725 
18.835   27.0809873    5.2039396 
 18.84   28.0066863   5.29213438 
18.845   28.1740194   5.30792044 
 18.85   28.4379332   5.33272287 
18.855    28.843562   5.37062026 
 18.86   28.5471972   5.34295772 
18.865   29.0708643   5.39174038 
 18.87   29.4320052   5.42512721 
18.875   30.7997862   5.54975551 
 18.88   30.6367442    5.5350469 
18.885   31.7389751   5.63373545 
 18.89   31.8196617   5.64089193 
18.895   34.0781822   5.83765211 
  18.9   33.8058937   5.81428359 
18.905   35.0484639   5.92017431 
 18.91   36.1665631   6.01386424 
18.915   37.7084999   6.14072471 
 18.92   37.6812217   6.13850321 
18.925   39.8267234   6.31084173 
 18.93   41.4185349   6.43572334 
18.935   43.6693982   6.60828254 
 18.94   45.9383215   6.77778146 
18.945   47.3426598   6.88060025 
 18.95   50.5643285    7.1108599 
18.955   53.7484405   7.33133279 
 18.96   57.1945284   7.56270642 
18.965    60.593752   7.78419886 
 18.97   65.7060971   8.10592975 
18.975   73.3951989   8.56709979 
 18.98   78.3859427   8.85358361 
18.985   84.6590702   9.20103637 
 18.99   96.0618255   9.80111348 
18.995   105.166865   10.2550897 
  19.0   114.198652    10.686377 
19.005   131.342518   11.4604764 
 19.01   142.227631   11.9259226 
19.015   156.353404   12.5041355 
 19.02   176.348265   13.2796184 
19.025   186.432492   13.6540284 
 19.03   199.135163   14.1115259 
19.035   208.257544   14.4311311 
 19.04   214.381802   14.6417828 
19.045   215.718436   14.6873563 
 19.05    207.96355   14.4209414 
19.055   200.531527   14.1609155 
 19.06   181.890328   13.4866722 
19.065   168.797628   12.9922141 
 19.07   157.211047    12.538383 
19.075   136.164662   11.6689615 
 19.08   125.342717   11.1956562 
19.085   112.850188   10.6230969 
 19.09   100.494422   10.0246906 
19.095   92.1281468   9.59834083 
  19.1   80.6080928   8.97820098 
19.105   75.2393503   8.67406192 
 19.11   70.0577354   8.37004991 
19.115   61.7899211   7.86065653 
 19.12    58.455047   7.64559004 
19.125   55.0310684   7.41829282 
 19.13    50.518282    7.1076214 
19.135   49.4710892   7.03356874 
 19.14   47.3263294   6.87941345 
19.145    43.582847   6.60173061 
 19.15   42.5872652   6.52589191 
19.155   40.5197962   6.36551617 
 19.16   39.8162961   6.31001554 
19.165   38.1575337   6.17717846 
 19.17   37.3981658   6.11540398 
19.175   35.5865877    5.9654495 
 19.18   34.7592292   5.89569582 
19.185   33.8748589   5.82021124 
 19.19   32.1015498   5.66582296 
19.195   32.0099947    5.6577376 
  19.2   30.8255211   5.55207358 
19.205   29.7661302   5.45583451 
 19.21   29.4898232   5.43045331 
19.215   28.9149284    5.3772603 
 19.22   29.0044154   5.38557476 
19.225   27.9142124   5.28339024 
 19.23   27.1756685   5.21302873 
19.235   27.4906314   5.24315091 
 19.24   26.6842831   5.16568322 
19.245   25.5770564   5.05737643 
 19.25   25.8651357   5.08577779 
19.255   25.3332128   5.03321099 
 19.26   26.9274208   5.18916378 
19.265   25.0869378   5.00868624 
 19.27   24.6982222   4.96973059 
19.275   23.6509296   4.86322214 
 19.28   24.8878742   4.98877482 
19.285   24.5667909   4.95648978 
 19.29   24.3450522   4.93407055 
19.295   23.8392227   4.88254265 
  19.3   23.8328191   4.88188684 
19.305   24.1188637   4.91109597 
 19.31   23.0252221   4.79846039 
19.315   24.0904514   4.90820246 
 19.32   23.6780916   4.86601394 
19.325   22.1821287   4.70979073 
 19.33    22.615681   4.75559471 
19.335   22.8451272   4.77965764 
 19.34   22.2919914   4.72143954 
19.345    22.911225   4.78656714 
 19.35   22.4609921   4.73930291 
19.355    23.205075   4.81716462 
 19.36   22.7143554   4.76595797 
19.365    22.719074   4.76645298 
 19.37   22.2385554   4.71577729 
19.375   22.2287409   4.71473657 
 19.38    22.143617   4.70570048 
19.385   22.8227414   4.77731529 
 19.39   22.1809489   4.70966548 
19.395    22.257582   4.71779419 
  19.4   23.3118522    4.8282349 
19.405   22.0169467   4.69222194 
 19.41    22.614882    4.7555107 
19.415   21.4622759   4.63273957 
 19.42   21.5104681   4.63793792 
19.425   22.1278723   4.70402724 
 19.43   21.8452398   4.67388915 
19.435   21.2177815   4.60627632 
 19.44   21.5471672   4.64189263 
19.445   21.5068239   4.63754503 
 19.45   21.3083941   4.61610161 
19.455   21.8337066   4.67265519 
 19.46    21.730931   4.66164467 
19.465   21.1091852   4.59447333 
 19.47   21.3474206    4.6203269 
19.475   21.1369437    4.5974932 
 19.48   21.8747044   4.67704013 
19.485   21.4513218   4.63155717 
 19.49   20.7170037   4.55159354 
19.495   21.4618372   4.63269222 
  19.5   20.3329525   4.50920752 
19.505   20.8466076   4.56580854 
 19.51   20.4380432   4.52084541 
19.515    20.971655   4.57948196 
 19.52   20.8915548   4.57072804 
19.525   20.4138494   4.51816881 
 19.53   20.9703073   4.57933481 
19.535   20.5257364   4.53053378 
 19.54   21.2905604   4.61416953 
19.545   20.8759482   4.56902049 
 19.55   20.6210227   4.54103762 
19.555   21.3835116   4.62423092 
 19.56   21.2045061   4.60483508 
19.565   20.2326324   4.49806986 
 19.57    20.562984   4.53464266 
19.575   20.6238779   4.54135199 
 19.58   20.3959382   4.51618624 
19.585   20.6784547   4.54735689 
 19.59   20.9730075   4.57962963 
19.595   20.1366229   4.48738486 
  19.6   20.9013663   4.57180121 
19.605   20.6923909   4.54888897 
 19.61   20.3329863   4.50921127 
19.615   20.7733993   4.55778447 
 19.62   20.6381641   4.54292462 
19.625   20.8953988   4.57114852 
 19.63   19.9639489    4.4681035 
19.635   20.2881043   4.50423183 
 19.64   19.9198806   4.46316935 
19.645    20.137295   4.48745975 
 19.65   20.2042544   4.49491428 
19.655   20.0188046   4.47423788 
 19.66   20.2443683   4.49937421 
19.665   20.4814342   4.52564186 
 19.67   20.5713123   4.53556086 
19.675   19.9839384   4.47033985 
 19.68   20.3883863   4.51535008 
19.685    19.970186    4.4688014 
 19.69   20.1916302   4.49350978 
19.695   20.3892762   4.51544862 
  19.7   20.6479062   4.54399672 
19.705    19.997542   4.47186114 
 19.71   20.2636976    4.5015217 
19.715   19.9709814    4.4688904 
 19.72   20.8432158   4.56543709 
19.725   20.2820148   4.50355579 
 19.73   19.5938615    4.4264954 
19.735   20.1033859   4.48367995 
 19.74   20.3437109   4.51040031 
19.745   20.2954732   4.50504974 
 19.75   20.3602117   4.51222913 
19.755   19.7510679   4.44421735 
 19.76   20.0123602   4.47351766 
19.765   20.4204392     4.518898 
 19.77    20.392474    4.5158027 
19.775   20.2847855   4.50386339 
 19.78   20.7511555   4.55534363 
19.785   20.6829219   4.54784805 
 19.79   20.1762585   4.49179903 
19.795   19.7269739   4.44150581 
  19.8   20.4620314   4.52349769 
19.805   19.9929389   4.47134643 
 19.81   19.6872538    4.4370321 
19.815   19.8038275   4.45014915 
 19.82   20.0860015    4.4817409 
19.825   20.2732197   4.50257923 
 19.83   20.2842744   4.50380666 
19.835   20.4781176   4.52527542 
 19.84   20.2138056    4.4959766 
19.845   20.2929045   4.50476464 
 19.85   19.6460287   4.43238409 
19.855   20.3983664   4.51645508 
 19.86   19.9664402   4.46838228 
19.865   20.2929712   4.50477205 
 19.87   19.8545089   4.45583987 
19.875    20.174142   4.49156342 
 19.88   20.7391311   4.55402362 
19.885   20.0204884   4.47442605 
 19.89   19.9008257   4.46103416 
19.895   20.3348921   4.50942259 
  19.9   19.6472716   4.43252429 
19.905   20.2853962   4.50393119 
 19.91   19.5516174   4.42172109 
19.915   19.2482864    4.3872869 
 19.92   20.2488754   4.49987504 
19.925   19.8301251   4.45310286 
 19.93   20.0714976    4.4801225 
19.935   20.7139114   4.55125382 
 19.94   19.8137003   4.45125828 
19.945   19.9558616   4.46719841 
 19.95   19.8878875   4.45958378 
19.955   19.5289966   4.41916243 
 19.96    20.244796   4.49942174 
19.965   19.6766111   4.43583263 
 19.97   20.4463899   4.52176845 
19.975    19.976205    4.4694748 
 19.98   20.0014151   4.47229417 
19.985   20.3915061   4.51569553 
 19.99   19.9267623   4.46394022 
19.995   19.7885364   4.44843079 
  20.0   20.7262729   4.55261165 
20.005   20.6539408   4.54466069 
 20.01   19.6952093    4.4379285 
20.015   20.8436387    4.5654834 
 20.02   20.2430158   4.49922391 
20.025   20.6974573   4.54944582 
 20.03   21.3429788   4.61984619 
20.035    20.392523   4.51580812 
 20.04   20.8481866   4.56598145 
20.045   20.0221697   4.47461392 
 20.05   20.4032147   4.51699178 
20.055   20.6072497   4.53952087 
 20.06   20.5610824   4.53443297 
20.065   20.0737275   4.48037136 
 20.07   20.8364995   4.56470146 
20.075   21.4010109   4.62612266 
 20.08   20.8390159    4.5649771 
20.085   21.9813769   4.68843011 
 20.09   21.4288707   4.62913283 
20.095   21.8015187   4.66920965 
  20.1   21.7869198   4.66764606 
20.105   20.9186363   4.57368957 
 20.11   21.5159211   4.63852575 
20.115   21.6802036   4.65620056 
 20.12   21.6406437   4.65195053 
20.125   21.3923555   4.62518707 
 20.13   22.5275963    4.7463245 
20.135   22.1018852   4.70126421 
 20.14   22.5514361   4.74883523 
20.145   22.3804414   4.73079712 
 20.15   23.3641814   4.83365094 
20.155   24.6913943    4.9690436 
 20.16   23.9800823   4.89694622 
20.165   24.7423941   4.97417271 
 20.17   24.7636875   4.97631264 
20.175   25.9035246   5.08955053 
 20.18   26.7697121   5.17394551 
20.185   27.3013548   5.22506984 
 20.19   28.0197373    5.2933673 
20.195   30.9827282   5.56621309 
  20.2     30.74297   5.54463434 
20.205   32.7916426   5.72639874 
 20.21   33.7095383   5.80599159 
20.215   35.5388677   5.96144845 
 20.22   36.3015218   6.02507442 
20.225   36.5127864   6.04258111 
 20.23    36.754584    6.0625559 
20.235    36.080983   6.00674479 
 20.24   36.3043431   6.02530855 
20.245   36.1008827   6.00840101 
 20.25    34.192914   5.84747073 
20.255    33.405964   5.77978927 
 20.26   31.7208543   5.63212698 
20.265   30.1100094   5.48725882 
 20.27   29.0253885   5.38752155 
20.275    27.941244   5.28594778 
 20.28   26.9418875   5.19055754 
20.285   25.9701215   5.09608884 
 20.29   26.0890596   5.10774506 
20.295   24.7347201   4.97340126 
  20.3   24.1399111   4.91323835 
20.305    24.258166   4.92525797 
 20.31   23.3780506   4.83508537 
20.315   23.3267352    4.8297759 
 20.32   22.6415458   4.75831334 
20.325   22.0195288   4.69249707 
 20.33     21.83773    4.6730857 
20.335   22.2184046   4.71364027 
 20.34   21.9603513   4.68618729 
20.345   20.8410534   4.56520026 
 20.35   21.4176576   4.62792152 
20.355    21.565733   4.64389201 
 20.36   21.0447566   4.58745645 
20.365   20.8437736   4.56549817 
 20.37   19.7118747    4.4398057 
20.375   20.4007177   4.51671537 
 20.38   20.4497734   4.52214257 
20.385   19.6549137   4.43338626 
 20.39   20.1211553   4.48566107 
20.395   20.1456821   4.48839416 
  20.4   20.4019222   4.51684871 
20.405   19.9614535   4.46782424 
 20.41   20.1478164   4.48863191 
20.415   20.0666783   4.47958462 
 20.42    20.356157    4.5117798 
20.425   20.2266218   4.49740167 
 20.43    19.415509   4.40630333 
20.435   19.7580686    4.4450049 
 20.44   19.4888483   4.41461757 
20.445    19.803026   4.45005911 
 20.45   19.4981229   4.41566789 
20.455    20.073319   4.48032576 
 20.46   19.4596317   4.41130726 
20.465     20.03735   4.47630986 
 20.47   19.7316002   4.44202658 
20.475   19.5045919   4.41640033 
 20.48   19.4668225   4.41212222 
20.485   19.1969526   4.38143271 
 20.49   19.7780872   4.44725614 
20.495   19.6433798   4.43208526 
  20.5   19.2989033   4.39305171 
20.505   19.6051951   4.42777541 
 20.51   19.8617341   4.45665055 
20.515   20.1299004   4.48663575 
 20.52    19.368576   4.40097444 
20.525   19.5403245   4.42044392 
 20.53   19.5598837   4.42265573 
20.535   19.3649761   4.40056543 
 20.54   19.2445412   4.38686006 
20.545   19.4188343   4.40668064 
 20.55   19.0999144   4.37034489 
20.555   18.7396713    4.3289342 
 20.56   19.4693578   4.41240953 
20.565   19.7915846   4.44877339 
 20.57   19.2727632   4.39007554 
20.575   18.7907355    4.3348282 
 20.58   19.2242694   4.38454894 
20.585   19.6085518   4.42815444 
 20.59   19.0665082   4.36652129 
20.595   19.7323595   4.44211206 
  20.6   18.9371387   4.35168229 
20.605   19.0788674   4.36793628 
 20.61   19.4527268   4.41052455 
20.615    19.158536   4.37704649 
 20.62   19.4288189   4.40781339 
20.625   18.9418509   4.35222368 
 20.63   18.9168482   4.34935032 
20.635   18.9003433   4.34745251 
 20.64   19.7136109   4.44000123 
20.645   19.1839591   4.37994967 
 20.65   18.6045406   4.31329811 
20.655   18.8014317   4.33606178 
 20.66   18.9288477   4.35072956 
20.665   18.4374765   4.29388827 
 20.67   19.0136856   4.36046851 
20.675    18.452464   4.29563313 
 20.68   19.1418257   4.37513722 
20.685   19.1071147   4.37116857 
 20.69   19.2970615   4.39284207 
20.695   19.0034323   4.35929264 
  20.7   19.1180652   4.37242097 
20.705   18.9697755   4.35543057 
 20.71   18.6291932   4.31615491 
20.715   19.2227847   4.38437962 
 20.72   18.9594349   4.35424333 
20.725   18.5258504   4.30416664 
 20.73   19.0368056    4.3631188 
20.735   18.5633066   4.30851559 
 20.74   19.0913739   4.36936768 
20.745   19.5255477    4.4187722 
 20.75    19.676811   4.43585516 
20.755   19.4970446   4.41554579 
 20.76    18.927102   4.35052893 
20.765   18.6617828   4.31992856 
 20.77   18.4955553   4.30064592 
20.775    18.929113   4.35076005 
 20.78   19.2030589   4.38212949 
20.785   19.7764768   4.44707509 
 20.79   18.7318691   4.32803294 
20.795   18.4038946   4.28997606 
  20.8   18.8896183   4.34621886 
20.805   18.6748697   4.32144301 
 20.81   18.4288967   4.29288909 
20.815   18.3848105   4.28775122 
 20.82   18.8669073   4.34360533 
20.825   18.9615765   4.35448924 
 20.83   19.1543746    4.3765711 
20.835   18.2247905    4.2690503 
 20.84   19.2183047   4.38386869 
20.845    19.000851   4.35899656 
 20.85   19.6107774   4.42840574 
20.855   18.4151055    4.2912825 
 20.86   18.6758149   4.32155237 
20.865   19.0317036   4.36253408 
 20.87   18.9929637   4.35809175 
20.875   18.4201243   4.29186723 
 20.88   18.8160576   4.33774799 
20.885   18.7561176   4.33083337 
 20.89    18.713692    4.3259325 
20.895   19.2406781   4.38641973 
  20.9   18.9968894   4.35854212 
20.905   19.8164868   4.45157127 
 20.91   19.3613915   4.40015813 
20.915   19.0679941   4.36669144 
 20.92    19.987614   4.47075094 
20.925   18.9673078   4.35514727 
 20.93   19.4239007   4.40725547 
20.935   18.4874566   4.29970424 
 20.94   18.9822743   4.35686519 
20.945   19.2828377    4.3912228 
 20.95   18.7590129   4.33116762 
20.955    18.533436   4.30504774 
 20.96   18.8487717   4.34151721 
20.965    18.705332   4.32496612 
 20.97    18.967318   4.35514845 
20.975   18.5639503   4.30859029 
 20.98    19.332938    4.3969237 
20.985   18.6891604   4.32309616 
 20.99   18.6511404   4.31869661 
20.995   18.1054598    4.2550511 
  21.0   18.6056923   4.31343162 
21.005    18.593414   4.31200811 
 21.01   18.3850965   4.28778457 
21.015   18.5071073   4.30198876 
 21.02   18.5687302   4.30914495 
21.025   18.3262695   4.28091924 
 21.03   17.6616712   4.20257911 
21.035   18.4776768   4.29856683 
 21.04   18.4449858    4.2947626 
21.045   18.6527394   4.31888173 
 21.05    18.203884   4.26660098 
21.055   18.8271773   4.33902953 
 21.06   18.5685148   4.30911995 
21.065   19.2420919   4.38658089 
 21.07   18.5684849   4.30911649 
21.075   18.2873465   4.27637071 
 21.08   18.2349116   4.27023555 
21.085   19.2132813   4.38329571 
 21.09   18.6858949   4.32271846 
21.095    18.548021   4.30674134 
  21.1   18.7813128    4.3337412 
21.105   17.7302617   4.21073173 
 21.11   18.3815172   4.28736716 
21.115   18.9235283    4.3501182 
 21.12   18.4062027   4.29024507 
21.125   18.1511312   4.26041444 
 21.13   18.0339975   4.24664544 
21.135   18.6631647    4.3200885 
 21.14   18.8092346   4.33696145 
21.145   18.2397457   4.27080153 
 21.15   18.3485348   4.28351897 
21.155   18.5018566   4.30137845 
 21.16   18.7513285   4.33028042 
21.165   18.8189922   4.33808624 
 21.17   18.3411664    4.2826588 
21.175   18.9669978   4.35511169 
 21.18   18.2666563    4.2739509 
21.185   18.3334515     4.281758 
 21.19   18.5050392   4.30174839 
21.195    18.669502   4.32082192 
  21.2   18.0896541    4.2531934 
21.205   18.2009336   4.26625521 
 21.21   18.7036304    4.3247694 
21.215   18.8929987   4.34660772 
 21.22   18.5359593   4.30534078 
21.225   18.5116767   4.30251981 
 21.23   18.0975002   4.25411568 
21.235   18.2238366   4.26893858 
 21.24   17.6099573   4.19642197 
21.245    18.043921   4.24781367 
 21.25   18.3120826   4.27926192 
21.255   17.6677027   4.20329665 
 21.26   18.3816383   4.28738128 
21.265   18.1698688   4.26261291 
 21.27   17.8152019   4.22080584 
21.275   18.6236101   4.31550809 
 21.28   18.3662902   4.28559099 
21.285   18.6175442   4.31480523 
 21.29    18.401654   4.28971491 
21.295   18.0414486   4.24752264 
  21.3   17.9639453   4.23838947 
21.305   18.8253387   4.33881766 
 21.31   18.0318065   4.24638746 
21.315   18.5199466   4.30348075 
 21.32   17.7087007   4.20817071 
21.325   18.7905825   4.33481055 
 21.33   18.7318946   4.32803588 
21.335   18.3913498   4.28851371 
 21.34   18.1680315   4.26239739 
21.345   18.5633801   4.30852413 
 21.35   18.3996834   4.28948521 
21.355   17.4747303   4.18027874 
 21.36   17.9350118   4.23497483 
21.365   18.3500429   4.28369501 
 21.37   19.2965597   4.39278496 
21.375    18.410024   4.29069038 
 21.38    18.490659   4.30007662 
21.385   18.3143725   4.27952947 
 21.39   17.7733681   4.21584726 
21.395   17.9588593   4.23778944 
  21.4   18.8304922   4.33941151 
21.405   18.4409547   4.29429327 
 21.41   17.5210138   4.18581101 
21.415   18.8246063   4.33873326 
 21.42   18.0995814   4.25436028 
21.425    17.792716    4.2181413 
 21.43   18.0753335   4.25150956 
21.435   17.6737873   4.20402037 
 21.44   18.4328669   4.29335148 
21.445   18.1652071   4.26206606 
 21.45   17.6917862   4.20616051 
21.455   17.8588298   4.22597087 
 21.46   18.0629834   4.25005686 
21.465    17.664286    4.2028902 
 21.47   18.1777534   4.26353767 
21.475   17.7317759   4.21091153 
 21.48   18.6063238   4.31350481 
21.485   17.8804584   4.22852911 
 21.49   18.7705973   4.33250474 
21.495    18.587922   4.31137124 
  21.5   18.2341549   4.27014694 
21.505   17.6274758   4.19850876 
 21.51   17.9477238   4.23647539 
21.515   18.4712342   4.29781737 
 21.52   17.6571982    4.2020469 
21.525   17.6267267   4.19841955 
 21.53   17.9085164   4.23184551 
21.535   17.4005204    4.1713931 
 21.54   17.9905931   4.24153193 
21.545   18.5535075   4.30737827 
 21.55   18.3979053   4.28927795 
21.555    18.312059   4.27925917 
 21.56   17.8329188   4.22290408 
21.565   17.7027207   4.20746012 
 21.57   18.0440261   4.24782605 
21.575   17.6969449    4.2067737 
 21.58   18.2512397   4.27214697 
21.585   18.2099184    4.2673081 
 21.59   17.3362941   4.16368756 
21.595   17.6804296   4.20481029 
  21.6   17.6658964   4.20308178 
21.605    17.882579   4.22877985 
 21.61   17.9492434   4.23665474 
21.615   18.0736157   4.25130753 
 21.62   18.5718529   4.30950727 
21.625   18.1815301   4.26398054 
 21.63   17.8424257   4.22402956 
21.635   18.3709173   4.28613081 
 21.64    18.363624   4.28527992 
21.645   17.7603576   4.21430393 
 21.65   18.0755385   4.25153367 
21.655   18.2550111   4.27258834 
 21.66   17.4302606   4.17495636 
21.665   17.8206959   4.22145661 
 21.67   17.9106087   4.23209271 
21.675   18.6017052   4.31296942 
 21.68   17.8349638    4.2231462 
21.685   17.6527008   4.20151172 
 21.69   18.1362044   4.25866228 
21.695   17.3946981   4.17069516 
  21.7   17.7794176   4.21656467 
21.705    17.582623   4.19316384 
 21.71   17.4139021   4.17299678 
21.715   18.0820428   4.25229853 
 21.72   17.5974056   4.19492618 
21.725   17.9354583   4.23502755 
 21.73   17.9310949   4.23451236 
21.735   17.8540018    4.2253996 
 21.74   17.9736125   4.23952975 
21.745   18.1131116   4.25595014 
 21.75   17.6502883   4.20122462 
21.755   17.9487138   4.23659223 
 21.76   17.9360967   4.23510291 
21.765   17.9633961   4.23832468 
 21.77   17.8913156   4.22981271 
21.775   17.7510304   4.21319717 
 21.78   17.5111767   4.18463579 
21.785     17.43935   4.17604478 
 21.79   18.4405479   4.29424591 
21.795   18.4658836   4.29719486 
  21.8   17.7462119   4.21262529 
21.805   18.2335849    4.2700802 
 21.81   17.8166125   4.22097294 
21.815   18.0932314   4.25361392 
 21.82   18.3329497   4.28169939 
21.825    18.430666   4.29309515 
 21.83   17.6928649   4.20628873 
21.835   17.7734281   4.21585437 
 21.84   18.8449021   4.34107154 
21.845   18.4902048   4.30002381 
 21.85    17.818733   4.22122411 
21.855   18.4962742   4.30072949 
 21.86   18.3557525   4.28436139 
21.865   18.2400846   4.27084121 
 21.87   18.7815376   4.33376713 
21.875   18.4383575   4.29399086 
 21.88   18.7011455    4.3244821 
21.885   18.4209419   4.29196248 
 21.89   18.5096746   4.30228714 
21.895   18.2612098   4.27331368 
  21.9   18.1841204   4.26428428 
21.905   18.1864561   4.26455813 
 21.91   18.5392576   4.30572381 
21.915   18.5018569   4.30137849 
 21.92   18.3016055   4.27803758 
21.925   17.9083837   4.23182983 
 21.93   18.2809593   4.27562384 
21.935   18.1227983   4.25708801 
 21.94   18.1067464   4.25520228 
21.945   18.1176177    4.2564795 
 21.95    18.311307   4.27917129 
21.955   18.4976013   4.30088378 
 21.96   18.3192094   4.28009456 
21.965   17.9694347     4.239037 
 21.97    18.046457   4.24811216 
21.975   18.5586868   4.30797943 
 21.98   18.1783391   4.26360634 
21.985   17.8572027   4.22577835 
 21.99   18.4661066    4.2972208 
21.995   17.9421435   4.23581675 
  22.0   17.8978534   4.23058546 
22.005   18.4100259   4.29069061 
 22.01   17.5529503   4.18962413 
22.015   18.3077932   4.27876071 
 22.02   18.0457313   4.24802676 
22.025    17.917131   4.23286321 
 22.03   18.1182804   4.25655735 
22.035    18.067323   4.25056737 
 22.04   17.6426078   4.20031045 
22.045   17.9250931   4.23380362 
 22.05   17.8693927   4.22722044 
22.055   18.4390901   4.29407617 
 22.06   17.7848827   4.21721267 
22.065   17.6689296   4.20344258 
 22.07   17.3970893   4.17098181 
22.075   18.3497133   4.28365653 
 22.08   18.4306803   4.29309682 
22.085   17.8667925   4.22691288 
 22.09   18.2340858   4.27013884 
22.095   17.9544758   4.23727222 
  22.1   18.0310075   4.24629338 
22.105   18.1951044   4.26557199 
 22.11   17.9100466    4.2320263 
22.115   18.2105209    4.2673787 
 22.12   17.8612373   4.22625571 
22.125   18.0045741   4.24317971 
 22.13   17.6988677   4.20700222 
22.135   17.9809196   4.24039145 
 22.14    17.916864   4.23283167 
22.145    17.673541   4.20399108 
 22.15   18.3214589   4.28035734 
22.155   18.0622689   4.24997281 
 22.16   17.7050454   4.20773637 
22.165   18.1464167   4.25986111 
 22.17   18.1514703   4.26045424 
22.175   18.5198562   4.30347025 
 22.18   18.3461585   4.28324159 
22.185   18.1018296    4.2546245 
 22.19   18.6816649   4.32222916 
22.195    18.117558   4.25647248 
  22.2   18.2320751    4.2699034 
22.205   17.7068217   4.20794744 
 22.21   18.0570579    4.2493597 
22.215   18.2669325   4.27398321 
 22.22   18.1412941   4.25925981 
22.225   18.8373712   4.34020405 
 22.23   17.5311034   4.18701605 
22.235   18.5063253   4.30189787 
 22.24   18.5296274   4.30460537 
22.245   18.1439381   4.25957018 
 22.25   18.5000186   4.30116479 
22.255   18.6869494   4.32284043 
 22.26   18.2266772   4.26927127 
22.265   18.3495905    4.2836422 
 22.27   18.2297483   4.26963094 
22.275   18.2068418    4.2669476 
 22.28   18.3257285   4.28085605 
22.285   17.5388267   4.18793824 
 22.29   18.4933956   4.30039482 
22.295   17.5994404    4.1951687 
  22.3   18.7282012   4.32760917 
22.305    18.682603   4.32233768 
 22.31   19.0693319   4.36684462 
22.315   18.5448564   4.30637393 
 22.32   18.7095863   4.32545794 
22.325   18.2732619    4.2747236 
 22.33   19.2821809   4.39114801 
22.335   18.8459156   4.34118827 
 22.34   18.9361893    4.3515732 
22.345   18.6353065   4.31686304 
 22.35   19.5205794   4.41820997 
22.355    19.178392    4.3793141 
 22.36    18.452816    4.2956741 
22.365   18.4055442   4.29016832 
 22.37   18.3496019   4.28364353 
22.375   18.7229947   4.32700759 
 22.38   19.0423214   4.36375085 
22.385   18.8737503   4.34439297 
 22.39   19.2983201   4.39298532 
22.395   19.4413136    4.4092305 
  22.4   19.4930072   4.41508858 
22.405   19.6263693   4.43016584 
 22.41   18.9277666   4.35060532 
22.415   19.7992585   4.44963577 
 22.42   19.7133799   4.43997521 
22.425   20.3516337    4.5112785 
 22.43   20.5735209   4.53580433 
22.435   19.8949139    4.4603715 
 22.44   20.2009323   4.49454472 
22.445   20.0187721   4.47423425 
 22.45   19.2951325   4.39262251 
22.455   19.4466614   4.40983689 
 22.46   20.3220806   4.50800184 
22.465   20.6835793   4.54792033 
 22.47   19.9363789   4.46501723 
22.475    20.940568   4.57608653 
 22.48   20.4214433   4.51900911 
22.485   20.7570925   4.55599523 
 22.49   20.9612755   4.57834856 
22.495   20.3822978   4.51467582 
  22.5   21.0428336   4.58724684 
22.505   21.1964106   4.60395597 
 22.51   21.2567982   4.61050954 
22.515   21.8341741   4.67270522 
 22.52   21.8896901   4.67864191 
22.525     21.14127   4.59796368 
 22.53   21.9574247   4.68587502 
22.535   21.6759371   4.65574238 
 22.54   22.6866434    4.7630498 
22.545   22.7388624   4.76852833 
 22.55   21.9583684   4.68597572 
22.555   22.9188082   4.78735921 
 22.56   23.2532528   4.82216266 
22.565   23.5300306   4.85077628 
 22.57   22.8893536   4.78428193 
22.575   23.4511696   4.84264076 
 22.58   23.4762064   4.84522511 
22.585   24.0994421   4.90911826 
 22.59   24.3496864   4.93454015 
22.595   24.6688079   4.96677036 
  22.6   25.2833008   5.02825028 
22.605   25.4670403   5.04648791 
 22.61   25.2299099   5.02293837 
22.615   26.3236664   5.13065945 
 22.62   26.0241717   5.10138919 
22.625   28.0927462   5.30025907 
 22.63    27.189511   5.21435624 
22.635   27.6790972   5.26109277 
 22.64   28.1342961   5.30417723 
22.645   28.9267687   5.37836115 
 22.65   29.7670811   5.45592165 
22.655   30.4555027   5.51865044 
 22.66   31.0814389   5.57507299 
22.665   30.8321614   5.55267156 
 22.67   32.8320581   5.72992654 
22.675   33.8235214   5.81579929 
 22.68   33.8908112   5.82158151 
22.685   35.8732781   5.98943053 
 22.69   36.4026734    6.0334628 
22.695    37.415052   6.11678445 
  22.7   39.4965413   6.28462738 
22.705   41.0995717   6.41089476 
 22.71   41.1652234   6.41601305 
22.715   43.6029365   6.60325196 
 22.72   46.2905115   6.80371307 
22.725   47.7736031   6.91184513 
 22.73   49.8612801   7.06125202 
22.735   51.1025946   7.14860788 
 22.74   54.8919827   7.40891239 
22.745   58.8084458   7.66866649 
 22.75    60.799212   7.79738495 
22.755   65.4439721   8.08974487 
 22.76   70.0018211    8.3667091 
22.765   72.8285321   8.53396344 
 22.77    79.601438    8.9219638 
22.775   84.8283047   9.21022827 
 22.78   89.1912903   9.44411406 
22.785   99.8840225   9.99419944 
 22.79   107.901038   10.3875424 
22.795   113.570775    10.656959 
  22.8   128.048765   11.3158634 
22.805   136.216741   11.6711928 
 22.81   147.671175   12.1520029 
22.815   167.806501   12.9540148 
 22.82   177.262731   13.3140051 
22.825    200.12471   14.1465441 
 22.83   226.848529   15.0614916 
22.835   237.690642    15.417219 
 22.84   266.418532   16.3223323 
22.845   294.526993   17.1617887 
 22.85   306.257415   17.5002119 
22.855   331.865733   18.2171824 
 22.86   342.514716   18.5071531 
22.865   348.860423   18.6778056 
 22.87   348.133781   18.6583435 
22.875   342.577836   18.5088583 
 22.88   333.454674   18.2607413 
22.885   304.655288   17.4543773 
 22.89   287.362007   16.9517553 
22.895   262.679348   16.2073856 
  22.9   232.945374   15.2625481 
22.905   216.759392   14.7227508 
 22.91   194.955118   13.9626329 
22.915   170.884791    13.072291 
 22.92   159.469889   12.6281388 
22.925   139.064974   11.7925813 
 22.93   128.582158   11.3394073 
22.935   119.529447   10.9329524 
 22.94   107.639406   10.3749413 
22.945   99.3273503   9.96631077 
 22.95   93.8819108   9.68926782 
22.955   84.7187567   9.20427926 
 22.96   80.1892429   8.95484466 
22.965   74.2206359   8.61513992 
 22.97   67.1544141   8.19477969 
22.975   66.4234341   8.15005731 
 22.98   60.0800975   7.75113524 
22.985   58.6240106   7.65663181 
 22.99   55.2181151   7.43088925 
22.995   51.6222967   7.18486581 
  23.0   49.2578478   7.01839354 
23.005     47.56806    6.8969602 
 23.01   44.0811272   6.63936196 
23.015    43.386419    6.5868368 
 23.02   41.1033493   6.41118938 
23.025   39.3366972   6.27189741 
 23.03   37.6079456   6.13253174 
23.035   37.0696502   6.08848505 
 23.04   35.6381899   5.96977302 
23.045   34.6029198   5.88242465 
 23.05   33.7395357   5.80857433 
23.055   32.7352453    5.7214723 
 23.06   31.6311344   5.62415633 
23.065   31.0794938   5.57489855 
 23.07   30.0531668   5.48207687 
23.075   29.7153077   5.45117489 
 23.08   28.8379901    5.3701015 
23.085   28.9273386   5.37841413 
 23.09   27.5938473   5.25298461 
23.095   27.2715724    5.2222191 
  23.1   26.9577365   5.19208403 
23.105   26.0856821   5.10741443 
 23.11    25.894892   5.08870239 
23.115   25.6250833   5.06212241 
 23.12   25.5656475   5.05624836 
23.125   24.3943189   4.93906053 
 23.13   24.5060006   4.95035358 
23.135   24.3564087   4.93522124 
 23.14   24.0077939   4.89977489 
23.145   23.0399564   4.79999546 
 23.15   22.9188119    4.7873596 
23.155   22.3864731   4.73143457 
 23.16   22.9035542   4.78576579 
23.165   22.4036377   4.73324811 
 23.17    21.790577   4.66803782 
23.175   21.7033708   4.65868767 
 23.18    21.357353   4.62140163 
23.185   20.9742652   4.57976694 
 23.19   21.3261419   4.61802359 
23.195   21.8435917   4.67371284 
  23.2    21.328588   4.61828843 
23.205   21.3147295   4.61678779 
 23.21   20.5049334   4.52823734 
23.215   20.6185859   4.54076931 
 23.22   20.8887644   4.57042278 
23.225   20.6940211   4.54906815 
 23.23   20.3380384   4.50977144 
23.235   20.1896762   4.49329235 
 23.24   19.2609731   4.38873251 
23.245    19.741644   4.44315698 
 23.25   19.7356432   4.44248165 
23.255   19.8070054    4.4505062 
 23.26    18.671863   4.32109511 
23.265   19.1941859   4.38111696 
 23.27   19.6810775   4.43633605 
23.275   19.0318684   4.36255297 
 23.28   19.7660967   4.44590786 
23.285   19.0831136   4.36842232 
 23.29   19.6728149    4.4354047 
23.295   18.3694989   4.28596534 
  23.3   19.7741666   4.44681533 
23.305   18.9562303   4.35387532 
 23.31   19.0943971   4.36971361 
23.315    18.606249   4.31349615 
 23.32   19.3837515   4.40269821 
23.325   19.3549762   4.39942908 
 23.33   18.9068579   4.34820169 
23.335   18.4913379   4.30015557 
 23.34   19.4571953   4.41103109 
23.345   18.5072023   4.30199981 
 23.35   19.1450349   4.37550396 
23.355   18.9880333   4.35752605 
 23.36   18.8204242   4.33825129 
23.365   18.4658023    4.2971854 
 23.37   18.6304388   4.31629921 
23.375    18.065963    4.2504074 
 23.38   18.2721037   4.27458814 
23.385    17.991151    4.2415977 
 23.39   18.4167519   4.29147432 
23.395   18.2051166   4.26674544 
  23.4   18.4250192   4.29243744 
23.405   18.3216925   4.28038462 
 23.41    18.427377   4.29271208 
23.415   18.0297414    4.2461443 
 23.42   18.6264159   4.31583316 
23.425   17.9711503   4.23923936 
 23.43   18.0030154   4.24299604 
23.435   17.6531481   4.20156496 
 23.44    17.654536   4.20173012 
23.445   16.9843691   4.12120966 
 23.45   17.0986253    4.1350484 
23.455   17.3183253    4.1615292 
 23.46   17.3342011   4.16343622 
23.465    17.140667   4.14012886 
 23.47   16.9838065   4.12114141 
23.475   17.0670355   4.13122688 
 23.48   17.1072308   4.13608883 
23.485   17.0373415   4.12763146 
 23.49   17.1873551   4.14576351 
23.495   16.8574774   4.10578584 
  23.5   16.3781831    4.0469968 
23.505   16.6369808   4.07884553 
 23.51   17.2633324   4.15491666 
23.515   16.9797218    4.1206458 
 23.52   17.0056904   4.12379563 
23.525   17.1702718   4.14370267 
 23.53   16.8669577   4.10694018 
23.535   16.9816303   4.12087736 
 23.54   16.6874929   4.08503279 
23.545   16.9649975   4.11885876 
 23.55   16.9458249   4.11653069 
23.555   17.1735694   4.14410056 
 23.56   16.7965261   4.09835651 
23.565   16.7244984   4.08955969 
 23.57   17.4485106   4.17714144 
23.575   16.5139096   4.06373099 
 23.58   17.0842067   4.13330458 
23.585   16.4489103   4.05572562 
 23.59   16.3752792   4.04663801 
23.595   16.5504048   4.06821888 
  23.6   16.7675809   4.09482367 
23.605   15.9824927   3.99781098 
 23.61    16.329691   4.04100124 
23.615   16.7369983   4.09108767 
 23.62   16.8467633   4.10448088 
23.625   16.9283933   4.11441288 
 23.63    16.975019   4.12007512 
23.635   16.6063306   4.07508658 
 23.64   16.9302868   4.11464297 
23.645   16.6473449   4.08011579 
 23.65   16.2492951   4.03104144 
23.655   15.8952357   3.98688296 
 23.66   16.5028116   4.06236527 
23.665   16.0302816   4.00378342 
 23.67   16.8043058   4.09930553 
23.675   16.7053889   4.08722264 
 23.68      16.2327    4.0289825 
23.685   16.1831282    4.0228259 
 23.69   16.4632385   4.05749165 
23.695   16.7264416   4.08979726 
  23.7   16.6834389   4.08453655 
23.705   16.4313208   4.05355656 
 23.71    16.396439   4.04925165 
23.715   16.7275962    4.0899384 
 23.72   16.2034238   4.02534766 
23.725   16.6534031   4.08085814 
 23.73   16.8240058   4.10170767 
23.735   16.8690704   4.10719739 
 23.74    16.764417   4.09443732 
23.745   16.8319781   4.10267938 
 23.75   16.5961676   4.07383941 
23.755   16.4800035   4.05955706 
 23.76   16.5720616   4.07087971 
23.765   16.7465343   4.09225296 
 23.77   16.3336449   4.04149043 
23.775   16.6057606   4.07501663 
 23.78   16.3379484   4.04202281 
23.785   16.2980092    4.0370793 
 23.79   16.5337129   4.06616685 
23.795     16.14006   4.01746936 
  23.8   16.3149416   4.03917586 
23.805   16.5746749   4.07120067 
 23.81   15.8230581   3.97782077 
23.815   16.2092524   4.02607159 
 23.82   16.7572664   4.09356402 
23.825   16.4757484   4.05903294 
 23.83   16.3805597   4.04729042 
23.835     16.08704   4.01086524 
 23.84   16.6846016   4.08467889 
23.845   15.6399862   3.95474224 
 23.85   17.1594326   4.14239455 
23.855   16.2486295   4.03095888 
 23.86   16.0620355   4.00774694 
23.865   16.1214943   4.01515807 
 23.87   15.7084491   3.96338859 
23.875   15.9876073   3.99845061 
 23.88   15.8515851   3.98140492 
23.885   16.0037671   4.00047086 
 23.89   16.6083706   4.07533687 
23.895    16.032251   4.00402935 
  23.9   16.3557825   4.04422829 
23.905   16.5545464   4.06872787 
 23.91   16.2517864   4.03135044 
23.915   16.3004572   4.03738247 
 23.92   15.5258123   3.94028074 
23.925   16.3433346   4.04268903 
 23.93   15.8956517   3.98693513 
23.935   16.0880251   4.01098805 
 23.94   16.3063633   4.03811384 
23.945   15.9045295   3.98804833 
 23.95   16.2409846   4.03001049 
23.955   16.5097733   4.06322204 
 23.96    16.230915   4.02876097 
23.965   16.3083301   4.03835736 
 23.97   16.3326624   4.04136887 
23.975   16.2757641   4.03432325 
 23.98   16.0149412   4.00186721 
23.985   15.6344407   3.95404106 
 23.99   16.1659065   4.02068483 
23.995   16.0835264   4.01042721 
  24.0   17.1460401   4.14077772 
24.005    16.534121   4.06621704 
 24.01   15.9314641   3.99142381 
24.015   16.0549883   4.00686765 
 24.02   16.6923314   4.08562498 
24.025    16.154536   4.01927058 
 24.03   16.2009551   4.02504101 
24.035   15.6210277   3.95234458 
 24.04   15.8018389   3.97515269 
24.045   15.9013718   3.98765242 
 24.05   15.3363354   3.91616335 
24.055   16.3353961   4.04170707 
 24.06   16.0929411   4.01160082 
24.065   16.4166799   4.05175022 
 24.07   16.7453218   4.09210482 
24.075   15.9572665   3.99465475 
 24.08   16.0531671   4.00664038 
24.085   15.8867246   3.98581542 
 24.09    15.651175    3.9561566 
24.095    16.010928   4.00136577 
  24.1   16.1879043   4.02341948 
24.105   16.0695292   4.00868173 
 24.11    16.365943   4.04548428 
24.115   16.0961318   4.01199848 
 24.12    16.210463   4.02622193 
24.125   16.4823121   4.05984139 
 24.13   16.0622404   4.00777249 
24.135   16.2876821   4.03580006 
 24.14   16.5298376   4.06569029 
24.145   15.8071038   3.97581486 
 24.15   16.1444751    4.0180188 
24.155   16.5743603   4.07116204 
 24.16   16.1753276   4.02185624 
24.165   16.2020099   4.02517204 
 24.17   16.5173472   4.06415394 
24.175   16.2301441    4.0286653 
 24.18   16.0826901   4.01032295 
24.185   16.6121755   4.07580367 
 24.19   15.9521164   3.99401007 
24.195   16.5964543    4.0738746 
  24.2   16.2438082    4.0303608 
24.205   16.5962182   4.07384563 
 24.21   16.9734815   4.11988852 
24.215   16.1684108   4.02099624 
 24.22   17.1001208   4.13522923 
24.225   16.5470541   4.06780704 
 24.23   16.5488426   4.06802687 
24.235   16.6818568   4.08434289 
 24.24   16.4981158   4.06178727 
24.245   16.9968004    4.1227176 
 24.25   17.1194316   4.13756349 
24.255    16.431808   4.05361666 
 24.26   17.3958882   4.17083783 
24.265   16.8756697   4.10800069 
 24.27   16.7284551   4.09004342 
24.275   17.1846193   4.14543354 
 24.28   16.6554889   4.08111368 
24.285   17.3307307   4.16301942 
 24.29   17.7994321   4.21893732 
24.295   16.9582886   4.11804426 
  24.3    17.687567   4.20565892 
24.305   17.3747431   4.16830219 
 24.31   17.1181554   4.13740926 
24.315   17.5337017   4.18732632 
 24.32   17.0644499   4.13091393 
24.325   17.1229252   4.13798565 
 24.33   17.4804073    4.1809577 
24.335   17.8715228   4.22747239 
 24.34    17.848172    4.2247097 
24.345   18.1875159    4.2646824 
 24.35   18.5718482   4.30950672 
24.355   17.6941198    4.2064379 
 24.36   17.8539516   4.22539366 
24.365    17.458082   4.17828697 
 24.37   18.2021221   4.26639451 
24.375   18.7014339   4.32451545 
 24.38   18.1588413    4.2613192 
24.385   18.5768669   4.31008897 
 24.39   18.4704669   4.29772811 
24.395   17.7582749   4.21405682 
  24.4   18.7255903   4.32730752 
24.405   18.8328146   4.33967908 
 24.41   19.2228559   4.38438775 
24.415   19.4813384   4.41376692 
 24.42   18.9799597   4.35659956 
24.425   19.9388802   4.46529732 
 24.43   19.5523608   4.42180516 
24.435   20.1992768   4.49436055 
 24.44   20.7770081   4.55818035 
24.445   20.5266919   4.53063924 
 24.45   20.9370517   4.57570232 
24.455   21.3913462   4.62507797 
 24.46   22.1582726   4.70725744 
24.465   21.3230531   4.61768915 
 24.47   22.0395823   4.69463335 
24.475   22.1386543   4.70517314 
 24.48   22.1518477   4.70657494 
24.485   23.0223963   4.79816593 
 24.49   22.3129967   4.72366349 
24.495   22.9091054   4.78634573 
  24.5   22.7322846   4.76783857 
24.505   22.6002264   4.75396954 
 24.51   23.4459683   4.84210371 
24.515    23.385448   4.83585028 
 24.52   23.5331059   4.85109326 
24.525   23.0154599   4.79744305 
 24.53   23.4794212   4.84555685 
24.535    22.923989   4.78790027 
 24.54   23.1915522   4.81576081 
24.545   23.3029485   4.82731276 
 24.55   24.4596239   4.94566719 
24.555   23.5072281   4.84842532 
 24.56   23.4557414   4.84311278 
24.565   24.6230486   4.96216168 
 24.57   23.6984875   4.86810923 
24.575   24.5976846   4.95960529 
 24.58    24.674609   4.96735433 
24.585   24.9882033   4.99882019 
 24.59   24.7643821   4.97638243 
24.595   24.7948032   4.97943804 
  24.6   25.0816135    5.0081547 
24.605   26.9374622   5.19013123 
 24.61   26.4703997   5.14493923 
24.615   26.8768576    5.1842895 
 24.62    27.715379   5.26453977 
24.625   28.3890759      5.32814 
 24.63   27.7427062   5.26713453 
24.635   28.0111305   5.29255425 
 24.64   28.8780334   5.37382857 
24.645   30.1853333   5.49411807 
 24.65   30.6920652   5.54004198 
24.655   31.6730827   5.62788439 
 24.66   32.5744162   5.70740013 
24.665    33.261802   5.76730457 
 24.67   33.9702729   5.82840226 
24.675   34.3691528   5.86252102 
 24.68   36.5994397   6.04974707 
24.685   36.3599231     6.029919 
 24.69     38.58812   6.21193367 
24.695   39.6541576   6.29715472 
  24.7   42.1012546   6.48854796 
24.705   43.0662681   6.56248947 
 24.71   44.3351288   6.65846295 
24.715   48.2412484   6.94559201 
 24.72   49.2298374   7.01639775 
24.725   51.8952687   7.20383708 
 24.73   54.7786616   7.40126081 
24.735   57.6461321     7.592505 
 24.74   60.8244585   7.79900369 
24.745   64.1908287   8.01191791 
 24.75   67.7304124   8.22984887 
24.755    72.669794     8.524658 
 24.76   77.9963049   8.83155167 
24.765   82.2214628   9.06760513 
 24.77   89.2467696   9.44705084 
24.775   93.9988686   9.69530137 
 24.78   105.531011   10.2728288 
24.785   115.635582   10.7533986 
 24.79   122.409899   11.0639007 
24.795    137.06464   11.7074609 
  24.8   149.221261   12.2156155 
24.805   161.016301   12.6892199 
 24.81   181.867715   13.4858339 
24.815   195.972774   13.9990276 
 24.82    217.76553   14.7568808 
24.825   246.942084    15.714391 
 24.83   264.067432   16.2501517 
24.835   298.099034   17.2655447 
 24.84   335.892852   18.3273798 
24.845    352.97278   18.7875698 
 24.85   395.891482   19.8970219 
24.855    420.85436   20.5147352 
 24.86   441.799433   21.0190255 
24.865   459.762612   21.4420757 
 24.87   465.976685   21.5864931 
24.875   467.195056   21.6146954 
 24.88   450.134865    21.216382 
24.885   435.309966   20.8640831 
 24.89   411.836177   20.2937472 
24.895   368.505289   19.1964916 
  24.9   339.447836   18.4241102 
24.905   305.377163    17.475044 
 24.91   266.361265   16.3205779 
24.915    243.59019   15.6073761 
 24.92   216.480545   14.7132779 
24.925    189.87722   13.7795944 
 24.93   173.277766   13.1635013 
24.935   150.469478   12.2666001 
 24.94   138.901452    11.785646 
24.945   129.890008   11.3969298 
 24.95   113.110442   10.6353393 
24.955   104.200438   10.2078616 
 24.96   98.0230332   9.90065822 
24.965   88.6969363   9.41790509 
 24.97   82.9697506   9.10877328 
24.975    77.778143   8.81919174 
 24.98   69.7095688   8.34922564 
24.985    67.896612   8.23994005 
 24.99   63.5818188   7.97382084 
24.995   59.1035499   7.68788332 
  25.0   56.7474033   7.53308724 
25.005   51.9785323   7.20961388 
 25.01   48.9660712    6.9975761 
25.015   47.8804607   6.91957085 
 25.02   44.7143743   6.68688076 
25.025   42.4020573   6.51168621 
 25.03   40.7901344   6.38671546 
25.035   40.6351147   6.37456781 
 25.04   36.9915006   6.08206384 
25.045    37.308086   6.10803455 
 25.05   34.9337918   5.91048152 
25.055   34.6618392   5.88743061 
 25.06   33.0871509   5.75214315 
25.065   31.2766171   5.59255014 
 25.07   31.2675512   5.59173955 
25.075   30.2829856   5.50299787 
 25.08   29.2274286   5.40623979 
25.085   28.6523324   5.35278735 
 25.09   29.1264432   5.39689199 
25.095   28.1021131   5.30114262 
  25.1   26.7545868   5.17248362 
25.105   26.6108761   5.15857307 
 25.11   26.2217279   5.12071557 
25.115   26.3608897   5.13428571 
 25.12   25.6882256   5.06835532 
25.125   24.6997377   4.96988307 
 25.13   24.1785638   4.91717031 
25.135   24.6219923   4.96205525 
 25.14   23.5024894   4.84793662 
25.145   23.0529808   4.80135198 
 25.15   22.7873662   4.77361144 
25.155   22.2938973   4.72164137 
 25.16   22.3148392    4.7238585 
25.165   21.9147373    4.6813179 
 25.17   21.3048435   4.61571701 
25.175   20.7757647   4.55804396 
 25.18   21.5948907   4.64703031 
25.185   21.3620514   4.62190993 
 25.19   20.4475004   4.52189124 
25.195   19.9554493   4.46715226 
  25.2   20.0414316   4.47676576 
25.205   20.2784898   4.50316443 
 25.21   19.9150872   4.46263231 
25.215   19.6615252   4.43413184 
 25.22   19.5502634   4.42156798 
25.225    19.264716   4.38915892 
 25.23   18.9773678   4.35630208 
25.235   19.5577912   4.42241915 
 25.24   19.5913793   4.42621501 
25.245   19.2606583   4.38869665 
 25.25   18.7075211   4.32521919 
25.255   19.1807674   4.37958531 
 25.26   19.3384852   4.39755446 
25.265   18.6579889   4.31948943 
 25.27   18.6335963   4.31666495 
25.275   18.6577115   4.31945732 
 25.28   18.6269592    4.3158961 
25.285    17.963446   4.23833057 
 25.29   18.2562465   4.27273291 
25.295   17.5528488   4.18961201 
  25.3   17.7308721   4.21080421 
25.305   17.0961312   4.13474681 
 25.31   17.8140688    4.2206716 
25.315   17.9537703   4.23718896 
 25.32   17.9466689   4.23635089 
25.325   17.7462136    4.2126255 
 25.33   17.2154283    4.1491479 
25.335   17.6830582   4.20512286 
 25.34   17.3101581   4.16054781 
25.345   17.9339286   4.23484694 
 25.35   17.4421133   4.17637562 
25.355   17.5907518   4.19413303 
 25.36   16.6518143   4.08066346 
25.365   17.1639111   4.14293508 
 25.37   17.2595024   4.15445573 
25.375   17.3030083   4.15968848 
 25.38   17.5283482   4.18668702 
25.385   17.2668758   4.15534305 
 25.39   17.2427481   4.15243881 
25.395   17.3447784   4.16470628 
  25.4   17.5980103   4.19499824 
25.405   17.0991544   4.13511238 
 25.41    16.924514   4.11394142 
25.415   16.8455172   4.10432908 
 25.42   16.7480956   4.09244372 
25.425   16.8566557   4.10568578 
 25.43   16.1621575   4.02021858 
25.435   16.6587055   4.08150775 
 25.44   16.5244592    4.0650288 
25.445   16.0059639   4.00074542 
 25.45   16.7037086   4.08701708 
25.455   16.2479662    4.0308766 
 25.46   15.5416142    3.9422854 
25.465   16.3310887   4.04117418 
 25.47   16.1820959   4.02269759 
25.475   16.1057228   4.01319359 
 25.48   15.8609971   3.98258674 
25.485   15.7885652   3.97348275 
 25.49    16.508161   4.06302363 
25.495   16.2005806   4.02499448 
  25.5   16.3138669   4.03904282 
25.505   15.7934161   3.97409311 
 25.51   16.3490098   4.04339088 
25.515   15.2991818   3.91141686 
 25.52   16.1477096   4.01842129 
25.525   15.7438984   3.96785817 
 25.53   15.8217992   3.97766253 
25.535   16.1374136   4.01713997 
 25.54   16.0024441    4.0003055 
25.545   15.5473123   3.94300802 
 25.55    15.447664   3.93035164 
25.555   15.2876939   3.90994808 
 25.56   16.0652691   4.00815033 
25.565   15.5084692   3.93807938 
 25.57   15.3180531   3.91382845 
25.575    15.106602   3.88672124 
 25.58   15.3653792    3.9198698 
25.585   15.2808803   3.90907665 
 25.59   15.7752151    3.9718025 
25.595   15.6409663   3.95486616 
  25.6    15.629964   3.95347493 
25.605    15.855037    3.9818384 
 25.61   15.5727618   3.94623388 
25.615   16.0377954   4.00472164 
 25.62   15.8830166   3.98535025 
25.625   15.9683651   3.99604368 
 25.63   15.5922375   3.94870074 
25.635   16.0344073   4.00429861 
 25.64   16.4425382   4.05493998 
25.645   15.8866962   3.98581186 
 25.65   15.7367414   3.96695619 
25.655   15.6664148   3.95808222 
 25.66   16.1439335    4.0179514 
25.665   16.5478636   4.06790654 
 25.67   15.9580242   3.99474958 
25.675   15.3311138   3.91549663 
 25.68   16.2205836   4.02747857 
25.685   16.3543683   4.04405345 
 25.69   16.2924048   4.03638512 
25.695   16.2226059   4.02772962 
  25.7   16.4176969   4.05187572 
25.705   17.1819105   4.14510682 
 25.71   16.4378941   4.05436728 
25.715   16.5935864   4.07352261 
 25.72   17.2862304   4.15767127 
25.725   17.5919536   4.19427629 
 25.73   17.3494562   4.16526784 
25.735   17.7222817   4.20978404 
 25.74   17.8174439   4.22107142 
25.745   18.4440827   4.29465746 
 25.75   18.3515299   4.28386857 
25.755   18.9289617   4.35074266 
 25.76    19.166078   4.37790795 
25.765   19.9330583   4.46464537 
 25.77   19.2436519   4.38675871 
25.775   19.9652349    4.4682474 
 25.78   20.2145275   4.49605689 
25.785   19.9488884   4.46641785 
 25.79    18.635358   4.31686901 
25.795   19.4524771   4.41049625 
  25.8   18.2576928   4.27290215 
25.805   18.4814165    4.2990018 
 25.81   18.0822729   4.25232559 
25.815   17.4828847   4.18125396 
 25.82   17.3700623   4.16774067 
25.825   17.1585065   4.14228277 
 25.83   17.6638592   4.20283942 
25.835   16.4310133   4.05351864 
 25.84   16.8601243   4.10610817 
25.845   16.2229067   4.02776697 
 25.85   16.3295603   4.04098507 
25.855   16.5994669   4.07424434 
 25.86    15.879306    3.9848847 
25.865   16.2838774   4.03532866 
 25.87    15.565762   3.94534688 
25.875    15.424524   3.92740678 
 25.88   15.4833435   3.93488799 
25.885   15.6861098   3.96056938 
 25.89   15.1630196   3.89397221 
25.895   16.0011001   4.00013751 
  25.9   15.3698172   3.92043585 
25.905   15.7774047   3.97207813 
 25.91   15.9145603   3.98930574 
25.915   15.3493412   3.91782353 
 25.92   15.5874661   3.94809651 
25.925   15.8128963   3.97654326 
 25.93   15.3920831   3.92327454 
25.935   15.5653544   3.94529522 
 25.94   16.0397361   4.00496393 
25.945   15.9068118   3.98833446 
 25.95   15.7476669   3.96833301 
25.955    15.885347   3.98564261 
 25.96   15.5374547   3.94175782 
25.965   15.8742541   3.98425076 
 25.97   15.3586066   3.91900582 
25.975   15.3729576   3.92083634 
 25.98   15.5916048   3.94862062 
25.985    16.201721   4.02513615 
 25.99   15.4893975   3.93565719 
25.995   16.0091865   4.00114815 
  26.0   15.3597653   3.91915364 
26.005   15.9966641   3.99958299 
 26.01   15.3821661   3.92201046 
26.015   15.4143244   3.92610805 
 26.02   15.9758667    3.9969822 
26.025   15.3475518   3.91759516 
 26.03   15.4105025   3.92562129 
26.035    16.453511   4.05629276 
 26.04   15.8191325    3.9773273 
26.045   16.0534926     4.006681 
 26.05   15.8769109   3.98458416 
26.055    16.526892   4.06532803 
 26.06   16.1271705   4.01586486 
26.065   16.4064897   4.05049253 
 26.07   16.7473694     4.092355 
26.075    17.088008   4.13376439 
 26.08   16.5707609   4.07071995 
26.085   17.0996766   4.13517552 
 26.09   17.4236301    4.1741622 
26.095   17.1912993   4.14623918 
  26.1   16.6619992   4.08191122 
26.105   17.4937126   4.18254857 
 26.11   17.4972202   4.18296787 
26.115    16.437523   4.05432152 
 26.12   17.9498973   4.23673191 
26.125    18.080525   4.25212006 
 26.13   17.5060098   4.18401838 
26.135    17.304928   4.15991923 
 26.14   18.4595021   4.29645226 
26.145   18.7987733   4.33575521 
 26.15   18.4966008   4.30076746 
26.155   18.6517951   4.31877241 
 26.16   19.0582807   4.36557909 
26.165   19.5477992   4.42128931 
 26.17   19.5063145   4.41659536 
26.175   20.1625707   4.49027512 
 26.18   19.9551395   4.46711759 
26.185   20.3695788   4.51326697 
 26.19   20.4546927   4.52268645 
26.195   21.4672429   4.63327562 
  26.2   21.2431222   4.60902616 
26.205   22.6453094   4.75870879 
 26.21    23.207708   4.81743791 
26.215    23.289794   4.82595006 
 26.22   24.0593465   4.90503277 
26.225   25.1963566   5.01959725 
 26.23   25.7640152   5.07582655 
26.235   26.4237511   5.14040379 
 26.24   27.3369264   5.22847267 
26.245   28.7827389   5.36495469 
 26.25   30.3373681   5.50793683 
26.255   30.4571944   5.51880371 
 26.26   33.3860616   5.77806729 
26.265   34.9026826   5.90784924 
 26.27   35.7001295   5.97495854 
26.275    38.680963   6.21940214 
 26.28   40.0274349   6.32672386 
26.285   43.1688155   6.57029798 
 26.29   46.1962334    6.7967811 
26.295    49.323705   7.02308372 
  26.3   52.7097015   7.26014473 
26.305   56.1168293   7.49111669 
 26.31   57.7948124   7.60228995 
26.315   62.4099885   7.89999927 
 26.32   65.5401185   8.09568518 
26.325   70.1002442   8.37258886 
 26.33    72.955075    8.5413743 
26.335   77.2383123     8.788533 
 26.34   78.6285546   8.86727436 
26.345   84.4278998   9.18846558 
 26.35   86.3549419   9.29273598 
26.355   90.2629643   9.50068231 
 26.36   93.7204453   9.68093205 
26.365   97.7399797    9.8863532 
 26.37   101.011484    10.050447 
26.375   103.640916   10.1804183 
 26.38   103.109092   10.1542647 
26.385   103.818347   10.1891289 
 26.39   100.765439    10.038199 
26.395   98.7649152   9.93805389 
  26.4   93.6272236   9.67611614 
26.405   87.1255536   9.33410701 
 26.41   81.8819376   9.04886389 
26.415   73.9411759    8.5989055 
 26.42   69.0838322   8.31166843 
26.425   63.2741048   7.95450217 
 26.43   56.0109724   7.48404786 
26.435   52.5103633   7.24640347 
 26.44   49.7137067   7.05079476 
26.445   44.5741154   6.67638491 
 26.45   41.6088659   6.45049346 
26.455   39.0091691   6.24573207 
 26.46    36.876382   6.07259269 
26.465   36.2656334   6.02209543 
 26.47   32.2973337   5.68307432 
26.475   31.5016287   5.61263117 
 26.48    30.261773   5.50107017 
26.485   28.2997764   5.31975341 
 26.49    26.328252   5.13110631 
26.495   26.2459834   5.12308339 
  26.5   25.2343402   5.02337936 
26.505   24.8090218   4.98086557 
 26.51   23.6813564   4.86634939 
26.515   23.2940076    4.8263866 
 26.52   22.5690001   4.75068417 
26.525   21.2281696   4.60740378 
 26.53   21.4888963   4.63561175 
26.535    21.150077   4.59892128 
 26.54   20.1348678    4.4871893 
26.545   19.4850544   4.41418785 
 26.55   19.5426903   4.42071152 
26.555   19.3599795   4.39999767 
 26.56   18.4618133   4.29672123 
26.565    18.801137   4.33602779 
 26.57   18.6433116   4.31779012 
26.575   18.9654115   4.35492957 
 26.58   18.0714587   4.25105383 
26.585   17.8802962   4.22850992 
 26.59   17.9363832   4.23513674 
26.595   16.7024119   4.08685844 
  26.6   16.7593267   4.09381567 
26.605   17.5244859   4.18622573 
 26.61   16.8159248   4.10072248 
26.615   16.8988665    4.1108231 
 26.62   16.5006991   4.06210525 
26.625    16.388163   4.04822962 
 26.63   16.4386147   4.05445615 
26.635   16.1866514   4.02326378 
 26.64   16.3457358     4.042986 
26.645   15.9575644   3.99469203 
 26.65   15.9197988   3.98996225 
26.655   15.9998959   3.99998699 
 26.66   16.0531846   4.00664255 
26.665   16.0068872   4.00086081 
 26.67   16.1044819   4.01303899 
26.675   15.6115439   3.95114463 
 26.68   15.5724262   3.94619135 
26.685   15.7570777   3.96951857 
 26.69   15.2418923   3.90408661 
26.695   14.9907474   3.87178866 
  26.7   15.9652094   3.99564881 
26.705   15.2187241   3.90111832 
 26.71   14.7387966   3.83911404 
26.715   14.7830071   3.84486763 
 26.72   15.2009203   3.89883576 
26.725   14.8372329   3.85191288 
 26.73   14.7633914   3.84231588 
26.735   15.0137079   3.87475262 
 26.74   15.0298304   3.87683253 
26.745   14.7933913    3.8462178 
 26.75   14.6315851    3.8251255 
26.755   15.1588254   3.89343363 
 26.76   15.1309069   3.88984664 
26.765   15.2334138   3.90300061 
 26.77   14.8623618   3.85517338 
26.775   14.7730155   3.84356806 
 26.78   14.5621917   3.81604398 
26.785    14.873916   3.85667162 
 26.79   14.9032936   3.86047841 
26.795   14.4626232   3.80297557 
  26.8   14.7048607   3.83469173 
26.805   14.3530945   3.78854781 
 26.81   14.6305415   3.82498909 
26.815   14.7543756   3.84114249 
 26.82   14.9431192   3.86563309 
26.825   14.5644867   3.81634468 
 26.83    14.720181   3.83668881 
26.835   14.3895233   3.79335252 
 26.84   14.5581091   3.81550903 
26.845   14.2429467   3.77398286 
 26.85   14.7817306   3.84470162 
26.855   15.3288002   3.91520118 
 26.86   14.6316764   3.82513744 
26.865   14.6894678   3.83268415 
 26.87   15.4718894   3.93343227 
26.875   15.3249239    3.9147061 
 26.88   14.8486672   3.85339684 
26.885   14.6263766   3.82444462 
 26.89    14.852095   3.85384159 
26.895    15.268281   3.90746477 
  26.9   15.6464096   3.95555427 
26.905    15.673277   3.95894898 
 26.91   15.7373268   3.96702997 
26.915   15.8552274   3.98186231 
 26.92   16.2804772   4.03490733 
26.925   15.9229502   3.99035715 
 26.93   16.6304691   4.07804722 
26.935   16.4202139   4.05218631 
 26.94    16.544238   4.06746088 
26.945   17.1111233   4.13655936 
 26.95   17.3849768   4.16952956 
26.955   16.5189906   4.06435611 
 26.96   17.3626187   4.16684757 
26.965   16.6156102   4.07622499 
 26.97   16.7592538   4.09380677 
26.975   17.0183403   4.12532912 
 26.98   16.9057768   4.11166351 
26.985   16.4938077   4.06125691 
 26.99   16.1525121   4.01901879 
26.995   15.8603577   3.98250646 
  27.0   16.1076243   4.01343049 
27.005   16.1760579   4.02194703 
 27.01   15.3280245   3.91510211 
27.015   16.1021184    4.0127445 
 27.02   15.1180178   3.88818953 
27.025   15.5361847   3.94159672 
 27.03   15.3406435   3.91671335 
27.035   15.3125123   3.91312053 
 27.04   14.8057431   3.84782316 
27.045    15.730149   3.96612518 
 27.05   14.7271779   3.83760054 
27.055   14.9299075   3.86392385 
 27.06   14.4327236   3.79904246 
27.065    14.701846   3.83429863 
 27.07   14.4451089   3.80067216 
27.075   14.6064127   3.82183368 
 27.08   13.9636802    3.7368008 
27.085   14.6653125   3.82953163 
 27.09   14.2959064   3.78099278 
27.095   14.4231608   3.79778366 
  27.1   14.4548117   3.80194841 
27.105   13.7948295   3.71413913 
 27.11   13.9893736   3.74023711 
27.115   14.3805801   3.79217353 
 27.12   14.4409696   3.80012758 
27.125   13.9328501   3.73267332 
 27.13   14.3839751   3.79262114 
27.135   14.0717769   3.75123671 
 27.14   14.3707276   3.79087425 
27.145   14.0870281   3.75326899 
 27.15   13.2842381   3.64475488 
27.155   14.1434983   3.76078427 
 27.16   14.2596715   3.77619802 
27.165   14.2751235   3.77824344 
 27.17    13.925597   3.73170163 
27.175   13.7337681   3.70590989 
 27.18   13.9020859   3.72855011 
27.185   13.9603078   3.73634952 
 27.19   13.8503678   3.72160823 
27.195   13.7668461   3.71037008 
  27.2    13.828093   3.71861439 
27.205    13.751767    3.7083375 
 27.21   13.8885971   3.72674081 
27.215   13.8219276    3.7177853 
 27.22   13.7356172   3.70615937 
27.225   13.6375961    3.6929116 
 27.23    13.619893   3.69051392 
27.235   14.1319164   3.75924412 
 27.24   14.0113024   3.74316743 
27.245   13.5489627   3.68089156 
 27.25   14.2182872   3.77071441 
27.255   13.7137169    3.7032036 
 27.26   13.8510999   3.72170659 
27.265   13.7654928   3.71018771 
 27.27   13.9662631   3.73714639 
27.275   13.8504074   3.72161354 
 27.28   13.5023021   3.67454787 
27.285   13.6376517   3.69291913 
 27.29   14.0914828   3.75386238 
27.295   14.0192057   3.74422297 
  27.3    14.075118   3.75168202 
27.305   13.7810468   3.71228323 
 27.31   13.8016498   3.71505717 
27.315    13.558722     3.682217 
 27.32   13.5912768   3.68663489 
27.325   13.4068047   3.66153038 
 27.33   14.0814871   3.75253076 
27.335   14.0983689   3.75477948 
 27.34   13.9718563   3.73789464 
27.345   13.9471153   3.73458368 
 27.35   13.9768388   3.73856106 
27.355   13.5937932   3.68697616 
 27.36   14.1139252   3.75685044 
27.365   13.9641699   3.73686632 
 27.37   13.9308003   3.73239873 
27.375   14.0396024   3.74694574 
 27.38   14.2414442    3.7737838 
27.385   13.3505216   3.65383656 
 27.39   13.9834709   3.73944794 
27.395   13.6398534   3.69321722 
  27.4   13.8460581   3.72102917 
27.405    13.916738   3.73051445 
 27.41   13.4705187   3.67022052 
27.415   14.1551303   3.76233043 
 27.42   14.0667758   3.75057006 
27.425   13.7631211   3.70986806 
 27.43   14.1411467   3.76047161 
27.435   13.7369195   3.70633505 
 27.44   13.9147124   3.73024293 
27.445   14.0421696    3.7472883 
 27.45   13.5543646   3.68162527 
27.455   13.5704572   3.68381014 
 27.46   14.2669149   3.77715699 
27.465   13.6443064   3.69382003 
 27.47   13.8537958   3.72206875 
27.475   13.5951406   3.68715888 
 27.48   13.1825395    3.6307767 
27.485   14.1275388   3.75866184 
 27.49   13.8428182    3.7205938 
27.495   14.3927961   3.79378388 
  27.5   14.2390736    3.7734697 
27.505   13.9894815   3.74025153 
 27.51   14.1964166   3.76781324 
27.515    13.708583   3.70251037 
 27.52   13.6517732   3.69483061 
27.525   13.8711575   3.72440029 
 27.53   13.8156187   3.71693673 
27.535   13.8191891     3.717417 
 27.54    13.879339   3.72549849 
27.545   14.0868848   3.75324989 
 27.55   13.6213945   3.69071734 
27.555   13.7603231   3.70949095 
 27.56   14.2842884    3.7794561 
27.565   14.7426675   3.83961814 
 27.57   13.9308023     3.732399 
27.575   14.5161809   3.81001062 
 27.58   13.9440009    3.7341667 
27.585   13.7228379   3.70443489 
 27.59   13.8378884   3.71993124 
27.595   14.4492851   3.80122153 
  27.6   14.1461035   3.76113062 
27.605   14.1687224   3.76413634 
 27.61   14.1333561    3.7594356 
27.615    13.208669   3.63437326 
 27.62   13.8655208   3.72364349 
27.625   13.9912378   3.74048631 
 27.63   14.3413184   3.78699332 
27.635   14.3194708   3.78410766 
 27.64   14.3632663   3.78989002 
27.645    14.175627   3.76505338 
 27.65   13.7800444   3.71214822 
27.655   13.8632667    3.7233408 
 27.66   14.3694556   3.79070648 
27.665   14.6158722   3.82307104 
 27.67    14.578827   3.81822302 
27.675   14.4415438   3.80020312 
 27.68   14.2199606    3.7709363 
27.685   14.1560202   3.76244869 
 27.69   14.4951366   3.80724791 
27.695   14.4255109   3.79809306 
  27.7   14.6603179   3.82887946 
27.705   14.2961333   3.78102279 
 27.71   14.4459951   3.80078875 
27.715   13.8434958   3.72068485 
 27.72   14.7210804   3.83680601 
27.725   14.4066419   3.79560823 
 27.73   14.2218992   3.77119334 
27.735   14.5783239   3.81815714 
 27.74   14.6996134   3.83400749 
27.745   14.1438555   3.76083176 
 27.75   14.6191624   3.82350133 
27.755   14.2010336   3.76842588 
 27.76   14.5511398   3.81459562 
27.765   15.1750613   3.89551811 
 27.77   14.4797945   3.80523251 
27.775   14.1782056   3.76539581 
 27.78   14.6557138   3.82827818 
27.785   15.3090048   3.91267234 
 27.79   14.8354831   3.85168575 
27.795   14.8592668   3.85477196 
  27.8   14.8013438   3.84725147 
27.805    15.329849   3.91533511 
 27.81   14.9840233   3.87092022 
27.815   15.3642642   3.91972757 
 27.82   14.7918462   3.84601693 
27.825   15.1355358   3.89044159 
 27.83   15.2881906   3.91001159 
27.835   15.6916584    3.9612698 
 27.84   15.2008507   3.89882683 
27.845   15.1185068   3.88825241 
 27.85   15.0553245   3.88011913 
27.855   15.4716393   3.93340048 
 27.86   15.4659923   3.93268258 
27.865   15.7424016   3.96766955 
 27.87   15.5202325   3.93957263 
27.875   15.7425979   3.96769428 
 27.88   16.2640912   4.03287629 
27.885   15.1278665   3.88945581 
 27.89    15.822372   3.97773453 
27.895   16.1631972    4.0203479 
  27.9   16.2900323   4.03609122 
27.905   15.8770053     3.984596 
 27.91   16.6996351    4.0865187 
27.915   16.5932958   4.07348693 
 27.92   16.5193262    4.0643974 
27.925   16.1616584   4.02015652 
 27.93   17.0594451   4.13030811 
27.935   17.2409853   4.15222654 
 27.94   17.0241946   4.12603861 
27.945    17.414683   4.17309035 
 27.95   16.9092126    4.1120813 
27.955    17.275145   4.15633793 
 27.96   17.4008995   4.17143854 
27.965   16.9214229   4.11356572 
 27.97   17.6800227    4.2047619 
27.975   17.1440866   4.14054182 
 27.98   17.4709718   4.17982916 
27.985   18.0329198   4.24651856 
 27.99   17.2601845   4.15453782 
27.995   17.5694586   4.19159381 
  28.0   17.4980082   4.18306206 
28.005   17.4927835   4.18243751 
 28.01   17.6227515   4.19794611 
28.015   17.8945111   4.23019043 
 28.02    17.971375   4.23926586 
28.025    17.178084   4.14464522 
 28.03   17.8520203   4.22516512 
28.035   17.8694161   4.22722321 
 28.04   18.0956655   4.25390003 
28.045    17.877508   4.22818023 
 28.05   17.9323134   4.23465623 
28.055   17.6745072     4.204106 
 28.06   18.5745572   4.30982102 
28.065   17.8844008   4.22899524 
 28.07   18.0870149   4.25288313 
28.075   18.9034903   4.34781443 
 28.08   18.3917009   4.28855464 
28.085   19.2517956   4.38768681 
 28.09   18.6431772   4.31777456 
28.095   19.1093338    4.3714224 
  28.1   19.8455517   4.45483464 
28.105    19.211144   4.38305191 
 28.11   19.3128568   4.39463955 
28.115   19.8369898   4.45387357 
 28.12   19.9041773   4.46140979 
28.125   19.9390161   4.46531254 
 28.13   20.7142219   4.55128794 
28.135   20.6920475   4.54885122 
 28.14   20.8451828    4.5656525 
28.145   21.1279095   4.59651057 
 28.15   20.9125524   4.57302442 
28.155   21.0274341   4.58556802 
 28.16   21.9041015   4.68018178 
28.165    22.150242   4.70640436 
 28.17    22.147943   4.70616011 
28.175   22.7761464   4.77243611 
 28.18    23.533093   4.85109194 
28.185   23.4682513   4.84440413 
 28.19   24.7639088   4.97633487 
28.195   23.9142374   4.89021855 
  28.2   24.6695087   4.96684092 
28.205   26.1064545   5.10944757 
 28.21   26.0751409   5.10638237 
28.215   26.5727592   5.15487722 
 28.22   27.3201328   5.22686644 
28.225   28.7492328    5.3618311 
 28.23   28.3982298   5.32899895 
28.235   29.1586356   5.39987366 
 28.24   30.2022658   5.49565881 
28.245   31.4755346    5.6103061 
 28.25   32.0984982   5.66555365 
28.255   33.1834531   5.76050806 
 28.26   33.9162825   5.82376875 
28.265   34.6897238   5.88979828 
 28.27   37.9063247   6.15681125 
28.275    39.296536   6.26869492 
 28.28   41.1357165   6.41371316 
28.285   42.4495428   6.51533136 
 28.29   44.5948945   6.67794089 
28.295   46.1100777   6.79044017 
  28.3   48.2734469   6.94790954 
28.305   50.4646302   7.10384615 
 28.31   53.0981532   7.28684796 
28.315   58.1607748   7.62632119 
 28.32   60.8254189   7.79906526 
28.325   64.5018248   8.03130281 
 28.33   67.4037998   8.20998172 
28.335   73.9650833   8.60029553 
 28.34   78.5040888   8.86025332 
28.345   86.3280386   9.29128832 
 28.35   90.1409613   9.49425939 
28.355   100.891581   10.0444801 
 28.36   107.191461   10.3533309 
28.365   116.556411   10.7961295 
 28.37   129.161586   11.3649279 
28.375   138.038491   11.7489783 
 28.38   152.015868   12.3294715 
28.385   172.696854   13.1414175 
 28.39   182.479436   13.5084949 
28.395   205.119645   14.3219986 
  28.4   227.718044   15.0903295 
28.405     240.0132   15.4923594 
 28.41   266.854404   16.3356789 
28.415    284.97677    16.881255 
 28.42   294.769116   17.1688414 
28.425   306.142328   17.4969234 
 28.43   315.750478   17.7693691 
28.435   317.021509   17.8050978 
 28.44   307.102322   17.5243351 
28.445   298.378138   17.2736255 
 28.45   282.872616   16.8188173 
28.455   259.520144   16.1096289 
 28.46    245.42139   15.6659309 
28.465   220.866945    14.861593 
 28.47   199.171746    14.112822 
28.475   188.818011   13.7411066 
 28.48   162.754825   12.7575399 
28.485   147.243967   12.1344125 
 28.49   139.401768   11.8068526 
28.495    120.79657   10.9907493 
  28.5    112.58591   10.6106508 
28.505   107.242078   10.3557751 
 28.51     93.67471   9.67856962 
28.515   90.6821405   9.52271708 
 28.52   84.4475528   9.18953496 
28.525   77.0928472   8.78025326 
 28.53   72.8815348   8.53706828 
28.535   66.6017543   8.16098978 
 28.54   62.1981377    7.8865796 
28.545   60.2360588   7.76118927 
 28.55   55.9372909   7.47912367 
28.555   51.2575675   7.15943905 
 28.56   50.5738851   7.11153184 
28.565   47.5199055   6.89346832 
 28.57   44.9794237   6.70667009 
28.575   43.8270847   6.62020277 
 28.58    42.057869   6.48520385 
28.585   40.5822432   6.37041939 
 28.59   38.4364511   6.19971379 
28.595   37.1222644   6.09280431 
  28.6   36.5029073   6.04176359 
28.605   35.0056094   5.91655384 
 28.61   34.6581756   5.88711946 
28.615   32.7333668   5.72130814 
 28.62   31.9953366   5.65644204 
28.625   31.0247412   5.56998574 
 28.63   30.0261771   5.47961469 
28.635   30.0366726   5.48057228 
 28.64   28.6548345   5.35302107 
28.645   28.2174773   5.31201255 
 28.65   27.5520007   5.24899997 
28.655   26.9393661   5.19031464 
 28.66   27.5357222   5.24744911 
28.665   27.4347584      5.23782 
 28.67   26.4694384    5.1448458 
28.675    25.140283   5.01400868 
 28.68   25.5594065   5.05563117 
28.685   26.0106537   5.10006409 
 28.69   24.9429965   4.99429639 
28.695    24.538535   4.95363856 
  28.7   24.3685573   4.93645189 
28.705   24.7235854    4.9722817 
 28.71   24.0256618   4.90159788 
28.715   23.5837655   4.85631193 
 28.72   22.6518271   4.75939356 
28.725   23.6198345   4.86002413 
 28.73   23.7442651   4.87280875 
28.735   23.8724995   4.88594919 
 28.74   24.0169348   4.90070758 
28.745   23.1636266   4.81286055 
 28.75   22.6090248   4.75489483 
28.755   23.2201762   4.81873181 
 28.76   22.9536821   4.79100011 
28.765   22.4985215   4.74326064 
 28.77   22.8178537   4.77680371 
28.775   23.3502525    4.8322099 
 28.78   23.4483362   4.84234821 
28.785   23.0782512   4.80398285 
 28.79   24.3091784    4.9304339 
28.795   23.2094618   4.81761993 
  28.8   23.4470605   4.84221649 
28.805   23.0269678   4.79864229 
 28.81   23.6626757   4.86442963 
28.815   23.9275769   4.89158225 
 28.82    24.352684   4.93484386 
28.825   23.8409279   4.88271727 
 28.83   24.5517343   4.95497066 
28.835    23.861003   4.88477257 
 28.84   25.6109225   5.06072352 
28.845   25.2021377   5.02017308 
 28.85   25.4746206   5.04723891 
28.855   25.9777636   5.09683858 
 28.86   26.7842622   5.17535141 
28.865   26.8767981   5.18428376 
 28.87    27.096047   5.20538635 
28.875   28.1868643   5.30913028 
 28.88    28.156678   5.30628665 
28.885   29.0924878   5.39374525 
 28.89   29.6073305   5.44126185 
28.895   30.1772801   5.49338513 
  28.9   30.7907639    5.5489426 
28.905   32.5708227   5.70708531 
 28.91   33.0283386   5.74702867 
28.915   34.5603791   5.87880762 
 28.92   35.0766779    5.9225567 
28.925   36.0997622   6.00830776 
 28.93   38.6829217   6.21955961 
28.935    39.548189   6.28873509 
 28.94     41.65323   6.45393136 
28.945   44.7026218   6.68600193 
 28.95   46.0574657   6.78656509 
28.955   49.0950889   7.00678877 
 28.96   51.2432132   7.15843651 
28.965   53.6347599   7.32357562 
 28.97   58.3938073   7.64158409 
28.975   61.5901296   7.84793792 
 28.98    64.457104   8.02851817 
28.985   70.9425596   8.42274062 
 28.99   75.6448438   8.69740443 
28.995   80.0602199   8.94763767 
  29.0   89.3410957   9.45204188 
29.005    95.185551   9.75630827 
 29.01   102.646694   10.1314705 
29.015   114.368148   10.6943044 
 29.02   122.849908   11.0837678 
29.025   139.335141   11.8040307 
 29.03    154.20755   12.4180333 
29.035   162.842574   12.7609786 
 29.04   188.101716   13.7150179 
29.045   202.734702   14.2384937 
 29.05   222.189892   14.9060354 
29.055   250.973733   15.8421505 
 29.06   265.125993     16.28269 
29.065   286.182953   16.9169428 
 29.07   313.254724   17.6990035 
29.075   318.219667   17.8387126 
 29.08   328.301194   18.1190837 
29.085   329.731778    18.158518 
 29.09   329.142789   18.1422928 
29.095   314.257633   17.7273132 
  29.1   293.100618   17.1201816 
29.105   284.486382   16.8667241 
 29.11   250.038355   15.8126011 
29.115   231.175435   15.2044544 
 29.12    215.78244    14.689535 
29.125   187.539745   13.6945151 
 29.13   175.034552   13.2300624 
29.135   157.328953   12.5430839 
 29.14   136.687245    11.691332 
29.145   129.188092    11.366094 
 29.15   113.869774   10.6709781 
29.155   102.239467   10.1113534 
 29.16   97.3964297   9.86896295 
29.165   86.2392895   9.28651116 
 29.17   80.5138859   8.97295302 
29.175   75.2589486   8.67519156 
 29.18   68.2958831   8.26413233 
29.185   64.3743186   8.02336081 
 29.19   61.4472353   7.83882869 
29.195   54.2867735   7.36795585 
  29.2   53.0622442   7.28438358 
29.205   49.5056858    7.0360277 
 29.21   46.1699632   6.79484829 
29.215   44.8595673   6.69772852 
 29.22   41.7540865    6.4617402 
29.225   39.8517331   6.31282291 
 29.23   38.2526668   6.18487403 
29.235   36.4783801   6.03973344 
 29.24   34.5871894   5.88108744 
29.245   33.7085818   5.80590921 
 29.25   31.3116123     5.595678 
29.255   30.7566508    5.5458679 
 29.26   29.5099303   5.43230433 
29.265   28.3938126   5.32858448 
 29.27   28.5691084   5.34500781 
29.275   27.2350783   5.21872382 
 29.28   26.3471658   5.13294904 
29.285   26.3860266   5.13673307 
 29.29   24.7132426   4.97124155 
29.295   23.9763749   4.89656766 
  29.3   24.1477804   4.91403912 
29.305   23.3906276    4.8363858 
 29.31   22.8800741   4.78331204 
29.315   22.8008365   4.77502215 
 29.32   22.4596158   4.73915771 
29.325   21.6435094   4.65225853 
 29.33    21.022268   4.58500469 
29.335    20.854363   4.56665775 
 29.34   21.1208651   4.59574424 
29.345   20.0335893   4.47588977 
 29.35   19.7074263   4.43930471 
29.355   20.3921399    4.5157657 
 29.36   19.2257236   4.38471477 
29.365   19.4468188   4.40985474 
 29.37   19.2980032   4.39294926 
29.375   18.8739398   4.34441479 
 29.38   19.2116189   4.38310608 
29.385   18.8132657   4.33742616 
 29.39   18.3019335   4.27807592 
29.395   17.7036608   4.20757184 
  29.4   17.4986652   4.18314059 
29.405   18.0649728   4.25029091 
 29.41   18.1644282   4.26197468 
29.415   16.6559392   4.08116885 
 29.42   17.5680457   4.19142525 
29.425   17.0283661   4.12654409 
 29.43   17.1169075   4.13725845 
29.435   16.7212174   4.08915852 
 29.44   17.0523306   4.12944676 
29.445   16.5753609   4.07128492 
 29.45   16.2045953   4.02549317 
29.455   16.4021887   4.04996156 
 29.46   16.2846605   4.03542568 
29.465    15.736515   3.96692765 
 29.47    16.040912   4.00511074 
29.475   15.8611277   3.98260313 
 29.48   15.9843618   3.99804475 
29.485   15.7281562   3.96587396 
 29.49   15.4900658   3.93574209 
29.495   15.9242571    3.9905209 
  29.5   15.2922723    3.9105335 
29.505   15.7302536   3.96613838 
 29.51   15.5427882    3.9424343 
29.515   15.2101389   3.90001781 
 29.52   15.9839131   3.99798864 
29.525   15.2749022   3.90831193 
 29.53   15.0813439    3.8834706 
29.535   15.0981345    3.8856318 
 29.54   15.2888791   3.91009962 
29.545   15.8213313   3.97760372 
 29.55   14.9327669   3.86429384 
29.555    14.413758   3.79654553 
 29.56   14.0718603   3.75124783 
29.565   14.9016178   3.86026136 
 29.57   14.9612631    3.8679792 
29.575   14.8882203   3.85852566 
 29.58   14.2177662   3.77064533 
29.585   14.6023573   3.82130309 
 29.59   14.5722971   3.81736783 
29.595   14.2632441   3.77667103 
  29.6   14.3326021   3.78584232 
29.605   14.5916478   3.81990154 
 29.61   14.3702759   3.79081468 
29.615   14.4560499   3.80211124 
 29.62   14.2920983   3.78048916 
29.625   14.2282762   3.77203873 
 29.63   14.4293852   3.79860306 
29.635   14.3886334   3.79323521 
 29.64   13.8676275   3.72392636 
29.645   13.8440829   3.72076376 
 29.65   14.2637403   3.77673673 
29.655     14.08827   3.75343443 
 29.66   13.7679283   3.71051591 
29.665   14.4037413   3.79522612 
 29.67   14.1044689   3.75559168 
29.675   13.9128277   3.72999031 
 29.68   14.0194478   3.74425531 
29.685   14.4339121   3.79919888 
 29.69   14.3156536   3.78360325 
29.695   13.9452007   3.73432735 
  29.7   14.1313478   3.75916849 
29.705   14.1761333   3.76512062 
 29.71   14.6899122   3.83274213 
29.715   13.9598732   3.73629137 
 29.72   14.0402824   3.74703648 
29.725   14.4232431   3.79779451 
 29.73   14.7274685    3.8376384 
29.735   14.6150082   3.82295804 
 29.74   14.1237374   3.75815612 
29.745   14.0580551    3.7494073 
 29.75    13.920614    3.7310339 
29.755   13.9858411   3.73976484 
 29.76   14.3776392   3.79178576 
29.765   14.3709073   3.79089796 
 29.77   13.5263865    3.6778236 
29.775   13.7215249   3.70425768 
 29.78   13.9069613   3.72920384 
29.785   14.5357186   3.81257376 
 29.79   14.0688119   3.75084149 
29.795   14.0518355    3.7485778 
  29.8   13.8451354   3.72090519 
29.805   13.9656386   3.73706283 
 29.81   14.2102443   3.76964777 
29.815   14.5827803   3.81874067 
 29.82   14.1010654   3.75513853 
29.825   13.8434813    3.7206829 
 29.83   14.0938192   3.75417357 
29.835   14.0129395    3.7433861 
 29.84   14.5316762   3.81204357 
29.845   14.0276837   3.74535495 
 29.85   14.4993713     3.807804 
29.855   13.7601985   3.70947416 
 29.86    14.079516   3.75226811 
29.865   14.0680609   3.75074138 
 29.87   13.9129337   3.73000452 
29.875   14.6768928   3.83104331 
 29.88   14.4781281   3.80501354 
29.885   14.2689087    3.7774209 
 29.89   14.4563101   3.80214546 
29.895   14.8373564   3.85192892 
  29.9   14.8210339    3.8498096 
29.905   15.3253321   3.91475825 
 29.91   14.6831357     3.831858 
29.915   15.4047253   3.92488539 
 29.92   14.7991255   3.84696316 
29.925   15.3241369   3.91460559 
 29.93   15.2443656   3.90440336 
29.935   14.6428694   3.82660023 
 29.94   15.0674392   3.88167994 
29.945   15.2493797   3.90504541 
 29.95   14.7291482   3.83785724 
29.955   14.4016008   3.79494412 
 29.96   14.1817778   3.76587012 
29.965   14.5161777   3.81001019 
 29.97   14.5275128   3.81149745 
29.975   13.8425757   3.72056121 
 29.98   14.5531063   3.81485338 
29.985   14.2727294    3.7779266 
 29.99     13.58241   3.68543214 
29.995    13.306684   3.64783278 
  30.0   13.2700099   3.64280247 
30.005   13.4674424   3.66980141 
 30.01   13.2125385   3.63490556 
30.015   13.2404513    3.6387431 
 30.02   13.3233793   3.65012046 
30.025   13.3821887    3.6581674 
 30.03   12.8842514   3.58946395 
30.035   12.9997457     3.605516 
 30.04   13.0492483   3.61237433 
30.045   13.1445269   3.62553815 
 30.05   13.1109449   3.62090388 
30.055   13.3878783   3.65894497 
 30.06   12.8826929   3.58924684 
30.065   13.2358433   3.63810985 
 30.07   12.9089559   3.59290355 
30.075   13.1910094   3.63194293 
 30.08   13.1432749   3.62536549 
30.085   12.5720962   3.54571519 
 30.09   12.8909433   3.59039599 
30.095   12.5636714   3.54452696 
  30.1   12.8457764    3.5841005 
30.105   12.4822895   3.53302838 
 30.11   12.8944022   3.59087764 
30.115   13.2071359   3.63416234 
 30.12   12.3123254   3.50889233 
30.125   13.0432238   3.61154037 
 30.13   13.0809582   3.61676073 
30.135    13.228779   3.63713885 
 30.14   12.6467627   3.55622872 
30.145   12.7915733   3.57653091 
 30.15   12.6935052   3.56279458 
30.155    12.213886   3.49483704 
 30.16   12.7016228   3.56393362 
30.165   13.0329045   3.61011143 
 30.17   12.7351211   3.56863014 
30.175   12.6186569    3.5522749 
 30.18   12.4207592   3.52430975 
30.185   12.9222844   3.59475791 
 30.19   12.0316214   3.46866278 
30.195   12.5494656   3.54252249 
  30.2   12.8561383   3.58554574 
30.205   12.9605986   3.60008314 
 30.21   12.7746359   3.57416226 
30.215   12.9641669   3.60057868 
 30.22   12.3130196   3.50899125 
30.225    12.421559   3.52442321 
 30.23   12.8787271   3.58869435 
30.235   12.7318376   3.56817006 
 30.24   12.4801934   3.53273171 
30.245   12.4880771   3.53384735 
 30.25   12.8625296    3.5864369 
30.255   12.3840406   3.51909657 
 30.26   12.9259387   3.59526615 
30.265   12.9008693   3.59177801 
 30.27   12.5941348   3.54882161 
30.275   12.6626869   3.55846693 
 30.28   12.7208208   3.56662597 
30.285   12.7403696   3.56936543 
 30.29   12.4402075   3.52706783 
30.295   12.7903185   3.57635548 
  30.3   13.1037961   3.61991659 
30.305   12.9816687   3.60300828 
 30.31   12.6919509   3.56257644 
30.315   12.7135515   3.56560675 
 30.32   13.0066702   3.60647615 
30.325   13.2227221   3.63630611 
 30.33   12.8740165   3.58803797 
30.335   13.1124996   3.62111856 
 30.34   13.0697278   3.61520785 
30.345   13.1137469   3.62129077 
 30.35     12.33356   3.51191686 
30.355    13.053242   3.61292707 
 30.36   13.1894181   3.63172384 
30.365   12.5211674   3.53852617 
 30.37   12.1223161   3.48171166 
30.375   12.8076385   3.57877611 
 30.38   12.7471145   3.57031015 
30.385   12.6323614   3.55420334 
 30.39   12.4682831   3.53104561 
30.395   12.7987503   3.57753411 
  30.4   12.4592269   3.52976301 
30.405   12.6049751   3.55034858 
 30.41    12.030812   3.46854609 
30.415    12.664101   3.55866562 
 30.42    12.042212   3.47018904 
30.425   12.7245253   3.56714526 
 30.43   12.9246048   3.59508063 
30.435   12.5798111   3.54680294 
 30.44   12.3626668   3.51605842 
30.445    12.848091   3.58442339 
 30.45   12.1090808   3.47981045 
30.455   12.9849128   3.60345845 
 30.46   12.3993437   3.52127018 
30.465   12.2746527   3.50352004 
 30.47   12.2993539   3.50704346 
30.475   12.4191382   3.52407976 
 30.48   12.7539114   3.57126187 
30.485   12.4583983   3.52964564 
 30.49   12.4995332   3.53546789 
30.495   12.0817941   3.47588752 
  30.5   12.2044729   3.49349008 
30.505   11.9226922   3.45292516 
 30.51   12.3781902   3.51826523 
30.515   12.2598559    3.5014077 
 30.52    12.588128    3.5479752 
30.525   12.2579099    3.5011298 
 30.53   12.6173783   3.55209491 
30.535   12.3681964   3.51684466 
 30.54   12.2869163   3.50526979 
30.545   12.5970684    3.5492349 
 30.55    12.974971    3.6020787 
30.555   12.4341924   3.52621503 
 30.56   11.9563474   3.45779517 
30.565   12.2317742   3.49739535 
 30.57    12.126927   3.48237377 
30.575   12.2844342   3.50491571 
 30.58   12.6397399   3.55524118 
30.585   12.1510847   3.48584061 
 30.59   11.9997813   3.46407005 
30.595   12.3905208   3.52001715 
  30.6   12.5147879   3.53762461 
30.605   12.6476805   3.55635776 
 30.61     12.54746   3.54223941 
30.615   12.0196638   3.46693869 
 30.62   12.3629594   3.51610003 
30.625   12.2878862   3.50540814 
 30.63   12.5866461   3.54776636 
30.635   12.3811745   3.51868932 
 30.64   12.5482161   3.54234613 
30.645   12.5977427    3.5493299 
 30.65   12.2013971   3.49304983 
30.655   12.8006139   3.57779456 
 30.66   12.1294043   3.48272943 
30.665   12.1788447   3.48982015 
 30.67   12.1252589   3.48213425 
30.675    12.605595    3.5504359 
 30.68   12.2580003   3.50114272 
30.685   12.6080756   3.55078521 
 30.69   12.5653994   3.54477071 
30.695   12.9060263   3.59249584 
  30.7   11.8066362   3.43607861 
30.705   11.9362466   3.45488735 
 30.71   12.4670919   3.53087692 
30.715    12.793321   3.57677522 
 30.72   12.2370762   3.49815326 
30.725   12.1002867   3.47854664 
 30.73   12.1077773   3.47962316 
30.735   12.2067005   3.49380889 
 30.74   12.6966683   3.56323845 
30.745   12.7914957   3.57652006 
 30.75    12.186099   3.49085935 
30.755    12.207558    3.4939316 
 30.76   12.5314781   3.53998278 
30.765   12.4213119   3.52438816 
 30.77   12.5129477   3.53736451 
30.775   12.5511757   3.54276385 
 30.78   12.3291053   3.51128258 
30.785   12.3631001   3.51612004 
 30.79   12.5885865   3.54803981 
30.795    12.186208   3.49087496 
  30.8   12.8852878    3.5896083 
30.805   12.7407855   3.56942369 
 30.81   12.8720463   3.58776342 
30.815   12.7575122   3.57176598 
 30.82   12.3605279   3.51575424 
30.825   12.7740216   3.57407632 
 30.83   12.9682291   3.60114275 
30.835   12.8071275   3.57870473 
 30.84   12.6784519   3.56068139 
30.845   12.1076097   3.47959907 
 30.85    13.077534   3.61628732 
30.855   12.6582436   3.55784255 
 30.86   12.5192479   3.53825492 
30.865   12.6273315   3.55349568 
 30.87     12.83074   3.58200223 
30.875   12.3920503   3.52023442 
 30.88   12.5089617   3.53680106 
30.885   12.4353679    3.5263817 
 30.89   12.5692383   3.54531216 
30.895   12.7173632   3.56614122 
  30.9   12.7889055   3.57615793 
30.905   12.5522369   3.54291362 
 30.91   12.5509454   3.54273134 
30.915   12.8703356     3.587525 
 30.92    12.856724   3.58562742 
30.925   12.4463979   3.52794529 
 30.93   12.5578986   3.54371254 
30.935   12.7697433   3.57347776 
 30.94   12.3529275   3.51467317 
30.945   12.5511531   3.54276065 
 30.95   12.1832641   3.49045328 
30.955   12.5710465   3.54556717 
 30.96   13.0446888   3.61174318 
30.965    12.310879   3.50868622 
 30.97   12.4912627   3.53429804 
30.975   12.8801404   3.58889125 
 30.98   12.5747097   3.54608372 
30.985   12.8714978   3.58768698 
 30.99   12.8779668   3.58858841 
30.995   12.9882578   3.60392256 
  31.0   12.6174771   3.55210882 
31.005   13.7776755   3.71182914 
 31.01    12.818768   3.58033072 
31.015   13.3032127   3.64735695 
 31.02   12.7231483   3.56695224 
31.025   12.8862595   3.58974365 
 31.03   12.8872153   3.58987678 
31.035   13.1163219    3.6216463 
 31.04   12.6493226   3.55658861 
31.045   13.2663755   3.64230359 
 31.05   12.7661034   3.57296843 
31.055    13.235835   3.63810872 
 31.06   13.0710055   3.61538456 
31.065   12.9136558   3.59355754 
 31.07   12.6073765   3.55068676 
31.075    13.272209   3.64310431 
 31.08   13.2737716   3.64331876 
31.085   13.6607153   3.69604049 
 31.09   13.7648523   3.71010138 
31.095    14.157098   3.76259193 
  31.1   13.8668699   3.72382464 
31.105   13.7642132   3.71001526 
 31.11   14.3014559   3.78172657 
31.115   13.7499139   3.70808763 
 31.12   13.8977589   3.72796981 
31.125   14.4284269   3.79847692 
 31.13   14.2514012   3.77510281 
31.135   14.3019518   3.78179214 
 31.14   14.3239464   3.78469898 
31.145   14.6520773    3.8278032 
 31.15   14.3876651   3.79310758 
31.155   14.0163479   3.74384133 
 31.16    13.973494    3.7381137 
31.165    14.435162   3.79936337 
 31.17   14.4409747   3.80012825 
31.175   14.0096438   3.74294587 
 31.18   14.4371455   3.79962439 
31.185   14.5725043   3.81739496 
 31.19    14.759552   3.84181624 
31.195    14.506175   3.80869728 
  31.2   14.9636875   3.86829259 
31.205    15.579463   3.94708284 
 31.21   14.4082264   3.79581696 
31.215   15.6483382   3.95579804 
 31.22   15.5967551   3.94927273 
31.225   15.0127264   3.87462596 
 31.23    15.531838   3.94104529 
31.235   15.9721532   3.99651764 
 31.24   16.4419975    4.0548733 
31.245    16.645437   4.07988198 
 31.25   16.7944684   4.09810546 
31.255   17.0017578   4.12331879 
 31.26    17.399007    4.1712117 
31.265   17.8195398   4.22131968 
 31.27   18.2402408   4.27085949 
31.275   19.3495492   4.39881225 
 31.28   19.9104704   4.46211502 
31.285   20.1912117   4.49346321 
 31.29    20.994757    4.5820036 
31.295   21.6306381   4.65087498 
  31.3   22.2261947   4.71446653 
31.305   24.0391988   4.90297856 
 31.31   24.9851266   4.99851243 
31.315   25.2810972   5.02803114 
 31.32   28.7819668   5.36488274 
31.325   28.9610151   5.38154393 
 31.33   29.8405661   5.46265193 
31.335   32.4286389   5.69461491 
 31.34   35.3780342    5.9479437 
31.345   36.7738445   6.06414416 
 31.35   38.3299568   6.19111919 
31.355   40.3356585   6.35103602 
 31.36   42.2794882   6.50226793 
31.365   43.1040744   6.56536933 
 31.37   42.9000368   6.54981197 
31.375   42.8467399   6.54574212 
 31.38   41.9362071    6.4758171 
31.385   41.4877016   6.44109475 
 31.39   39.1679512   6.25843041 
31.395   37.6831877   6.13866335 
  31.4   34.7581971   5.89560829 
31.405   34.1545565   5.84418998 
 31.41   31.6364676   5.62463044 
31.415   29.2397543   5.40737961 
 31.42   27.6358052   5.25697681 
31.425   26.3186087   5.13016654 
 31.43   24.3295647   4.93250086 
31.435   23.7948876   4.87800037 
 31.44   22.3968297   4.73252889 
31.445   20.6985989   4.54957128 
 31.45   20.6523708   4.54448796 
31.455   19.3367487   4.39735702 
 31.46   19.3068494   4.39395601 
31.465   18.7245713   4.32718977 
 31.47   17.2622626   4.15478791 
31.475   17.8525096   4.22522303 
 31.48   17.1385886   4.13987785 
31.485   16.5639172   4.06987927 
 31.49   16.8032239   4.09917356 
31.495   15.0694573   3.88193989 
  31.5   15.4894055   3.93565821 
31.505   14.7772262   3.84411579 
 31.51   15.0978847   3.88559966 
31.515   15.5094937   3.93820945 
 31.52   14.7909091    3.8458951 
31.525   15.4341291   3.92862942 
 31.53   14.7799042    3.8444641 
31.535   14.1545987   3.76225979 
 31.54   14.0972225   3.75462681 
31.545   14.2661755   3.77705911 
 31.55    13.869765   3.72421334 
31.555   14.0348252   3.74630821 
 31.56   13.8922718    3.7272338 
31.565    13.743047   3.70716158 
 31.57    13.986144   3.73980534 
31.575   13.4654096   3.66952444 
 31.58   14.1045649   3.75560447 
31.585   13.9961189   3.74113871 
 31.59   13.5809857    3.6852389 
31.595     13.80212   3.71512046 
  31.6   13.7340831   3.70595239 
31.605    13.319974   3.64965396 
 31.61   13.1542221   3.62687498 
31.615    12.959651   3.59995153 
 31.62   13.0119589    3.6072093 
31.625   13.8757953   3.72502286 
 31.63   13.0658185   3.61466714 
31.635   13.7075611   3.70237236 
 31.64   13.0472886   3.61210307 
31.645   13.1361009   3.62437594 
 31.65   12.8307065   3.58199755 
31.655   13.1469825    3.6258768 
 31.66   12.9822007   3.60308212 
31.665   13.3049331   3.64759278 
 31.67   13.0698609   3.61522627 
31.675   13.1674438   3.62869725 
 31.68   12.9366007   3.59674863 
31.685    13.012316   3.60725879 
 31.69   13.1377787   3.62460738 
31.695   13.4773442   3.67115025 
  31.7   12.9680914   3.60112364 
31.705   13.0472538   3.61209826 
 31.71   13.3910271   3.65937523 
31.715   13.1404109   3.62497047 
 31.72   13.2389473   3.63853643 
31.725   12.9383201   3.59698764 
 31.73   12.8926522   3.59063396 
31.735   12.9222508   3.59475323 
 31.74   13.1629153   3.62807322 
31.745   12.7297525   3.56787787 
 31.75   12.8587353   3.58590787 
31.755   12.9676068   3.60105634 
 31.76   12.6875949   3.56196504 
31.765   12.8019734   3.57798455 
 31.77   12.8090734   3.57897659 
31.775   12.7208645   3.56663209 
 31.78   12.9066374   3.59258088 
31.785    13.164545   3.62829781 
 31.79   13.0555511   3.61324662 
31.795     12.34408    3.5134143 
  31.8   13.2710563    3.6429461 
31.805   13.5210513   3.67709821 
 31.81   12.4580553   3.52959704 
31.815   13.4141333   3.66253099 
 31.82   13.0549167   3.61315883 
31.825    13.250059   3.64006305 
 31.83   13.4091705   3.66185343 
31.835   12.9445412   3.59785231 
 31.84   13.1439723   3.62546167 
31.845   13.3662316   3.65598573 
 31.85   13.2953037   3.64627258 
31.855   13.1203794   3.62220643 
 31.86   13.0153376    3.6076776 
31.865   13.5434286   3.68013975 
 31.87   13.6549327   3.69525814 
31.875   13.1499006   3.62627917 
 31.88   13.4270329   3.66429159 
31.885    13.458995   3.66865029 
 31.89    13.238645   3.63849488 
31.895   13.5706659   3.68383848 
  31.9    13.028669   3.60952476 
31.905   13.8599748   3.72289871 
 31.91   13.4435184   3.66654039 
31.915   13.6664583   3.69681733 
 31.92   13.4871615    3.6724871 
31.925   13.7470042   3.70769527 
 31.93   14.0398415   3.74697765 
31.935   13.4631522   3.66921683 
 31.94   14.6347527   3.82553954 
31.945   13.8739676   3.72477753 
 31.95    13.912633    3.7299642 
31.955   13.9501287   3.73498711 
 31.96   14.2485778   3.77472884 
31.965   14.2776633   3.77857954 
 31.97   14.4306149   3.79876492 
31.975   15.1512324    3.8924584 
 31.98    14.317572   3.78385676 
31.985   14.4889152   3.80643076 
 31.99    15.020631   3.87564588 
31.995   14.4658855   3.80340447 
  32.0   14.8355551    3.8516951 
32.005   14.9794769   3.87033292 
 32.01   14.8250404   3.85032991 
32.015   14.8876396   3.85845041 
 32.02   15.0432256   3.87855973 
32.025   15.0532951   3.87985761 
 32.03   15.3735697    3.9209144 
32.035   15.9989251   3.99986563 
 32.04   15.9432165   3.99289576 
32.045   16.2109296   4.02627987 
 32.05   16.9199152   4.11338245 
32.055   16.2961174   4.03684498 
 32.06   16.2358186    4.0293695 
32.065   16.7372724   4.09112117 
 32.07    17.055502   4.12983075 
32.075   17.5921591   4.19430079 
 32.08   17.8005383   4.21906842 
32.085   18.0945554   4.25376955 
 32.09   17.8319211   4.22278594 
32.095   17.8706809   4.22737281 
  32.1   18.7724811   4.33272214 
32.105   19.3810022   4.40238597 
 32.11   19.3390142   4.39761461 
32.115   20.0164808   4.47397819 
 32.12   20.3325054   4.50915794 
32.125     20.95021   4.57713993 
 32.13    21.663567   4.65441372 
32.135   21.7244406   4.66094846 
 32.14   22.4164668   4.73460313 
32.145   23.2214323   4.81886214 
 32.15   23.2770845   4.82463309 
32.155   24.0050025   4.89949002 
 32.16   24.3874438   4.93836449 
32.165   26.1340319   5.11214553 
 32.17   26.9244459   5.18887713 
32.175   27.0724698   5.20312116 
 32.18     27.95753   5.28748806 
32.185   29.3034966   5.41327041 
 32.19   30.0206313   5.47910862 
32.195   32.0286658   5.65938741 
  32.2   33.3098163   5.77146569 
32.205   34.4864123   5.87251328 
 32.21   36.3747599   6.03114914 
32.215   39.1395526   6.25616117 
 32.22   41.3520273    6.4305542 
32.225   43.4033396   6.58812109 
 32.23   45.6282082   6.75486552 
32.235   49.9441392   7.06711675 
 32.24   52.4692064    7.2435631 
32.245   54.4320962   7.37781107 
 32.25   59.3751406   7.70552663 
32.255   63.8582393   7.99113504 
 32.26   67.1003013   8.19147735 
32.265   74.8954316   8.65421467 
 32.27   77.0660387   8.77872649 
32.275   85.4923836   9.24620915 
 32.28   97.2051531   9.85926737 
32.285   98.3796786   9.91865307 
 32.29   107.869783   10.3860379 
32.295   113.709526   10.6634669 
  32.3   117.555948   10.8423221 
32.305   121.626902   11.0284587 
 32.31   125.125734   11.1859615 
32.315   125.719493   11.2124704 
 32.32   122.096604   11.0497332 
32.325   119.509769   10.9320524 
 32.33   115.063676   10.7267738 
32.335   105.847828   10.2882373 
 32.34   101.998195   10.0994156 
32.345   93.3754369   9.66309665 
 32.35   86.1281479    9.2805252 
32.355    79.939739   8.94090258 
 32.36   71.7500332   8.47053913 
32.365   66.4096457   8.14921136 
 32.37   63.4214069   7.96375583 
32.375   57.3549591   7.57330569 
 32.38   54.7334697   7.39820719 
32.385   53.1275087   7.28886196 
 32.39   48.9829397    6.9987813 
32.395   47.9369071    6.9236484 
  32.4   45.7375953   6.76295758 
32.405   43.9935837   6.63276592 
 32.41   43.1479877   6.56871279 
32.415   44.1602155   6.64531531 
 32.42   42.2101946   6.49693733 
32.425    42.012059     6.481671 
 32.43   41.5412295    6.4452486 
32.435   41.0241801    6.4050121 
 32.44   40.8204991    6.3890922 
32.445   40.3930905   6.35555588 
 32.45   38.7464312   6.22466314 
32.455   38.2600643   6.18547203 
 32.46   37.5367834   6.12672697 
32.465   36.0307649    6.0025632 
 32.47   33.4952808   5.78751076 
32.475   32.6934189   5.71781592 
 32.48   31.6347972   5.62448195 
32.485   28.1697986   5.30752283 
 32.49   27.6693964   5.26017076 
32.495    26.963645   5.19265299 
  32.5   25.2504545   5.02498303 
32.505   23.7982369   4.87834366 
 32.51   23.2963637   4.82663067 
32.515   21.6746694   4.65560624 
 32.52   21.7613894   4.66491043 
32.525   21.1691319   4.60099249 
 32.53   19.6553899   4.43343997 
32.535   20.0682323   4.47975807 
 32.54   19.4386622   4.40892982 
32.545    18.490084   4.30000977 
 32.55   18.9265524   4.35046577 
32.555   17.5566804   4.19006926 
 32.56   17.5600218   4.19046796 
32.565   17.2615516   4.15470235 
 32.57   16.3877267   4.04817572 
32.575   16.4350124   4.05401189 
 32.58   15.9588717   3.99485566 
32.585    15.627907   3.95321477 
 32.59   15.7705408   3.97121402 
32.595   15.6423332   3.95503896 
  32.6   15.2770787   3.90859037 
32.605   15.7676297   3.97084748 
 32.61   15.1959203   3.89819449 
32.615     14.74542   3.83997657 
 32.62   14.7128073   3.83572774 
32.625   14.6152488   3.82298951 
 32.63   14.2650424    3.7769091 
32.635   14.3783212   3.79187568 
 32.64   14.3689538   3.79064029 
32.645   14.2982745   3.78130592 
 32.65   14.1902238   3.76699135 
32.655   14.0687105   3.75082797 
 32.66   13.7927399   3.71385782 
32.665   13.9066309   3.72915954 
 32.67   13.7427338   3.70711934 
32.675    13.249884   3.64003902 
 32.68   13.8381554   3.71996712 
32.685   13.9920113   3.74058969 
 32.69     13.46295   3.66918928 
32.695   13.4753955   3.67088483 
  32.7   13.4737972   3.67066713 
32.705   13.2911928   3.64570882 
 32.71   13.0370189   3.61068122 
32.715   12.8140068   3.57966574 
 32.72   13.2377909   3.63837751 
32.725   13.5613978   3.68258032 
 32.73     13.37512   3.65720112 
32.735   13.3837473   3.65838042 
 32.74   12.7855345   3.57568657 
32.745   13.2355148   3.63806471 
 32.75   12.9336216   3.59633446 
32.755   12.9775676   3.60243912 
 32.76   12.9252912   3.59517611 
32.765   13.2704812   3.64286716 
 32.77   13.0946095   3.61864747 
32.775   12.9151761   3.59376906 
 32.78   13.0192048   3.60821352 
32.785   12.1102612   3.47998005 
 32.79   12.9763492   3.60227001 
32.795   13.5100741   3.67560527 
  32.8   12.1703661   3.48860518 
32.805   13.0279154   3.60942037 
 32.81   12.4652998   3.53062314 
32.815   12.7448509   3.56999313 
 32.82   12.5564165   3.54350342 
32.825   12.1261527   3.48226258 
 32.83   13.0708817   3.61536744 
32.835    12.753323    3.5711795 
 32.84   12.7576603   3.57178671 
32.845   13.0295475   3.60964645 
 32.85   12.5727832   3.54581207 
32.855   12.3996613   3.52131527 
 32.86   12.6568406   3.55764537 
32.865    12.318503    3.5097725 
 32.87   12.9067465   3.59259606 
32.875    12.048145    3.4710438 
 32.88   11.8975305   3.44927971 
32.885   12.6192701    3.5523612 
 32.89   12.7788442   3.57475092 
32.895   12.7170511   3.56609746 
  32.9   12.2383265   3.49833196 
32.905   12.9269865   3.59541187 
 32.91   12.6579064   3.55779516 
32.915   12.0307233   3.46853331 
 32.92   12.0930892   3.47751192 
32.925   11.8553592   3.44316122 
 32.93   12.2066246   3.49379802 
32.935   12.5573612   3.54363671 
 32.94   12.2928504   3.50611615 
32.945   11.7593481   3.42919059 
 32.95   11.4502671   3.38382433 
32.955   12.2971302   3.50672642 
 32.96    12.123749   3.48191743 
32.965   11.7593567   3.42919184 
 32.97   12.6217389   3.55270867 
32.975   12.0800796   3.47564089 
 32.98   12.6419195    3.5555477 
32.985   11.8130035   3.43700502 
 32.99   12.1226157   3.48175468 
32.995    11.974686   3.46044593 
  33.0   12.4527856   3.52885047 
33.005   11.9690928   3.45963767 
 33.01   11.4360427   3.38172186 
33.015    11.969143   3.45964492 
 33.02   12.3056245   3.50793736 
33.025   12.1043074   3.47912452 
 33.03   11.8209015   3.43815379 
33.035   11.9998696   3.46408279 
 33.04   11.6694785   3.41606184 
33.045   11.3649544    3.3711948 
 33.05   12.3869504   3.51950997 
33.055   11.8695015   3.44521429 
 33.06   11.9996136   3.46404584 
33.065   12.2178523   3.49540446 
 33.07   12.3174485   3.50962228 
33.075   11.9265571   3.45348478 
 33.08   11.3365143   3.36697406 
33.085   12.0124408   3.46589682 
 33.09   12.0766403   3.47514608 
33.095   12.3350111   3.51212344 
  33.1   11.7638566    3.4298479 
33.105    12.080714   3.47573215 
 33.11   12.1689887   3.48840776 
33.115   11.8169588   3.43758037 
 33.12    11.922581   3.45290906 
33.125   12.1798585    3.4899654 
 33.13   11.8378304   3.44061483 
33.135   12.2515493   3.50022132 
 33.14   11.9328517   3.45439599 
33.145   12.3568892   3.51523672 
 33.15   12.1085772   3.47973809 
33.155   12.2286519   3.49694894 
 33.16   12.0157301   3.46637131 
33.165   11.8766975   3.44625847 
 33.17   12.4523643   3.52879077 
33.175   12.0758245    3.4750287 
 33.18   12.1588262   3.48695084 
33.185   11.5854849   3.40374571 
 33.19   11.8746459    3.4459608 
33.195   12.0676789   3.47385648 
  33.2    12.010283   3.46558551 
33.205   11.9424342   3.45578272 
 33.21   12.3444058   3.51346066 
33.215   11.9136415   3.45161433 
 33.22   11.7984527   3.43488758 
33.225   12.2564975    3.5009281 
 33.23   12.6418702   3.55554078 
33.235   12.2579568    3.5011365 
 33.24   12.2699335   3.50284648 
33.245   12.5092497   3.53684177 
 33.25   12.1903033   3.49146149 
33.255   12.3360948   3.51227773 
 33.26   12.0678128   3.47387576 
33.265    12.320054   3.50999344 
 33.27     12.57023   3.54545202 
33.275   11.6565608   3.41417059 
 33.28   12.5062943   3.53642394 
33.285   12.6100293   3.55106031 
 33.29    12.595242    3.5489776 
33.295   12.5064842   3.53645079 
  33.3    12.183322   3.49046157 
33.305   12.4838826   3.53325383 
 33.31   12.6516545   3.55691644 
33.315   12.5278688   3.53947295 
 33.32   12.5120658   3.53723985 
33.325   12.4516967   3.52869617 
 33.33   12.2627731   3.50182425 
33.335    12.868762   3.58730567 
 33.34   12.4801833    3.5327303 
33.345   12.5658422   3.54483316 
 33.35   13.0972137   3.61900728 
33.355    12.777305   3.57453563 
 33.36    12.903644   3.59216424 
33.365   12.8876046     3.589931 
 33.37   12.7316245    3.5681402 
33.375   13.4965733   3.67376827 
 33.38   13.1140943   3.62133875 
33.385   13.4504978   3.66749203 
 33.39   13.0234531   3.60880217 
33.395   13.3921115    3.6595234 
  33.4   13.0514634   3.61268092 
33.405    13.497165    3.6738488 
 33.41   13.6460671   3.69405836 
33.415   13.0356953   3.61049792 
 33.42   13.1083932   3.62055151 
33.425   13.3322493   3.65133527 
 33.43   13.6798767   3.69863174 
33.435    14.130713   3.75908406 
 33.44   13.3327594   3.65140513 
33.445   13.9426238   3.73398229 
 33.45   13.5596034   3.68233668 
33.455   13.9342208   3.73285692 
 33.46   14.1926598   3.76731467 
33.465   14.1838002   3.76613863 
 33.47   14.4188422   3.79721506 
33.475   14.2687806   3.77740395 
 33.48   14.7264046   3.83749979 
33.485   15.0127116   3.87462406 
 33.49   14.9758504   3.86986439 
33.495   15.0510596   3.87956951 
  33.5   16.1723357   4.02148426 
33.505   15.3550463   3.91855155 
 33.51   15.6592311   3.95717464 
33.515   15.9728956   3.99661051 
 33.52   16.3313196   4.04120275 
33.525   17.0860131   4.13352308 
 33.53   16.8611743   4.10623603 
33.535   17.0891964   4.13390812 
 33.54   18.1587439   4.26130777 
33.545   18.1666735   4.26223808 
 33.55   18.8163388    4.3377804 
33.555     18.62933   4.31617075 
 33.56   19.6327067   4.43088103 
33.565   20.0795205   4.48101779 
 33.57   20.1209113   4.48563388 
33.575   21.6067988    4.6483114 
 33.58   21.7433818   4.66297993 
33.585   22.9876556   4.79454436 
 33.59   23.6076677   4.85877224 
33.595     24.71603    4.9715219 
  33.6   25.2583929   5.02577287 
33.605    27.408396   5.23530286 
 33.61   27.2208779   5.21736312 
33.615   28.0551061    5.2967071 
 33.62   30.5590581   5.52802479 
33.625   31.7807541   5.63744216 
 33.63   34.5014111   5.87379018 
33.635   36.1622169   6.01350288 
 33.64   38.1964722   6.18032946 
33.645   40.6804754   6.37812476 
 33.65   44.3626241   6.66052731 
33.655   46.2883508   6.80355428 
 33.66   52.4345244   7.24116872 
33.665   53.9346553   7.34402174 
 33.67    61.332428   7.83150228 
33.675   66.8258283   8.17470662 
 33.68   69.3475911   8.32752011 
33.685   74.8853942   8.65363474 
 33.69   79.4608851   8.91408352 
33.695   83.6221016    9.1445121 
  33.7   86.3501571   9.29247852 
33.705   86.7973821   9.31651126 
 33.71   88.6543288   9.41564277 
33.715   87.5471272   9.35666218 
 33.72   84.7124495   9.20393663 
33.725   81.4409897   9.02446617 
 33.73   75.5153963   8.68995951 
33.735   73.5255659     8.574705 
 33.74   65.7466867   8.10843306 
33.745   58.0798982   7.62101687 
 33.75   55.6495144   7.45986021 
33.755   50.6766442     7.118753 
 33.76   45.2267436   6.72508317 
33.765   44.0378142   6.63609932 
 33.77   39.1062326   6.25349763 
33.775   36.2941708   6.02446435 
 33.78   34.7113116   5.89163064 
33.785   32.1624077   5.67119103 
 33.79   31.1768465   5.58362306 
33.795   29.1475408   5.39884625 
  33.8   26.7643615   5.17342841 
33.805   26.0320784   5.10216409 
 33.81   25.4124344   5.04107473 
33.815   23.5659252   4.85447476 
 33.82   23.1884941   4.81544329 
33.825   22.1611121   4.70755904 
 33.83    21.472845   4.63388013 
33.835   20.8761534   4.56904294 
 33.84     19.85408   4.45579174 
33.845   19.2999664   4.39317271 
 33.85   19.1051706   4.37094619 
33.855   18.4529359   4.29568806 
 33.86   17.9996964   4.24260491 
33.865   17.8677706   4.22702858 
 33.87   16.8148129    4.1005869 
33.875   17.2633639   4.15492044 
 33.88    16.724341   4.08954043 
33.885   16.5024744   4.06232377 
 33.89    15.709304   3.96349644 
33.895   15.5104318   3.93832855 
  33.9   15.6895723   3.96100648 
33.905   15.3661846   3.91997253 
 33.91   15.1446626   3.89161439 
33.915   14.4124295   3.79637057 
 33.92   14.4978627    3.8076059 
33.925   14.0722626   3.75130146 
 33.93    14.574734     3.817687 
33.935   14.4255595   3.79809946 
 33.94    14.296967   3.78113303 
33.945   14.5573046    3.8154036 
 33.95   14.4417832   3.80023463 
33.955   13.4644781   3.66939751 
 33.96   13.5867723   3.68602391 
33.965   13.7529529   3.70849739 
 33.97   13.6460626   3.69405774 
33.975   13.7403562   3.70679865 
 33.98   13.7082092   3.70245988 
33.985    13.519022   3.67682227 
 33.99   13.4922168    3.6731753 
33.995   13.4407509   3.66616297 
  34.0   13.5558513   3.68182716 
34.005   13.1080187   3.62049978 
 34.01   13.6869353   3.69958583 
34.015   13.1489338   3.62614587 
 34.02   13.2276951   3.63698984 
34.025   13.0647477   3.61451902 
 34.03   12.9039322   3.59220437 
34.035   12.8603278   3.58612992 
 34.04   13.1731043   3.62947714 
34.045   12.7526223   3.57108139 
 34.05   12.7858076   3.57572477 
34.055   12.4317149   3.52586372 
 34.06   13.3694792   3.65642984 
34.065   12.7335572   3.56841102 
 34.07   12.7768906   3.57447766 
34.075   12.9884264   3.60394595 
 34.08   13.2079278   3.63427129 
34.085     12.59666   3.54917737 
 34.09   12.4195956   3.52414466 
34.095   13.2961388   3.64638709 
  34.1   12.5042006   3.53612791 
34.105   12.6040554   3.55021906 
 34.11   12.9408374   3.59733755 
34.115   12.6003145   3.54969217 
 34.12   12.8479373   3.58440194 
34.125   12.3537125   3.51478484 
 34.13   12.6090433   3.55092147 
34.135    12.502014   3.53581872 
 34.14   12.3391173   3.51270797 
34.145   12.6684972   3.55928324 
 34.15   12.9122083   3.59335613 
34.155   12.3722963   3.51742751 
 34.16   12.4453341    3.5277945 
34.165   12.7355911   3.56869599 
 34.17   12.4182087   3.52394789 
34.175   12.4163224   3.52368024 
 34.18   12.0113491   3.46573932 
34.185   12.0927491   3.47746303 
 34.19   12.4497943    3.5284266 
34.195   12.6568099   3.55764106 
  34.2   12.5568787   3.54356864 
34.205   12.0182393   3.46673324 
 34.21   12.2403051   3.49861473 
34.215    12.190336   3.49146617 
 34.22   12.4406801   3.52713483 
34.225   12.6542983   3.55728805 
 34.23   12.6477196   3.55636325 
34.235     12.64313   3.55571794 
 34.24   12.9539596   3.59916096 
34.245   12.4373719   3.52666584 
 34.25   12.4720419   3.53157782 
34.255   12.4309863   3.52576039 
 34.26   12.1090069   3.47979983 
34.265   12.6934187   3.56278244 
 34.27   12.8389644   3.58315007 
34.275   12.4618403   3.53013318 
 34.28   12.8911063   3.59041869 
34.285   12.2718341   3.50311777 
 34.29   11.9665485   3.45926994 
34.295   12.3504759   3.51432438 
  34.3   12.3937377   3.52047408 
34.305   12.6319348   3.55414333 
 34.31   12.4164647   3.52370043 
34.315   12.5441529   3.54177256 
 34.32   12.4276823    3.5252918 
34.325    12.199187   3.49273345 
 34.33   12.5443576   3.54180146 
34.335   12.8860351   3.58971239 
 34.34   12.7236347   3.56702042 
34.345   12.1923937   3.49176083 
 34.35   12.2697652   3.50282246 
34.355   12.8611883    3.5862499 
 34.36   13.2085378   3.63435521 
34.365   13.1029719   3.61980275 
 34.37   13.2659394   3.64224373 
34.375    12.554459    3.5432272 
 34.38   13.3578353   3.65483725 
34.385    13.442077   3.66634381 
 34.39    13.284624   3.64480782 
34.395   13.6305354    3.6919555 
  34.4   13.7346515   3.70602908 
34.405   13.2557365   3.64084283 
 34.41   13.5847851   3.68575435 
34.415   13.9338614   3.73280878 
 34.42   13.7028774   3.70173978 
34.425   14.4846191   3.80586641 
 34.43    14.222974   3.77133584 
34.435   14.3901173   3.79343081 
 34.44   14.3505764   3.78821546 
34.445   14.7484502    3.8403711 
 34.45   14.8132052   3.84879269 
34.455   14.9693032   3.86901838 
 34.46   15.4992638   3.93691044 
34.465   15.3344568   3.91592349 
 34.47   16.4750239   4.05894369 
34.475   15.8591747   3.98235794 
 34.48   16.5999088   4.07429856 
34.485    16.898954   4.11083374 
 34.49   17.2610278   4.15463931 
34.495   17.9363103   4.23512813 
  34.5   18.2282774   4.26945868 
34.505   18.9562832   4.35388139 
 34.51   19.7703633   4.44638767 
34.515   20.5480317   4.53299368 
 34.52   21.0246847   4.58526822 
34.525   22.3910537    4.7319186 
 34.53   23.2580764    4.8226628 
34.535   23.7703197   4.87548149 
 34.54   25.8203644   5.08137427 
34.545   26.7876518   5.17567887 
 34.55   28.4664876   5.33539948 
34.555   31.1791565   5.58382991 
 34.56   30.6057708   5.53224826 
34.565   33.9512639   5.82677131 
 34.57    35.132972   5.92730731 
34.575   36.6067834   6.05035399 
 34.58   39.3028295   6.26919688 
34.585   39.2688358   6.26648512 
 34.59   39.3914875   6.27626381 
34.595   40.0646439    6.3296638 
  34.6   39.8233934    6.3105779 
34.605   38.9096764   6.23776213 
 34.61   37.1145515   6.09217133 
34.615   36.5833028   6.04841325 
 34.62   34.0743427   5.83732324 
34.625   32.2560863   5.67944419 
 34.63    31.025717   5.57007334 
34.635   28.2977849   5.31956624 
 34.64   27.2818137   5.22319956 
34.645   26.1757924   5.11622833 
 34.65   24.2263615   4.92202819 
34.655   23.1975943    4.8163881 
 34.66   22.0516126   4.69591446 
34.665   20.9706413   4.57937128 
 34.67   19.7335289   4.44224367 
34.675    19.422101   4.40705129 
 34.68    19.174211   4.37883671 
34.685   18.6379118   4.31716479 
 34.69   17.5731138   4.19202979 
34.695   18.0585557   4.24953594 
  34.7   16.9884664   4.12170673 
34.705    16.497726   4.06173929 
 34.71    16.732754   4.09056891 
34.715   15.7296641   3.96606406 
 34.72   14.9584311    3.8676131 
34.725   15.4155371   3.92626248 
 34.73    15.282065   3.90922818 
34.735   14.7386774   3.83909851 
 34.74   14.9295243   3.86387426 
34.745   14.5711886   3.81722263 
 34.75     14.13145   3.75918209 
34.755   14.4983031   3.80766374 
 34.76   13.5596344   3.68234088 
34.765    14.464072   3.80316605 
 34.77   13.9319278   3.73254977 
34.775   13.6638716   3.69646745 
 34.78   13.1900358   3.63180888 
34.785   13.8500936   3.72157139 
 34.79    13.495638   3.67364097 
34.795   13.1182568   3.62191342 
  34.8   13.6310987   3.69203179 
34.805   13.5255513   3.67771007 
 34.81   13.2428041   3.63906638 
34.815    13.242513   3.63902638 
 34.82   13.7392253    3.7066461 
34.825   13.5644945   3.68300074 
 34.83   13.5169744   3.67654382 
34.835   13.3264804   3.65054522 
 34.84   13.4112814   3.66214165 
34.845   13.4853604   3.67224188 
 34.85   14.1971994   3.76791712 
34.855   14.1345407   3.75959316 
 34.86   13.4539665    3.6679649 
34.865   13.7506533   3.70818733 
 34.87   13.5989767   3.68767904 
34.875    13.713885   3.70322629 
 34.88   13.9372714   3.73326551 
34.885   14.1079125   3.75605012 
 34.89   14.1432245   3.76074787 
34.895   14.4860818   3.80605857 
  34.9   14.6678358   3.82986107 
34.905   15.1264547   3.88927432 
 34.91   14.1220896   3.75793688 
34.915   14.9553719   3.86721759 
 34.92   15.1173647   3.88810554 
34.925   15.1581273   3.89334397 
 34.93   16.0383269   4.00478799 
34.935    16.174724    4.0217812 
 34.94   16.6944301    4.0858818 
34.945   17.6315514   4.19899409 
 34.95    18.193689   4.26540607 
34.955     18.53273   4.30496574 
 34.96   19.1596724    4.3771763 
34.965   19.4947636   4.41528749 
 34.97   20.2190434   4.49655907 
34.975   21.1642427   4.60046114 
 34.98    21.944635   4.68451012 
34.985   22.0122303   4.69171933 
 34.99   21.6076124   4.64839891 
34.995   22.4856026   4.74189863 
  35.0   21.5486928   4.64205695 
35.005   22.0546025    4.6962328 
 35.01    21.320722   4.61743674 
35.015   19.7867022   4.44822461 
 35.02   19.0487913    4.3644921 
35.025   19.2770462   4.39056331 
 35.03   18.3301026    4.2813669 
35.035   18.0016344    4.2428333 
 35.04   17.0396539   4.12791157 
35.045   17.0826117   4.13311163 
 35.05   16.0883588   4.01102964 
35.055   15.9658162   3.99572475 
 35.06   15.5406463   3.94216264 
35.065    15.134396   3.89029511 
 35.07   14.5380988   3.81288589 
35.075   14.6906716   3.83284119 
 35.08   14.0157482   3.74376124 
35.085   13.9054343   3.72899911 
 35.09   13.6592007   3.69583559 
35.095   13.8974285    3.7279255 
  35.1   13.9978827   3.74137444 
35.105   13.7703604   3.71084362 
 35.11    13.517415   3.67660372 
35.115   12.8178281   3.58019945 
 35.12    13.193687   3.63231153 
35.125   13.1247789   3.62281367 
 35.13   13.5657196   3.68316706 
35.135   13.1587871   3.62750425 
 35.14   12.8399828   3.58329218 
35.145   13.2378858   3.63839055 
 35.15   12.8643733   3.58669393 
35.155   12.7700766    3.5735244 
 35.16   13.3629129   3.65553182 
35.165   12.8373896   3.58293032 
 35.17    12.483819   3.53324483 
35.175   13.2753275   3.64353228 
 35.18   12.8041454   3.57828805 
35.185   13.0359792   3.61053725 
 35.19   12.9502405   3.59864426 
35.195   12.6728708   3.55989758 
  35.2   12.7981621    3.5774519 
35.205   12.5638981   3.54455895 
 35.21   12.8839065    3.5894159 
35.215   12.7062225   3.56457887 
 35.22   12.9600176   3.60000245 
35.225   12.7322523   3.56822818 
 35.23   12.7250916   3.56722463 
35.235   13.1749297    3.6297286 
 35.24   12.9692534   3.60128497 
35.245   12.8189894   3.58036163 
 35.25   12.7568364   3.57167137 
35.255   13.3399374    3.6523879 
 35.26   13.4054326   3.66134301 
35.265   12.8033398   3.57817548 
 35.27   13.2522749   3.64036741 
35.275    12.965697   3.60079116 
 35.28   13.2239119    3.6364697 
35.285   13.1718969   3.62931081 
 35.29   12.7692931   3.57341477 
35.295   13.0496616   3.61243153 
  35.3   13.3951799   3.65994261 
35.305   12.9230049   3.59485813 
 35.31   12.7233186   3.56697612 
35.315   12.6164856   3.55196925 
 35.32   13.2028318   3.63357011 
35.325   12.8416723   3.58352791 
 35.33   13.0023433   3.60587622 
35.335   13.1335113   3.62401867 
 35.34   13.2533723   3.64051813 
35.345   13.4580697   3.66852418 
 35.35   13.7813241   3.71232058 
35.355   13.3838101   3.65838901 
 35.36   13.0706576   3.61533644 
35.365   13.2170136   3.63552109 
 35.37     13.71948   3.70398164 
35.375   13.1079448   3.62048958 
 35.38   13.2777634   3.64386654 
35.385   13.0104265   3.60699688 
 35.39   13.4056919   3.66137841 
35.395   13.1294684   3.62346083 
  35.4   13.4515019   3.66762893 
35.405   13.7463663   3.70760924 
 35.41   14.0528823   3.74871742 
35.415    13.499263   3.67413432 
 35.42   13.4372357   3.66568352 
35.425   13.2915852   3.64576264 
 35.43   13.7778486   3.71185244 
35.435   14.0894932   3.75359737 
 35.44    13.689017   3.69986715 
35.445    14.075821   3.75177572 
 35.45   13.8879778   3.72665772 
35.455   14.1933119   3.76740122 
 35.46   13.9843141   3.73956069 
35.465   14.6187207   3.82344356 
 35.47   14.3548615     3.788781 
35.475     14.20604   3.76909008 
 35.48   14.7363159   3.83879094 
35.485   15.0272163   3.87649536 
 35.49   15.1442959   3.89156728 
35.495   15.2421272    3.9041167 
  35.5    15.147425   3.89196929 
35.505    15.153449   3.89274311 
 35.51   15.1193884   3.88836577 
35.515   15.2227241   3.90163095 
 35.52   16.1012637     4.012638 
35.525   15.9297244   3.99120588 
 35.53    16.277419   4.03452835 
35.535    16.262338   4.03265892 
 35.54   17.0181843    4.1253102 
35.545   16.8660126   4.10682512 
 35.55   16.9828048   4.12101987 
35.555    17.965938   4.23862454 
 35.56   17.9724464   4.23939222 
35.565   18.0822715   4.25232543 
 35.57   18.7012116   4.32448975 
35.575   18.5069135   4.30196623 
 35.58   19.8829892   4.45903455 
35.585   20.3421618   4.51022858 
 35.59   20.8250341   4.56344541 
35.595   21.6414478   4.65203695 
  35.6   22.7637078   4.77113276 
35.605    23.273327   4.82424368 
 35.61   23.5268555     4.850449 
35.615    25.054304   5.00542745 
 35.62   25.9826581   5.09731872 
35.625    27.137622   5.20937828 
 35.63   29.0480021   5.38961985 
35.635   29.6280691   5.44316719 
 35.64   32.2395168   5.67798528 
35.645   34.0769486   5.83754645 
 35.65   35.3400642   5.94475098 
35.655   38.2107051   6.18148082 
 35.66   39.8958071   6.31631278 
35.665   41.2175855   6.42009232 
 35.67   45.4953806   6.74502636 
35.675   46.2888519    6.8035911 
 35.68   50.0083041   7.07165498 
35.685   52.0859884   7.21706231 
 35.69   51.8589646   7.20131686 
35.695   55.6955222   7.46294326 
  35.7    56.059979   7.48732122 
35.705   58.8172807   7.66924251 
 35.71   60.8513075   7.80072481 
35.715   60.8553498    7.8009839 
 35.72   60.6542222   7.78808206 
35.725   61.0624677   7.81424774 
 35.73   60.1652858   7.75662851 
35.735   60.2239139   7.76040682 
 35.74   57.1242451   7.55805829 
35.745    55.536697   7.45229475 
 35.75   52.5679548   7.25037618 
35.755   49.2222886   7.01585979 
 35.76   46.6877629   6.83284442 
35.765   43.4710366   6.59325691 
 35.77    40.564805   6.36905056 
35.775   39.2416718   6.26431735 
 35.78   35.3740201   5.94760625 
35.785   33.9313016   5.82505807 
 35.79   32.5370049   5.70412175 
35.795   29.5683488   5.43767862 
  35.8   29.0255079   5.38753264 
35.805     27.72606    5.2655541 
 35.81   26.2755213    5.1259654 
35.815   24.8642747     4.986409 
 35.82   24.1684751   4.91614433 
35.825    22.976529   4.79338387 
 35.83   22.3702807   4.72972311 
35.835   21.0656001   4.58972767 
 35.84   20.1582345   4.48979226 
35.845   20.4913209   4.52673402 
 35.85   19.5264604   4.41887547 
35.855   19.2915068   4.39220978 
 35.86   18.4666811   4.29728764 
35.865    17.639729   4.19996773 
 35.87   17.5208967   4.18579702 
35.875   17.4600698   4.17852483 
 35.88    17.194337   4.14660547 
35.885   17.0202095   4.12555566 
 35.89   16.2683738   4.03340721 
35.895   16.1671293    4.0208369 
  35.9   16.2286298   4.02847735 
35.905   15.6629133   3.95763986 
 35.91   15.1997034    3.8986797 
35.915   15.0548936   3.88006361 
 35.92   15.2137139   3.90047611 
35.925   15.1890321   3.89731088 
 35.93   14.7407972   3.83937458 
35.935   14.1780535   3.76537561 
 35.94   14.4992823   3.80779231 
35.945   14.4398178   3.79997603 
 35.95   14.2943368   3.78078521 
35.955   14.6290422   3.82479309 
 35.96   14.5584388   3.81555223 
35.965   13.5542354   3.68160772 
 35.97   13.4355307   3.66545095 
35.975   13.7577524   3.70914442 
 35.98   13.8122662   3.71648573 
35.985   14.0500093    3.7483342 
 35.99   13.3119059   3.64854847 
35.995   12.8887112   3.59008513 
  36.0   13.4811127   3.67166347 
36.005    13.297866   3.64662392 
 36.01   13.3695626   3.65644124 
36.015   13.6298337   3.69186047 
 36.02   13.8164322   3.71704616 
36.025   13.3155585   3.64904898 
 36.03   13.2705027   3.64287011 
36.035   12.8740017   3.58803592 
 36.04   12.8585718   3.58588508 
36.045   12.9828055   3.60316604 
 36.05   12.3977616   3.52104553 
36.055   13.0176201   3.60799391 
 36.06   12.9720441    3.6016724 
36.065    13.570216   3.68377741 
 36.07   12.8416508   3.58352491 
36.075   12.8320638   3.58218701 
 36.08   13.4810188   3.67165069 
36.085   12.9107998   3.59316014 
 36.09   12.8337728   3.58242555 
36.095   12.5887323   3.54806036 
  36.1   13.0449387   3.61177777 
36.105   13.0382852   3.61085658 
 36.11   13.1183679   3.62192875 
36.115   13.0069127   3.60650977 
 36.12   13.0466736   3.61201794 
36.125   13.1747214   3.62969991 
 36.13   13.1288512   3.62337566 
36.135   13.4657234    3.6695672 
 36.14   12.3844329    3.5191523 
36.145   12.7163876   3.56600443 
 36.15   12.3025271   3.50749585 
36.155   12.7971596   3.57731178 
 36.16   13.1936914   3.63231213 
36.165   12.8156631   3.57989709 
 36.17    12.622318   3.55279017 
36.175   13.1562023   3.62714796 
 36.18   12.7750211   3.57421615 
36.185   12.6875972   3.56196535 
 36.19   13.0130378   3.60735884 
36.195   13.0123537   3.60726402 
  36.2   13.0840625   3.61718987 
36.205   13.1656886    3.6284554 
 36.21   12.8079762    3.5788233 
36.215   12.8351798   3.58262191 
 36.22   13.1031464   3.61982685 
36.225   12.8228814   3.58090511 
 36.23    12.763877   3.57265685 
36.235   13.2149766   3.63524093 
 36.24   13.4931795   3.67330635 
36.245   12.9183645   3.59421264 
 36.25   13.5486687   3.68085163 
36.255    13.421471   3.66353259 
 36.26   13.4579015   3.66850126 
36.265   13.5794515   3.68503073 
 36.27   13.7629499     3.709845 
36.275   13.2510514   3.64019936 
 36.28   13.5012554   3.67440544 
36.285   13.3984916   3.66039501 
 36.29   13.6207164   3.69062548 
36.295   14.0912115   3.75382625 
  36.3   13.8286552   3.71868998 
36.305   14.1932016   3.76738657 
 36.31   14.2809492   3.77901432 
36.315   14.4574705   3.80229805 
 36.32   14.4556364   3.80205686 
36.325   14.3921905   3.79370406 
 36.33   14.7474251   3.84023764 
36.335    14.689973   3.83275005 
 36.34   14.7840307   3.84500074 
36.345    15.042803   3.87850525 
 36.35   14.9927259   3.87204415 
36.355   16.0524707   4.00655346 
 36.36   14.4285959   3.79849916 
36.365   15.8483165   3.98099441 
 36.37   15.7147969   3.96418931 
36.375   16.4516231   4.05606004 
 36.38    16.305029   4.03794861 
36.385   16.4423157   4.05491253 
 36.39   16.7476234   4.09238603 
36.395   17.0525004   4.12946732 
  36.4   17.1654411   4.14311974 
36.405   17.3478608   4.16507632 
 36.41   17.7753586   4.21608333 
36.415   18.3953666     4.288982 
 36.42   18.8330742     4.339709 
36.425   19.1990737   4.38167476 
 36.43   19.2713428   4.38991376 
36.435   20.4865071   4.52620228 
 36.44   20.4176915   4.51859397 
36.445   21.6135249   4.64903483 
 36.45   21.5773133   4.64513867 
36.455   22.4915482   4.74252551 
 36.46   23.6820256   4.86641815 
36.465   24.6402143   4.96389104 
 36.47   25.5547693   5.05517253 
36.475   26.1559977   5.11429347 
 36.48   28.2379313   5.31393746 
36.485   28.6581065   5.35332668 
 36.49   30.3721903   5.51109702 
36.495   32.2841116   5.68191091 
  36.5   32.5721875   5.70720488 
36.505   35.8223435   5.98517698 
 36.51   37.7559268   6.14458516 
36.515   38.7093532   6.22168411 
 36.52   42.4163246   6.51278163 
36.525   44.8301662    6.6955333 
 36.53    46.850054   6.84470993 
36.535   51.0409577   7.14429546 
 36.54   54.1162842   7.35637711 
36.545   57.3451654   7.57265907 
 36.55   58.9623945   7.67869745 
36.555   60.7432004   7.79379242 
 36.56   63.8867062     7.992916 
36.565   66.3255705   8.14405123 
 36.57   66.2451275   8.13911098 
36.575   65.3724176   8.08532112 
 36.58   64.6152243   8.03835955 
36.585   64.4612953   8.02877919 
 36.59   59.6305845   7.72208421 
36.595   58.2018357   7.62901276 
  36.6   55.3313006   7.43850123 
36.605   50.3044864   7.09256557 
 36.61   48.6010264   6.97144363 
36.615   44.4374001   6.66613832 
 36.62   41.0085559    6.4037923 
36.625   40.0867639   6.33141089 
 36.63   37.0116662   6.08372141 
36.635   34.6573953    5.8870532 
 36.64   32.8561076   5.73202474 
36.645   29.8918315   5.46734227 
 36.65   29.5584001   5.43676375 
36.655   27.8889724   5.28100108 
 36.66   25.8363922   5.08295113 
36.665   25.4606016   5.04584994 
 36.67   24.3355554   4.93310808 
36.675   22.8784124   4.78313834 
 36.68   22.1181545    4.7029942 
36.685   21.7950107   4.66851269 
 36.69   20.1753313   4.49169582 
36.695   20.2566503   4.50073886 
  36.7   20.0407092   4.47668507 
36.705   18.8359008   4.34003466 
 36.71   19.2683781   4.38957607 
36.715   18.6332214   4.31662153 
 36.72   18.0729307   4.25122697 
36.725   17.6826071   4.20506922 
 36.73   17.2621924   4.15477946 
36.735   16.7301657   4.09025253 
 36.74   16.9496509   4.11699537 
36.745   16.2644464   4.03292034 
 36.75    16.192139    4.0239457 
36.755   15.6036288   3.95014289 
 36.76   15.5852723   3.94781868 
36.765   15.4094897   3.92549229 
 36.77   15.5304384   3.94086773 
36.775   15.0495562   3.87937574 
 36.78   15.3925978   3.92334014 
36.785   14.9904402   3.87174898 
 36.79   15.0230921   3.87596338 
36.795   14.8083482   3.84816166 
  36.8   14.6257265   3.82435962 
36.805   14.3518913   3.78838902 
 36.81   14.7625314   3.84220397 
36.815   14.4440501   3.80053287 
 36.82   14.6371709   3.82585558 
36.825   14.1228973   3.75804435 
 36.83   14.3075967    3.7825384 
36.835    14.017146   3.74394791 
 36.84   14.8483731   3.85335868 
36.845   13.9033568   3.72872054 
 36.85    14.385582   3.79283298 
36.855   14.2181134   3.77069137 
 36.86   13.7970779    3.7144418 
36.865   14.3119297   3.78311111 
 36.87   13.9508411   3.73508248 
36.875   14.6268267   3.82450345 
 36.88   14.6782957    3.8312264 
36.885    14.105058   3.75567012 
 36.89   14.3596533   3.78941332 
36.895   14.2259999   3.77173699 
  36.9   14.3765538   3.79164262 
36.905   14.0617211   3.74989615 
 36.91   14.3140405   3.78339008 
36.915   14.3271278   3.78511925 
 36.92   14.5804616   3.81843706 
36.925   13.8475505    3.7212297 
 36.93   14.0895859   3.75360972 
36.935    14.299774    3.7815042 
 36.94   14.3817169   3.79232342 
36.945   14.4576417   3.80232057 
 36.95    14.326618   3.78505191 
36.955   14.0526252   3.74868312 
 36.96   13.9385946   3.73344273 
36.965   14.4244053   3.79794751 
 36.97   14.4201214   3.79738349 
36.975   14.6399431   3.82621786 
 36.98   14.3252375   3.78486954 
36.985   14.3880377    3.7931567 
 36.99   14.8765031   3.85700701 
36.995   14.7973116   3.84672738 
  37.0   14.6124585   3.82262456 
37.005   14.8915832   3.85896142 
 37.01   15.0062912   3.87379545 
37.015   15.2116219   3.90020793 
 37.02   15.1931395   3.89783779 
37.025   15.5894713   3.94835046 
 37.03   15.3341398   3.91588301 
37.035   15.2358314   3.90331032 
 37.04   15.9273676   3.99091062 
37.045   15.5674716   3.94556354 
 37.05   15.7285992    3.9659298 
37.055   15.8706528   3.98379879 
 37.06   16.1054505   4.01315967 
37.065   15.9791699   3.99739539 
 37.07   16.9926103    4.1222094 
37.075   16.9251764   4.11402192 
 37.08   17.1662805   4.14322103 
37.085   17.0516301   4.12936194 
 37.09   17.0668095   4.13119952 
37.095   17.7809924    4.2167514 
  37.1   17.5587904   4.19032103 
37.105   18.3666143   4.28562881 
 37.11   19.1469747   4.37572562 
37.115   19.4069691   4.40533416 
 37.12   19.4363827   4.40867131 
37.125   19.8268794   4.45273841 
 37.13   20.2257774   4.49730779 
37.135   20.8573112   4.56698053 
 37.14   21.0705912   4.59027136 
37.145   21.6622589   4.65427318 
 37.15   21.8697721   4.67651281 
37.155   22.4673803   4.73997683 
 37.16   22.6323582   4.75734781 
37.165   23.5644142   4.85431913 
 37.17    23.650575   4.86318568 
37.175   24.1503848    4.9143041 
 37.18   25.2616324   5.02609515 
37.185   26.1911186   5.11772592 
 37.19   27.6778537   5.26097459 
37.195   28.6756776   5.35496757 
  37.2   28.5859488   5.34658291 
37.205    30.729267   5.54339851 
 37.21   31.7198893   5.63204131 
37.215   32.4140524   5.69333403 
 37.22   34.7324336   5.89342291 
37.225   35.7852466   5.98207712 
 37.23   37.5263804   6.12587793 
37.235   41.0590782   6.40773581 
 37.24   42.6224423   6.52858654 
37.245   45.1296472   6.71786032 
 37.25   48.4094931   6.95769309 
37.255    51.566491    7.1809812 
 37.26   57.1319686   7.55856922 
37.265   59.6683508   7.72452916 
 37.27   63.6978599    7.9810939 
37.275   69.1545563   8.31592185 
 37.28   73.9126733     8.597248 
37.285   78.0771767   8.83612905 
 37.29   82.0687853   9.05918238 
37.295   86.0387189   9.27570584 
  37.3   90.2307259   9.49898552 
37.305   93.7392721   9.68190436 
 37.31   92.8960553   9.63825997 
37.315   92.6631644   9.62617081 
 37.32   91.7958759   9.58101643 
37.325   89.6406584   9.46787507 
 37.33   85.7076865   9.25784459 
37.335    80.387943   8.96593235 
 37.34   78.0385541   8.83394329 
37.345   71.8169802   8.47448997 
 37.35   68.4508389   8.27350221 
37.355   64.4412725   8.02753215 
 37.36   57.9255807   7.61088567 
37.365   55.8612929   7.47404127 
 37.37   50.4537961   7.10308356 
37.375   46.9379467    6.8511274 
 37.38   44.2481992   6.65193199 
37.385   41.8934403   6.47251422 
 37.39   39.5458928   6.28855252 
37.395   37.7403612   6.14331842 
  37.4   35.3774008   5.94789045 
37.405   33.4824433   5.78640159 
 37.41   32.8209125   5.72895388 
37.415   30.2418843   5.49926216 
 37.42   29.3586879   5.41836579 
37.425   28.1290634   5.30368395 
 37.43   26.3454915   5.13278594 
37.435   25.7652613    5.0759493 
 37.44   24.7628561   4.97622911 
37.445   23.6478663   4.86290719 
 37.45   23.5739862   4.85530495 
37.455   21.6935607   4.65763466 
 37.46   21.4064952   4.62671538 
37.465   21.0778855   4.59106584 
 37.47   20.4904771   4.52664082 
37.475    20.254429   4.50049208 
 37.48   18.6572482   4.31940368 
37.485   19.5956427   4.42669659 
 37.49   18.6708004   4.32097216 
37.495   18.8292827   4.33927213 
  37.5   17.3866757   4.16973329 
37.505   18.1733055   4.26301601 
 37.51   17.3287943   4.16278684 
37.515   16.7710683   4.09524948 
 37.52   16.6148428   4.07613086 
37.525   16.5119869   4.06349442 
 37.53   16.5427796    4.0672816 
37.535   15.9771652   3.99714463 
 37.54   16.4831838   4.05994874 
37.545   15.7211477   3.96499025 
 37.55   15.6796363   3.95975205 
37.555   15.0953616   3.88527496 
 37.56   14.7201261   3.83668165 
37.565   15.2774822   3.90864199 
 37.57   14.7529234   3.84095345 
37.575   14.6303181   3.82495988 
 37.58   14.6079892   3.82203993 
37.585   15.0694666   3.88194108 
 37.59   14.6285674   3.82473102 
37.595   14.2562404   3.77574368 
  37.6   14.4200901   3.79737937 
37.605   13.9206092   3.73103326 
 37.61   14.0167652   3.74389706 
37.615   14.0876525   3.75335217 
 37.62   13.8124744   3.71651375 
37.625   14.1469255   3.76123989 
 37.63   13.8785599   3.72539392 
37.635   13.6149826   3.68984859 
 37.64   13.2030012   3.63359342 
37.645   13.7715631   3.71100567 
 37.65   13.4612164   3.66895304 
37.655    13.964101   3.73685711 
 37.66   13.4471627   3.66703732 
37.665   13.1382906     3.624678 
 37.67   13.7766853   3.71169574 
37.675    13.610942   3.68930102 
 37.68    13.195183   3.63251745 
37.685   13.1968412   3.63274568 
 37.69   13.2137648   3.63507425 
37.695    13.645881   3.69403316 
  37.7   13.2482845    3.6398193 
37.705   13.2586223   3.64123911 
 37.71   12.5286203   3.53957911 
37.715   13.5590471   3.68226115 
 37.72   13.2079595   3.63427564 
37.725   13.5473659   3.68067465 
 37.73   13.3462653   3.65325407 
37.735   13.5131972   3.67603009 
 37.74   12.7572486   3.57172908 
37.745   13.2424318   3.63901522 
 37.75    12.962808   3.60038998 
37.755   12.8691875   3.58736498 
 37.76   13.0156862    3.6077259 
37.765   12.5734681   3.54590864 
 37.77   12.7313977   3.56810842 
37.775   13.0844768   3.61724713 
 37.78   12.7404937   3.56938282 
37.785   12.6148352   3.55173693 
 37.79   12.7051376   3.56442668 
37.795   12.8000217    3.5777118 
  37.8   12.6752631   3.56023358 
37.805   12.5293522    3.5396825 
 37.81   13.1345914   3.62416769 
37.815    12.604475   3.55027816 
 37.82   12.4599463   3.52986492 
37.825    12.489573     3.534059 
 37.83   12.9095997   3.59299315 
37.835   12.3012025   3.50730701 
 37.84   12.4326936   3.52600249 
37.845    12.697871   3.56340722 
 37.85    12.563289   3.54447302 
37.855   12.5823867   3.54716601 
 37.86   12.3015719   3.50735968 
37.865   12.7078036   3.56480063 
 37.87   12.8970946   3.59125251 
37.875   12.4406938   3.52713677 
 37.88   12.5323676   3.54010841 
37.885   12.7666223   3.57304104 
 37.89    12.202162   3.49315931 
37.895   12.3517547   3.51450633 
  37.9   12.5477144   3.54227532 
37.905   11.6171807   3.40839856 
 37.91   12.4277063   3.52529521 
37.915   12.3711104   3.51725894 
 37.92   11.9004348   3.44970068 
37.925   12.2888309   3.50554288 
 37.93   12.3152228   3.50930517 
37.935   12.6731302   3.55993402 
 37.94   12.1473424   3.48530377 
37.945   12.0884923   3.47685092 
 37.95   12.2244172   3.49634341 
37.955   12.0028623   3.46451472 
 37.96   12.6166232   3.55198862 
37.965   11.7576184   3.42893838 
 37.97    12.352446   3.51460467 
37.975   11.8328127   3.43988556 
 37.98   12.2797688   3.50425011 
37.985   11.6747108    3.4168276 
 37.99   11.6651042   3.41542152 
37.995   12.2244972   3.49635485 
  38.0   12.3418987   3.51310386 
38.005   11.7859878   3.43307264 
 38.01   12.1154036   3.48071884 
38.015   11.9456112   3.45624235 
 38.02   12.2407743    3.4986818 
38.025   12.1064977   3.47943929 
 38.03   12.4183352   3.52396583 
38.035   12.3309144   3.51154018 
 38.04   12.0788607   3.47546554 
38.045    12.052292   3.47164111 
 38.05   11.8710423    3.4454379 
38.055   12.2682841   3.50261104 
 38.06   12.1985706   3.49264522 
38.065   12.3317438   3.51165827 
 38.07   11.8777849   3.44641624 
38.075   12.0184442   3.46676278 
 38.08    11.903104   3.45008754 
38.085   11.8731452   3.44574305 
 38.09   11.9053916   3.45041904 
38.095   11.9328677   3.45439831 
  38.1   12.3862277   3.51940729 
38.105   12.0992811   3.47840209 
 38.11   12.0160205    3.4664132 
38.115   12.0253295   3.46775568 
 38.12    12.129675    3.4827683 
38.125   12.1969473   3.49241282 
 38.13   11.7472644   3.42742824 
38.135   12.0784441   3.47540561 
 38.14   11.9324268   3.45433449 
38.145   12.1979333   3.49255397 
 38.15   11.8580924    3.4435581 
38.155   12.3059425   3.50798268 
 38.16   12.2524554   3.50035075 
38.165   12.0263248   3.46789919 
 38.17   12.1021177   3.47880981 
38.175   12.6873598   3.56193203 
 38.18   12.2828951   3.50469615 
38.185   12.4684818   3.53107375 
 38.19   12.7334274   3.56839283 
38.195   12.4206064   3.52428807 
  38.2   12.7363782   3.56880628 
38.205   12.5153303   3.53770127 
 38.21   12.4859875   3.53355168 
38.215   12.4342887   3.52622868 
 38.22   12.4915767   3.53434247 
38.225   12.6150907   3.55177289 
 38.23   12.3652026     3.516419 
38.235   12.3916829   3.52018222 
 38.24   12.3028506   3.50754196 
38.245   13.0181623   3.60806905 
 38.25   12.3820795   3.51881791 
38.255   13.2849225   3.64484877 
 38.26   12.8346693   3.58255066 
38.265   12.8318748   3.58216063 
 38.27   12.7119509    3.5653823 
38.275   13.1060617    3.6202295 
 38.28   12.9889818     3.604023 
38.285   13.2539188    3.6405932 
 38.29   13.2110512   3.63470097 
38.295    13.008264   3.60669711 
  38.3   13.1334563   3.62401108 
38.305   13.1183803   3.62193046 
 38.31   13.4694229   3.67007124 
38.315   12.6589641    3.5579438 
 38.32    13.591739   3.68669758 
38.325   13.1093344   3.62068149 
 38.33   13.3998823   3.66058496 
38.335   13.3258492   3.65045877 
 38.34   13.2683729   3.64257779 
38.345    13.744934   3.70741608 
 38.35   14.2470471   3.77452608 
38.355   14.3313353   3.78567501 
 38.36   13.9377724   3.73333261 
38.365   14.1864261   3.76648723 
 38.37   14.2754119   3.77828161 
38.375    14.163546   3.76344869 
 38.38   14.7265908   3.83752404 
38.385   14.6496001    3.8274796 
 38.39   14.7715146   3.84337282 
38.395   15.5312844   3.94097505 
  38.4   15.2928002     3.910601 
38.405   15.3671118   3.92009078 
 38.41   15.6126609   3.95128598 
38.415   15.8065683   3.97574751 
 38.42   15.9284077   3.99104093 
38.425   16.2545723   4.03169596 
 38.43   16.1630017   4.02032358 
38.435    16.486973   4.06041538 
 38.44    16.284847    4.0354488 
38.445   17.1461449   4.14079037 
 38.45    17.442172   4.17638265 
38.455   18.2171108   4.26815075 
 38.46   18.1664255   4.26220899 
38.465   19.2273391   4.38489898 
 38.47   19.3708391   4.40123155 
38.475   20.0446376   4.47712381 
 38.48   20.7691748   4.55732102 
38.485   20.9594815   4.57815263 
 38.49   21.6532674   4.65330714 
38.495   22.2867937   4.72088908 
  38.5   23.2986018   4.82686252 
38.505    23.749969     4.873394 
 38.51   24.7049928   4.97041173 
38.515    25.947733   5.09389174 
 38.52   26.8863961   5.18520936 
38.525   27.9439107   5.28620003 
 38.53    29.156355   5.39966249 
38.535   31.4354847   5.60673566 
 38.54   32.2606175   5.67984308 
38.545   34.7266068   5.89292854 
 38.55   35.3673658   5.94704681 
38.555   38.5891559   6.21201705 
 38.56   42.0445621   6.48417782 
38.565   43.5229352   6.59719146 
 38.57   46.7524118   6.83757353 
38.575   49.6620099   7.04712777 
 38.58   52.8616409   7.27060114 
38.585   58.4812219   7.64730161 
 38.59   63.1515046    7.9467921 
38.595   64.6879078   8.04287932 
  38.6   72.3437572   8.50551334 
38.605   75.8829676   8.71108303 
 38.61   80.7087501   8.98380488 
38.615   83.8549787   9.15723641 
 38.62   87.1325582   9.33448222 
38.625   89.1752338   9.44326394 
 38.63   90.5735766   9.51701511 
38.635   89.7357862   9.47289745 
 38.64   87.7241374   9.36611645 
38.645   84.0719243   9.16907434 
 38.65   83.0010023   9.11048859 
38.655   76.9456635   8.77186773 
 38.66   72.0454728   8.48796046 
38.665   68.4012913   8.27050732 
 38.67   60.9396486   7.80638511 
38.675   57.9202247    7.6105338 
 38.68   54.0018887   7.34859773 
38.685   49.9970597    7.0708599 
 38.69   47.2159192   6.87138408 
38.695   42.9016098   6.54993204 
  38.7   39.2614332   6.26589444 
38.705   37.5277568   6.12599027 
 38.71   35.5092051   5.95896007 
38.715    32.941383   5.73945843 
 38.72   31.7594135   5.63554909 
38.725   29.6456794    5.4447846 
 38.73   29.5266429   5.43384237 
38.735    27.338054   5.22858049 
 38.74   25.8712409   5.08637798 
38.745   24.3255729    4.9320962 
 38.75   23.9102326   4.88980905 
38.755   22.3230226   4.72472461 
 38.76   22.5956138   4.75348439 
38.765   22.0853908   4.69950963 
 38.77   20.6387177   4.54298555 
38.775   19.8115077   4.45101198 
 38.78   19.0249884   4.36176436 
38.785   18.9449406   4.35257861 
 38.79   18.7300305   4.32782053 
38.795    17.926404   4.23395844 
  38.8   17.2750838   4.15633057 
38.805   17.2241269   4.15019601 
 38.81   17.2228135   4.15003778 
38.815   16.5090156   4.06312879 
 38.82   16.8338815   4.10291134 
38.825   16.3472558   4.04317397 
 38.83   15.7991698   3.97481695 
38.835   15.9700979   3.99626049 
 38.84   15.4659488   3.93267705 
38.845   15.5210771   3.93967982 
 38.85   15.4160542   3.92632833 
38.855    15.236618   3.90341108 
 38.86   15.1131332   3.88756134 
38.865   14.5163623   3.81003442 
 38.87   14.5067553   3.80877346 
38.875   14.8072732   3.84802198 
 38.88   14.2990834   3.78141288 
38.885   14.3876884   3.79311065 
 38.89   14.3770829    3.7917124 
38.895   14.0727666   3.75136863 
  38.9   14.0224401   3.74465487 
38.905   14.0399682   3.74699455 
 38.91   13.5949391   3.68713156 
38.915    14.032795   3.74603724 
 38.92   13.4384823   3.66585356 
38.925   13.6151221   3.68986749 
 38.93   13.7552386   3.70880555 
38.935    13.376144   3.65734111 
 38.94   13.3502309   3.65379677 
38.945   12.7303588   3.56796283 
 38.95   13.2163135    3.6354248 
38.955   12.5686929   3.54523524 
 38.96   12.5343458   3.54038781 
38.965   13.1431226   3.62534448 
 38.97   12.9947687   3.60482575 
38.975   12.6202079   3.55249319 
 38.98   12.6108284   3.55117282 
38.985     12.30674   3.50809635 
 38.99   12.7919957   3.57658996 
38.995   12.9261998   3.59530246 
  39.0   12.6471262   3.55627982 
39.005   12.5761008   3.54627985 
 39.01   12.5285879   3.53957454 
39.015   12.1974523   3.49248511 
 39.02   12.4307727   3.52573009 
39.025   12.4769818   3.53227714 
 39.03   12.2651652   3.50216579 
39.035    12.517572   3.53801808 
 39.04   12.4017359   3.52160985 
39.045   12.5621618   3.54431401 
 39.05   12.4092882   3.52268197 
39.055   12.1817642   3.49023842 
 39.06   12.2797744   3.50425091 
39.065   12.0274404   3.46806004 
 39.07   12.6093559   3.55096548 
39.075   12.1520217   3.48597499 
 39.08   11.9285718   3.45377645 
39.085    11.841025   3.44107904 
 39.09    12.034059   3.46901412 
39.095    12.109656    3.4798931 
  39.1    11.793049    3.4341009 
39.105   11.9563525    3.4577959 
 39.11   11.9266863   3.45350348 
39.115   11.8602539   3.44387193 
 39.12   11.8352467   3.44023934 
39.125   12.4331716   3.52607028 
 39.13   12.3756665   3.51790656 
39.135    11.873174   3.44574723 
 39.14   11.6404646   3.41181251 
39.145   11.5515843   3.39876217 
 39.15   11.5115382   3.39286578 
39.155   11.6265868   3.40977812 
 39.16   11.6232474   3.40928839 
39.165   11.7361551   3.42580722 
 39.17   11.6455832   3.41256256 
39.175   11.9455361   3.45623149 
 39.18   11.6421172   3.41205469 
39.185   11.7649394   3.43000574 
 39.19   12.1698998   3.48853835 
39.195   12.1992229    3.4927386 
  39.2   12.2886145   3.50551201 
39.205   11.5106161   3.39272989 
 39.21   12.1830156   3.49041768 
39.215   11.7183225   3.42320354 
 39.22   11.4700272   3.38674286 
39.225   11.6564089   3.41414834 
 39.23   11.6896231   3.41900908 
39.235   11.9998895   3.46408566 
 39.24   11.8899695   3.44818351 
39.245    11.446931   3.38333135 
 39.25   11.8819972    3.4470273 
39.255   11.8940419   3.44877397 
 39.26   11.6399527    3.4117375 
39.265   12.0133151   3.46602295 
 39.27   11.7579754   3.42899044 
39.275   11.3452855   3.36827634 
 39.28   11.6387168   3.41155637 
39.285   11.9269173   3.45353692 
 39.29   12.0360606   3.46930261 
39.295   11.5213991   3.39431865 
  39.3   11.5546009   3.39920593 
39.305   11.2087678   3.34794979 
 39.31   11.6823911    3.4179513 
39.315   11.6552901    3.4139845 
 39.32   11.6005112   3.40595232 
39.325   11.7490647   3.42769087 
 39.33   11.8773196   3.44634873 
39.335   11.3988278   3.37621501 
 39.34   11.8904693   3.44825598 
39.345   11.7428054    3.4267777 
 39.35   12.0100841   3.46555682 
39.355   11.6101088   3.40736097 
 39.36   12.5008964   3.53566068 
39.365   12.1155913    3.4807458 
 39.37   11.4561843   3.38469855 
39.375   11.6474753   3.41283977 
 39.38   11.3914081   3.37511602 
39.385   11.3347292   3.36670896 
 39.39   11.7433123   3.42685166 
39.395   11.9538044   3.45742743 
  39.4   11.5165032   3.39359738 
39.405    12.036493   3.46936493 
 39.41   11.4678779   3.38642554 
39.415   12.3282013   3.51115384 
 39.42   12.3219232   3.51025971 
39.425   12.0742711   3.47480519 
 39.43   11.9939591   3.46322957 
39.435    12.286025   3.50514265 
 39.44   11.9186621   3.45234155 
39.445   12.1287444    3.4826347 
 39.45   12.3030986   3.50757732 
39.455   12.1833132   3.49046031 
 39.46   12.1963495   3.49232723 
39.465   11.9693312   3.45967212 
 39.47   12.6788077   3.56073134 
39.475   12.5140219   3.53751635 
 39.48   12.2514402   3.50020574 
39.485   12.1752883   3.48931058 
 39.49   12.8440639   3.58386158 
39.495   12.5807431   3.54693433 
  39.5    12.601176   3.54981352 
39.505    13.063703   3.61437449 
 39.51   12.9656871   3.60078979 
39.515   12.7354398   3.56867479 
 39.52   12.9465831   3.59813606 
39.525   12.4969217   3.53509855 
 39.53   13.2909298   3.64567274 
39.535   13.5034957   3.67471029 
 39.54   13.3003332   3.64696219 
39.545    13.910475   3.72967491 
 39.55   14.0245523   3.74493689 
39.555   13.7173544   3.70369469 
 39.56   14.3202877   3.78421559 
39.565   14.6123451   3.82260973 
 39.57    14.923064   3.86303819 
39.575   15.4854083   3.93515036 
 39.58   15.5312206   3.94096696 
39.585   15.7010548   3.96245565 
 39.59   16.7464801   4.09224633 
39.595   17.5844968   4.19338728 
  39.6   17.2952531   4.15875619 
39.605   17.7217984   4.20972664 
 39.61   17.6165535   4.19720782 
39.615   17.9068328   4.23164658 
 39.62   18.6058806   4.31345344 
39.625   18.8703847    4.3440056 
 39.63   18.7972914   4.33558432 
39.635   18.5663013    4.3088631 
 39.64   18.7125999   4.32580627 
39.645   17.8446307   4.22429056 
 39.65   17.2755768   4.15638987 
39.655    17.103911   4.13568749 
 39.66   16.5648085   4.06998876 
39.665   16.7468005   4.09228549 
 39.67   16.1460963   4.01822054 
39.675   15.9329118   3.99160517 
 39.68   15.3104414   3.91285592 
39.685   15.4026083   3.92461569 
 39.69   14.3127777   3.78322319 
39.695   14.5034064   3.80833381 
  39.7    14.336735   3.78638812 
39.705   14.4768394    3.8048442 
 39.71   14.3518121   3.78837856 
39.715   13.8261589   3.71835433 
 39.72   13.5414946   3.67987698 
39.725   13.5165866   3.67649107 
 39.73   13.5067958   3.67515929 
39.735   13.2668118    3.6423635 
 39.74   13.0101774   3.60696235 
39.745   13.3776846   3.65755173 
 39.75   13.0224531   3.60866361 
39.755   12.6291871   3.55375676 
 39.76   12.6217621   3.55271193 
39.765   12.8454246   3.58405142 
 39.77   13.1383519   3.62468646 
39.775   12.7684835   3.57330149 
 39.78   12.8513971   3.58488453 
39.785   12.3892563   3.51983753 
 39.79   12.7036449   3.56421729 
39.795   12.1628381   3.48752607 
  39.8   12.4367563   3.52657856 
39.805   12.2722721   3.50318028 
 39.81   12.2905391   3.50578652 
39.815   12.1495081   3.48561445 
 39.82   12.5102808   3.53698753 
39.825   12.1812318   3.49016214 
 39.83   12.1888424   3.49125226 
39.835   12.2988291   3.50696864 
 39.84   12.4267849   3.52516452 
39.845   11.9667073    3.4592929 
 39.85   12.0231372   3.46743958 
39.855   12.0829511   3.47605396 
 39.86   12.0788383   3.47546231 
39.865    12.209771   3.49424828 
 39.87   12.0305739   3.46851177 
39.875   12.0562881   3.47221659 
 39.88   12.3815069   3.51873656 
39.885   12.3701146   3.51711737 
 39.89   11.9821765   3.46152806 
39.895   12.2629297   3.50184661 
  39.9   12.1468763   3.48523691 
39.905   12.4538707   3.52900421 
 39.91   12.1855688   3.49078341 
39.915   12.3351544   3.51214385 
 39.92   12.5229907   3.53878379 
39.925   12.4972246   3.53514139 
 39.93   12.0821743   3.47594221 
39.935   12.7237906   3.56704227 
 39.94   12.4287328   3.52544079 
39.945   12.3414781     3.513044 
 39.95   12.4517709   3.52870668 
39.955   12.1810981     3.490143 
 39.96   12.3705864   3.51718444 
39.965   12.2503327   3.50004753 
 39.97   12.3404612   3.51289926 
39.975   12.6963617   3.56319543 
 39.98   13.1185476   3.62195356 
39.985   12.8654602   3.58684544 
 39.99   12.8937725   3.59078996 
39.995   12.6925413    3.5626593 
  40.0   12.1687509   3.48837367 
40.005   12.9455003   3.59798559 
 40.01   12.8370539   3.58288346 
40.015   12.5105404   3.53702423 
 40.02   12.5197077   3.53831989 
40.025    12.881729   3.58911256 
 40.03   13.0059733   3.60637952 
40.035   12.8403015   3.58333664 
 40.04   12.7165183   3.56602275 
40.045   12.5983673   3.54941788 
 40.05   13.3525383   3.65411252 
40.055   12.9981229   3.60529096 
 40.06   12.9635781   3.60049693 
40.065    13.264355   3.64202622 
 40.07   12.9886991   3.60398379 
40.075   13.0396647   3.61104759 
 40.08   13.1507614   3.62639785 
40.085   12.8640045   3.58664251 
 40.09   13.5946319    3.6870899 
40.095   13.2610675   3.64157487 
  40.1   13.3540009   3.65431264 
40.105   13.4570487   3.66838503 
 40.11   13.9533903   3.73542371 
40.115   13.5711013   3.68389756 
 40.12   13.5580347   3.68212367 
40.125   13.2544694   3.64066881 
 40.13   14.2973096   3.78117833 
40.135   13.6231583   3.69095628 
 40.14   13.6841493   3.69920928 
40.145   14.1761753    3.7651262 
 40.15   14.4092735   3.79595489 
40.155   13.8121032   3.71646381 
 40.16   14.6077475   3.82200831 
40.165   14.7338814   3.83847384 
 40.17   14.4104993   3.79611634 
40.175     14.93741   3.86489457 
 40.18   15.3349062   3.91598087 
40.185   14.9938294   3.87218664 
 40.19   15.0055754   3.87370306 
40.195   15.0855616    3.8840136 
  40.2   15.9334907   3.99167768 
40.205    15.886773    3.9858215 
 40.21   16.4000194   4.04969374 
40.215   16.4015192   4.04987891 
 40.22    16.442479   4.05493267 
40.225   16.2765142   4.03441622 
 40.23   17.0137849   4.12477695 
40.235   16.6784082   4.08392069 
 40.24   17.5536594   4.18970875 
40.245   17.4596878   4.17847912 
 40.25   18.4148745   4.29125559 
40.255    17.867363   4.22698036 
 40.26     19.11681   4.37227744 
40.265   18.6204029   4.31513648 
 40.27   20.2241293   4.49712456 
40.275   20.7192659   4.55184203 
 40.28    21.713099   4.65973165 
40.285   21.5321846    4.6402785 
 40.29   22.9135094   4.78680576 
40.295   22.7712495   4.77192304 
  40.3   23.1344081   4.80982412 
40.305   24.6022577    4.9600663 
 40.31   25.5220579   5.05193606 
40.315   26.6440012   5.16178275 
 40.32   27.8855185   5.28067406 
40.325   28.9056035   5.37639316 
 40.33   30.3743543   5.51129334 
40.335   31.3999871   5.60356914 
 40.34   32.4932486   5.70028496 
40.345   34.8868036   5.90650519 
 40.35   36.3105255   6.02582156 
40.355   37.7739157   6.14604879 
 40.36    40.993076   6.40258354 
40.365   42.1250378   6.49038041 
 40.37   44.9200734   6.70224391 
40.375   48.1835964   6.94144051 
 40.38   51.0020494   7.14157192 
40.385   55.4044178   7.44341439 
 40.39     58.86804   7.67255107 
40.395    62.845734   7.92753013 
  40.4   67.8762175   8.23870241 
40.405   71.5086559   8.45627908 
 40.41   75.1772124   8.67047936 
40.415   80.7079112   8.98375819 
 40.42   82.9160247   9.10582367 
40.425   85.6513491   9.25480141 
 40.43   88.5406859   9.40960604 
40.435   90.1294903   9.49365526 
 40.44   90.6751428   9.52234965 
40.445   89.8131685   9.47698098 
 40.45   87.1028919   9.33289301 
40.455    85.534243   9.24847247 
 40.46   79.7965226   8.93288993 
40.465   76.2954843   8.73472863 
 40.47   71.2447516   8.44066062 
40.475   65.7377456   8.10788169 
 40.48   63.5152157   7.96964338 
40.485   58.0132438   7.61664255 
 40.49    54.064193   7.35283571 
40.495   50.5014114   7.10643451 
  40.5   45.6534622   6.75673458 
40.505   44.7556415   6.68996573 
 40.51    41.547215   6.44571292 
40.515   38.6922062   6.22030596 
 40.52   36.8552449   6.07085208 
40.525   34.3084416   5.85734083 
 40.53    31.818585   5.64079649 
40.535   31.4024601    5.6037898 
 40.54   29.9337782   5.47117704 
40.545   27.2007551   5.21543432 
 40.55   27.6482727   5.25816248 
40.555   25.5891228   5.05856924 
 40.56   24.6386586   4.96373434 
40.565   24.4160348   4.94125842 
 40.57   22.6357767   4.75770708 
40.575   22.6542905   4.75965235 
 40.58   21.5735047    4.6447287 
40.585   21.7220406     4.660691 
 40.59   21.2680423   4.61172878 
40.595   19.7227129    4.4410261 
  40.6   19.0957795   4.36987179 
40.605   19.1653753   4.37782769 
 40.61   18.5551809    4.3075725 
40.615   18.2069298   4.26695791 
 40.62   17.9177365   4.23293474 
40.625   17.0819483   4.13303137 
 40.63    16.830257   4.10246962 
40.635   16.8493795   4.10479957 
 40.64   16.4355047   4.05407261 
40.645   16.1438596    4.0179422 
 40.65    16.027222    4.0034013 
40.655   16.5368301   4.06655015 
 40.66     15.77622   3.97192901 
40.665   15.5605213   3.94468266 
 40.67   15.5355006   3.94150993 
40.675   15.1886995    3.8972682 
 40.68   15.1579616   3.89332269 
40.685    14.890179   3.85877947 
 40.69   14.9350759   3.86459259 
40.695   14.3360486   3.78629748 
  40.7   14.5651975    3.8164378 
40.705   14.2279552   3.77199618 
 40.71    14.336695   3.78638284 
40.715   13.9343304   3.73287161 
 40.72   14.3406515   3.78690527 
40.725   13.9531045   3.73538545 
 40.73   14.3902428   3.79344735 
40.735   14.3558187   3.78890732 
 40.74   14.4287853   3.79852409 
40.745   14.6293431   3.82483243 
 40.75   14.0338267   3.74617495 
40.755   13.7281753   3.70515523 
 40.76   13.6699447   3.69728883 
40.765   13.4638903   3.66931742 
 40.77   13.4821263    3.6718015 
40.775   13.6503697   3.69464067 
 40.78   13.7234164   3.70451298 
40.785   13.4287358   3.66452395 
 40.79   13.7703018   3.71083573 
40.795   13.3338888   3.65155977 
  40.8   13.8132596   3.71661938 
40.805   13.7782856   3.71191131 
 40.81   13.7765799   3.71168154 
40.815   13.7229044   3.70444387 
 40.82   13.8057862   3.71561384 
40.825   14.1315214   3.75919159 
 40.83   14.1625555   3.76331709 
40.835   14.1813482   3.76581309 
 40.84   13.7412584   3.70692034 
40.845   14.1279639   3.75871838 
 40.85   13.8214964   3.71772731 
40.855   14.3143207   3.78342711 
 40.86   14.4059645     3.795519 
40.865   13.9661184   3.73712702 
 40.87   14.4909429   3.80669711 
40.875   14.7053831   3.83475985 
 40.88   14.6689419   3.83000547 
40.885   14.6537458   3.82802114 
 40.89   15.6312045   3.95363181 
40.895   15.8031987   3.97532372 
  40.9   15.3451071   3.91728313 
40.905   15.5162897   3.93907219 
 40.91   15.9768926   3.99711053 
40.915    15.957256   3.99465342 
 40.92   16.6104413   4.07559092 
40.925   16.7944505   4.09810329 
 40.93   16.9206543   4.11347229 
40.935   17.3866215   4.16972679 
 40.94      17.7842   4.21713173 
40.945   17.8376862    4.2234685 
 40.95   18.2052541   4.26676155 
40.955   18.5262469   4.30421269 
 40.96   18.5126004   4.30262716 
40.965   18.2755298   4.27498887 
 40.97    18.718262   4.32646068 
40.975   18.7299059   4.32780613 
 40.98   19.3268636   4.39623289 
40.985   18.9587412   4.35416367 
 40.99   18.9144967   4.34907998 
40.995   19.0071681    4.3597211 
  41.0   18.6709739   4.32099224 
41.005   18.8583333   4.34261825 
 41.01   19.5190221   4.41803374 
41.015   19.5660714   4.42335522 
 41.02   19.2779792   4.39066957 
41.025   19.9309851   4.46441319 
 41.03   20.4664039   4.52398098 
41.035   20.8136079   4.56219332 
 41.04   21.2788265   4.61289784 
41.045   21.9433613   4.68437416 
 41.05   22.1297238   4.70422404 
41.055   23.3238231   4.82947441 
 41.06   24.4493371   4.94462709 
41.065   24.5795313   4.95777483 
 41.07   26.3127476   5.12959527 
41.075   27.8308961   5.27549961 
 41.08   27.9624996   5.28795798 
41.085   30.3712962    5.5110159 
 41.09   31.4800466   5.61070821 
41.095   32.7550455   5.72320238 
  41.1   34.3303926   5.85921434 
41.105   35.8055896    5.9837772 
 41.11   36.0714907    6.0059546 
41.115   36.1538175   6.01280446 
 41.12   36.9002513   6.07455771 
41.125   37.2976624   6.10718122 
 41.13   35.0926763   5.92390718 
41.135   34.4928392   5.87306047 
 41.14   34.3644747   5.86212203 
41.145   31.8805682   5.64628801 
 41.15   31.5164845   5.61395445 
41.155   28.9058517   5.37641625 
 41.16   27.9429228   5.28610658 
41.165   27.3277277   5.22759291 
 41.17   25.4948792   5.04924541 
41.175   23.4585386   4.84340156 
 41.18   23.4089079    4.8382753 
41.185   22.2145481   4.71323117 
 41.19   21.7447308   4.66312457 
41.195   20.3155525   4.50727773 
  41.2   19.1865786   4.38024869 
41.205   19.0201578   4.36121059 
 41.21   18.5835832   4.31086803 
41.215   18.1931204   4.26533943 
 41.22   17.8196931   4.22133783 
41.225   16.5411657   4.06708319 
 41.23   16.0455102   4.00568473 
41.235   16.1096684   4.01368514 
 41.24    15.552461   3.94366086 
41.245   15.1877459   3.89714586 
 41.25   15.6679138   3.95827157 
41.255    14.762128   3.84215149 
 41.26   14.4424534    3.8003228 
41.265   14.3645175   3.79005508 
 41.27   14.6058601   3.82176138 
41.275   14.4417461   3.80022974 
 41.28   13.7226189   3.70440533 
41.285   13.5404654   3.67973714 
 41.29   13.7637058   3.70994688 
41.295   13.6992002   3.70124307 
  41.3   13.8315709     3.719082 
41.305   13.2465523   3.63958133 
 41.31   13.6119841   3.68944224 
41.315   13.4605518   3.66886246 
 41.32   12.9286007   3.59563635 
41.325   12.5786137   3.54663413 
 41.33    13.161515   3.62788023 
41.335    12.748507   3.57050515 
 41.34   12.2915832   3.50593543 
41.345   12.7754618    3.5742778 
 41.35   12.4447593   3.52771304 
41.355   12.2587361    3.5012478 
 41.36   12.6006263   3.54973608 
41.365   12.6772628    3.5605144 
 41.37   11.9598306    3.4582988 
41.375   12.1907202   3.49152119 
 41.38   12.3342009    3.5120081 
41.385    12.193551   3.49192655 
 41.39   12.1951322   3.49215294 
41.395   11.9762477   3.46067156 
  41.4   12.0652058   3.47350051 
41.405   11.8827311   3.44713375 
 41.41   12.6550833   3.55739839 
41.415   12.4466394    3.5279795 
 41.42   12.0540811   3.47189878 
41.425   11.7510126     3.427975 
 41.43   12.1156132   3.48074895 
41.435   12.3474311   3.51389116 
 41.44   12.0634559   3.47324861 
41.445   12.3661611   3.51655529 
 41.45   11.8297551   3.43944111 
41.455   12.1635089   3.48762223 
 41.46   12.1029683   3.47893207 
41.465   12.6534641    3.5571708 
 41.47   11.8759835   3.44615488 
41.475   12.4834906   3.53319836 
 41.48   12.3486154   3.51405968 
41.485   11.7283117   3.42466228 
 41.49   12.1893589   3.49132625 
41.495   12.3483263   3.51401854 
  41.5   11.9957428   3.46348708 
41.505   11.8027545   3.43551372 
 41.51   11.8644204    3.4444768 
41.515    11.903685   3.45017173 
 41.52   11.5915839   3.40464152 
41.525   11.8326457   3.43986129 
 41.53   11.7254232   3.42424053 
41.535    12.395123   3.52067082 
 41.54   11.9712861   3.45995464 
41.545   11.9526023   3.45725358 
 41.55   11.9708263   3.45988819 
41.555   11.8344999   3.44013079 
 41.56   11.7612136   3.42946258 
41.565   11.9097733   3.45105394 
 41.57   11.6081389    3.4070719 
41.575    11.800399   3.43517088 
 41.58   11.6951111   3.41981156 
41.585   11.8402357   3.44096435 
 41.59   11.9035006   3.45014501 
41.595   11.7223458   3.42379115 
  41.6   11.7050823   3.42126911 
41.605   11.7497307   3.42778801 
 41.61   11.6154468   3.40814419 
41.615   11.6921891   3.41938431 
 41.62   11.8327479   3.43987615 
41.625   11.2744105    3.3577389 
 41.63     11.55251   3.39889835 
41.635   11.8043243   3.43574218 
 41.64   11.2619135   3.35587746 
41.645    12.001771   3.46435723 
 41.65   11.3859419   3.37430613 
41.655   11.4402852   3.38234907 
 41.66   11.4835247   3.38873498 
41.665   11.8056528   3.43593551 
 41.67   11.4693228   3.38663886 
41.675   11.4719835   3.38703167 
 41.68   11.9764362    3.4606988 
41.685   12.0970878    3.4780868 
 41.69   11.9448709   3.45613526 
41.695    11.257021   3.35514843 
  41.7   12.1121413   3.48025018 
41.705   12.6892516   3.56219758 
 41.71   12.0951732   3.47781156 
41.715   11.7459009   3.42722934 
 41.72   11.6902325    3.4190982 
41.725    11.796317   3.43457669 
 41.73   11.8673818   3.44490665 
41.735   12.1340597   3.48339773 
 41.74   11.6787379   3.41741685 
41.745   11.7957967   3.43450094 
 41.75   11.7005408   3.42060533 
41.755    11.452503   3.38415469 
 41.76   11.5137163   3.39318675 
41.765   11.3003928   3.36160569 
 41.77   11.4295179     3.380757 
41.775   11.5737501   3.40202147 
 41.78   11.2251097   3.35038948 
41.785   11.1848323   3.34437323 
 41.79   11.1794173   3.34356356 
41.795     11.40168   3.37663738 
  41.8   11.2691858    3.3569608 
41.805   11.3670911   3.37151169 
 41.81   11.4918265   3.38995966 
41.815    10.992086    3.3154315 
 41.82   11.1159057   3.33405244 
41.825   11.1580029    3.3403597 
 41.83   11.1913589   3.34534885 
41.835   11.6192671   3.40870461 
 41.84   11.1847615   3.34436264 
41.845   11.0510881   3.32431769 
 41.85   11.1129651   3.33361141 
41.855   11.4371498   3.38188554 
 41.86   11.0501113   3.32417077 
41.865   11.0717838   3.32742901 
 41.87    11.295905   3.36093811 
41.875   11.2095252    3.3480629 
 41.88   11.2076969   3.34778985 
41.885   11.0111392   3.31830366 
 41.89   11.0706293   3.32725552 
41.895   11.0917087   3.33042171 
  41.9   11.1934857    3.3456667 
41.905   11.1002161   3.33169868 
 41.91   10.9415633    3.3078034 
41.915   11.2171371   3.34919947 
 41.92   11.1054541   3.33248468 
41.925   11.2340733   3.35172691 
 41.93   11.2287513    3.3509329 
41.935   11.0129957   3.31858339 
 41.94   10.9241565   3.30517118 
41.945   11.0468585   3.32368146 
 41.95   10.8018521   3.28661712 
41.955   11.6691786   3.41601794 
 41.96   11.5021312    3.3914792 
41.965   11.0468395   3.32367861 
 41.97   10.9244521    3.3052159 
41.975   10.8616351   3.29569948 
 41.98   11.0719076   3.32744761 
41.985   10.9484516   3.30884445 
 41.99   11.0769954   3.32821205 
41.995   10.9436688   3.30812164 
  42.0   11.2921117   3.36037375 
42.005   10.5760827   3.25208898 
 42.01   11.1157622   3.33403092 
42.015   10.7807983    3.2834126 
 42.02   11.0393521   3.32255205 
42.025   10.9619898   3.31088959 
 42.03   11.3636764   3.37100525 
42.035   10.9569775   3.31013256 
 42.04   11.1657425   3.34151799 
42.045   11.2310088   3.35126972 
 42.05   10.9424871   3.30794303 
42.055   10.9116473   3.30327826 
 42.06   10.8586319   3.29524382 
42.065   10.8513602   3.29414028 
 42.07   10.6948151   3.27029282 
42.075   11.3489591   3.36882162 
 42.08   11.0549322   3.32489582 
42.085   11.0969028    3.3312014 
 42.09    10.891304   3.30019757 
42.095   11.7197887    3.4234177 
  42.1   11.0327428   3.32155728 
42.105   11.6340019   3.41086527 
 42.11   11.3794789   3.37334832 
42.115   11.3288469   3.36583524 
 42.12   11.1810089   3.34380157 
42.125   11.3795049   3.37335217 
 42.13   11.8340131   3.44006005 
42.135   11.0142886   3.31877819 
 42.14   11.2078649   3.34781495 
42.145    11.485193   3.38898111 
 42.15   11.4549294   3.38451316 
42.155   11.3007945   3.36166543 
 42.16   11.1522407   3.33949707 
42.165    10.731931   3.27596261 
 42.17   11.2460932   3.35351953 
42.175   11.1511328   3.33933119 
 42.18   10.7227352   3.27455877 
42.185   11.5560652   3.39942131 
 42.19   11.4997325   3.39112555 
42.195   11.0446998   3.32335671 
  42.2   11.4607273   3.38536959 
42.205   11.2176244   3.34927222 
 42.21   11.4361312   3.38173494 
42.215    11.137759   3.33732813 
 42.22   11.5936012   3.40493777 
42.225   11.3222961   3.36486197 
 42.23   11.3630868    3.3709178 
42.235   11.5791383   3.40281329 
 42.24   11.2453599   3.35341019 
42.245   11.4689264   3.38658033 
 42.25   11.2812369   3.35875526 
42.255   11.7406928   3.42646944 
 42.26   10.8193432     3.289277 
42.265   10.9142168   3.30366718 
 42.27   11.4786613   3.38801732 
42.275   11.4531873    3.3842558 
 42.28   11.3587479   3.37027416 
42.285   11.6437138   3.41228865 
 42.29   11.1884502   3.34491408 
42.295   11.1498977   3.33914625 
  42.3   12.0188123   3.46681588 
42.305   11.4194583    3.3792689 
 42.31   11.5682265   3.40120956 
42.315   11.4362944   3.38175906 
 42.32   11.3268512   3.36553877 
42.325   11.2445063   3.35328291 
 42.33   11.2027681   3.34705365 
42.335    11.463792   3.38582221 
 42.34   11.3985697   3.37617678 
42.345   11.5010143   3.39131454 
 42.35   11.0334259   3.32166011 
42.355   11.1418636   3.33794302 
 42.36   10.8976337   3.30115641 
42.365   11.3799427   3.37341707 
 42.37   11.0380283   3.32235282 
42.375   11.3825443   3.37380264 
 42.38   11.4115381   3.37809681 
42.385   11.3848484   3.37414409 
 42.39    10.877647   3.29812781 
42.395   11.0302366      3.32118 
  42.4     10.83458   3.29159231 
42.405   11.4338737   3.38140114 
 42.41   11.1721757   3.34248047 
42.415   11.2871888   3.35964117 
 42.42   11.3760478   3.37283973 
42.425   11.1622721   3.34099867 
 42.43    11.081134   3.32883372 
42.435   11.1664047   3.34161708 
 42.44   11.1311517   3.33633807 
42.445   11.6060032   3.40675847 
 42.45   11.2276636    3.3507706 
42.455   10.9861187   3.31453144 
 42.46   11.3574378    3.3700798 
42.465   10.4855741   3.23814362 
 42.47   10.7963281   3.28577663 
42.475   11.0433288   3.32315043 
 42.48    11.313948   3.36362126 
42.485   11.1607847   3.34077606 
 42.49    11.263392   3.35609774 
42.495   11.1575311   3.34028908 
  42.5   11.1922824   3.34548688 
42.505   10.8360774   3.29181977 
 42.51     10.72081   3.27426481 
42.515   11.1989853    3.3464885 
 42.52   10.9473174   3.30867305 
42.525    10.805758   3.28721129 
 42.53   11.0580459   3.32536402 
42.535   11.1415691    3.3378989 
 42.54   11.4307036   3.38093235 
42.545   11.1504741   3.33923256 
 42.55   11.0978738   3.33134714 
42.555   11.4057545   3.37724067 
 42.56   11.4689694   3.38658669 
42.565   11.1069229   3.33270505 
 42.57   10.8655365   3.29629133 
42.575   11.3544149   3.36963128 
 42.58   10.9708836   3.31223242 
42.585   11.0781268   3.32838201 
 42.59   10.9009658   3.30166106 
42.595   11.3272261   3.36559446 
  42.6    11.343958   3.36807928 
42.605   11.2761403   3.35799648 
 42.61    10.770015    3.2817701 
42.615    11.168596   3.34194494 
 42.62   11.0770114   3.32821445 
42.625   10.9040363   3.30212603 
 42.63   11.3956253    3.3757407 
42.635   11.0700496   3.32716841 
 42.64   10.4778504   3.23695079 
42.645   10.9392899   3.30745974 
 42.65   11.1762602   3.34309142 
42.655   11.1954625   3.34596212 
 42.66   11.1588302   3.34048353 
42.665   10.7863529   3.28425835 
 42.67   11.1234199   3.33517914 
42.675   11.0544947   3.32483002 
 42.68   10.9397246   3.30752545 
42.685   10.9833355   3.31411157 
 42.69   11.3427003   3.36789256 
42.695   11.2730363   3.35753426 
  42.7    10.965813    3.3114669 
42.705   10.8457809   3.29329332 
 42.71   10.9505025   3.30915435 
42.715   11.5699251   3.40145926 
 42.72   11.0467911   3.32367133 
42.725   10.6295418   3.26029781 
 42.73   11.2022486   3.34697603 
42.735   10.9490656   3.30893723 
 42.74   11.1116412   3.33341284 
42.745    11.585127   3.40369314 
 42.75   11.5801731   3.40296534 
42.755    11.236686   3.35211665 
 42.76   11.0707809    3.3272783 
42.765    11.764997   3.43001414 
 42.77   11.2861309   3.35948372 
42.775   11.4453056   3.38309114 
 42.78   10.9998306   3.31659925 
42.785   11.3367513   3.36700925 
 42.79    11.488835    3.3895184 
42.795   11.6803829   3.41765751 
  42.8   11.2230435   3.35008112 
42.805   11.5087405   3.39245346 
 42.81   11.0356226   3.32199075 
42.815   11.3892795   3.37480065 
 42.82   11.6933483   3.41955382 
42.825   11.6521832   3.41352943 
 42.83   11.4664689   3.38621749 
42.835   11.6240893   3.40941188 
 42.84   11.5527782    3.3989378 
42.845   11.7712761   3.43092933 
 42.85   12.1735267   3.48905814 
42.855   11.7361618    3.4258082 
 42.86   11.9121108   3.45139259 
42.865   12.2438342   3.49911907 
 42.87   12.1007892   3.47861886 
42.875   12.5034035   3.53601521 
 42.88   12.1909157   3.49154918 
42.885   12.2829589   3.50470525 
 42.89   12.4431838   3.52748973 
42.895   12.3963218   3.52084106 
  42.9   12.7655524   3.57289133 
42.905   12.7277202   3.56759305 
 42.91   12.6316774   3.55410712 
42.915   12.6659325   3.55892294 
 42.92   12.3178116     3.509674 
42.925   11.9710465   3.45992001 
 42.93    12.435873   3.52645331 
42.935    12.669886   3.55947834 
 42.94   12.3213278   3.51017489 
42.945   12.5012933    3.5357168 
 42.95   12.6782537   3.56065355 
42.955   12.3497005   3.51421406 
 42.96   12.4144659    3.5234168 
42.965   12.6991545   3.56358731 
 42.97   12.5028497    3.5359369 
42.975   12.7079855   3.56482616 
 42.98   12.1212212   3.48155442 
42.985    12.163486   3.48761896 
 42.99   12.0711326   3.47435355 
42.995   12.4810015   3.53284608 
  43.0   12.4136252   3.52329749 
43.005   12.7820767   3.57520303 
 43.01   12.3241304   3.51057409 
43.015   12.7009436   3.56383832 
 43.02    12.716564   3.56602917 
43.025   12.2887343    3.5055291 
 43.03   12.6607541   3.55819535 
43.035   12.6536133   3.55719177 
 43.04   12.2811705    3.5044501 
43.045   12.5757879   3.54623574 
 43.05   13.1260063   3.62298307 
43.055   12.8275552   3.58155764 
 43.06    12.231754   3.49739246 
43.065   12.6329363   3.55428421 
 43.07   12.6446575   3.55593272 
43.075   12.7957447   3.57711402 
 43.08   12.7042524   3.56430251 
43.085   12.7964429   3.57721161 
 43.09   13.0365994   3.61062313 
43.095   12.9774534   3.60242327 
  43.1   13.0411938    3.6112593 
43.105   13.2525569   3.64040615 
 43.11   13.7341352   3.70595942 
43.115   12.9141582   3.59362744 
 43.12   14.1209897   3.75779054 
43.125   13.8191442   3.71741095 
 43.13   14.3978642   3.79445177 
43.135   14.2937963   3.78071373 
 43.14   14.7153488   3.83605901 
43.145   14.7735025   3.84363142 
 43.15   14.9350916   3.86459462 
43.155   14.9579131   3.86754613 
 43.16   15.5094954   3.93820967 
43.165   15.8474682   3.98088787 
 43.17   15.9963284   3.99954103 
43.175   16.1353436   4.01688232 
 43.18   16.1686942   4.02103148 
43.185   17.3459506   4.16484701 
 43.19   17.3131038   4.16090181 
43.195   18.0561825    4.2492567 
  43.2   18.1593157   4.26137486 
43.205   19.1718978   4.37857257 
 43.21   19.9283706   4.46412036 
43.215   20.2305517   4.49783856 
 43.22   21.4374953   4.63006428 
43.225    22.018376   4.69237424 
 43.23   23.1767382    4.8142225 
43.235   23.7042788   4.86870401 
 43.24    25.414495    5.0412791 
43.245   26.0938793   5.10821685 
 43.25    27.631882   5.25660366 
43.255   28.2222216   5.31245909 
 43.26   29.2538813   5.40868573 
43.265   32.2306646    5.6772057 
 43.27   31.8367875   5.64240972 
43.275   34.8096579     5.899971 
 43.28   35.5671991    5.9638242 
43.285   35.6283682   5.96895034 
 43.29   37.2483715    6.1031444 
43.295   36.7542205   6.06252592 
  43.3   37.5433355   6.12726166 
43.305   37.0537234   6.08717697 
 43.31   36.7657124   6.06347363 
43.315   36.5590775    6.0464103 
 43.32   34.5811003   5.88056972 
43.325   35.4756392   5.95614298 
 43.33   32.0898779   5.66479284 
43.335   31.0517427   5.57240906 
 43.34   29.8770005   5.46598578 
43.345   28.0403872   5.29531748 
 43.35   26.2583122   5.12428651 
43.355   26.0103025   5.10002966 
 43.36     24.37178    4.9367783 
43.365   22.9192584   4.78740623 
 43.37    22.655317   4.75976018 
43.375   21.1616376   4.60017799 
 43.38   19.8626115   4.45674898 
43.385   19.7961439   4.44928578 
 43.39   18.5991282   4.31267066 
43.395   18.7461885   4.32968688 
  43.4    18.109562   4.25553311 
43.405   17.1418375   4.14027022 
 43.41   16.7284708   4.09004533 
43.415    16.452782    4.0562029 
 43.42    15.556943   3.94422907 
43.425   15.8239375   3.97793131 
 43.43   15.5959553   3.94917147 
43.435   15.1302422    3.8897612 
 43.44   14.7827498   3.84483416 
43.445   14.7356594   3.83870543 
 43.45   14.3953926   3.79412607 
43.455   14.2225639   3.77128146 
 43.46   13.9348881    3.7329463 
43.465   13.9562407   3.73580522 
 43.47   13.9052541   3.72897495 
43.475   13.9725754   3.73799083 
 43.48   13.5321296    3.6786043 
43.485    13.574697   3.68438556 
 43.49   13.3241051   3.65021987 
43.495   13.6305466   3.69195702 
  43.5   13.2481419   3.63979971 
43.505   12.9122993    3.5933688 
 43.51   12.9400683   3.59723064 
43.515   12.0763107   3.47509867 
 43.52   12.8799091   3.58885902 
43.525   12.3878257   3.51963431 
 43.53   12.6687901   3.55932438 
43.535   12.7018303   3.56396273 
 43.54   12.4892306   3.53401056 
43.545    11.700856    3.4206514 
 43.55   12.1203356   3.48142724 
43.555   12.4318151   3.52587791 
 43.56   12.4749723   3.53199268 
43.565   12.4244609   3.52483488 
 43.57   12.0221716   3.46730033 
43.575   12.0096532   3.46549465 
 43.58   12.2586776   3.50123944 
43.585   12.8269261   3.58146983 
 43.59    11.971183   3.45993974 
43.595   12.0787374    3.4754478 
  43.6   12.0630627     3.473192 
43.605   11.7336986   3.42544867 
 43.61   11.7302145   3.42494007 
43.615   11.7101937   3.42201602 
 43.62   11.7283547   3.42466855 
43.625   11.5174112   3.39373116 
 43.63   11.7572957   3.42889133 
43.635   11.8953302   3.44896074 
 43.64   11.8726913    3.4456772 
43.645   11.6330311   3.41072296 
 43.65   11.9350985    3.4547212 
43.655   11.7187618   3.42326771 
 43.66    12.127461   3.48245043 
43.665   11.5749933   3.40220418 
 43.67   11.2193231   3.34952581 
43.675   11.3933304   3.37540078 
 43.68   11.7135506   3.42250647 
43.685   11.5514902   3.39874834 
 43.69   11.7193725    3.4233569 
43.695   12.1612032   3.48729166 
  43.7    11.682218   3.41792598 
43.705   11.7261755   3.42435038 
 43.71   11.5368817   3.39659854 
43.715   10.9743308   3.31275276 
 43.72   11.8506465   3.44247679 
43.725   11.6703143   3.41618417 
 43.73   12.0995533   3.47844121 
43.735   11.9132356   3.45155554 
 43.74   11.7560814   3.42871425 
43.745    12.096908   3.47806095 
 43.75   12.0033254   3.46458157 
43.755   11.9356453   3.45480032 
 43.76   11.6261769   3.40971801 
43.765   11.8002052   3.43514268 
 43.77   11.4306905   3.38093042 
43.775   11.7146056   3.42266061 
 43.78   11.5828469   3.40335818 
43.785   11.8882182   3.44792955 
 43.79    11.674942   3.41686142 
43.795   11.6365995   3.41124603 
  43.8   12.0487386    3.4711293 
43.805   11.6186174   3.40860931 
 43.81   11.7749506   3.43146479 
43.815   11.5938575   3.40497541 
 43.82   11.7315926   3.42514125 
43.825   11.7085343   3.42177356 
 43.83   11.6205019   3.40888573 
43.835   11.4511026   3.38394779 
 43.84   11.6371619   3.41132847 
43.845   11.5185551   3.39389969 
 43.85   11.0622686   3.32599888 
43.855   11.7191117   3.42331882 
 43.86   11.5032125   3.39163861 
43.865   11.5929998   3.40484945 
 43.87   11.4061947   3.37730584 
43.875   11.4858004   3.38907072 
 43.88   11.5309306    3.3957224 
43.885   11.4486774   3.38358943 
 43.89   11.3994675   3.37630974 
43.895   11.3853132   3.37421298 
  43.9   12.0293145   3.46833021 
43.905   11.6095976   3.40728596 
 43.91   11.3930432   3.37535824 
43.915   11.9411631    3.4555988 
 43.92   11.4073065   3.37747043 
43.925   11.2304897   3.35119228 
 43.93   11.6109455   3.40748376 
43.935   11.6698688   3.41611897 
 43.94   11.7846557   3.43287864 
43.945   11.9789345   3.46105974 
 43.95    11.717133   3.42302979 
43.955    11.906153   3.45052938 
 43.96   11.6548825   3.41392479 
43.965   11.5931918   3.40487765 
 43.97   12.1459526   3.48510439 
43.975   11.8381322   3.44065869 
 43.98   11.8362531    3.4403856 
43.985   11.8403958   3.44098761 
 43.99    11.838386   3.44069557 
43.995   12.0136208   3.46606705 
  44.0   12.1575153   3.48676287 
44.005   12.3451118   3.51356113 
 44.01   12.5195325   3.53829514 
44.015   12.1499266   3.48567448 
 44.02   12.3216479   3.51022048 
44.025   12.0254184   3.46776851 
 44.03   12.8574824   3.58573317 
44.035   13.0930022   3.61842537 
 44.04    12.552559   3.54295907 
44.045   12.3445037   3.51347459 
 44.05   12.8591687   3.58596831 
44.055   13.0688483   3.61508621 
 44.06   12.8877123   3.58994601 
44.065   13.2962813   3.64640663 
 44.07   13.0356096   3.61048605 
44.075   13.5018087   3.67448074 
 44.08   13.6694023   3.69721548 
44.085   14.3196591   3.78413254 
 44.09   13.8348063   3.71951694 
44.095    14.390441   3.79347348 
  44.1   14.6531212   3.82793955 
44.105   14.3969648   3.79433325 
 44.11   14.7254024   3.83736921 
44.115   14.3205892   3.78425543 
 44.12   15.3584113    3.9189809 
44.125     14.93123   3.86409498 
 44.13   14.7626903   3.84222466 
44.135   14.5953334   3.82038394 
 44.14   14.8037025   3.84755799 
44.145   14.8229409   3.85005726 
 44.15   14.3862628   3.79292273 
44.155   14.6361392   3.82572075 
 44.16   14.1534569   3.76210804 
44.165   13.7672836   3.71042903 
 44.17   14.0263869   3.74518183 
44.175   13.4166158   3.66286988 
 44.18   13.8654894   3.72363927 
44.185    13.343585   3.65288722 
 44.19   13.6356561   3.69264893 
44.195   13.4718893   3.67040723 
  44.2   12.8871211   3.58986366 
44.205   13.2052352   3.63390083 
 44.21    13.142476   3.62525531 
44.215   12.8025089   3.57805937 
 44.22    13.064818   3.61452873 
44.225    12.802004   3.57798883 
 44.23   12.4140026   3.52335104 
44.235   12.9998901   3.60553604 
 44.24   12.9934387   3.60464127 
44.245   12.5789501   3.54668156 
 44.25   13.2133275   3.63501409 
44.255   12.9728103   3.60177877 
 44.26   13.0734921   3.61572843 
44.265   12.8022887    3.5780286 
 44.27   12.6434445   3.55576215 
44.275   13.0717728   3.61549067 
 44.28   12.9668429   3.60095028 
44.285   12.8578849    3.5857893 
 44.29   13.2315688   3.63752234 
44.295   12.9631119   3.60043218 
  44.3   13.0838217   3.61715657 
44.305    13.290576   3.64562423 
 44.31    13.325627   3.65042834 
44.315   13.2326329   3.63766861 
 44.32   13.3149319   3.64896312 
44.325   13.1141496   3.62134638 
 44.33   14.4149439   3.79670172 
44.335   13.7325773   3.70574923 
 44.34   13.2866697   3.64508843 
44.345   13.3712359   3.65667006 
 44.35   13.9034886    3.7287382 
44.355   13.7500721   3.70810897 
 44.36   14.1117458   3.75656037 
44.365   14.2085539   3.76942354 
 44.37   13.9830588   3.73939283 
44.375   14.4041969   3.79528614 
 44.38   14.0180827   3.74407301 
44.385   14.4728246   3.80431658 
 44.39   14.7836623   3.84495283 
44.395   14.4786729   3.80508513 
  44.4   14.8963509   3.85957911 
44.405   14.8538412   3.85406814 
 44.41   14.8128365   3.84874479 
44.415   15.2318276   3.90279741 
 44.42   15.0789411   3.88316123 
44.425   15.9887646   3.99859533 
 44.43   15.5154372   3.93896397 
44.435   15.9570889   3.99463251 
 44.44   16.0284213   4.00355109 
44.445   16.3332995   4.04144769 
 44.45   16.4703848   4.05837218 
44.455   16.4907434   4.06087963 
 44.46   16.9846752    4.1212468 
44.465   17.9279266   4.23413824 
 44.47   17.4356439   4.17560102 
44.475   17.7295567   4.21064801 
 44.48    18.513964   4.30278561 
44.485   18.3895983   4.28830949 
 44.49   19.0831627   4.36842795 
44.495   19.4358045   4.40860574 
  44.5   19.9071097   4.46173841 
44.505    20.206499   4.49516396 
 44.51   21.7235576   4.66085374 
44.515   21.4927626   4.63602876 
 44.52   22.1475808   4.70612163 
44.525   23.0451002   4.80053124 
 44.53   22.4921855    4.7425927 
44.535   24.4382381   4.94350464 
 44.54   24.9562302   4.99562111 
44.545   25.8586083   5.08513601 
 44.55   27.2974568   5.22469682 
44.555   27.9644816   5.28814539 
 44.56   29.3860156   5.42088698 
44.565   31.0479711   5.57207063 
 44.57   31.8458885   5.64321615 
44.575   34.0088898   5.83171414 
 44.58   35.1654439   5.93004586 
44.585    36.871135   6.07216065 
 44.59   40.0829023   6.33110593 
44.595   40.1418652   6.33576083 
  44.6   43.6693514   6.60827901 
44.605   46.2432774   6.80024098 
 44.61   48.3584294   6.95402254 
44.615    52.042123   7.21402266 
 44.62   56.8042725   7.53686092 
44.625   57.7911303   7.60204777 
 44.63   62.6276266   7.91376185 
44.635    65.825039   8.11326316 
 44.64   68.4823522   8.27540647 
44.645   71.7426307   8.47010217 
 44.65   72.8951222   8.53786403 
44.655   74.4997392   8.63132315 
 44.66   76.8371008   8.76567743 
44.665   75.8750886   8.71063078 
 44.67   74.4888288    8.6306911 
44.675   73.3263458   8.56308039 
 44.68   72.3654355   8.50678761 
44.685   69.4360857   8.33283179 
 44.69   68.5997866   8.28249881 
44.695   66.1264964   8.13181999 
  44.7   61.9392834   7.87015142 
44.705   61.2312098   7.82503737 
 44.71   58.7796433   7.66678833 
44.715   57.3022615   7.56982572 
 44.72   57.0269948     7.551622 
44.725   56.2218066    7.4981202 
 44.73    54.674605   7.39422782 
44.735   54.4697394   7.38036174 
 44.74   55.4893773   7.44911923 
44.745   53.3646056   7.30510819 
 44.75   54.7226043   7.39747283 
44.755    54.265257   7.36649557 
 44.76   54.4465847    7.3787929 
44.765   52.9585442   7.27726214 
 44.77   52.1665184   7.22263929 
44.775    51.432434   7.17164096 
 44.78   50.4794714   7.10489066 
44.785   47.0413432    6.8586692 
 44.79   47.2037526   6.87049871 
44.795   45.7661521   6.76506852 
  44.8    41.053277   6.40728312 
44.805   40.2841937   6.34698304 
 44.81   38.2382007   6.18370445 
44.815   35.1074199   5.92515146 
 44.82   34.4712763   5.87122443 
44.825   32.3246995   5.68548147 
 44.83   31.2750046   5.59240598 
44.835   30.3896223   5.51267832 
 44.84   28.2263435   5.31284702 
44.845   27.7152438   5.26452693 
 44.85   26.9881462   5.19501166 
44.855   25.5418934   5.05389883 
 44.86   25.8723929   5.08649122 
44.865   24.1018916   4.90936774 
 44.87   23.6445982   4.86257115 
44.875   23.1498099   4.81142493 
 44.88   23.1180304   4.80812129 
44.885   22.0965113   4.70069265 
 44.89   22.4498586   4.73812818 
44.895    21.685366   4.65675487 
  44.9    21.265081    4.6114077 
44.905   21.3578738   4.62145797 
 44.91   21.0877239   4.59213718 
44.915     21.12808   4.59652912 
 44.92   21.3550234   4.62114958 
44.925   21.1216824   4.59583316 
 44.93   20.6332188    4.5423803 
44.935   20.8732496   4.56872517 
 44.94   20.8774643   4.56918639 
44.945   20.8420223   4.56530637 
 44.95   20.8596657    4.5672383 
44.955   21.2501358   4.60978696 
 44.96   21.3881893   4.62473668 
44.965   21.8470247   4.67408009 
 44.97   21.7478186   4.66345565 
44.975   22.8762357   4.78291079 
 44.98   23.0814648   4.80431731 
44.985   23.5174561   4.84947998 
 44.99   23.8215692    4.8807345 
44.995   24.8822431   4.98821041 
  45.0   25.1555838   5.01553425 
45.005   26.0556033   5.10446895 
 45.01   28.1346344   5.30420913 
45.015   29.1698804   5.40091477 
 45.02    29.452427   5.42700903 
45.025   30.7612599   5.54628343 
 45.03     33.36323   5.77609124 
45.035   34.4236918   5.86717068 
 45.04    36.232793   6.01936815 
45.045   37.5634624   6.12890385 
 45.05   41.1744678   6.41673342 
45.055   42.0948004   6.48805059 
 45.06   44.0642037   6.63808735 
45.065   48.0780575   6.93383426 
 45.07   49.7621387   7.05422843 
45.075    53.319629    7.3020291 
 45.08   56.7111098   7.53067791 
45.085   58.3665502    7.6398004 
 45.09   59.9395457    7.7420634 
45.095   61.6257142   7.85020472 
  45.1   62.5560159   7.90923611 
45.105   61.9326683   7.86973114 
 45.11   60.6425322   7.78733152 
45.115   59.6340799   7.72231053 
 45.12   57.6806147   7.59477549 
45.125   55.3670206   7.44090187 
 45.13   52.6872071    7.2585954 
45.135   48.9908295   6.99934493 
 45.14      47.4956   6.89170516 
45.145    44.448114   6.66694187 
 45.15   40.8383161   6.39048638 
45.155   39.3936167   6.27643344 
 45.16   35.8228255   5.98521724 
45.165   33.8507354   5.81813849 
 45.17   32.6965856   5.71809283 
45.175   30.0149595   5.47859101 
 45.18   28.8432541    5.3705916 
45.185   28.2649991   5.31648371 
 45.19   25.9313107   5.09227952 
45.195   24.8967762   4.98966694 
  45.2   24.4955007   4.94929295 
45.205   23.2628488   4.82315755 
 45.21   22.6602917   4.76028273 
45.215   21.7017762   4.65851652 
 45.22   20.8920068   4.57077748 
45.225   20.5626661    4.5346076 
 45.23   19.5402361   4.42043393 
45.235    18.889778   4.34623722 
 45.24   18.8756159   4.34460768 
45.245   18.1917388   4.26517746 
 45.25   17.4842056   4.18141191 
45.255   17.5088636    4.1843594 
 45.26   17.1408064    4.1401457 
45.265   17.0564249   4.12994248 
 45.27   16.4099117   4.05091492 
45.275   16.3243602    4.0403416 
 45.28   15.9595804   3.99494435 
45.285   15.2586922    3.9062376 
 45.29   15.2959838   3.91100803 
45.295   14.8310782   3.85111389 
  45.3   15.3787205   3.92157118 
45.305   14.5778976   3.81810131 
 45.31   14.9650854   3.86847326 
45.315   14.3846315   3.79270768 
 45.32   14.3792679   3.79200051 
45.325   14.6707103   3.83023632 
 45.33   13.5729475   3.68414814 
45.335   13.5248561   3.67761555 
 45.34   13.7390716   3.70662537 
45.345   13.3229608   3.65006312 
 45.35   13.7224939   3.70438846 
45.355    13.538129   3.67941965 
 45.36   13.4927447   3.67324717 
45.365   12.7039335   3.56425777 
 45.37   13.2260913   3.63676936 
45.375   12.7590109   3.57197578 
 45.38   13.0328867   3.61010896 
45.385    13.071375   3.61543566 
 45.39   12.9231428    3.5948773 
45.395   12.5639266   3.54456296 
  45.4   13.0177312   3.60800931 
45.405   12.8325027   3.58224828 
 45.41   12.2993425   3.50704184 
45.415   12.3367648    3.5123731 
 45.42   12.7515699   3.57093404 
45.425   12.4998915   3.53551855 
 45.43   12.5581558   3.54374883 
45.435   12.7888237   3.57614649 
 45.44   11.9734292   3.46026433 
45.445   12.8524528   3.58503177 
 45.45   11.8804254    3.4467993 
45.455   11.7628455    3.4297005 
 45.46   12.7478805   3.57041742 
45.465   12.2901396   3.50572954 
 45.47   12.1141589   3.48054003 
45.475   12.0357256   3.46925433 
 45.48   12.0669431   3.47375059 
45.485   12.4952166   3.53485737 
 45.49   12.0273403    3.4680456 
45.495   11.8718702   3.44555804 
  45.5   11.9783007   3.46096817 
45.505    12.215911   3.49512675 
 45.51   11.6992885   3.42042227 
45.515   11.3218556   3.36479652 
 45.52   11.7564405   3.42876661 
45.525   12.1014619   3.47871556 
 45.53   11.5470625   3.39809689 
45.535   11.9679365   3.45947055 
 45.54   11.6000307   3.40588179 
45.545   12.0629141   3.47317061 
 45.55   11.6888367   3.41889408 
45.555   11.2540172   3.35470076 
 45.56   11.7949593   3.43437903 
45.565   11.6319453   3.41056378 
 45.57   12.0973196   3.47812013 
45.575   11.6994686   3.42044859 
 45.58   11.7483496   3.42758656 
45.585   11.3983618     3.376146 
 45.59   11.6101895   3.40737282 
45.595   11.3625984   3.37084535 
  45.6   11.7508925   3.42795748 
45.605   11.8593438   3.44373979 
 45.61   11.7559232   3.42869117 
45.615   12.0312859    3.4686144 
 45.62   11.9040459   3.45022403 
45.625   11.7068998   3.42153472 
 45.63   11.5571601   3.39958234 
45.635   11.6753248   3.41691745 
 45.64   12.2833092   3.50475522 
45.645   11.5418682   3.39733252 
 45.65   11.7197947   3.42341857 
45.655   12.2362733    3.4980385 
 45.66   11.7313158   3.42510084 
45.665   11.8545808   3.44304819 
 45.67    12.176087   3.48942503 
45.675   11.7916521    3.4338975 
 45.68    11.576567   3.40243545 
45.685   12.0228812   3.46740266 
 45.69   11.8784717   3.44651587 
45.695   11.8638401   3.44439255 
  45.7   12.1925216   3.49177915 
45.705    11.923704   3.45307168 
 45.71   11.4081922   3.37760155 
45.715    11.463113   3.38572193 
 45.72   11.3244327   3.36517945 
45.725   12.3042558   3.50774227 
 45.73   11.1304956   3.33623974 
45.735   11.7064894   3.42147474 
 45.74   11.2546839   3.35480013 
45.745   11.6289258   3.41012108 
 45.75   11.6054503   3.40667731 
45.755   11.7197012   3.42340492 
 45.76   11.5139087    3.3932151 
45.765   10.9222578   3.30488393 
 45.77   11.4249613   3.38008302 
45.775   11.4541312   3.38439525 
 45.78    11.354272   3.36961006 
45.785   11.4025626   3.37676806 
 45.79   11.8338907   3.44004225 
45.795   11.3964837   3.37586785 
  45.8   11.6194101   3.40872558 
45.805   11.7606926   3.42938662 
 45.81   11.5747218   3.40216428 
45.815   11.3862562   3.37435271 
 45.82   10.9129009   3.30346801 
45.825    11.245079    3.3533683 
 45.83   11.5029701   3.39160288 
45.835   11.1562884   3.34010306 
 45.84    11.371693    3.3721941 
45.845   11.2882005   3.35979174 
 45.85   11.0943336   3.33081575 
45.855   11.4197332   3.37930958 
 45.86   11.3868343   3.37443836 
45.865   11.4378741   3.38199263 
 45.87   11.2216413   3.34987183 
45.875   11.5955144    3.4052187 
 45.88   11.4663661   3.38620232 
45.885   11.2868112   3.35958498 
 45.89   11.2960151   3.36095449 
45.895   11.7845539   3.43286381 
  45.9   11.4815895   3.38844943 
45.905   11.1759798   3.34304948 
 45.91   11.7900607   3.43366578 
45.915   11.4246091   3.38003094 
 45.92   11.3649006   3.37118682 
45.925   11.6339479   3.41085735 
 45.93   11.1968902   3.34617545 
45.935   11.5453428   3.39784385 
 45.94   11.2383287   3.35236165 
45.945   11.4992444   3.39105358 
 45.95   11.5016854   3.39141348 
45.955   11.4109309   3.37800694 
 45.96   11.3034571   3.36206144 
45.965    11.802539   3.43548235 
 45.97   11.3113585   3.36323631 
45.975   11.5546121   3.39920757 
 45.98   12.3228404   3.51039036 
45.985   11.2846638   3.35926536 
 45.99   12.0603941   3.47280781 
45.995   11.6888219   3.41889191 
  46.0   11.4493199   3.38368436 
46.005   11.5148289   3.39335069 
 46.01   12.5263553   3.53925914 
46.015   12.1226321   3.48175705 
 46.02   12.7483614   3.57048476 
46.025   12.5261924   3.53923613 
 46.03   12.7629373   3.57252534 
46.035   12.9221209   3.59473517 
 46.04   12.9458903   3.59803978 
46.045   12.5459839   3.54203104 
 46.05   13.2110446   3.63470007 
46.055   12.9979641   3.60526893 
 46.06   13.6255094   3.69127476 
46.065   13.7034357   3.70181519 
 46.07   13.9786433   3.73880238 
46.075   13.8025137   3.71517343 
 46.08   14.2295452   3.77220695 
46.085    14.480246   3.80529184 
 46.09   14.8302583   3.85100744 
46.095   14.6221159   3.82388754 
  46.1   15.5346739   3.94140507 
46.105    15.685182   3.96045224 
 46.11   15.5404975   3.94214377 
46.115   15.7575973   3.96958402 
 46.12   15.9469565   3.99336406 
46.125   15.1785518   3.89596609 
 46.13   15.8244063   3.97799023 
46.135   15.4398027   3.92935144 
 46.14   15.1054309   3.88657058 
46.145   14.5885038   3.81948999 
 46.15   14.7295088   3.83790421 
46.155   14.7930569   3.84617432 
 46.16   14.2381916   3.77335283 
46.165    13.592954   3.68686236 
 46.17   13.9262555   3.73178985 
46.175   13.7960054   3.71429742 
 46.18   12.9131869   3.59349229 
46.185   12.4978434    3.5352289 
 46.19   13.1390031   3.62477628 
46.195   12.5109356   3.53708009 
  46.2    12.407664   3.52245142 
46.205   12.4422168   3.52735267 
 46.21   12.4333791    3.5260997 
46.215   12.5968289   3.54920116 
 46.22   12.1698301   3.48852836 
46.225   11.6868453   3.41860283 
 46.23   12.5306807   3.53987015 
46.235   11.9410093   3.45557654 
 46.24    12.028343   3.46819017 
46.245   11.9688571    3.4596036 
 46.25   11.9948723   3.46336142 
46.255   12.2411863   3.49874068 
 46.26   11.7583336   3.42904266 
46.265    11.446343   3.38324445 
 46.27   11.8442398   3.44154614 
46.275    12.005277    3.4648632 
 46.28   11.2838855   3.35914952 
46.285   11.5102924   3.39268219 
 46.29   11.5731986   3.40194042 
46.295   11.5118497   3.39291169 
  46.3   11.4769862   3.38777009 
46.305    11.675297   3.41691337 
 46.31   11.9624294   3.45867452 
46.315   11.6313798   3.41048087 
 46.32   11.7445654    3.4270345 
46.325   11.8801061   3.44675298 
 46.33   11.6057553   3.40672208 
46.335   11.4762635   3.38766342 
 46.34   11.8164297   3.43750341 
46.345   11.3743726   3.37259137 
 46.35   11.6448762   3.41245897 
46.355   11.4886661   3.38949349 
 46.36   11.6467452   3.41273281 
46.365   11.8619424   3.44411708 
 46.37   11.7525964     3.428206 
46.375   11.4825809   3.38859571 
 46.38   12.1054855   3.47929382 
46.385    11.529299   3.39548214 
 46.39   11.5160816   3.39353527 
46.395   11.2430165   3.35306077 
  46.4   11.5316398   3.39582682 
46.405    11.164563   3.34134149 
 46.41   11.6565721   3.41417225 
46.415   11.6002746   3.40591758 
 46.42     11.33098   3.36615211 
46.425   11.7621656   3.42960138 
 46.43    11.360744   3.37057028 
46.435   11.5707373   3.40157865 
 46.44   11.4930337   3.39013772 
46.445   12.0644513   3.47339191 
 46.45    11.773506   3.43125429 
46.455   11.6100948   3.40735892 
 46.46   11.6234527   3.40931851 
46.465   12.0576411   3.47241143 
 46.47    12.105232   3.47925739 
46.475   12.1029085   3.47892347 
 46.48   12.3537765   3.51479394 
46.485   11.8772437   3.44633772 
 46.49   11.9416224   3.45566526 
46.495    11.912824    3.4514959 
  46.5   12.0097378   3.46550686 
46.505   11.9312176   3.45415947 
 46.51    12.151777    3.4859399 
46.515   11.7933126   3.43413928 
 46.52   12.0584466   3.47252741 
46.525   12.1817749   3.49023996 
 46.53   11.9172783   3.45214112 
46.535   12.6154887   3.55182892 
 46.54   12.6196229   3.55241086 
46.545   12.6624573   3.55843467 
 46.55   12.4559248   3.52929522 
46.555   12.5502172   3.54262857 
 46.56   12.8757467   3.58827907 
46.565   12.6679158   3.55920156 
 46.57   12.8290459   3.58176576 
46.575   13.0198308   3.60830027 
 46.58   13.0490862   3.61235189 
46.585   13.4061886   3.66144624 
 46.59   13.3767563   3.65742482 
46.595   13.9499307   3.73496061 
  46.6   13.8776389   3.72527031 
46.605   14.1892885    3.7668672 
 46.61   14.2963161   3.78104695 
46.615   14.1465743    3.7611932 
 46.62   14.1849023   3.76628494 
46.625    15.102104   3.88614256 
 46.63   15.4279325   3.92784069 
46.635   16.0081324   4.00101642 
 46.64   16.0070182   4.00087717 
46.645   16.5060981   4.06276975 
 46.65   17.2168397   4.14931798 
46.655   17.1185488    4.1374568 
 46.66   18.3471282   4.28335478 
46.665   18.1492338   4.26019176 
 46.67   19.1152526   4.37209933 
46.675   19.2979567   4.39294396 
 46.68   19.7971956   4.44940396 
46.685   20.5095949   4.52875203 
 46.69   20.8821503   4.56969915 
46.695   20.9349237   4.57546977 
  46.7   21.6825091   4.65644812 
46.705   21.5089177   4.63777077 
 46.71   21.5195848   4.63892065 
46.715    21.409747   4.62706678 
 46.72   20.8678763   4.56813707 
46.725   20.8657768   4.56790726 
 46.73   20.3735858   4.51371087 
46.735   19.7792161   4.44738306 
 46.74    19.226863   4.38484469 
46.745   18.9485065   4.35298822 
 46.75   18.2561384   4.27272025 
46.755   17.8840021   4.22894811 
 46.76   18.0308416   4.24627385 
46.765   16.3519067   4.04374909 
 46.77   16.6623666   4.08195622 
46.775   16.2336991   4.02910649 
 46.78   15.9101153   3.98874859 
46.785   15.3088576   3.91265353 
 46.79   15.1406542   3.89109936 
46.795   14.8005669   3.84715049 
  46.8   14.9029489   3.86043378 
46.805   14.8764213   3.85699641 
 46.81   14.0151658   3.74368345 
46.815   14.0056261   3.74240914 
 46.82   13.8118893   3.71643503 
46.825   13.6922898   3.70030942 
 46.83   13.9810195   3.73912015 
46.835   13.7192757   3.70395406 
 46.84   13.4633309   3.66924119 
46.845   13.3044956    3.6475328 
 46.85   13.1958573   3.63261026 
46.855   13.3918869   3.65949271 
 46.86   12.9261565   3.59529645 
46.865   13.1820061   3.63070325 
 46.87   12.6758397   3.56031455 
46.875   12.8714253   3.58767687 
 46.88   12.7730287   3.57393742 
46.885   12.6881267   3.56203969 
 46.89   12.8233314   3.58096795 
46.895   11.8187339   3.43783856 
  46.9   12.5394623   3.54111032 
46.905   12.2848793   3.50497922 
 46.91   12.8527069    3.5850672 
46.915   12.6783645   3.56066911 
 46.92   12.4379362   3.52674583 
46.925    12.631936    3.5541435 
 46.93   12.4944465   3.53474843 
46.935   12.1480349   3.48540312 
 46.94   12.2332675   3.49760883 
46.945   13.0286159   3.60951741 
 46.95   12.5182334   3.53811156 
46.955    12.472157   3.53159412 
 46.96   12.6166397   3.55199095 
46.965   12.4180117   3.52391993 
 46.97   12.2154177   3.49505618 
46.975   12.4282452   3.52537164 
 46.98   12.6661626   3.55895527 
46.985   12.4643448    3.5304879 
 46.99   12.6761368   3.56035627 
46.995   12.2132451   3.49474535 
  47.0   12.9161052   3.59389833 
47.005   12.5318168   3.54003063 
 47.01   12.7771257   3.57451056 
47.015   12.7893081   3.57621421 
 47.02   12.4800345   3.53270922 
47.025   12.7566996   3.57165222 
 47.03   12.3128127   3.50896177 
47.035   12.4744109   3.53191321 
 47.04   12.6383581   3.55504685 
47.045   12.7256921   3.56730881 
 47.05   13.4855877   3.67227282 
47.055   12.9962706   3.60503406 
 47.06   13.0728267   3.61563642 
47.065   13.1504207   3.62635088 
 47.07   13.5682754     3.683514 
47.075   13.3232981   3.65010932 
 47.08   12.9967094   3.60509492 
47.085   13.2506928    3.6401501 
 47.09    13.205902   3.63399257 
47.095   13.7374018   3.70640011 
  47.1   13.7708095   3.71090413 
47.105    13.881844   3.72583467 
 47.11   13.8487666   3.72139311 
47.115   13.9630139   3.73671164 
 47.12   14.1573856   3.76263015 
47.125   13.9584001   3.73609423 
 47.13   13.9863373   3.73983118 
47.135    14.053845   3.74884582 
 47.14   14.3272578   3.78513643 
47.145   14.6551648   3.82820647 
 47.15   14.7315578   3.83817115 
47.155   14.5220697   3.81078335 
 47.16    14.286396   3.77973491 
47.165   14.8274438     3.850642 
 47.17   15.2712227   3.90784119 
47.175   14.6339525   3.82543494 
 47.18   15.6567462   3.95686065 
47.185   15.8764262   3.98452334 
 47.19   16.0780892   4.00974927 
47.195   15.8234431   3.97786917 
  47.2   16.5308372   4.06581323 
47.205   16.8071815   4.09965626 
 47.21   17.0054465   4.12376606 
47.215    17.641278   4.20015214 
 47.22   17.9317888    4.2345943 
47.225   18.1953226   4.26559757 
 47.23   18.4437966   4.29462415 
47.235   19.1955996    4.3812783 
 47.24   19.7374422   4.44268412 
47.245   20.5043585   4.52817386 
 47.25   20.8307458   4.56407119 
47.255   21.0266769   4.58548546 
 47.26   21.3919443   4.62514262 
47.265   21.9404636   4.68406486 
 47.27   22.9321278   4.78875013 
47.275   23.6251808   4.86057413 
 47.28   24.3128928   4.93081056 
47.285   26.4744394    5.1453318 
 47.29   25.8283896   5.08216387 
47.295   28.1434274   5.30503793 
  47.3   29.4054888   5.42268281 
47.305   29.9363852   5.47141528 
 47.31   31.4257919    5.6058712 
47.315   33.7855136   5.81253074 
 47.32   34.8865515   5.90648385 
47.325   37.2142117   6.10034521 
 47.33   38.1381892   6.17561245 
47.335   40.3682771   6.35360347 
 47.34   43.8031274   6.61839311 
47.345    43.633336   6.60555342 
 47.35    47.371819   6.88271887 
47.355   50.5415975   7.10926139 
 47.36   51.9489867   7.20756455 
47.365   54.5579073   7.38633247 
 47.37    54.697772   7.39579421 
47.375    56.188271   7.49588361 
 47.38    58.905185   7.67497133 
47.385   58.3405298   7.63809726 
 47.39   57.6815817   7.59483915 
47.395   56.7095799   7.53057633 
  47.4   55.0027144   7.41638149 
47.405   53.9476955    7.3449095 
 47.41   50.0174629   7.07230252 
47.415    48.910634    6.9936138 
 47.42   47.1178915   6.86424734 
47.425   43.7851577   6.61703542 
 47.43   42.6694258   6.53218385 
47.435   39.2653663   6.26620828 
 47.44   37.3652582   6.11271284 
47.445   36.9033145   6.07480983 
 47.45   33.5136101   5.78909407 
47.455   32.3784792   5.69020907 
 47.46   30.9784684   5.56583043 
47.465   28.6481583   5.35239744 
 47.47   28.4439369   5.33328575 
47.475   27.0042314   5.19655957 
 47.48    25.387903   5.03864099 
47.485    25.444957   5.04429946 
 47.49   23.4685738    4.8444374 
47.495   23.2541648   4.82225723 
  47.5   23.1245372    4.8087979 
47.505   21.4806826   4.63472573 
 47.51   21.0651317   4.58967665 
47.515   20.4075786    4.5174748 
 47.52   19.7809414   4.44757703 
47.525   19.8078819   4.45060467 
 47.53   19.1135993   4.37191026 
47.535   17.5145956   4.18504428 
 47.54   17.9003167   4.23087659 
47.545   17.5670956   4.19131192 
 47.55   16.7954875    4.0982298 
47.555   17.0302771   4.12677563 
 47.56   16.4351328   4.05402674 
47.565     16.62948   4.07792595 
 47.57     16.25701   4.03199827 
47.575   15.7875953   3.97336071 
 47.58   15.5315899   3.94101381 
47.585   15.7309156   3.96622183 
 47.59    15.347617   3.91760348 
47.595   15.2320157    3.9028215 
  47.6   15.1909839   3.89756127 
47.605   14.9868797   3.87128915 
 47.61   15.4314094   3.92828326 
47.615    14.731772   3.83819906 
 47.62    14.651373    3.8277112 
47.625   14.3884768   3.79321457 
 47.63   14.4197792   3.79733843 
47.635   14.1215626   3.75786676 
 47.64   13.8402878   3.72025373 
47.645   14.1265738   3.75853346 
 47.65    14.121918   3.75791405 
47.655   13.7052967   3.70206654 
 47.66   13.3094593   3.64821317 
47.665   13.9622338   3.73660726 
 47.67    13.202265   3.63349212 
47.675   14.0130978   3.74340725 
 47.68   13.5229182   3.67735206 
47.685   13.5941984   3.68703112 
 47.69   13.6734539   3.69776337 
47.695   13.0998216   3.61936757 
  47.7   13.5452301   3.68038451 
47.705   13.8476335   3.72124085 
 47.71   13.2613234      3.64161 
47.715   13.3527728    3.6541446 
 47.72   13.7600285   3.70945124 
47.725   13.0211216   3.60847912 
 47.73   13.1824107   3.63075896 
47.735   12.9938336   3.60469605 
 47.74   13.3963121   3.66009728 
47.745   13.5596724   3.68234604 
 47.75   13.4495387   3.66736127 
47.755   13.4083496   3.66174133 
 47.76   13.4079832    3.6616913 
47.765   13.4199275   3.66332193 
 47.77   13.3522886   3.65407835 
47.775   13.7406866   3.70684322 
 47.78   13.8071649   3.71579936 
47.785   13.3235416   3.65014268 
 47.79   13.7652241    3.7101515 
47.795   13.6092838   3.68907628 
  47.8   13.5948358   3.68711754 
47.805   14.2155156   3.77034688 
 47.81   14.2457939   3.77436006 
47.815   14.5290629   3.81170079 
 47.82   14.2460949   3.77439994 
47.825   14.4530831   3.80172107 
 47.83   14.3705953    3.7908568 
47.835   14.3074424     3.782518 
 47.84    14.419036   3.79724057 
47.845   14.3737509   3.79127299 
 47.85   15.0343975   3.87742151 
47.855   14.9349544   3.86457688 
 47.86   14.5592072   3.81565292 
47.865   14.8316249   3.85118486 
 47.87   14.5507293   3.81454183 
47.875   14.6142503   3.82285892 
 47.88   14.8732847   3.85658978 
47.885   14.5950539   3.82034735 
 47.89   14.5200829   3.81052265 
47.895   14.8673321   3.85581796 
  47.9   14.8365955   3.85183015 
47.905   14.8885837   3.85857275 
 47.91   14.9177098   3.86234512 
47.915   14.9277947   3.86365044 
 47.92   15.0245706    3.8761541 
47.925   14.8443356   3.85283475 
 47.93   15.4455177   3.93007859 
47.935   15.3462384   3.91742753 
 47.94    15.547434   3.94302346 
47.945   15.5434136   3.94251361 
 47.95   15.8604108   3.98251313 
47.955   16.4185028   4.05197517 
 47.96   16.4369854   4.05425522 
47.965    16.856205   4.10563088 
 47.97   16.7545616   4.09323364 
47.975   17.0951156   4.13462399 
 47.98   17.5128695   4.18483805 
47.985   18.1438199    4.2595563 
 47.99    18.134736   4.25848987 
47.995   18.6516631   4.31875712 
  48.0   19.0675017   4.36663505 
48.005   19.8970358   4.46060935 
 48.01   20.8337505   4.56440035 
48.015   21.2583176   4.61067431 
 48.02   21.7311122    4.6616641 
48.025   23.0149793   4.79739297 
 48.03   23.0870149   4.80489489 
48.035   25.0340109   5.00339993 
 48.04   25.7129285    5.0707917 
48.045   26.0891246   5.10775142 
 48.05       28.149   5.30556311 
48.055   29.6698308   5.44700201 
 48.06   30.1278427   5.48888356 
48.065   31.6088681   5.62217646 
 48.07   32.5047581   5.70129442 
48.075   33.1115913   5.75426722 
 48.08   33.4757053   5.78581933 
48.085   33.9496552   5.82663326 
 48.09   35.0346663    5.9190089 
48.095   33.8673878   5.81956939 
  48.1   34.6855744   5.88944601 
48.105    32.590412   5.70880128 
 48.11   31.8629519   5.64472779 
48.115   31.5463904   5.61661735 
 48.12   29.4491933    5.4267111 
48.125   28.9055526   5.37638843 
 48.13   27.5661127   5.25034406 
48.135    26.232008   5.12171924 
 48.14   25.0660345    5.0065991 
48.145   24.0778749   4.90692112 
 48.15   22.6982251   4.76426543 
48.155   21.6872507   4.65695724 
 48.16   21.1888464   4.60313441 
48.165   20.2404537   4.49893918 
 48.17   20.0862278   4.48176614 
48.175   19.4216241   4.40699718 
 48.18   18.1837173   4.26423702 
48.185   18.2299234   4.26965144 
 48.19   17.2228679   4.15004433 
48.195   17.0616005   4.13056903 
  48.2   16.3890483   4.04833896 
48.205   15.7939308   3.97415787 
 48.21   15.4717441    3.9334138 
48.215   15.4906115   3.93581142 
 48.22   15.2279233   3.90229719 
48.225   14.8241532   3.85021469 
 48.23   14.6592635   3.82874176 
48.235   14.6528489   3.82790398 
 48.24   14.1622039   3.76327038 
48.245   14.0002632   3.74169256 
 48.25   13.7330468   3.70581256 
48.255   14.2531071   3.77532875 
 48.26   13.7966391   3.71438273 
48.265   14.1406111    3.7604004 
 48.27   13.3722318   3.65680623 
48.275    13.487297   3.67250554 
 48.28   13.4273608   3.66433634 
48.285   13.3432608   3.65284284 
 48.29   12.7850239   3.57561518 
48.295   13.0716844   3.61547845 
  48.3   13.2118981   3.63481748 
48.305   12.9893186   3.60406973 
 48.31   13.0423512   3.61141955 
48.315    13.310176   3.64831139 
 48.32   12.5221401   3.53866361 
48.325   12.9219888   3.59471679 
 48.33    12.655642   3.55747691 
48.335   12.2351572   3.49787895 
 48.34   12.8199393   3.58049428 
48.345   12.2842508   3.50488955 
 48.35   11.9967347   3.46363028 
48.355   12.5935652   3.54874135 
 48.36   12.7200815   3.56652233 
48.365   12.4241934   3.52479693 
 48.37    12.346725   3.51379068 
48.375   12.8259001   3.58132659 
 48.38   12.5951492   3.54896452 
48.385     12.37923   3.51841299 
 48.39   13.1172813   3.62177875 
48.395   12.2078895   3.49397904 
  48.4   12.4419429   3.52731384 
48.405   11.9658785    3.4591731 
 48.41   12.1106177   3.48003127 
48.415   11.8434473     3.441431 
 48.42   12.0257852   3.46782139 
48.425   12.3038272   3.50768117 
 48.43   12.4153445   3.52354147 
48.435   12.1655912   3.48792075 
 48.44   12.0787547   3.47545029 
48.445   11.9147292    3.4517719 
 48.45    12.033433    3.4689239 
48.455   11.7205754   3.42353259 
 48.46   11.9667827    3.4593038 
48.465   11.6921877   3.41938411 
 48.47   12.1573351   3.48673703 
48.475   11.8911061   3.44834831 
 48.48   11.9093206   3.45098836 
48.485    11.888663   3.44799405 
 48.49   11.7491086   3.42769727 
48.495   11.7725539   3.43111554 
  48.5   11.6518133   3.41347525 
48.505   12.0644494   3.47339163 
 48.51   11.8715383   3.44550988 
48.515   12.0175888    3.4666394 
 48.52   11.6573779   3.41429025 
48.525   11.6520783   3.41351407 
 48.53   11.4627494   3.38566823 
48.535   11.6832151   3.41807183 
 48.54   11.5062672   3.39208891 
48.545   11.5431396   3.39751963 
 48.55   12.2899934   3.50570869 
48.555   11.6991028   3.42039512 
 48.56   11.6835271   3.41811748 
48.565   11.6360713   3.41116862 
 48.57   12.2812999   3.50446856 
48.575   12.1017321   3.47875439 
 48.58   11.9530738   3.45732176 
48.585   11.6873247   3.41867294 
 48.59   11.7470192   3.42739247 
48.595   11.8271449   3.43906163 
  48.6   11.9192414   3.45242543 
48.605   11.8077802   3.43624508 
 48.61   11.5175571   3.39375266 
48.615   11.7249156   3.42416641 
 48.62   11.6626375    3.4150604 
48.625   11.7548551   3.42853542 
 48.63   11.8869588   3.44774691 
48.635    11.813175   3.43702997 
 48.64   11.3763199   3.37288006 
48.645    11.822421   3.43837477 
 48.65    11.488843   3.38951958 
48.655   12.3536512   3.51477612 
 48.66   12.1778049   3.48967118 
48.665   11.8925437   3.44855675 
 48.67   12.0005774   3.46418495 
48.675   12.0865932    3.4765778 
 48.68   12.1026087   3.47888039 
48.685   12.0239504   3.46755684 
 48.69   12.0180644   3.46670801 
48.695   11.9074994   3.45072447 
  48.7   11.9008965    3.4497676 
48.705   12.1604414   3.48718245 
 48.71   12.3089086   3.50840542 
48.715   12.5578191   3.54370133 
 48.72   12.8433804   3.58376623 
48.725   12.6031027   3.55008489 
 48.73   12.2497672   3.49996674 
48.735   12.4686101   3.53109192 
 48.74   12.7066972   3.56464545 
48.745   12.7496614    3.5706668 
 48.75   12.3893634   3.51985275 
48.755     13.06025   3.61389679 
 48.76   12.9292132   3.59572152 
48.765   13.1684177   3.62883145 
 48.77   12.8278037   3.58159235 
48.775   13.3417413   3.65263484 
 48.78   12.9701279   3.60140638 
48.785    13.686997   3.69959417 
 48.79   13.2947565   3.64619754 
48.795   13.7808615   3.71225827 
  48.8   13.4230041   3.66374182 
48.805   13.6428796   3.69362688 
 48.81   13.5546091   3.68165847 
48.815   13.5778358    3.6848115 
 48.82   14.0857104   3.75309344 
48.825   13.9955596   3.74106397 
 48.83   14.0133109   3.74343571 
48.835   14.3115503   3.78306097 
 48.84   14.4156175   3.79679042 
48.845   14.6810307   3.83158332 
 48.85   15.3380594   3.91638346 
48.855   15.2614898   3.90659568 
 48.86   15.3903413   3.92305254 
48.865   15.1864054   3.89697388 
 48.87   15.9043507   3.98802592 
48.875   15.9494689   3.99367862 
 48.88   15.6994094   3.96224802 
48.885   15.9839706   3.99799582 
 48.89   16.9668448   4.11908301 
48.895   17.0403391   4.12799456 
  48.9   17.2396301   4.15206335 
48.905   17.9338587   4.23483868 
 48.91   17.4225031   4.17402721 
48.915   18.2593484   4.27309588 
 48.92   18.1417402   4.25931218 
48.925   18.6813936   4.32219777 
 48.93    20.007652   4.47299139 
48.935   19.6991665   4.43837431 
 48.94   20.4269171    4.5196147 
48.945   21.9868042   4.68900887 
 48.95   21.9392956   4.68394018 
48.955   22.8431171   4.77944736 
 48.96   24.4095487   4.94060206 
48.965   24.6008852   4.95992795 
 48.97   25.7630151   5.07572803 
48.975   27.0848561    5.2043113 
 48.98   27.7946252   5.27206081 
48.985   29.0955663   5.39403061 
 48.99   30.8073176     5.550434 
48.995   32.1189837   5.66736126 
  49.0   34.3357802   5.85967407 
49.005   35.7157761   5.97626774 
 49.01   37.8654722   6.15349269 
49.015   41.2625087   6.42359001 
 49.02   44.4249018   6.66520081 
49.025    46.500697   6.81914196 
 49.03   49.7679103    7.0546375 
49.035    51.936962   7.20673032 
 49.04   54.3766385    7.3740517 
49.045   58.1999312   7.62888794 
 49.05   60.1964114   7.75863463 
49.055    61.379794   7.83452577 
 49.06   63.7597691   7.98497145 
49.065   63.7043324   7.98149938 
 49.07   63.9860412   7.99912753 
49.075   64.4570321   8.02851369 
 49.08   63.4030179    7.9626012 
49.085   60.0112838   7.74669503 
 49.09   58.2012716   7.62897579 
49.095   55.9259752   7.47836715 
  49.1   51.8297363   7.19928721 
49.105   51.4726075   7.17444127 
 49.11    46.432945   6.81417236 
49.115   44.6027166   6.67852653 
 49.12   41.9851473   6.47959469 
49.125   38.5298645   6.20724291 
 49.13   36.8154171   6.06757094 
49.135   35.3021315   5.94155969 
 49.14   32.5730996   5.70728478 
49.145   31.4707713   5.60988158 
 49.15   29.7356917   5.45304426 
49.155   28.0855687   5.29958194 
 49.16   27.0681625   5.20270723 
49.165   26.6003237   5.15755017 
 49.17   24.4259489   4.94226152 
49.175   24.0322936   4.90227433 
 49.18   22.9589708   4.79155202 
49.185   21.8790396   4.67750357 
 49.19   21.9964426   4.69003652 
49.195   20.5397595   4.53208114 
  49.2   20.6310846   4.54214537 
49.205   19.7143616   4.44008577 
 49.21   19.4813096   4.41376365 
49.215    18.821842   4.33841468 
 49.22    18.574616   4.30982784 
49.225   17.3943826   4.17065733 
 49.23   17.6003818   4.19528089 
49.235   17.2393669   4.15203166 
 49.24   16.5907208   4.07317085 
49.245   16.5880706   4.07284552 
 49.25   15.7724376   3.97145283 
49.255   15.4017877   3.92451114 
 49.26   15.3509339   3.91802678 
49.265   15.0381069    3.8778998 
 49.27   14.7264002   3.83749921 
49.275   14.8383058   3.85205216 
 49.28   14.3671282   3.79039948 
49.285   14.7127864   3.83572502 
 49.29   14.4520677   3.80158753 
49.295   14.4348233   3.79931879 
  49.3   13.9704997   3.73771316 
49.305   13.6457991   3.69402207 
 49.31   13.8051662   3.71553041 
49.315   13.7007979   3.70145888 
 49.32    14.290213   3.78023981 
49.325   13.6924573   3.70033206 
 49.33   13.5450695   3.68036269 
49.335   13.1818673   3.63068413 
 49.34   13.2868085   3.64510747 
49.345     13.37277   3.65687981 
 49.35    13.254624   3.64069005 
49.355   13.0889015   3.61785869 
 49.36   12.9569042      3.59957 
49.365   12.5184335   3.53813984 
 49.37   12.8006135    3.5777945 
49.375   12.2331912   3.49759792 
 49.38   12.8229056   3.58090849 
49.385   12.3799674   3.51851778 
 49.39   12.7247538   3.56717729 
49.395   12.4535149    3.5289538 
  49.4   12.3849174   3.51922114 
49.405    12.256976   3.50099643 
 49.41   12.3706642   3.51719551 
49.415   12.0201986   3.46701581 
 49.42   11.6812266   3.41778094 
49.425   12.4794963   3.53263306 
 49.43   11.9082334   3.45083083 
49.435   12.2104816   3.49434996 
 49.44    11.810487   3.43663891 
49.445   11.8581218   3.44356237 
 49.45   12.1551558    3.4864245 
49.455   11.9004648   3.44970503 
 49.46   12.4296116   3.52556543 
49.465   11.8736382   3.44581459 
 49.47   12.0640928    3.4733403 
49.475   12.2924951   3.50606547 
 49.48   11.6479076    3.4129031 
49.485   11.6917884   3.41932573 
 49.49   12.0220248   3.46727916 
49.495   12.2283144   3.49690068 
  49.5   11.7611459   3.42945272 
49.505   11.2224451    3.3499918 
 49.51   11.7745072   3.43140019 
49.515   11.2897303   3.36001939 
 49.52   11.4135805    3.3783991 
49.525   11.4970831   3.39073489 
 49.53   11.9100204   3.45108974 
49.535   11.5019076   3.39144624 
 49.54    11.368878   3.37177668 
49.545   11.2368796   3.35214552 
 49.55   11.9813404   3.46140728 
49.555    11.842173   3.44124585 
 49.56   11.6140947   3.40794582 
49.565    11.564814   3.40070787 
 49.57   11.7432662   3.42684493 
49.575   12.1905835   3.49150162 
 49.58   11.6386787   3.41155078 
49.585   11.8057453   3.43594897 
 49.59    12.184992   3.49070079 
49.595   11.8098084   3.43654018 
  49.6   11.5485726   3.39831908 
49.605   11.7426116   3.42674942 
 49.61   11.5183037   3.39386265 
49.615   11.7958606   3.43451025 
 49.62    11.719309   3.42334763 
49.625   11.9299326   3.45397345 
 49.63   12.1209153   3.48151049 
49.635   12.0924719   3.47742317 
 49.64     11.75215    3.4281409 
49.645   12.1743239   3.48917238 
 49.65   11.5748575   3.40218422 
49.655   11.5730398   3.40191707 
 49.66   11.5954538   3.40520981 
49.665   11.7634146   3.42978346 
 49.67   11.7508631   3.42795319 
49.675   11.4027657   3.37679814 
 49.68   11.8547752   3.44307641 
49.685   11.6609055   3.41480681 
 49.69   11.9926654   3.46304279 
49.695   11.7345235   3.42556908 
  49.7   11.8242727   3.43864402 
49.705    12.135169   3.48355695 
 49.71   11.9684669   3.45954721 
49.715   11.6358948   3.41114275 
 49.72   11.8359112   3.44033592 
49.725   12.2068141   3.49382514 
 49.73   11.9505823   3.45696143 
49.735   11.8635796   3.44435475 
 49.74    12.119063   3.48124446 
49.745   12.2601807   3.50145408 
 49.75     12.21205   3.49457437 
49.755   12.5704997   3.54549005 
 49.76   12.5323421   3.54010482 
49.765   12.2706991   3.50295577 
 49.77   12.6741012   3.56007039 
49.775   12.3115806   3.50878621 
 49.78   13.1311924   3.62369872 
49.785   12.8904197   3.59032307 
 49.79   12.7053178   3.56445196 
49.795   12.9904623   3.60422839 
  49.8   13.0048823   3.60622827 
49.805   12.7992702   3.57760677 
 49.81   13.1274765   3.62318596 
49.815   13.5174326   3.67660613 
 49.82   13.5362644   3.67916626 
49.825   13.9584293   3.73609813 
 49.83   13.8187574   3.71735892 
49.835   13.8969888   3.72786653 
 49.84   14.6058602    3.8217614 
49.845   14.0578004   3.74937334 
 49.85   14.6441274   3.82676462 
49.855   15.3491432   3.91779826 
 49.86   15.3350151   3.91599478 
49.865   15.3792139   3.92163409 
 49.87   16.0429155   4.00536085 
49.875   16.0631315   4.00788367 
 49.88   16.6616664   4.08187045 
49.885   16.5305112   4.06577313 
 49.89   17.6727414   4.20389598 
49.895   17.7948374   4.21839275 
  49.9   17.7571645   4.21392507 
49.905   18.6586545   4.31956648 
 49.91   19.2070693   4.38258705 
49.915   19.0705464   4.36698367 
 49.92   19.4707775   4.41257039 
49.925   19.5873451   4.42575926 
 49.93   19.5911862    4.4261932 
49.935   19.5395704   4.42035862 
 49.94   19.4105009     4.405735 
49.945   19.2521866   4.38773137 
 49.95   18.8184056   4.33801863 
49.955   18.0357808    4.2468554 
 49.96   17.8438651   4.22419994 
49.965    17.291224   4.15827175 
 49.97   17.1518276    4.1414765 
49.975   16.6958613   4.08605694 
 49.98   16.4835402   4.05999264 
49.985   16.4905819   4.06085974 
 49.99   15.6064176   3.95049587 
49.995   15.2968499   3.91111875 
  50.0   15.5018165   3.93723463 
50.005   14.9937604   3.87217774 
 50.01   15.2679692   3.90742488 
50.015   14.9613739   3.86799353 
 50.02   14.5583285   3.81553778 
50.025   14.5848428   3.81901072 
 50.03    14.375242   3.79146964 
50.035   14.2456487   3.77434083 
 50.04   14.4264405   3.79821544 
50.045   13.7771565   3.71175922 
 50.05   14.0026624   3.74201315 
50.055   14.0112907   3.74316586 
 50.06   14.2575623   3.77591873 
50.065   13.9884331   3.74011138 
 50.07   13.7049883   3.70202489 
50.075   14.0788204   3.75217542 
 50.08   14.0215706   3.74453878 
50.085   14.2482919   3.77469096 
 50.09   14.0707178   3.75109554 
50.095   14.1053498   3.75570896 
  50.1   14.3607571   3.78955895 
50.105   14.3514333   3.78832857 
 50.11   13.9670598   3.73725297 
50.115   14.4531674   3.80173215 
 50.12   14.4878222   3.80628719 
50.125   14.6178862   3.82333444 
 50.13   14.5745359   3.81766105 
50.135   14.1135519   3.75680076 
 50.14   14.1609457    3.7631032 
50.145   14.0242636   3.74489834 
 50.15   13.8885083    3.7267289 
50.155   13.9480456   3.73470823 
 50.16   13.5828851   3.68549659 
50.165   13.6097636   3.68914132 
 50.17   13.5257159   3.67773244 
50.175   12.8389322   3.58314557 
 50.18   13.3173904   3.64929998 
50.185   12.9065027   3.59256213 
 50.19   13.1299661   3.62352951 
50.195   13.3413017   3.65257467 
  50.2   13.2310538   3.63745156 
50.205   12.5665757   3.54493663 
 50.21   12.9882616   3.60392309 
50.215   12.6446014   3.55592484 
 50.22   12.8110438   3.57925185 
50.225   12.6619787   3.55836742 
 50.23   12.4406529   3.52713097 
50.235   12.8637609   3.58660855 
 50.24   12.5172656   3.53797479 
50.245      12.4247   3.52486879 
 50.25   12.7270241   3.56749549 
50.255   12.6617876   3.55834057 
 50.26   12.2731616   3.50330724 
50.265   12.9003689   3.59170835 
 50.27   12.2572337   3.50103323 
50.275   12.1624037   3.48746379 
 50.28   12.5349984   3.54047997 
50.285   12.3232963   3.51045528 
 50.29   12.5757724   3.54623355 
50.295   12.8649297   3.58677149 
  50.3   12.5910504   3.54838701 
50.305   12.3667997   3.51664609 
 50.31   12.5855976   3.54761858 
50.315   12.5086407   3.53675568 
 50.32   12.5445421   3.54182751 
50.325   12.6753571   3.56024678 
 50.33   12.7483716   3.57048618 
50.335   12.9589535   3.59985466 
 50.34   12.7024002   3.56404268 
50.345   12.8867883    3.5898173 
 50.35   12.6226515   3.55283711 
50.355   13.2003088   3.63322293 
 50.36     12.80148   3.57791559 
50.365   13.2601888   3.64145421 
 50.37   13.1183647   3.62192832 
50.375   12.9925618   3.60451963 
 50.38   13.6747129    3.6979336 
50.385   13.6735368   3.69777457 
 50.39   13.3115321   3.64849723 
50.395   13.4439988   3.66660589 
  50.4     13.81892   3.71738079 
50.405   13.8369659   3.71980724 
 50.41   13.5621311   3.68267988 
50.415   14.0784818    3.7521303 
 50.42   14.4062673   3.79555889 
50.425   14.3266223   3.78505248 
 50.43   14.1881053   3.76671014 
50.435   15.0970787   3.88549594 
 50.44   15.2162234   3.90079779 
50.445   15.4280067   3.92785014 
 50.45   16.0908952   4.01134581 
50.455   15.9448915   3.99310549 
 50.46   15.9609912   3.99512093 
50.465     16.34803   4.04326972 
 50.47   17.1050398   4.13582395 
50.475   17.6462078   4.20073896 
 50.48   17.9916107   4.24165188 
50.485   18.4275809   4.29273583 
 50.49   18.3189147   4.28006012 
50.495   19.9830023   4.47023515 
  50.5   19.4115058   4.40584905 
50.505   20.8651141   4.56783473 
 50.51   21.3569053   4.62135319 
50.515   22.7232367   4.76688962 
 50.52   23.0467678   4.80070493 
50.525   24.0491964     4.903998 
 50.53   25.1059253   5.01058133 
50.535   25.8238763   5.08171981 
 50.54   27.4837116   5.24249097 
50.545   27.9177392   5.28372399 
 50.55   29.2379751    5.4072151 
50.555   30.2418326   5.49925746 
 50.56   30.7962999    5.5494414 
50.565   31.5000849   5.61249364 
 50.57   32.1265495   5.66802872 
50.575   32.5435706   5.70469724 
 50.58   31.8675315   5.64513343 
50.585   32.1676835   5.67165615 
 50.59   31.5638698   5.61817317 
50.595   30.7940235    5.5492363 
  50.6   30.5876036   5.53060608 
50.605   28.3032626   5.32008107 
 50.61     28.46136   5.33491893 
50.615   27.1667283   5.21217117 
 50.62   24.9725541   4.99725465 
50.625   24.5034988   4.95010089 
 50.63   23.6640152   4.86456732 
50.635   22.3529125   4.72788668 
 50.64   22.2932029   4.72156784 
50.645   20.3599979   4.51220544 
 50.65   19.9316535   4.46448804 
50.655   19.8542372   4.45580937 
 50.66   19.0227638   4.36150934 
50.665   18.2596159   4.27312718 
 50.67   17.4839055   4.18137603 
50.675   17.1817937   4.14509273 
 50.68   17.4081935   4.17231273 
50.685   16.8280911   4.10220564 
 50.69   16.5101818    4.0632723 
50.695   16.2003699   4.02496831 
  50.7   16.0282079   4.00352444 
50.705    15.905789   3.98820624 
 50.71   15.3424717   3.91694674 
50.715    14.984632   3.87099884 
 50.72   15.0319156   3.87710144 
50.725   15.1152699   3.88783615 
 50.73   15.1089601   3.88702458 
50.735   14.5393501   3.81304998 
 50.74   14.1933421   3.76740523 
50.745   14.3291052   3.78538045 
 50.75   14.6038416    3.8214973 
50.755   14.0014463   3.74185065 
 50.76   13.8561735   3.72238815 
50.765   13.8295146   3.71880553 
 50.77   13.9682931   3.73741797 
50.775   13.5523734   3.68135483 
 50.78   13.8343954   3.71946171 
50.785   13.6373305   3.69287565 
 50.79   13.5228497   3.67734274 
50.795   13.7348215     3.706052 
  50.8    13.814457   3.71678046 
50.805   13.6677723   3.69699504 
 50.81   13.4617902   3.66903123 
50.815   13.4535461   3.66790759 
 50.82   13.6796855   3.69860589 
50.825   13.4954619     3.673617 
 50.83   13.2909582   3.64567664 
50.835   13.5303004   3.67835566 
 50.84   13.2720984   3.64308913 
50.845   13.4669057   3.66972829 
 50.85   13.5820018   3.68537675 
50.855    13.652582   3.69494006 
 50.86   13.7763101   3.71164521 
50.865   13.5453007    3.6803941 
 50.87   13.8589388   3.72275957 
50.875   13.0892202   3.61790273 
 50.88   13.4650784    3.6694793 
50.885   14.1015425   3.75520206 
 50.89   14.1346699   3.75961034 
50.895    13.571056   3.68389142 
  50.9   13.9595735   3.73625126 
50.905    13.457232   3.66841001 
 50.91   14.2343482   3.77284352 
50.915   14.2143137   3.77018749 
 50.92   14.9342596   3.86448697 
50.925   14.6590365   3.82871213 
 50.93   14.7502462   3.84060492 
50.935   14.8986772   3.85988046 
 50.94   15.0627032   3.88106985 
50.945   15.2285457   3.90237693 
 50.95   15.1116246   3.88736731 
50.955   15.6525746   3.95633348 
 50.96   15.5844505   3.94771459 
50.965   15.9124736    3.9890442 
 50.97   16.2781333   4.03461687 
50.975   16.5271084   4.06535464 
 50.98   16.8826251   4.10884717 
50.985   16.9858233   4.12138608 
 50.99   17.3139127     4.160999 
50.995   18.0064499   4.24340074 
  51.0   17.6498017   4.20116671 
51.005   18.0744109   4.25140105 
 51.01   18.5953682   4.31223471 
51.015   19.1593296   4.37713715 
 51.02   19.2775062    4.3906157 
51.025   19.5494551   4.42147657 
 51.03   19.9151447   4.46263876 
51.035   20.5692343   4.53533177 
 51.04   20.3112659   4.50680219 
51.045   21.0255399   4.58536148 
 51.05   21.2187074   4.60637682 
51.055   21.5621623   4.64350754 
 51.06   22.3495224   4.72752815 
51.065   23.3618314   4.83340785 
 51.07   23.8420354   4.88283067 
51.075   23.4635522    4.8439191 
 51.08   25.2910864    5.0290244 
51.085   25.2557877   5.02551367 
 51.09   25.8036496   5.07972928 
51.095   27.1354588   5.20917064 
  51.1    27.798783   5.27245512 
51.105   29.4081516   5.42292833 
 51.11   31.2141008    5.5869581 
51.115   31.3857082    5.6022949 
 51.12    32.709094   5.71918648 
51.125   33.9712259   5.82848402 
 51.13   35.7292527   5.97739514 
51.135    36.998621   6.08264918 
 51.14   37.2198391   6.10080643 
51.145    37.791785   6.14750234 
 51.15   38.9941399   6.24452879 
51.155   38.7808349   6.22742602 
 51.16   40.0016901   6.32468893 
51.165    40.800119   6.38749708 
 51.17   40.9575224   6.39980643 
51.175     41.18613   6.41764209 
 51.18   42.1493763    6.4922551 
51.185   41.9617402   6.47778822 
 51.19   43.0133048   6.55845293 
51.195   44.0206222   6.63480386 
  51.2    43.817798   6.61950134 
51.205   45.0796535   6.71413833 
 51.21    46.551584   6.82287212 
51.215   46.8973154   6.84816146 
 51.22   48.0772736   6.93377773 
51.225   50.2652059    7.0897959 
 51.23   49.6939812   7.04939581 
51.235   50.2316793   7.08743108 
 51.24   51.5493342    7.1797865 
51.245   51.3176562   7.16363429 
 51.25   51.3440493   7.16547621 
51.255   50.9607366   7.13867891 
 51.26   50.0746773   7.07634632 
51.265   48.5234968   6.96588091 
 51.27   48.3981325   6.95687663 
51.275   45.8555879   6.77167542 
 51.28   43.6290908   6.60523208 
51.285   43.8319921    6.6205734 
 51.29   40.9536802   6.39950624 
51.295    40.258072    6.3449249 
  51.3   37.9013626   6.15640826 
51.305   35.3380464   5.94458126 
 51.31   34.7391112   5.89398942 
51.315   33.1529889   5.75786323 
 51.32   31.5254695   5.61475463 
51.325   29.8879752    5.4669896 
 51.33   28.3120412   5.32090605 
51.335   28.1752867   5.30803981 
 51.34   27.0195514   5.19803342 
51.345   25.7977647      5.07915 
 51.35   25.3404155   5.03392645 
51.355   24.5958113   4.95941643 
 51.36   23.2202501   4.81873947 
51.365   22.9183026    4.7873064 
 51.37   23.1296914   4.80933378 
51.375   22.1920189   4.71084057 
 51.38   22.4863679   4.74197933 
51.385   21.8568419   4.67513015 
 51.39   21.2750198   4.61248521 
51.395   21.7548218   4.66420645 
  51.4   21.4499191   4.63140573 
51.405   20.9953104   4.58206399 
 51.41   21.1267803   4.59638775 
51.415    20.467242   4.52407361 
 51.42     21.04589   4.58757997 
51.425   20.5104248   4.52884365 
 51.43   20.9368807   4.57568363 
51.435   21.6156121   4.64925931 
 51.44   21.7905487   4.66803478 
51.445   21.6600945   4.65404066 
 51.45   21.7240562   4.66090723 
51.455   22.1768176   4.70922685 
 51.46   22.4081358   4.73372325 
51.465    22.744522   4.76912172 
 51.47   23.5989376   4.85787378 
51.475   24.9667368   4.99667258 
 51.48   24.6251062   4.96236901 
51.485   25.8219197    5.0815273 
 51.49   26.1813097   5.11676751 
51.495   27.3022253   5.22515314 
  51.5   28.5767313   5.34572084 
51.505   28.5451911   5.34276998 
 51.51   30.7746631   5.54749161 
51.515    32.642087   5.71332539 
 51.52   32.7286324   5.72089437 
51.525   34.8103342   5.90002832 
 51.53   36.0841606   6.00700929 
51.535   36.6240317   6.05177922 
 51.54   37.7171432   6.14142843 
51.545   38.0808097   6.17096506 
 51.55    38.328741     6.191021 
51.555   38.8607488   6.23383901 
 51.56   37.7516604   6.14423798 
51.565   37.2871576   6.10632112 
 51.57   36.0849524    6.0070752 
51.575   36.1081699    6.0090074 
 51.58    33.786444   5.81261077 
51.585   32.2177049   5.67606421 
 51.59   31.0876339   5.57562857 
51.595   29.4193141   5.42395742 
  51.6   28.1104461   5.30192853 
51.605   27.8141801   5.27391506 
 51.61   25.3421963   5.03410332 
51.615   24.0502423   4.90410464 
 51.62   23.9204456   4.89085326 
51.625   22.1367335   4.70496902 
 51.63   22.9142484   4.78688296 
51.635   21.2331411   4.60794326 
 51.64   20.1322617    4.4868989 
51.645   19.8276775   4.45282803 
 51.65   19.3394686   4.39766627 
51.655    18.276908   4.27515006 
 51.66   18.5197032   4.30345248 
51.665   17.2198921   4.14968579 
 51.67   16.9598334   4.11823182 
51.675   16.9345055   4.11515558 
 51.68   15.7745209   3.97171511 
51.685     15.66889   3.95839488 
 51.69   15.6505791   3.95608128 
51.695   15.4364952   3.92893054 
  51.7    14.833172   3.85138572 
51.705   15.0289592   3.87672016 
 51.71   14.2456072   3.77433533 
51.715   14.1865834   3.76650811 
 51.72   14.5504078   3.81449967 
51.725   13.9921505    3.7406083 
 51.73   13.5852944   3.68582343 
51.735   13.4506805   3.66751694 
 51.74   13.2195814   3.63587422 
51.745   13.3510621   3.65391053 
 51.75   13.1357408   3.62432625 
51.755   13.4193041   3.66323683 
 51.76   13.2704317   3.64286037 
51.765   13.2442276   3.63926196 
 51.77   12.5538796   3.54314544 
51.775   12.8762548   3.58834988 
 51.78   12.6668852   3.55905678 
51.785   12.8137213   3.57962585 
 51.79   12.5378603   3.54088412 
51.795   12.6889979   3.56216197 
  51.8   12.4087668   3.52260796 
51.805   12.0994559   3.47842722 
 51.81   12.5040718   3.53610969 
51.815   12.5005115   3.53560624 
 51.82   12.3750947   3.51782528 
51.825   12.7782003   3.57466087 
 51.83   12.2663454   3.50233428 
51.835   11.5221206   3.39442493 
 51.84   12.1986525   3.49265694 
51.845   12.0167986   3.46652544 
 51.85   11.9585825   3.45811835 
51.855   12.0996461   3.47845456 
 51.86   11.7422933   3.42670298 
51.865   12.1866549   3.49093897 
 51.87   11.8839078   3.44730442 
51.875    11.969896   3.45975374 
 51.88   11.5968365   3.40541283 
51.885   11.6760069   3.41701725 
 51.89   11.4748263    3.3874513 
51.895    12.044359   3.47049838 
  51.9    11.182713   3.34405637 
51.905   11.8455815   3.44174106 
 51.91   11.5945586   3.40507835 
51.915   11.6812867   3.41778974 
 51.92   11.6371396    3.4113252 
51.925   11.7247563   3.42414316 
 51.93   11.3382458   3.36723118 
51.935   11.4438427   3.38287492 
 51.94   11.2993698   3.36145352 
51.945   11.1816699    3.3439004 
 51.95   11.1802971   3.34369512 
51.955   11.3809028   3.37355936 
 51.96   11.2254548   3.35044099 
51.965   11.0665153   3.32663724 
 51.97   11.6820823   3.41790612 
51.975   11.4061348   3.37729697 
 51.98   11.2013791   3.34684615 
51.985   11.3592617   3.37035038 
 51.99   11.3876582   3.37456045 
51.995   11.3537332   3.36953011 
  52.0   11.2451927   3.35338526 
52.005   11.4789646   3.38806208 
 52.01   11.5932188   3.40488161 
52.015   11.1595282   3.34058801 
 52.02   11.1875291   3.34477639 
52.025   10.8219535   3.28967376 
 52.03    11.388169   3.37463613 
52.035   10.6755431   3.26734496 
 52.04   10.8083566   3.28760652 
52.045   11.0833814   3.32917128 
 52.05   11.0364437   3.32211435 
52.055   10.7338298    3.2762524 
 52.06   11.2325785   3.35150392 
52.065    10.739756    3.2771567 
 52.07   10.9844634   3.31428173 
52.075   11.2276173    3.3507637 
 52.08   10.8853295   3.29929227 
52.085   11.2256475   3.35046974 
 52.09   10.2054552   3.19459782 
52.095   10.9953669   3.31592626 
  52.1   10.7805911   3.28338104 
52.105   10.9227894   3.30496436 
 52.11   10.5800262   3.25269523 
52.115    11.041626   3.32289421 
 52.12   11.1454558   3.33848106 
52.125   10.6357599   3.26125128 
 52.13   10.8393684   3.29231961 
52.135   11.0125694   3.31851916 
 52.14   10.8340572    3.2915129 
52.145   10.5754986   3.25199917 
 52.15   10.7841091   3.28391673 
52.155    10.502701    3.2407871 
 52.16   10.6956922   3.27042692 
52.165   10.6407434   3.26201524 
 52.17   10.2906004   3.20789656 
52.175   11.3808286   3.37354836 
 52.18   10.5573669    3.2492102 
52.185   10.5581189   3.24932592 
 52.19    10.372351   3.22061345 
52.195   10.5448114   3.24727754 
  52.2   11.0412101   3.32283163 
52.205   10.8317508   3.29116253 
 52.21   10.7777184   3.28294355 
52.215    10.163769   3.18806665 
 52.22   10.8411541   3.29259078 
52.225   10.8532226   3.29442295 
 52.23   10.7362616    3.2766235 
52.235   10.5930924   3.25470313 
 52.24   10.5260286   3.24438417 
52.245   10.6858402   3.26892034 
 52.25   11.0509525   3.32429729 
52.255   11.1952099   3.34592437 
 52.26   10.9367711   3.30707894 
52.265   10.6043045   3.25642511 
 52.27   10.7723666   3.28212836 
52.275   10.6999087    3.2710715 
 52.28   10.6948182   3.27029329 
52.285   10.7273984   3.27527073 
 52.29   10.6297326   3.26032707 
52.295    10.233879   3.19904345 
  52.3   10.7077793   3.27227432 
52.305      10.8003   3.28638099 
 52.31   10.6934319   3.27008133 
52.315   10.5204293   3.24352113 
 52.32    10.523647   3.24401711 
52.325   10.9990493   3.31648147 
 52.33   10.5407784   3.24665649 
52.335   10.5059822    3.2412933 
 52.34   10.6114206   3.25751756 
52.345   10.2216103   3.19712532 
 52.35   10.3576025   3.21832294 
52.355   10.3993777   3.22480662 
 52.36   10.4617033   3.23445564 
52.365   10.6383838   3.26165353 
 52.37   10.7538285   3.27930305 
52.375   10.2590033    3.2029679 
 52.38   10.7703838   3.28182629 
52.385   10.1668925   3.18855648 
 52.39   10.5758145   3.25204773 
52.395   10.4843934    3.2379613 
  52.4   10.3174857   3.21208432 
52.405   10.8076369   3.28749705 
 52.41   10.4156026   3.22732128 
52.415   10.6316723   3.26062453 
 52.42   10.8802891   3.29852832 
52.425   10.7883463   3.28456182 
 52.43   10.5386125   3.24632291 
52.435   10.1668527   3.18855025 
 52.44   10.6004511    3.2558334 
52.445    10.561552   3.24985414 
 52.45   10.6214535   3.25905714 
52.455   10.5008952   3.24050847 
 52.46   10.6467839     3.262941 
52.465   10.7981767   3.28605793 
 52.47   10.8321728   3.29122663 
52.475   10.1435346   3.18489162 
 52.48   10.9464306   3.30853904 
52.485   10.7057413   3.27196292 
 52.49   10.5359089   3.24590648 
52.495   10.4841254   3.23791991 
  52.5   10.2624901   3.20351214 
52.505   10.4904062   3.23888965 
 52.51   10.3848112   3.22254732 
52.515   10.4405098   3.23117777 
 52.52   10.3439032    3.2161939 
52.525   10.8247586   3.29010008 
 52.53   10.4283778   3.22929989 
52.535   10.5914705   3.25445394 
 52.54   10.5779995   3.25238367 
52.545   10.2292533   3.19832038 
 52.55   10.8094787   3.28777717 
52.555   10.5900497   3.25423566 
 52.56   10.3994968   3.22482508 
52.565   10.4507089   3.23275561 
 52.57   10.4525624   3.23304228 
52.575   10.2245901    3.1975913 
 52.58   10.7388469   3.27701799 
52.585   10.7297786   3.27563407 
 52.59   10.5481375   3.24778963 
52.595   10.5463113   3.24750848 
  52.6   10.5567988   3.24912278 
52.605   10.8545638   3.29462651 
 52.61   10.5892351    3.2541105 
52.615   10.8895838   3.29993694 
 52.62   10.5244284   3.24413754 
52.625   10.4082462   3.22618136 
 52.63   10.6425157   3.26228688 
52.635   10.9739995   3.31270275 
 52.64   10.9461862    3.3085021 
52.645   11.1053227   3.33246497 
 52.65   10.7376439   3.27683443 
52.655   10.8835831    3.2990276 
 52.66   10.5693131     3.251048 
52.665    10.775978   3.28267848 
 52.67   11.0939729   3.33076161 
52.675   10.8580896   3.29516154 
 52.68   10.8988814    3.3013454 
52.685   10.9622884   3.31093468 
 52.69   10.9564726   3.31005628 
52.695   10.8413984   3.29262789 
  52.7   10.4992861   3.24026019 
52.705   10.9952072   3.31590217 
 52.71   10.9540886   3.30969614 
52.715   10.7255836   3.27499367 
 52.72   10.5690302   3.25100449 
52.725   10.6602485   3.26500359 
 52.73    10.784237   3.28393621 
52.735   10.8448441    3.2931511 
 52.74   10.6311887   3.26055037 
52.745   10.8494259   3.29384668 
 52.75    10.484497    3.2379773 
52.755   10.6032306   3.25626022 
 52.76   10.6615682   3.26520569 
52.765   10.7532631   3.27921684 
 52.77   10.8655893   3.29629933 
52.775   10.6807556   3.26814254 
 52.78   10.8102476   3.28789409 
52.785   10.9488054   3.30889791 
 52.79   10.8861875    3.2994223 
52.795   10.9726145   3.31249369 
  52.8   10.9844975   3.31428687 
52.805   10.7415997   3.27743798 
 52.81    10.482313   3.23764004 
52.815   10.6895905   3.26949393 
 52.82   10.8591467   3.29532194 
52.825     10.80249   3.28671416 
 52.83   10.7150038   3.27337804 
52.835   11.0014441   3.31684249 
 52.84     10.68037   3.26808353 
52.845   10.7995778   3.28627112 
 52.85   10.7484884   3.27848874 
52.855   11.2407768   3.35272677 
 52.86   10.8688057   3.29678718 
52.865   10.8468739   3.29345926 
 52.87    10.853232   3.29442438 
52.875   10.7473644   3.27831731 
 52.88    10.923544   3.30507852 
52.885   10.8506503   3.29403253 
 52.89   11.2005492   3.34672216 
52.895   11.3092872   3.36292837 
  52.9   11.1824726   3.34402042 
52.905   11.3856621   3.37426467 
 52.91   10.8223529   3.28973448 
52.915   11.1560804   3.34007192 
 52.92   11.4518636   3.38406023 
52.925   11.0845098   3.32934075 
 52.93   11.2770733   3.35813538 
52.935    11.684523   3.41826315 
 52.94   11.5199694   3.39410804 
52.945   11.8425942   3.44130705 
 52.95   11.7983233   3.43486875 
52.955   11.7536136   3.42835436 
 52.96   11.7661111   3.43017654 
52.965    11.841654   3.44117044 
 52.97   11.6436706   3.41228231 
52.975   12.2969268   3.50669742 
 52.98   12.1359263   3.48366565 
52.985   12.1482311   3.48543126 
 52.99    12.055559    3.4721116 
52.995   12.1033795   3.47899116 
  53.0   11.9017801   3.44989567 
53.005    11.933058   3.45442586 
 53.01   12.0986478   3.47831106 
53.015   11.6421265   3.41205605 
 53.02   11.1568333   3.34018463 
53.025   11.5346728   3.39627337 
 53.03   11.5306859   3.39568637 
53.035   11.6019743    3.4061671 
 53.04   11.2931279   3.36052494 
53.045   11.1761542   3.34307556 
 53.05    11.109403   3.33307711 
53.055   10.8486172   3.29372391 
 53.06   11.3621742   3.37078243 
53.065   11.0209111   3.31977575 
 53.07   10.9326004    3.3064483 
53.075   11.0825741   3.32905003 
 53.08   11.1872435   3.34473369 
53.085   11.0120651   3.31844317 
 53.09   10.7420147    3.2775013 
53.095   10.6171206   3.25839234 
  53.1   11.0074715   3.31775097 
53.105   11.0609078    3.3257943 
 53.11   11.2536412   3.35464472 
53.115   10.9840542   3.31421999 
 53.12   10.9312109   3.30623818 
53.125   10.9676917   3.31175055 
 53.13   10.8843913   3.29915009 
53.135   10.9758734   3.31298558 
 53.14   11.2529986   3.35454894 
53.145   10.8364422   3.29187518 
 53.15   11.1739605   3.34274745 
53.155   10.9176264   3.30418317 
 53.16   10.9370412   3.30711978 
53.165   10.7922526   3.28515641 
 53.17   10.9131651     3.303508 
53.175   10.9720026   3.31240133 
 53.18   10.9425931   3.30795906 
53.185   10.8780196   3.29818428 
 53.19    11.258524   3.35537241 
53.195   11.0438492   3.32322873 
  53.2   10.8127308    3.2882717 
53.205   10.6154115   3.25813007 
 53.21   10.7077129   3.27226418 
53.215   11.0055207   3.31745696 
 53.22   11.1568439    3.3401862 
53.225   11.3800544   3.37343362 
 53.23   11.1488549    3.3389901 
53.235    11.212202   3.34846264 
 53.24   10.9259685   3.30544528 
53.245   11.2175408   3.34925974 
 53.25   11.0041144   3.31724499 
53.255   11.3616949   3.37071134 
 53.26   10.9909586   3.31526146 
53.265     11.17762   3.34329478 
 53.27   11.2837042   3.35912253 
53.275   11.2288878   3.35095327 
 53.28   11.4191035   3.37921641 
53.285   11.1712467    3.3423415 
 53.29    11.543741   3.39760813 
53.295   11.2461418   3.35352676 
  53.3   11.0412459   3.32283702 
53.305   11.2928618   3.36048535 
 53.31   11.3956011   3.37573712 
53.315   11.5165289   3.39360117 
 53.32   11.3733771   3.37244378 
53.325   10.9229042   3.30498173 
 53.33   12.2435317   3.49907583 
53.335   11.6688787   3.41597405 
 53.34   11.4178821   3.37903568 
53.345   11.6954312   3.41985835 
 53.35   11.2123418   3.34848351 
53.355    11.725026   3.42418253 
 53.36   11.9959251   3.46351341 
53.365   12.0893988   3.47698127 
 53.37   11.5645756   3.40067281 
53.375   11.7822743   3.43253177 
 53.38   12.1432305   3.48471383 
53.385   12.0287612   3.46825045 
 53.39   11.9391082   3.45530146 
53.395   12.2786899   3.50409615 
  53.4    12.099476   3.47843011 
53.405   12.5687342   3.54524106 
 53.41   12.4207361   3.52430648 
53.415   12.4915086   3.53433284 
 53.42    12.541339    3.5413753 
53.425   12.7533124   3.57117802 
 53.43   12.8322411   3.58221176 
53.435   12.7065525   3.56462516 
 53.44   12.8236806   3.58101669 
53.445   13.0485597   3.61227902 
 53.45   13.3801968   3.65789514 
53.455   13.7010894   3.70149826 
 53.46    13.868052   3.72398335 
53.465   14.0611481   3.74981975 
 53.47   14.0810394    3.7524711 
53.475   14.6017652   3.82122561 
 53.48   14.3877291   3.79311601 
53.485   14.9230641   3.86303819 
 53.49   15.1427627   3.89137029 
53.495   15.0555319   3.88014585 
  53.5   15.4681631   3.93295856 
53.505    15.875629   3.98442329 
 53.51   15.6669692   3.95815225 
53.515   16.1797464   4.02240554 
 53.52   16.8182564   4.10100675 
53.525   17.5370986   4.18773192 
 53.53   17.2757157   4.15640658 
53.535   17.9530189    4.2371003 
 53.54   18.5989295   4.31264763 
53.545   19.3038177   4.39361101 
 53.55   19.6419618    4.4319253 
53.555   19.4494568   4.41015383 
 53.56   21.0382774    4.5867502 
53.565   21.4621628   4.63272736 
 53.57   22.6408701   4.75824233 
53.575   23.8882671   4.88756249 
 53.58   25.0957307   5.00956393 
53.585   25.2731966   5.02724543 
 53.59   26.5527936   5.15294029 
53.595   27.7245088   5.26540681 
  53.6    27.967974   5.28847559 
53.605   30.0536386    5.4821199 
 53.61   30.4889868   5.52168333 
53.615   31.1618348   5.58227864 
 53.62   31.3655494   5.60049546 
53.625   32.5512149    5.7053672 
 53.63   32.0329645   5.65976718 
53.635   31.7753082   5.63695913 
 53.64   31.7172404   5.63180614 
53.645   30.8816032   5.55712185 
 53.65   30.6446413   5.53576023 
53.655   29.9144841   5.46941351 
 53.66   28.7873948    5.3653886 
53.665   27.9868854   5.29026327 
 53.67   27.2444284   5.21961956 
53.675   25.6791497   5.06745989 
 53.68   24.6792621   4.96782267 
53.685   24.5508873    4.9548852 
 53.69   23.1787629   4.81443277 
53.695   23.1491518   4.81135654 
  53.7   21.8026906   4.66933513 
53.705   21.4261921    4.6288435 
 53.71   21.4787328   4.63451538 
53.715   20.5039342   4.52812701 
 53.72   19.6714703   4.43525313 
53.725   19.4039324   4.40498949 
 53.73   18.6596521   4.31968194 
53.735   18.6592733    4.3196381 
 53.74   18.8713882   4.34412111 
53.745   17.8319139   4.22278508 
 53.75   17.3933507   4.17053363 
53.755   17.3190622   4.16161774 
 53.76   16.3726844   4.04631739 
53.765    16.131204   4.01636701 
 53.77   16.0472885   4.00590671 
53.775   16.0386705    4.0048309 
 53.78   15.5021036   3.93727109 
53.785   15.2585075   3.90621396 
 53.79   14.5977965   3.82070628 
53.795   15.3902925   3.92304633 
  53.8    14.864476   3.85544758 
53.805    14.355427   3.78885563 
 53.81   14.4870819   3.80618995 
53.815   13.7642628   3.71002194 
 53.82   13.6272884   3.69151573 
53.825   13.6388427   3.69308038 
 53.83   14.0165402   3.74386702 
53.835   13.7288559   3.70524708 
 53.84   13.7035743   3.70183391 
53.845   13.2782288   3.64393041 
 53.85    13.753567   3.70858019 
53.855   13.1533509   3.62675488 
 53.86    13.492152   3.67316648 
53.865   13.2547144   3.64070245 
 53.87   12.9639354   3.60054654 
53.875   13.2313606   3.63749372 
 53.88    12.937996   3.59694259 
53.885   12.8766031    3.5883984 
 53.89   12.4835872   3.53321202 
53.895   12.6865323   3.56181587 
  53.9   12.9905001   3.60423364 
53.905   12.5948219   3.54891841 
 53.91   12.7177882   3.56620081 
53.915   13.1458456   3.62572001 
 53.92   12.7427499   3.56969885 
53.925   13.1288659   3.62337769 
 53.93   13.0477364   3.61216506 
53.935   13.3372846   3.65202473 
 53.94   12.9432772   3.59767663 
53.945   13.1520488   3.62657536 
 53.95   12.7480773   3.57044497 
53.955   13.3457949   3.65318968 
 53.96   12.6507426   3.55678824 
53.965   13.1375964   3.62458223 
 53.97   13.2284521   3.63709391 
53.975   13.3002355    3.6469488 
 53.98    13.868804   3.72408432 
53.985    13.783912   3.71266912 
 53.99    13.261106   3.64158016 
53.995   13.7241459   3.70461143 
  54.0   14.1352261    3.7596843 
54.005   13.5718819   3.68400352 
 54.01   14.4010364   3.79486974 
54.015   13.5520551   3.68131161 
 54.02    14.349746   3.78810586 
54.025   14.5665899   3.81662022 
 54.03   14.7613495   3.84205017 
54.035   14.7737674   3.84366588 
 54.04   15.1335322   3.89018409 
54.045   15.2906163   3.91032176 
 54.05   15.6036136   3.95014096 
54.055   16.1332435   4.01662091 
 54.06   16.1130772   4.01410977 
54.065   16.6029981   4.07467767 
 54.07    17.260013   4.15451718 
54.075   17.3763442   4.16849424 
 54.08   17.3117415   4.16073809 
54.085   18.9022572   4.34767261 
 54.09   18.4373031   4.29386808 
54.095   19.7449135    4.4435249 
  54.1   20.1581504   4.48978289 
54.105   20.6115854    4.5399984 
 54.11   21.6884959   4.65709093 
54.115   22.1141641   4.70256995 
 54.12   22.5311994   4.74670406 
54.125    24.102814   4.90946168 
 54.13   24.0889266   4.90804712 
54.135   25.7625334   5.07568059 
 54.14   26.6334298   5.16075864 
54.145    27.553771    5.2491686 
 54.15   27.8338348   5.27577812 
54.155   29.5476411    5.4357742 
 54.16   29.8789248    5.4661618 
54.165    30.692218   5.54005578 
 54.17     31.27086   5.59203541 
54.175   31.7060405   5.63081171 
 54.18   31.4280973   5.60607682 
54.185   31.1388934   5.58022342 
 54.19   31.3753428   5.60136973 
54.195   30.4325587   5.51657128 
  54.2   29.9808432   5.47547653 
54.205   28.7817793   5.36486527 
 54.21   28.1129625   5.30216584 
54.215   28.2237745   5.31260524 
 54.22   26.8269159   5.17947062 
54.225    25.327543   5.03264772 
 54.23   25.6944594   5.06897025 
54.235    23.836224   4.88223555 
 54.24   23.7142339   4.86972627 
54.245    22.990703   4.79486214 
 54.25   22.0485553   4.69558892 
54.255   21.7221538   4.66070314 
 54.26   21.0539602   4.58845946 
54.265   20.6209039   4.54102454 
 54.27   20.7906026   4.55967133 
54.275   19.2141933   4.38339974 
 54.28    19.357087   4.39966896 
54.285    18.992881   4.35808226 
 54.29   18.8830493   4.34546307 
54.295   18.2046407   4.26668967 
  54.3   17.8942009   4.23015377 
54.305   17.7490741     4.212965 
 54.31   17.4852406   4.18153567 
54.315   16.7948963   4.09815767 
 54.32   16.8586278   4.10592594 
54.325   16.7080936    4.0875535 
 54.33   16.4760988    4.0590761 
54.335   15.8646882   3.98305012 
 54.34   15.7274645   3.96578674 
54.345   15.7768866   3.97201291 
 54.35   14.6928235    3.8331219 
54.355   15.0801027   3.88331079 
 54.36   14.7248578   3.83729825 
54.365   14.9471028   3.86614832 
 54.37   14.3147861   3.78348862 
54.375    13.478433   3.67129854 
 54.38   13.6971112   3.70096085 
54.385   13.6627748   3.69631909 
 54.39   13.2068098   3.63411748 
54.395    13.544842   3.68033178 
  54.4   13.4595292   3.66872311 
54.405   12.8228342   3.58089852 
 54.41   12.6527194   3.55706612 
54.415   12.5246397   3.53901677 
 54.42   12.6653956   3.55884751 
54.425    13.111935    3.6210406 
 54.43   12.6188042   3.55229562 
54.435   12.7954209   3.57706876 
 54.44   11.9373285   3.45504392 
54.445   12.4100012   3.52278316 
 54.45   11.9304549   3.45404906 
54.455   11.8440711   3.44152162 
 54.46   11.6149931   3.40807762 
54.465   11.7357035   3.42574131 
 54.47   11.6864558   3.41854587 
54.475   11.8152309   3.43732903 
 54.48   11.8098139   3.43654098 
54.485   11.8049346   3.43583099 
 54.49    11.457418   3.38488079 
54.495   11.7945295   3.43431645 
  54.5   11.4169663   3.37890016 
54.505   11.7518915   3.42810319 
 54.51    11.568826    3.4012977 
54.515   10.9381345   3.30728507 
 54.52   11.3965529   3.37587809 
54.525    11.345601   3.36832317 
 54.53   11.2749687   3.35782201 
54.535   11.0904356   3.33023057 
 54.54   11.4252236   3.38012184 
54.545   10.8183866   3.28913158 
 54.55   11.1690302   3.34200991 
54.555   11.1647378   3.34136766 
 54.56   10.9966534   3.31612024 
54.565   11.3192895   3.36441518 
 54.57   11.0107904   3.31825111 
54.575   10.9461311   3.30849378 
 54.58   10.7153044   3.27342396 
54.585   10.7904019   3.28487471 
 54.59   11.2512466   3.35428779 
54.595   10.6337526   3.26094352 
  54.6   11.0241714   3.32026676 
54.605    10.834922   3.29164428 
 54.61   11.1239449   3.33525785 
54.615   10.3676541   3.21988417 
 54.62   10.8193162    3.2892729 
54.625   10.6386988   3.26170183 
 54.63   10.6518979   3.26372454 
54.635    10.854018   3.29454368 
 54.64   10.8197139   3.28933336 
54.645   10.9395768    3.3075031 
 54.65   11.0757519   3.32802523 
54.655   10.6341421   3.26100323 
 54.66   10.8498155   3.29390581 
54.665   10.4250709   3.22878783 
 54.67   11.0054641   3.31744844 
54.675   10.6028445   3.25620094 
 54.68   10.3337092   3.21460872 
54.685    10.716426   3.27359527 
 54.69   10.6424979   3.26228416 
54.695   10.5857445   3.25357411 
  54.7   10.6468056   3.26294432 
54.705   10.1686018   3.18882451 
 54.71   10.7790163   3.28314122 
54.715    11.506389   3.39210687 
 54.72   10.2632724   3.20363425 
54.725   10.3635427   3.21924568 
 54.73   10.6850627   3.26880142 
54.735   10.4933102   3.23933793 
 54.74    10.977795   3.31327557 
54.745   10.3906078   3.22344656 
 54.75   11.1664227   3.34161977 
54.755   10.7453213   3.27800569 
 54.76   10.7839914    3.2838988 
54.765   10.8916572   3.30025109 
 54.77   10.0157038   3.16475967 
54.775   10.6903138   3.26960454 
 54.78   10.4494293   3.23255769 
54.785   10.5701916    3.2511831 
 54.79   11.0388112   3.32247065 
54.795   10.6745064   3.26718631 
  54.8   11.0142462   3.31877179 
54.805   10.4783183   3.23702307 
 54.81   10.4197078   3.22795722 
54.815   10.6901299   3.26957641 
 54.82   10.5439833   3.24715002 
54.825   10.3715649   3.22049141 
 54.83   10.6662849   3.26592787 
54.835    10.619728   3.25879241 
 54.84   10.4343083   3.23021799 
54.845    10.537508   3.24615281 
 54.85   10.5924116   3.25459853 
54.855   10.6057068   3.25664042 
 54.86   10.6045808   3.25646753 
54.865   10.5475358   3.24769699 
 54.87   10.6783343   3.26777207 
54.875   10.3453949    3.2164258 
 54.88   10.9910318   3.31527251 
54.885   10.7204691   3.27421274 
 54.89   10.7007417   3.27119881 
54.895   10.8174412   3.28898787 
  54.9    10.768864   3.28159473 
54.905   10.5581551   3.24933148 
 54.91   10.5703202   3.25120288 
54.915   10.3373576   3.21517614 
 54.92   10.5524002   3.24844582 
54.925   10.8135026   3.28838906 
 54.93   10.6541157    3.2640643 
54.935    10.778723   3.28309656 
 54.94   10.9342017   3.30669044 
54.945    10.690807   3.26967995 
 54.95   10.7450317   3.27796152 
54.955   11.1406857   3.33776657 
 54.96   10.6175608   3.25845988 
54.965    11.058696   3.32546178 
 54.97   10.5836688   3.25325511 
54.975   10.8512472   3.29412313 
 54.98   11.0181317   3.31935711 
54.985     10.99971   3.31658107 
 54.99   11.1526974   3.33956545 
54.995   11.0400365   3.32265503 
  55.0   11.1102156     3.333199 
55.005   11.0485272   3.32393249 
 55.01   11.0903142   3.33021233 
55.015   11.4267908   3.38035365 
 55.02    10.548033   3.24777355 
55.025   10.9387172   3.30737316 
 55.03    11.332751   3.36641515 
55.035   11.5472474    3.3981241 
 55.04   11.4035089   3.37690819 
55.045   12.0092529   3.46543691 
 55.05   11.8199371   3.43801354 
55.055   12.0291193   3.46830207 
 55.06   11.7806146      3.43229 
55.065    12.130705   3.48291616 
 55.07    12.148161    3.4854212 
55.075   12.0806096   3.47571714 
 55.08   12.1532095   3.48614536 
55.085    12.764471   3.57273999 
 55.09    12.367714   3.51677609 
55.095   13.0313932   3.60990211 
  55.1   13.1499287   3.62628304 
55.105    13.435963   3.66550993 
 55.11   13.3241945   3.65023212 
55.115   13.7250085   3.70472785 
 55.12   13.9635693   3.73678596 
55.125   13.8570132   3.72250093 
 55.13   14.4215206   3.79756773 
55.135   14.8020844   3.84734771 
 55.14   15.0349252   3.87748955 
55.145    15.091934   3.88483385 
 55.15   14.9504581   3.86658222 
55.155    15.993642   3.99920517 
 55.16   15.5182295   3.93931841 
55.165   15.9624898   3.99530847 
 55.17   16.2015635   4.02511658 
55.175   16.1927911   4.02402672 
 55.18   15.6173355   3.95187746 
55.185   15.2256951   3.90201167 
 55.19   15.4237201   3.92730443 
55.195   15.0037696   3.87346997 
  55.2   15.3444968   3.91720523 
55.205    15.261396   3.90658367 
 55.21   13.9360375   3.73310025 
55.215   13.8705188   3.72431454 
 55.22   14.1050464   3.75566857 
55.225    13.258865   3.64127244 
 55.23   13.3840352   3.65841977 
55.235     13.26095   3.64155873 
 55.24   12.9387022   3.59704076 
55.245   12.6472448   3.55629649 
 55.25   12.7344848     3.568541 
55.255   12.6584909    3.5578773 
 55.26   12.2625873   3.50179773 
55.265   12.1972668   3.49245857 
 55.27   12.2985891   3.50693443 
55.275   11.3988382   3.37621655 
 55.28   11.3100751   3.36304551 
55.285   11.7458138   3.42721663 
 55.29   11.4878731   3.38937651 
55.295    11.536206   3.39649908 
  55.3    11.163323   3.34115594 
55.305   11.3746319   3.37262982 
 55.31   11.3222843   3.36486022 
55.315   11.1347068   3.33687081 
 55.32   11.1051996    3.3324465 
55.325   11.0873574   3.32976837 
 55.33   11.4313846   3.38103307 
55.335    11.098054    3.3313742 
 55.34   11.0991712   3.33154187 
55.345   10.8993576   3.30141752 
 55.35   10.6256843   3.25970617 
55.355   11.2504946   3.35417569 
 55.36    10.909422   3.30294142 
55.365   10.7468251   3.27823506 
 55.37   10.5935825   3.25477841 
55.375   11.0223755   3.31999632 
 55.38   10.8499619   3.29392803 
55.385   10.5632755   3.25011931 
 55.39   10.6294255   3.26027998 
55.395   10.6368712   3.26142165 
  55.4    10.890054   3.30000818 
55.405   10.7866527   3.28430399 
 55.41   10.9357378    3.3069227 
55.415   10.4286705   3.22934521 
 55.42   10.8455276   3.29325487 
55.425   10.9808575   3.31373769 
 55.43   10.3418436    3.2158737 
55.435   10.9735049   3.31262809 
 55.44   10.4629893   3.23465443 
55.445    10.725223   3.27493863 
 55.45   10.9430061   3.30802148 
55.455   10.7244056   3.27481383 
 55.46   10.6415968   3.26214604 
55.465   10.3012819   3.20956101 
 55.47   10.8408169   3.29253958 
55.475   10.7048605   3.27182831 
 55.48   10.5454365   3.24737379 
55.485   10.5967689   3.25526787 
 55.49   10.7923951   3.28517809 
55.495   10.5728714    3.2515952 
  55.5   10.7071008   3.27217065 
55.505    10.739951   3.27718644 
 55.51    10.700531   3.27116661 
55.515   10.6671359   3.26605815 
 55.52   10.4616459   3.23444676 
55.525   10.5317094   3.24525952 
 55.53    10.436068   3.23049037 
55.535   10.6022498   3.25610961 
 55.54   10.4134401   3.22698622 
55.545    10.465265   3.23500618 
 55.55   10.9169532   3.30408129 
55.555   10.7457048   3.27806419 
 55.56   10.3884558   3.22311275 
55.565   10.1469719    3.1854312 
 55.57   10.6228746   3.25927516 
55.575   10.8264489   3.29035696 
 55.58   10.8679707   3.29666054 
55.585    10.749746   3.27868052 
 55.59   10.8847112   3.29919856 
55.595   11.0568929   3.32519065 
  55.6   11.0231465   3.32011243 
55.605   10.6819624   3.26832716 
 55.61   10.9388579   3.30739443 
55.615   11.2632237   3.35607266 
 55.62   11.1066573    3.3326652 
55.625   11.3579302   3.37015284 
 55.63   11.1428737   3.33809433 
55.635   11.2476787   3.35375591 
 55.64    11.040199   3.32267949 
55.645   11.2587738   3.35540963 
 55.65   10.8354569   3.29172552 
55.655   11.0163282   3.31908545 
 55.66   11.4485697   3.38357351 
55.665   11.3522279   3.36930674 
 55.67   11.0924911   3.33053916 
55.675   11.1236083   3.33520738 
 55.68   10.7227544   3.27456171 
55.685   11.2445395   3.35328787 
 55.69   10.9225245   3.30492427 
55.695   10.6316508   3.26062124 
  55.7   10.8716538    3.2972191 
55.705   10.5603892   3.24967525 
 55.71   11.0632871   3.32615199 
55.715   11.1655332   3.34148667 
 55.72    11.381242   3.37360963 
55.725    10.910148   3.30305131 
 55.73   11.2179384    3.3493191 
55.735   10.4767765    3.2367849 
 55.74   11.1156647    3.3340163 
55.745   10.4075054   3.22606656 
 55.75   11.0708885   3.32729446 
55.755   10.7065804   3.27209113 
 55.76   11.3007728   3.36166221 
55.765   11.0921145   3.33048262 
 55.77   10.7040195   3.27169978 
55.775    10.890513   3.30007773 
 55.78   10.6870287   3.26910212 
55.785   11.0247955   3.32036075 
 55.79   11.2260615   3.35053152 
55.795   10.9829732   3.31405691 
  55.8   11.0128094   3.31855531 
55.805   11.0013177   3.31682343 
 55.81   11.0097539   3.31809492 
55.815   10.9296974   3.30600929 
 55.82   11.1926051    3.3455351 
55.825     11.10866   3.33296565 
 55.83   11.1013239   3.33186493 
55.835   10.9502172   3.30911124 
 55.84   10.8832403   3.29897564 
55.845   11.2334005   3.35162654 
 55.85   11.1060228      3.33257 
55.855   11.7754988   3.43154466 
 55.86   11.2068386   3.34766167 
55.865   11.5496487   3.39847741 
 55.87   11.7332642   3.42538526 
55.875   11.5530058   3.39897128 
 55.88   11.4289898    3.3806789 
55.885   11.6013553   3.40607623 
 55.89   11.5735353   3.40198991 
55.895   12.2901974   3.50573778 
  55.9   12.3145743   3.50921278 
55.905   11.7314763   3.42512427 
 55.91   12.5652505    3.5447497 
55.915   12.6919033   3.56256976 
 55.92   12.4579995   3.52958914 
55.925   12.5990424   3.54951297 
 55.93   12.7792885   3.57481307 
55.935    13.013009   3.60735484 
 55.94   13.4260584   3.66415862 
55.945   13.1744938   3.62966855 
 55.95   13.2831314   3.64460305 
55.955   13.8317882   3.71911121 
 55.96   13.6616409   3.69616571 
55.965   13.7857943   3.71292261 
 55.97   13.3722305   3.65680606 
55.975   13.1709922   3.62918616 
 55.98   13.3157606   3.64907668 
55.985   12.9485493   3.59840927 
 55.99   13.2724019   3.64313078 
55.995   12.9180486   3.59416869 
  56.0   12.8597887   3.58605475 
56.005   12.3722217    3.5174169 
 56.01   12.5078828   3.53664852 
56.015   12.5896798   3.54819387 
 56.02   12.0115942   3.46577469 
56.025   11.8181771   3.43775757 
 56.03   11.7361801   3.42581087 
56.035   11.4911104   3.38985403 
 56.04   11.8212794   3.43820875 
56.045   11.5378305   3.39673821 
 56.05   11.1149802   3.33391365 
56.055   11.2885519   3.35984402 
 56.06   11.0338435   3.32172298 
56.065   11.0582642   3.32539685 
 56.07   11.7515012   3.42804627 
56.075   10.8195641   3.28931058 
 56.08   10.9257675   3.30541487 
56.085   10.8410633   3.29257699 
 56.09   11.0954174   3.33097845 
56.095   10.7401273   3.27721335 
  56.1   10.9301788   3.30608209 
56.105   10.8958923   3.30089265 
 56.11   10.6452325   3.26270324 
56.115   11.0368087   3.32216928 
 56.12   10.9918856   3.31540127 
56.125   10.8983599   3.30126641 
 56.13   10.8542356    3.2945767 
56.135   10.8783924   3.29824081 
 56.14   10.7741263   3.28239642 
56.145   10.7157667   3.27349457 
 56.15   10.6363146   3.26133633 
56.155   10.5843199   3.25335517 
 56.16   10.5354351    3.2458335 
56.165   10.3613892   3.21891119 
 56.17   10.2492979   3.20145247 
56.175   10.7663669   3.28121424 
 56.18   10.5479172   3.24775571 
56.185    11.019833   3.31961337 
 56.19   10.5736674   3.25171761 
56.195   10.3045703   3.21007326 
  56.2   10.3885768   3.22313152 
56.205   10.3197235   3.21243264 
 56.21   10.8139921   3.28846349 
56.215   10.4995855   3.24030639 
 56.22   10.4391193    3.2309626 
56.225   10.9850006   3.31436278 
 56.23   10.3121343   3.21125121 
56.235   10.0572177   3.17131167 
 56.24    10.508833   3.24173303 
56.245   10.7007347   3.27119774 
 56.25   10.6017964   3.25603999 
56.255   10.8417826   3.29268623 
 56.26   10.4258275   3.22890499 
56.265    10.293817   3.20839789 
 56.27   10.7596248   3.28018671 
56.275   10.6083384   3.25704443 
 56.28   10.2426394   3.20041238 
56.285   10.3606194    3.2187916 
 56.29   10.5250386   3.24423159 
56.295   10.1699385   3.18903411 
  56.3   10.5379571   3.24622197 
56.305   10.5771758   3.25225703 
 56.31   10.7454658   3.27802772 
56.315   10.1517021   3.18617359 
 56.32   10.3425217   3.21597912 
56.325   10.1867776   3.19167316 
 56.33   10.3157316   3.21181126 
56.335   9.82504938   3.13449348 
 56.34   11.1845544   3.34433169 
56.345   10.5723831   3.25152011 
 56.35   10.8271467     3.290463 
56.355   10.4459142   3.23201396 
 56.36   9.87955906   3.14317659 
56.365   10.4189782    3.2278442 
 56.37   10.3355529   3.21489548 
56.375   10.3396412   3.21553125 
 56.38   10.8204668    3.2894478 
56.385   10.2179531   3.19655331 
 56.39   10.5230177   3.24392012 
56.395   10.4186944   3.22780024 
  56.4   10.1622286   3.18782505 
56.405    10.281835   3.20653005 
 56.41   10.3930666   3.22382795 
56.415   11.0597259   3.32561663 
 56.42   10.8489031   3.29376731 
56.425   10.2012119    3.1939336 
 56.43   10.6513478   3.26364026 
56.435   10.7054031   3.27191124 
 56.44   11.0032148   3.31710941 
56.445    10.512555   3.24230705 
 56.45   10.3492237   3.21702094 
56.455   10.3369341   3.21511028 
 56.46   10.7378586    3.2768672 
56.465   10.4609098   3.23433298 
 56.47   10.9379362   3.30725508 
56.475   10.4770707   3.23683035 
 56.48   10.2469611   3.20108749 
56.485   10.5450195   3.24730958 
 56.49   11.1352924   3.33695856 
56.495   10.7231964    3.2746292 
  56.5   10.9640066   3.31119414 
56.505   10.7816903   3.28354843 
 56.51   10.8974922   3.30113498 
56.515   10.7655788   3.28109414 
 56.52   10.4931649    3.2393155 
56.525    10.301426   3.20958347 
 56.53   10.9057879   3.30239124 
56.535   10.6866211   3.26903978 
 56.54   10.7724247   3.28213721 
56.545   10.7016786   3.27134202 
 56.55   10.7056781   3.27195326 
56.555   10.8444862   3.29309675 
 56.56     10.82078    3.2894954 
56.565   10.5157101   3.24279356 
 56.57   10.3426345   3.21599666 
56.575   10.6167402   3.25833396 
 56.58   10.6104092   3.25736231 
56.585   10.8008616   3.28646643 
 56.59   10.6030752   3.25623635 
56.595   10.5569921   3.24915253 
  56.6   10.9643383   3.31124422 
56.605   10.9652896   3.31138787 
 56.61   11.1079163   3.33285408 
56.615   10.6602062   3.26499712 
 56.62   11.0159594   3.31902988 
56.625   11.2107625   3.34824768 
 56.63    11.112717   3.33357421 
56.635   10.7740367   3.28238278 
 56.64   10.8614784   3.29567571 
56.645   10.8701901   3.29699714 
 56.65   11.0389869   3.32249709 
56.655   11.2770054   3.35812529 
 56.66   11.2852841    3.3593577 
56.665   11.0615013   3.32588353 
 56.67   11.1654765   3.34147819 
56.675   11.2443764   3.35326355 
 56.68   11.3007273   3.36165544 
56.685   11.2996371   3.36149328 
 56.69   11.0078855   3.31781336 
56.695   11.1884863   3.34491947 
  56.7    10.746972   3.27825747 
56.705   11.2723309   3.35742921 
 56.71   11.1711295   3.34232397 
56.715   10.8845912   3.29918039 
 56.72   10.9053201   3.30232041 
56.725   11.4892215   3.38957541 
 56.73   11.5754937   3.40227773 
56.735   11.2699849   3.35707981 
 56.74    11.489965   3.38968509 
56.745   11.5527296   3.39893066 
 56.75   11.6071772   3.40693076 
56.755   11.8829642   3.44716756 
 56.76   11.2531814   3.35457619 
56.765   12.0872313   3.47666957 
 56.77   11.7278318   3.42459222 
56.775   11.9697551   3.45973339 
 56.78   11.8768283   3.44627746 
56.785   11.8397421   3.44089263 
 56.79   12.3390795    3.5127026 
56.795    11.936225   3.45488423 
  56.8   12.4573525   3.52949748 
56.805   11.9695278   3.45970053 
 56.81   12.2745366   3.50350347 
56.815   12.6178299   3.55215848 
 56.82   11.9984953   3.46388442 
56.825   12.6530413   3.55711137 
 56.83   12.9025959   3.59201836 
56.835   12.5645601   3.54465232 
 56.84   12.8192194   3.58039375 
56.845   13.0065807   3.60646374 
 56.85   12.5638092    3.5445464 
56.855    13.136231   3.62439388 
 56.86   13.5362651   3.67916636 
56.865   13.7516792   3.70832566 
 56.87   13.3248515   3.65032211 
56.875   13.8746017   3.72486264 
 56.88   13.6164642   3.69004935 
56.885   13.9511445    3.7351231 
 56.89   14.1543728   3.76222976 
56.895    13.857811   3.72260809 
  56.9   14.3468469   3.78772318 
56.905   14.8866264   3.85831912 
 56.91   14.9890135   3.87156473 
56.915   15.3025118   3.91184251 
 56.92   15.2626461   3.90674367 
56.925   15.2390015   3.90371637 
 56.93    16.066734   4.00833307 
56.935   16.0011393   4.00014242 
 56.94   16.7531751   4.09306427 
56.945   17.0512733   4.12931874 
 56.95   16.3580803   4.04451237 
56.955   17.7464575   4.21265444 
 56.96     18.22098   4.26860399 
56.965   18.4204652   4.29190694 
 56.97   18.7265587   4.32741941 
56.975    19.199938   4.38177338 
 56.98   19.9827869   4.47021106 
56.985   20.4293862   4.51988785 
 56.99   21.4492313   4.63133148 
56.995   21.3356401   4.61905186 
  57.0   22.9856063   4.79433065 
57.005    22.713371    4.7658547 
 57.01   23.5490539   4.85273674 
57.015   25.2723454   5.02716077 
 57.02   24.7024401   4.97015494 
57.025   26.7824497   5.17517629 
 57.03   27.9774632   5.28937267 
57.035   28.8468041   5.37092209 
 57.04    30.026838   5.47967499 
57.045   31.1701868   5.58302667 
 57.05   32.6126128   5.71074538 
57.055   34.2586403    5.8530881 
 57.06   35.3939976   5.94928547 
57.065   35.6990759   5.97487036 
 57.07   37.1885512   6.09824165 
57.075   38.9684131   6.24246851 
 57.08   39.8851804   6.31547151 
57.085   40.5446649   6.36746927 
 57.09    41.120252   6.41250746 
57.095   41.3633489   6.43143443 
  57.1   41.7540355   6.46173626 
57.105   41.8556618   6.46959518 
 57.11   41.9013296   6.47312364 
57.115   41.2659497   6.42385785 
 57.12   41.2129078   6.41972801 
57.125   40.9060325    6.3957824 
 57.13    40.577289   6.37003053 
57.135   39.7662896   6.30605183 
 57.14   39.9570023   6.32115514 
57.145   39.9955561   6.32420399 
 57.15    39.589404   6.29201113 
57.155   39.1908033   6.26025585 
 57.16   40.5028081   6.36418165 
57.165   39.5209898   6.28657218 
 57.17   39.1440004   6.25651664 
57.175   39.0650954   6.25020763 
 57.18   40.1234509   6.33430745 
57.185    38.783893   6.22767156 
 57.19   39.1415446   6.25632037 
57.195   37.5259862   6.12584575 
  57.2   38.0770921   6.17066383 
57.205   36.6247475   6.05183836 
 57.21   34.9301619   5.91017444 
57.215   35.3634242   5.94671541 
 57.22   33.8727054   5.82002624 
57.225   32.1485228   5.66996673 
 57.23    30.824186   5.55195335 
57.235   29.3357962   5.41625296 
 57.24   29.3222925   5.41500623 
57.245   28.5422891   5.34249839 
 57.25   26.4322433   5.14122975 
57.255   25.4160803   5.04143633 
 57.26   24.7734334   4.97729177 
57.265   23.8191739   4.88048911 
 57.27   23.2205338   4.81876891 
57.275    22.629494   4.75704678 
 57.28   21.2217225   4.60670408 
57.285   20.7194068   4.55185751 
 57.29   19.3562132   4.39956966 
57.295   19.2356356   4.38584491 
  57.3   18.9968289   4.35853518 
57.305   17.8104465   4.22024247 
 57.31   17.9049344   4.23142227 
57.315   17.3444883   4.16467145 
 57.32   16.8065011   4.09957329 
57.325   16.3290823   4.04092592 
 57.33   16.6396117   4.07916801 
57.335   16.2538118   4.03160164 
 57.34   16.1308741   4.01632595 
57.345    15.488268   3.93551369 
 57.35   15.2724191   3.90799426 
57.355    15.415273   3.92622886 
 57.36   14.9847394   3.87101271 
57.365   14.8016463   3.84729078 
 57.37   14.2026594   3.76864159 
57.375   13.7467435   3.70766011 
 57.38   14.2373974   3.77324759 
57.385   14.0625964   3.75001285 
 57.39   14.1158431   3.75710568 
57.395   13.4318681   3.66495131 
  57.4    13.813762   3.71668697 
57.405   13.4622557   3.66909467 
 57.41   13.2252865    3.6366587 
57.415   13.2540663   3.64061345 
 57.42    13.138397   3.62469268 
57.425   13.1376097   3.62458407 
 57.43    13.128566    3.6233363 
57.435   12.7762715   3.57439107 
 57.44   12.8618089   3.58633642 
57.445   12.7663646   3.57300498 
 57.45   12.5329873   3.54019594 
57.455   12.4440004   3.52760548 
 57.46   12.2257697   3.49653681 
57.465   12.2795784   3.50422294 
 57.47   12.1792468   3.48987776 
57.475   12.1505332   3.48576149 
 57.48   11.9212717   3.45271946 
57.485    12.202831   3.49325507 
 57.49   12.0054606    3.4648897 
57.495   12.0922907   3.47739712 
  57.5   12.1764112   3.48947147 
57.505   11.6758965    3.4170011 
 57.51   11.9465505   3.45637824 
57.515   11.5721209   3.40178202 
 57.52   11.3664986   3.37142382 
57.525   11.5788789   3.40277517 
 57.53   11.7534797   3.42833483 
57.535    11.501397   3.39137096 
 57.54   11.1539075   3.33974662 
57.545   11.3502598   3.36901466 
 57.55   11.7395067   3.42629635 
57.555    10.826912   3.29042733 
 57.56   11.7712381    3.4309238 
57.565   11.5701122   3.40148676 
 57.57   11.2743791   3.35773422 
57.575   11.2097119   3.34809079 
 57.58   11.6186871   3.40861953 
57.585   11.0772358   3.32824815 
 57.59   11.3909265   3.37504466 
57.595   11.1365808   3.33715159 
  57.6   11.1991994   3.34652049 
57.605    11.398612   3.37618305 
 57.61    11.096017   3.33106844 
57.615   11.0956727   3.33101677 
 57.62   11.0337442   3.32170802 
57.625    11.050689   3.32425766 
 57.63    11.791825   3.43392269 
57.635   10.9553895   3.30989267 
 57.64   11.2062686   3.34757652 
57.645   11.2254251   3.35043656 
 57.65   10.9548159   3.30980603 
57.655   10.9723083   3.31244747 
 57.66   11.3195427    3.3644528 
57.665   11.0561544   3.32507961 
 57.67   11.3065237   3.36251746 
57.675   10.7194991   3.27406461 
 57.68   11.1745148   3.34283036 
57.685     11.13156   3.33639926 
 57.69   10.9647536   3.31130693 
57.695   11.5133108     3.393127 
  57.7    10.714786   3.27334477 
57.705   10.9376366    3.3072098 
 57.71   11.1311638   3.33633988 
57.715    10.705684   3.27195416 
 57.72   10.9106332   3.30312476 
57.725    10.841224    3.2926014 
 57.73   10.5996315   3.25570752 
57.735   10.7727815   3.28219158 
 57.74   11.0180209   3.31934043 
57.745      11.0908   3.33028527 
 57.75   10.8696212   3.29691086 
57.755   10.7743296   3.28242739 
 57.76   10.5019485     3.240671 
57.765    10.635002   3.26113508 
 57.77   10.7734996   3.28230097 
57.775   10.4681267   3.23544845 
 57.78   10.9458385   3.30844957 
57.785   11.4029113    3.3768197 
 57.79   10.7584896   3.28001365 
57.795   10.8243731    3.2900415 
  57.8   10.8677225   3.29662289 
57.805   11.0426902   3.32305435 
 57.81   10.8184897   3.28914726 
57.815   11.0175624   3.31927137 
 57.82   10.5987546   3.25557286 
57.825   10.5845134   3.25338491 
 57.83   10.7144501   3.27329346 
57.835   10.7274892    3.2752846 
 57.84   10.7075621   3.27224114 
57.845   10.8585931   3.29523794 
 57.85    10.627235   3.25994401 
57.855   10.8091248   3.28772334 
 57.86   10.5597006   3.24956929 
57.865   10.3548771   3.21789949 
 57.87   10.6506019   3.26352599 
57.875   10.7544541   3.27939844 
 57.88    10.866488   3.29643565 
57.885   10.5740976   3.25178376 
 57.89   10.5247559   3.24418802 
57.895   10.6610751   3.26513018 
  57.9   10.7695973   3.28170646 
57.905   10.7778495   3.28296352 
 57.91   11.1001414   3.33168747 
57.915   10.7516685    3.2789737 
 57.92   10.7455594     3.278042 
57.925   10.7296825    3.2756194 
 57.93   10.6292065   3.26024638 
57.935   10.6366033   3.26138058 
 57.94   10.5947114   3.25495183 
57.945   11.0010336   3.31678061 
 57.95   11.0376526   3.32229628 
57.955   10.9869374   3.31465494 
 57.96   10.6286955   3.26016801 
57.965   10.8766662   3.29797911 
 57.97   10.9438569   3.30815007 
57.975   10.6414197    3.2621189 
 57.98   10.8519314   3.29422698 
57.985    10.469144   3.23560566 
 57.99    10.520938   3.24359955 
57.995   11.0566947   3.32516085 
  58.0   10.7363175   3.27663203 
58.005   10.8875989   3.29963618 
 58.01   10.6401932   3.26193089 
58.015   10.6888811   3.26938543 
 58.02   10.6084705   3.25706471 
58.025    10.827177    3.2904676 
 58.03   10.8136914   3.28841776 
58.035   10.9951262   3.31588995 
 58.04   10.5327276    3.2454164 
58.045   10.5838797   3.25328752 
 58.05   10.1230344   3.18167163 
58.055   10.4644401   3.23487868 
 58.06   10.6047127   3.25648779 
58.065    10.563429   3.25014292 
 58.07   10.5000259   3.24037435 
58.075   10.8885916    3.2997866 
 58.08   10.1531046   3.18639367 
58.085   10.3420975   3.21591316 
 58.09   10.5019662   3.24067372 
58.095   10.4316644   3.22980872 
  58.1   10.1475152   3.18551647 
58.105    10.246884   3.20107544 
 58.11   10.3257544   3.21337119 
58.115   10.1807035   3.19072148 
 58.12   10.5643322   3.25028187 
58.125   10.4801446   3.23730514 
 58.13   10.4030858   3.22538149 
58.135   10.7347631   3.27639483 
 58.14   10.1957941   3.19308536 
58.145   10.1868661   3.19168703 
 58.15   10.8184323   3.28913854 
58.155   10.2684382   3.20444039 
 58.16   10.5479244   3.24775683 
58.165   10.2880003   3.20749127 
 58.17   10.0008655    3.1624145 
58.175   10.1769701   3.19013638 
 58.18   10.3565356   3.21815718 
58.185   10.0641337   3.17240188 
 58.19   10.3013976   3.20957904 
58.195   10.6002543   3.25580317 
  58.2    10.159559   3.18740631 
58.205   11.0464621   3.32362183 
 58.21   10.4514714   3.23287355 
58.215   10.1882915   3.19191032 
 58.22   10.4414065   3.23131653 
58.225   10.1702565   3.18908395 
 58.23   10.0460613   3.16955222 
58.235   10.4317392   3.22982031 
 58.24    10.148962   3.18574356 
58.245   10.1962663    3.1931593 
 58.25    10.377058   3.22134412 
58.255    10.651828   3.26371384 
 58.26   10.8938509   3.30058342 
58.265   10.2645188   3.20382877 
 58.27   10.7307654    3.2757847 
58.275    10.438289    3.2308341 
 58.28   10.3592199   3.21857421 
58.285   10.4499575    3.2326394 
 58.29   10.3742099   3.22090203 
58.295   10.4879593    3.2385119 
  58.3   10.7890568   3.28466996 
58.305   10.4461507   3.23205055 
 58.31   10.4988788   3.24019735 
58.315    10.625454   3.25967085 
 58.32    10.510744   3.24202777 
58.325   10.4322756   3.22990334 
 58.33   10.6257747   3.25972004 
58.335   10.2055189   3.19460778 
 58.34   9.97049109   3.15760845 
58.345   10.1817162   3.19088016 
 58.35   10.6568315   3.26448029 
58.355   9.98192629   3.15941866 
 58.36   10.4949978   3.23959841 
58.365   10.3464122   3.21658393 
 58.37   10.3162389   3.21189024 
58.375   10.6090423   3.25715248 
 58.38   10.0665185   3.17277773 
58.385   10.4709585   3.23588604 
 58.39   10.6088351   3.25712067 
58.395   10.4180018   3.22769296 
  58.4   10.5809342    3.2528348 
58.405   10.2747202   3.20542043 
 58.41   10.6964795   3.27054728 
58.415   10.5991996    3.2556412 
 58.42   10.2801498   3.20626726 
58.425   10.4236999   3.22857553 
 58.43   10.5810849   3.25285796 
58.435   10.8152971    3.2886619 
 58.44   10.6075944   3.25693022 
58.445    10.451185   3.23282925 
 58.45   10.5355435   3.24585019 
58.455   10.3566236   3.21817084 
 58.46   10.2340228   3.19906592 
58.465   10.5539782    3.2486887 
 58.47   10.7785028   3.28306302 
58.475   10.4306104   3.22964555 
 58.48   10.1322853   3.18312508 
58.485   11.1047078    3.3323727 
 58.49   10.2689139   3.20451462 
58.495   10.3261004   3.21342502 
  58.5   10.5656426   3.25048344 
58.505   10.5715262   3.25138835 
 58.51   10.7897433   3.28477447 
58.515   10.6060484   3.25669286 
 58.52   10.2962666   3.20877961 
58.525   10.6954363   3.27038779 
 58.53   10.5743551   3.25182335 
58.535    10.743591   3.27774176 
 58.54   10.5881644   3.25394598 
58.545   10.7817965    3.2835646 
 58.55   10.7193487   3.27404165 
58.555   10.7962227   3.28576059 
 58.56   10.4976783   3.24001208 
58.565   10.1884492   3.19193502 
 58.57   10.7627979   3.28067035 
58.575   10.7896877   3.28476601 
 58.58   10.7723132   3.28212023 
58.585   10.4424233   3.23147386 
 58.59   10.9023692   3.30187359 
58.595   10.7317937   3.27594165 
  58.6   10.6972111   3.27065912 
58.605   11.0988927   3.33150007 
 58.61   10.5331207   3.24547696 
58.615   10.6981376   3.27080076 
 58.62   10.6233505   3.25934817 
58.625   10.7071247   3.27217431 
 58.63   11.0641851   3.32628698 
58.635   10.7893643   3.28471677 
 58.64   11.3013475   3.36174768 
58.645    10.877626   3.29812461 
 58.65   11.2657846   3.35645417 
58.655   11.3878414   3.37458759 
 58.66   11.4358706    3.3816964 
58.665   11.2014766   3.34686071 
 58.67   11.2478059   3.35377488 
58.675   11.2708921   3.35721493 
 58.68   10.8497982   3.29390319 
58.685   11.1605743   3.34074458 
 58.69   11.9370937   3.45500994 
58.695   11.5102003   3.39266861 
  58.7   12.0087562   3.46536524 
58.705   12.0621271   3.47305731 
 58.71   11.8276251   3.43913144 
58.715   12.2968967   3.50669314 
 58.72   11.7047613   3.42122219 
58.725   12.2108643   3.49440471 
 58.73   12.1773439   3.48960512 
58.735   12.4963563   3.53501857 
 58.74   12.4272454   3.52522983 
58.745   12.9448813   3.59789957 
 58.75   12.9763599    3.6022715 
58.755   13.3107681   3.64839254 
 58.76   14.1758435   3.76508213 
58.765   13.4218475   3.66358397 
 58.77   13.9710859   3.73779158 
58.775   13.8604169   3.72295809 
 58.78   14.3206714   3.78426629 
58.785   14.5689872   3.81693427 
 58.79   14.3048278   3.78217236 
58.795   15.1115354   3.88735584 
  58.8   15.1904504   3.89749284 
58.805   15.0650189   3.88136817 
 58.81   15.7284003   3.96590473 
58.815   15.9564181   3.99454855 
 58.82   15.3876472   3.92270916 
58.825   16.0207627    4.0025945 
 58.83    16.006006   4.00075069 
58.835    15.572503   3.94620108 
 58.84   15.5126461   3.93860966 
58.845   15.9523156     3.994035 
 58.85   15.8009486   3.97504071 
58.855   14.9114565   3.86153551 
 58.86   14.8557964   3.85432178 
58.865   14.8512111   3.85372691 
 58.87   14.3233123   3.78461521 
58.875   13.9978261   3.74136687 
 58.88   13.9610898   3.73645418 
58.885   13.3996878   3.66055839 
 58.89   13.6844123   3.69924483 
58.895   13.4838549   3.67203688 
  58.9   13.7384507   3.70654161 
58.905    12.958351   3.59977097 
 58.91   12.8377593   3.58298189 
58.915   13.1169433   3.62173209 
 58.92   13.0665667   3.61477063 
58.925   12.7222488   3.56682615 
 58.93   12.0935798   3.47758246 
58.935   12.4631175   3.53031408 
 58.94   12.4316048   3.52584809 
58.945      12.1434   3.48473815 
 58.95   12.5812796   3.54700996 
58.955   12.3292797   3.51130741 
 58.96   12.2869366   3.50527268 
58.965   12.6732481   3.55995058 
 58.97   12.1606822   3.48721697 
58.975   12.2394348   3.49849035 
 58.98    12.478456   3.53248581 
58.985   12.5438225   3.54172592 
 58.99   11.9130689   3.45153138 
58.995   12.2446913   3.49924154 
  59.0   12.3018121   3.50739391 
59.005   12.1197047   3.48133662 
 59.01   12.1272756   3.48242381 
59.015   11.8947067   3.44887035 
 59.02   12.0689016   3.47403246 
59.025   11.9602484   3.45835921 
 59.03   11.9338787   3.45454464 
59.035   11.6292767   3.41017254 
 59.04   11.4793841   3.38812398 
59.045   11.6545415   3.41387486 
 59.05   11.5178292   3.39379274 
59.055   11.5308727   3.39571388 
 59.06   11.6046898   3.40656569 
59.065   11.6431554   3.41220683 
 59.07   11.3964724   3.37586617 
59.075   11.3855468   3.37424759 
 59.08   11.4255431    3.3801691 
59.085   11.1778521   3.34332949 
 59.09   11.3992314   3.37627478 
59.095   11.4283863   3.38058964 
  59.1   11.6378715   3.41143247 
59.105   11.6771025   3.41717757 
 59.11   10.8585869     3.295237 
59.115   11.4695638   3.38667445 
 59.12   11.0986088   3.33145745 
59.125   11.1832224   3.34413253 
 59.13   11.4173589   3.37895826 
59.135   11.2576412   3.35524086 
 59.14   11.2868576   3.35959188 
59.145   11.1505122   3.33923826 
 59.15   11.1431877   3.33814136 
59.155   11.6087274   3.40715826 
 59.16   11.1854177   3.34446075 
59.165   11.2704402   3.35714763 
 59.17    11.305083   3.36230324 
59.175   11.1394625   3.33758334 
 59.18   11.5933006   3.40489363 
59.185   11.2932392   3.36054151 
 59.19     11.45045   3.38385136 
59.195   11.2729324   3.35751879 
  59.2    11.801472   3.43532706 
59.205   11.2440826   3.35321974 
 59.21   11.6978436   3.42021105 
59.215   11.7312725   3.42509452 
 59.22    11.686747   3.41858845 
59.225   11.5624235   3.40035638 
 59.23    11.556674   3.39951085 
59.235   11.6298231   3.41025265 
 59.24   11.9779057    3.4609111 
59.245   11.6197463    3.4087749 
 59.25   11.8748335   3.44598803 
59.255   11.6510594   3.41336482
[truncated: 389,779 more chars]
